# Supplementary material for: Dicoordinate Au(I)–Ethylene Complexes as Hydroamination Catalysts
Source: ACS Catal. 2022 Mar 23;12(7):4227–41. doi: 10.1021/acscatal.1c05823 (PMC8981211; doi:10.1021/acscatal.1c05823)
Supplement: Supplementary file 2 — cs1c05823_si_002.cif [file cs1c05823_si_002.cif]

data_global
# 1. SUBMISSION DETAILS
_publ_contact_author
;
       Macarena Gonz\'alez Alf\'erez
        Instituto de Investigaciones Qu\'imicas (IIQ)
        Universidad de Sevilla and Consejo Superior de Investigaciones Cient\'ificas
        Avenida Am\'erico Vespucio 49
        41092 Sevilla (Spain)
;
_publ_contact_author_phone         '34 954489554'
_publ_contact_author_email         macarena.gonzalez@iiq.csic.es
_publ_requested_journal            '?'
_publ_requested_coeditor_name
;
?
;
#=========================================================================
# Data for compound X (local labelling jcm11121_sq)
#========================================================================= 
data_jcm11121_sq
_audit_creation_date               2021-12-15
_audit_creation_method
;
Olex2 1.3
(compiled 2020.11.12 svn.r5f609507 for OlexSys, GUI svn.r6408)
;
_shelx_SHELXL_version_number       '2018/3'
_audit_contact_author_address      ?
_audit_contact_author_email        ?
_audit_contact_author_name         ''
_audit_contact_author_phone        ?
_publ_contact_author_id_orcid      ?
_publ_section_references
;
Bourhis, L.J., Dolomanov, O.V., Gildea, R.J., Howard, J.A.K., Puschmann, H.
 (2015). Acta Cryst. A71, 59-75.

Dolomanov, O.V., Bourhis, L.J., Gildea, R.J, Howard, J.A.K. & Puschmann, H.
 (2009), J. Appl. Cryst. 42, 339-341.

Sheldrick, G.M. (2015). Acta Cryst. C71, 3-8.
;
_chemical_name_common              ?
_chemical_name_systematic          ?
_chemical_formula_moiety           'C32 H39 Au P, F6 Sb'
_chemical_formula_sum              'C32 H39 Au F6 P Sb'
_chemical_formula_weight           887.32
_chemical_melting_point            ?
loop_
  _atom_type_symbol
  _atom_type_description
  _atom_type_scat_dispersion_real
  _atom_type_scat_dispersion_imag
  _atom_type_scat_source
 'C' 'C' 0.0033 0.0016 'International Tables Vol C Tables 4.2.6.8 and 6.1.1.4'
 'H' 'H' 0.0000 0.0000 'International Tables Vol C Tables 4.2.6.8 and 6.1.1.4'
 'Au' 'Au' -2.0133 8.8022
 'International Tables Vol C Tables 4.2.6.8 and 6.1.1.4'
 'F' 'F' 0.0171 0.0103 'International Tables Vol C Tables 4.2.6.8 and 6.1.1.4'
 'P' 'P' 0.1023 0.0942 'International Tables Vol C Tables 4.2.6.8 and 6.1.1.4'
 'Sb' 'Sb' -0.5866 1.5461
 'International Tables Vol C Tables 4.2.6.8 and 6.1.1.4'

_shelx_space_group_comment
;
The symmetry employed for this shelxl refinement is uniquely defined
by the following loop, which should always be used as a source of
symmetry information in preference to the above space-group names.
They are only intended as comments.
;
_space_group_crystal_system        'monoclinic'
_space_group_IT_number             14
_space_group_name_H-M_alt          'P 1 21/n 1'
_space_group_name_Hall             '-P 2yn'
loop_
  _space_group_symop_operation_xyz
 'x, y, z'
 '-x+1/2, y+1/2, -z+1/2'
 '-x, -y, -z'
 'x-1/2, -y-1/2, z-1/2'

_cell_length_a                     11.3949(8)
_cell_length_b                     16.7262(9)
_cell_length_c                     18.5670(12)
_cell_angle_alpha                  90
_cell_angle_beta                   104.780(3)
_cell_angle_gamma                  90
_cell_volume                       3421.7(4)
_cell_formula_units_Z              4
_cell_measurement_reflns_used      8365
_cell_measurement_temperature      193.0
_cell_measurement_theta_max        27.88
_cell_measurement_theta_min        2.26
_shelx_estimated_absorpt_T_max     ?
_shelx_estimated_absorpt_T_min     ?
_exptl_absorpt_coefficient_mu      5.171
_exptl_absorpt_correction_T_max    0.7456
_exptl_absorpt_correction_T_min    0.5693
_exptl_absorpt_correction_type     multi-scan
_exptl_absorpt_process_details
;
SADABS-2016/2 (Bruker,2016/2) was used for absorption correction.
wR2(int) was 0.1022 before and 0.0715 after correction.
The Ratio of minimum to maximum transmission is 0.7635.
The \l/2 correction factor is Not present.
;
_exptl_absorpt_special_details     ?
_exptl_crystal_colour              colorless
_exptl_crystal_density_diffrn      1.722
_exptl_crystal_density_meas        ?
_exptl_crystal_density_method      ?
_exptl_crystal_description         prysm
_exptl_crystal_F_000               1720
_exptl_crystal_size_max            0.17
_exptl_crystal_size_mid            0.13
_exptl_crystal_size_min            0.10
_exptl_transmission_factor_max     ?
_exptl_transmission_factor_min     ?
_diffrn_reflns_av_R_equivalents    0.1169
_diffrn_reflns_av_unetI/netI       0.0528
_diffrn_reflns_Laue_measured_fraction_full  1.000
_diffrn_reflns_Laue_measured_fraction_max  1.000
_diffrn_reflns_limit_h_max         14
_diffrn_reflns_limit_h_min         -14
_diffrn_reflns_limit_k_max         20
_diffrn_reflns_limit_k_min         -20
_diffrn_reflns_limit_l_max         22
_diffrn_reflns_limit_l_min         -22
_diffrn_reflns_number              65592
_diffrn_reflns_point_group_measured_fraction_full  1.000
_diffrn_reflns_point_group_measured_fraction_max  1.000
_diffrn_reflns_theta_full          25.242
_diffrn_reflns_theta_max           26.000
_diffrn_reflns_theta_min           2.213
_diffrn_ambient_temperature        193.0
_diffrn_detector_area_resol_mean   ?
_diffrn_measured_fraction_theta_full  1.000
_diffrn_measured_fraction_theta_max  1.000
_diffrn_measurement_device_type    'Bruker APEX-II CCD'
_diffrn_measurement_method         '\f and \w scans'
_diffrn_radiation_type             MoK\a
_diffrn_radiation_wavelength       0.71073
_diffrn_source                     ?
_diffrn_source_current             1.4
_diffrn_source_power               0.07
_diffrn_source_voltage             50.0
_diffrn_standards_number           0
_reflns_Friedel_coverage           0.000
_reflns_Friedel_fraction_full      .
_reflns_Friedel_fraction_max       .
_reflns_number_gt                  4875
_reflns_number_total               6718
_reflns_special_details
;
 Reflections were merged by SHELXL according to the crystal
 class for the calculation of statistics and refinement.
 
 Structure factors included contributions from the .fab file.
 
 _reflns_Friedel_fraction is defined as the number of unique
 Friedel pairs measured divided by the number that would be
 possible theoretically, ignoring centric projections and
 systematic absences.
;
_reflns_threshold_expression       'I > 2\s(I)'
_computing_cell_refinement         'SAINT V8.38A (Bruker, 2018)'
_computing_data_collection         'Bruker APEX2'
_computing_data_reduction          'SAINT V8.38A (Bruker, 2018)'
_computing_molecular_graphics       ?
_computing_publication_material     ?
_computing_structure_refinement    'SHELXL 2018/3 (Sheldrick, 2015)'
_computing_structure_solution      'olex2.solve 1.3 (Bourhis et al., 2015)'
_refine_diff_density_max           1.242
_refine_diff_density_min           -1.807
_refine_diff_density_rms           0.146
_refine_ls_extinction_coef         .
_refine_ls_extinction_method       none
_refine_ls_goodness_of_fit_ref     1.032
_refine_ls_hydrogen_treatment      constr
_refine_ls_matrix_type             full
_refine_ls_number_parameters       374
_refine_ls_number_reflns           6718
_refine_ls_number_restraints       7
_refine_ls_R_factor_all            0.0662
_refine_ls_R_factor_gt             0.0385
_refine_ls_restrained_S_all        1.033
_refine_ls_shift/su_max            0.001
_refine_ls_shift/su_mean           0.000
_refine_ls_structure_factor_coef   Fsqd
_refine_ls_weighting_details      
 'w=1/[\s^2^(Fo^2^)+(0.0314P)^2^+14.2230P] where P=(Fo^2^+2Fc^2^)/3'
_refine_ls_weighting_scheme        calc
_refine_ls_wR_factor_gt            0.0782
_refine_ls_wR_factor_ref           0.0921
_refine_special_details            ?
_olex2_refinement_description
;
1. Fixed Uiso
 At 1.2 times of:
  All C(H) groups, All C(H,H) groups
 At 1.5 times of:
  All C(H,H,H) groups
2. Rigid body (RIGU) restrains
 Au1, C17, C18
 with sigma for 1-2 distances of 0.001 and sigma for 1-3 distances of 0.001
3.a Ternary CH refined with riding coordinates:
 C23(H23), C28(H28)
3.b Secondary CH2 refined with riding coordinates:
 C24(H24A,H24B), C25(H25A,H25B), C26(H26A,H26B), C27(H27A,H27B), C29(H29A,
 H29B), C30(H30A,H30B), C31(H31A,H31B), C32(H32A,H32B)
3.c Aromatic/amide H refined with riding coordinates:
 C3(H3), C4(H4), C5(H5), C9(H9), C10(H10), C11(H11), C17(H17), C18(H18),
 C19(H19)
3.d Idealised Me refined as rotating group:
 C13(H13A,H13B,H13C), C14(H14A,H14B,H14C), C21(H21A,H21B,H21C), C22(H22A,H22B,
 H22C)
;
_atom_sites_solution_hydrogens     geom
_atom_sites_solution_primary       iterative
_atom_sites_solution_secondary     ?
loop_
  _atom_site_label
  _atom_site_type_symbol
  _atom_site_fract_x
  _atom_site_fract_y
  _atom_site_fract_z
  _atom_site_U_iso_or_equiv
  _atom_site_adp_type
  _atom_site_occupancy
  _atom_site_site_symmetry_order
  _atom_site_calc_flag
  _atom_site_refinement_flags_posn
  _atom_site_refinement_flags_adp
  _atom_site_refinement_flags_occupancy
  _atom_site_disorder_assembly
  _atom_site_disorder_group
 Au1 Au 0.21979(3) 0.65355(2) 0.15338(2) 0.02835(9) Uani 1 1 d . . . . .
 P1 P 0.24519(17) 0.77656(9) 0.20584(9) 0.0223(4) Uani 1 1 d . . . . .
 C1 C 0.2072(6) 0.8612(3) 0.1399(3) 0.0202(14) Uani 1 1 d . . . . .
 C2 C 0.1775(6) 0.8460(4) 0.0622(3) 0.0225(13) Uani 1 1 d . . . . .
 C3 C 0.1561(7) 0.9092(4) 0.0119(4) 0.0346(17) Uani 1 1 d . . . . .
 H3 H 0.136547 0.897995 -0.039943 0.042 Uiso 1 1 calc R U . . .
 C4 C 0.1624(8) 0.9876(4) 0.0353(4) 0.0387(19) Uani 1 1 d . . . . .
 H4 H 0.149689 1.030032 0.000139 0.046 Uiso 1 1 calc R U . . .
 C5 C 0.1877(7) 1.0035(4) 0.1110(4) 0.0362(18) Uani 1 1 d . . . . .
 H5 H 0.188692 1.057393 0.127201 0.043 Uiso 1 1 calc R U . . .
 C6 C 0.2116(6) 0.9424(4) 0.1641(4) 0.0257(15) Uani 1 1 d . . . . .
 C7 C 0.1602(7) 0.7649(4) 0.0253(3) 0.0251(15) Uani 1 1 d . . . . .
 C8 C 0.0440(7) 0.7294(4) 0.0114(4) 0.0331(17) Uani 1 1 d . . . . .
 C9 C 0.0242(8) 0.6585(4) -0.0291(4) 0.043(2) Uani 1 1 d . . . . .
 H9 H -0.052523 0.632822 -0.037943 0.052 Uiso 1 1 calc R U . . .
 C10 C 0.1149(10) 0.6250(4) -0.0564(4) 0.050(3) Uani 1 1 d . . . . .
 H10 H 0.099753 0.576491 -0.083816 0.060 Uiso 1 1 calc R U . . .
 C11 C 0.2260(9) 0.6605(4) -0.0446(4) 0.047(2) Uani 1 1 d . . . . .
 H11 H 0.287026 0.636585 -0.064120 0.056 Uiso 1 1 calc R U . . .
 C12 C 0.2507(7) 0.7314(4) -0.0043(4) 0.0335(17) Uani 1 1 d . . . . .
 C13 C -0.0575(8) 0.7689(5) 0.0365(5) 0.046(2) Uani 1 1 d . . . . .
 H13A H -0.033653 0.775382 0.090783 0.069 Uiso 1 1 calc R U . . .
 H13B H -0.130514 0.735578 0.022330 0.069 Uiso 1 1 calc R U . . .
 H13C H -0.074480 0.821496 0.012862 0.069 Uiso 1 1 calc R U . . .
 C14 C 0.3717(8) 0.7727(5) 0.0027(5) 0.046(2) Uani 1 1 d . . . . .
 H14A H 0.371913 0.798430 -0.044664 0.069 Uiso 1 1 calc R U . . .
 H14B H 0.437137 0.733070 0.015188 0.069 Uiso 1 1 calc R U . . .
 H14C H 0.384134 0.813111 0.042112 0.069 Uiso 1 1 calc R U . . .
 C15 C 0.2337(7) 0.9709(4) 0.2432(4) 0.0272(15) Uani 1 1 d . . . . .
 C16 C 0.3498(7) 0.9949(3) 0.2831(4) 0.0273(16) Uani 1 1 d . . . . .
 C17 C 0.2322(8) 0.5255(4) 0.1106(4) 0.0399(18) Uani 1 1 d . . . . .
 H17 H 0.219891 0.539854 0.059719 0.048 Uiso 1 1 calc R U . . .
 C18 C 0.1346(8) 0.5213(4) 0.1422(4) 0.0367(17) Uani 1 1 d . . . . .
 H18 H 0.056166 0.536311 0.113579 0.044 Uiso 1 1 calc R U . . .
 C19 C 0.1513(9) 1.0085(4) 0.3460(5) 0.045(2) Uani 1 1 d . . . . .
 H19 H 0.083839 1.014328 0.366855 0.054 Uiso 1 1 calc R U . . .
 C20 C 0.1323(7) 0.9831(4) 0.2728(4) 0.0339(17) Uani 1 1 d . . . . .
 C21 C 0.4564(7) 0.9979(4) 0.2505(5) 0.0387(19) Uani 1 1 d . . . . .
 H21A H 0.490674 1.051915 0.255947 0.058 Uiso 1 1 calc R U . . .
 H21B H 0.430642 0.983866 0.197537 0.058 Uiso 1 1 calc R U . . .
 H21C H 0.517945 0.959707 0.276563 0.058 Uiso 1 1 calc R U . . .
 C22 C 0.0039(7) 0.9722(5) 0.2258(5) 0.050(2) Uani 1 1 d . . . . .
 H22A H -0.023384 1.021360 0.197853 0.075 Uiso 1 1 calc R U . . .
 H22B H -0.049657 0.960167 0.258138 0.075 Uiso 1 1 calc R U . . .
 H22C H 0.001414 0.927861 0.190876 0.075 Uiso 1 1 calc R U . . .
 C23 C 0.1532(7) 0.7830(4) 0.2729(4) 0.0275(15) Uani 1 1 d . . . . .
 H23 H 0.157327 0.838995 0.292365 0.033 Uiso 1 1 calc R U . . .
 C24 C 0.1968(8) 0.7247(4) 0.3400(4) 0.0402(19) Uani 1 1 d . . . . .
 H24A H 0.218215 0.671782 0.323061 0.048 Uiso 1 1 calc R U . . .
 H24B H 0.268164 0.746584 0.376921 0.048 Uiso 1 1 calc R U . . .
 C25 C 0.0860(9) 0.7184(6) 0.3733(5) 0.058(3) Uani 1 1 d . . . . .
 H25A H 0.072927 0.662082 0.385757 0.070 Uiso 1 1 calc R U . . .
 H25B H 0.099529 0.750707 0.419358 0.070 Uiso 1 1 calc R U . . .
 C26 C -0.0232(8) 0.7493(6) 0.3154(5) 0.053(2) Uani 1 1 d . . . . .
 H26A H -0.050617 0.801089 0.331160 0.063 Uiso 1 1 calc R U . . .
 H26B H -0.091109 0.710647 0.307366 0.063 Uiso 1 1 calc R U . . .
 C27 C 0.0204(7) 0.7594(5) 0.2443(4) 0.0371(18) Uani 1 1 d . . . . .
 H27A H 0.012292 0.708706 0.215860 0.044 Uiso 1 1 calc R U . . .
 H27B H -0.026268 0.801632 0.211966 0.044 Uiso 1 1 calc R U . . .
 C28 C 0.4062(6) 0.7876(4) 0.2544(3) 0.0258(15) Uani 1 1 d . . . . .
 H28 H 0.416194 0.836737 0.286045 0.031 Uiso 1 1 calc R U . . .
 C29 C 0.4624(7) 0.7151(4) 0.3045(4) 0.0337(17) Uani 1 1 d . . . . .
 H29A H 0.460213 0.724163 0.356794 0.040 Uiso 1 1 calc R U . . .
 H29B H 0.417759 0.665180 0.286370 0.040 Uiso 1 1 calc R U . . .
 C30 C 0.5941(8) 0.7102(5) 0.2979(5) 0.047(2) Uani 1 1 d . . . . .
 H30A H 0.651363 0.713661 0.347808 0.057 Uiso 1 1 calc R U . . .
 H30B H 0.607844 0.658816 0.274803 0.057 Uiso 1 1 calc R U . . .
 C31 C 0.6141(7) 0.7799(5) 0.2495(4) 0.0411(19) Uani 1 1 d . . . . .
 H31A H 0.645794 0.827391 0.280127 0.049 Uiso 1 1 calc R U . . .
 H31B H 0.670939 0.765284 0.219261 0.049 Uiso 1 1 calc R U . . .
 C32 C 0.4868(6) 0.7951(4) 0.2004(4) 0.0290(16) Uani 1 1 d . . . . .
 H32A H 0.464639 0.754813 0.160110 0.035 Uiso 1 1 calc R U . . .
 H32B H 0.480520 0.849107 0.177963 0.035 Uiso 1 1 calc R U . . .
 Sb1 Sb -0.19703(6) 1.09500(3) 0.40272(4) 0.05251(18) Uani 1 1 d . . . . .
 F1 F -0.0499(6) 1.1178(4) 0.3809(5) 0.100(2) Uani 1 1 d . . . . .
 F2 F -0.3463(5) 1.0733(3) 0.4230(4) 0.085(2) Uani 1 1 d . . . . .
 F3 F -0.2803(9) 1.1332(9) 0.3139(7) 0.243(8) Uani 1 1 d . . . . .
 F4 F -0.2021(11) 0.9963(5) 0.3614(8) 0.209(7) Uani 1 1 d . . . . .
 F5 F -0.1253(9) 1.0536(13) 0.4874(7) 0.319(12) Uani 1 1 d . . . . .
 F6 F -0.1968(9) 1.1948(6) 0.4339(10) 0.258(9) Uani 1 1 d . . . . .

loop_
  _atom_site_aniso_label
  _atom_site_aniso_U_11
  _atom_site_aniso_U_22
  _atom_site_aniso_U_33
  _atom_site_aniso_U_23
  _atom_site_aniso_U_13
  _atom_site_aniso_U_12
 Au1 0.05017(18) 0.01402(12) 0.01836(12) -0.00029(11) 0.00416(10) -0.00033(12)
 P1 0.0365(10) 0.0136(7) 0.0165(8) -0.0007(6) 0.0061(7) 0.0003(7)
 C1 0.027(4) 0.018(3) 0.017(3) 0.005(2) 0.008(3) 0.001(2)
 C2 0.027(4) 0.019(3) 0.021(3) -0.002(3) 0.004(3) -0.003(3)
 C3 0.054(5) 0.026(4) 0.023(4) 0.000(3) 0.008(3) -0.002(3)
 C4 0.061(6) 0.023(4) 0.029(4) 0.008(3) 0.008(4) -0.003(3)
 C5 0.057(5) 0.013(3) 0.036(4) -0.001(3) 0.008(4) -0.004(3)
 C6 0.028(4) 0.020(3) 0.026(4) -0.001(3) 0.002(3) -0.002(3)
 C7 0.043(4) 0.017(3) 0.013(3) 0.000(2) 0.003(3) -0.003(3)
 C8 0.050(5) 0.024(4) 0.020(4) 0.001(3) 0.000(3) -0.002(3)
 C9 0.063(6) 0.030(4) 0.027(4) 0.002(3) -0.008(4) -0.012(4)
 C10 0.098(8) 0.019(4) 0.025(4) -0.005(3) 0.003(5) -0.004(4)
 C11 0.086(7) 0.031(4) 0.023(4) 0.007(3) 0.013(4) 0.017(4)
 C12 0.055(5) 0.030(4) 0.015(3) 0.003(3) 0.008(3) 0.007(3)
 C13 0.045(5) 0.053(5) 0.038(5) -0.002(4) 0.006(4) -0.017(4)
 C14 0.055(6) 0.048(5) 0.041(5) 0.000(4) 0.023(4) 0.008(4)
 C15 0.040(4) 0.015(3) 0.026(4) -0.001(3) 0.007(3) 0.001(3)
 C16 0.040(4) 0.013(3) 0.027(4) 0.000(3) 0.004(3) 0.003(3)
 C17 0.084(5) 0.010(3) 0.023(4) -0.008(3) 0.010(3) -0.006(3)
 C18 0.066(5) 0.011(3) 0.026(4) -0.001(3) -0.002(3) -0.004(3)
 C19 0.088(7) 0.015(3) 0.046(5) 0.001(3) 0.042(5) 0.012(4)
 C20 0.051(5) 0.016(3) 0.037(4) 0.000(3) 0.017(4) 0.003(3)
 C21 0.041(5) 0.021(4) 0.050(5) -0.006(3) 0.004(4) -0.001(3)
 C22 0.042(5) 0.042(5) 0.070(6) -0.009(4) 0.022(5) -0.001(4)
 C23 0.043(4) 0.016(3) 0.026(4) 0.005(3) 0.014(3) 0.003(3)
 C24 0.060(6) 0.036(4) 0.025(4) 0.007(3) 0.012(4) -0.002(4)
 C25 0.067(7) 0.069(6) 0.047(5) 0.026(5) 0.031(5) 0.001(5)
 C26 0.051(6) 0.068(6) 0.048(5) 0.006(4) 0.029(5) 0.000(5)
 C27 0.038(5) 0.042(4) 0.033(4) 0.002(3) 0.012(4) 0.000(3)
 C28 0.032(4) 0.025(3) 0.018(3) -0.007(3) 0.001(3) 0.002(3)
 C29 0.045(5) 0.028(4) 0.025(4) 0.001(3) 0.005(3) 0.008(3)
 C30 0.048(5) 0.041(5) 0.046(5) -0.003(4) 0.000(4) 0.014(4)
 C31 0.037(5) 0.044(4) 0.042(5) -0.010(4) 0.009(4) 0.006(4)
 C32 0.030(4) 0.029(4) 0.027(4) 0.001(3) 0.006(3) 0.009(3)
 Sb1 0.0453(4) 0.0400(3) 0.0786(5) 0.0145(3) 0.0273(3) 0.0058(3)
 F1 0.064(4) 0.080(4) 0.175(7) 0.044(4) 0.065(5) 0.021(3)
 F2 0.067(4) 0.069(4) 0.137(6) -0.009(4) 0.060(4) -0.015(3)
 F3 0.105(7) 0.363(17) 0.229(12) 0.223(13) -0.018(7) -0.071(9)
 F4 0.255(13) 0.082(6) 0.383(18) -0.063(8) 0.251(14) -0.038(7)
 F5 0.089(7) 0.69(3) 0.170(11) 0.268(17) 0.022(7) -0.011(12)
 F6 0.132(8) 0.151(9) 0.56(3) -0.207(13) 0.207(13) -0.072(7)

_geom_special_details
;
 All esds (except the esd in the dihedral angle between two l.s. planes)
 are estimated using the full covariance matrix.  The cell esds are taken
 into account individually in the estimation of esds in distances, angles
 and torsion angles; correlations between esds in cell parameters are only
 used when they are defined by crystal symmetry.  An approximate (isotropic)
 treatment of cell esds is used for estimating esds involving l.s. planes.
;
loop_
  _geom_bond_atom_site_label_1
  _geom_bond_atom_site_label_2
  _geom_bond_distance
  _geom_bond_site_symmetry_2
  _geom_bond_publ_flag
 Au1 P1 2.2633(15) . ?
 Au1 C17 2.301(6) . ?
 Au1 C18 2.403(6) . ?
 P1 C1 1.849(6) . ?
 P1 C23 1.824(7) . ?
 P1 C28 1.836(7) . ?
 C1 C2 1.418(8) . ?
 C1 C6 1.428(8) . ?
 C2 C3 1.390(9) . ?
 C2 C7 1.510(8) . ?
 C3 H3 0.9500 . ?
 C3 C4 1.377(10) . ?
 C4 H4 0.9500 . ?
 C4 C5 1.387(10) . ?
 C5 H5 0.9500 . ?
 C5 C6 1.397(9) . ?
 C6 C15 1.504(9) . ?
 C7 C8 1.413(10) . ?
 C7 C12 1.403(10) . ?
 C8 C9 1.391(10) . ?
 C8 C13 1.506(11) . ?
 C9 H9 0.9500 . ?
 C9 C10 1.382(12) . ?
 C10 H10 0.9500 . ?
 C10 C11 1.364(13) . ?
 C11 H11 0.9500 . ?
 C11 C12 1.393(10) . ?
 C12 C14 1.517(11) . ?
 C13 H13A 0.9800 . ?
 C13 H13B 0.9800 . ?
 C13 H13C 0.9800 . ?
 C14 H14A 0.9800 . ?
 C14 H14B 0.9800 . ?
 C14 H14C 0.9800 . ?
 C15 C16 1.399(10) . ?
 C15 C20 1.415(10) . ?
 C16 C18 1.423(9) 2 ?
 C16 C21 1.489(10) . ?
 C17 H17 0.9500 . ?
 C17 C18 1.385(11) . ?
 C17 C19 1.396(12) 2_545 ?
 C18 H18 0.9500 . ?
 C19 H19 0.9500 . ?
 C19 C20 1.387(10) . ?
 C20 C22 1.512(11) . ?
 C21 H21A 0.9800 . ?
 C21 H21B 0.9800 . ?
 C21 H21C 0.9800 . ?
 C22 H22A 0.9800 . ?
 C22 H22B 0.9800 . ?
 C22 H22C 0.9800 . ?
 C23 H23 1.0000 . ?
 C23 C24 1.562(9) . ?
 C23 C27 1.523(10) . ?
 C24 H24A 0.9900 . ?
 C24 H24B 0.9900 . ?
 C24 C25 1.545(11) . ?
 C25 H25A 0.9900 . ?
 C25 H25B 0.9900 . ?
 C25 C26 1.513(12) . ?
 C26 H26A 0.9900 . ?
 C26 H26B 0.9900 . ?
 C26 C27 1.535(10) . ?
 C27 H27A 0.9900 . ?
 C27 H27B 0.9900 . ?
 C28 H28 1.0000 . ?
 C28 C29 1.563(9) . ?
 C28 C32 1.528(10) . ?
 C29 H29A 0.9900 . ?
 C29 H29B 0.9900 . ?
 C29 C30 1.539(11) . ?
 C30 H30A 0.9900 . ?
 C30 H30B 0.9900 . ?
 C30 C31 1.524(11) . ?
 C31 H31A 0.9900 . ?
 C31 H31B 0.9900 . ?
 C31 C32 1.524(10) . ?
 C32 H32A 0.9900 . ?
 C32 H32B 0.9900 . ?
 Sb1 F1 1.862(6) . ?
 Sb1 F2 1.869(6) . ?
 Sb1 F3 1.797(9) . ?
 Sb1 F4 1.816(8) . ?
 Sb1 F5 1.721(9) . ?
 Sb1 F6 1.766(8) . ?

loop_
  _geom_angle_atom_site_label_1
  _geom_angle_atom_site_label_2
  _geom_angle_atom_site_label_3
  _geom_angle
  _geom_angle_site_symmetry_1
  _geom_angle_site_symmetry_3
  _geom_angle_publ_flag
 P1 Au1 C17 169.2(2) . . ?
 P1 Au1 C18 151.5(2) . . ?
 C17 Au1 C18 34.2(3) . . ?
 C1 P1 Au1 115.4(2) . . ?
 C23 P1 Au1 108.4(2) . . ?
 C23 P1 C1 109.1(3) . . ?
 C23 P1 C28 109.6(3) . . ?
 C28 P1 Au1 107.7(2) . . ?
 C28 P1 C1 106.5(3) . . ?
 C2 C1 P1 119.5(4) . . ?
 C2 C1 C6 118.0(5) . . ?
 C6 C1 P1 122.5(5) . . ?
 C1 C2 C7 126.3(5) . . ?
 C3 C2 C1 120.2(6) . . ?
 C3 C2 C7 113.5(5) . . ?
 C2 C3 H3 119.1 . . ?
 C4 C3 C2 121.7(7) . . ?
 C4 C3 H3 119.1 . . ?
 C3 C4 H4 120.6 . . ?
 C3 C4 C5 118.8(6) . . ?
 C5 C4 H4 120.6 . . ?
 C4 C5 H5 119.1 . . ?
 C4 C5 C6 121.8(6) . . ?
 C6 C5 H5 119.1 . . ?
 C1 C6 C15 126.3(6) . . ?
 C5 C6 C1 119.3(6) . . ?
 C5 C6 C15 114.3(6) . . ?
 C8 C7 C2 117.9(6) . . ?
 C12 C7 C2 120.9(6) . . ?
 C12 C7 C8 120.5(6) . . ?
 C7 C8 C13 121.1(6) . . ?
 C9 C8 C7 118.2(7) . . ?
 C9 C8 C13 120.6(7) . . ?
 C8 C9 H9 119.7 . . ?
 C10 C9 C8 120.7(8) . . ?
 C10 C9 H9 119.7 . . ?
 C9 C10 H10 119.5 . . ?
 C11 C10 C9 121.0(7) . . ?
 C11 C10 H10 119.5 . . ?
 C10 C11 H11 119.7 . . ?
 C10 C11 C12 120.6(8) . . ?
 C12 C11 H11 119.7 . . ?
 C7 C12 C14 121.8(6) . . ?
 C11 C12 C7 118.9(8) . . ?
 C11 C12 C14 119.2(7) . . ?
 C8 C13 H13A 109.5 . . ?
 C8 C13 H13B 109.5 . . ?
 C8 C13 H13C 109.5 . . ?
 H13A C13 H13B 109.5 . . ?
 H13A C13 H13C 109.5 . . ?
 H13B C13 H13C 109.5 . . ?
 C12 C14 H14A 109.5 . . ?
 C12 C14 H14B 109.5 . . ?
 C12 C14 H14C 109.5 . . ?
 H14A C14 H14B 109.5 . . ?
 H14A C14 H14C 109.5 . . ?
 H14B C14 H14C 109.5 . . ?
 C16 C15 C6 120.5(6) . . ?
 C16 C15 C20 120.6(6) . . ?
 C20 C15 C6 118.4(6) . . ?
 C15 C16 C18 118.1(7) . 2 ?
 C15 C16 C21 123.6(6) . . ?
 C18 C16 C21 118.3(7) 2 . ?
 Au1 C17 H17 95.8 . . ?
 C18 C17 Au1 76.9(4) . . ?
 C18 C17 H17 120.2 . . ?
 C18 C17 C19 119.5(7) . 2_545 ?
 C19 C17 Au1 97.1(4) 2_545 . ?
 C19 C17 H17 120.2 2_545 . ?
 Au1 C18 H18 96.2 . . ?
 C16 C18 Au1 104.7(4) 2_545 . ?
 C16 C18 H18 119.5 2_545 . ?
 C17 C18 Au1 68.9(4) . . ?
 C17 C18 C16 121.0(7) . 2_545 ?
 C17 C18 H18 119.5 . . ?
 C17 C19 H19 119.5 2 . ?
 C20 C19 C17 121.0(8) . 2 ?
 C20 C19 H19 119.5 . . ?
 C15 C20 C22 121.7(7) . . ?
 C19 C20 C15 119.1(8) . . ?
 C19 C20 C22 119.2(8) . . ?
 C16 C21 H21A 109.5 . . ?
 C16 C21 H21B 109.5 . . ?
 C16 C21 H21C 109.5 . . ?
 H21A C21 H21B 109.5 . . ?
 H21A C21 H21C 109.5 . . ?
 H21B C21 H21C 109.5 . . ?
 C20 C22 H22A 109.5 . . ?
 C20 C22 H22B 109.5 . . ?
 C20 C22 H22C 109.5 . . ?
 H22A C22 H22B 109.5 . . ?
 H22A C22 H22C 109.5 . . ?
 H22B C22 H22C 109.5 . . ?
 P1 C23 H23 108.7 . . ?
 C24 C23 P1 112.7(5) . . ?
 C24 C23 H23 108.7 . . ?
 C27 C23 P1 116.1(5) . . ?
 C27 C23 H23 108.7 . . ?
 C27 C23 C24 101.6(6) . . ?
 C23 C24 H24A 111.0 . . ?
 C23 C24 H24B 111.0 . . ?
 H24A C24 H24B 109.0 . . ?
 C25 C24 C23 103.6(6) . . ?
 C25 C24 H24A 111.0 . . ?
 C25 C24 H24B 111.0 . . ?
 C24 C25 H25A 110.2 . . ?
 C24 C25 H25B 110.2 . . ?
 H25A C25 H25B 108.5 . . ?
 C26 C25 C24 107.5(6) . . ?
 C26 C25 H25A 110.2 . . ?
 C26 C25 H25B 110.2 . . ?
 C25 C26 H26A 110.7 . . ?
 C25 C26 H26B 110.7 . . ?
 C25 C26 C27 105.1(7) . . ?
 H26A C26 H26B 108.8 . . ?
 C27 C26 H26A 110.7 . . ?
 C27 C26 H26B 110.7 . . ?
 C23 C27 C26 103.9(6) . . ?
 C23 C27 H27A 111.0 . . ?
 C23 C27 H27B 111.0 . . ?
 C26 C27 H27A 111.0 . . ?
 C26 C27 H27B 111.0 . . ?
 H27A C27 H27B 109.0 . . ?
 P1 C28 H28 108.7 . . ?
 C29 C28 P1 114.9(5) . . ?
 C29 C28 H28 108.7 . . ?
 C32 C28 P1 112.3(5) . . ?
 C32 C28 H28 108.7 . . ?
 C32 C28 C29 103.3(5) . . ?
 C28 C29 H29A 110.8 . . ?
 C28 C29 H29B 110.8 . . ?
 H29A C29 H29B 108.9 . . ?
 C30 C29 C28 104.7(6) . . ?
 C30 C29 H29A 110.8 . . ?
 C30 C29 H29B 110.8 . . ?
 C29 C30 H30A 110.2 . . ?
 C29 C30 H30B 110.2 . . ?
 H30A C30 H30B 108.5 . . ?
 C31 C30 C29 107.5(6) . . ?
 C31 C30 H30A 110.2 . . ?
 C31 C30 H30B 110.2 . . ?
 C30 C31 H31A 111.3 . . ?
 C30 C31 H31B 111.3 . . ?
 H31A C31 H31B 109.2 . . ?
 C32 C31 C30 102.6(6) . . ?
 C32 C31 H31A 111.3 . . ?
 C32 C31 H31B 111.3 . . ?
 C28 C32 H32A 111.1 . . ?
 C28 C32 H32B 111.1 . . ?
 C31 C32 C28 103.5(6) . . ?
 C31 C32 H32A 111.1 . . ?
 C31 C32 H32B 111.1 . . ?
 H32A C32 H32B 109.0 . . ?
 F1 Sb1 F2 178.9(3) . . ?
 F3 Sb1 F1 91.2(4) . . ?
 F3 Sb1 F2 87.6(4) . . ?
 F3 Sb1 F4 89.0(7) . . ?
 F4 Sb1 F1 91.6(4) . . ?
 F4 Sb1 F2 88.6(3) . . ?
 F5 Sb1 F1 92.1(4) . . ?
 F5 Sb1 F2 89.0(4) . . ?
 F5 Sb1 F3 176.0(6) . . ?
 F5 Sb1 F4 88.7(8) . . ?
 F5 Sb1 F6 96.9(9) . . ?
 F6 Sb1 F1 87.2(4) . . ?
 F6 Sb1 F2 92.5(3) . . ?
 F6 Sb1 F3 85.5(8) . . ?
 F6 Sb1 F4 174.3(8) . . ?

loop_
  _geom_torsion_atom_site_label_1
  _geom_torsion_atom_site_label_2
  _geom_torsion_atom_site_label_3
  _geom_torsion_atom_site_label_4
  _geom_torsion
  _geom_torsion_site_symmetry_1
  _geom_torsion_site_symmetry_2
  _geom_torsion_site_symmetry_3
  _geom_torsion_site_symmetry_4
  _geom_torsion_publ_flag
 Au1 P1 C1 C2 -6.4(6) . . . . ?
 Au1 P1 C1 C6 176.4(5) . . . . ?
 Au1 P1 C23 C24 65.2(5) . . . . ?
 Au1 P1 C23 C27 -51.4(5) . . . . ?
 Au1 P1 C28 C29 -46.9(5) . . . . ?
 Au1 P1 C28 C32 70.7(5) . . . . ?
 Au1 C17 C18 C16 -94.9(6) . . . 2_545 ?
 P1 C1 C2 C3 -176.0(5) . . . . ?
 P1 C1 C2 C7 6.9(9) . . . . ?
 P1 C1 C6 C5 176.7(6) . . . . ?
 P1 C1 C6 C15 -6.8(10) . . . . ?
 P1 C23 C24 C25 -161.3(6) . . . . ?
 P1 C23 C27 C26 165.5(5) . . . . ?
 P1 C28 C29 C30 145.4(5) . . . . ?
 P1 C28 C32 C31 -164.7(5) . . . . ?
 C1 P1 C23 C24 -168.4(5) . . . . ?
 C1 P1 C23 C27 75.0(5) . . . . ?
 C1 P1 C28 C29 -171.3(5) . . . . ?
 C1 P1 C28 C32 -53.6(5) . . . . ?
 C1 C2 C3 C4 -0.2(11) . . . . ?
 C1 C2 C7 C8 86.3(8) . . . . ?
 C1 C2 C7 C12 -103.2(8) . . . . ?
 C1 C6 C15 C16 97.6(8) . . . . ?
 C1 C6 C15 C20 -90.8(9) . . . . ?
 C2 C1 C6 C5 -0.4(10) . . . . ?
 C2 C1 C6 C15 176.1(6) . . . . ?
 C2 C3 C4 C5 -1.7(13) . . . . ?
 C2 C7 C8 C9 173.8(6) . . . . ?
 C2 C7 C8 C13 -3.6(9) . . . . ?
 C2 C7 C12 C11 -173.4(6) . . . . ?
 C2 C7 C12 C14 3.2(10) . . . . ?
 C3 C2 C7 C8 -91.0(8) . . . . ?
 C3 C2 C7 C12 79.5(8) . . . . ?
 C3 C4 C5 C6 2.6(13) . . . . ?
 C4 C5 C6 C1 -1.6(12) . . . . ?
 C4 C5 C6 C15 -178.5(7) . . . . ?
 C5 C6 C15 C16 -85.8(8) . . . . ?
 C5 C6 C15 C20 85.8(8) . . . . ?
 C6 C1 C2 C3 1.3(10) . . . . ?
 C6 C1 C2 C7 -175.8(7) . . . . ?
 C6 C15 C16 C18 -180.0(6) . . . 2 ?
 C6 C15 C16 C21 2.9(9) . . . . ?
 C6 C15 C20 C19 179.2(6) . . . . ?
 C6 C15 C20 C22 -3.1(9) . . . . ?
 C7 C2 C3 C4 177.3(7) . . . . ?
 C7 C8 C9 C10 -1.7(10) . . . . ?
 C8 C7 C12 C11 -3.1(10) . . . . ?
 C8 C7 C12 C14 173.4(7) . . . . ?
 C8 C9 C10 C11 -0.1(11) . . . . ?
 C9 C10 C11 C12 0.3(11) . . . . ?
 C10 C11 C12 C7 1.3(10) . . . . ?
 C10 C11 C12 C14 -175.3(7) . . . . ?
 C12 C7 C8 C9 3.3(10) . . . . ?
 C12 C7 C8 C13 -174.1(6) . . . . ?
 C13 C8 C9 C10 175.7(7) . . . . ?
 C16 C15 C20 C19 -9.2(10) . . . . ?
 C16 C15 C20 C22 168.5(6) . . . . ?
 C17 C19 C20 C15 2.9(10) 2 . . . ?
 C17 C19 C20 C22 -174.8(6) 2 . . . ?
 C19 C17 C18 Au1 90.8(6) 2_545 . . . ?
 C19 C17 C18 C16 -4.1(9) 2_545 . . 2_545 ?
 C20 C15 C16 C18 8.6(9) . . . 2 ?
 C20 C15 C16 C21 -168.5(6) . . . . ?
 C23 P1 C1 C2 -128.7(5) . . . . ?
 C23 P1 C1 C6 54.2(7) . . . . ?
 C23 P1 C28 C29 70.8(5) . . . . ?
 C23 P1 C28 C32 -171.6(4) . . . . ?
 C23 C24 C25 C26 16.6(9) . . . . ?
 C24 C23 C27 C26 42.9(7) . . . . ?
 C24 C25 C26 C27 9.7(10) . . . . ?
 C25 C26 C27 C23 -33.1(9) . . . . ?
 C27 C23 C24 C25 -36.3(7) . . . . ?
 C28 P1 C1 C2 113.1(5) . . . . ?
 C28 P1 C1 C6 -64.1(6) . . . . ?
 C28 P1 C23 C24 -52.1(6) . . . . ?
 C28 P1 C23 C27 -168.7(5) . . . . ?
 C28 C29 C30 C31 3.0(8) . . . . ?
 C29 C28 C32 C31 -40.3(7) . . . . ?
 C29 C30 C31 C32 -27.5(8) . . . . ?
 C30 C31 C32 C28 42.0(7) . . . . ?
 C32 C28 C29 C30 22.7(7) . . . . ?

_smtbx_masks_special_details       ?
loop_
  _smtbx_masks_void_nr
  _smtbx_masks_void_average_x
  _smtbx_masks_void_average_y
  _smtbx_masks_void_average_z
  _smtbx_masks_void_volume
  _smtbx_masks_void_count_electrons
  _smtbx_masks_void_content
 1 0.000 0.500 0.500 241.0 124.5 ?
 2 0.500 0.000 0.000 241.0 124.5 ?

_smtbx_masks_void_probe_radius     1.2
_smtbx_masks_void_truncation_radius  1.2
_shelx_res_file
;
TITL jcm11121a_0m in P21/n #14
    jcm11121_sq.res
    created by SHELXL-2018/3 at 15:52:58 on 15-Dec-2021
REM reset to P21/n #14
CELL 0.71073 11.3949 16.7262 18.567 90 104.78 90
ZERR 4 0.0008 0.0009 0.0012 0 0.0029 0
LATT 1
SYMM 0.5-X,0.5+Y,0.5-Z
SFAC C H Au F P Sb
UNIT 128 156 4 24 4 4
RIGU 0.001 0.001 Au1 C17 C18

L.S. 20
PLAN  11
TEMP -80.15
CONF
MORE -1
BOND $H
ABIN
fmap 2 53
acta
OMIT -3 52
OMIT -1 0 1
REM <olex2.extras>
REM <HklSrc "%.\\jcm11121a_0m.hkl">
REM </olex2.extras>

WGHT    0.031400   14.223001
FVAR       0.05730
AU1   3    0.219792    0.653545    0.153378    11.00000    0.05017    0.01402 =
         0.01836   -0.00029    0.00416   -0.00033
P1    5    0.245186    0.776561    0.205843    11.00000    0.03650    0.01362 =
         0.01650   -0.00071    0.00611    0.00029
C1    1    0.207154    0.861155    0.139930    11.00000    0.02678    0.01811 =
         0.01695    0.00507    0.00775    0.00058
C2    1    0.177454    0.846025    0.062208    11.00000    0.02732    0.01851 =
         0.02075   -0.00244    0.00444   -0.00259
C3    1    0.156060    0.909190    0.011919    11.00000    0.05398    0.02578 =
         0.02283    0.00039    0.00754   -0.00193
AFIX  43
H3    2    0.136547    0.897995   -0.039943    11.00000   -1.20000
AFIX   0
C4    1    0.162398    0.987584    0.035277    11.00000    0.06140    0.02347 =
         0.02912    0.00775    0.00771   -0.00269
AFIX  43
H4    2    0.149689    1.030032    0.000139    11.00000   -1.20000
AFIX   0
C5    1    0.187651    1.003472    0.110975    11.00000    0.05680    0.01334 =
         0.03616   -0.00079    0.00757   -0.00372
AFIX  43
H5    2    0.188692    1.057393    0.127201    11.00000   -1.20000
AFIX   0
C6    1    0.211610    0.942404    0.164057    11.00000    0.02825    0.02032 =
         0.02593   -0.00080    0.00218   -0.00225
C7    1    0.160200    0.764927    0.025320    11.00000    0.04274    0.01723 =
         0.01313   -0.00004    0.00320   -0.00257
C8    1    0.044013    0.729447    0.011369    11.00000    0.05037    0.02415 =
         0.02022    0.00082    0.00046   -0.00226
C9    1    0.024206    0.658498   -0.029053    11.00000    0.06275    0.02968 =
         0.02669    0.00192   -0.00832   -0.01236
AFIX  43
H9    2   -0.052523    0.632822   -0.037943    11.00000   -1.20000
AFIX   0
C10   1    0.114949    0.624999   -0.056395    11.00000    0.09845    0.01858 =
         0.02516   -0.00461    0.00323   -0.00390
AFIX  43
H10   2    0.099753    0.576491   -0.083816    11.00000   -1.20000
AFIX   0
C11   1    0.225982    0.660465   -0.044644    11.00000    0.08626    0.03116 =
         0.02287    0.00711    0.01305    0.01667
AFIX  43
H11   2    0.287026    0.636585   -0.064120    11.00000   -1.20000
AFIX   0
C12   1    0.250661    0.731420   -0.004320    11.00000    0.05513    0.02983 =
         0.01491    0.00262    0.00784    0.00701
C13   1   -0.057528    0.768924    0.036534    11.00000    0.04505    0.05251 =
         0.03840   -0.00240    0.00583   -0.01720
AFIX 137
H13A  2   -0.033653    0.775382    0.090783    11.00000   -1.50000
H13B  2   -0.130514    0.735578    0.022330    11.00000   -1.50000
H13C  2   -0.074480    0.821496    0.012862    11.00000   -1.50000
AFIX   0
C14   1    0.371676    0.772659    0.002701    11.00000    0.05452    0.04849 =
         0.04091   -0.00009    0.02295    0.00782
AFIX 137
H14A  2    0.371913    0.798430   -0.044664    11.00000   -1.50000
H14B  2    0.437137    0.733070    0.015188    11.00000   -1.50000
H14C  2    0.384134    0.813111    0.042112    11.00000   -1.50000
AFIX   0
C15   1    0.233739    0.970914    0.243220    11.00000    0.04010    0.01504 =
         0.02585   -0.00137    0.00730    0.00053
C16   1    0.349779    0.994938    0.283069    11.00000    0.03987    0.01261 =
         0.02700    0.00029    0.00431    0.00323
C17   1    0.232191    0.525496    0.110608    11.00000    0.08443    0.01035 =
         0.02290   -0.00762    0.00987   -0.00550
AFIX  43
H17   2    0.219891    0.539854    0.059719    11.00000   -1.20000
AFIX   0
C18   1    0.134648    0.521330    0.142203    11.00000    0.06594    0.01072 =
         0.02582   -0.00130   -0.00214   -0.00380
AFIX  43
H18   2    0.056166    0.536311    0.113579    11.00000   -1.20000
AFIX   0
C19   1    0.151255    1.008456    0.345953    11.00000    0.08839    0.01534 =
         0.04582    0.00084    0.04158    0.01172
AFIX  43
H19   2    0.083839    1.014328    0.366855    11.00000   -1.20000
AFIX   0
C20   1    0.132341    0.983094    0.272778    11.00000    0.05142    0.01635 =
         0.03679   -0.00023    0.01652    0.00300
C21   1    0.456375    0.997856    0.250494    11.00000    0.04110    0.02067 =
         0.04996   -0.00630    0.00369   -0.00111
AFIX 137
H21A  2    0.490674    1.051915    0.255947    11.00000   -1.50000
H21B  2    0.430642    0.983866    0.197537    11.00000   -1.50000
H21C  2    0.517945    0.959707    0.276563    11.00000   -1.50000
AFIX   0
C22   1    0.003879    0.972159    0.225777    11.00000    0.04234    0.04190 =
         0.07049   -0.00853    0.02222   -0.00062
AFIX 137
H22A  2   -0.023384    1.021360    0.197853    11.00000   -1.50000
H22B  2   -0.049657    0.960167    0.258138    11.00000   -1.50000
H22C  2    0.001414    0.927861    0.190876    11.00000   -1.50000
AFIX   0
C23   1    0.153205    0.783050    0.272885    11.00000    0.04321    0.01592 =
         0.02622    0.00473    0.01431    0.00269
AFIX  13
H23   2    0.157327    0.838995    0.292365    11.00000   -1.20000
AFIX   0
C24   1    0.196845    0.724670    0.340021    11.00000    0.06008    0.03561 =
         0.02530    0.00661    0.01168   -0.00176
AFIX  23
H24A  2    0.218215    0.671782    0.323061    11.00000   -1.20000
H24B  2    0.268164    0.746584    0.376921    11.00000   -1.20000
AFIX   0
C25   1    0.086013    0.718382    0.373301    11.00000    0.06749    0.06904 =
         0.04689    0.02585    0.03085    0.00115
AFIX  23
H25A  2    0.072927    0.662082    0.385757    11.00000   -1.20000
H25B  2    0.099529    0.750707    0.419358    11.00000   -1.20000
AFIX   0
C26   1   -0.023192    0.749294    0.315426    11.00000    0.05084    0.06830 =
         0.04755    0.00650    0.02885    0.00003
AFIX  23
H26A  2   -0.050617    0.801089    0.331160    11.00000   -1.20000
H26B  2   -0.091109    0.710647    0.307366    11.00000   -1.20000
AFIX   0
C27   1    0.020422    0.759363    0.244285    11.00000    0.03815    0.04213 =
         0.03261    0.00183    0.01211    0.00047
AFIX  23
H27A  2    0.012292    0.708706    0.215860    11.00000   -1.20000
H27B  2   -0.026268    0.801632    0.211966    11.00000   -1.20000
AFIX   0
C28   1    0.406207    0.787583    0.254399    11.00000    0.03214    0.02498 =
         0.01764   -0.00650    0.00142    0.00182
AFIX  13
H28   2    0.416194    0.836737    0.286045    11.00000   -1.20000
AFIX   0
C29   1    0.462382    0.715053    0.304464    11.00000    0.04534    0.02834 =
         0.02503    0.00071    0.00457    0.00795
AFIX  23
H29A  2    0.460213    0.724163    0.356794    11.00000   -1.20000
H29B  2    0.417759    0.665180    0.286370    11.00000   -1.20000
AFIX   0
C30   1    0.594118    0.710179    0.297867    11.00000    0.04784    0.04123 =
         0.04630   -0.00259   -0.00020    0.01402
AFIX  23
H30A  2    0.651363    0.713661    0.347808    11.00000   -1.20000
H30B  2    0.607844    0.658816    0.274803    11.00000   -1.20000
AFIX   0
C31   1    0.614071    0.779915    0.249479    11.00000    0.03684    0.04368 =
         0.04248   -0.01010    0.00935    0.00632
AFIX  23
H31A  2    0.645794    0.827391    0.280127    11.00000   -1.20000
H31B  2    0.670939    0.765284    0.219261    11.00000   -1.20000
AFIX   0
C32   1    0.486837    0.795071    0.200386    11.00000    0.02975    0.02934 =
         0.02713    0.00099    0.00607    0.00862
AFIX  23
H32A  2    0.464639    0.754813    0.160110    11.00000   -1.20000
H32B  2    0.480520    0.849107    0.177963    11.00000   -1.20000
AFIX   0

SB1   6   -0.197029    1.095001    0.402716    11.00000    0.04526    0.04001 =
         0.07857    0.01446    0.02735    0.00584
F1    4   -0.049928    1.117759    0.380893    11.00000    0.06401    0.08004 =
         0.17468    0.04426    0.06457    0.02078
F2    4   -0.346301    1.073278    0.422969    11.00000    0.06723    0.06857 =
         0.13750   -0.00926    0.05969   -0.01462
F3    4   -0.280339    1.133159    0.313885    11.00000    0.10450    0.36253 =
         0.22949    0.22293   -0.01770   -0.07075
F4    4   -0.202133    0.996256    0.361369    11.00000    0.25544    0.08235 =
         0.38305   -0.06298    0.25116   -0.03751
F5    4   -0.125279    1.053602    0.487377    11.00000    0.08914    0.69277 =
         0.17031    0.26796    0.02170   -0.01096
F6    4   -0.196752    1.194754    0.433858    11.00000    0.13162    0.15055 =
         0.55820   -0.20693    0.20735   -0.07236
HKLF 4


REM  jcm11121a_0m in P21/n #14
REM wR2 = 0.0921, GooF = S = 1.032, Restrained GooF = 1.033 for all data
REM R1 = 0.0385 for 4875 Fo > 4sig(Fo) and 0.0662 for all 6718 data
REM 374 parameters refined using 7 restraints

END

WGHT      0.0313     13.8005

REM Highest difference peak  1.242,  deepest hole -1.807,  1-sigma level  0.146
Q1    1  -0.1769  1.1398  0.5017  11.00000  0.05    1.24
Q2    1  -0.1434  1.0044  0.4541  11.00000  0.05    0.95
Q3    1  -0.2573  1.1893  0.3721  11.00000  0.05    0.90
Q4    1  -0.2253  1.0473  0.3178  11.00000  0.05    0.88
Q5    1  -0.2414  0.9792  0.3451  11.00000  0.05    0.83
Q6    1   0.0970  0.6815  0.1239  11.00000  0.05    0.71
Q7    1   0.1991  0.7371  0.1583  11.00000  0.05    0.63
Q8    1   0.3617  0.6581  0.1664  11.00000  0.05    0.62
Q9    1  -0.1634  0.8588  0.0449  11.00000  0.05    0.60
Q10   1  -0.3025  1.1400  0.3008  11.00000  0.05    0.59
Q11   1  -0.1775  1.2186  0.4348  11.00000  0.05    0.58
;
_shelx_res_checksum                99433
_shelx_hkl_file
;
   2   0   0  952.15   15.22
  -2   0   0  931.16   15.11
   3   0   0   -0.15    1.05
   3   0   0    0.38    1.03
   3   0   0   -0.23    0.87
  -3   0   0   -0.24    1.28
  -3   0   0    1.08    1.08
  -3   0   0    0.46    0.67
  -3   0   0    0.35    0.87
   4   0   0  164.82    6.37
  -4   0   0  162.37    4.23
   4   0   0  161.48    5.86
   4   0   0  157.47    5.81
  -4   0   0  156.63    5.85
  -4   0   0  169.40    6.59
  -4   0   0  154.31    5.55
  -5   0   0   -1.10    1.15
   5   0   0    3.56    2.90
  -5   0   0    1.30    1.66
  -5   0   0    0.11    2.65
  -5   0   0    2.46    2.12
   5   0   0   -0.17    1.45
   6   0   0    1.18    1.71
  -6   0   0   -0.44    2.11
  -6   0   0    0.56    2.20
   6   0   0   -0.11    2.53
  -6   0   0    1.46    3.70
  -6   0   0    0.05    1.26
  -7   0   0    1.89    2.32
  -7   0   0   -1.17    1.33
  -7   0   0   -0.69    1.15
   7   0   0   -0.53    2.62
   7   0   0    0.38    1.57
  -7   0   0    1.25    1.98
   8   0   0    6.41    3.60
  -8   0   0    6.29    1.78
   8   0   0    5.35    2.31
  -8   0   0    4.76    2.78
  -8   0   0    6.67    3.10
  -8   0   0    2.53    1.96
   9   0   0   -1.33    2.34
  -9   0   0    2.36    2.97
   9   0   0   -1.75    2.48
  -9   0   0    0.28    1.86
  -9   0   0   -0.96    1.29
  -9   0   0   -1.87    2.22
 -10   0   0   10.39    2.04
  10   0   0   17.04    4.82
  10   0   0   11.44    4.23
 -10   0   0   13.24    3.90
 -10   0   0   12.90    4.62
 -11   0   0   -0.26    1.25
 -11   0   0    1.84    3.52
 -11   0   0   -5.44    2.52
  11   0   0    0.68    2.89
  11   0   0   -2.39    2.02
 -12   0   0    0.82    4.02
  12   0   0   13.86    4.56
 -12   0   0   12.44    4.58
  12   0   0   11.01    5.47
 -12   0   0    7.34    1.67
 -13   0   0   -2.43    2.50
 -13   0   0    1.85    3.70
  13   0   0    1.96    2.35
 -13   0   0    1.06    1.30
  13   0   0   -5.65    4.56
 -13   0   0    0.21    3.85
 -14   0   0    2.57    4.43
 -14   0   0    0.79    3.22
  14   0   0    3.62    2.87
  14   0   0   -3.02    5.99
  -1  -1   0   -0.07    0.44
   1  -1   0    0.24    0.45
   1  -1   0    0.55    0.39
   1  -1   0   -0.19    0.39
   1  -1   0    0.04    0.38
  -1  -1   0    0.01    0.33
  -1   1   0   -0.07    0.32
  -1   1   0    0.27    0.36
   1   1   0    0.38    0.35
  -1   1   0    0.78    0.42
  -2  -1   0  272.33    6.28
   2  -1   0  277.74    6.24
  -2  -1   0  276.41    5.97
   2  -1   0  281.93    5.32
   2  -1   0  279.50    6.02
   2  -1   0  280.05    6.53
  -2  -1   0  270.83    5.86
  -2   1   0  284.15    6.04
  -2   1   0  273.68    6.45
  -2   1   0  269.62    6.15
   2   1   0  266.01    5.81
   2   1   0  267.46    6.26
  -2   1   0  272.24    5.38
  -3  -1   0    4.53    1.19
  -3  -1   0    4.80    1.39
   3  -1   0    3.20    1.27
   3  -1   0    9.77    2.09
   3  -1   0    6.01    1.40
  -3  -1   0    6.80    1.55
  -3   1   0    8.68    1.63
  -3   1   0    4.09    1.29
  -3   1   0    7.93    1.55
  -3   1   0    9.88    1.41
   3   1   0    6.94    1.38
   3   1   0    8.15    1.73
  -4  -1   0  306.43    5.77
  -4  -1   0  309.60    8.35
   4  -1   0  314.53    8.56
   4  -1   0  312.73    8.37
  -4  -1   0  311.15    9.03
  -4  -1   0  308.70    8.14
   4  -1   0  294.76    8.80
  -4   1   0  309.88    6.92
  -4   1   0  300.18    8.15
  -4   1   0  312.47    8.69
   4   1   0  294.20    8.91
  -4   1   0  310.78    8.96
   4   1   0  317.98    8.29
  -5  -1   0    3.27    2.18
   5  -1   0    1.85    1.77
  -5  -1   0    5.04    2.04
  -5  -1   0    1.94    2.73
   5  -1   0    2.96    2.16
  -5  -1   0    4.17    1.27
   5  -1   0    5.81    2.63
   5   1   0    4.36    1.99
  -5   1   0    7.41    2.23
  -5   1   0    7.96    2.63
   5   1   0    8.27    3.23
  -5   1   0    7.61    2.32
  -5   1   0    4.83    2.50
  -6  -1   0  160.39    7.28
  -6  -1   0  151.92    4.53
   6  -1   0  148.04    6.78
  -6  -1   0  149.31    7.89
   6  -1   0  159.86    7.08
  -6  -1   0  158.43    7.25
   6  -1   0  144.41    7.41
   6   1   0  140.13    6.60
  -6   1   0  142.67    7.00
  -6   1   0  156.38    5.42
   6   1   0  152.99    7.62
  -6   1   0  151.91    7.62
  -6   1   0  160.68    7.47
  -7  -1   0    4.51    2.75
  -7  -1   0    1.77    1.18
  -7  -1   0    1.21    2.04
   7  -1   0    2.72    1.95
   7  -1   0    2.71    2.86
  -7  -1   0    3.87    2.30
   7   1   0    1.26    1.92
  -7   1   0    3.02    2.49
   7   1   0    2.53    2.38
  -7   1   0    1.87    1.77
  -7   1   0   -0.44    1.93
  -7   1   0    3.24    1.55
  -8  -1   0   71.01    6.09
  -8  -1   0   67.87    3.63
  -8  -1   0   64.09    5.41
   8  -1   0   65.31    6.72
  -8  -1   0   54.82    5.60
   8  -1   0   67.32    5.38
  -8   1   0   57.68    5.66
  -8   1   0   58.99    6.21
  -8   1   0   67.94    5.72
   8   1   0   59.67    5.50
   8   1   0   62.08    5.92
  -8   1   0   59.70    4.02
   9  -1   0    6.13    4.03
  -9  -1   0    6.69    1.68
  -9  -1   0    5.12    3.45
  -9  -1   0    4.32    2.89
  -9  -1   0    7.52    3.29
   9  -1   0   11.34    3.74
  -9   1   0    5.98    2.79
   9   1   0    9.16    3.41
  -9   1   0    7.68    2.12
  -9   1   0    8.50    3.10
  -9   1   0    8.68    4.27
   9   1   0    9.82    3.81
  10  -1   0    8.75    3.60
 -10  -1   0    9.67    1.74
 -10  -1   0    9.96    3.41
 -10  -1   0    9.45    3.66
 -10  -1   0   18.10    4.51
  10  -1   0   17.37    4.43
  10   1   0   11.65    4.11
 -10   1   0   19.24    5.54
 -10   1   0   13.16    3.98
 -10   1   0   16.24    3.93
  10   1   0   13.50    4.38
 -10   1   0   12.37    2.26
 -11  -1   0    8.06    4.57
 -11  -1   0    5.76    1.53
  11  -1   0   10.03    3.68
  11  -1   0    6.32    3.79
 -11  -1   0    9.13    3.43
  11   1   0    7.62    3.49
 -11   1   0    4.00    1.63
 -11   1   0    9.56    3.55
  11   1   0    3.85    3.71
 -11   1   0   11.74    4.82
 -12  -1   0    0.99    3.13
  12  -1   0    0.72    3.19
 -12  -1   0    0.36    1.02
 -12  -1   0   -3.27    3.47
  12  -1   0    0.92    3.03
  12   1   0   -3.10    3.57
 -12   1   0   -0.02    1.37
 -12   1   0    3.37    3.13
 -12   1   0    1.89    2.24
  12   1   0    2.15    2.37
  13  -1   0    2.11    4.79
  13  -1   0   -0.27    1.69
 -13  -1   0    5.21    4.26
 -13  -1   0    0.80    3.92
 -13  -1   0    1.65    4.08
 -13   1   0   -0.34    1.41
 -13   1   0   -4.01    1.77
 -13   1   0   -6.17    3.46
 -13   1   0    0.30    5.67
  13   1   0   -0.20    1.99
  13   1   0   -7.53    4.03
  14  -1   0   -0.79    2.65
 -14  -1   0    1.95    4.07
  14  -1   0   -7.75    5.16
 -14  -1   0   -2.60    2.56
 -14   1   0    1.04    1.28
  14   1   0   -2.03    3.74
 -14   1   0   -5.35    3.93
  14   1   0  -11.29    4.01
 -14   1   0   -4.91    3.18
   0  -2   0   16.60    1.08
   0   2   0   15.82    1.08
   1  -2   0    2.40    0.91
  -1  -2   0    2.84    0.72
   1  -2   0    3.21    0.80
   1  -2   0    2.78    0.79
   1  -2   0    3.35    0.71
  -1  -2   0    3.26    0.88
  -1  -2   0    3.61    0.66
  -1   2   0    2.52    0.63
  -1   2   0    2.69    0.72
   1   2   0    3.79    0.92
  -1   2   0    2.78    0.86
   2  -2   0   14.39    1.92
  -2  -2   0   13.16    1.58
   2  -2   0   14.51    1.71
  -2  -2   0   13.77    1.82
   2  -2   0   11.44    1.37
   2  -2   0   10.96    1.70
  -2   2   0   11.43    1.69
   2   2   0   10.29    1.29
  -2   2   0   12.77    1.58
  -2   2   0   12.92    1.64
  -2   2   0   13.19    1.58
   2   2   0   11.94    1.83
  -3  -2   0   52.17    2.95
   3  -2   0   48.82    2.68
   3  -2   0   50.09    3.30
   3  -2   0   48.98    2.51
  -3  -2   0   48.21    3.04
  -3   2   0   50.86    3.07
  -3   2   0   48.41    2.61
   3   2   0   46.33    3.24
  -3   2   0   47.32    2.67
   3   2   0   50.25    2.83
  -3   2   0   52.60    3.15
  -4  -2   0   46.78    3.51
  -4  -2   0   45.44    3.39
  -4  -2   0   51.76    3.94
   4  -2   0   53.50    3.35
   4  -2   0   54.90    3.83
  -4   2   0   54.67    3.74
   4   2   0   50.85    4.09
  -4   2   0   52.22    3.54
   4   2   0   54.17    3.58
  -4   2   0   56.36    4.00
   5  -2   0   75.16    5.41
  -5  -2   0   72.96    4.58
   5  -2   0   70.83    5.07
  -5  -2   0   75.53    5.64
   5  -2   0   71.64    4.44
   5   2   0   72.54    4.83
   5   2   0   75.50    5.73
  -5   2   0   86.48    5.17
  -5   2   0   72.08    3.98
  -5   2   0   70.90    4.80
  -5   2   0   73.52    5.61
  -6  -2   0   37.09    4.36
  -6  -2   0   37.08    3.78
   6  -2   0   41.68    3.82
  -6  -2   0   36.50    2.10
   6  -2   0   36.19    4.23
  -6  -2   0   40.99    5.04
   6  -2   0   36.44    4.61
  -6   2   0   39.07    4.83
  -6   2   0   41.98    3.30
  -6   2   0   38.77    4.02
   6   2   0   34.90    4.24
  -6   2   0   41.24    3.86
   6   2   0   45.51    5.62
  -7  -2   0   37.43    2.30
  -7  -2   0   43.35    4.66
   7  -2   0   42.35    5.57
  -7  -2   0   35.54    4.36
  -7  -2   0   36.58    4.72
   7  -2   0   31.99    4.21
   7  -2   0   37.18    3.88
   7   2   0   37.51    5.17
   7   2   0   40.66    4.34
  -7   2   0   35.96    4.59
  -7   2   0   38.60    5.35
  -7   2   0   45.87    4.26
  -7   2   0   35.42    3.27
  -8  -2   0    4.26    2.65
  -8  -2   0    8.28    1.56
  -8  -2   0    9.78    3.41
  -8  -2   0    5.10    2.86
   8  -2   0    5.96    3.68
   8  -2   0    6.20    2.85
  -8   2   0    6.23    2.72
   8   2   0    4.48    2.82
  -8   2   0    5.25    3.38
   8   2   0    7.69    3.52
  -8   2   0    9.30    2.76
  -8   2   0    6.70    2.10
   9  -2   0    9.17    4.23
  -9  -2   0    5.60    2.83
  -9  -2   0    7.19    1.70
   9  -2   0    7.14    3.11
  -9  -2   0    4.70    2.50
  -9  -2   0    8.07    3.49
   9   2   0    2.22    2.97
  -9   2   0    8.57    2.83
   9   2   0   12.92    4.36
  -9   2   0   10.80    3.54
  -9   2   0    4.28    2.95
  -9   2   0    5.83    1.95
 -10  -2   0    3.20    2.97
  10  -2   0    0.33    2.92
 -10  -2   0    0.35    2.88
 -10  -2   0    6.11    2.87
  10  -2   0   -1.22    2.59
  10   2   0    0.91    3.87
 -10   2   0    2.45    1.91
 -10   2   0    0.11    2.56
 -10   2   0   -1.33    2.86
 -10   2   0   -0.55    2.46
  10   2   0   -3.29    2.35
 -11  -2   0   -2.36    2.80
 -11  -2   0    1.54    3.35
  11  -2   0    1.04    3.25
  11  -2   0   -1.42    2.90
 -11   2   0   -1.92    1.23
 -11   2   0    4.12    2.99
  11   2   0    3.05    4.18
  11   2   0   -1.63    1.69
 -11   2   0    1.00    3.05
  12  -2   0   -3.88    1.55
 -12  -2   0    0.32    0.87
 -12  -2   0    2.39    3.74
 -12  -2   0   -1.69    2.69
  12  -2   0    4.52    4.03
 -12   2   0    2.85    3.11
 -12   2   0   -0.78    1.15
  12   2   0    1.86    2.44
 -12   2   0   -4.32    1.92
  12   2   0   -2.06    4.34
  13  -2   0    3.16    2.66
 -13  -2   0   -5.63    2.90
 -13  -2   0    1.75    3.61
  13  -2   0   -9.39    4.41
 -13  -2   0    1.18    3.62
 -13   2   0    1.82    4.23
 -13   2   0    4.50    4.16
  13   2   0    2.90    3.72
  13   2   0   -1.62    3.04
 -13   2   0   -0.63    1.16
 -13   2   0    1.89    4.24
 -14  -2   0   -0.98    2.89
  14  -2   0    5.39    3.54
 -14  -2   0   -3.47    2.20
  14  -2   0   -7.60    5.75
 -14   2   0   -2.50    2.52
 -14   2   0   -2.62    3.63
  14   2   0   -2.64    4.42
 -14   2   0   -1.68    1.05
  14   2   0   -7.56    2.71
   0  -3   0   -0.07    0.89
   0   3   0   -1.38    0.87
  -1  -3   0   10.99    1.18
   1  -3   0   11.44    1.68
  -1  -3   0   11.45    1.33
   1  -3   0   10.96    1.03
   1  -3   0   10.36    1.17
  -1   3   0   10.31    1.08
   1   3   0   11.97    1.03
  -1   3   0   11.18    1.12
   1   3   0   11.80    1.35
  -1   3   0   12.15    1.70
   1   3   0   12.33    1.33
  -2  -3   0   79.74    3.22
   2  -3   0   83.27    3.39
   2  -3   0   82.38    3.35
  -2  -3   0   83.06    2.98
   2  -3   0   78.35    3.41
   2  -3   0   81.09    2.93
  -2  -3   0   81.57    2.34
   2   3   0   84.56    3.53
  -2   3   0   82.76    3.42
  -2   3   0   79.30    3.39
  -2   3   0   85.74    3.16
   3  -3   0   45.55    2.90
   3  -3   0   45.71    3.15
   3  -3   0   47.57    2.74
  -3  -3   0   46.42    3.13
  -3  -3   0   42.38    2.50
   3  -3   0   41.70    2.67
  -3   3   0   43.36    3.06
   3   3   0   40.12    2.62
  -3   3   0   46.60    3.08
  -3   3   0   46.99    3.15
   3   3   0   41.94    3.03
  -3   3   0   42.84    2.69
   4  -3   0   55.39    3.17
   4  -3   0   60.19    3.90
   4  -3   0   52.20    3.61
   4  -3   0   58.74    4.02
  -4  -3   0   55.32    4.15
  -4  -3   0   54.85    3.42
  -4   3   0   58.71    3.95
  -4   3   0   55.31    3.49
  -4   3   0   47.92    3.54
   4   3   0   54.53    4.29
   4   3   0   53.99    3.33
  -5  -3   0   72.38    5.39
  -5  -3   0   64.78    4.77
   5  -3   0   65.31    4.90
  -5  -3   0   69.21    4.36
   5  -3   0   70.25    5.03
   5  -3   0   58.00    4.46
  -5   3   0   63.02    4.14
  -5   3   0   73.36    5.40
   5   3   0   65.10    4.19
   5   3   0   61.10    4.78
  -5   3   0   72.39    5.52
  -5   3   0   58.97    4.57
   6  -3   0   84.97    6.27
   6  -3   0   84.87    5.43
   6  -3   0   85.50    5.74
  -6  -3   0   86.02    5.57
  -6  -3   0   76.22    4.98
  -6  -3   0   91.93    6.29
  -6   3   0   78.39    5.33
   6   3   0   80.51    4.99
  -6   3   0   84.01    4.71
  -6   3   0   79.14    5.01
   6   3   0   79.11    5.60
  -6   3   0   91.12    6.25
   7  -3   0   45.36    5.61
  -7  -3   0   47.97    2.22
  -7  -3   0   44.16    4.66
   7  -3   0   44.26    4.57
  -7  -3   0   43.91    4.21
  -7  -3   0   49.27    4.46
   7  -3   0   50.58    4.96
  -7   3   0   41.43    4.95
  -7   3   0   49.05    4.37
  -7   3   0   48.58    4.02
   7   3   0   46.93    4.20
   7   3   0   43.05    5.42
  -7   3   0   41.64    4.41
   8  -3   0   13.37    3.30
  -8  -3   0   18.75    1.63
  -8  -3   0   14.98    3.30
  -8  -3   0   16.16    3.74
   8  -3   0   16.14    3.70
   8  -3   0   15.73    4.33
  -8  -3   0   12.97    3.56
   8   3   0   15.25    3.61
  -8   3   0   11.12    3.15
   8   3   0   18.05    3.60
  -8   3   0   12.12    2.54
  -8   3   0   16.40    3.38
  -8   3   0    7.89    2.81
  -9  -3   0   61.07    2.68
  -9  -3   0   51.07    6.04
  -9  -3   0   64.86    5.86
   9  -3   0   70.13    8.15
   9  -3   0   68.71    6.38
  -9  -3   0   65.20    6.47
   9   3   0   69.10    6.69
  -9   3   0   62.57    6.37
  -9   3   0   64.65    6.66
  -9   3   0   57.33    4.56
   9   3   0   60.63    5.59
  -9   3   0   55.95    7.10
 -10  -3   0    2.88    2.25
  10  -3   0    0.05    2.87
 -10  -3   0    0.11    3.51
  10  -3   0    1.82    3.13
 -10  -3   0    0.64    0.84
 -10  -3   0    1.39    2.27
 -10   3   0   -1.19    3.33
 -10   3   0   -0.32    2.59
 -10   3   0    1.44    1.86
  10   3   0    2.36    2.59
  10   3   0    6.83    3.48
 -11  -3   0    5.28    3.48
 -11  -3   0   13.88    1.17
  11  -3   0   11.52    4.12
 -11  -3   0   14.91    4.46
  11  -3   0   13.68    3.73
 -11   3   0    6.33    3.29
  11   3   0   17.33    4.18
  11   3   0   16.41    4.64
 -11   3   0   16.86    4.81
 -11   3   0    6.77    2.26
  12  -3   0    3.90    2.42
  12  -3   0   -1.51    4.12
 -12  -3   0    2.02    2.16
 -12  -3   0    5.60    4.43
 -12   3   0   -2.59    1.69
 -12   3   0   -2.34    2.93
  12   3   0   -1.37    3.01
  12   3   0   -4.43    2.77
 -12   3   0   -0.01    1.20
 -12   3   0   -1.75    3.48
  13  -3   0    3.34    2.64
  13  -3   0   -0.50    5.32
 -13  -3   0   -2.40    3.06
 -13  -3   0   -3.90    3.35
 -13  -3   0    7.81    3.33
 -13   3   0    1.31    3.83
  13   3   0   -8.96    4.02
  13   3   0    3.82    3.61
 -13   3   0    5.54    4.34
 -13   3   0    2.17    2.91
 -13   3   0    1.28    1.52
  14  -3   0    0.22    3.62
  14  -3   0   -9.06    5.21
 -14  -3   0   -4.66    2.19
 -14  -3   0    1.87    3.82
  14   3   0   -2.12    4.42
 -14   3   0    1.71    1.99
 -14   3   0   -0.22    4.00
 -14   3   0   -1.69    2.85
  14   3   0  -10.09    4.88
   0  -4   0    2.90    0.87
   0  -4   0    3.75    1.26
   0   4   0    4.77    1.24
  -1  -4   0  270.26    5.98
   1  -4   0  289.14    6.03
  -1  -4   0  282.84    5.12
   1  -4   0  293.87    5.30
   1  -4   0  287.72    4.95
  -1  -4   0  284.70    4.92
   1  -4   0  291.20    6.86
  -1   4   0  276.10    4.98
  -1   4   0  276.68    6.74
  -1   4   0  279.51    5.93
   1   4   0  282.64    4.76
   1   4   0  285.18    5.21
   1   4   0  271.59    5.96
  -2  -4   0  272.46    5.63
   2  -4   0  270.62    6.95
   2  -4   0  272.10    6.71
  -2  -4   0  272.70    6.31
   2  -4   0  265.29    5.83
  -2  -4   0  273.82    5.88
   2  -4   0  282.79    6.41
   2   4   0  275.70    6.38
  -2   4   0  275.25    7.14
   2   4   0  272.67    5.77
  -2   4   0  272.26    6.14
  -2   4   0  271.32    5.87
  -2   4   0  278.17    6.59
   3  -4   0   66.94    3.69
   3  -4   0   67.85    3.90
  -3  -4   0   72.17    3.69
   3  -4   0   66.61    3.28
  -3  -4   0   72.88    3.24
   3  -4   0   66.82    3.50
  -3  -4   0   69.03    2.38
  -3   4   0   74.99    3.40
  -3   4   0   68.93    3.81
   3   4   0   72.87    3.81
  -3   4   0   76.56    3.92
   4  -4   0   57.47    3.55
   4  -4   0   63.45    4.70
   4  -4   0   60.95    4.58
  -4  -4   0   57.41    3.94
   4  -4   0   59.65    3.58
  -4  -4   0   60.26    3.89
  -4   4   0   64.69    4.11
  -4   4   0   59.19    4.54
  -4   4   0   60.02    3.93
  -4   4   0   56.37    3.88
   4   4   0   57.31    3.50
   4   4   0   63.05    4.60
   5  -4   0   18.44    2.76
   5  -4   0   14.99    3.06
  -5  -4   0   20.43    3.24
   5  -4   0   19.59    2.84
  -5  -4   0   17.71    3.03
   5  -4   0   22.44    3.72
  -5  -4   0   19.40    2.89
  -5   4   0   20.12    2.82
   5   4   0   15.53    2.86
  -5   4   0   17.88    3.02
   5   4   0   13.88    2.89
  -5   4   0   21.68    3.54
  -5   4   0   15.82    3.23
  -6  -4   0    1.78    1.73
  -6  -4   0    1.70    2.07
   6  -4   0    1.16    2.01
  -6  -4   0    2.31    1.64
   6  -4   0    1.81    1.69
   6  -4   0    3.46    3.23
  -6   4   0    2.54    1.79
  -6   4   0    1.17    1.76
   6   4   0    0.44    2.19
  -6   4   0    1.80    1.76
  -6   4   0    1.90    1.87
   6   4   0    1.35    1.96
   7  -4   0    3.12    1.82
  -7  -4   0    5.19    2.25
  -7  -4   0    6.29    2.41
  -7  -4   0    2.02    2.34
  -7  -4   0    4.80    0.96
   7  -4   0   11.88    3.55
   7  -4   0    5.76    2.16
  -7   4   0    4.06    1.93
  -7   4   0    3.44    2.29
   7   4   0    4.83    2.54
  -7   4   0    4.20    2.57
   7   4   0    6.11    3.03
  -7   4   0    3.08    2.15
   8  -4   0   22.11    3.87
  -8  -4   0   17.62    4.30
  -8  -4   0   21.10    1.48
  -8  -4   0   30.81    4.89
   8  -4   0   26.85    5.21
   8  -4   0   26.68    4.12
  -8  -4   0   20.90    3.76
  -8   4   0   26.83    4.35
   8   4   0   19.64    4.58
  -8   4   0   25.74    4.59
   8   4   0   19.29    3.87
  -8   4   0   15.91    2.96
  -8   4   0   20.16    3.93
  -9  -4   0   11.57    4.30
   9  -4   0    6.68    2.63
  -9  -4   0   10.09    1.05
  -9  -4   0    6.95    2.68
  -9  -4   0   12.92    3.94
   9  -4   0   12.67    3.99
   9  -4   0    4.11    2.53
  -9   4   0    8.67    5.99
   9   4   0    7.35    3.30
  -9   4   0   13.74    3.85
   9   4   0    6.45    4.34
  -9   4   0   11.16    4.27
  -9   4   0    4.32    2.16
 -10  -4   0   21.99    5.38
  10  -4   0   18.59    4.09
  10  -4   0   31.18    5.82
 -10  -4   0   24.33    4.79
 -10   4   0   12.79    2.67
 -10   4   0   24.47    5.78
 -10   4   0   18.26    3.92
  10   4   0   22.68    4.79
  10   4   0   20.75    5.70
 -11  -4   0   16.13    5.08
 -11  -4   0    9.05    3.82
  11  -4   0    8.97    4.28
  11  -4   0    9.42    4.28
 -11   4   0   17.79    4.90
 -11   4   0   11.93    4.04
 -11   4   0    4.50    1.83
  11   4   0    9.44    5.29
  11   4   0   10.76    4.02
 -12  -4   0   11.07    4.30
  12  -4   0   19.41    6.23
 -12  -4   0   10.52    3.94
  12  -4   0    9.54    3.98
  12   4   0   10.36    5.38
 -12   4   0    3.89    2.74
  12   4   0    8.45    4.17
 -12   4   0    3.18    1.93
 -12   4   0    9.92    4.09
 -12   4   0    9.42    3.88
  13  -4   0    4.90    3.68
 -13  -4   0    1.40    3.60
 -13  -4   0    2.63    2.35
 -13  -4   0    5.65    3.42
  13  -4   0    5.55    5.85
 -13   4   0    1.51    3.19
 -13   4   0    6.84    3.82
  13   4   0    2.44    3.68
 -13   4   0    5.26    2.45
 -14  -4   0   18.01    5.34
 -14  -4   0    3.40    4.52
  14  -4   0    2.17    3.52
  14  -4   0  -10.19    5.50
 -14   4   0   12.47    3.13
  14   4   0    5.02    3.21
  14   4   0   -7.24    5.26
 -14   4   0    3.14    3.40
 -14   4   0   -8.99    3.34
   0  -5   0   -0.38    0.60
   0  -5   0    0.44    0.97
   0   5   0    0.24    1.23
   1  -5   0   14.16    1.01
   1  -5   0   15.96    1.26
  -1  -5   0   14.12    1.12
   1  -5   0   12.14    1.38
   1  -5   0   14.81    2.09
  -1  -5   0   15.52    1.98
  -1   5   0   14.69    1.02
  -1   5   0   12.16    1.42
  -1   5   0   14.21    2.27
   1   5   0   14.77    1.20
   1   5   0   15.92    1.93
   1   5   0   14.01    0.90
   2  -5   0   46.87    2.82
   2  -5   0   39.65    2.15
  -2  -5   0   44.22    2.35
  -2  -5   0   39.04    2.28
  -2  -5   0   42.49    2.21
   2  -5   0   43.92    2.85
   2  -5   0   41.81    2.55
   2   5   0   40.12    2.48
  -2   5   0   46.36    3.25
  -2   5   0   41.17    2.18
   2   5   0   40.01    2.05
  -2   5   0   47.37    2.42
  -2   5   0   41.79    2.60
   3  -5   0    6.74    1.81
  -3  -5   0    7.08    1.32
  -3  -5   0    8.77    1.75
   3  -5   0    6.20    1.96
   3  -5   0    8.90    1.97
  -3  -5   0   10.19    2.56
   3  -5   0    7.47    1.92
  -3   5   0    7.32    1.62
  -3   5   0    6.56    1.78
   3   5   0    8.55    2.05
  -3   5   0    8.72    2.23
   4  -5   0   55.89    3.87
   4  -5   0   55.62    4.73
   4  -5   0   52.88    3.65
  -4  -5   0   53.89    3.79
   4  -5   0   44.82    4.14
  -4  -5   0   48.39    2.36
  -4  -5   0   42.42    3.91
  -4   5   0   50.77    4.32
   4   5   0   50.10    3.54
  -4   5   0   53.60    3.79
   4   5   0   55.53    4.29
  -4   5   0   52.71    4.21
  -4   5   0   52.33    4.14
   5  -5   0   22.91    3.47
  -5  -5   0   26.54    3.69
   5  -5   0   23.00    3.12
   5  -5   0   28.91    3.80
  -5  -5   0   25.55    3.28
   5  -5   0   29.89    3.17
  -5  -5   0   26.70    1.67
   5   5   0   28.11    3.23
   5   5   0   24.27    3.79
  -5   5   0   26.64    3.78
  -5   5   0   24.31    3.01
  -5   5   0   25.01    3.71
  -5   5   0   24.18    3.39
  -6  -5   0   81.19    5.44
   6  -5   0   67.27    5.23
  -6  -5   0   67.00    4.61
  -6  -5   0   71.52    2.41
   6  -5   0   69.00    4.82
   6  -5   0   74.80    4.48
  -6  -5   0   73.37    5.50
   6  -5   0   77.07    5.48
   6   5   0   70.71    5.50
   6   5   0   67.56    4.73
  -6   5   0   77.89    5.05
  -6   5   0   76.90    5.09
  -6   5   0   72.52    5.63
  -6   5   0   70.08    5.10
   7  -5   0   28.64    4.27
  -7  -5   0   27.68    4.53
  -7  -5   0   20.85    3.69
   7  -5   0   30.59    4.18
  -7  -5   0   20.81    3.30
   7  -5   0   24.03    4.20
   7   5   0   28.57    4.53
  -7   5   0   23.17    3.49
  -7   5   0   15.62    3.45
  -7   5   0   27.56    4.59
  -7   5   0   15.54    3.17
   7   5   0   25.04    3.66
  -8  -5   0   28.37    4.57
  -8  -5   0   27.93    1.21
  -8  -5   0   24.84    4.88
   8  -5   0   34.99    5.37
   8  -5   0   22.03    3.96
  -8  -5   0   22.62    4.24
  -8  -5   0   29.14    1.27
   8  -5   0   30.30    4.52
   8   5   0   29.70    4.33
  -8   5   0   22.61    3.44
  -8   5   0   26.50    4.56
  -8   5   0   31.95    5.37
   8   5   0   21.05    4.68
  -8   5   0   31.01    4.80
   9  -5   0    1.05    2.77
   9  -5   0    0.29    2.70
  -9  -5   0    5.65    2.48
  -9  -5   0    3.86    2.84
   9  -5   0    3.97    2.92
  -9  -5   0    3.50    3.16
  -9   5   0    2.28    2.15
   9   5   0    3.48    2.25
   9   5   0    3.08    2.77
  -9   5   0    1.10    3.44
  -9   5   0    1.81    2.86
 -10  -5   0   11.44    3.70
 -10  -5   0    8.85    3.22
  10  -5   0    6.99    4.18
  10  -5   0   12.33    4.00
  10  -5   0   16.44    5.20
 -10   5   0    7.99    3.20
 -10   5   0   17.38    4.83
  10   5   0   15.78    4.56
 -10   5   0    5.00    2.02
  10   5   0   19.63    4.01
 -11  -5   0   -0.56    2.93
  11  -5   0    5.61    4.57
  11  -5   0    5.90    3.18
 -11  -5   0    5.11    2.68
 -11   5   0    3.38    3.22
  11   5   0    2.64    2.65
 -11   5   0   -3.71    2.83
  11   5   0    0.33    2.81
 -11   5   0    1.29    1.82
 -12  -5   0    1.59    2.64
  12  -5   0    6.01    3.12
 -12  -5   0    7.84    3.44
 -12  -5   0    1.23    3.32
  12  -5   0    6.94    5.29
 -12   5   0    8.72    3.90
 -12   5   0    1.60    2.88
  12   5   0    2.33    3.70
 -12   5   0    2.57    1.81
 -12   5   0    3.84    3.49
  12   5   0   -1.21    2.26
  13  -5   0    6.30    3.67
 -13  -5   0    6.33    5.75
 -13  -5   0    2.03    3.78
  13  -5   0   -6.17    4.92
  13   5   0    1.69    3.39
 -13   5   0   11.01    4.87
 -13   5   0   -2.86    3.55
 -13   5   0    1.10    2.61
 -13   5   0    0.74    3.58
  13   5   0   -3.66    2.86
 -14  -5   0    1.24    4.22
  14  -5   0    0.22    2.87
 -14  -5   0    4.33    4.41
  14   5   0   -5.52    3.20
 -14   5   0    3.97    4.94
 -14   5   0   -0.90    2.24
   0  -6   0   44.19    2.61
   0  -6   0   45.01    2.91
   0   6   0   49.16    3.18
   1  -6   0   76.00    2.36
   1  -6   0   75.33    2.07
  -1  -6   0   72.84    2.12
  -1  -6   0   67.27    3.41
   1  -6   0   79.04    3.36
  -1  -6   0   76.25    2.10
   1  -6   0   74.74    3.92
  -1   6   0   70.50    1.94
   1   6   0   71.83    1.73
  -1   6   0   75.36    4.11
  -1   6   0   72.85    1.91
   1   6   0   75.81    3.58
   1   6   0   76.72    2.00
  -1   6   0   78.71    4.01
   2  -6   0   55.75    3.30
  -2  -6   0   53.13    2.53
   2  -6   0   47.54    2.34
  -2  -6   0   49.92    2.64
   2  -6   0   57.89    3.55
   2  -6   0   57.26    2.91
  -2   6   0   52.00    2.58
   2   6   0   50.90    2.80
   2   6   0   50.95    2.28
  -2   6   0   50.74    3.74
  -2   6   0   53.85    3.07
  -3  -6   0   28.06    2.40
  -3  -6   0   30.32    3.08
   3  -6   0   33.08    3.13
   3  -6   0   33.46    3.80
   3  -6   0   35.54    3.49
   3  -6   0   32.40    2.58
  -3  -6   0   28.88    2.77
  -3   6   0   30.50    3.06
  -3   6   0   30.18    4.08
  -3   6   0   34.52    2.68
   3   6   0   30.77    2.44
  -3   6   0   31.48    2.81
   3   6   0   28.77    3.27
   4  -6   0   33.48    3.75
  -4  -6   0   31.85    3.08
   4  -6   0   26.93    3.54
  -4  -6   0   32.83    3.42
  -4  -6   0   31.31    2.21
   4  -6   0   27.03    2.81
   4  -6   0   32.18    3.08
  -4   6   0   31.92    3.96
  -4   6   0   28.02    3.25
  -4   6   0   26.06    3.10
   4   6   0   26.32    3.49
  -5  -6   0    3.27    1.08
   5  -6   0   -0.33    2.21
  -5  -6   0    5.31    2.07
   5  -6   0    2.63    1.67
   5  -6   0    1.05    1.76
   5  -6   0    3.33    1.98
  -5  -6   0    4.24    2.09
   5   6   0    5.54    1.91
   5   6   0    2.31    1.97
  -5   6   0    2.37    1.78
  -5   6   0    2.29    1.48
  -5   6   0    1.01    1.92
  -5   6   0    1.87    1.98
   6  -6   0   19.55    3.31
   6  -6   0   15.64    2.89
  -6  -6   0   13.18    1.30
   6  -6   0   18.26    3.45
  -6  -6   0   14.91    2.93
  -6  -6   0   16.25    3.25
   6  -6   0   21.41    3.98
  -6   6   0   12.32    2.95
  -6   6   0    9.01    2.61
  -6   6   0   16.54    3.48
   6   6   0   19.56    3.16
   6   6   0   12.96    2.90
  -6   6   0   12.10    3.07
  -7  -6   0   17.20    3.33
  -7  -6   0   18.41    1.27
   7  -6   0   16.62    3.29
  -7  -6   0   23.43    3.95
   7  -6   0   23.37    4.45
  -7  -6   0   18.99    3.80
   7  -6   0   18.32    3.22
  -7   6   0   21.50    3.82
   7   6   0   14.23    3.58
  -7   6   0   13.24    3.54
  -7   6   0   16.90    3.35
   7   6   0   20.93    3.33
  -7   6   0   14.76    3.51
  -8  -6   0    2.08    3.05
  -8  -6   0    6.22    0.60
  -8  -6   0    0.66    2.05
   8  -6   0    6.34    3.09
  -8  -6   0    2.56    2.77
  -8  -6   0    6.84    0.62
   8  -6   0    3.39    2.13
   8  -6   0    8.92    3.81
   8   6   0    6.93    2.98
  -8   6   0    5.82    2.52
  -8   6   0    4.99    2.66
  -8   6   0    5.58    2.92
  -8   6   0    7.47    3.50
   8   6   0    9.90    3.23
  -9  -6   0    4.14    3.11
   9  -6   0    4.53    2.37
   9  -6   0    3.84    2.87
  -9  -6   0    6.47    3.01
   9  -6   0    8.80    4.14
  -9   6   0    3.55    2.16
  -9   6   0    9.38    3.43
   9   6   0    4.69    2.93
   9   6   0    4.90    3.02
  -9   6   0    3.93    3.21
  10  -6   0    1.81    2.66
  10  -6   0   -1.24    2.19
 -10  -6   0   -1.76    2.56
 -10  -6   0    1.73    3.34
  10  -6   0   -0.24    3.20
 -10   6   0    1.18    2.72
  10   6   0   -0.85    3.68
 -10   6   0   -0.90    1.71
  10   6   0   -0.40    2.50
 -10   6   0   -1.04    1.79
  11  -6   0    2.66    2.32
 -11  -6   0   -7.33    2.25
  11  -6   0   -5.96    3.59
 -11  -6   0    0.56    3.33
 -11   6   0    2.94    3.05
 -11   6   0    2.61    2.83
  11   6   0    2.94    3.43
 -11   6   0   -2.26    2.09
 -11   6   0   -1.27    1.41
  12  -6   0    1.16    3.50
  12  -6   0   -0.59    1.48
 -12  -6   0   -3.65    3.17
 -12  -6   0   -0.94    3.22
 -12  -6   0    1.49    3.59
 -12   6   0   -0.66    2.19
 -12   6   0    2.24    2.48
 -12   6   0   -0.63    2.11
  12   6   0    0.53    3.12
  12   6   0    6.49    4.82
  13  -6   0   -6.46    4.31
 -13  -6   0   -4.12    3.74
 -13  -6   0    0.62    3.34
  13  -6   0    1.68    2.09
 -13   6   0   -4.82    1.51
 -13   6   0   -1.39    3.46
  13   6   0   -8.57    3.96
 -13   6   0    2.01    3.51
  13   6   0   -7.52    2.23
   0  -7   0   -0.37    1.04
   0  -7   0   -0.92    1.46
   0   7   0    0.28    1.60
   1  -7   0    7.61    2.18
   1  -7   0    4.37    1.45
   1  -7   0    7.72    0.87
   1  -7   0    9.79    1.19
  -1  -7   0    7.52    0.89
  -1  -7   0    8.18    0.89
  -1  -7   0    5.66    2.04
  -1   7   0    7.06    0.71
  -1   7   0    6.79    0.70
   1   7   0    7.01    2.08
  -1   7   0    8.46    2.73
   2  -7   0   22.45    3.16
  -2  -7   0   19.75    2.63
   2  -7   0   17.40    2.15
   2  -7   0   15.68    2.28
   2  -7   0   14.90    1.65
  -2  -7   0   13.29    1.73
  -2   7   0   13.77    2.06
  -2   7   0   18.00    1.91
   2   7   0   16.10    2.09
   2   7   0   15.77    2.51
  -2   7   0   11.85    1.66
  -2   7   0   18.60    3.02
   2   7   0   13.08    1.43
  -3  -7   0   37.41    2.83
   3  -7   0   40.95    2.89
   3  -7   0   48.10    3.66
  -3  -7   0   38.64    2.92
  -3  -7   0   40.88    3.24
   3  -7   0   37.58    3.73
   3  -7   0   36.96    3.64
  -3   7   0   43.50    3.17
   3   7   0   39.81    2.69
  -3   7   0   38.84    3.71
  -3   7   0   47.48    3.61
   3   7   0   50.29    3.67
   4  -7   0    3.43    1.51
  -4  -7   0    1.82    1.64
  -4  -7   0    2.82    1.60
   4  -7   0    3.22    1.96
   4  -7   0    1.57    1.80
   4  -7   0    4.49    2.02
  -4   7   0    1.83    1.66
   4   7   0    2.95    1.48
  -4   7   0    0.14    1.53
   4   7   0    2.76    2.24
  -4   7   0    2.16    2.40
  -4   7   0    2.81    1.62
   5  -7   0  123.31    5.54
  -5  -7   0  107.76    5.77
  -5  -7   0  115.46    3.94
  -5  -7   0  128.74    5.75
   5  -7   0  116.81    5.87
   5  -7   0  119.22    6.32
   5  -7   0  121.95    6.51
  -5   7   0  118.85    5.58
   5   7   0  105.29    5.94
  -5   7   0  114.49    6.35
  -5   7   0  108.75    6.14
  -6  -7   0   -0.40    1.40
   6  -7   0   -1.22    1.31
  -6  -7   0    0.87    0.80
  -6  -7   0    1.86    1.74
   6  -7   0    1.02    2.33
   6  -7   0   -0.85    1.78
  -6   7   0   -0.82    1.82
  -6   7   0    0.43    1.78
   6   7   0    0.72    1.74
   6   7   0   -2.17    1.87
  -6   7   0   -2.26    1.79
  -6   7   0    2.35    1.84
   7  -7   0  104.16    7.14
  -7  -7   0   81.67    6.07
   7  -7   0   86.67    5.50
  -7  -7   0   90.47    6.47
  -7  -7   0   86.89    2.87
   7  -7   0   82.75    5.38
   7  -7   0   87.67    6.47
  -7  -7   0   89.64    6.07
  -7   7   0   82.74    5.97
  -7   7   0   87.67    6.16
  -7   7   0   91.02    6.65
   7   7   0   94.18    6.87
   7   7   0   84.34    5.36
  -8  -7   0    5.82    0.73
   8  -7   0    8.27    3.75
   8  -7   0    5.30    2.93
  -8  -7   0    1.12    2.39
   8  -7   0    4.77    2.86
  -8  -7   0    6.44    3.24
   8   7   0    7.57    3.38
  -8   7   0    4.68    2.46
  -8   7   0    2.69    3.02
   8   7   0    5.60    2.67
  -8   7   0    1.28    3.05
   9  -7   0   28.17    5.27
   9  -7   0   21.39    4.19
  -9  -7   0   24.10    4.67
   9  -7   0   25.13    4.67
  -9  -7   0   24.88    4.72
  -9   7   0   23.49    4.41
   9   7   0   33.38    4.99
  -9   7   0   26.12    4.48
   9   7   0   29.17    5.45
  -9   7   0   18.40    3.42
 -10  -7   0    7.97    3.79
  10  -7   0    8.29    3.47
  10  -7   0   19.99    5.65
 -10  -7   0   11.64    3.87
  10  -7   0    7.48    3.42
 -10   7   0   11.94    3.92
 -10   7   0    4.86    2.47
  10   7   0   12.96    4.01
 -10   7   0    7.09    3.47
  10   7   0   12.33    4.55
 -11  -7   0   13.00    4.38
 -11  -7   0    8.99    3.94
 -11  -7   0   11.14    3.66
  11  -7   0   14.20    5.42
  11  -7   0   16.80    4.30
  11  -7   0    9.77    3.63
 -11   7   0   11.62    3.77
 -11   7   0    6.87    3.65
  11   7   0    4.44    4.44
  11   7   0    5.32    3.48
 -11   7   0   10.57    4.19
 -11   7   0    5.78    2.12
 -12  -7   0    0.20    3.42
 -12  -7   0    7.25    3.01
 -12  -7   0   -0.36    3.31
  12  -7   0    6.50    3.81
  12  -7   0   -3.37    4.61
 -12   7   0    7.20    3.94
  12   7   0    6.98    3.64
 -12   7   0   -2.64    2.77
  12   7   0   -1.51    3.84
 -12   7   0   -1.59    3.29
 -12   7   0    5.74    3.96
 -13  -7   0    4.09    2.49
  13  -7   0    4.61    3.14
 -13  -7   0   -3.27    3.58
 -13   7   0    4.82    4.06
 -13   7   0    1.76    4.31
 -13   7   0   -0.94    2.10
  13   7   0    0.16    3.40
   0  -8   0  118.96    5.61
   0  -8   0  123.03    4.95
   0   8   0  128.36    5.65
   1  -8   0  410.68    6.86
  -1  -8   0  416.69   10.38
  -1  -8   0  428.54    6.33
  -1  -8   0  420.77    6.49
   1  -8   0  432.32   11.16
   1  -8   0  427.92    9.71
   1   8   0  420.25   10.45
  -1   8   0  433.06   11.43
   2  -8   0    5.40    2.28
  -2  -8   0    7.56    2.15
   2  -8   0    8.59    1.35
  -2  -8   0    7.22    1.49
   2  -8   0   11.85    2.19
  -2  -8   0    9.58    1.45
   2  -8   0   10.20    1.89
   2   8   0    6.88    2.18
   2   8   0    5.36    1.52
  -2   8   0   13.43    3.09
  -2   8   0    8.13    1.42
  -2   8   0    4.44    1.63
   3  -8   0  213.88    7.58
   3  -8   0  215.21    8.03
   3  -8   0  202.96    6.49
   3  -8   0  205.20    5.83
  -3  -8   0  216.37    6.33
  -3  -8   0  221.35    6.64
  -3   8   0  220.32    8.31
  -3   8   0  205.42    6.03
  -3   8   0  213.29    7.05
   3   8   0  210.59    5.60
  -3   8   0  211.56    5.93
   3   8   0  211.90    6.53
   4  -8   0    1.91    1.74
  -4  -8   0    3.15    1.25
   4  -8   0    1.97    1.73
   4  -8   0    0.50    1.17
   4  -8   0    3.30    2.17
  -4  -8   0    1.51    1.62
   4   8   0    1.10    1.13
  -4   8   0    0.72    1.42
  -4   8   0    0.28    1.30
   4   8   0    1.53    1.71
  -4   8   0    3.61    2.49
  -5  -8   0   26.79    2.28
   5  -8   0   24.35    3.54
  -5  -8   0   29.58    3.11
   5  -8   0   32.13    3.13
   5  -8   0   29.93    3.87
   5  -8   0   33.63    4.31
  -5  -8   0   34.54    3.56
   5   8   0   25.38    3.06
  -5   8   0   25.40    4.00
  -5   8   0   20.70    3.00
   5   8   0   29.79    3.72
  -5   8   0   25.94    3.42
  -6  -8   0    1.11    1.30
  -6  -8   0    0.09    1.87
  -6  -8   0    1.91    1.87
   6  -8   0    2.96    2.37
   6  -8   0    0.15    2.05
   6  -8   0    1.18    2.10
   6  -8   0   -0.56    1.43
  -6   8   0    1.34    2.46
   6   8   0   -2.34    1.63
  -6   8   0    1.03    2.11
  -6   8   0    0.37    2.31
  -7  -8   0    1.17    1.02
   7  -8   0   -2.55    2.14
  -7  -8   0    1.96    2.37
   7  -8   0   -2.61    1.27
  -7  -8   0    0.29    1.83
   7  -8   0   -2.09    2.31
   7  -8   0   -1.39    1.75
   7   8   0    2.34    2.11
  -7   8   0    0.42    2.21
  -7   8   0    1.69    2.41
  -7   8   0   -2.39    1.96
   7   8   0    2.22    2.09
  -8  -8   0   -0.14    2.31
   8  -8   0   -2.08    1.60
   8  -8   0   -0.98    2.28
  -8  -8   0   -3.66    1.85
   8  -8   0    3.25    2.78
  -8  -8   0    0.43    0.70
   8   8   0    0.26    2.59
  -8   8   0   -1.14    3.09
   8   8   0   -0.81    1.89
  -8   8   0   -0.39    2.42
  -8   8   0   -1.10    2.28
   9  -8   0    3.31    2.59
   9  -8   0    4.21    3.03
  -9  -8   0    5.47    2.81
   9  -8   0    3.49    3.24
  -9  -8   0    7.09    3.63
   9   8   0    3.21    3.08
  -9   8   0    5.33    2.46
  -9   8   0    4.13    3.18
  -9   8   0    1.60    2.60
   9   8   0    6.05    3.14
 -10  -8   0   -0.59    2.07
  10  -8   0   -1.06    3.82
  10  -8   0   -0.12    2.54
 -10  -8   0    1.62    1.94
 -10  -8   0    0.38    2.29
  10  -8   0   -0.32    2.55
 -10   8   0   -1.25    2.04
 -10   8   0    1.53    2.90
 -10   8   0    0.53    2.83
 -10   8   0    0.49    2.37
  10   8   0    2.45    2.78
  10   8   0   -3.10    2.90
  11  -8   0    3.82    4.96
 -11  -8   0    9.69    3.70
  11  -8   0    9.99    3.57
  11  -8   0    6.55    3.32
 -11  -8   0    5.74    3.75
 -11  -8   0    4.48    3.91
  11   8   0    9.96    3.74
 -11   8   0    6.83    3.56
  11   8   0   11.78    4.70
 -11   8   0    4.81    3.56
 -11   8   0    6.34    4.49
 -12  -8   0    5.22    3.59
 -12  -8   0   -0.84    3.23
  12  -8   0   -4.62    4.24
 -12  -8   0    2.65    3.40
  12  -8   0    3.78    2.71
 -12   8   0    1.02    3.79
 -12   8   0   -1.83    2.28
 -12   8   0    4.33    2.55
  12   8   0   -2.32    1.95
 -12   8   0    2.93    3.78
  12   8   0   -8.90    2.80
  13  -8   0    0.78    4.00
 -13  -8   0    0.67    3.64
 -13  -8   0    0.87    3.98
  13  -8   0    3.77    3.93
 -13   8   0    3.35    4.86
  13   8   0   -0.46    2.44
 -13   8   0    3.99    2.99
   0  -9   0   -0.63    1.19
   0  -9   0    0.66    1.62
   0   9   0    0.60    1.90
   1  -9   0   16.12    1.02
   1  -9   0   16.39    2.36
   1  -9   0   17.27    3.08
   1  -9   0   16.47    0.83
  -1  -9   0   15.05    0.64
  -1  -9   0   14.94    0.62
  -1  -9   0   18.15    2.90
   1   9   0   15.55    3.05
  -1   9   0   19.26    3.73
   2  -9   0    4.10    1.43
  -2  -9   0    3.48    1.08
   2  -9   0    2.66    0.99
   2  -9   0    1.49    2.61
  -2  -9   0    3.04    1.62
  -2  -9   0    3.30    1.06
   2  -9   0   -1.86    1.40
   2   9   0    1.19    0.91
  -2   9   0    1.57    0.96
  -2   9   0    0.31    2.23
   2   9   0    1.68    0.71
   2   9   0    2.57    1.81
  -2   9   0    2.01    0.87
  -2   9   0    4.18    1.67
   3  -9   0   60.32    4.62
  -3  -9   0   59.91    3.23
  -3  -9   0   63.54    3.37
   3  -9   0   62.88    3.68
  -3  -9   0   59.35    3.78
   3  -9   0   63.81    3.16
   3  -9   0   63.54    4.48
  -3   9   0   61.10    3.22
  -3   9   0   63.62    4.05
   3   9   0   56.75    3.52
  -3   9   0   66.86    5.18
  -3   9   0   59.50    3.10
   4  -9   0    0.97    1.14
   4  -9   0    2.72    1.79
   4  -9   0    1.96    1.81
   4  -9   0    1.88    1.83
  -4  -9   0    1.61    1.39
  -4  -9   0    1.11    1.61
  -4   9   0   -0.32    2.34
  -4   9   0    0.28    1.41
   4   9   0    1.84    1.76
  -4   9   0    1.02    1.46
  -4   9   0    0.35    1.28
   4   9   0    0.65    1.14
   5  -9   0   85.14    5.40
   5  -9   0   96.52    5.84
   5  -9   0   98.30    4.95
  -5  -9   0   92.01    4.18
   5  -9   0   98.12    6.19
  -5  -9   0   95.78    5.55
   5   9   0   95.58    5.59
  -5   9   0   87.81    5.58
  -5   9   0   97.09    6.54
  -5   9   0   82.35    4.93
   5   9   0   94.93    4.82
  -6  -9   0    6.25    1.68
   6  -9   0    2.99    2.88
   6  -9   0    7.81    2.30
  -6  -9   0    3.42    2.19
   6  -9   0    6.74    2.81
   6  -9   0    6.20    2.72
  -6   9   0    6.94    3.05
   6   9   0    9.14    3.10
  -6   9   0    5.19    2.32
   6   9   0    4.70    2.04
  -7  -9   0   34.41    4.85
   7  -9   0   42.92    5.30
   7  -9   0   42.63    5.43
   7  -9   0   42.78    4.22
  -7   9   0   32.62    4.84
  -7   9   0   31.79    4.54
   7   9   0   41.87    5.44
  -7   9   0   36.72    4.83
  -8  -9   0    1.92    2.57
  -8  -9   0   11.03    3.34
   8  -9   0   11.21    3.08
   8  -9   0    7.69    3.80
   8  -9   0    2.34    2.80
  -8  -9   0    7.31    1.28
  -8   9   0    5.55    2.77
  -8   9   0    6.58    3.06
   8   9   0   13.90    3.32
   8   9   0   10.98    3.90
  -8   9   0    1.82    2.65
  -8   9   0    3.63    2.64
  -9  -9   0   13.42    3.36
  -9  -9   0    9.83    3.54
   9  -9   0    9.01    4.84
  -9  -9   0    8.48    3.07
   9  -9   0    5.80    2.90
   9  -9   0    8.67    3.03
  -9   9   0   12.07    3.84
   9   9   0    8.11    2.77
  -9   9   0    6.98    3.12
  -9   9   0    8.27    3.43
   9   9   0   14.76    4.39
  -9   9   0   13.94    4.05
  10  -9   0   17.47    4.04
 -10  -9   0   11.54    3.29
 -10  -9   0   16.10    4.09
  10  -9   0   19.82    5.61
 -10  -9   0   15.19    4.21
  10  -9   0   12.46    3.54
 -10   9   0   11.95    3.51
  10   9   0   12.85    4.49
 -10   9   0   13.35    3.96
  10   9   0   15.11    3.92
 -10   9   0   35.23    8.23
 -10   9   0   12.02    3.87
  11  -9   0    5.36    2.92
 -11  -9   0   10.49    4.10
  11  -9   0    0.16    2.43
 -11  -9   0    2.52    2.64
  11  -9   0   -4.15    3.72
 -11  -9   0    0.75    3.03
 -11   9   0    2.85    3.17
 -11   9   0    8.45    3.64
 -11   9   0   -1.28    2.73
  11   9   0    7.94    4.74
  11   9   0    7.58    3.04
 -11   9   0    0.20    3.47
 -12  -9   0    8.02    3.70
 -12  -9   0    2.70    3.69
 -12  -9   0   -1.83    2.76
  12  -9   0    4.64    3.26
  12  -9   0   -6.63    4.54
 -12   9   0    5.50    3.95
  12   9   0   -0.17    3.27
 -12   9   0   -3.51    2.97
 -12   9   0    3.57    3.43
  12   9   0    7.69    4.49
 -12   9   0    3.86    3.77
  13  -9   0    5.23    3.76
  13  -9   0   -7.70    5.32
 -13  -9   0   -2.91    2.06
 -13  -9   0  -11.97    3.52
 -13   9   0    3.34    2.93
 -13   9   0    6.60    4.56
  13   9   0    1.48    2.86
   0 -10   0   16.92    2.82
   0 -10   0   15.64    2.27
   0  10   0   12.58    2.90
  -1 -10   0    1.59    1.43
   1 -10   0    4.41    2.29
   1 -10   0    0.59    1.21
  -1  10   0    3.38    2.46
   1  10   0    0.26    1.77
   2 -10   0   38.12    1.97
   2 -10   0   37.14    2.37
  -2 -10   0   38.42    3.44
  -2 -10   0   37.02    2.00
  -2 -10   0   34.76    1.93
   2 -10   0   38.78    3.47
  -2  10   0   46.48    5.49
  -2  10   0   34.48    1.52
  -2  10   0   36.94    1.59
   2  10   0   36.14    1.26
   2  10   0   39.10    3.55
   2  10   0   36.91    1.36
  -3 -10   0    7.44    1.55
   3 -10   0    4.38    1.31
  -3 -10   0    4.87    1.83
  -3 -10   0    4.22    1.38
   3 -10   0    3.67    2.19
   3 -10   0    4.20    1.75
   3 -10   0    4.18    1.57
   3  10   0    3.58    1.50
  -3  10   0    4.36    1.71
  -3  10   0    4.21    1.31
  -3  10   0    3.71    2.59
  -3  10   0    2.74    1.23
   3  10   0    4.63    1.13
   4 -10   0   64.47    3.67
   4 -10   0   66.35    4.97
   4 -10   0   68.18    4.46
  -4 -10   0   64.40    3.80
  -4 -10   0   62.59    3.93
   4 -10   0   66.15    5.12
  -4 -10   0   60.94    3.84
  -4  10   0   61.93    4.55
  -4  10   0   67.45    3.84
   4  10   0   56.56    3.93
  -4  10   0   69.25    5.78
  -4  10   0   65.20    3.74
   4  10   0   66.13    4.35
  -5 -10   0    8.52    1.83
   5 -10   0    5.47    1.85
  -5 -10   0    6.68    2.12
   5 -10   0    5.96    2.33
   5 -10   0    5.81    2.53
  -5 -10   0    6.31    1.90
   5  10   0    8.12    1.91
  -5  10   0    4.87    1.95
  -5  10   0    4.97    3.10
  -5  10   0    4.82    2.04
   5  10   0   11.16    2.92
  -5  10   0    6.32    2.17
   6 -10   0   25.67    4.08
   6 -10   0   18.41    3.01
   6 -10   0   20.98    3.87
  -6 -10   0   22.37    3.58
  -6 -10   0   25.77    2.92
  -6  10   0   22.39    4.31
  -6  10   0   15.47    3.20
   6  10   0   17.21    2.85
  -6  10   0   21.65    3.55
  -6  10   0   26.16    3.53
   6  10   0   25.50    4.00
  -7 -10   0    1.52    2.25
  -7 -10   0    5.30    1.58
   7 -10   0    2.85    2.63
  -7 -10   0    3.08    2.20
   7 -10   0    2.65    2.96
   7 -10   0    6.86    2.39
   7  10   0    3.39    2.16
   7  10   0    8.91    3.16
  -7  10   0    1.70    2.91
  -7  10   0    6.63    2.80
  -7  10   0    3.99    2.37
  -8 -10   0    4.71    2.78
   8 -10   0    4.46    3.02
  -8 -10   0    5.57    2.72
   8 -10   0   10.97    4.00
  -8 -10   0    5.92    2.83
  -8 -10   0    6.39    1.55
   8 -10   0    4.23    2.56
  -8  10   0    4.16    2.97
  -8  10   0    7.44    3.23
   8  10   0    3.10    2.95
  -8  10   0    3.39    2.58
  -8  10   0    1.21    2.48
  -9 -10   0    3.67    2.53
   9 -10   0    1.52    2.09
   9 -10   0    5.88    3.53
  -9 -10   0    2.93    2.94
   9 -10   0    2.35    3.14
  -9 -10   0    3.05    2.68
  -9  10   0    1.89    3.01
   9  10   0    4.16    3.42
  -9  10   0    4.06    2.91
   9  10   0    2.50    2.33
  -9  10   0    3.28    4.44
  -9  10   0    1.95    2.29
  10 -10   0   -2.21    3.12
  10 -10   0   -2.90    2.12
 -10 -10   0    0.70    3.00
 -10 -10   0    1.07    3.38
 -10 -10   0   -1.27    2.45
  10  10   0    2.10    2.71
  10  10   0   -3.40    2.65
 -10  10   0   -0.06    1.98
 -10  10   0   -2.67    2.11
 -10  10   0   -1.58    2.16
 -10  10   0   -3.35    2.17
 -11 -10   0   -1.83    2.96
  11 -10   0    0.19    2.58
  11 -10   0    5.55    2.41
 -11 -10   0    2.05    2.95
 -11 -10   0    0.38    3.03
  11  10   0   -0.39    2.50
  11  10   0   -7.32    3.20
 -11  10   0   -1.61    2.95
 -11  10   0   -1.41    2.95
 -11  10   0    1.21    2.97
 -11  10   0    0.56    3.21
  12 -10   0    0.73    3.04
 -12 -10   0   10.41    4.50
  12 -10   0   11.60    4.01
 -12 -10   0   -2.40    4.09
  12 -10   0   -6.63    4.44
 -12 -10   0    2.60    3.96
 -12  10   0    4.15    3.73
 -12  10   0   -0.37    2.64
  12  10   0    4.54    3.22
 -12  10   0   -1.82    3.20
   0 -11   0    1.42    1.19
   0 -11   0    1.52    1.45
   0  11   0    1.00    2.08
  -1 -11   0   13.69    2.76
   1 -11   0   15.57    3.08
  -1 -11   0    9.61    2.06
   1 -11   0    9.94    2.08
   1  11   0   12.53    2.77
  -1  11   0   10.15    3.00
  -2 -11   0    0.52    0.79
   2 -11   0    0.35    1.85
  -2 -11   0    0.52    1.45
   2 -11   0    1.24    0.72
  -2 -11   0   -0.10    0.65
   2 -11   0    2.09    1.46
   2  11   0   -0.52    1.54
  -2  11   0    1.90    2.28
   3 -11   0   66.10    3.84
   3 -11   0   64.54    4.94
  -3 -11   0   62.53    3.15
  -3 -11   0   57.75    3.18
  -3 -11   0   57.22    4.08
   3 -11   0   68.97    4.81
   3 -11   0   65.57    3.11
  -3  11   0   59.67    2.81
   3  11   0   63.26    2.60
  -3  11   0   66.85    3.11
  -3  11   0   61.62    4.34
  -3  11   0   56.45    5.31
   3  11   0   65.31    3.11
   4 -11   0   12.71    2.12
   4 -11   0   16.82    3.03
   4 -11   0   20.21    3.06
  -4 -11   0   17.67    2.73
  -4 -11   0   16.29    2.41
  -4 -11   0   14.64    2.39
  -4  11   0   11.24    3.45
   4  11   0   14.41    2.72
   4  11   0   18.35    2.22
  -4  11   0   18.85    3.04
  -4  11   0   14.98    2.32
  -4  11   0   19.67    2.58
  -5 -11   0   25.77    3.19
  -5 -11   0   38.55    3.71
   5 -11   0   31.68    4.08
   5 -11   0   33.34    3.14
  -5 -11   0   29.90    3.05
   5 -11   0   32.53    4.33
  -5  11   0   27.58    3.33
   5  11   0   39.47    5.26
  -5  11   0   27.76    5.11
  -5  11   0   32.99    3.99
  -6 -11   0   44.72    4.49
  -6 -11   0   43.91    4.32
   6 -11   0   43.16    5.15
   6 -11   0   38.18    3.89
   6 -11   0   42.18    5.12
  -6 -11   0   35.03    3.04
  -6  11   0   33.48    5.13
  -6  11   0   52.05    5.14
   6  11   0   43.44    3.89
   6  11   0   44.31    5.13
  -6  11   0   47.63    4.49
  -6  11   0   43.51    4.06
  -7 -11   0   18.53    4.40
  -7 -11   0   21.98    2.69
   7 -11   0   13.57    3.61
   7 -11   0   22.64    4.49
  -7 -11   0   16.40    3.27
   7 -11   0   16.59    3.74
   7  11   0   16.10    4.14
   7  11   0   13.48    2.88
  -7  11   0   22.41    4.28
  -7  11   0   18.72    4.08
  -7  11   0   21.26    3.84
  -7  11   0   21.95    3.83
  -8 -11   0   20.38    3.94
   8 -11   0   20.52    3.87
  -8 -11   0   23.66    4.26
  -8 -11   0   21.45    2.54
   8 -11   0   28.46    4.80
   8 -11   0   28.97    5.38
  -8 -11   0   25.60    4.58
   8  11   0   23.25    3.84
   8  11   0   25.33    4.68
  -8  11   0   24.87    4.56
  -8  11   0   12.26    3.22
  -8  11   0   22.01    4.22
   9 -11   0   -0.47    3.22
  -9 -11   0    2.76    2.67
  -9 -11   0    2.85    2.51
   9 -11   0    3.57    3.23
   9 -11   0    3.85    2.52
  -9 -11   0    1.12    2.38
  -9  11   0    6.97    3.48
   9  11   0   -1.33    2.84
  -9  11   0    4.07    2.49
  -9  11   0    0.90    2.46
  -9  11   0    9.66    3.18
  10 -11   0   12.31    3.35
 -10 -11   0    8.69    3.29
 -10 -11   0    7.21    3.31
  10 -11   0    8.39    4.78
  10 -11   0    7.23    3.26
 -10 -11   0    4.05    3.29
 -10  11   0    1.54    1.97
  10  11   0   12.31    4.32
 -10  11   0    4.85    3.14
 -10  11   0    5.15    3.63
  10  11   0   10.28    3.37
 -10  11   0    9.69    3.60
 -11 -11   0    2.88    3.22
  11 -11   0    0.97    3.34
  11 -11   0   -1.28    1.84
 -11 -11   0   -4.23    2.40
  11 -11   0   -2.11    2.18
 -11 -11   0    1.00    2.45
 -11  11   0   -4.69    2.28
 -11  11   0   -1.53    2.56
  11  11   0   -7.46    3.06
 -11  11   0   -0.38    2.63
  11  11   0   -3.21    2.32
 -11  11   0   -1.46    2.50
 -12 -11   0    3.02    3.19
  12 -11   0    7.44    5.66
 -12 -11   0   -1.48    3.51
  12 -11   0    3.92    2.80
  12 -11   0    0.15    2.42
  12  11   0    4.25    3.29
 -12  11   0    9.60    4.03
 -12  11   0   -0.87    3.65
 -12  11   0   -0.51    2.74
   0 -12   0   56.68    4.54
   0 -12   0   53.30    3.97
   0  12   0   55.75    4.91
  -1 -12   0   91.26    5.61
   1 -12   0   85.26    5.82
   1 -12   0   96.56    5.26
  -1 -12   0  102.52    5.41
   1  12   0   93.50    5.85
  -1  12   0   84.82    6.17
   2 -12   0   52.55    2.17
  -2 -12   0   50.28    4.17
   2 -12   0   53.72    1.85
   2 -12   0   51.01    4.23
  -2 -12   0   54.56    1.62
  -2 -12   0   53.21    1.58
  -2  12   0   52.34    5.23
   2  12   0   54.96    4.59
   3 -12   0   42.18    2.51
   3 -12   0   47.97    5.12
   3 -12   0   39.61    3.95
  -3 -12   0   39.01    3.75
  -3 -12   0   38.61    2.53
  -3  12   0   40.07    2.06
  -3  12   0   41.36    3.94
  -3  12   0   39.26    2.18
   3  12   0   36.25    1.91
   3  12   0   41.39    1.80
  -3  12   0   47.49    5.98
   4 -12   0   11.89    1.95
  -4 -12   0    7.06    2.04
   4 -12   0    8.30    2.55
  -4 -12   0    9.11    2.50
   4 -12   0   13.59    2.69
  -4 -12   0   11.90    2.27
   4  12   0    9.64    2.10
  -4  12   0   11.39    2.09
   4  12   0   13.42    1.86
  -4  12   0   13.97    4.04
  -4  12   0   13.05    2.09
  -4  12   0   11.36    2.47
  -5 -12   0   19.29    3.07
   5 -12   0   19.07    2.86
   5 -12   0   24.44    3.76
  -5 -12   0   22.23    3.17
  -5 -12   0   23.45    3.32
   5 -12   0   17.88    3.61
  -5  12   0   14.20    4.06
   5  12   0   21.55    2.68
  -5  12   0   19.66    2.91
  -5  12   0   17.56    3.14
   5  12   0   22.58    3.54
  -5  12   0   22.86    3.19
   6 -12   0    0.69    2.76
   6 -12   0    1.99    2.46
   6 -12   0    4.01    1.89
  -6 -12   0    1.46    1.79
  -6 -12   0    0.09    1.96
  -6 -12   0    2.98    1.97
  -6  12   0   -0.50    1.86
  -6  12   0   -2.62    1.70
  -6  12   0    2.35    2.35
  -6  12   0    3.11    2.01
   6  12   0    4.76    2.75
  -7 -12   0    0.86    2.07
  -7 -12   0    0.08    1.34
   7 -12   0    0.03    2.75
   7 -12   0   -1.73    1.71
   7 -12   0    1.26    2.53
  -7 -12   0    3.06    2.40
   7  12   0    1.29    2.11
  -7  12   0    2.16    2.19
  -7  12   0   -0.38    2.11
   7  12   0   -0.72    2.69
  -7  12   0    0.52    3.21
  -7  12   0    2.11    2.48
  -8 -12   0    0.98    1.43
  -8 -12   0    3.69    2.54
   8 -12   0    2.11    2.04
  -8 -12   0    4.08    2.45
   8 -12   0   -0.65    2.34
   8 -12   0    5.31    3.43
  -8 -12   0    0.02    2.07
  -8  12   0    1.00    1.91
   8  12   0    0.36    2.49
  -8  12   0    2.07    2.09
  -8  12   0    4.03    2.63
   8  12   0    2.36    2.15
  -8  12   0    1.33    2.37
   9 -12   0    3.74    2.57
  -9 -12   0    4.51    3.02
  -9 -12   0   11.69    3.45
   9 -12   0    3.11    2.17
  -9 -12   0    6.79    3.09
   9 -12   0    5.73    3.88
  -9  12   0    5.06    2.76
  -9  12   0    4.54    2.54
  -9  12   0   -1.01    2.24
  -9  12   0    6.16    3.40
   9  12   0    1.90    3.15
   9  12   0    7.33    2.91
 -10 -12   0    1.97    2.73
  10 -12   0    3.08    2.09
 -10 -12   0   -0.21    2.69
  10 -12   0    0.66    2.47
 -10 -12   0   -1.33    2.74
 -10  12   0   -3.45    2.65
 -10  12   0   -5.26    2.23
  10  12   0   -4.50    2.90
 -10  12   0    3.64    2.74
 -10  12   0   -0.71    1.48
 -11 -12   0    8.21    3.72
  11 -12   0    2.91    3.18
 -11 -12   0    4.98    3.31
  11 -12   0    9.23    3.03
 -11 -12   0    3.22    3.40
  11 -12   0    2.33    5.46
 -11  12   0    8.33    3.79
 -11  12   0   -0.31    3.24
  11  12   0    6.60    2.99
 -11  12   0    7.95    3.63
  12 -12   0    2.86    2.87
  12 -12   0    3.17    3.32
 -12 -12   0    8.23    4.17
  12 -12   0   -7.63    3.93
 -12 -12   0   -1.11    3.61
  12  12   0   11.96    4.48
 -12  12   0   11.09    4.28
 -12  12   0    0.63    2.72
   0 -13   0   -1.43    1.85
   0 -13   0    0.57    1.49
   0  13   0   -0.65    1.87
   1 -13   0    3.53    1.78
  -1 -13   0    0.14    1.75
  -1 -13   0    2.21    1.59
   1  13   0    3.07    2.42
  -1  13   0    0.10    2.79
  -2 -13   0   13.29    2.93
   2 -13   0   13.56    2.67
  -2  13   0    7.00    3.17
   2  13   0    8.92    2.80
  -3 -13   0    4.32    1.29
   3 -13   0    5.40    1.72
   3 -13   0    5.01    1.21
  -3 -13   0    3.83    2.32
  -3 -13   0    5.48    1.21
   3 -13   0    5.79    2.23
  -3  13   0    6.18    0.62
  -3  13   0    5.98    3.43
  -3  13   0    5.48    0.61
   4 -13   0   10.25    2.72
   4 -13   0   11.70    4.02
   4 -13   0    9.18    1.90
  -4 -13   0    7.56    2.39
  -4 -13   0    9.54    1.93
  -4  13   0   11.38    1.89
  -4  13   0   12.59    2.44
   4  13   0    9.55    1.58
   4  13   0    9.73    1.86
  -4  13   0   14.10    4.07
  -4  13   0   10.28    2.59
  -5 -13   0   28.77    3.92
  -5 -13   0   23.88    3.15
  -5 -13   0   26.41    3.29
   5 -13   0   29.53    3.91
   5 -13   0   29.14    3.30
   5 -13   0   22.78    4.08
   5  13   0   23.60    3.29
  -5  13   0   24.63    3.03
  -5  13   0   22.55    3.02
  -5  13   0   17.38    4.89
  -5  13   0   28.76    3.85
   5  13   0   25.35    2.87
  -6 -13   0    0.01    1.40
   6 -13   0    5.00    2.14
  -6 -13   0    1.50    1.80
  -6 -13   0    2.91    2.46
   6 -13   0    4.35    2.70
   6 -13   0    2.87    2.55
   6  13   0    6.41    2.08
  -6  13   0    1.78    1.88
  -6  13   0    5.98    2.44
  -6  13   0    4.57    3.38
   6  13   0    5.13    2.84
  -6  13   0    3.01    2.03
  -7 -13   0   29.24    4.25
   7 -13   0   41.13    5.53
  -7 -13   0   39.48    4.88
   7 -13   0   32.13    5.03
  -7 -13   0   31.28    3.20
   7 -13   0   30.40    4.16
  -7  13   0   34.28    4.47
   7  13   0   31.25    3.93
  -7  13   0   29.42    4.55
  -7  13   0   22.88    4.69
   8 -13   0    1.46    2.09
  -8 -13   0   -2.75    1.26
  -8 -13   0   -3.21    1.85
   8 -13   0    1.04    2.31
   8 -13   0   -2.71    2.32
  -8 -13   0   -0.71    1.80
  -8  13   0    3.13    2.32
  -8  13   0   -0.80    2.41
   8  13   0    5.12    3.33
  -8  13   0    0.04    1.96
   8  13   0   -0.52    1.67
  -8  13   0   -3.37    1.90
  -9 -13   0   14.95    4.20
   9 -13   0   26.25    4.91
  -9 -13   0   15.93    4.31
  -9 -13   0   19.89    4.06
   9 -13   0   19.41    4.02
   9 -13   0    4.33    4.00
   9  13   0   18.41    4.61
   9  13   0   20.55    3.75
  -9  13   0   16.11    3.98
  -9  13   0   19.03    3.91
  -9  13   0   10.95    3.06
  -9  13   0   17.98    4.16
 -10 -13   0   -1.59    1.54
  10 -13   0   -3.26    1.94
  10 -13   0    2.90    3.72
  10 -13   0   -2.99    1.99
 -10 -13   0    2.73    3.47
 -10 -13   0   -2.24    2.31
  10  13   0   -3.29    2.81
 -10  13   0   -0.18    2.12
 -10  13   0    4.96    3.29
  10  13   0   -1.73    2.06
 -10  13   0    2.23    3.01
 -10  13   0   -1.43    2.20
  11 -13   0    5.38    3.02
  11 -13   0   10.62    3.40
 -11 -13   0    7.41    4.13
  11 -13   0   -0.12    4.45
 -11 -13   0   -3.32    2.68
 -11 -13   0    8.24    3.21
 -11  13   0   11.56    4.19
 -11  13   0   11.80    4.05
 -11  13   0    5.11    4.14
   0 -14   0   47.98    4.27
   0  14   0   48.46    5.95
  -1 -14   0   15.01    2.90
   1 -14   0   15.75    2.85
   1  14   0   16.12    3.82
  -1  14   0   16.12    4.12
  -2 -14   0   17.29    3.96
   2 -14   0   21.08    3.14
  -2 -14   0   22.95    3.40
  -2  14   0   25.36    5.22
  -3 -14   0   16.43    1.45
   3 -14   0   14.58    1.77
   3 -14   0   13.84    1.43
   3 -14   0   18.12    3.18
  -3 -14   0   12.96    3.14
  -3 -14   0   13.56    1.36
  -3  14   0   21.20    4.53
  -4 -14   0    8.45    1.86
  -4 -14   0    1.34    2.00
   4 -14   0    7.37    1.65
  -4 -14   0    8.11    1.82
   4 -14   0    6.18    2.61
   4 -14   0    5.66    2.13
  -4  14   0    6.96    1.32
  -4  14   0    7.47    2.27
   4  14   0    8.48    1.14
  -4  14   0   10.25    5.36
   5 -14   0   24.91    3.99
  -5 -14   0   25.18    3.14
  -5 -14   0   20.86    3.40
  -5 -14   0   24.72    3.85
   5 -14   0   21.81    2.89
  -5  14   0   24.26    3.76
   5  14   0   25.16    2.49
  -5  14   0   24.30    2.90
  -5  14   0   16.61    4.67
  -5  14   0   26.22    2.76
   5  14   0   22.36    3.02
   6 -14   0    8.28    3.16
  -6 -14   0   10.23    2.66
   6 -14   0   10.09    2.36
  -6 -14   0    7.93    2.56
  -6 -14   0   10.11    2.54
   6 -14   0    4.64    2.70
   6  14   0    4.02    2.39
  -6  14   0   11.40    2.82
  -6  14   0    4.58    2.83
   6  14   0    8.28    2.13
  -6  14   0    6.60    2.18
  -6  14   0    7.78    3.48
  -7 -14   0   -0.63    1.69
  -7 -14   0    5.27    2.51
  -7 -14   0    2.50    1.99
   7 -14   0    5.17    2.19
   7 -14   0    2.77    2.60
   7 -14   0   -0.45    2.65
  -7  14   0    4.19    2.47
  -7  14   0    2.92    1.93
  -7  14   0    4.54    2.58
   7  14   0    7.09    2.10
   7  14   0    0.70    2.65
  -7  14   0    2.38    2.79
  -8 -14   0    0.27    2.42
  -8 -14   0    0.14    1.57
  -8 -14   0   -1.35    2.21
   8 -14   0    2.66    2.07
   8 -14   0    1.33    2.42
   8 -14   0   -0.46    2.95
   8  14   0    3.32    2.11
  -8  14   0   -0.96    2.86
  -8  14   0    3.92    2.48
  -8  14   0    1.87    2.27
  -8  14   0    2.16    2.61
   8  14   0   -1.98    2.73
  -9 -14   0    0.49    2.25
  -9 -14   0    0.79    2.46
   9 -14   0   -0.05    1.71
  -9 -14   0    2.39    2.89
   9 -14   0    2.53    2.84
   9 -14   0   -5.62    2.04
  -9  14   0    0.37    2.71
  -9  14   0   -1.54    2.21
  -9  14   0    3.62    2.39
  -9  14   0   -1.05    1.81
   9  14   0   -4.32    2.28
 -10 -14   0   -5.40    2.40
  10 -14   0    2.41    2.78
  10 -14   0    1.82    3.01
 -10 -14   0   -0.70    2.44
  10 -14   0    4.06    3.67
 -10 -14   0   -5.23    2.21
 -10  14   0   -0.78    2.71
 -10  14   0    3.35    3.33
  10  14   0   -1.92    2.40
 -10  14   0   -0.16    3.06
 -11 -14   0   -3.17    3.24
 -11 -14   0    5.13    3.39
  11 -14   0    4.01    2.76
  11 -14   0    8.14    4.41
  11 -14   0    5.03    2.71
 -11  14   0    2.61    3.88
  11  14   0    1.63    2.63
 -11  14   0    0.27    3.41
 -11  14   0   -0.02    2.68
   0 -15   0    0.89    1.77
   0  15   0    1.45    2.83
   1 -15   0   -1.47    1.49
  -1 -15   0   -0.57    1.58
  -1  15   0    1.21    2.84
   1  15   0    0.24    2.65
  -2 -15   0   21.45    3.40
   2 -15   0   19.19    3.16
  -2  15   0   19.74    5.01
   3 -15   0    0.22    0.54
   3 -15   0   -0.62    1.63
   3 -15   0    0.58    0.53
  -3  15   0    2.04    3.07
  -4 -15   0   48.67    6.66
   4 -15   0   53.55    5.35
  -4 -15   0   46.11    2.75
   4 -15   0   43.88    3.36
  -4 -15   0   42.13    2.71
   4 -15   0   48.11    2.77
  -4  15   0   34.38    5.71
  -5 -15   0   -1.36    1.33
  -5 -15   0   -0.77    1.94
   5 -15   0    1.37    1.30
   5 -15   0   -1.06    1.90
  -5 -15   0   -0.23    1.32
   5 -15   0    0.89    2.25
  -5  15   0   -0.58    1.22
   5  15   0    1.23    1.20
  -5  15   0    0.63    2.72
  -5  15   0   -0.29    1.61
   5  15   0   -0.17    0.94
  -5  15   0    0.69    1.01
   6 -15   0   33.26    4.88
  -6 -15   0   35.51    3.80
  -6 -15   0   36.69    3.96
   6 -15   0   37.15    3.51
  -6 -15   0   32.40    4.46
  -6  15   0   38.37    3.63
   6  15   0   38.02    3.15
  -6  15   0   24.66    4.98
   6  15   0   34.91    3.91
  -6  15   0   33.53    3.57
  -6  15   0   32.88    4.45
   7 -15   0    1.82    1.73
  -7 -15   0   -4.22    1.90
  -7 -15   0    5.05    2.29
   7 -15   0    2.76    2.87
   7 -15   0   -0.79    2.44
  -7 -15   0    1.77    2.05
   7  15   0    3.44    1.82
   7  15   0    7.30    2.73
  -7  15   0    1.48    1.97
  -7  15   0    1.56    1.93
  -7  15   0   -2.61    1.77
  -7  15   0    1.74    3.02
   8 -15   0   29.58    5.34
   8 -15   0   23.80    3.79
  -8 -15   0   23.66    4.26
   8 -15   0   22.66    4.53
  -8 -15   0   24.21    4.08
  -8 -15   0   18.61    3.13
  -8  15   0   28.02    4.29
   8  15   0   28.34    4.68
  -8  15   0   21.57    4.48
  -8  15   0   28.93    4.51
   8  15   0   32.96    4.03
   9 -15   0   -0.23    3.85
  -9 -15   0    1.04    2.46
   9 -15   0    1.43    1.96
   9 -15   0   -3.82    2.23
  -9 -15   0   -2.82    2.59
  -9 -15   0   -0.52    2.07
  -9  15   0    0.17    1.88
   9  15   0    4.88    2.53
   9  15   0   -0.62    2.97
  -9  15   0   -3.41    2.58
  -9  15   0    6.34    3.44
  -9  15   0    2.49    2.45
  10 -15   0    4.41    3.43
 -10 -15   0    7.61    3.36
  10 -15   0    7.50    3.07
  10 -15   0   -1.03    3.87
 -10 -15   0   13.86    3.90
 -10 -15   0   -0.85    2.13
 -10  15   0    6.75    4.46
  10  15   0   10.53    3.34
 -10  15   0   17.27    5.98
   0 -16   0  182.31    8.19
   0  16   0  186.51   11.42
   1 -16   0    3.14    2.17
  -1 -16   0    2.75    1.96
   1  16   0    5.50    3.15
  -1  16   0    5.09    3.41
  -2 -16   0  115.79    6.72
   2 -16   0  116.72    6.82
  -2  16   0  110.17    7.90
   3 -16   0    3.27    2.17
  -3 -16   0    0.98    1.81
  -3  16   0    6.26    3.20
   4 -16   0   45.74    2.70
   4 -16   0   43.17    2.31
  -4 -16   0   44.90    2.13
   4 -16   0   50.44    5.04
  -4 -16   0   42.85    2.09
  -4  16   0   46.41    6.81
   5 -16   0   -1.05    1.97
   5 -16   0    1.43    1.09
  -5 -16   0   -0.02    1.44
   5 -16   0   -1.44    1.70
  -5 -16   0    0.56    1.23
   5  16   0    1.15    0.39
  -5  16   0    3.13    0.91
  -5  16   0    0.64    0.81
  -5  16   0   -3.26    2.43
   6 -16   0    9.25    3.33
  -6 -16   0    6.59    2.79
   6 -16   0    6.73    1.97
  -6 -16   0    9.93    2.33
   6 -16   0    7.08    2.85
  -6 -16   0    1.67    1.93
  -6  16   0    5.09    1.91
  -6  16   0    7.75    3.15
  -6  16   0    8.12    2.65
   6  16   0    9.72    1.85
   6  16   0    6.29    1.88
  -6  16   0    9.66    1.92
   7 -16   0   -0.98    2.87
   7 -16   0   -3.79    2.13
  -7 -16   0    0.45    1.86
   7 -16   0    2.43    1.49
  -7 -16   0   -3.20    1.85
  -7  16   0   -0.49    2.16
   7  16   0    1.92    1.51
   7  16   0   -3.44    1.71
  -7  16   0   -1.90    1.80
  -7  16   0    0.93    2.36
  -7  16   0    0.27    1.63
  -8 -16   0   -0.33    1.73
   8 -16   0    0.18    1.76
  -8 -16   0   -6.28    1.80
   8 -16   0    1.51    2.76
   8  16   0    2.17    2.19
  -8  16   0    3.53    4.04
  -8  16   0    0.37    2.47
  -8  16   0    1.50    2.02
   8  16   0   -5.60    2.16
  -8  16   0    0.59    2.33
   9 -16   0   -0.13    2.44
  -9 -16   0   -5.38    2.17
   9 -16   0   -4.90    3.10
   9  16   0   -0.47    2.00
  -9  16   0    1.69    3.15
  -9  16   0    2.63    2.83
  -9  16   0    0.35    2.34
   0 -17   0    0.47    1.82
   0  17   0   -0.29    2.97
  -1 -17   0    2.79    2.02
   1 -17   0    0.94    1.78
  -1  17   0    2.18    2.59
   2 -17   0    6.84    2.47
  -2 -17   0   10.43    2.59
  -2  17   0    8.97    3.89
  -3 -17   0    0.17    1.34
   3 -17   0    4.33    2.47
  -3  17   0    1.68    2.36
   4 -17   0   22.39    0.93
   4 -17   0   14.32    3.49
  -4  17   0   25.69    5.64
  -5 -17   0    5.35    1.44
   5 -17   0    5.57    1.38
  -5 -17   0    5.88    1.40
   5 -17   0    9.42    2.05
   5 -17   0    1.57    2.48
  -5  17   0    3.28    3.01
   6 -17   0   18.97    2.64
   6 -17   0   19.80    4.31
   6 -17   0   19.37    3.38
  -6 -17   0   19.30    2.63
  -6 -17   0   17.53    2.80
  -6  17   0   11.26    3.47
  -6  17   0   24.67    2.31
   6  17   0   21.09    1.67
   6  17   0   29.81    2.63
   7 -17   0    6.90    2.16
  -7 -17   0    4.13    2.43
   7 -17   0    4.14    3.01
   7 -17   0    4.70    3.05
  -7 -17   0   11.10    2.41
   7  17   0    7.66    2.60
  -7  17   0    9.42    3.14
  -7  17   0    4.16    2.61
   7  17   0    6.41    1.88
  -7  17   0    3.71    2.47
  -7  17   0    9.70    2.13
   8 -17   0    0.38    2.89
  -8 -17   0    6.72    2.12
   8 -17   0    8.54    2.44
  -8 -17   0    4.38    2.71
   8 -17   0    0.44    3.32
   8  17   0    7.09    2.25
  -8  17   0    5.77    2.88
  -8  17   0    1.76    2.52
   8  17   0    3.94    2.56
  -8  17   0    9.56    2.46
  -8  17   0    8.74    3.30
  -9 -17   0    8.67    2.91
   9 -17   0   -3.97    3.17
   9 -17   0    1.97    3.21
   9 -17   0   10.65    2.77
  -9 -17   0    1.36    3.55
  -9 -17   0    0.71    2.68
  -9  17   0    6.96    2.99
  -9  17   0    5.61    2.28
   9  17   0    7.82    2.55
  -9  17   0    3.49    4.26
   0 -18   0    8.30    2.51
   0  18   0    7.93    3.45
  -1 -18   0   20.91    3.44
   1 -18   0   18.00    3.44
  -1  18   0   22.28    5.36
   2 -18   0    1.65    1.92
  -2 -18   0    1.86    2.04
  -2  18   0    1.67    2.99
   3 -18   0   18.60    3.59
  -3 -18   0   29.30    4.28
  -3  18   0   25.10    5.27
   4 -18   0   -0.71    2.13
  -4 -18   0    4.08    2.07
  -4  18   0    1.67    3.56
   5 -18   0   10.66    3.51
  -5 -18   0   13.81    1.05
   5 -18   0   11.64    1.54
   5 -18   0   15.08    1.38
  -5  18   0   14.92    4.67
   6 -18   0   -1.48    2.50
  -6 -18   0    0.04    1.25
   6 -18   0   -0.28    1.04
  -6 -18   0    1.68    1.15
   6 -18   0   -1.54    1.60
  -6  18   0   -1.78    2.95
  -7 -18   0    4.86    1.72
   7 -18   0    4.99    1.62
   7 -18   0    1.12    2.94
  -7 -18   0   -0.54    1.89
   7 -18   0    3.86    2.40
  -7  18   0    2.96    1.56
  -7  18   0    3.05    1.62
  -7  18   0    0.78    2.52
   7  18   0    4.54    1.21
  -8 -18   0    3.25    2.23
   8 -18   0   -0.91    2.20
  -8 -18   0   -4.62    1.95
   8 -18   0   -1.89    2.93
   8 -18   0   -0.60    1.46
  -8  18   0   -0.79    2.18
   8  18   0   -0.76    2.40
  -8  18   0   -0.92    1.98
   8  18   0    3.75    1.67
  -8  18   0   -2.94    2.28
   0 -19   0    1.51    1.90
  -1 -19   0   -1.77    1.62
   1 -19   0   -2.12    1.59
  -1  19   0    0.11    3.23
   2 -19   0    3.97    2.38
  -2 -19   0    5.10    2.17
  -2  19   0    6.74    3.94
  -3 -19   0    3.59    2.07
   3 -19   0    1.83    2.41
  -3  19   0    0.09    2.69
   4 -19   0    5.24    2.64
  -4 -19   0    9.46    2.87
  -4  19   0   21.08    5.59
  -5  19   0   12.72    4.01
   6 -19   0   13.52    3.17
   6 -19   0    9.82    1.45
   6 -19   0    4.94    3.14
  -6  19   0    9.09    4.20
   7 -19   0    9.13    1.98
  -7 -19   0    8.82    1.98
   7 -19   0    6.55    2.49
  -7 -19   0    7.12    2.02
   7 -19   0    2.41    3.22
  -7  19   0    5.59    4.35
   0 -20   0   30.72    4.29
  -1 -20   0    7.10    2.78
   1 -20   0   14.82    3.39
  -1  20   0   13.60    4.85
  -2 -20   0   29.22    4.22
   2 -20   0   17.02    3.65
  -2  20   0   33.06    6.54
  -3 -20   0    5.97    2.51
   3 -20   0    6.68    3.03
  -3  20   0   13.19    4.67
  -4 -20   0    8.26    2.89
  -4  20   0    9.88    4.49
  -5 -20   0   -1.81    1.93
   5 -20   0   -1.17    2.52
  -5  20   0    0.51    2.65
  -6  20   0    5.60    4.66
   0 -21   0   -3.69    1.86
  -1 -21   0    1.28    3.92
  -2 -21   0    0.34    2.18
   2 -21   0   -1.63    2.46
  -2  21   0    3.42    3.94
   3 -21   0   -3.61    2.16
  -3 -21   0    2.02    2.15
  -3  21   0    6.02    4.26
   4 -21   0    5.99    3.28
  -4 -21   0   11.43    3.19
  -4  21   0    4.20    4.50
 -14   0   1   -2.47    4.01
 -14   0   1    0.23    3.15
  14   0  -1   -1.29    3.70
 -14   0   1    0.44    1.30
  14   0  -1   -8.30    3.42
 -13   0   1   -1.84    2.44
 -13   0   1    1.55    3.43
  13   0  -1    2.48    3.49
  13   0  -1    2.52    4.15
 -13   0   1    5.44    3.64
 -13   0   1    2.76    1.63
 -12   0   1   -0.52    1.31
 -12   0   1    0.38    3.39
 -12   0   1    2.01    3.01
 -12   0   1    2.43    2.77
  12   0  -1    3.90    4.83
  12   0  -1    2.71    2.43
 -11   0   1   13.82    3.93
 -11   0   1   18.24    4.87
  11   0  -1   11.50    4.90
 -11   0   1    8.00    1.98
  11   0  -1   13.68    4.32
 -10   0   1   -1.74    2.22
  10   0  -1   -0.11    2.76
 -10   0   1   -1.98    1.39
  10   0  -1   -2.19    2.38
 -10   0   1   -4.58    2.39
  -9   0   1   28.33    4.74
   9   0  -1   37.10    5.87
  -9   0   1   27.64    5.00
  -9   0   1   34.44    3.28
   9   0  -1   43.41    5.69
   8   0  -1    4.00    2.38
  -8   0   1    0.47    1.63
   8   0  -1    2.96    2.50
  -8   0   1    2.37    2.32
  -8   0   1   -0.38    2.95
  -8   0   1   -1.33    1.36
   7   0  -1   31.49    4.67
  -7   0   1   34.03    4.32
  -7   0   1   30.06    4.45
  -7   0   1   32.65    2.81
  -7   0   1   24.67    3.77
   7   0  -1   38.33    3.95
   6   0  -1   -1.27    2.00
  -6   0   1   -0.05    1.40
   6   0  -1   -0.70    1.40
   6   0  -1    4.44    2.99
  -6   0   1   -0.28    2.07
  -6   0   1   -0.61    1.94
  -6   0   1    3.53    1.78
  -5   0   1   95.35    6.14
  -5   0   1   78.55    5.31
  -5   0   1   88.19    3.69
   5   0  -1   82.33    5.11
  -5   0   1   85.46    4.79
   5   0  -1   92.61    5.32
   5   0  -1   94.71    5.58
  -4   0   1   -0.53    0.91
  -4   0   1    0.34    0.99
   4   0  -1    0.83    1.43
  -4   0   1   -0.19    1.74
   4   0  -1    0.70    1.36
   4   0  -1    1.95    1.53
   3   0  -1   48.51    2.95
  -3   0   1   49.52    3.14
  -3   0   1   49.10    3.48
   3   0  -1   49.03    3.08
  -3   0   1   50.30    2.81
   3   0  -1   46.86    2.79
  -2   0   1    0.94    1.09
  -2   0   1    0.46    0.83
   2   0  -1    1.16    1.38
   2   0  -1    0.43    0.84
   2   0  -1   -0.39    1.03
  -1   0   1   -0.07    0.13
  -1   0   1    0.00    0.28
   1   0   1  172.57    3.87
   1   0   1  174.69    2.90
  -1   0  -1  173.03    3.91
  -1   0  -1  174.18    3.70
   1   0   1  176.88    3.76
  -2   0  -1   -0.11    0.88
  -2   0  -1   -0.40    1.35
   2   0   1   -0.46    0.77
   2   0   1   -0.24    0.49
  -2   0  -1   -0.80    0.52
  -2   0  -1   -0.56    0.77
   2   0   1    1.20    1.09
  -3   0  -1  115.22    2.98
   3   0   1  116.54    4.26
  -3   0  -1  120.46    4.33
  -3   0  -1  120.16    4.30
   3   0   1  112.47    2.83
  -3   0  -1  115.80    4.63
   3   0   1  112.86    4.65
  -4   0  -1   -1.68    1.15
   4   0   1   -1.28    1.85
  -4   0  -1   -0.40    0.78
  -4   0  -1    0.12    1.76
  -4   0  -1   -1.70    1.25
   4   0   1    0.97    1.44
   5   0   1   33.45    3.36
  -5   0  -1   44.75    4.21
  -5   0  -1   43.39    4.27
  -5   0  -1   33.03    3.49
   5   0   1   33.50    4.49
  -5   0  -1   36.20    2.45
  -6   0  -1   -1.18    1.58
  -6   0  -1   -0.54    1.12
   6   0   1    1.55    2.07
  -6   0  -1   -1.31    1.44
  -6   0  -1    1.57    2.13
   6   0   1    3.15    2.80
  -7   0  -1    8.98    2.54
  -7   0  -1   10.47    2.63
   7   0   1    5.16    2.23
   7   0   1    6.23    2.66
  -7   0  -1    4.80    2.14
  -7   0  -1    7.45    2.60
  -8   0  -1    0.93    2.86
  -8   0  -1    0.38    2.54
   8   0   1   -1.35    1.37
   8   0   1   -0.53    2.75
  -8   0  -1   -1.41    0.91
  -8   0  -1   -0.22    2.16
  -9   0  -1    3.86    2.88
  -9   0  -1    1.47    3.38
  -9   0  -1    1.71    1.25
   9   0   1    0.99    2.47
  -9   0  -1    4.11    3.60
   9   0   1    4.19    3.11
 -10   0  -1    3.06    4.01
 -10   0  -1   -1.54    1.99
 -10   0  -1   -0.79    2.06
 -10   0  -1   -0.93    1.19
  10   0   1    2.03    3.02
  10   0   1    0.70    2.86
 -11   0  -1    9.96    3.84
 -11   0  -1    5.89    3.68
  11   0   1   11.85    3.54
  11   0   1   10.99    5.24
 -11   0  -1   10.71    4.37
 -11   0  -1    6.73    1.71
  12   0   1   -0.73    2.94
  12   0   1    0.27    3.15
 -12   0  -1    1.57    1.21
 -12   0  -1   -1.43    3.09
 -12   0  -1   -7.62    2.99
  13   0   1   10.96    5.47
 -13   0  -1    8.94    4.71
 -13   0  -1    7.71    3.80
  13   0   1    7.14    4.16
 -14   0  -1    4.28    4.07
  14   0   1  -18.18    6.81
 -14   0  -1   -3.47    3.71
  14   0   1   -8.33    2.90
 -14  -1   1   -1.98    2.61
 -14  -1   1   -0.56    1.00
  14  -1  -1   -0.06    3.30
  14  -1  -1   -6.80    2.98
 -14  -1   1   -1.23    3.41
 -14   1   1   -2.97    3.11
 -14   1   1   -2.68    3.71
 -14   1   1   -0.57    1.23
  14   1  -1   -3.41    3.36
  13  -1  -1   -2.79    4.59
 -13  -1   1   -3.39    2.00
 -13  -1   1    3.06    2.89
 -13  -1   1    0.06    3.81
  13  -1  -1    6.74    3.63
 -13   1   1    1.87    1.39
 -13   1   1    5.49    4.67
  13   1  -1    2.57    3.70
  13   1  -1    7.46    4.09
 -13   1   1    7.70    3.19
 -13   1   1    4.02    3.03
 -12  -1   1    4.70    1.61
 -12  -1   1    2.76    3.99
 -12  -1   1   10.04    4.10
  12  -1  -1   14.20    5.69
 -12  -1   1    8.60    3.52
  12  -1  -1    6.14    3.03
 -12   1   1    2.82    2.73
 -12   1   1    4.66    1.85
 -12   1   1    6.29    3.11
  12   1  -1    5.41    3.70
 -12   1   1    2.97    3.32
  12   1  -1    2.85    2.40
 -11  -1   1    7.60    3.61
  11  -1  -1    9.99    4.83
 -11  -1   1   14.35    4.15
 -11  -1   1    3.79    4.22
 -11  -1   1    7.94    1.85
  11  -1  -1    7.89    3.82
 -11   1   1   11.82    3.82
  11   1  -1    8.12    4.08
 -11   1   1    5.47    3.15
 -11   1   1    6.93    1.92
 -11   1   1   19.99    5.70
  11   1  -1    8.15    3.89
  10  -1  -1   13.71    5.20
  10  -1  -1   14.27    4.08
 -10  -1   1   13.48    3.86
 -10  -1   1   10.59    2.15
 -10  -1   1   10.41    3.34
 -10   1   1   13.25    3.79
 -10   1   1   16.73    5.05
  10   1  -1   14.79    4.54
 -10   1   1   10.16    2.12
  10   1  -1   16.04    4.36
   9  -1  -1   -4.96    2.56
   9  -1  -1    3.85    2.34
  -9  -1   1    1.73    3.32
  -9  -1   1    1.67    2.24
  -9  -1   1    2.33    1.54
  -9   1   1    5.63    3.18
  -9   1   1    6.62    3.12
   9   1  -1   -1.61    2.41
   9   1  -1    0.15    2.08
  -9   1   1    9.79    2.18
   8  -1  -1   27.58    4.04
   8  -1  -1   30.36    4.65
  -8  -1   1   28.66    2.68
   8  -1  -1   30.08    4.97
  -8  -1   1   32.96    4.87
  -8  -1   1   26.80    4.30
  -8  -1   1   30.53    4.36
   8   1  -1   28.09    4.32
  -8   1   1   28.60    4.48
  -8   1   1   35.25    5.56
  -8   1   1   23.47    2.93
   8   1  -1   33.61    5.38
  -8   1   1   28.90    4.24
  -7  -1   1    2.72    1.90
   7  -1  -1    0.52    1.70
  -7  -1   1    2.67    2.27
  -7  -1   1    4.59    1.44
  -7  -1   1    1.22    2.74
   7  -1  -1    0.40    1.66
   7  -1  -1   -1.16    1.92
  -7   1   1    5.14    2.61
  -7   1   1    2.00    1.77
   7   1  -1    0.21    2.52
   7   1  -1    0.23    1.53
  -7   1   1    1.15    1.57
  -7   1   1    3.40    2.28
   6  -1  -1   30.36    3.93
   6  -1  -1   36.67    4.33
  -6  -1   1   31.13    3.86
   6  -1  -1   45.23    5.62
  -6  -1   1   38.76    4.75
  -6  -1   1   42.75    4.50
  -6  -1   1   44.01    2.80
  -6   1   1   35.52    4.20
  -6   1   1   42.20    3.28
  -6   1   1   31.74    4.12
   6   1  -1   42.94    4.93
   6   1  -1   39.72    4.52
  -6   1   1   37.06    5.03
  -5  -1   1   14.21    2.70
   5  -1  -1   12.43    2.66
   5  -1  -1   12.09    2.87
   5  -1  -1   16.38    3.12
  -5  -1   1   17.55    3.39
  -5  -1   1   16.35    2.84
  -5   1   1   16.49    3.05
  -5   1   1   18.52    2.51
  -5   1   1   18.77    3.11
   5   1  -1   19.69    3.76
   5   1  -1   15.65    2.59
  -5   1   1   14.54    2.94
  -4  -1   1    3.63    1.56
   4  -1  -1    1.99    1.55
  -4  -1   1    3.72    1.62
   4  -1  -1    2.75    1.63
   4  -1  -1    1.51    1.40
  -4  -1   1    2.85    1.29
   4   1  -1    1.15    1.41
  -4   1   1    2.02    1.65
  -4   1   1    2.83    1.56
  -4   1   1    4.05    1.29
  -4   1   1    2.39    1.24
   4   1  -1    3.30    1.54
   4   1  -1    4.03    1.58
  -3  -1   1    0.48    1.07
   3  -1  -1    1.22    1.23
  -3  -1   1    0.62    0.92
  -3  -1   1    0.34    1.06
   3  -1  -1   -0.74    1.39
   3  -1  -1   -0.50    0.76
   3   1  -1    0.26    1.61
  -3   1   1    0.78    0.89
   3   1  -1    0.49    0.83
   3   1  -1   -0.40    1.02
  -3   1   1    1.40    1.19
  -3   1   1   -0.82    1.18
  -3   1   1    1.64    0.91
   2  -1  -1   45.16    2.57
   2  -1  -1   49.98    2.37
  -2  -1   1   46.91    2.44
  -2  -1   1   48.24    2.97
   2  -1  -1   46.07    2.53
   2   1  -1   48.41    2.97
  -2   1   1   49.04    2.92
   2   1  -1   47.88    2.46
   2   1  -1   47.21    2.53
  -2   1   1   51.86    2.75
  -1  -1   1   24.27    1.43
  -1  -1   1   27.23    1.14
  -1  -1   1   25.92    1.27
   1  -1  -1   25.30    1.42
   1  -1  -1   27.24    1.30
   1  -1  -1   27.55    1.32
   1   1  -1   28.74    1.16
  -1   1   1   25.04    1.24
   1   1  -1   25.35    1.41
  -1   1   1   32.04    1.44
   1  -1   1   28.07    1.35
  -1  -1  -1   28.34    1.35
   1  -1   1   29.67    1.48
   1  -1   1   30.80    1.38
  -1  -1  -1   30.39    1.51
   1  -1   1   30.28    1.61
  -1   1  -1   29.29    1.36
   1   1   1   28.33    1.58
  -1   1  -1   30.94    1.41
   1   1   1   30.15    1.46
  -1   1  -1   32.75    1.45
   2  -1   1  111.05    3.11
   2  -1   1  109.53    4.14
  -2  -1  -1  108.69    3.87
   2  -1   1  112.58    3.62
  -2  -1  -1  109.93    3.58
   2   1   1  115.29    3.63
  -2   1  -1  114.33    3.78
  -2   1  -1  113.32    3.15
  -2   1  -1  112.51    3.76
  -2   1  -1  113.34    4.07
   2   1   1  110.03    3.88
   3  -1   1   86.61    2.89
  -3  -1  -1   83.61    1.96
   3  -1   1   87.49    3.68
  -3  -1  -1   89.25    3.70
   3  -1   1   82.53    4.19
   3  -1   1   89.95    3.82
  -3  -1  -1   87.40    4.15
  -3   1  -1   80.51    3.57
  -3   1  -1   89.80    4.24
   3   1   1   84.36    4.33
   3   1   1   89.85    3.83
  -3   1  -1   87.17    3.01
   4  -1   1   46.97    5.03
   4  -1   1   49.20    3.58
  -4  -1  -1   50.95    1.87
   4  -1   1   58.60    3.82
   4  -1   1   48.69    2.42
  -4  -1  -1   57.91    3.80
  -4  -1  -1   52.82    4.06
  -4  -1  -1   50.71    3.62
   4   1   1   49.61    3.29
  -4   1  -1   47.73    2.60
  -4   1  -1   49.53    3.29
   4   1   1   47.09    3.67
  -4   1  -1   50.88    3.40
  -4   1  -1   46.12    3.55
   5  -1   1  127.02    5.79
  -5  -1  -1  118.08    5.73
  -5  -1  -1  111.01    6.47
  -5  -1  -1  122.64    6.13
  -5  -1  -1  118.28    3.40
   5  -1   1  117.52    6.85
   5   1   1  123.62    5.73
  -5   1  -1  118.79    6.25
   5   1   1  130.08    6.60
  -5   1  -1  127.90    4.51
  -5   1  -1  120.06    5.82
  -5   1  -1  122.47    6.07
   6  -1   1   61.25    5.10
  -6  -1  -1   55.84    4.76
   6  -1   1   58.00    4.79
  -6  -1  -1   49.50    4.21
  -6  -1  -1   53.01    2.54
  -6  -1  -1   50.36    4.66
  -6   1  -1   55.06    4.76
  -6   1  -1   50.34    4.62
  -6   1  -1   57.67    3.38
   6   1   1   46.89    5.46
   6   1   1   53.65    4.72
  -6   1  -1   54.70    5.43
   7  -1   1   64.37    5.58
  -7  -1  -1   62.83    4.89
   7  -1   1   65.43    4.93
  -7  -1  -1   59.42    2.82
  -7  -1  -1   63.85    4.96
  -7  -1  -1   65.93    5.57
  -7   1  -1   57.93    5.26
  -7   1  -1   56.23    3.49
   7   1   1   59.10    4.73
   7   1   1   61.15    5.43
  -7   1  -1   58.67    5.31
  -7   1  -1   67.52    5.01
  -8  -1  -1    4.88    1.39
   8  -1   1    9.13    2.86
  -8  -1  -1    7.03    2.85
  -8  -1  -1    4.35    3.46
  -8  -1  -1    3.17    2.76
   8  -1   1    5.15    3.07
   8   1   1    6.09    2.49
  -8   1  -1    4.82    1.71
  -8   1  -1    7.06    2.84
  -8   1  -1    2.36    2.61
   8   1   1    7.11    3.84
  -8   1  -1    1.02    2.68
  -9  -1  -1   30.78    5.74
   9  -1   1   43.91    5.88
   9  -1   1   32.36    6.11
  -9  -1  -1   34.30    4.97
  -9  -1  -1   32.73    5.24
  -9   1  -1   41.45    6.23
  -9   1  -1   40.90    3.42
   9   1   1   39.27    5.37
   9   1   1   39.49    6.04
  -9   1  -1   37.47    5.25
  -9   1  -1   30.79    4.98
  10  -1   1   -0.60    2.28
 -10  -1  -1   -0.21    1.75
 -10  -1  -1   -1.16    1.77
 -10  -1  -1    2.04    2.83
 -10  -1  -1    1.38    3.21
  10  -1   1    1.11    2.72
 -10   1  -1   -0.24    1.26
  10   1   1    6.40    3.28
 -10   1  -1    0.31    3.08
  10   1   1    0.91    4.06
 -10   1  -1    2.99    3.86
 -10   1  -1    0.01    2.21
  11  -1   1    7.40    3.08
 -11  -1  -1    9.94    3.63
 -11  -1  -1    3.30    3.95
  11  -1   1   15.75    6.15
 -11  -1  -1   12.05    2.81
 -11  -1  -1    6.40    3.98
  11   1   1    7.73    4.51
 -11   1  -1   12.13    4.11
 -11   1  -1    7.86    4.06
 -11   1  -1    8.89    3.98
 -11   1  -1    4.90    1.53
  11   1   1    5.93    2.99
  12  -1   1   -0.86    2.39
  12  -1   1   -2.46    4.15
 -12  -1  -1    6.41    7.59
 -12  -1  -1    0.86    4.32
 -12   1  -1    0.98    1.21
 -12   1  -1   -0.73    2.43
  12   1   1    1.24    3.27
 -12   1  -1   -0.50    3.07
  12   1   1    1.73    3.15
  13  -1   1    3.38    3.47
  13  -1   1   -0.45    3.64
 -13  -1  -1    0.01    3.20
 -13   1  -1    2.39    3.34
 -13   1  -1   -2.14    3.70
  13   1   1   -3.90    4.72
 -14  -1  -1   -1.66    4.49
  14  -1   1  -14.44    4.28
 -14  -1  -1   -0.24    3.63
  14  -1   1   -0.68    4.14
 -14   1  -1   -4.05    2.67
  14   1   1    6.54    3.52
  14   1   1  -13.51    5.04
 -14  -2   1    1.50    3.45
  14  -2  -1   -5.61    4.20
 -14  -2   1    1.53    4.27
  14  -2  -1    3.37    3.33
  14   2  -1    1.94    4.30
 -14   2   1    6.42    3.86
  14   2  -1    3.60    5.93
 -14   2   1    1.26    4.85
 -14   2   1   -0.80    1.41
 -13  -2   1   -1.74    3.22
  13  -2  -1   -5.49    4.73
 -13  -2   1    1.04    2.94
 -13  -2   1   -1.64    1.40
 -13  -2   1   -0.75    2.44
  13  -2  -1    6.27    3.57
  13   2  -1    1.99    3.10
 -13   2   1   -0.91    3.68
 -13   2   1   -1.07    1.27
 -13   2   1    3.45    2.96
 -13   2   1   -5.50    3.03
  13   2  -1   -5.27    4.20
 -12  -2   1    7.02    3.45
  12  -2  -1    7.15    5.48
 -12  -2   1   14.70    5.58
  12  -2  -1    5.69    5.52
 -12  -2   1    6.34    3.23
 -12  -2   1    5.43    1.47
 -12   2   1    3.94    2.76
 -12   2   1    3.78    1.76
 -12   2   1    7.65    4.31
 -12   2   1    6.26    3.61
  12   2  -1   23.24    6.12
  12   2  -1    4.74    2.99
 -11  -2   1    0.44    1.26
 -11  -2   1    4.51    3.92
 -11  -2   1    1.54    2.49
  11  -2  -1   -2.34    2.56
  11  -2  -1   -7.03    3.73
 -11   2   1   -2.96    2.00
 -11   2   1    0.63    1.59
  11   2  -1    0.89    2.01
 -11   2   1   -1.88    2.84
 -11   2   1   -1.36    1.70
  11   2  -1    0.65    3.74
 -10  -2   1   -1.66    1.02
  10  -2  -1   -2.46    2.42
 -10  -2   1   -0.52    2.79
 -10  -2   1   -1.81    1.99
  10  -2  -1    2.58    4.06
 -10   2   1   -2.19    3.27
 -10   2   1   -1.57    1.56
 -10   2   1    2.61    2.69
  10   2  -1    0.45    2.78
  -9  -2   1   -2.75    2.88
  -9  -2   1    0.77    1.24
   9  -2  -1   -1.54    2.94
  -9  -2   1   -1.58    2.61
   9  -2  -1    0.60    2.33
   9  -2  -1   -0.16    1.90
   9   2  -1   -1.36    1.75
   9   2  -1    3.46    3.76
  -9   2   1    2.89    3.28
  -9   2   1    2.42    2.64
  -9   2   1    0.44    1.78
  -8  -2   1    7.18    2.66
  -8  -2   1    6.96    2.48
   8  -2  -1    4.58    2.31
   8  -2  -1   12.52    3.67
  -8  -2   1    9.06    2.08
   8  -2  -1    4.12    2.85
  -8  -2   1    5.79    2.72
   8   2  -1    6.58    2.41
   8   2  -1    3.86    3.41
  -8   2   1    7.66    2.97
  -8   2   1    5.34    2.00
  -8   2   1   10.24    3.44
  -7  -2   1   16.26    2.00
   7  -2  -1   14.88    3.29
  -7  -2   1   17.69    3.41
  -7  -2   1   18.70    4.13
  -7  -2   1   12.84    3.24
   7  -2  -1   17.65    3.22
   7  -2  -1   13.27    3.43
   7   2  -1   12.82    3.37
   7   2  -1   15.96    3.16
  -7   2   1    6.60    2.87
  -7   2   1   15.11    2.56
  -7   2   1   14.38    3.85
  -7   2   1   13.31    3.24
   6  -2  -1  133.07    6.61
  -6  -2   1  142.67    6.90
  -6  -2   1  132.16    6.68
  -6  -2   1  157.18    7.64
   6  -2  -1  149.81    7.00
   6  -2  -1  141.68    7.68
   6   2  -1  149.57    6.59
  -6   2   1  148.48    7.45
   6   2  -1  153.35    7.90
  -6   2   1  136.36    7.11
  -6   2   1  146.66    5.75
  -6   2   1  133.38    6.42
   5  -2  -1   66.32    5.26
  -5  -2   1   53.75    4.50
  -5  -2   1   51.37    4.53
  -5  -2   1   56.44    4.77
  -5   2   1   56.29    4.41
   5   2  -1   45.57    3.73
  -5   2   1   55.69    3.61
   5   2  -1   60.87    5.31
  -5   2   1   63.95    4.68
  -5   2   1   53.20    5.09
   4  -2  -1  184.86    6.45
   4  -2  -1  172.04    6.47
  -4  -2   1  193.40    6.34
  -4  -2   1  182.46    6.21
   4  -2  -1  189.76    6.26
  -4  -2   1  181.78    6.70
   4   2  -1  176.37    6.74
  -4   2   1  185.71    6.12
  -4   2   1  192.65    5.82
   4   2  -1  167.46    5.79
  -4   2   1  179.71    6.52
  -4   2   1  180.13    6.87
   3  -2  -1   73.17    3.83
  -3  -2   1   75.74    3.34
  -3  -2   1   73.27    3.72
   3  -2  -1   81.39    4.03
  -3  -2   1   73.26    3.42
   3  -2  -1   71.50    3.25
  -3   2   1   73.57    3.90
   3   2  -1   77.71    3.96
  -3   2   1   74.47    3.91
  -3   2   1   74.77    3.18
   3   2  -1   70.62    3.37
  -3   2   1   70.59    3.40
  -2  -2   1  448.65    9.00
   2  -2  -1  457.98    8.49
   2  -2  -1  456.24    8.28
   2  -2  -1  466.94    9.07
  -2  -2   1  469.60    8.44
   2  -2  -1  462.87    9.03
   2   2  -1  450.90    8.42
  -2   2   1  462.60    8.54
  -2   2   1  448.61    8.96
   2   2  -1  468.12    9.07
  -2   2   1  465.52    9.07
   1  -2  -1  141.17    3.60
   1  -2  -1  145.08    3.21
   1  -2  -1  150.76    3.67
   1  -2  -1  144.20    3.49
  -1  -2   1  142.52    3.22
  -1  -2   1  135.87    3.46
   1   2  -1  143.78    3.47
  -1   2   1  142.22    3.60
  -1   2   1  142.13    3.60
  -1   2   1  138.32    3.14
   0  -2   1  265.67    3.91
   0  -2   1  262.64    4.19
   0  -2   1  252.00    5.01
   0  -2  -1  259.95    4.07
   0  -2  -1  259.06    4.08
   0  -2  -1  260.60    4.73
   0  -2   1  263.62    4.18
   0   2  -1  266.75    5.11
   0   2   1  258.73    4.08
   0   2  -1  261.33    4.14
   0   2   1  261.38    4.81
   0   2  -1  261.61    4.15
   0   2   1  264.41    4.10
  -1  -2  -1   15.20    1.22
   1  -2   1   18.23    1.61
  -1  -2  -1   15.62    1.38
  -1  -2  -1   18.05    0.95
   1  -2   1   16.79    1.40
   1  -2   1   15.20    1.43
  -1   2  -1   15.56    1.28
  -1   2  -1   16.51    1.58
  -1   2  -1   16.53    1.52
   1   2   1   16.54    1.57
   1   2   1   16.53    0.96
  -2  -2  -1   45.61    2.75
   2  -2   1   41.34    2.40
   2  -2   1   43.97    2.78
   2  -2   1   40.08    2.22
  -2  -2  -1   39.34    2.33
   2  -2   1   41.71    2.22
  -2   2  -1   42.09    2.42
  -2   2  -1   42.06    2.33
   2   2   1   40.55    2.64
  -2   2  -1   41.75    2.52
   2   2   1   42.76    2.20
  -2   2  -1   38.82    2.36
   3  -2   1   22.26    2.63
  -3  -2  -1   23.52    2.67
   3  -2   1   22.51    1.82
  -3  -2  -1   21.67    2.21
   3  -2   1   21.29    2.21
   3   2   1   24.15    2.75
  -3   2  -1   23.99    2.43
   3   2   1   24.17    2.02
  -3   2  -1   21.98    1.94
  -3   2  -1   27.52    2.64
  -3   2  -1   21.05    1.98
   4  -2   1    1.43    1.57
   4  -2   1    4.72    2.25
  -4  -2  -1    1.53    0.50
  -4  -2  -1    2.02    2.00
  -4  -2  -1    0.81    1.17
   4  -2   1    2.82    1.32
  -4   2  -1    1.19    1.35
  -4   2  -1    0.81    1.20
   4   2   1    1.77    1.61
   4   2   1    2.21    1.65
  -4   2  -1    2.88    1.47
  -4   2  -1    0.28    1.76
   5  -2   1    2.95    1.43
  -5  -2  -1    1.80    2.12
   5  -2   1   -1.20    2.57
  -5  -2  -1    1.35    2.32
  -5  -2  -1    0.27    2.50
   5  -2   1    1.93    1.67
   5  -2   1    1.90    1.70
  -5  -2  -1    1.40    0.72
   5   2   1    1.68    2.70
  -5   2  -1    1.60    1.66
  -5   2  -1    2.25    2.55
   5   2   1    2.07    2.22
  -5   2  -1    2.51    1.78
  -5   2  -1   -0.46    2.13
  -6  -2  -1   45.52    1.95
   6  -2   1   45.54    4.42
   6  -2   1   50.33    4.69
  -6  -2  -1   51.77    4.67
  -6  -2  -1   44.83    4.04
  -6  -2  -1   50.52    4.59
   6  -2   1   45.39    4.49
  -6   2  -1   39.39    4.25
  -6   2  -1   47.25    4.21
  -6   2  -1   47.03    3.39
   6   2   1   47.00    4.65
   6   2   1   47.48    4.03
  -6   2  -1   47.96    4.53
  -7  -2  -1   12.82    2.88
  -7  -2  -1    8.69    2.22
   7  -2   1   13.54    3.93
   7  -2   1   15.28    3.11
  -7  -2  -1   12.54    1.30
  -7  -2  -1   17.42    3.45
  -7   2  -1   13.68    4.43
   7   2   1   13.31    3.15
  -7   2  -1   12.43    2.21
  -7   2  -1    9.59    2.85
   7   2   1   12.39    3.75
  -7   2  -1   13.50    2.92
  -8  -2  -1   63.58    2.61
  -8  -2  -1   67.59    5.96
  -8  -2  -1   67.97    6.67
   8  -2   1   61.94    6.07
  -8  -2  -1   70.85    6.14
   8  -2   1   61.42    5.30
   8   2   1   62.10    5.19
  -8   2  -1   62.78    4.16
  -8   2  -1   75.73    6.45
  -8   2  -1   64.07    6.22
  -8   2  -1   65.42    5.98
   8   2   1   68.80    6.32
  -9  -2  -1    6.40    2.97
   9  -2   1    6.37    4.11
   9  -2   1    0.89    1.76
  -9  -2  -1    2.80    2.97
  -9  -2  -1    4.86    3.77
  -9  -2  -1    3.29    0.99
   9   2   1    5.29    2.80
  -9   2  -1    1.85    1.75
  -9   2  -1    6.83    3.09
  -9   2  -1    2.15    2.74
   9   2   1    7.44    4.20
  -9   2  -1    2.28    2.50
  10  -2   1   27.26    5.78
  10  -2   1   37.80    5.72
 -10  -2  -1   20.54    5.40
 -10  -2  -1   27.02    1.78
 -10  -2  -1   29.69    5.15
 -10  -2  -1   20.38    4.49
 -10   2  -1   29.80    5.15
  10   2   1   31.51    5.19
 -10   2  -1   25.82    5.22
 -10   2  -1   19.59    2.61
 -10   2  -1   26.92    5.45
  10   2   1   21.19    5.57
 -11  -2  -1   -0.68    2.95
 -11  -2  -1   -0.49    3.61
 -11  -2  -1    0.50    3.45
  11  -2   1    0.89    2.85
  11  -2   1   -1.33    3.96
 -11   2  -1    6.86    4.23
 -11   2  -1    1.94    1.58
 -11   2  -1    3.97    3.32
  11   2   1    2.13    2.38
 -11   2  -1    1.45    2.79
  11   2   1    2.88    3.31
 -12  -2  -1   11.61    4.54
  12  -2   1    7.12    5.31
  12  -2   1    0.35    3.09
 -12   2  -1    6.76    3.24
 -12   2  -1    5.41    3.34
 -12   2  -1    3.48    1.51
  12   2   1    6.40    3.21
  12   2   1    0.81    4.47
 -13  -2  -1    6.79    4.19
  13  -2   1    2.68    3.49
  13  -2   1    4.88    4.71
 -13  -2  -1   -0.33    3.41
  13   2   1  -10.23    4.22
 -13   2  -1   -2.76    2.30
 -13   2  -1   -4.44    3.06
  13   2   1    2.99    2.39
 -14  -2  -1   -1.72    3.77
 -14  -2  -1    4.65    4.61
  14  -2   1    3.70    3.28
  14  -2   1   -9.34    5.39
  14   2   1   -2.10    3.64
 -14   2  -1    1.53    3.04
 -14   2  -1   -5.82    3.50
  14   2   1   -2.03    2.49
  14  -3  -1    2.13    3.03
 -14  -3   1   -2.63    4.05
  14  -3  -1   -8.01    3.28
 -14  -3   1   -4.16    3.49
  14   3  -1    3.73    4.26
 -14   3   1    0.10    4.48
  14   3  -1   -1.03    5.20
 -14   3   1    2.23    2.37
 -14   3   1   -2.15    2.79
  13  -3  -1   -3.34    4.73
 -13  -3   1   -3.36    2.31
 -13  -3   1    2.28    2.80
  13  -3  -1   -0.09    2.79
 -13  -3   1    0.75    3.67
  13   3  -1    4.13    3.52
 -13   3   1   -0.30    1.77
 -13   3   1   -5.43    3.02
 -13   3   1    2.33    4.14
 -13   3   1   -6.81    2.05
 -12  -3   1    8.46    3.30
 -12  -3   1    3.70    3.08
  12  -3  -1    7.76    6.04
  12  -3  -1    4.04    2.82
 -12  -3   1    5.67    1.15
 -12  -3   1    0.50    2.07
 -12   3   1    5.33    3.57
  12   3  -1    9.71    3.85
  12   3  -1    2.07    4.72
 -12   3   1    4.51    3.56
 -12   3   1    0.79    1.37
 -12   3   1    8.16    3.70
 -11  -3   1   -1.77    2.21
  11  -3  -1   -0.21    1.92
  11  -3  -1    5.91    4.90
 -11  -3   1    2.59    2.71
 -11  -3   1   -2.07    3.13
 -11   3   1   -0.13    2.49
 -11   3   1   -3.52    2.84
  11   3  -1    1.37    2.11
  11   3  -1   -0.88    3.69
 -11   3   1   -1.02    1.48
 -11   3   1   -1.72    3.17
 -10  -3   1   23.57    4.99
  10  -3  -1   26.13    5.84
  10  -3  -1   19.47    4.42
 -10  -3   1   19.55    4.71
 -10   3   1   12.03    2.63
  10   3  -1   22.30    5.59
 -10   3   1   19.10    4.98
  10   3  -1   28.69    5.08
 -10   3   1   13.89    4.28
   9  -3  -1   -3.83    2.22
  -9  -3   1    3.81    3.33
   9  -3  -1    0.54    1.86
  -9  -3   1    0.74    1.86
   9  -3  -1   -1.93    2.30
  -9   3   1    1.29    1.83
   9   3  -1    1.04    2.54
   9   3  -1   -1.54    2.54
  -9   3   1   -1.40    2.24
  -9   3   1   -1.06    1.86
   8  -3  -1   70.27    6.01
  -8  -3   1   50.90    5.31
   8  -3  -1   61.19    5.85
   8  -3  -1   69.72    5.49
  -8  -3   1   62.24    3.14
  -8  -3   1   65.74    6.48
  -8   3   1   58.28    7.21
  -8   3   1   70.04    6.21
  -8   3   1   61.41    4.59
   8   3  -1   57.09    5.72
  -7  -3   1   11.55    3.25
   7  -3  -1    9.01    2.77
  -7  -3   1   14.05    3.11
  -7  -3   1   17.79    3.48
   7  -3  -1   15.67    3.55
   7  -3  -1   13.61    3.22
  -7   3   1   11.40    2.51
   7   3  -1   12.11    3.62
  -7   3   1   14.68    3.39
  -7   3   1   11.56    2.74
   7   3  -1   12.18    2.60
  -7   3   1   12.07    3.03
   6  -3  -1   35.55    3.50
   6  -3  -1   30.53    3.85
   6  -3  -1   34.71    4.61
  -6  -3   1   36.03    3.64
  -6  -3   1   29.07    4.16
  -6  -3   1   39.01    3.77
  -6   3   1   34.38    3.36
   6   3  -1   33.61    4.02
  -6   3   1   32.33    4.20
   6   3  -1   33.16    4.64
  -6   3   1   35.81    4.24
  -6   3   1   30.96    4.50
  -5  -3   1   14.36    2.60
  -5  -3   1   21.64    3.63
   5  -3  -1   19.35    3.37
   5  -3  -1   20.14    3.09
   5  -3  -1   19.07    2.89
  -5  -3   1   21.47    3.03
  -5   3   1   17.79    2.97
   5   3  -1   17.42    3.01
  -5   3   1   22.90    3.70
   5   3  -1   20.07    3.40
  -5   3   1   17.56    2.72
  -5   3   1   19.04    3.10
  -4  -3   1    0.15    1.13
   4  -3  -1    1.23    1.31
   4  -3  -1    2.97    1.42
  -4  -3   1    1.19    1.37
   4  -3  -1    3.54    1.61
  -4  -3   1    0.38    1.48
  -4   3   1    2.83    1.42
  -4   3   1    1.43    1.66
   4   3  -1    1.36    1.21
   4   3  -1    1.98    2.26
  -4   3   1    2.14    1.61
  -4   3   1    2.31    1.93
  -3  -3   1    0.68    1.30
   3  -3  -1    0.47    1.15
   3  -3  -1    2.86    1.19
   3  -3  -1    2.33    1.39
   3  -3  -1    1.98    1.19
  -3  -3   1    3.11    1.06
  -3   3   1    1.47    1.21
  -3   3   1    0.59    1.28
   3   3  -1    2.93    1.25
  -3   3   1    1.95    1.21
   3   3  -1    2.83    1.27
   2  -3  -1    4.05    1.24
  -2  -3   1    4.22    1.11
  -2  -3   1    4.93    1.35
   2  -3  -1    4.00    1.31
   2  -3  -1    4.39    1.31
   2  -3  -1    6.36    1.23
  -2   3   1    3.97    1.22
  -2   3   1    3.97    1.03
   2   3  -1    3.89    1.47
   1  -3  -1   46.67    2.48
   1  -3  -1   50.40    1.85
   1  -3  -1   47.62    2.39
  -1  -3   1   50.47    2.20
  -1  -3   1   47.60    2.18
   1  -3  -1   46.25    2.10
  -1   3   1   48.49    2.60
  -1   3   1   47.90    2.22
   1   3  -1   49.98    2.04
  -1   3   1   49.21    1.85
  -1   3   1   47.69    2.00
   0  -3   1  130.79    2.78
   0  -3   1  131.53    2.56
   0  -3   1  126.37    3.77
   0  -3   1  131.54    2.56
   0  -3  -1  129.42    3.56
   0  -3  -1  129.03    2.42
   0  -3  -1  128.32    2.39
   0   3  -1  129.81    2.49
   0   3  -1  122.72    2.42
   0   3   1  125.09    2.38
   0   3   1  131.41    3.67
   0   3  -1  127.76    3.76
   0   3   1  130.98    2.41
   1  -3   1   63.41    2.76
  -1  -3  -1   64.40    2.19
  -1  -3  -1   66.48    2.30
   1  -3   1   60.99    2.10
  -1  -3  -1   64.62    2.15
   1  -3   1   60.41    2.34
   1  -3   1   62.98    2.42
   1   3   1   59.17    2.32
   1   3   1   59.69    2.01
  -1   3  -1   63.24    2.29
  -1   3  -1   67.04    2.38
   1   3   1   62.93    2.18
  -1   3  -1   55.01    2.79
  -1   3  -1   62.24    2.13
   2  -3   1  182.66    5.18
   2  -3   1  194.73    5.25
   2  -3   1  187.75    4.82
  -2  -3  -1  196.48    3.64
  -2  -3  -1  184.85    5.13
   2  -3   1  193.60    5.30
  -2  -3  -1  196.49    4.91
   2   3   1  191.45    5.28
  -2   3  -1  191.99    4.88
  -2   3  -1  193.96    5.40
  -2   3  -1  189.34    5.29
   3  -3   1   10.48    1.83
   3  -3   1    8.12    1.47
  -3  -3  -1    9.63    1.80
   3  -3   1    6.54    1.38
   3  -3   1    8.81    1.56
  -3  -3  -1    7.40    0.57
  -3  -3  -1    7.61    1.39
  -3   3  -1   10.19    2.00
   3   3   1    7.58    1.42
   3   3   1    7.60    1.60
  -3   3  -1   10.61    2.02
  -3   3  -1    7.91    1.74
  -3   3  -1    7.69    1.60
   4  -3   1  214.18    7.08
  -4  -3  -1  191.21    2.99
   4  -3   1  208.73    7.66
   4  -3   1  200.55    6.04
  -4  -3  -1  188.19   10.66
  -4  -3  -1  193.89    6.61
  -4   3  -1  210.03    6.70
  -4   3  -1  196.48    6.21
  -4   3  -1  198.23    7.24
   4   3   1  184.61    7.24
  -4   3  -1  200.45    7.27
   4   3   1  193.83    6.39
   5  -3   1    1.89    1.54
   5  -3   1    2.00    2.82
  -5  -3  -1    0.93    2.44
   5  -3   1   -0.28    1.96
  -5  -3  -1    1.67    0.45
  -5  -3  -1   -0.06    1.48
  -5  -3  -1    4.99    1.83
   5  -3   1    1.77    2.10
  -5   3  -1    3.73    1.95
  -5   3  -1    1.15    2.47
  -5   3  -1   -0.71    2.07
   5   3   1    2.61    2.64
   5   3   1    1.39    1.58
  -5   3  -1    2.00    2.01
   6  -3   1   79.88    4.03
   6  -3   1   86.38    6.26
   6  -3   1   81.56    5.07
   6  -3   1   76.66    5.35
  -6  -3  -1   79.46    1.89
  -6  -3  -1   86.90    5.48
  -6  -3  -1   90.78    5.83
  -6  -3  -1   86.12    5.30
  -6   3  -1   82.67    6.00
   6   3   1   85.18    5.38
  -6   3  -1   79.66    5.65
   6   3   1   80.40    5.65
  -6   3  -1   84.48    5.10
  -6   3  -1   87.68    4.63
   7  -3   1    8.95    2.95
   7  -3   1    5.13    2.68
  -7  -3  -1    5.32    0.71
  -7  -3  -1    5.60    2.29
  -7  -3  -1    1.92    2.10
   7  -3   1    3.06    2.06
  -7  -3  -1    8.51    2.92
  -7   3  -1    4.99    2.55
  -7   3  -1    4.52    2.25
  -7   3  -1    3.67    1.82
   7   3   1    7.50    2.26
  -7   3  -1    5.69    2.22
   7   3   1    1.43    2.58
   8  -3   1   33.95    5.80
  -8  -3  -1   23.33    4.63
   8  -3   1   27.38    4.21
  -8  -3  -1   26.00    4.60
  -8  -3  -1   25.85    1.15
  -8  -3  -1   22.75    3.98
   8   3   1   30.16    4.55
  -8   3  -1   26.16    4.14
   8   3   1   24.77    5.10
  -8   3  -1   25.36    4.33
  -8   3  -1   21.78    3.09
  -8   3  -1   27.40    4.66
  -9  -3  -1    3.26    2.48
   9  -3   1    8.60    2.90
  -9  -3  -1   12.00    3.37
   9  -3   1    3.74    3.89
  -9  -3  -1    6.95    3.87
  -9   3  -1    4.92    2.03
   9   3   1    8.43    3.34
  -9   3  -1   10.78    3.69
  -9   3  -1    9.71    4.04
   9   3   1   10.77    3.85
  -9   3  -1    2.88    3.47
  10  -3   1    0.36    2.66
 -10  -3  -1    3.14    3.51
 -10  -3  -1    2.20    3.62
 -10  -3  -1    4.43    3.04
  10  -3   1    2.17    2.53
  10   3   1   -0.11    2.78
 -10   3  -1   -2.97    2.79
 -10   3  -1    0.84    1.79
  10   3   1    2.25    2.10
 -10   3  -1   -0.84    2.02
 -10   3  -1    2.83    3.97
 -11  -3  -1    5.05    3.56
 -11  -3  -1    1.99    3.58
 -11  -3  -1    0.77    3.49
  11  -3   1    8.32    3.08
  11  -3   1    2.24    4.12
  11   3   1    1.35    2.17
  11   3   1    6.82    4.37
 -11   3  -1    5.94    3.24
 -11   3  -1    0.96    1.42
 -11   3  -1    2.89    2.68
  12  -3   1    1.60    2.39
 -12  -3  -1    0.54    3.21
  12  -3   1   -4.30    4.27
 -12  -3  -1   -2.79    1.84
  12   3   1    2.10    1.85
 -12   3  -1    0.64    3.20
 -12   3  -1   -0.40    1.24
 -12   3  -1    1.15    3.96
  12   3   1  -10.50    3.67
  13  -3   1   -1.28    2.29
  13  -3   1   -1.43    3.77
 -13  -3  -1   -1.63    3.70
 -13  -3  -1   -2.89    2.23
  13   3   1   -6.86    3.13
 -13   3  -1   -4.43    3.11
  13   3   1   -0.53    3.40
 -13   3  -1   -3.41    3.16
 -13   3  -1    0.05    1.32
 -14  -3  -1   -8.14    3.92
  14  -3   1    1.38    2.48
 -14  -3  -1   -1.83    3.93
 -14   3  -1    0.02    3.84
  14   3   1   -6.56    5.31
  14   3   1   -4.41    3.09
 -14   3  -1   -4.69    3.10
  14  -4  -1   -3.30    1.52
 -14  -4   1   -0.78    3.99
  14  -4  -1   -3.27    4.09
 -14  -4   1   -5.70    3.45
 -14   4   1   -2.01    3.82
 -14   4   1   -1.27    3.93
  14   4  -1    4.73    3.59
 -14   4   1   -2.46    1.63
  14   4  -1   -0.26    3.84
  13  -4  -1   -0.15    3.52
 -13  -4   1   -1.29    3.61
  13  -4  -1   -3.47    2.30
 -13  -4   1    0.23    3.67
 -13  -4   1   -2.06    3.28
  13   4  -1   -1.00    1.97
 -13   4   1    2.09    2.21
 -13   4   1    0.27    2.48
  13   4  -1    0.45    3.93
 -13   4   1   -1.57    3.97
 -13   4   1    0.54    3.97
 -12  -4   1    0.27    2.39
  12  -4  -1    0.93    3.28
 -12  -4   1   -0.83    3.28
 -12  -4   1   -1.10    2.09
  12  -4  -1   -3.58    2.19
  12   4  -1    0.61    2.22
 -12   4   1    3.38    3.86
 -12   4   1   -0.46    2.18
 -12   4   1    0.86    2.88
 -12   4   1    1.47    1.84
  12   4  -1    0.38    3.14
 -11  -4   1   10.72    3.94
 -11  -4   1    0.88    0.76
  11  -4  -1   -3.40    2.00
 -11  -4   1    2.36    3.30
  11  -4  -1    1.08    3.10
  11   4  -1   -0.37    3.06
 -11   4   1   -0.63    2.95
 -11   4   1    2.31    3.27
  11   4  -1    0.66    3.03
 -11   4   1    1.31    1.98
  10  -4  -1    2.01    2.31
 -10  -4   1    3.57    1.07
 -10  -4   1    0.36    3.28
  10  -4  -1   -0.93    2.83
 -10  -4   1    2.96    2.54
  10  -4  -1    2.59    2.42
 -10   4   1    2.13    2.81
 -10   4   1    5.38    4.01
  10   4  -1    5.59    3.13
 -10   4   1   -0.81    2.48
  10   4  -1    4.43    4.41
 -10   4   1    1.99    2.00
  -9  -4   1    5.17    1.38
   9  -4  -1    2.27    2.19
  -9  -4   1    2.85    2.85
  -9  -4   1    6.53    3.15
   9  -4  -1    5.68    3.29
   9  -4  -1    6.50    3.19
  -9   4   1    1.04    2.38
  -9   4   1    9.29    3.97
   9   4  -1    3.59    2.37
  -9   4   1    4.85    2.41
   8  -4  -1    1.00    1.73
   8  -4  -1    2.70    2.17
  -8  -4   1   -0.53    2.69
  -8  -4   1    1.67    2.14
   8  -4  -1   -0.44    2.04
   8   4  -1    2.81    2.44
  -8   4   1    0.74    2.20
   8   4  -1   -0.21    2.34
  -8   4   1    1.63    1.91
  -8   4   1    3.09    2.19
  -7  -4   1   13.91    2.84
   7  -4  -1   16.78    3.52
  -7  -4   1   14.28    3.00
  -7  -4   1   13.64    3.31
   7  -4  -1   16.00    3.92
   7  -4  -1   15.89    3.14
   7   4  -1   11.58    2.85
  -7   4   1   14.68    3.27
  -7   4   1   13.05    3.14
  -7   4   1   15.10    2.88
   7   4  -1   12.55    3.67
  -6  -4   1   17.15    3.22
   6  -4  -1   16.76    3.21
  -6  -4   1   21.42    3.37
   6  -4  -1   22.20    3.91
  -6  -4   1   17.04    3.57
   6  -4  -1   19.84    3.44
  -6   4   1   22.07    3.96
  -6   4   1   22.60    3.37
   6   4  -1   14.59    2.64
  -6   4   1   18.15    3.12
  -6   4   1   17.46    2.93
   6   4  -1   18.89    3.54
   5  -4  -1    5.15    2.52
   5  -4  -1    4.91    2.02
   5  -4  -1    3.37    2.66
  -5  -4   1    3.55    2.73
  -5  -4   1    1.80    2.02
  -5  -4   1    5.32    2.46
   5   4  -1    4.35    2.10
   5   4  -1    3.21    2.49
  -5   4   1    3.72    1.75
  -5   4   1    4.59    2.64
  -5   4   1    5.67    2.69
  -5   4   1    3.69    2.28
   4  -4  -1   25.92    2.52
   4  -4  -1   29.06    3.13
  -4  -4   1   29.68    3.06
  -4  -4   1   28.85    3.47
   4  -4  -1   28.16    3.45
   4   4  -1   27.73    2.96
   4   4  -1   28.40    3.67
  -4   4   1   25.90    3.08
  -4   4   1   24.89    3.31
  -4   4   1   32.92    3.28
   3  -4  -1   28.53    2.49
   3  -4  -1   34.45    2.98
  -3  -4   1   34.17    2.81
   3  -4  -1   28.11    2.62
   3  -4  -1   29.04    2.33
  -3   4   1   28.27    2.65
  -3   4   1   31.84    2.79
   3   4  -1   24.95    2.61
   2  -4  -1   18.48    1.99
  -2  -4   1   16.37    1.49
   2  -4  -1   17.72    1.76
   2  -4  -1   14.46    1.71
  -2  -4   1   17.37    1.58
  -2  -4   1   18.64    1.82
   2  -4  -1   17.88    1.64
   2   4  -1   16.57    1.45
   2   4  -1   17.57    1.86
  -2   4   1   15.93    1.83
  -2   4   1   18.92    2.48
  -2   4   1   19.52    1.71
   1  -4  -1    8.78    1.17
   1  -4  -1    8.26    1.29
  -1  -4   1    8.82    0.96
  -1  -4   1    8.84    1.49
   1  -4  -1    7.77    1.53
  -1   4   1    7.82    0.88
   1   4  -1    8.96    1.07
  -1   4   1    8.27    1.71
  -1   4   1    7.66    1.17
  -1   4   1    9.40    1.08
   0  -4   1    5.88    0.69
   0  -4  -1    5.30    0.57
   0  -4   1    3.54    0.80
   0  -4  -1    4.25    0.50
   0  -4  -1    7.02    1.31
   0  -4   1    6.76    1.59
   0  -4   1    5.72    0.70
   0   4  -1    5.86    1.58
   0   4  -1    5.61    0.56
   0   4   1    6.19    0.57
   0   4  -1    4.76    0.60
   0   4   1    5.36    0.57
   0   4   1    5.53    1.47
   1  -4   1    5.85    1.04
  -1  -4  -1    5.24    0.92
  -1  -4  -1    5.40    0.82
  -1  -4  -1    7.04    1.22
   1  -4   1    6.15    0.95
   1  -4   1    5.98    0.89
  -1   4  -1    6.25    1.03
   1   4   1    6.43    1.20
  -1   4  -1    6.03    1.80
  -1   4  -1    5.41    0.87
   1   4   1    5.77    0.82
  -1   4  -1    6.03    1.00
   2  -4   1   13.96    2.05
  -2  -4  -1   15.22    1.50
   2  -4   1   13.07    1.52
   2  -4   1   14.47    1.74
   2  -4   1   16.32    1.78
  -2  -4  -1   13.33    1.21
  -2  -4  -1   14.31    1.75
  -2   4  -1   14.72    1.76
   2   4   1   12.95    1.15
   2   4   1   14.17    1.74
  -2   4  -1   15.84    2.29
  -2   4  -1   16.65    1.57
   3  -4   1   25.36    2.89
  -3  -4  -1   19.79    2.30
   3  -4   1   21.37    2.62
   3  -4   1   18.68    2.12
  -3  -4  -1   20.15    1.23
   3  -4   1   20.37    2.45
  -3  -4  -1   18.27    2.33
  -3   4  -1   16.78    2.19
  -3   4  -1   20.84    2.75
   3   4   1   17.73    2.46
  -3   4  -1   18.29    2.23
   3   4   1   16.66    2.06
  -3   4  -1   22.01    2.24
   4  -4   1   27.08    3.11
  -4  -4  -1   22.98    3.04
  -4  -4  -1   22.72    2.83
   4  -4   1   28.57    3.45
  -4  -4  -1   23.00    1.14
   4  -4   1   22.98    3.01
   4  -4   1   23.71    2.88
   4   4   1   25.59    2.64
   4   4   1   29.60    3.60
  -4   4  -1   25.67    3.36
  -4   4  -1   23.55    3.00
  -4   4  -1   27.41    3.45
  -4   4  -1   18.37    2.86
   5  -4   1   12.75    2.82
  -5  -4  -1   12.33    2.85
   5  -4   1   15.81    2.64
   5  -4   1    9.63    2.56
  -5  -4  -1   11.37    0.59
  -5  -4  -1   12.61    2.61
   5  -4   1   13.86    2.53
  -5   4  -1   11.22    2.59
  -5   4  -1    8.64    2.42
   5   4   1   13.30    2.89
  -5   4  -1   12.68    2.84
   5   4   1   12.65    3.28
  -5   4  -1   14.50    3.19
  -6  -4  -1    4.64    1.97
   6  -4   1    3.85    1.66
   6  -4   1    4.57    2.21
   6  -4   1    4.06    2.71
  -6  -4  -1    4.13    2.76
   6  -4   1    3.68    2.15
  -6  -4  -1    3.93    2.47
   6   4   1    5.88    1.95
  -6   4  -1    4.84    2.08
  -6   4  -1    4.49    2.47
  -6   4  -1    4.06    2.64
  -6   4  -1    4.87    2.28
   6   4   1    7.51    2.83
   7  -4   1    0.07    1.72
  -7  -4  -1    0.99    1.99
  -7  -4  -1    2.82    2.52
   7  -4   1    3.24    1.86
  -7  -4  -1    3.35    2.20
   7  -4   1    2.82    2.30
   7   4   1    1.09    2.24
  -7   4  -1    2.21    1.84
   7   4   1    7.00    2.71
  -7   4  -1    2.13    2.44
  -7   4  -1    0.30    1.60
  -7   4  -1    1.30    1.77
   8  -4   1    1.08    2.09
   8  -4   1    1.38    3.25
  -8  -4  -1   -1.60    1.78
   8  -4   1    1.78    2.49
  -8  -4  -1   -0.13    1.99
   8   4   1    0.19    2.05
   8   4   1   -2.56    1.16
  -8   4  -1    0.78    2.69
  -8   4  -1    0.79    1.96
  -8   4  -1    2.57    2.63
  -8   4  -1   -1.01    1.70
  -9  -4  -1   20.92    4.97
   9  -4   1   14.88    4.17
  -9  -4  -1   18.53    4.49
  -9  -4  -1   21.61    4.48
   9  -4   1   15.70    4.39
  -9   4  -1   11.52    2.53
  -9   4  -1   19.01    4.24
   9   4   1   18.98    4.15
   9   4   1   15.31    4.86
  -9   4  -1   22.33    4.47
  -9   4  -1   11.90    3.54
  10  -4   1    3.93    4.11
 -10  -4  -1   10.11    4.19
 -10  -4  -1   10.46    4.29
  10  -4   1   11.99    3.50
 -10  -4  -1    8.35    3.62
 -10   4  -1    7.45    2.04
 -10   4  -1    9.78    3.68
  10   4   1    9.72    3.94
 -10   4  -1    5.76    2.96
 -10   4  -1    3.54    2.95
  10   4   1   14.51    4.99
  11  -4   1    8.93    3.08
 -11  -4  -1    8.74    3.83
  11  -4   1   12.40    5.05
 -11  -4  -1    7.46    3.62
 -11  -4  -1    2.10    3.71
  11   4   1    9.47    3.96
 -11   4  -1    6.16    3.88
 -11   4  -1    2.80    3.64
 -11   4  -1    4.44    1.99
  11   4   1    9.07    3.85
  12  -4   1    5.91    4.47
  12  -4   1    9.86    3.67
 -12  -4  -1    6.51    3.51
 -12  -4  -1    5.29    4.28
 -12   4  -1    4.19    4.75
 -12   4  -1   17.28    5.13
 -12   4  -1    2.27    1.46
  12   4   1   11.10    4.80
  12   4   1   15.79    4.70
  13  -4   1    8.27    3.87
  13  -4   1    5.33    5.18
 -13  -4  -1    2.05    3.49
 -13   4  -1    8.46    4.77
 -13   4  -1    3.40    2.28
 -13   4  -1    2.42    4.16
 -13   4  -1    2.33    3.14
  13   4   1   -0.12    4.88
  13   4   1    8.51    4.38
  14  -4   1    9.87    4.25
  14  -4   1   -5.85    5.77
 -14  -4  -1    7.38    3.95
 -14  -4  -1    4.48    2.75
  14   4   1    3.27    3.90
 -14   4  -1    3.05    2.33
  14  -5  -1    5.89    4.09
 -14  -5   1   -1.33    4.44
 -14  -5   1    7.84    3.59
  14  -5  -1   -7.56    4.90
 -14   5   1    3.02    3.63
  14   5  -1    3.71    3.13
  13  -5  -1   -2.36    3.28
 -13  -5   1    7.62    3.96
  13  -5  -1    2.39    2.65
 -13  -5   1   -0.73    3.39
 -13  -5   1   -1.92    4.67
 -13   5   1   -0.06    2.75
  13   5  -1   -0.54    4.66
 -13   5   1    9.27    4.59
 -13   5   1    6.38    4.41
 -13   5   1    4.09    2.71
  13   5  -1    3.80    3.34
  12  -5  -1    1.63    2.86
 -12  -5   1    0.48    3.03
  12  -5  -1    2.15    3.64
 -12  -5   1   -4.13    3.16
 -12  -5   1   -2.61    3.27
 -12   5   1    0.96    2.38
 -12   5   1    1.05    1.41
 -12   5   1   -0.94    2.75
 -12   5   1   -0.24    3.21
  12   5  -1   -3.03    3.83
  12   5  -1    0.39    3.33
  11  -5  -1   13.85    4.12
 -11  -5   1   21.30    5.14
  11  -5  -1   23.42    5.16
  11  -5  -1   16.92    5.01
 -11  -5   1   15.14    4.11
 -11  -5   1   17.63    4.57
 -11   5   1   15.58    4.46
  11   5  -1   11.77    3.46
 -11   5   1   21.62    5.05
  11   5  -1   16.18    5.23
 -11   5   1   21.63    5.61
 -10  -5   1    3.39    2.77
  10  -5  -1    3.24    3.07
  10  -5  -1    0.47    2.90
 -10  -5   1    3.28    0.93
 -10  -5   1    5.13    2.79
 -10  -5   1   -2.11    3.12
 -10   5   1    2.99    3.29
 -10   5   1    1.03    2.71
  10   5  -1    2.95    3.16
 -10   5   1    1.13    2.12
 -10   5   1    3.54    3.65
  10   5  -1    3.78    3.23
   9  -5  -1   34.50    4.79
  -9  -5   1   35.36    5.18
   9  -5  -1   31.95    4.98
   9  -5  -1   55.72    7.55
  -9  -5   1   36.48    5.94
  -9  -5   1   40.67    2.25
  -9   5   1   33.57    5.04
   9   5  -1   51.60    5.88
  -9   5   1   36.88    6.81
   9   5  -1   43.98    6.63
  -9   5   1   28.33    3.79
  -8  -5   1   14.18    3.35
   8  -5  -1    6.50    2.88
   8  -5  -1   10.02    2.98
   8  -5  -1   14.48    4.35
  -8  -5   1   10.62    3.21
  -8   5   1   10.70    3.22
  -8   5   1    7.44    2.59
   8   5  -1   13.29    3.41
  -8   5   1    9.55    3.28
   8   5  -1    7.02    3.52
  -7  -5   1   46.36    5.52
   7  -5  -1   45.95    4.55
   7  -5  -1   41.57    4.40
  -7  -5   1   49.43    4.92
   7  -5  -1   50.86    4.89
  -7   5   1   54.07    5.35
  -7   5   1   49.73    5.85
   7   5  -1   49.25    6.04
   7   5  -1   48.82    4.29
  -7   5   1   51.09    4.50
   6  -5  -1   12.42    2.50
   6  -5  -1   10.91    2.45
  -6  -5   1   10.62    2.59
   6  -5  -1   11.60    3.43
  -6  -5   1   13.38    2.87
   6   5  -1   15.88    3.27
  -6   5   1   13.59    3.33
  -6   5   1   11.06    2.89
  -6   5   1   14.41    2.99
   6   5  -1    8.75    2.45
  -5  -5   1    9.24    2.83
  -5  -5   1    8.66    2.55
   5  -5  -1    7.44    2.53
   5  -5  -1   10.36    2.37
   5  -5  -1   13.13    2.49
   5  -5  -1   12.71    2.71
  -5   5   1   14.86    3.13
   5   5  -1   11.52    2.39
   5   5  -1   12.02    3.33
  -5   5   1   10.62    2.78
  -5   5   1   13.47    3.05
   4  -5  -1   16.38    2.73
  -4  -5   1   16.96    2.93
   4  -5  -1    9.73    2.72
   4  -5  -1   14.84    2.42
   4  -5  -1   13.88    2.60
  -4   5   1    9.53    2.50
   4   5  -1   18.31    3.02
  -4   5   1   14.57    2.88
  -4   5   1   12.13    2.91
   4   5  -1   14.79    2.44
   3  -5  -1    0.43    1.11
  -3  -5   1   -0.09    0.87
   3  -5  -1    1.22    1.55
   3  -5  -1   -1.03    1.22
  -3   5   1    0.34    1.36
   3   5  -1    0.57    0.75
  -3   5   1   -1.44    1.01
  -3   5   1   -0.93    0.57
   3   5  -1    0.06    1.35
  -3   5   1   -0.02    1.12
   2  -5  -1   -0.06    0.87
  -2  -5   1    0.44    0.96
   2  -5  -1    0.88    0.81
  -2  -5   1    0.32    0.82
  -2  -5   1   -0.11    0.87
   2  -5  -1   -0.06    1.16
   2  -5  -1   -0.81    0.98
  -2   5   1    0.38    0.89
   2   5  -1    0.42    1.07
  -2   5   1   -0.21    0.83
  -2   5   1   -0.31    0.78
  -2   5   1    0.34    1.32
   2   5  -1   -0.16    0.71
   1  -5  -1   86.17    2.28
  -1  -5   1   96.18    4.39
   1  -5  -1   82.72    3.38
   1  -5  -1   92.26    3.91
  -1  -5   1   84.28    2.62
   1  -5  -1   87.21    2.56
  -1  -5   1   82.86    2.31
  -1   5   1   84.74    3.88
  -1   5   1   86.38    2.33
   1   5  -1   88.84    4.12
  -1   5   1   88.16    2.18
   1   5  -1   87.35    2.33
   1   5  -1   80.67    2.15
   0  -5   1   49.63    1.46
   0  -5  -1   53.02    1.25
   0  -5   1   51.48    2.93
   0  -5   1   52.11    1.48
   0  -5  -1   53.00    1.27
   0  -5   1   50.71    2.20
   0   5  -1   53.38    1.31
   0   5  -1   54.60    1.49
   0   5  -1   55.54    2.92
  -1  -5  -1   30.24    1.47
   1  -5   1   31.72    1.74
  -1  -5  -1   32.26    2.10
  -1  -5  -1   28.89    1.54
   1  -5   1   33.45    1.58
   1  -5   1   30.51    2.48
   1  -5   1   32.84    1.99
   1   5   1   32.55    1.43
  -1   5  -1   34.06    1.64
  -1   5  -1   32.37    1.92
   1   5   1   32.68    2.18
   1   5   1   31.50    1.66
  -1   5  -1   35.34    2.74
  -1   5  -1   31.95    1.50
   2  -5   1    1.44    0.87
   2  -5   1    3.35    1.12
  -2  -5  -1    0.81    0.75
   2  -5   1    1.31    1.30
  -2  -5  -1    2.13    1.04
   2  -5   1    1.96    1.21
  -2  -5  -1    1.53    0.96
   2   5   1    1.02    0.71
  -2   5  -1    3.21    1.47
  -2   5  -1    2.11    1.05
   2   5   1    2.06    1.17
  -2   5  -1    2.70    0.99
   2   5   1    3.29    1.07
  -2   5  -1    2.22    0.98
  -3  -5  -1  167.01    5.73
   3  -5   1  168.07    5.34
   3  -5   1  167.84    6.06
   3  -5   1  166.59    5.88
  -3  -5  -1  160.69    4.08
   3  -5   1  156.98    5.81
  -3  -5  -1  166.61    5.37
  -3   5  -1  162.53    6.27
   3   5   1  159.00    5.75
  -3   5  -1  167.84    5.86
  -3   5  -1  160.13    5.28
  -4  -5  -1    6.56    2.33
   4  -5   1    9.36    2.84
   4  -5   1    9.43    2.38
  -4  -5  -1    6.13    1.96
   4  -5   1    7.47    2.02
  -4  -5  -1    6.51    1.11
  -4   5  -1    5.41    2.18
  -4   5  -1    9.47    2.40
   4   5   1    6.63    2.10
  -4   5  -1    8.38    2.62
  -4   5  -1    5.94    2.01
   4   5   1    7.91    2.63
  -5  -5  -1   93.99    5.17
   5  -5   1   94.79    5.92
   5  -5   1   90.33    5.04
  -5  -5  -1   82.62    5.43
   5  -5   1   94.06    5.49
  -5  -5  -1   89.68    2.24
   5  -5   1   88.63    4.82
   5   5   1   83.97    4.80
  -5   5  -1  100.51    5.94
   5   5   1   89.66    5.74
  -5   5  -1   99.90    5.26
  -5   5  -1  100.51    5.72
  -5   5  -1   91.93    5.24
  -6  -5  -1   -0.11    1.29
   6  -5   1   -2.17    1.43
   6  -5   1    0.60    1.44
   6  -5   1   -0.71    1.02
   6  -5   1    0.76    1.85
  -6  -5  -1   -0.04    1.38
   6   5   1   -2.19    1.49
  -6   5  -1    0.95    2.04
  -6   5  -1   -1.94    1.72
  -6   5  -1    1.68    2.29
   6   5   1    1.52    2.37
  -6   5  -1   -0.95    1.45
   7  -5   1   62.87    6.02
  -7  -5  -1   62.75    5.70
  -7  -5  -1   58.00    4.96
   7  -5   1   65.56    4.36
  -7  -5  -1   62.53    5.27
   7  -5   1   63.49    5.11
   7  -5   1   69.93    5.30
  -7   5  -1   57.23    5.12
  -7   5  -1   68.06    4.88
  -7   5  -1   71.33    5.97
  -7   5  -1   58.33    5.55
   7   5   1   65.84    4.89
   7   5   1   62.60    5.96
   8  -5   1    9.07    3.42
  -8  -5  -1    9.61    3.61
   8  -5   1   11.99    3.09
  -8  -5  -1   12.64    3.38
   8  -5   1   12.74    3.09
  -8  -5  -1   11.37    3.68
   8   5   1   14.28    3.78
  -8   5  -1   14.74    3.35
  -8   5  -1   10.77    3.55
   8   5   1   12.52    3.45
  -8   5  -1   11.73    3.54
  -8   5  -1   11.64    2.76
  -9  -5  -1    8.77    3.79
   9  -5   1    7.86    3.17
   9  -5   1   13.12    4.50
  -9  -5  -1    9.07    3.15
  -9  -5  -1   10.19    3.39
   9  -5   1   10.87    3.71
  -9   5  -1    8.56    3.73
  -9   5  -1    9.94    2.71
  -9   5  -1   11.00    3.67
   9   5   1    6.38    3.45
  -9   5  -1   12.04    4.00
   9   5   1    5.00    5.16
 -10  -5  -1    4.46    2.81
 -10  -5  -1    5.37    3.52
 -10  -5  -1    7.11    3.05
  10  -5   1    5.57    3.27
  10  -5   1    5.56    4.66
 -10   5  -1    3.90    3.15
 -10   5  -1    6.75    3.78
 -10   5  -1    9.71    4.03
 -10   5  -1    3.09    2.09
  10   5   1    2.88    3.55
  10   5   1    4.98    2.61
 -11  -5  -1    2.94    2.89
 -11  -5  -1   -2.56    2.47
  11  -5   1   -1.05    2.07
  11  -5   1   -4.16    2.84
 -11   5  -1    0.95    1.71
 -11   5  -1    0.91    3.24
  11   5   1   -0.12    1.88
 -11   5  -1   -3.12    3.13
  11   5   1    9.19    5.23
 -12  -5  -1   -1.62    2.81
  12  -5   1   -1.88    3.17
 -12  -5  -1    2.12    2.58
  12  -5   1    3.64    2.91
 -12   5  -1    8.46    5.76
  12   5   1    1.95    2.46
  12   5   1   -6.68    3.36
 -12   5  -1    1.36    3.56
 -12   5  -1    1.66    1.63
 -13  -5  -1   -4.11    2.47
 -13  -5  -1    1.81    2.29
  13  -5   1  -10.83    4.07
  13  -5   1    4.01    3.71
 -13   5  -1    4.53    3.85
 -13   5  -1    1.14    1.86
  13   5   1    0.46    2.78
 -13   5  -1   -1.94    3.60
 -13   5  -1    1.21    3.62
  14  -6  -1   -6.09    5.76
 -14  -6   1   -6.36    3.69
  14  -6  -1   -1.62    3.11
 -14  -6   1    5.39    5.43
  14   6  -1    4.53    4.37
 -14   6   1   -3.04    2.18
 -14   6   1   -3.31    4.21
 -13  -6   1    8.28    3.82
  13  -6  -1   -4.99    4.88
 -13  -6   1   10.06    3.61
 -13  -6   1    0.75    4.14
  13  -6  -1    5.23    3.26
  13   6  -1    7.63    4.78
 -13   6   1    6.16    3.15
 -13   6   1    8.26    4.01
 -13   6   1    4.65    3.26
 -13   6   1    5.61    4.34
  13   6  -1    9.47    3.62
 -12  -6   1   -1.02    2.66
 -12  -6   1    0.87    3.20
  12  -6  -1    3.78    3.28
  12  -6  -1   -0.90    3.87
 -12  -6   1   -4.91    2.46
 -12   6   1   -3.20    3.18
  12   6  -1    3.91    3.73
  12   6  -1   -4.94    3.34
 -12   6   1    0.01    3.93
 -12   6   1   -4.22    2.76
 -12   6   1    0.24    2.18
 -11  -6   1   -3.82    2.49
  11  -6  -1    5.29    3.26
 -11  -6   1    4.55    3.45
  11  -6  -1    6.62    4.22
  11  -6  -1    5.86    2.82
 -11  -6   1    8.00    3.85
  11   6  -1    5.15    3.34
 -11   6   1    4.74    2.12
 -11   6   1    5.04    3.32
 -11   6   1    6.17    3.03
 -11   6   1    2.15    3.13
  11   6  -1    1.76    3.91
  10  -6  -1    2.07    3.28
 -10  -6   1   -0.12    0.42
  10  -6  -1   -0.54    3.30
 -10  -6   1   -1.04    2.90
 -10  -6   1   -0.29    0.49
  10  -6  -1   -0.21    2.57
 -10  -6   1   -0.44    2.05
 -10   6   1    0.10    2.21
  10   6  -1   -0.36    3.33
 -10   6   1   -2.16    1.94
 -10   6   1   -0.72    2.30
  10   6  -1    0.83    2.56
 -10   6   1   -2.34    1.73
   9  -6  -1    2.29    2.80
  -9  -6   1    4.02    1.09
   9  -6  -1    1.58    3.87
  -9  -6   1    2.88    0.94
   9  -6  -1    5.69    3.08
  -9  -6   1    9.50    3.21
  -9  -6   1    4.91    3.66
  -9   6   1    2.85    2.95
  -9   6   1    9.28    3.36
   9   6  -1    6.63    3.28
  -9   6   1    3.35    2.37
  -9   6   1    3.36    2.80
   9   6  -1    3.11    2.77
   8  -6  -1   14.51    3.81
  -8  -6   1   10.63    3.67
   8  -6  -1   18.05    3.92
  -8  -6   1   11.94    3.22
   8  -6  -1   14.36    3.41
  -8   6   1   10.37    2.87
   8   6  -1   10.30    2.68
  -8   6   1   13.32    3.57
  -8   6   1   19.50    4.42
   7  -6  -1   41.56    4.02
   7  -6  -1   39.75    4.88
   7  -6  -1   43.00    5.76
  -7  -6   1   41.04    4.19
  -7  -6   1   41.66    4.43
  -7   6   1   37.35    4.74
  -7   6   1   35.50    4.86
   7   6  -1   35.28    3.71
  -7   6   1   47.25    4.61
   7   6  -1   44.32    5.37
   6  -6  -1   33.74    4.14
   6  -6  -1   24.88    3.81
  -6  -6   1   29.48    3.62
   6  -6  -1   26.00    4.11
  -6  -6   1   25.64    1.97
  -6  -6   1   34.01    4.61
   6   6  -1   26.10    4.23
  -6   6   1   25.62    3.79
  -6   6   1   28.86    4.06
  -6   6   1   22.27    3.52
   6   6  -1   30.23    3.73
  -5  -6   1  149.11    4.60
   5  -6  -1  158.14    7.38
   5  -6  -1  145.16    6.07
   5  -6  -1  143.76    6.28
   5  -6  -1  143.21    6.84
  -5  -6   1  146.21    6.81
  -5   6   1  144.50    6.82
   5   6  -1  146.17    6.00
  -5   6   1  142.75    6.50
   5   6  -1  132.87    6.68
  -5   6   1  153.76    7.22
  -4  -6   1   87.13    4.91
   4  -6  -1   79.52    4.80
   4  -6  -1   90.21    4.89
  -4  -6   1   98.31    4.59
   4  -6  -1   97.24    4.52
   4  -6  -1   95.95    5.54
  -4   6   1   81.25    5.27
  -4   6   1   83.26    5.05
   4   6  -1   94.79    5.25
  -4   6   1   85.87    4.51
   3  -6  -1  237.02    7.63
  -3  -6   1  233.55    6.42
   3  -6  -1  228.46    6.86
  -3  -6   1  233.82    6.94
   3  -6  -1  240.40    6.26
   3  -6  -1  232.89    7.39
  -3  -6   1  225.92    7.05
  -3   6   1  227.45    6.33
   3   6  -1  227.07    6.96
  -3   6   1  233.44    7.90
   3   6  -1  221.86    5.93
  -3   6   1  236.52    7.33
  -3   6   1  228.68    6.64
   2  -6  -1   46.91    3.23
  -2  -6   1   47.44    2.93
   2  -6  -1   50.88    2.79
   2  -6  -1   47.74    2.36
  -2  -6   1   46.33    2.44
  -2  -6   1   51.30    2.75
   2  -6  -1   52.36    3.36
  -2   6   1   48.56    3.71
  -2   6   1   44.41    2.33
   2   6  -1   46.84    2.75
  -2   6   1   48.85    3.17
  -2   6   1   49.66    2.51
   2   6  -1   47.56    2.28
   1  -6  -1  359.69    6.17
   1  -6  -1  375.91    9.01
   1  -6  -1  369.87    8.27
  -1  -6   1  345.41    6.30
  -1  -6   1  365.61    6.00
  -1  -6   1  356.37    8.62
   1  -6  -1  364.08    5.89
   1   6  -1  345.43    5.60
   1   6  -1  360.08    5.76
  -1   6   1  388.48    8.56
  -1   6   1  364.06    9.16
   1   6  -1  380.28    8.66
  -1   6   1  362.56    5.72
  -1   6   1  365.08    5.59
   0  -6   1   91.11    2.05
   0  -6   1   89.48    2.01
   0  -6  -1   89.13    3.85
   0  -6   1   88.21    3.22
   0  -6  -1   87.40    1.65
   0  -6  -1   91.72    3.88
   0  -6  -1   90.03    1.63
   0  -6   1   89.54    4.18
   0   6   1   96.51    4.21
   0   6  -1   91.22    4.08
  -1  -6  -1  172.14    5.28
  -1  -6  -1  165.53    3.55
  -1  -6  -1  168.63    3.72
   1  -6   1  169.04    5.95
   1  -6   1  170.54    4.78
   1  -6   1  162.06    3.94
   1  -6   1  164.53    3.69
   1   6   1  166.48    5.29
  -1   6  -1  175.26    4.77
   1   6   1  166.67    3.70
  -1   6  -1  171.44    3.70
  -1   6  -1  162.93    3.58
  -1   6  -1  165.61    5.90
   1   6   1  170.15    3.37
  -2  -6  -1   25.04    2.72
   2  -6   1   24.24    3.17
   2  -6   1   23.74    2.51
   2  -6   1   22.57    2.30
  -2  -6  -1   25.90    2.28
  -2  -6  -1   22.70    1.90
   2   6   1   24.46    2.40
   2   6   1   27.51    2.19
   2   6   1   24.06    1.85
  -2   6  -1   26.48    2.43
  -2   6  -1   29.39    3.52
  -2   6  -1   25.58    2.03
  -2   6  -1   23.86    2.08
  -3  -6  -1    1.15    1.47
   3  -6   1   -0.88    1.56
  -3  -6  -1    1.46    1.42
   3  -6   1    0.78    1.35
  -3  -6  -1   -0.04    1.07
   3  -6   1    1.42    1.45
   3  -6   1    3.09    1.82
   3   6   1    0.00    1.16
  -3   6  -1   -0.67    1.47
  -3   6  -1   -0.32    1.65
   3   6   1    0.98    1.73
  -3   6  -1   -0.33    2.23
  -3   6  -1    3.23    1.62
  -4  -6  -1    6.81    2.19
  -4  -6  -1    7.18    1.93
   4  -6   1    6.13    2.12
   4  -6   1    9.21    2.53
   4  -6   1    6.96    1.94
  -4  -6  -1    7.43    1.30
   4  -6   1   10.45    2.67
  -4   6  -1    7.40    1.95
   4   6   1    8.33    2.34
  -4   6  -1    6.31    2.61
  -4   6  -1    8.04    2.34
  -5  -6  -1   52.29    2.09
   5  -6   1   52.64    4.43
  -5  -6  -1   56.34    4.50
   5  -6   1   48.13    4.50
  -5  -6  -1   55.49    4.09
   5  -6   1   58.28    4.17
   5  -6   1   49.36    3.89
   5   6   1   57.91    4.03
  -5   6  -1   51.64    4.02
   5   6   1   52.49    4.56
  -5   6  -1   57.35    4.58
  -5   6  -1   52.54    4.65
  -5   6  -1   48.78    4.14
   6  -6   1    3.56    1.90
  -6  -6  -1    1.30    1.96
  -6  -6  -1    2.13    0.55
  -6  -6  -1    2.99    1.95
   6  -6   1   -2.07    1.33
   6  -6   1    2.10    1.71
   6  -6   1   -1.96    2.00
  -6   6  -1   -0.68    1.82
   6   6   1    5.24    1.89
  -6   6  -1    3.57    2.19
   6   6   1    0.67    2.21
  -6   6  -1    1.24    1.92
  -6   6  -1    1.93    2.02
  -7  -6  -1   70.29    5.70
   7  -6   1   59.62    4.57
   7  -6   1   59.96    5.51
   7  -6   1   61.73    4.80
  -7  -6  -1   60.21    5.17
  -7  -6  -1   55.82    4.74
  -7   6  -1   58.70    5.54
  -7   6  -1   65.38    5.41
  -7   6  -1   61.64    5.02
   7   6   1   54.51    5.64
   7   6   1   60.87    4.69
  -7   6  -1   60.97    5.66
   8  -6   1   -1.95    2.88
   8  -6   1    1.76    2.41
   8  -6   1    1.52    2.60
  -8  -6  -1    2.96    2.84
  -8  -6  -1   -1.29    1.86
  -8  -6  -1    0.98    2.52
  -8   6  -1    3.37    2.16
  -8   6  -1    2.76    2.23
  -8   6  -1    1.16    2.61
  -8   6  -1   -1.57    2.22
   8   6   1    3.01    2.72
   8   6   1   -2.62    2.81
  -9  -6  -1   32.16    5.31
   9  -6   1   32.31    4.96
  -9  -6  -1   29.42    5.18
   9  -6   1   31.93    4.97
   9  -6   1   45.10    6.89
  -9  -6  -1   42.68    6.25
   9   6   1   42.07    6.04
   9   6   1   35.76    4.95
  -9   6  -1   18.85    3.21
  -9   6  -1   34.97    5.93
  -9   6  -1   30.90    5.21
  -9   6  -1   40.35    5.40
 -10  -6  -1    3.83    3.41
  10  -6   1    2.27    2.34
 -10  -6  -1   -0.50    2.94
  10  -6   1    0.99    2.55
 -10  -6  -1    2.10    2.87
 -10   6  -1    2.90    2.75
  10   6   1    0.27    2.72
  10   6   1    6.26    3.28
 -10   6  -1    0.87    1.81
 -10   6  -1   -1.47    2.82
 -10   6  -1   -0.26    2.29
 -11  -6  -1    7.42    4.16
  11  -6   1    5.20    2.53
  11  -6   1   13.93    5.74
 -11  -6  -1    8.26    4.02
 -11   6  -1   14.71    4.62
  11   6   1    9.49    4.45
  11   6   1    5.18    3.53
 -11   6  -1   10.02    3.86
 -11   6  -1    2.68    1.83
 -12  -6  -1    2.30    3.48
  12  -6   1   -1.42    1.22
 -12  -6  -1   -0.20    3.55
 -12   6  -1   -2.73    3.50
  12   6   1   -0.41    2.89
 -12   6  -1   -5.44    3.03
 -12   6  -1   -1.94    2.13
  13  -6   1  -12.47    4.60
 -13  -6  -1   -0.23    4.25
  13  -6   1    7.31    3.64
 -13  -6  -1    3.43    4.21
 -13   6  -1    2.85    2.71
  13   6   1    6.82    4.08
 -13   6  -1    3.84    4.22
 -13   6  -1    0.96    2.54
  13   6   1   -0.12    4.68
 -13  -7   1   -0.97    4.04
  13  -7  -1    5.01    2.40
 -13  -7   1    1.77    3.48
  13  -7  -1    4.87    5.08
 -13   7   1   -5.89    2.82
 -13   7   1   -6.05    3.09
 -13   7   1    0.29    2.22
  13   7  -1   -9.69    3.86
  13   7  -1   -1.22    3.39
 -13   7   1   -0.89    2.75
  12  -7  -1    8.57    4.91
 -12  -7   1   11.91    4.18
  12  -7  -1   12.11    3.85
  12  -7  -1    8.11    3.75
 -12  -7   1    5.54    4.17
 -12  -7   1   13.79    4.76
 -12   7   1    3.71    3.87
 -12   7   1   10.59    3.65
 -12   7   1   12.49    4.07
  12   7  -1    4.03    3.40
  12   7  -1    9.64    4.03
  11  -7  -1    7.29    3.27
  11  -7  -1    9.85    3.58
 -11  -7   1    4.79    3.39
  11  -7  -1    9.03    4.38
 -11  -7   1    9.25    3.44
 -11  -7   1    4.76    3.86
  11   7  -1    2.80    3.27
 -11   7   1   12.11    4.97
 -11   7   1    5.02    2.25
 -11   7   1    4.91    3.37
  11   7  -1    6.70    4.52
 -11   7   1    3.75    2.69
  10  -7  -1    5.57    3.66
  10  -7  -1   10.90    3.57
 -10  -7   1    5.99    2.91
  10  -7  -1    8.25    3.23
 -10  -7   1   13.46    4.71
 -10  -7   1    6.19    2.76
 -10   7   1    2.42    2.18
 -10   7   1    9.00    3.26
 -10   7   1   13.62    3.74
  10   7  -1   11.67    4.42
  10   7  -1    9.84    3.54
 -10   7   1    3.98    3.52
  -9  -7   1   25.53    1.64
   9  -7  -1   22.65    4.25
  -9  -7   1   21.92    4.15
  -9  -7   1   28.84    5.13
   9  -7  -1   21.60    4.56
   9  -7  -1   32.05    6.15
  -9  -7   1   28.85    4.95
  -9   7   1   16.49    3.06
   9   7  -1   30.51    5.16
  -9   7   1   25.25    4.81
  -9   7   1   25.97    5.26
  -9   7   1   27.06    4.29
   9   7  -1   30.74    4.59
  -8  -7   1   -0.56    2.07
  -8  -7   1    2.24    2.51
  -8  -7   1    0.65    0.94
   8  -7  -1    1.05    1.66
   8  -7  -1    0.79    2.30
   8   7  -1    0.45    1.75
  -8   7   1   -2.76    1.64
  -8   7   1   -2.00    2.57
   8   7  -1   -3.33    2.58
  -8   7   1    1.03    2.58
  -8   7   1    0.28    2.68
   7  -7  -1   47.32    4.86
  -7  -7   1   53.90    5.41
  -7  -7   1   54.07    5.11
   7  -7  -1   48.32    4.20
  -7  -7   1   59.82    3.18
   7  -7  -1   54.27    5.52
  -7   7   1   55.43    5.70
   7   7  -1   50.45    5.88
  -7   7   1   56.51    5.00
  -7   7   1   58.84    5.07
  -7   7   1   58.00    5.11
   7   7  -1   52.28    4.28
   6  -7  -1    2.08    1.82
   6  -7  -1    1.77    1.87
  -6  -7   1   -1.34    1.56
  -6  -7   1   -0.83    1.81
   6  -7  -1    0.00    1.96
  -6   7   1    0.95    1.85
  -6   7   1    0.30    1.79
  -6   7   1    1.54    2.36
   6   7  -1    1.38    1.63
   6   7  -1    2.37    2.40
  -6   7   1    1.63    1.81
   5  -7  -1   11.84    2.90
  -5  -7   1   13.45    2.70
   5  -7  -1   24.45    3.49
  -5  -7   1   19.63    2.06
   5  -7  -1   14.76    2.48
   5  -7  -1   19.88    3.43
  -5   7   1   17.65    3.55
  -5   7   1   15.68    3.01
   5   7  -1   15.98    3.06
  -5   7   1   13.43    2.48
  -4  -7   1    1.88    1.70
   4  -7  -1   -1.75    1.46
  -4  -7   1    0.72    1.21
   4  -7  -1    1.40    1.90
   4  -7  -1   -0.64    1.60
  -4  -7   1    1.01    1.35
   4  -7  -1    1.56    1.35
  -4   7   1    1.34    1.71
  -4   7   1   -0.08    2.07
  -4   7   1   -0.14    1.43
   4   7  -1    0.12    1.76
  -4   7   1    0.11    1.48
   4   7  -1    0.91    1.36
  -3  -7   1    2.69    1.62
   3  -7  -1    1.20    1.80
   3  -7  -1    3.97    1.36
   3  -7  -1    4.10    1.89
   3  -7  -1    3.49    2.29
  -3  -7   1    4.59    1.84
  -3  -7   1    3.67    1.79
  -3   7   1    5.19    2.65
  -3   7   1    4.66    1.63
  -3   7   1    5.43    1.80
  -3   7   1   -0.19    1.43
   3   7  -1    5.78    1.56
   3   7  -1    6.15    2.01
   2  -7  -1   -0.24    0.92
  -2  -7   1    0.29    1.27
   2  -7  -1   -0.19    1.75
  -2  -7   1   -0.35    1.10
   2  -7  -1    1.08    1.57
   2  -7  -1    1.04    1.47
  -2  -7   1    1.05    1.67
   2   7  -1    0.71    0.93
  -2   7   1   -0.03    1.11
   2   7  -1    0.83    1.34
  -2   7   1    0.47    1.42
  -2   7   1    0.81    2.07
  -2   7   1   -0.93    1.05
  -1  -7   1   57.27    1.87
   1  -7  -1   47.56    3.73
   1  -7  -1   55.84    1.75
  -1  -7   1   59.35    2.19
   1  -7  -1   56.05    1.95
  -1  -7   1   53.93    3.63
   1  -7  -1   55.42    3.44
  -1   7   1   57.95    1.28
   1   7  -1   57.13    3.76
  -1   7   1   64.17    3.96
   1   7  -1   57.34    1.48
  -1   7   1   54.39    1.28
   1   7  -1   55.41    1.42
   0  -7   1   52.61    3.73
   0  -7   1   49.31    1.47
   0  -7   1   48.02    1.40
   0  -7  -1   48.94    3.23
   0  -7   1   51.28    2.78
   0  -7  -1   50.31    3.46
   0   7   1   49.12    3.63
   0   7  -1   49.93    3.43
  -1  -7  -1  184.98    6.07
   1  -7   1  187.82    5.43
  -1  -7  -1  186.26    3.80
   1  -7   1  190.63    4.04
   1  -7   1  187.87    4.38
  -1  -7  -1  185.06    3.91
   1  -7   1  184.61    6.73
  -1   7  -1  177.97    6.85
  -1   7  -1  182.08    3.77
   1   7   1  187.72    4.68
  -1   7  -1  194.53    5.79
   1   7   1  185.57    3.78
   1   7   1  188.35    6.18
  -1   7  -1  186.28    3.81
  -2  -7  -1   25.75    2.86
   2  -7   1   26.96    3.57
   2  -7   1   26.80    2.82
   2  -7   1   22.10    2.13
  -2  -7  -1   26.23    2.17
  -2  -7  -1   24.63    2.35
   2  -7   1   30.41    2.61
   2   7   1   27.69    2.60
   2   7   1   26.22    2.52
  -2   7  -1   25.05    2.13
  -2   7  -1   27.60    2.75
   2   7   1   26.38    2.03
  -2   7  -1   28.27    4.07
  -2   7  -1   26.53    2.12
   3  -7   1  157.62    6.19
  -3  -7  -1  129.73    7.01
   3  -7   1  162.49    5.99
  -3  -7  -1  153.01    5.05
  -3  -7  -1  151.87    5.46
   3  -7   1  145.91    6.42
   3  -7   1  157.69    5.23
  -3   7  -1  152.29    5.31
  -3   7  -1  148.89    6.87
  -3   7  -1  149.79    5.75
   3   7   1  142.00    4.75
  -3   7  -1  148.39    5.11
   3   7   1  145.06    5.59
  -4  -7  -1   44.82    2.60
  -4  -7  -1   34.89    3.08
   4  -7   1   43.59    3.82
   4  -7   1   48.98    4.21
   4  -7   1   41.08    3.81
   4  -7   1   44.09    3.30
  -4  -7  -1   45.39    3.60
   4   7   1   43.83    3.12
  -4   7  -1   45.36    4.39
   4   7   1   38.22    3.90
  -4   7  -1   33.03    2.96
  -4   7  -1   41.78    3.83
  -4   7  -1   41.38    3.25
   5  -7   1   56.48    4.41
  -5  -7  -1   58.82    4.15
   5  -7   1   48.73    4.42
   5  -7   1   65.83    4.24
  -5  -7  -1   55.44    2.49
  -5  -7  -1   60.55    4.48
   5  -7   1   53.59    4.22
  -5   7  -1   65.64    4.82
   5   7   1   61.65    4.73
  -5   7  -1   54.38    4.64
  -5   7  -1   56.65    4.13
  -5   7  -1   66.18    5.09
  -6  -7  -1   59.56    4.62
   6  -7   1   59.02    5.33
  -6  -7  -1   50.92    4.69
   6  -7   1   65.91    5.25
   6  -7   1   59.28    4.57
  -6  -7  -1   58.56    2.17
  -6   7  -1   52.95    4.85
   6   7   1   58.00    5.11
  -6   7  -1   58.00    4.93
   6   7   1   58.22    4.40
  -6   7  -1   54.94    4.51
  -6   7  -1   54.74    5.03
   7  -7   1    5.97    3.20
  -7  -7  -1    6.10    2.48
   7  -7   1    7.16    2.65
   7  -7   1    6.34    2.55
   7  -7   1    3.55    2.43
  -7  -7  -1    6.41    2.76
  -7   7  -1    3.28    2.27
   7   7   1    4.40    1.95
  -7   7  -1    0.97    2.22
   7   7   1    4.83    2.43
  -7   7  -1    1.87    2.52
  -7   7  -1    1.08    2.29
  -8  -7  -1   21.39    4.12
   8  -7   1   21.54    4.02
   8  -7   1   25.63    4.42
  -8  -7  -1   33.16    5.76
   8  -7   1   27.90    5.04
  -8  -7  -1   29.38    4.82
  -8   7  -1   25.43    4.51
  -8   7  -1   23.34    4.28
   8   7   1   26.58    4.26
  -8   7  -1   12.54    3.24
   8   7   1   23.88    4.79
  -8   7  -1   20.50    4.26
  -9  -7  -1   -0.36    2.13
   9  -7   1   -0.81    2.39
   9  -7   1   -2.50    1.47
   9  -7   1    0.72    3.47
  -9  -7  -1   -3.63    1.47
  -9  -7  -1    0.27    2.63
   9   7   1   -1.83    2.83
   9   7   1   -0.68    2.08
  -9   7  -1   -0.69    2.69
  -9   7  -1    1.51    2.19
  -9   7  -1    1.49    2.62
  -9   7  -1   -0.31    2.70
 -10  -7  -1   14.79    4.04
  10  -7   1   18.15    4.31
  10  -7   1   17.72    4.36
 -10  -7  -1   13.28    3.82
  10  -7   1   25.79    6.15
  10   7   1   26.10    5.61
 -10   7  -1   16.41    4.41
  10   7   1   18.66    4.06
 -10   7  -1   25.68    6.17
 -10   7  -1    9.34    2.60
  11  -7   1    1.31    3.07
 -11  -7  -1   -2.09    2.69
  11  -7   1   -5.06    4.02
 -11  -7  -1   -3.26    2.61
  11   7   1   -2.63    3.05
 -11   7  -1   -0.47    2.33
 -11   7  -1   -0.05    1.86
  11   7   1   -1.02    2.58
 -11   7  -1    4.45    3.70
  12  -7   1    5.17    3.09
  12  -7   1    5.72    3.81
 -12  -7  -1    2.62    3.87
 -12  -7  -1   -3.06    2.77
 -12   7  -1   -1.06    3.07
 -12   7  -1   -2.69    3.04
  12   7   1    8.32    3.55
 -12   7  -1    4.90    3.67
  12   7   1    5.77    4.01
  13  -7   1    2.59    2.87
 -13  -7  -1   -1.14    3.45
  13  -7   1   -0.45    3.55
 -13  -7  -1   -0.85    2.52
  13   7   1    1.07    2.60
 -13   7  -1   -0.12    2.18
 -13   7  -1   -1.47    3.59
 -13  -8   1   -4.44    3.26
  13  -8  -1   -0.63    3.07
 -13  -8   1    5.78    4.15
  13  -8  -1   -3.70    4.92
  13   8  -1   -2.05    3.03
 -13   8   1   -4.09    2.31
 -13   8   1   -8.03    3.24
 -12  -8   1   -1.01    3.35
  12  -8  -1   -2.51    4.68
 -12  -8   1    1.02    3.20
 -12  -8   1    6.08    3.85
  12  -8  -1    3.23    2.61
  12  -8  -1    3.84    3.37
  12   8  -1    5.29    3.43
 -12   8   1    6.01    3.14
 -12   8   1    4.22    3.04
 -12   8   1    0.08    3.20
  12   8  -1   -0.09    3.62
 -12   8   1    5.02    3.99
  11  -8  -1   -2.09    2.25
 -11  -8   1    1.75    3.37
  11  -8  -1    1.70    2.75
 -11  -8   1    1.58    3.18
  11  -8  -1   -3.66    4.03
  11   8  -1    2.41    2.32
  11   8  -1    0.84    2.83
 -11   8   1   -0.84    1.93
 -11   8   1   -2.89    2.59
 -11   8   1   -1.84    2.49
 -11   8   1   -1.02    4.22
  10  -8  -1    8.80    4.75
  10  -8  -1   13.80    3.64
  10  -8  -1   15.33    3.68
 -10  -8   1    8.61    3.84
 -10  -8   1   11.90    3.71
 -10  -8   1   15.00    4.16
  10   8  -1   10.47    4.17
 -10   8   1   17.47    4.49
  10   8  -1   15.07    3.44
 -10   8   1   18.43    4.76
 -10   8   1   18.08    4.69
 -10   8   1    7.90    2.40
  -9  -8   1    1.20    2.49
  -9  -8   1    2.27    0.93
  -9  -8   1   -0.92    2.31
   9  -8  -1    1.04    3.36
   9  -8  -1   -2.08    2.36
   9  -8  -1   -1.83    1.92
  -9  -8   1    0.59    2.45
  -9   8   1    1.12    2.04
  -9   8   1    0.69    2.37
  -9   8   1    0.78    2.66
   9   8  -1    1.83    1.93
   9   8  -1    2.41    2.60
  -9   8   1   -0.58    2.93
  -8  -8   1   37.19    2.71
  -8  -8   1   27.13    4.32
  -8  -8   1   27.81    4.34
   8  -8  -1   36.31    4.73
   8  -8  -1   30.24    4.70
  -8  -8   1   30.70    4.72
   8  -8  -1   35.83    5.84
   8   8  -1   35.23    4.85
  -8   8   1   22.68    4.41
   8   8  -1   26.71    5.17
  -8   8   1   22.50    3.64
  -8   8   1   36.67    5.20
  -8   8   1   29.94    4.58
   7  -8  -1    1.99    2.71
  -7  -8   1    3.57    2.23
   7  -8  -1   -1.93    2.00
  -7  -8   1   -0.58    2.37
  -7  -8   1    1.30    1.14
  -7  -8   1   -1.11    1.91
   7  -8  -1    0.83    1.46
  -7   8   1    0.89    2.28
   7   8  -1    3.05    3.16
  -7   8   1    2.13    2.47
   7   8  -1   -0.69    1.82
  -7   8   1    1.56    2.34
  -7   8   1    0.59    2.38
   6  -8  -1   25.80    3.57
  -6  -8   1   28.11    4.07
   6  -8  -1   26.69    3.97
   6  -8  -1   32.00    4.68
  -6  -8   1   29.05    3.62
  -6  -8   1   29.01    2.41
   6  -8  -1   32.84    4.28
  -6   8   1   24.10    3.78
  -6   8   1   22.76    3.31
   6   8  -1   23.07    3.86
  -6   8   1   22.59    3.94
   5  -8  -1    1.53    1.80
   5  -8  -1   -0.82    1.44
  -5  -8   1    1.25    1.63
  -5  -8   1    0.27    1.62
  -5  -8   1   -0.05    0.98
   5  -8  -1    1.55    1.43
   5  -8  -1    0.95    1.63
  -5   8   1    0.43    1.69
  -5   8   1   -0.97    2.01
   5   8  -1    0.11    1.24
  -5   8   1    0.51    1.46
   5   8  -1   -0.25    1.66
  -5   8   1   -0.37    1.22
   4  -8  -1   45.65    4.19
   4  -8  -1   43.82    3.60
   4  -8  -1   43.11    3.06
  -4  -8   1   44.04    3.17
  -4  -8   1   40.36    3.00
  -4  -8   1   41.42    3.57
   4  -8  -1   37.02    3.61
  -4   8   1   43.69    3.30
  -4   8   1   46.56    3.92
  -4   8   1   44.97    4.46
   4   8  -1   39.01    3.72
   4   8  -1   43.38    2.92
  -4   8   1   37.79    3.33
  -3  -8   1    0.75    1.42
   3  -8  -1    1.71    1.73
   3  -8  -1   -1.01    1.35
  -3  -8   1    1.42    1.42
   3  -8  -1    0.99    1.14
   3  -8  -1    1.78    1.42
  -3  -8   1    1.37    1.32
  -3   8   1    0.47    1.33
   3   8  -1    1.18    1.65
  -3   8   1    0.21    1.31
  -3   8   1    2.26    1.39
   3   8  -1    0.87    1.11
  -3   8   1    0.80    1.90
   2  -8  -1   79.52    4.90
  -2  -8   1   79.53    3.13
  -2  -8   1   80.13    3.34
   2  -8  -1   83.44    3.56
  -2  -8   1   81.42    4.39
   2  -8  -1   81.94    2.92
   2   8  -1   81.94    3.01
  -2   8   1   81.21    2.91
  -2   8   1   76.78    4.81
  -2   8   1   80.78    4.44
  -1  -8   1    6.28    0.85
   1  -8  -1    6.59    1.77
   1  -8  -1    8.51    1.06
  -1  -8   1   10.89    2.51
   1  -8  -1    6.99    0.86
   1  -8  -1    7.19    2.47
  -1   8   1    8.04    2.70
   1   8  -1   10.53    2.51
   0  -8   1   70.66    4.48
   0  -8   1   66.77    1.54
   0  -8   1   65.40    3.43
   0  -8  -1   70.02    4.34
   0  -8   1   66.15    1.46
   0  -8  -1   59.30    3.91
   0   8   1   59.84    4.38
   0   8  -1   69.80    4.61
   1  -8   1    9.23    1.70
  -1  -8  -1   11.22    2.39
   1  -8   1   12.76    2.49
   1  -8   1   12.11    1.37
  -1  -8  -1   11.27    1.16
  -1  -8  -1   10.85    1.10
   1  -8   1   11.19    1.19
  -1   8  -1    9.94    0.97
   1   8   1   17.50    2.84
  -1   8  -1   13.43    2.85
   2  -8   1   54.69    3.19
  -2  -8  -1   52.62    2.78
   2  -8   1   52.00    4.14
   2  -8   1   61.33    3.79
  -2  -8  -1   55.37    2.63
  -2  -8  -1   54.75    3.49
   2  -8   1   52.87    2.66
  -2   8  -1   59.89    2.83
  -2   8  -1   54.65    2.66
   2   8   1   56.93    3.65
  -2   8  -1   51.65    3.45
  -2   8  -1   52.91    4.52
   2   8   1   56.31    3.84
   2   8   1   57.73    2.94
   3  -8   1    2.48    1.63
  -3  -8  -1   -0.10    1.24
   3  -8   1    0.18    1.08
  -3  -8  -1    1.37    1.34
  -3  -8  -1    1.37    1.18
   3  -8   1   -1.99    1.44
   3  -8   1    1.67    1.57
  -3   8  -1    1.81    1.39
   3   8   1   -0.77    1.08
  -3   8  -1    0.59    1.32
  -3   8  -1    0.49    2.03
   3   8   1    2.03    1.65
  -3   8  -1    0.14    1.25
   4  -8   1   20.59    3.05
  -4  -8  -1   26.82    3.00
  -4  -8  -1   21.96    2.89
  -4  -8  -1   21.04    2.07
   4  -8   1   30.12    3.73
   4  -8   1   21.23    2.76
   4  -8   1   38.54    4.48
  -4   8  -1   18.17    2.69
  -4   8  -1   18.74    2.56
  -4   8  -1   23.48    3.10
   4   8   1   23.60    3.20
   4   8   1   21.30    2.48
  -4   8  -1   26.26    3.93
   5  -8   1    0.45    1.73
  -5  -8  -1    1.10    0.98
   5  -8   1    0.35    1.49
  -5  -8  -1    1.95    1.76
   5  -8   1    0.63    1.90
  -5  -8  -1   -0.79    1.42
   5  -8   1   -0.50    1.55
  -5   8  -1    1.19    1.61
  -5   8  -1   -0.52    1.42
  -5   8  -1    0.36    1.98
   5   8   1    0.03    1.03
   5   8   1    0.79    1.84
  -6  -8  -1   22.04    1.73
   6  -8   1   21.42    3.30
   6  -8   1   23.41    3.78
  -6  -8  -1   26.52    3.72
  -6  -8  -1   24.01    3.91
   6  -8   1   25.50    3.87
   6  -8   1   23.84    4.06
  -6   8  -1   17.70    3.61
  -6   8  -1   19.64    3.36
  -6   8  -1   22.52    3.46
   6   8   1   22.12    3.78
  -6   8  -1   24.92    3.93
  -7  -8  -1   -0.05    0.58
   7  -8   1    0.89    1.84
   7  -8   1   -0.87    2.50
  -7  -8  -1   -3.08    1.82
   7  -8   1   -1.78    1.51
  -7  -8  -1    0.71    2.08
   7  -8   1    0.64    1.89
   7   8   1   -0.08    1.77
  -7   8  -1    1.48    1.88
  -7   8  -1   -0.81    2.26
  -7   8  -1   -1.19    2.22
   7   8   1    2.18    2.66
  -7   8  -1   -0.72    1.92
  -8  -8  -1    1.32    1.78
   8  -8   1    1.27    2.43
   8  -8   1    2.90    3.41
  -8  -8  -1    0.75    2.45
   8  -8   1   -0.54    1.99
  -8  -8  -1    2.12    2.72
  -8   8  -1    0.01    2.51
  -8   8  -1    3.39    2.77
   8   8   1    0.98    2.11
   8   8   1   -1.20    1.82
  -8   8  -1   -0.02    2.76
  -8   8  -1    0.77    2.01
  -9  -8  -1    2.37    2.65
   9  -8   1   -0.20    1.89
   9  -8   1   -2.97    2.82
  -9  -8  -1   -1.82    2.02
  -9  -8  -1   -1.31    2.54
   9  -8   1    1.48    2.41
   9   8   1   -0.42    2.28
  -9   8  -1    2.26    2.46
  -9   8  -1   -3.91    2.35
  -9   8  -1   -2.72    2.22
   9   8   1   -1.74    3.06
 -10  -8  -1    4.46    3.39
  10  -8   1    4.96    3.00
  10  -8   1    6.49    3.75
  10  -8   1    3.41    2.77
 -10  -8  -1    5.65    3.03
  10   8   1    5.67    4.28
 -10   8  -1    2.13    2.07
  10   8   1    4.10    2.92
 -10   8  -1    2.69    2.80
 -10   8  -1    1.62    2.41
  11  -8   1    0.33    1.92
  11  -8   1    0.71    4.19
 -11  -8  -1   -1.49    2.94
 -11  -8  -1   -2.34    2.21
  11   8   1   -3.40    3.27
 -11   8  -1    0.62    3.08
 -11   8  -1    1.72    2.81
  11   8   1    1.52    2.59
 -11   8  -1    2.17    3.14
 -12  -8  -1   10.28    3.90
 -12  -8  -1    4.18    4.14
  12  -8   1   12.75    3.33
  12  -8   1    4.41    5.21
 -12  -8  -1   11.46    4.34
  12   8   1   11.13    3.77
 -12   8  -1   10.62    3.74
 -12   8  -1    8.03    3.59
 -12   8  -1    0.79    3.28
  12   8   1    1.49    4.24
 -12   8  -1    6.00    4.01
 -13  -8  -1   -1.62    4.08
 -13   8  -1   -0.32    2.57
 -13   8  -1    0.95    4.15
  13   8   1   -1.56    3.03
 -13  -9   1   10.54    4.66
  13  -9  -1    7.86    3.56
 -13  -9   1   -3.67    2.75
  13  -9  -1  -10.80    4.60
  13   9  -1   -3.83    2.30
 -13   9   1    6.31    4.82
 -13   9   1    0.81    2.77
 -12  -9   1   -1.39    3.24
 -12  -9   1    0.46    2.72
  12  -9  -1    0.65    2.75
 -12  -9   1    1.24    3.45
  12  -9  -1   -2.00    2.78
  12  -9  -1    6.63    2.91
 -12   9   1   -0.33    3.25
 -12   9   1    2.51    3.61
 -12   9   1    3.87    2.88
 -12   9   1    2.33    3.85
  12   9  -1    2.21    3.13
  12   9  -1   -3.27    4.11
  11  -9  -1    6.92    3.50
 -11  -9   1    8.33    3.37
  11  -9  -1   13.81    5.74
 -11  -9   1    6.39    3.38
  11  -9  -1    8.41    3.01
 -11  -9   1    1.95    3.07
 -11   9   1    6.17    5.36
  11   9  -1    9.78    3.26
 -11   9   1   12.74    4.43
 -11   9   1    8.52    4.00
 -11   9   1   11.87    3.86
  10  -9  -1    5.68    3.08
 -10  -9   1   12.13    3.73
 -10  -9   1    3.88    3.12
 -10  -9   1    5.66    3.28
  10  -9  -1    1.25    4.00
 -10   9   1    3.09    3.08
 -10   9   1    8.54    3.75
  10   9  -1    4.99    3.97
 -10   9   1    7.68    3.47
 -10   9   1   11.56    5.64
  10   9  -1    5.92    2.43
  -9  -9   1   47.67    2.35
  -9  -9   1   35.49    5.21
   9  -9  -1   31.75    4.74
   9  -9  -1   35.45    6.36
   9  -9  -1   30.72    5.04
  -9  -9   1   43.92    5.84
  -9  -9   1   31.56    5.21
   9   9  -1   34.99    5.86
  -9   9   1   19.62    3.47
  -9   9   1   31.98    5.21
   9   9  -1   36.61    5.03
  -9   9   1   37.61    5.19
  -9   9   1   36.06    5.32
   8  -9  -1    3.55    1.87
   8  -9  -1   -0.39    2.37
  -8  -9   1    1.31    2.69
   8  -9  -1    2.04    2.96
  -8  -9   1    0.89    1.62
  -8  -9   1    3.29    2.58
  -8  -9   1    1.78    2.31
   8   9  -1    1.98    1.88
  -8   9   1   -0.49    2.09
   8   9  -1   -0.01    2.76
  -8   9   1    6.92    3.37
  -8   9   1    2.56    2.74
  -8   9   1    1.21    2.08
  -7  -9   1   48.29    5.06
  -7  -9   1   44.09    4.46
  -7  -9   1   41.88    5.08
  -7  -9   1   43.77    3.02
   7  -9  -1   46.96    4.40
   7  -9  -1   46.24    5.67
   7  -9  -1   43.94    5.27
   7   9  -1   39.29    5.28
  -7   9   1   28.21    4.51
  -7   9   1   54.58    5.45
  -7   9   1   35.68    4.72
  -7   9   1   48.27    4.62
   6  -9  -1   -2.02    1.89
   6  -9  -1   -3.16    1.89
   6  -9  -1    0.09    1.66
  -6  -9   1    0.85    1.00
  -6  -9   1    0.08    1.85
  -6  -9   1    0.64    1.78
   6  -9  -1    1.49    2.04
  -6   9   1    2.33    2.23
  -6   9   1    2.68    2.21
  -6   9   1    0.02    1.72
  -6   9   1   -0.04    1.67
   6   9  -1   -0.14    1.98
   6   9  -1    1.10    1.69
  -5  -9   1   36.10    3.68
   5  -9  -1   40.67    3.97
   5  -9  -1   37.95    3.27
  -5  -9   1   36.99    3.31
   5  -9  -1   39.61    3.94
  -5  -9   1   37.54    2.99
   5  -9  -1   30.97    3.94
   5   9  -1   36.18    3.88
  -5   9   1   38.15    3.61
  -5   9   1   44.53    4.66
  -5   9   1   37.86    3.43
  -5   9   1   34.36    3.97
   5   9  -1   35.20    3.23
   4  -9  -1   -0.58    1.16
  -4  -9   1   -2.42    1.23
   4  -9  -1   -0.35    1.26
   4  -9  -1   -0.80    1.56
   4  -9  -1   -0.17    1.04
  -4  -9   1    1.79    1.35
  -4  -9   1   -0.17    1.11
  -4   9   1   -0.29    1.26
   4   9  -1    0.51    1.04
   4   9  -1   -1.88    1.35
  -4   9   1   -0.69    1.29
  -4   9   1    0.18    1.15
  -4   9   1    1.09    1.45
  -3  -9   1    0.55    1.23
   3  -9  -1   -0.21    1.37
  -3  -9   1    1.10    1.30
   3  -9  -1    1.15    1.50
   3  -9  -1   -1.35    0.99
   3  -9  -1    1.65    1.10
  -3  -9   1    2.99    1.53
  -3   9   1   -0.63    1.22
   3   9  -1   -1.29    1.18
  -3   9   1   -0.85    2.07
  -3   9   1    0.80    1.12
   2  -9  -1    6.29    1.12
   2  -9  -1    7.57    1.58
  -2  -9   1    7.26    1.37
   2  -9  -1    5.04    1.73
  -2  -9   1    7.61    1.31
   2  -9  -1    8.95    2.50
  -2  -9   1    8.61    2.22
  -2   9   1    6.00    1.83
  -2   9   1    8.13    2.99
   2   9  -1    6.63    0.96
   2   9  -1    6.87    1.08
  -2   9   1    9.09    1.15
  -2   9   1    7.55    1.06
   1  -9  -1   50.71    1.22
   1  -9  -1   48.71    3.79
  -1  -9   1   52.71    1.58
   1  -9  -1   51.97    1.27
  -1  -9   1   51.91    3.96
   1  -9  -1   55.22    3.86
  -1  -9   1   52.19    1.46
  -1   9   1   52.53    4.37
   1   9  -1   48.33    4.02
   0  -9   1   18.88    3.13
   0  -9   1   10.77    1.79
   0  -9  -1   21.52    3.27
   0  -9  -1   11.02    2.13
   0   9   1   19.09    3.11
   0   9  -1   13.82    3.15
  -1  -9  -1  286.68    4.71
  -1  -9  -1  279.12    4.73
   1  -9   1  302.01    7.80
   1  -9   1  282.49    5.11
   1  -9   1  280.45    5.45
   1  -9   1  274.15    9.15
  -1  -9  -1  278.80    8.51
  -1   9  -1  300.09    9.80
   1   9   1  289.53    8.84
   2  -9   1   14.34    1.63
  -2  -9  -1   15.18    2.72
   2  -9   1   14.61    2.03
   2  -9   1   12.87    2.82
  -2  -9  -1   13.04    1.61
   2  -9   1   13.21    2.26
  -2   9  -1   11.82    1.49
  -2   9  -1   10.08    2.75
   2   9   1   12.24    1.30
   2   9   1   13.13    2.58
   2   9   1   12.55    1.70
  -2   9  -1    9.25    1.92
  -3  -9  -1  141.77    4.83
  -3  -9  -1  144.86    5.13
  -3  -9  -1  136.55    5.38
   3  -9   1  151.13    5.60
   3  -9   1  148.83    7.11
   3  -9   1  142.62    4.85
   3  -9   1  140.77    6.09
  -3   9  -1  156.16    7.29
   3   9   1  138.42    5.17
  -3   9  -1  139.48    4.87
  -3   9  -1  139.59    5.65
   3   9   1  137.47    4.54
   4  -9   1   33.59    2.96
   4  -9   1   39.80    3.54
  -4  -9  -1   35.70    3.37
   4  -9   1   34.78    3.61
   4  -9   1   35.23    3.76
  -4  -9  -1   37.27    3.12
  -4  -9  -1   37.31    2.79
  -4   9  -1   31.92    3.03
  -4   9  -1   36.37    4.95
  -4   9  -1   35.99    3.51
  -4   9  -1   35.07    3.08
   4   9   1   35.25    3.45
   4   9   1   36.18    2.84
  -5  -9  -1   85.52    3.79
  -5  -9  -1   87.70    5.15
   5  -9   1   79.54    5.48
   5  -9   1   76.27    4.50
   5  -9   1   79.05    5.39
  -5  -9  -1   89.97    4.96
   5  -9   1   96.19    5.99
   5   9   1   89.21    5.41
   5   9   1   90.71    4.64
  -5   9  -1   80.99    4.91
  -5   9  -1   88.20    5.27
  -5   9  -1  101.80    5.94
  -5   9  -1   90.34    5.99
   6  -9   1   20.75    3.66
   6  -9   1   18.19    3.79
   6  -9   1   20.07    3.22
  -6  -9  -1   24.91    3.55
  -6  -9  -1   19.70    3.50
  -6   9  -1   26.45    5.84
   6   9   1   11.92    2.36
  -6   9  -1   21.71    3.74
  -6   9  -1   22.39    3.75
   7  -9   1   18.79    3.50
   7  -9   1   15.68    3.44
  -7  -9  -1   21.81    3.87
   7  -9   1   22.95    4.55
  -7  -9  -1   22.70    4.05
  -7  -9  -1   16.30    1.47
   7   9   1   14.76    3.74
  -7   9  -1   19.28    3.65
   7   9   1   19.88    3.68
  -7   9  -1   13.86    3.57
  -7   9  -1   13.83    3.57
  -7   9  -1   14.60    3.47
   8  -9   1   16.43    4.08
   8  -9   1   20.09    4.18
  -8  -9  -1   19.56    3.96
   8  -9   1   20.91    4.82
  -8  -9  -1   19.55    3.95
  -8  -9  -1   26.01    5.15
  -8   9  -1   27.19    4.48
  -8   9  -1   12.95    3.35
   8   9   1   24.90    4.96
   8   9   1   21.93    3.85
  -8   9  -1   24.49    4.30
   9  -9   1    2.23    3.90
   9  -9   1    4.86    2.79
  -9  -9  -1    5.65    2.99
   9  -9   1    3.96    2.60
  -9  -9  -1    5.68    2.71
  -9   9  -1    4.39    3.01
  -9   9  -1    4.62    2.59
   9   9   1    4.21    3.09
  -9   9  -1    8.10    3.20
   9   9   1    3.46    2.59
  10  -9   1   16.31    4.07
 -10  -9  -1    7.90    3.32
  10  -9   1    4.67    2.88
  10  -9   1   11.73    5.02
 -10  -9  -1   16.27    4.60
 -10   9  -1   12.35    3.88
  10   9   1   14.54    4.00
  10   9   1    7.25    4.13
 -10   9  -1   27.60    7.79
 -10   9  -1   19.06    4.42
  11  -9   1   -0.54    3.72
 -11  -9  -1   -0.65    2.21
  11  -9   1   -2.06    1.63
 -11  -9  -1    2.04    1.77
  11  -9   1    5.85    2.87
 -11  -9  -1    2.35    3.02
 -11   9  -1   -2.74    2.52
 -11   9  -1   -4.22    2.55
 -11   9  -1    0.81    3.33
  11   9   1    2.95    2.59
 -11   9  -1   -0.87    2.32
  11   9   1    0.51    3.69
  12  -9   1    5.40    2.78
  12  -9   1   -0.98    3.28
 -12  -9  -1    4.06    3.25
 -12   9  -1    4.57    2.79
 -12   9  -1    1.96    4.05
 -12   9  -1    2.54    3.53
 -12   9  -1   -4.60    2.61
  12   9   1    7.28    3.70
  13  -9   1   -3.50    2.38
 -13  -9  -1   -3.91    2.83
 -13  -9  -1   -8.56    3.10
  13  -9   1  -13.40    4.23
  13   9   1    6.23    3.39
 -13   9  -1    8.09    3.53
 -13   9  -1   -2.94    2.08
 -13 -10   1    2.74    3.15
  13 -10  -1   -9.28    4.60
 -13 -10   1    7.74    4.99
  13 -10  -1    6.39    3.66
 -13  10   1   15.11    3.94
 -13  10   1    3.72    3.28
  13  10  -1    3.91    3.37
  12 -10  -1   -3.36    4.37
  12 -10  -1   -0.75    2.40
  12 -10  -1   -0.08    2.12
 -12 -10   1   -4.05    2.95
 -12 -10   1   -2.76    2.88
 -12 -10   1   -4.15    2.08
 -12  10   1    3.99    3.10
 -12  10   1    1.78    3.75
 -12  10   1   -6.99    2.68
  12  10  -1    8.56    3.46
 -11 -10   1    0.74    3.28
  11 -10  -1   -5.82    3.63
  11 -10  -1    0.78    2.52
  11 -10  -1    2.23    2.28
 -11 -10   1    1.41    3.18
 -11 -10   1    4.78    3.29
 -11  10   1    0.98    3.18
 -11  10   1    8.38    3.91
  11  10  -1   -6.18    3.18
  11  10  -1    3.19    2.80
 -11  10   1    2.30    2.39
 -11  10   1   -0.38    2.54
  10 -10  -1   -7.12    3.28
  10 -10  -1    2.08    2.99
 -10 -10   1    2.42    2.55
  10 -10  -1   -0.97    2.35
 -10 -10   1   -0.75    2.71
 -10 -10   1   -0.15    2.93
 -10  10   1    1.51    2.56
 -10  10   1   -0.56    1.77
 -10  10   1   -3.84    1.75
 -10  10   1   -2.59    2.07
  10  10  -1    0.18    2.28
  10  10  -1   -3.05    2.94
   9 -10  -1   -3.46    3.08
  -9 -10   1   -0.19    2.21
   9 -10  -1    2.21    2.07
  -9 -10   1    0.05    2.74
  -9 -10   1    0.64    2.34
  -9  10   1    2.37    2.86
  -9  10   1   -1.98    1.95
  -9  10   1    1.58    2.54
   9  10  -1   -1.24    2.14
  -9  10   1    2.93    4.93
   9  10  -1    1.67    3.16
  -8 -10   1   13.59    3.36
   8 -10  -1    7.48    3.17
   8 -10  -1    9.84    3.86
  -8 -10   1   12.69    3.42
  -8 -10   1   11.12    1.95
   8 -10  -1    9.21    2.68
  -8 -10   1    7.69    3.15
  -8  10   1    8.26    3.35
  -8  10   1   11.44    3.42
  -8  10   1   12.57    3.79
  -8  10   1   10.14    2.92
   8  10  -1   13.56    4.06
  -7 -10   1   47.98    5.07
  -7 -10   1   43.68    4.95
  -7 -10   1   58.38    5.41
  -7 -10   1   49.23    3.38
   7 -10  -1   43.03    4.24
   7 -10  -1   46.83    5.88
   7 -10  -1   45.81    5.53
   7  10  -1   48.83    4.65
   7  10  -1   52.06    6.07
  -7  10   1   55.96    5.67
  -7  10   1   40.67    5.39
  -7  10   1   52.06    4.79
   6 -10  -1   13.61    2.60
   6 -10  -1    7.35    2.80
   6 -10  -1    8.47    3.08
  -6 -10   1   11.21    2.63
  -6 -10   1   13.51    3.11
  -6 -10   1    9.95    2.33
   6  10  -1   15.10    3.54
  -6  10   1   12.57    2.84
  -6  10   1    7.76    3.09
  -6  10   1   11.05    2.92
  -6  10   1   10.54    2.81
   6  10  -1   11.17    2.63
  -5 -10   1  188.34    7.42
  -5 -10   1  184.13    6.66
  -5 -10   1  203.60    7.24
   5 -10  -1  189.03    6.79
   5 -10  -1  180.54    7.74
   5 -10  -1  202.48    8.91
  -5  10   1  173.20    8.64
   5  10  -1  185.39    7.78
   5  10  -1  190.58    6.60
  -5  10   1  184.63    7.07
  -5  10   1  190.87    7.05
  -5  10   1  188.65    8.32
   4 -10  -1   39.45    3.83
  -4 -10   1   38.47    3.29
   4 -10  -1   34.02    3.97
  -4 -10   1   41.61    3.36
   4 -10  -1   36.65    2.85
   4 -10  -1   38.88    4.67
  -4 -10   1   40.71    3.26
  -4  10   1   38.64    3.78
   4  10  -1   35.79    3.27
  -4  10   1   34.90    3.68
  -4  10   1   36.80    3.16
  -4  10   1   41.55    5.17
   3 -10  -1  325.14    7.26
   3 -10  -1  312.36    8.12
  -3 -10   1  317.47    9.38
  -3 -10   1  315.72    7.69
   3 -10  -1  305.38    9.65
   3 -10  -1  302.73   10.34
  -3 -10   1  309.28    7.39
  -3  10   1  310.44   11.03
  -3  10   1  306.17    7.01
  -3  10   1  320.46    9.57
   3  10  -1  306.00    7.15
  -3  10   1  322.17    7.13
   3  10  -1  311.95    6.62
  -2 -10   1   27.56    1.69
  -2 -10   1   25.13    1.80
   2 -10  -1   25.25    1.58
   2 -10  -1   25.22    2.99
  -2 -10   1   24.17    3.35
   2 -10  -1   30.11    4.59
   2 -10  -1   27.37    1.96
   2  10  -1   25.33    1.12
  -2  10   1   24.98    1.13
  -2  10   1   24.24    1.11
  -2  10   1   22.16    3.77
   2  10  -1   25.12    1.07
  -1 -10   1  257.37    8.90
   1 -10  -1  263.81    8.23
   1 -10  -1  262.28    9.12
  -1 -10   1  279.58    7.89
   1  10  -1  257.47    8.80
  -1  10   1  262.46    9.39
   0 -10   1   40.58    3.06
   0 -10  -1   41.65    3.45
   0 -10  -1   33.29    3.48
   0 -10   1   37.71    3.64
   0  10   1   41.97    3.70
   0  10  -1   38.12    3.95
  -1 -10  -1   63.59    4.29
   1 -10   1   65.25    2.20
   1 -10   1   60.14    4.65
   1 -10   1   66.74    3.86
   1 -10   1   65.23    1.89
  -1  10  -1   62.50    4.94
   1  10   1   66.92    4.58
  -2 -10  -1   22.62    3.12
   2 -10   1   21.23    1.76
   2 -10   1   20.98    2.15
  -2 -10  -1   22.92    1.73
   2 -10   1   23.50    3.71
   2 -10   1   19.71    3.13
  -2  10  -1   21.93    1.54
   2  10   1   22.49    3.21
   2  10   1   20.59    1.53
  -2  10  -1   18.89    3.53
  -2  10  -1   19.72    1.70
   2  10   1   19.92    1.25
  -2  10  -1   19.94    2.50
   3 -10   1    9.50    2.01
   3 -10   1   11.54    2.88
   3 -10   1   12.08    2.31
  -3 -10  -1   12.05    2.36
  -3 -10  -1   10.30    1.77
   3 -10   1    9.99    1.71
   3  10   1    9.63    1.46
  -3  10  -1   11.42    3.18
  -3  10  -1    7.93    1.94
  -3  10  -1    9.92    1.65
   3  10   1    9.88    1.99
   4 -10   1   -0.78    1.49
  -4 -10  -1    0.58    1.19
   4 -10   1    0.57    1.78
  -4 -10  -1    2.13    1.43
   4 -10   1    1.43    1.41
  -4 -10  -1    2.13    1.46
   4 -10   1    3.80    1.78
  -4  10  -1   -0.35    1.43
  -4  10  -1    3.57    1.57
   4  10   1    2.23    1.78
  -4  10  -1   -0.44    2.19
   4  10   1    1.30    1.28
   5 -10   1   20.96    3.40
  -5 -10  -1   18.83    2.51
  -5 -10  -1   19.41    3.17
  -5 -10  -1   17.29    2.82
   5 -10   1   15.54    3.16
   5 -10   1   19.73    2.96
   5  10   1   18.36    2.84
   5  10   1   17.69    3.32
  -5  10  -1   13.85    2.74
  -5  10  -1   12.79    3.39
  -5  10  -1   15.27    2.83
  -6 -10  -1   -1.58    1.45
  -6 -10  -1    0.33    1.67
  -6 -10  -1   -1.04    1.15
   6 -10   1    3.43    2.15
   6 -10   1   -0.88    1.50
   6 -10   1    2.22    2.29
   6  10   1    0.37    1.60
  -6  10  -1    1.93    2.07
   6  10   1   -1.18    2.02
  -6  10  -1    3.78    2.22
  -6  10  -1    0.25    2.59
   7 -10   1   28.50    4.08
  -7 -10  -1   25.96    4.13
   7 -10   1   26.38    4.14
  -7 -10  -1   33.54    2.45
   7 -10   1   31.16    5.15
  -7  10  -1   21.21    3.81
  -7  10  -1   24.54    4.27
   7  10   1   31.64    4.88
  -8 -10  -1   -2.47    2.02
   8 -10   1   -1.03    2.11
   8 -10   1   -0.48    2.66
   8 -10   1    0.61    1.90
  -8  10  -1   -1.40    2.10
   8  10   1   -1.21    1.75
   8  10   1   -1.05    2.59
  -8  10  -1    1.57    2.44
  -8  10  -1    1.25    2.48
   9 -10   1   24.84    5.32
  -9 -10  -1   28.02    5.05
   9 -10   1   29.61    4.79
   9 -10   1   26.17    4.93
  -9 -10  -1   35.34    5.42
  -9  10  -1   33.10    5.27
   9  10   1   26.95    4.64
  -9  10  -1   16.99    3.83
   9  10   1   24.35    4.81
  -9  10  -1   25.54    4.73
 -10 -10  -1   -0.95    1.91
  10 -10   1   -5.15    3.12
  10 -10   1    1.30    2.45
  10 -10   1   -0.85    1.45
 -10 -10  -1    1.64    2.73
  10  10   1   -2.98    3.02
 -10  10  -1    0.33    2.78
 -10  10  -1   -0.30    2.67
 -10  10  -1   -0.81    1.57
 -10  10  -1    1.20    2.78
  10  10   1    0.78    2.19
  11 -10   1   12.72    4.07
  11 -10   1   12.81    5.46
 -11 -10  -1   12.18    4.24
 -11 -10  -1   15.00    4.46
 -11 -10  -1   15.48    4.76
 -11  10  -1   16.96    4.81
 -11  10  -1    9.11    3.96
  11  10   1   14.37    4.20
 -11  10  -1   10.41    4.23
 -11  10  -1   16.40    4.41
  11  10   1    7.05    4.04
 -12 -10  -1   -2.16    2.99
  12 -10   1   -9.33    3.88
 -12  10  -1   -6.43    2.87
 -12  10  -1   -0.34    2.44
  12  10   1   -1.61    2.94
  12 -11  -1   -8.39    3.77
  12 -11  -1   -6.00    2.17
 -12 -11   1   -0.86    4.21
 -12 -11   1   -4.02    2.43
  12 -11  -1    2.01    3.46
 -12  11   1   -6.08    2.39
 -12  11   1   -1.01    2.86
 -12  11   1    2.12    3.29
  12  11  -1    2.14    3.53
  11 -11  -1   10.24    3.23
 -11 -11   1    6.27    3.68
 -11 -11   1    0.98    3.57
  11 -11  -1   10.79    5.14
  11 -11  -1    4.81    3.33
 -11 -11   1    9.27    3.96
 -11  11   1    7.68    3.58
  11  11  -1   10.18    3.66
  11  11  -1    4.60    3.84
 -11  11   1    5.24    3.82
 -11  11   1    3.89    3.47
 -11  11   1    9.88    4.02
  10 -11  -1    0.76    3.20
 -10 -11   1    4.21    3.19
 -10 -11   1   -1.12    2.45
  10 -11  -1    3.96    2.20
 -10 -11   1   -2.04    2.41
  10 -11  -1    0.13    2.32
  10  11  -1    4.06    2.75
 -10  11   1   -2.90    2.16
 -10  11   1   -2.54    2.26
 -10  11   1    1.78    2.23
  -9 -11   1   18.76    4.28
  -9 -11   1   17.87    4.07
   9 -11  -1   22.49    5.32
   9 -11  -1   19.10    3.96
  -9 -11   1   18.36    4.16
   9 -11  -1   24.98    4.68
  -9  11   1   20.24    4.15
   9  11  -1   25.47    5.16
  -9  11   1   23.35    4.76
  -9  11   1   12.73    3.58
  -9  11   1   22.61    4.46
   8 -11  -1    0.24    2.93
  -8 -11   1    1.32    1.39
  -8 -11   1    0.18    2.14
  -8 -11   1    1.21    2.28
  -8 -11   1   -0.12    2.03
   8 -11  -1    0.71    1.98
   8 -11  -1    2.62    2.63
  -8  11   1    1.41    1.26
   8  11  -1   -0.79    1.56
  -8  11   1   -0.37    2.14
  -8  11   1    2.01    2.30
  -8  11   1   -0.98    2.02
   8  11  -1    1.96    2.55
   7 -11  -1   32.61    5.01
   7 -11  -1   43.74    4.56
   7 -11  -1   31.08    4.77
  -7 -11   1   37.68    5.00
  -7 -11   1   44.40    4.46
  -7 -11   1   30.41    2.89
  -7  11   1   46.04    5.30
   7  11  -1   32.63    4.00
   7  11  -1   30.05    4.87
  -7  11   1   30.47    4.84
  -7  11   1   34.62    4.53
  -6 -11   1   11.60    2.92
   6 -11  -1    8.59    3.05
  -6 -11   1    6.61    2.05
  -6 -11   1    4.83    2.34
   6 -11  -1    8.65    2.23
   6 -11  -1   12.31    3.37
   6  11  -1   12.09    3.38
   6  11  -1    6.92    2.18
  -6  11   1    6.78    2.53
  -6  11   1    5.23    2.53
  -6  11   1    6.95    2.78
  -6  11   1    6.53    3.46
   5 -11  -1   12.95    3.05
  -5 -11   1   10.69    2.35
  -5 -11   1    9.87    2.47
  -5 -11   1   13.04    2.62
   5 -11  -1   10.70    2.26
   5 -11  -1    8.30    2.80
  -5  11   1    7.58    3.25
  -5  11   1    9.65    2.56
  -5  11   1    6.64    2.48
   5  11  -1   13.51    2.97
  -5  11   1   11.89    2.59
   4 -11  -1    4.87    2.25
  -4 -11   1    8.88    2.13
  -4 -11   1    6.34    2.21
  -4 -11   1    6.20    1.79
   4 -11  -1    7.84    2.24
   4 -11  -1    5.23    1.54
  -4  11   1    5.02    1.88
  -4  11   1    7.27    1.95
   4  11  -1    6.98    2.04
  -4  11   1    4.83    1.59
  -4  11   1    3.82    2.92
   4  11  -1    4.60    1.38
   3 -11  -1    0.42    1.31
   3 -11  -1    3.64    1.81
   3 -11  -1    4.25    2.08
  -3 -11   1    0.34    0.99
  -3 -11   1    1.30    1.12
   3 -11  -1    0.61    0.92
  -3 -11   1    2.07    1.77
  -3  11   1    0.36    0.84
   3  11  -1    1.07    0.87
  -3  11   1    1.72    1.01
   3  11  -1    1.99    1.06
  -3  11   1    2.35    2.23
   2 -11  -1    0.63    1.30
   2 -11  -1   -0.43    0.82
  -2 -11   1    0.30    0.75
   2 -11  -1   -0.56    1.18
   2 -11  -1    0.09    0.60
  -2 -11   1   -0.54    0.69
  -2 -11   1   -0.87    0.98
  -2  11   1    0.60    1.64
  -1 -11   1   22.06    2.58
   1 -11  -1   20.48    2.92
   1 -11  -1   19.95    3.61
  -1 -11   1   27.53    3.87
  -1  11   1   26.69    4.17
   1  11  -1   23.06    3.57
   0 -11   1   10.44    1.91
   0 -11  -1   20.56    3.37
   0 -11  -1   13.59    2.29
   0  11   1   16.58    3.28
   0  11  -1   14.16    3.10
   1 -11   1  123.03    5.31
   1 -11   1  118.75    6.52
  -1 -11  -1  123.06    5.91
  -1 -11  -1  127.75    6.26
  -1  11  -1  127.78    6.72
   1  11   1  129.52    6.44
   2 -11   1   15.32    2.55
  -2 -11  -1   13.07    1.37
   2 -11   1   16.37    1.98
  -2 -11  -1   19.36    3.10
   2 -11   1   14.56    1.41
   2 -11   1   12.50    2.84
  -2  11  -1   13.52    1.02
   2  11   1   13.69    2.86
  -2  11  -1   12.12    3.43
  -2  11  -1   17.04    1.17
   3 -11   1  101.14    5.69
   3 -11   1   98.90    4.54
  -3 -11  -1  104.86    4.20
   3 -11   1   92.15    6.15
   3 -11   1   97.75    3.95
  -3 -11  -1   99.48    5.14
  -3  11  -1   96.38    3.84
  -3  11  -1  104.84    3.87
  -3  11  -1  104.01    6.82
  -3  11  -1  104.03    5.25
   3  11   1  104.12    3.49
   3  11   1  101.97    4.19
   4 -11   1    1.51    1.78
   4 -11   1    0.25    1.65
   4 -11   1    1.14    1.34
  -4 -11  -1   -0.94    1.27
  -4 -11  -1   -1.43    1.29
  -4  11  -1    0.56    2.01
  -4  11  -1    0.89    1.26
  -4  11  -1    0.04    1.42
   4  11   1   -1.80    0.99
  -4  11  -1    0.22    1.53
   4  11   1   -1.35    1.72
  -5 -11  -1   91.57    5.33
   5 -11   1   89.71    6.39
  -5 -11  -1   87.35    4.53
   5 -11   1   82.00    4.80
   5 -11   1   77.33    5.27
  -5  11  -1   81.23    4.86
  -5  11  -1   83.42    6.70
   5  11   1   80.54    4.49
   5  11   1   73.94    6.18
  -5  11  -1   83.93    5.71
   6 -11   1    2.38    2.33
  -6 -11  -1    4.60    1.67
   6 -11   1    0.39    1.67
  -6 -11  -1    3.48    2.25
   6 -11   1    0.76    2.44
   6  11   1    3.67    1.90
   6  11   1    0.59    2.37
  -6  11  -1   -0.06    1.95
  -6  11  -1    0.98    2.82
  -6  11  -1    1.98    2.08
  -7 -11  -1   24.60    2.26
   7 -11   1   25.74    4.69
   7 -11   1   20.92    4.08
   7 -11   1   19.61    3.96
   7  11   1   24.97    4.31
  -7  11  -1   18.70    3.91
   7  11   1   24.98    3.66
  -7  11  -1   18.46    3.57
  -7  11  -1   23.70    4.12
  -7  11  -1   23.34    3.82
  -8 -11  -1    9.57    3.00
   8 -11   1    9.52    3.79
   8 -11   1    7.01    2.74
   8 -11   1    6.15    2.71
   8  11   1    5.16    2.07
  -8  11  -1    4.66    2.45
  -8  11  -1    8.93    3.41
   8  11   1   14.38    3.85
  -8  11  -1   10.51    2.99
   9 -11   1   14.68    4.19
   9 -11   1    3.30    2.47
   9 -11   1    5.66    3.14
  -9 -11  -1    5.23    3.01
  -9 -11  -1   -0.07    2.15
  -9 -11  -1    4.08    2.88
  -9  11  -1    0.53    2.51
  -9  11  -1    4.12    2.65
   9  11   1   10.89    3.33
   9  11   1    5.89    3.24
  -9  11  -1    7.01    3.07
  -9  11  -1    5.89    3.33
 -10 -11  -1    5.85    3.14
  10 -11   1    6.13    4.34
  10 -11   1    4.29    2.82
  10 -11   1    8.38    2.90
 -10 -11  -1    2.86    2.77
 -10 -11  -1    6.31    3.08
  10  11   1    3.51    3.24
  10  11   1    8.34    2.90
 -10  11  -1    1.82    3.18
 -10  11  -1    2.20    2.56
 -10  11  -1    2.88    2.43
 -10  11  -1   -0.33    1.59
  11 -11   1   -5.67    3.77
 -11 -11  -1   -4.48    2.11
 -11 -11  -1    0.87    2.77
  11 -11   1   -0.37    2.26
 -11 -11  -1   -1.86    2.90
  11 -11   1   -0.14    2.44
 -11  11  -1    0.61    3.19
  11  11   1   -7.70    3.12
 -11  11  -1   -4.36    2.87
 -11  11  -1   -2.52    2.28
  11  11   1    1.78    2.57
 -11  11  -1   -1.57    2.80
 -12 -11  -1    0.69    3.69
 -12 -11  -1   -2.03    2.88
  12 -11   1    6.15    2.96
  12  11   1    5.89    2.96
 -12  11  -1    4.85    3.32
 -12  11  -1    0.66    3.06
 -12  11  -1   -3.17    3.58
  12 -12  -1    0.38    2.49
 -12 -12   1   -1.34    3.17
  12 -12  -1   -2.88    3.71
 -12 -12   1    0.86    2.84
  12  12  -1    0.56    2.59
 -12  12   1   -3.63    3.48
 -12  12   1   -1.17    2.91
  11 -12  -1   -3.76    2.40
  11 -12  -1   -0.09    4.07
  11 -12  -1   -0.23    2.31
 -11 -12   1   -0.78    2.32
 -11  12   1   -2.11    3.08
 -11  12   1   -5.92    2.70
 -11  12   1   -0.94    2.87
  11  12  -1    0.47    2.21
  10 -12  -1    4.17    2.89
 -10 -12   1    4.18    3.12
  10 -12  -1    3.68    2.42
  10 -12  -1    4.23    3.54
 -10 -12   1    2.32    2.84
 -10 -12   1    2.18    2.86
 -10  12   1    1.87    2.78
 -10  12   1    5.95    3.21
  10  12  -1    5.79    3.44
 -10  12   1    1.05    3.02
 -10  12   1   -0.97    1.55
   9 -12  -1   -1.26    2.53
  -9 -12   1    3.04    2.57
  -9 -12   1   -0.90    1.17
  -9 -12   1    1.42    3.10
  -9 -12   1   -1.34    2.29
   9 -12  -1   -0.45    2.95
   9 -12  -1    5.44    2.45
   9  12  -1   -0.71    2.87
   9  12  -1    0.24    2.07
  -9  12   1    1.14    1.99
  -9  12   1   -1.57    1.93
  -9  12   1    0.47    2.91
  -9  12   1   -0.43    2.78
  -8 -12   1    1.79    2.51
  -8 -12   1    6.00    1.92
   8 -12  -1    2.30    2.94
  -8 -12   1    5.98    2.82
  -8 -12   1    8.46    3.23
   8 -12  -1    0.99    2.56
   8 -12  -1    2.17    2.26
   8  12  -1    8.09    3.07
  -8  12   1    4.66    2.75
  -8  12   1    7.31    2.99
   8  12  -1    6.25    2.66
  -8  12   1    3.40    2.45
  -8  12   1    2.28    2.49
  -7 -12   1    2.23    1.53
  -7 -12   1    2.51    2.31
  -7 -12   1    2.65    2.36
   7 -12  -1    0.76    2.18
   7 -12  -1    2.27    2.03
   7 -12  -1   -3.14    2.10
  -7  12   1    1.34    2.16
   7  12  -1   -2.08    1.69
  -7  12   1    0.97    2.88
  -7  12   1    1.25    1.90
  -7  12   1    2.10    2.14
   7  12  -1    0.88    2.78
   6 -12  -1    9.26    2.96
  -6 -12   1    9.97    2.75
  -6 -12   1   16.20    2.89
   6 -12  -1    6.10    2.05
  -6 -12   1    8.35    2.56
   6 -12  -1   10.29    3.31
  -6  12   1    7.78    2.53
  -6  12   1    4.69    3.18
   6  12  -1    7.37    3.23
   6  12  -1    5.96    2.89
  -6  12   1   11.76    2.92
  -5 -12   1    2.48    1.84
  -5 -12   1    2.88    1.92
   5 -12  -1    3.74    2.37
   5 -12  -1    3.55    1.86
  -5 -12   1    6.52    2.01
   5 -12  -1    2.77    2.24
   5  12  -1    2.71    1.95
   5  12  -1    4.68    1.82
  -5  12   1    2.79    3.21
  -5  12   1    5.60    2.01
  -5  12   1    4.59    2.17
  -5  12   1    7.89    2.12
  -4 -12   1   11.00    2.74
   4 -12  -1   12.09    2.53
   4 -12  -1    6.38    1.73
  -4 -12   1    8.35    2.06
   4 -12  -1    8.41    2.73
  -4 -12   1    8.01    1.96
  -4  12   1    8.23    2.33
  -4  12   1    4.98    3.33
   4  12  -1   10.12    2.03
  -4  12   1   10.81    1.86
  -4  12   1    6.21    1.66
   4  12  -1    6.32    1.38
  -3 -12   1    6.16    1.42
   3 -12  -1    1.87    1.72
   3 -12  -1    5.92    1.24
  -3 -12   1    7.70    2.40
  -3  12   1    4.66    0.95
  -3  12   1    8.18    3.14
  -3  12   1    5.69    1.03
   3  12  -1    5.18    0.91
   3  12  -1    5.57    0.88
   2 -12  -1   10.10    2.25
   2 -12  -1   12.41    0.89
  -2 -12   1   14.24    3.35
   2 -12  -1   10.66    0.92
  -2 -12   1   12.04    0.93
   2 -12  -1   11.33    3.42
  -2 -12   1   12.77    0.89
  -2  12   1   11.42    3.13
  -1 -12   1   15.23    2.31
   1 -12  -1   19.91    3.52
  -1 -12   1   20.34    3.52
   1 -12  -1   19.67    2.91
   1  12  -1   17.94    3.60
  -1  12   1   23.43    4.18
   0 -12  -1   15.66    3.25
   0 -12   1   15.09    2.36
   0 -12   1   14.87    3.21
   0 -12  -1   14.37    2.66
   0  12  -1   12.44    3.11
   0  12   1   16.61    3.62
   1 -12   1    1.51    2.11
   1 -12   1    3.95    1.61
  -1 -12  -1    2.99    1.59
  -1  12  -1    1.41    2.41
   1  12   1    1.76    2.02
  -2 -12  -1    8.48    2.43
  -2 -12  -1   12.48    1.06
   2 -12   1   11.12    1.32
   2 -12   1   11.96    2.44
  -2 -12  -1   12.26    1.16
   2 -12   1   13.86    1.67
  -2  12  -1   15.78    4.00
   2  12   1   17.98    3.37
   3 -12   1    1.81    1.78
   3 -12   1    1.10    1.46
   3 -12   1    0.77    1.11
  -3 -12  -1   -0.75    0.98
  -3 -12  -1   -2.86    1.32
   3  12   1    0.28    0.73
   3  12   1   -0.13    0.95
  -3  12  -1    0.38    2.72
  -3  12  -1   -0.10    0.92
  -3  12  -1    0.19    1.28
  -3  12  -1   -0.35    0.86
   4 -12   1   10.97    2.46
  -4 -12  -1   15.58    2.46
   4 -12   1   17.06    2.46
   4 -12   1   11.94    2.95
  -4 -12  -1   15.24    2.83
  -4 -12  -1   14.47    2.28
  -4  12  -1   13.94    2.21
  -4  12  -1   13.77    2.71
  -4  12  -1   17.73    4.36
   4  12   1   13.75    2.00
  -4  12  -1   13.71    2.26
   4  12   1   14.62    2.59
  -5 -12  -1    2.63    1.82
   5 -12   1   -1.59    1.72
  -5 -12  -1    0.58    1.40
   5 -12   1   -0.30    1.51
   5 -12   1   -2.14    1.84
  -5 -12  -1   -1.96    1.45
   5  12   1    0.91    2.24
  -5  12  -1   -0.46    1.68
   5  12   1    0.28    1.31
  -5  12  -1   -1.36    2.79
  -5  12  -1    0.82    1.67
  -5  12  -1    2.01    1.60
  -6 -12  -1   -1.40    2.01
  -6 -12  -1    0.42    1.65
   6 -12   1    0.28    1.72
  -6 -12  -1   -1.97    1.20
   6 -12   1   -1.87    2.04
   6 -12   1    6.85    2.77
  -6  12  -1   -1.01    1.74
  -6  12  -1    0.14    1.61
  -6  12  -1   -1.76    2.47
   6  12   1   -0.06    2.53
  -6  12  -1   -1.93    1.80
   7 -12   1   -2.66    2.38
  -7 -12  -1   -1.82    1.25
  -7 -12  -1    1.67    1.89
  -7 -12  -1    1.81    2.22
   7 -12   1    3.50    2.07
   7 -12   1    1.79    2.30
  -7  12  -1   -3.49    1.87
   7  12   1    1.55    1.66
  -7  12  -1   -2.50    2.62
  -7  12  -1   -1.04    2.02
   7  12   1   -2.07    2.03
  -8 -12  -1   -0.12    2.36
  -8 -12  -1   -0.21    2.29
   8 -12   1    2.21    2.65
   8 -12   1    0.12    1.89
   8 -12   1    3.79    3.05
  -8  12  -1    3.61    2.70
  -8  12  -1    3.93    2.75
   8  12   1   -0.75    2.44
   8  12   1    1.46    2.09
  -8  12  -1   -1.54    1.90
  -8  12  -1    2.52    2.42
  -9 -12  -1    3.21    2.77
   9 -12   1    4.04    2.31
   9 -12   1    1.70    3.65
  -9 -12  -1   -3.05    1.93
   9 -12   1    1.33    1.97
  -9 -12  -1    2.59    2.39
   9  12   1    1.87    3.33
  -9  12  -1    0.79    2.52
  -9  12  -1   -1.18    2.61
  -9  12  -1   -0.83    2.24
   9  12   1   -1.73    1.65
  10 -12   1    7.48    2.97
 -10 -12  -1    9.93    3.80
  10 -12   1    6.11    4.12
 -10 -12  -1    5.62    2.99
  10 -12   1    3.38    2.74
 -10  12  -1    6.33    3.21
 -10  12  -1   10.83    3.82
  10  12   1   16.94    4.43
 -10  12  -1    5.42    3.38
 -10  12  -1    3.69    3.27
  11 -12   1  -13.42    5.08
 -11 -12  -1   -0.43    3.12
  11 -12   1   -2.57    2.51
 -11 -12  -1    0.13    2.68
 -11  12  -1    0.05    2.91
 -11  12  -1   -5.69    2.99
 -11  12  -1    2.14    3.04
  11  12   1    6.93    3.16
 -11 -13   1    3.58    3.32
  11 -13  -1    1.07    3.31
  11 -13  -1   -0.14    3.78
 -11 -13   1    1.72    3.24
 -11 -13   1   -2.49    3.00
  11 -13  -1   -6.63    2.03
 -11  13   1    0.76    3.45
 -11  13   1   -0.59    2.78
  10 -13  -1   11.82    3.09
 -10 -13   1   10.40    3.92
  10 -13  -1   15.56    4.32
 -10 -13   1   17.55    4.38
 -10 -13   1   11.26    3.65
  10 -13  -1    9.52    4.52
 -10  13   1    5.12    2.41
 -10  13   1   11.89    3.82
 -10  13   1   14.76    4.05
 -10  13   1   10.66    3.68
  10  13  -1   17.73    5.00
  10  13  -1   19.03    4.01
  -9 -13   1    9.04    3.44
  -9 -13   1    1.10    2.40
   9 -13  -1    0.57    3.65
  -9 -13   1   -0.61    2.33
   9 -13  -1    1.74    2.78
   9 -13  -1    1.09    1.81
  -9 -13   1    0.64    1.37
  -9  13   1    4.25    2.94
  -9  13   1   -2.27    3.71
   9  13  -1    3.94    2.37
  -9  13   1    1.09    2.55
  -9  13   1    3.18    3.01
  -8 -13   1   12.25    3.38
  -8 -13   1   18.50    3.62
   8 -13  -1   19.19    3.43
   8 -13  -1   18.09    4.61
  -8 -13   1   19.82    3.61
  -8 -13   1   18.09    2.95
  -8  13   1   14.08    3.48
   8  13  -1   12.64    3.72
  -8  13   1   16.16    3.87
  -8  13   1   15.67    3.73
   8  13  -1   21.00    3.54
  -8  13   1   21.92    3.82
   7 -13  -1    6.28    2.27
   7 -13  -1    6.35    2.92
  -7 -13   1   10.39    3.09
   7 -13  -1    3.29    2.77
  -7 -13   1   11.97    2.61
  -7 -13   1    8.93    2.71
   7  13  -1    7.37    2.89
  -7  13   1   10.26    2.84
  -7  13   1    4.51    2.61
   7  13  -1    7.90    2.46
  -7  13   1   11.02    4.57
  -7  13   1    6.03    3.35
  -6 -13   1   13.99    2.84
   6 -13  -1   10.31    3.18
  -6 -13   1   11.23    2.80
   6 -13  -1   17.24    3.95
   6  13  -1   12.02    2.43
  -6  13   1   17.83    4.52
   6  13  -1   11.15    2.98
  -6  13   1   15.77    3.00
  -6  13   1   14.43    2.81
  -6  13   1   11.47    3.73
  -5 -13   1    9.68    2.23
   5 -13  -1    7.53    2.92
  -5 -13   1   10.11    2.39
   5 -13  -1    6.26    2.47
   5 -13  -1    6.84    1.86
  -5 -13   1    6.33    2.51
  -5  13   1    8.18    2.15
   5  13  -1    6.03    2.42
  -5  13   1    1.37    3.25
  -5  13   1    5.79    1.96
   5  13  -1    7.40    1.83
  -5  13   1    9.11    2.77
   4 -13  -1   -0.16    1.15
   4 -13  -1    1.63    2.10
  -4 -13   1    0.64    1.32
  -4 -13   1    1.13    1.84
  -4 -13   1    1.00    2.11
  -4  13   1   -0.28    1.05
  -4  13   1    2.98    2.02
   4  13  -1   -0.42    0.92
   4  13  -1    1.74    1.12
  -4  13   1    0.54    1.10
  -4  13   1   -3.16    2.60
   3 -13  -1    1.59    1.83
   3 -13  -1    2.09    1.32
  -3 -13   1    1.50    1.02
  -3 -13   1    1.65    1.93
  -3 -13   1    1.50    1.02
   3 -13  -1    2.51    0.94
  -3  13   1   -1.89    2.63
  -2 -13   1    3.73    2.23
   2 -13  -1    8.09    2.32
  -2  13   1    8.07    3.32
   1 -13  -1   10.82    2.39
  -1 -13   1    8.87    2.18
  -1 -13   1   12.74    3.20
   1  13  -1   16.33    3.85
  -1  13   1   11.68    3.53
   0 -13   1   39.65    3.53
   0 -13  -1   38.99    4.87
   0 -13  -1   44.27    4.18
   0  13  -1   44.33    5.48
   0  13   1   43.93    5.60
   1 -13   1    4.28    1.90
  -1 -13  -1    3.68    2.05
  -1 -13  -1    3.13    1.86
   1  13   1    8.62    2.87
  -1  13  -1    2.03    2.74
   2 -13   1   74.46    4.91
  -2 -13  -1   62.20    4.94
   2 -13   1   68.42    2.16
   2 -13   1   71.63    2.55
  -2  13  -1   68.48    6.04
   2  13   1   68.61    5.31
   3 -13   1   25.62    2.91
  -3 -13  -1   24.76    2.26
  -3 -13  -1   27.21    2.11
   3 -13   1   24.20    2.11
   3 -13   1   18.98    3.10
  -3  13  -1   24.87    1.64
  -3  13  -1   27.06    5.14
  -3  13  -1   24.01    1.71
  -4 -13  -1   89.22    4.40
   4 -13   1   83.12    5.99
  -4 -13  -1   77.26    4.97
   4 -13   1   87.43    4.20
   4 -13   1   90.21    5.13
  -4  13  -1   81.96    4.29
  -4  13  -1   86.96    3.90
  -4  13  -1   81.77    5.37
  -4  13  -1   76.84    6.95
   4  13   1   87.20    3.56
  -5 -13  -1   11.26    2.43
   5 -13   1    6.44    2.59
  -5 -13  -1    8.00    2.35
   5 -13   1    9.07    2.97
   5 -13   1    7.10    2.14
  -5 -13  -1    7.01    2.19
   5  13   1    7.18    1.87
  -5  13  -1    7.63    2.30
  -5  13  -1   11.20    2.38
   5  13   1    7.76    2.64
  -5  13  -1    9.28    2.14
   6 -13   1   54.45    5.55
  -6 -13  -1   51.81    4.68
   6 -13   1   46.99    4.31
  -6 -13  -1   49.17    3.81
   6 -13   1   51.36    5.03
  -6 -13  -1   53.00    4.47
   6  13   1   47.33    3.89
  -6  13  -1   37.52    5.38
  -6  13  -1   49.34    4.90
  -6  13  -1   54.66    4.37
  -6  13  -1   51.37    4.43
   6  13   1   50.75    5.03
   7 -13   1    3.71    2.14
  -7 -13  -1    0.99    1.84
   7 -13   1    2.92    2.85
   7 -13   1    1.12    2.37
  -7 -13  -1   -1.46    1.41
  -7 -13  -1    1.26    1.96
  -7  13  -1    0.56    2.43
   7  13   1    1.86    2.66
  -7  13  -1   -1.88    1.92
   7  13   1   -2.03    1.70
  -7  13  -1   -2.27    1.91
  -7  13  -1   -0.77    2.05
  -8 -13  -1   23.03    4.01
   8 -13   1   23.78    5.24
   8 -13   1   22.22    3.64
   8 -13   1   28.45    4.88
  -8 -13  -1   27.84    4.59
  -8  13  -1    9.10    3.40
  -8  13  -1   11.84    3.43
   8  13   1   17.96    4.43
   8  13   1   24.99    4.07
  -8  13  -1   26.07    4.62
  -8  13  -1   23.30    4.16
   9 -13   1   -0.41    3.10
   9 -13   1    2.07    2.48
  -9 -13  -1   -0.57    2.24
  -9 -13  -1    3.35    2.69
  -9 -13  -1    4.68    3.25
   9 -13   1    0.42    2.02
  -9  13  -1    3.46    3.11
  -9  13  -1    7.80    2.67
  -9  13  -1    1.36    2.55
   9  13   1    5.95    2.55
  -9  13  -1    0.37    1.62
   9  13   1   -0.65    2.52
 -10 -13  -1    4.13    3.33
  10 -13   1   -4.06    3.27
 -10 -13  -1    2.30    2.55
 -10 -13  -1    5.46    3.30
  10 -13   1   -2.60    1.93
  10 -13   1    8.24    2.98
 -10  13  -1    3.93    3.05
 -10  13  -1   -1.30    3.00
 -10  13  -1    3.34    3.70
  10  13   1    6.59    3.92
  10  13   1    6.00    2.80
  11 -13   1   -2.62    4.27
 -11 -13  -1    2.05    3.17
  11 -13   1    5.73    2.70
 -11 -13  -1    1.33    3.04
 -11  13  -1    0.06    3.18
 -11  13  -1    4.21    2.58
 -11  13  -1   -1.10    3.02
 -11 -14   1    1.90    3.16
 -11 -14   1   -6.68    2.92
  11 -14  -1   -6.07    3.60
  11 -14  -1   -0.36    2.83
  11  14  -1    2.81    2.68
 -11  14   1   -0.34    2.65
 -11  14   1    1.68    3.21
 -11  14   1   -0.09    3.15
  10 -14  -1    0.11    3.33
 -10 -14   1   -5.07    2.07
 -10 -14   1   -2.81    2.54
  10 -14  -1   -1.61    2.81
  10 -14  -1    2.97    2.33
 -10 -14   1    8.10    3.10
 -10  14   1    0.09    2.86
  10  14  -1   -0.82    2.34
 -10  14   1    1.94    2.93
 -10  14   1   -1.34    2.67
   9 -14  -1   -0.50    1.79
  -9 -14   1   -3.03    1.82
  -9 -14   1   -2.91    1.37
  -9 -14   1   -0.11    2.37
  -9 -14   1   -0.57    2.54
   9 -14  -1   -2.02    2.66
   9 -14  -1    0.65    2.59
  -9  14   1    0.37    2.41
   9  14  -1   -7.46    2.54
  -9  14   1    0.45    2.71
  -9  14   1   -0.24    2.30
  -9  14   1    3.40    2.67
   8 -14  -1    5.44    2.83
   8 -14  -1    2.28    3.35
  -8 -14   1   -2.11    2.03
  -8 -14   1    3.01    1.99
  -8 -14   1    1.24    2.23
  -8 -14   1    7.96    2.90
   8 -14  -1    2.64    1.76
  -8  14   1    0.53    2.27
  -8  14   1    2.07    2.81
  -8  14   1    0.63    2.48
   8  14  -1    5.12    2.90
  -8  14   1    5.59    2.73
   8  14  -1    7.16    2.72
   7 -14  -1    3.13    1.68
   7 -14  -1    7.90    3.11
  -7 -14   1    4.54    2.56
  -7 -14   1    4.22    2.20
   7 -14  -1    3.73    2.60
  -7 -14   1    8.72    2.81
  -7  14   1    5.68    2.79
  -7  14   1    3.18    2.66
  -7  14   1    8.80    2.66
   7  14  -1    3.06    2.87
  -7  14   1   13.40    3.83
   7  14  -1    9.85    2.38
   6 -14  -1   37.45    4.85
  -6 -14   1   32.25    4.13
   6 -14  -1   30.30    4.87
  -6 -14   1   38.33    5.19
   6 -14  -1   35.08    3.43
  -6 -14   1   33.80    4.10
   6  14  -1   31.41    3.21
   6  14  -1   39.27    4.13
  -6  14   1   39.31    3.67
  -6  14   1   35.33    3.64
  -6  14   1   32.50    4.51
  -6  14   1   25.20    4.91
  -5 -14   1   40.22    4.00
  -5 -14   1   42.02    3.59
   5 -14  -1   34.39    4.82
  -5 -14   1   35.68    3.49
   5 -14  -1   36.11    3.17
  -5  14   1   39.81    3.07
  -5  14   1   40.22    4.77
  -5  14   1   37.66    3.17
   5  14  -1   35.75    3.19
  -5  14   1   30.79    5.53
   5  14  -1   44.32    2.91
   4 -14  -1   63.22    3.30
  -4 -14   1   59.37    3.35
   4 -14  -1   61.40    3.86
  -4 -14   1   68.44    5.11
  -4 -14   1   59.65    3.47
   4 -14  -1   79.41    6.24
  -4  14   1   62.41    2.55
   4  14  -1   61.54    2.22
   4  14  -1   63.70    2.42
  -3 -14   1   59.30    5.04
   3 -14  -1   54.07    4.94
   3 -14  -1   59.22    2.25
  -3 -14   1   59.11    2.24
  -3 -14   1   62.89    2.23
   3 -14  -1   58.74    2.44
  -3  14   1   64.72    6.43
   2 -14  -1   87.06    5.67
  -2 -14   1   74.98    5.13
  -2  14   1   90.14    7.07
  -1 -14   1   91.10    5.26
   1 -14  -1   90.07    5.76
   1  14  -1   90.07    6.40
  -1  14   1   84.61    6.76
   0 -14  -1   42.43    4.47
   0 -14   1   44.76    3.97
   0  14  -1   51.39    5.36
   0  14   1   51.13    6.07
   1 -14   1   25.73    3.23
  -1 -14  -1   27.24    3.69
   1  14   1   38.67    5.14
  -1  14  -1   34.64    5.29
  -2 -14  -1   19.34    3.72
  -2 -14  -1   11.99    2.84
   2 -14   1   15.46    2.82
  -2  14  -1   22.43    4.46
   2  14   1   19.57    4.02
  -3 -14  -1    0.51    0.77
   3 -14   1   -0.82    1.33
   3 -14   1   -0.53    1.76
  -3 -14  -1    0.79    0.82
  -3 -14  -1   -0.20    1.64
   3 -14   1    0.12    0.89
  -3  14  -1   -0.54    2.33
   4 -14   1   -0.37    1.16
   4 -14   1    0.19    1.84
  -4 -14  -1    1.19    1.79
  -4 -14  -1   -0.38    1.31
  -4 -14  -1   -1.18    1.08
   4 -14   1    0.76    1.90
  -4  14  -1   -3.17    1.41
  -4  14  -1   -0.90    1.10
   4  14   1    1.23    0.92
  -4  14  -1    0.17    1.06
  -4  14  -1   -0.87    2.73
   5 -14   1   -0.42    1.97
  -5 -14  -1    1.88    1.94
   5 -14   1    3.28    2.28
  -5 -14  -1    4.58    2.08
  -5  14  -1    1.34    1.43
  -5  14  -1    0.30    1.81
   5  14   1    0.31    1.81
  -5  14  -1    2.81    2.62
   5  14   1    3.33    1.42
  -5  14  -1    1.02    1.73
   6 -14   1   17.42    3.07
  -6 -14  -1   15.21    3.09
   6 -14   1   21.92    4.08
  -6 -14  -1   20.07    3.48
   6 -14   1   20.90    4.07
  -6 -14  -1   19.21    3.36
  -6  14  -1   19.18    3.11
  -6  14  -1   12.91    3.36
  -6  14  -1   18.15    3.49
   6  14   1   20.41    3.88
   6  14   1   19.84    2.75
  -6  14  -1   21.64    3.48
  -7 -14  -1    3.63    2.14
   7 -14   1    6.36    2.61
   7 -14   1   11.26    2.85
  -7 -14  -1    2.06    1.86
   7 -14   1    9.08    3.14
  -7 -14  -1   11.41    3.09
  -7  14  -1    9.71    3.06
  -7  14  -1   11.19    2.85
  -7  14  -1    4.45    2.43
   7  14   1    6.71    2.18
   7  14   1   11.90    3.46
  -7  14  -1   10.14    3.04
  -8 -14  -1   15.58    3.50
   8 -14   1   17.63    4.35
   8 -14   1   23.37    3.90
  -8 -14  -1   21.09    4.10
  -8  14  -1   28.34    6.87
  -8  14  -1    8.28    3.30
   8  14   1   27.12    5.91
  -8  14  -1   28.50    5.48
  -8  14  -1   24.19    4.38
   8  14   1   21.34    3.47
  -9 -14  -1   -4.35    1.76
  -9 -14  -1    0.15    2.35
   9 -14   1    1.64    2.75
   9 -14   1    3.32    2.91
   9 -14   1    6.12    2.33
  -9 -14  -1    2.70    2.25
   9  14   1   -1.75    2.90
  -9  14  -1    2.18    2.50
  -9  14  -1    0.94    2.45
  -9  14  -1    1.53    2.84
  -9  14  -1    1.71    2.61
 -10 -14  -1   13.25    4.58
  10 -14   1   12.24    3.82
  10 -14   1   22.29    5.52
 -10 -14  -1   14.79    4.21
 -10  14  -1   16.69    4.24
 -10  14  -1    9.11    4.15
 -10  14  -1   16.85    4.92
  10  14   1   13.81    3.58
 -10 -15   1    5.33    3.14
 -10 -15   1    3.64    3.09
 -10 -15   1   -0.25    3.11
  10 -15  -1   -0.17    3.14
  10 -15  -1    1.26    1.80
  10 -15  -1   -3.91    3.15
  10  15  -1    1.42    2.74
 -10  15   1    0.63    3.70
 -10  15   1    7.35    3.81
 -10  15   1   11.61    4.89
  -9 -15   1    1.24    2.58
  -9 -15   1   10.09    3.18
  -9 -15   1   -4.28    1.88
   9 -15  -1   -1.20    3.08
  -9 -15   1   -0.70    2.69
   9 -15  -1    6.64    2.41
   9 -15  -1    1.41    2.94
  -9  15   1    3.72    3.14
  -9  15   1    5.10    2.84
  -9  15   1   -0.60    2.31
   9  15  -1    3.03    2.39
   9  15  -1    5.76    3.63
  -9  15   1    0.80    2.65
  -8 -15   1   12.71    3.28
   8 -15  -1    1.56    3.09
  -8 -15   1    5.54    2.74
  -8 -15   1    5.99    2.55
  -8 -15   1   11.00    3.36
   8 -15  -1    5.65    3.27
   8 -15  -1   10.42    2.83
  -8  15   1   12.45    3.28
  -8  15   1    8.04    2.57
  -8  15   1    8.85    3.45
   8  15  -1    8.28    2.66
  -8  15   1    2.82    2.48
   7 -15  -1    5.29    3.23
  -7 -15   1    8.60    2.91
  -7 -15   1    6.70    2.83
  -7 -15   1    9.27    2.57
   7 -15  -1    8.61    3.31
   7 -15  -1    9.56    2.43
  -7  15   1    4.36    3.89
  -7  15   1    9.53    2.50
   7  15  -1    9.53    2.26
  -7  15   1    8.47    2.81
  -7  15   1    8.38    2.76
   7  15  -1    0.99    2.43
   6 -15  -1    1.77    2.54
  -6 -15   1    8.43    2.37
   6 -15  -1    5.18    1.92
  -6 -15   1    5.96    2.23
   6 -15  -1    2.85    2.56
  -6 -15   1    5.14    2.19
   6  15  -1    5.56    2.07
   6  15  -1    8.54    1.92
  -6  15   1    6.93    2.14
  -6  15   1    6.99    2.08
  -6  15   1    8.23    2.85
  -6  15   1    2.60    3.46
  -5 -15   1    4.29    1.73
   5 -15  -1    1.64    1.74
   5 -15  -1    2.18    2.48
  -5 -15   1    4.18    1.72
  -5 -15   1    1.53    2.32
   5 -15  -1    2.74    1.56
   5  15  -1    4.95    1.20
  -5  15   1    2.61    1.21
  -5  15   1    6.16    3.58
   5  15  -1    2.25    1.06
  -5  15   1    1.02    1.00
  -5  15   1    1.19    2.31
   4 -15  -1    0.58    1.99
  -4 -15   1    0.34    1.04
  -4 -15   1    0.87    1.06
   4 -15  -1    1.38    0.95
   4 -15  -1   -0.02    1.20
  -4  15   1    2.45    2.65
   3 -15  -1   -1.99    1.60
  -3  15   1   -2.32    2.98
   2 -15  -1    3.81    2.20
  -2 -15   1    3.21    1.83
  -2  15   1    2.40    3.38
   1 -15  -1   16.53    3.01
  -1 -15   1   17.91    2.91
  -1  15   1    9.15    3.62
   0 -15  -1    8.00    2.29
   0 -15   1   11.50    2.48
   0  15  -1   13.06    3.96
   0  15   1   18.54    4.33
  -1 -15  -1   27.25    3.75
   1 -15   1   30.86    3.58
   1  15   1   31.65    4.90
  -1  15  -1   38.38    5.49
  -2 -15  -1   18.74    3.23
   2 -15   1   20.96    3.17
   2  15   1   30.04    4.82
   3 -15   1   51.02    4.87
   3 -15   1   51.40    2.56
  -3 -15  -1   47.01    1.22
  -3 -15  -1   50.21    1.30
   3 -15   1   49.10    2.15
  -3  15  -1   53.79    5.75
  -4 -15  -1   30.59    2.67
   4 -15   1   35.85    3.64
   4 -15   1   35.20    2.58
  -4 -15  -1   36.91    4.90
  -4 -15  -1   35.39    2.55
   4 -15   1   29.05    4.13
  -4  15  -1   36.33    5.96
  -4  15  -1   37.43    1.80
  -4  15  -1   37.93    1.89
  -5 -15  -1   38.86    4.74
   5 -15   1   44.26    5.15
   5 -15   1   33.90    4.25
   5 -15   1   35.13    3.17
  -5 -15  -1   34.32    3.30
  -5 -15  -1   44.53    3.76
  -5  15  -1   46.08    4.79
  -5  15  -1   36.25    3.10
   5  15   1   37.00    2.52
  -5  15  -1   29.39    4.99
  -5  15  -1   37.78    2.89
   5  15   1   38.20    2.98
   6 -15   1    4.78    2.76
  -6 -15  -1    7.78    2.47
   6 -15   1    8.62    2.19
  -6 -15  -1    6.13    2.22
  -6  15  -1    9.60    2.62
   6  15   1    4.79    1.78
  -6  15  -1    3.28    2.13
  -6  15  -1    7.80    3.50
  -6  15  -1    9.49    2.42
   6  15   1    5.17    2.42
  -7 -15  -1   13.83    3.04
  -7 -15  -1   17.71    3.42
  -7 -15  -1   15.71    3.21
   7 -15   1   19.48    4.19
   7 -15   1   18.48    4.03
   7 -15   1   18.23    3.21
  -7  15  -1   14.39    3.23
   7  15   1   19.79    3.86
  -7  15  -1   20.52    3.99
  -7  15  -1   14.55    3.88
   7  15   1   19.07    3.09
  -8 -15  -1    2.17    1.87
  -8 -15  -1   -1.18    2.26
   8 -15   1   -1.82    2.24
   8 -15   1   -1.76    2.29
   8 -15   1    0.22    1.98
   8  15   1   -0.42    1.94
  -8  15  -1    2.89    2.60
  -8  15  -1    2.15    1.77
   8  15   1   -3.93    2.54
  -8  15  -1    2.51    2.46
  -8  15  -1    0.37    1.98
   9 -15   1   13.32    4.00
  -9 -15  -1   12.78    3.58
  -9 -15  -1   10.15    3.86
   9 -15   1   17.21    3.29
   9 -15   1   10.06    4.21
  -9 -15  -1    9.02    3.34
  -9  15  -1   15.74    3.50
   9  15   1    6.54    2.87
  -9  15  -1    9.39    3.96
  -9  15  -1    3.79    2.90
  10 -15   1   -5.84    2.72
  10 -15   1   -3.68    2.60
  10 -15   1    5.74    2.63
 -10 -15  -1    7.93    3.58
 -10 -15  -1   -0.57    2.77
 -10  15  -1    6.15    3.93
 -10  15  -1    6.46    5.62
  10  15   1    4.29    2.57
 -10 -16   1   -1.23    2.28
  10 -16  -1   -6.91    3.42
  10 -16  -1   -2.23    3.24
  10 -16  -1    7.55    2.60
 -10 -16   1   -3.65    3.00
 -10  16   1    0.79    3.84
  10  16  -1   -0.53    2.34
 -10  16   1    1.24    3.61
 -10  16   1    5.74    2.88
   9 -16  -1    7.49    3.63
  -9 -16   1   10.40    3.60
  -9 -16   1    6.21    5.36
  -9 -16   1    8.84    3.73
   9 -16  -1   -2.65    3.27
  -9  16   1    8.83    3.62
  -9  16   1    1.39    2.30
  -9  16   1    8.12    2.96
   9  16  -1   10.56    2.93
   8 -16  -1    0.60    4.66
  -8 -16   1    3.25    2.77
   8 -16  -1   -0.75    2.38
   8 -16  -1    6.72    2.28
  -8 -16   1   -3.21    2.41
  -8 -16   1   -5.78    1.98
  -8 -16   1    3.49    2.25
  -8  16   1    0.36    2.39
   8  16  -1   -2.22    2.24
  -8  16   1    4.60    2.39
  -8  16   1    2.23    2.61
  -8  16   1    1.38    2.98
   8  16  -1    1.23    2.04
   7 -16  -1   15.65    3.81
  -7 -16   1   15.63    3.15
  -7 -16   1   15.32    3.35
   7 -16  -1   15.52    2.91
   7 -16  -1   13.98    3.99
  -7 -16   1   17.28    3.59
  -7  16   1   13.91    2.59
   7  16  -1   14.92    2.41
   7  16  -1   13.74    2.90
  -7  16   1   11.44    3.94
  -7  16   1   15.64    2.96
  -7  16   1   21.30    3.98
  -6 -16   1    2.91    1.91
   6 -16  -1    6.79    3.11
   6 -16  -1    7.41    2.49
   6 -16  -1    6.28    1.88
  -6 -16   1    2.51    1.88
   6  16  -1    5.91    1.59
  -6  16   1    6.63    1.79
  -6  16   1    3.15    2.05
  -6  16   1    1.35    1.57
   6  16  -1    5.97    1.55
  -6  16   1    0.49    3.13
  -5 -16   1   33.01    2.85
   5 -16  -1   39.73    2.83
   5 -16  -1   29.26    4.64
  -5 -16   1   33.26    2.87
   5 -16  -1   35.69    3.61
  -5  16   1   33.72    1.66
  -5  16   1   32.61    6.06
  -4 -16   1    5.63    0.97
   4 -16  -1    4.85    0.95
  -4 -16   1    6.36    1.07
   4 -16  -1    5.70    1.21
   4 -16  -1    3.43    2.42
  -4  16   1    1.51    2.54
  -3 -16   1   30.37    3.79
   3 -16  -1   26.28    4.06
  -3  16   1   37.54    6.56
   2 -16  -1    1.99    1.82
  -2 -16   1    4.81    1.97
  -2  16   1    7.85    3.44
  -1 -16   1   50.06    4.46
   1 -16  -1   43.10    4.54
  -1  16   1   51.73    7.38
   0 -16   1    1.20    1.66
   0 -16  -1    1.84    1.80
   0  16   1    0.64    2.82
  -1 -16  -1   32.37    4.21
   1 -16   1   28.18    3.65
  -1  16  -1   42.10    6.65
   1  16   1   38.07    5.95
  -2 -16  -1    7.45    2.46
   2 -16   1    4.87    2.15
  -2  16  -1   11.53    4.39
   3 -16   1   20.18    3.61
  -3  16  -1   23.67    5.36
  -4 -16  -1    1.18    0.85
   4 -16   1    4.53    2.50
   4 -16   1   -0.06    1.30
  -4 -16  -1    0.65    0.93
  -4  16  -1   -2.39    2.00
   5 -16   1    8.31    2.65
  -5 -16  -1    3.46    1.95
  -5 -16  -1    7.36    1.73
   5 -16   1    4.19    2.65
   5 -16   1    8.13    1.82
   5  16   1    7.06    1.05
  -5  16  -1    6.12    3.24
  -5  16  -1    6.78    1.44
  -5  16  -1    7.19    1.45
   6 -16   1   -0.83    2.04
   6 -16   1   -1.74    2.23
  -6 -16  -1    1.89    1.63
  -6 -16  -1   -4.79    1.88
   6 -16   1    0.51    1.39
  -6 -16  -1   -0.51    1.65
   6  16   1    1.21    1.18
   6  16   1    1.27    1.74
  -6  16  -1    2.67    1.55
  -6  16  -1    2.85    1.84
  -6  16  -1   -0.54    1.54
  -6  16  -1    3.67    3.13
   7 -16   1    0.14    2.27
  -7 -16  -1    2.10    1.70
  -7 -16  -1   -3.99    1.78
   7 -16   1   -3.97    2.42
   7 -16   1    3.02    1.84
  -7  16  -1    3.07    1.86
  -7  16  -1    0.15    2.69
  -7  16  -1    2.69    2.75
  -7  16  -1   -0.59    1.77
   7  16   1    0.61    1.63
   7  16   1   -1.54    2.07
  -8 -16  -1    3.71    2.00
   8 -16   1   -3.23    2.36
   8 -16   1    2.55    1.77
   8 -16   1   -2.07    2.84
  -8  16  -1    4.42    2.82
  -8  16  -1   -0.55    1.74
  -8  16  -1   -1.76    2.31
   8  16   1   -1.01    2.64
  -8  16  -1    0.76    2.10
   8  16   1    1.63    2.08
   9 -16   1   -5.63    1.89
   9 -16   1   -1.69    2.95
   9 -16   1    1.21    1.98
  -9 -16  -1    0.62    2.22
  -9 -16  -1   -2.81    2.25
  -9  16  -1   -2.44    2.76
  -9  16  -1    0.56    2.64
  -9  16  -1    3.47    2.58
   9  16   1    2.11    2.14
  -9 -17   1   -5.17    2.17
  -9 -17   1   -3.92    1.64
   9 -17  -1   -0.45    2.99
   9 -17  -1    2.51    1.96
   9 -17  -1   -6.37    2.95
  -9 -17   1   -4.11    2.73
  -9  17   1   -1.16    4.64
  -9  17   1   -1.50    2.01
  -9  17   1    4.00    2.19
   9  17  -1    2.69    2.06
  -8 -17   1   19.53    3.38
   8 -17  -1   26.22    4.40
   8 -17  -1   15.43    4.30
   8 -17  -1   17.20    3.06
  -8 -17   1   12.40    3.43
  -8 -17   1    9.71    4.26
  -8 -17   1   15.98    4.08
   8  17  -1   20.25    2.88
  -8  17   1   19.48    3.20
  -8  17   1    7.94    3.65
   8  17  -1   20.83    3.42
  -8  17   1    9.12    2.90
  -8  17   1   16.82    4.10
  -7 -17   1   -1.32    1.49
   7 -17  -1   -4.80    2.01
   7 -17  -1    0.17    2.28
  -7 -17   1   -1.08    2.03
   7 -17  -1    1.75    1.73
  -7  17   1    2.88    1.70
   7  17  -1    1.69    1.67
   7  17  -1    4.14    1.59
  -7  17   1   -0.56    2.01
  -7  17   1    0.66    2.00
  -7  17   1    7.91    4.86
   6 -17  -1    9.54    1.92
   6 -17  -1    4.11    2.26
  -6 -17   1    8.11    2.16
  -6 -17   1   11.70    2.13
   6  17  -1   11.44    1.20
  -6  17   1   12.67    1.63
   6  17  -1   12.78    1.92
  -6  17   1   12.88    4.05
  -5 -17   1    0.76    1.00
   5 -17  -1    0.77    0.93
   5 -17  -1   -2.27    2.03
   5 -17  -1    0.72    1.31
  -5 -17   1    1.26    0.97
  -5  17   1    0.26    3.18
   4 -17  -1    3.05    2.04
  -4  17   1   -0.80    2.11
  -3 -17   1   -0.07    1.52
   3 -17  -1   -1.66    1.50
  -3  17   1   -2.84    2.93
   2 -17  -1    3.92    2.14
  -2 -17   1    3.39    2.00
  -2  17   1    3.35    3.14
  -1 -17   1    1.20    1.69
   1 -17  -1    5.13    2.09
  -1  17   1   -2.02    2.92
   0 -17  -1   24.66    3.70
   0 -17   1   25.99    3.55
   0  17  -1   30.96    5.48
   0  17   1   32.47    5.68
  -1 -17  -1    5.03    2.15
   1 -17   1    1.82    2.01
   1  17   1   -1.23    2.94
  -1  17  -1    0.26    3.25
   2 -17   1   53.91    4.83
  -2 -17  -1   63.03    5.26
  -2  17  -1   61.61    8.16
  -3 -17  -1   11.38    2.85
   3 -17   1   10.67    3.03
  -3  17  -1   11.22    4.15
   4 -17   1   38.37    4.96
   4 -17   1   44.30    2.27
  -4  17  -1   42.66    6.27
   5 -17   1   14.31    2.60
  -5 -17  -1   19.99    2.09
   5 -17   1   13.73    3.61
   5 -17   1   21.59    2.31
  -5 -17  -1   16.63    2.11
  -5  17  -1   21.27    5.14
  -6 -17  -1   18.59    3.06
   6 -17   1   19.52    3.73
  -6 -17  -1   19.24    2.69
   6 -17   1   20.30    4.14
   6 -17   1   17.46    2.53
  -6  17  -1    9.17    3.61
  -6  17  -1   20.14    2.90
   6  17   1   19.33    2.00
  -6  17  -1   16.10    2.30
   6  17   1   27.98    2.94
  -7 -17  -1   11.02    2.92
   7 -17   1    9.55    3.49
   7 -17   1   11.49    2.45
  -7 -17  -1   12.03    2.68
  -7 -17  -1   -0.34    2.99
   7 -17   1    9.37    3.29
   7  17   1    9.61    3.50
  -7  17  -1   10.33    2.72
  -7  17  -1   10.29    3.30
  -7  17  -1   10.79    2.13
  -7  17  -1    2.64    3.01
   7  17   1   12.62    2.21
  -8 -17  -1   11.56    2.95
   8 -17   1    3.26    2.94
   8 -17   1    0.73    3.32
   8 -17   1    8.07    4.06
  -8 -17  -1    7.82    2.72
  -8  17  -1   11.89    2.73
   8  17   1    7.37    3.17
  -8  17  -1    8.28    2.93
  -8  17  -1    6.57    3.57
   8  17   1   10.16    2.46
  -8  17  -1    4.86    2.67
  -9 -17  -1   -2.17    2.92
  -9  17  -1    2.95    3.16
   8 -18  -1    3.44    2.14
  -8 -18   1   -3.78    2.16
   8 -18  -1   -4.41    2.63
  -8 -18   1    1.90    3.89
   8 -18  -1    3.56    2.77
  -8  18   1    2.38    2.62
  -8  18   1    6.18    4.08
  -8  18   1    4.37    2.74
   8  18  -1    8.15    2.36
   7 -18  -1   -1.11    2.13
  -7 -18   1   -0.72    1.52
  -7 -18   1    0.95    1.57
   7 -18  -1   -2.72    2.56
   7 -18  -1    3.37    1.59
   7  18  -1    2.06    1.17
  -7  18   1    5.32    1.65
   7  18  -1    3.47    1.06
  -7  18   1    4.04    2.89
   6 -18  -1   34.97    2.69
  -6 -18   1   32.94    2.66
  -6 -18   1   32.55    2.79
   6 -18  -1   32.75    3.27
   6 -18  -1   23.67    4.79
  -6  18   1   23.84    5.41
   5 -18  -1    3.19    0.76
  -5 -18   1    3.05    0.52
   5 -18  -1   -0.24    2.90
   5 -18  -1    2.66    0.74
  -5  18   1    0.11    3.53
  -4 -18   1   75.62    5.71
   4 -18  -1   66.40    6.36
  -4  18   1   67.78    7.06
   3 -18  -1   -1.77    2.04
  -3 -18   1    2.26    1.64
  -3  18   1    6.72    4.26
  -2 -18   1   90.54    6.02
   2 -18  -1   81.73    6.35
  -2  18   1   74.63    7.38
  -1 -18   1    4.15    2.03
   1 -18  -1    4.00    2.33
  -1  18   1    1.14    3.45
   0 -18  -1   61.46    5.61
   0 -18   1   56.68    4.88
   0  18   1   71.33    6.86
  -1 -18  -1    1.83    1.89
   1 -18   1    4.76    2.08
  -1  18  -1   -1.41    2.69
   1  18   1    0.34    2.92
  -2 -18  -1   15.74    3.37
   2 -18   1   12.47    2.97
  -2  18  -1   13.74    4.36
  -3 -18  -1    5.10    2.33
   3 -18   1    1.14    2.20
  -3  18  -1    1.64    3.17
   4 -18   1   -1.81    1.95
  -4 -18  -1    1.25    1.95
  -4  18  -1   -1.18    2.95
  -5 -18  -1    1.22    0.68
   5 -18   1   -0.24    2.16
   5 -18   1    0.80    0.82
  -5 -18  -1   -0.36    0.65
   5 -18   1    1.06    1.30
  -5  18  -1   -2.83    2.53
   6 -18   1    6.79    2.42
  -6 -18  -1    3.26    1.67
   6 -18   1    3.42    2.88
   6 -18   1    2.85    1.44
  -6 -18  -1    4.53    1.38
  -6  18  -1    6.00    3.65
  -6  18  -1    3.28    0.46
  -7 -18  -1    0.11    1.58
   7 -18   1   -1.59    2.45
   7 -18   1    0.19    1.41
  -7 -18  -1   -4.75    1.60
  -7  18  -1    3.52    2.53
  -7  18  -1   -4.20    1.42
  -7  18  -1    0.82    2.74
  -8 -18  -1   11.58    2.54
   8 -18   1    4.80    3.74
  -8 -18  -1    9.46    2.61
   8 -18   1    5.73    3.21
   8 -18   1    7.28    2.35
   8  18   1   10.42    2.35
  -8  18  -1   11.95    3.86
  -8  18  -1   14.90    3.57
  -8  18  -1    4.81    3.16
   7 -19  -1   -4.51    1.57
  -7 -19   1   -1.42    1.38
   7 -19  -1   -3.05    2.58
   7 -19  -1   -1.14    1.12
  -7 -19   1    2.85    1.51
  -7  19   1   -3.05    2.73
   6 -19  -1    7.52    3.43
  -6 -19   1    7.07    1.13
   6 -19  -1    8.83    1.30
  -6  19   1    7.37    3.90
   5 -19  -1   -2.02    2.48
  -5  19   1    2.08    3.41
  -4 -19   1    0.32    1.82
   4 -19  -1   -3.69    2.41
  -4  19   1    0.17    1.94
   3 -19  -1    0.34    2.26
  -3 -19   1   -2.83    1.60
  -3  19   1    2.95    3.33
   2 -19  -1    1.40    2.16
  -2 -19   1    2.03    1.98
  -2  19   1   -0.45    2.53
  -1 -19   1   -2.02    1.49
   1 -19  -1   -0.65    1.88
  -1  19   1   -3.82    2.52
   0 -19   1   13.92    2.96
   0 -19  -1    8.96    2.71
   0  19   1   16.55    4.58
  -1 -19  -1   -1.53    1.72
   1 -19   1    0.28    1.95
  -2 -19  -1   28.96    4.40
   2 -19   1   19.38    3.55
  -2  19  -1   34.21    6.42
  -3 -19  -1   -0.08    1.86
   3 -19   1   -1.29    1.92
  -3  19  -1   -3.24    2.82
  -4 -19  -1   18.00    3.48
   4 -19   1   16.87    3.79
  -4  19  -1   15.10    5.37
   5 -19   1   -1.19    2.22
  -5  19  -1    1.67    3.55
   6 -19   1    9.75    2.24
  -6 -19  -1   17.39    1.70
   6 -19   1   11.06    1.64
   6 -19   1    2.86    2.98
  -6  19  -1    6.56    3.62
  -7 -19  -1    3.51    1.46
  -7 -19  -1   -0.66    1.82
   7 -19   1    0.19    2.43
   7 -19   1   -2.60    2.72
  -7  19  -1    3.92    0.90
  -7  19  -1    3.62    3.40
   6 -20  -1   -5.99    2.78
  -6  20   1   -1.19    3.07
   5 -20  -1    3.71    3.24
  -5 -20   1    6.69    2.25
  -5  20   1    9.68    4.79
   4 -20  -1   -0.26    2.53
  -4 -20   1    2.95    2.35
  -4  20   1    7.54    3.65
  -3 -20   1    8.20    2.61
   3 -20  -1    5.61    3.17
  -3  20   1    7.78    4.27
   2 -20  -1    0.30    2.12
  -2 -20   1    0.23    1.84
  -2  20   1   -2.23    3.15
  -1 -20   1    8.08    2.73
   1 -20  -1    5.24    2.32
  -1  20   1   16.50    5.36
   0 -20  -1    1.55    2.05
   0 -20   1    1.43    2.22
   0  20   1    4.67    3.63
  -1 -20  -1   12.42    5.31
   1 -20   1    5.74    2.41
   2 -20   1   -2.93    1.78
  -2 -20  -1   -0.82    1.91
  -2  20  -1   -2.45    2.21
  -3 -20  -1   -0.11    2.11
   3 -20   1   -0.31    2.18
  -3  20  -1   -0.24    2.91
   4 -20   1   -1.68    2.28
  -4 -20  -1    0.28    1.81
  -4  20  -1    3.10    3.83
   5 -20   1   -3.82    3.75
  -5 -20  -1    1.52    2.03
  -5  20  -1    0.37    3.16
   4 -21  -1   -3.30    2.67
  -4  21   1    1.92    3.47
  -3 -21   1   -0.76    2.22
   3 -21  -1    1.82    2.75
  -3  21   1   -0.54    3.51
   2 -21  -1   -4.02    2.13
  -2 -21   1   -3.99    1.62
  -2  21   1    1.04    3.74
   1 -21  -1    1.85    2.49
  -1 -21   1   -1.14    1.83
  -1  21   1    9.74    4.73
   0 -21   1    2.94    2.20
   0 -21  -1   -5.31    1.78
  -1 -21  -1   14.05    3.45
   1 -21   1    8.61    2.78
  -2 -21  -1    1.51    2.26
   2 -21   1   -2.54    2.07
  -3 -21  -1   12.16    3.48
   3 -21   1   20.10    4.36
  -4 -21  -1    3.14    2.59
  -4  21  -1    2.40    4.04
  14   0  -2    3.40    3.14
  14   0  -2   -8.64    4.69
 -14   0   2    1.39    4.43
 -14   0   2    5.74    3.53
  13   0  -2    5.08    5.76
 -13   0   2   -3.60    3.29
 -13   0   2    0.76    1.40
 -13   0   2    2.55    3.52
 -13   0   2   -0.51    3.83
  12   0  -2    0.85    4.51
 -12   0   2    3.89    3.15
 -12   0   2    0.98    4.07
 -12   0   2    6.64    3.34
  12   0  -2    1.93    2.51
 -12   0   2    0.67    1.59
  11   0  -2    1.51    6.49
 -11   0   2   -1.86    3.47
 -11   0   2    2.36    3.57
 -11   0   2   -0.03    1.49
 -11   0   2   -3.26    2.24
  11   0  -2   -0.05    2.74
 -10   0   2   15.62    4.51
 -10   0   2   13.72    3.60
 -10   0   2   20.12    4.25
  10   0  -2   14.64    5.01
  10   0  -2   19.62    4.38
 -10   0   2   16.04    2.54
   9   0  -2    1.27    2.38
  -9   0   2    2.18    2.29
  -9   0   2    0.79    2.92
   9   0  -2   -1.74    2.45
  -9   0   2    1.35    1.74
  -9   0   2   -0.92    2.25
   8   0  -2  172.86    9.69
  -8   0   2  191.39    9.39
  -8   0   2  201.71   10.33
   8   0  -2  173.57    8.58
  -8   0   2  180.26    6.57
   8   0  -2  183.69    9.01
   7   0  -2   -1.14    1.28
  -7   0   2   -1.42    1.74
  -7   0   2    1.17    1.73
   7   0  -2    1.58    1.44
  -7   0   2    1.29    1.54
   7   0  -2    0.11    2.03
   6   0  -2  572.24   14.43
  -6   0   2  542.70   14.40
  -6   0   2  592.30   16.01
   6   0  -2  571.36   14.04
   6   0  -2  556.09   15.07
   5   0  -2    0.49    2.58
  -5   0   2    0.79    2.02
   5   0  -2   -0.51    1.33
  -5   0   2    2.76    2.22
   5   0  -2    1.77    1.60
   4   0  -2  925.70   19.00
  -4   0   2  969.61   18.64
   4   0  -2  963.51   17.82
  -4   0   2  971.53   17.88
   4   0  -2  976.02   17.50
  -4   0   2 1000.00   18.29
  -3   0   2    0.88    0.96
  -3   0   2    0.38    1.56
   3   0  -2   -0.26    1.01
   3   0  -2   -0.24    1.16
  -3   0   2    0.20    1.13
   3   0  -2    0.02    1.14
   2   0  -2  287.21    6.49
   2   0  -2  286.07    6.43
   2   0  -2  294.42    7.12
  -2   0   2  279.59    6.80
  -2   0   2  280.63    6.41
  -2   0   2  284.12    6.35
  -1   0   2   -0.82    0.66
   1   0  -2    0.36    0.45
  -1   0   2    0.22    0.39
  -1   0   2   -0.30    0.52
   1   0  -2    0.31    0.60
   1   0  -2   -0.06    0.70
   0   0   2   25.07    1.25
   0   0  -2   27.72    1.38
   0   0   2   29.16    1.34
   0   0  -2   28.51    1.29
   1   0   2   -0.51    0.58
   1   0   2   -0.68    0.66
  -1   0  -2   -0.29    0.57
  -1   0  -2   -0.41    0.71
  -2   0  -2  282.47    6.85
  -2   0  -2  280.76    6.54
   2   0   2  276.47    6.99
   2   0   2  280.61    4.96
   2   0   2  283.65    6.44
  -3   0  -2   -0.25    0.78
  -3   0  -2    2.31    1.56
  -3   0  -2   -0.67    0.94
   3   0   2   -1.00    0.69
   3   0   2    0.48    0.95
   3   0   2   -0.56    0.51
  -3   0  -2   -0.55    0.52
   4   0   2  124.48    3.37
  -4   0  -2  122.88    5.60
  -4   0  -2  125.75    3.49
   4   0   2  122.93    5.24
   4   0   2  122.69    6.01
  -4   0  -2  132.92    5.57
  -4   0  -2  125.98    5.41
  -5   0  -2    3.39    2.74
   5   0   2    0.04    2.22
   5   0   2    2.39    2.75
  -5   0  -2    0.10    1.62
  -5   0  -2   -1.32    0.91
  -5   0  -2   -0.57    1.84
  -6   0  -2  161.69    8.04
  -6   0  -2  157.31    7.41
   6   0   2  155.95    8.23
  -6   0  -2  170.03    7.57
  -6   0  -2  153.16    4.59
   6   0   2  163.61    7.45
  -7   0  -2   -1.90    1.90
  -7   0  -2    0.89    1.88
  -7   0  -2    0.91    1.14
  -7   0  -2   -0.28    1.89
   7   0   2    0.62    1.57
   7   0   2    0.01    2.50
  -8   0  -2   34.67    4.69
   8   0   2   34.96    5.68
  -8   0  -2   26.69    4.17
   8   0   2   26.93    4.54
  -8   0  -2   31.70    2.74
  -8   0  -2   40.64    5.99
  -9   0  -2   -0.71    2.52
  -9   0  -2   -0.50    1.07
  -9   0  -2   -1.19    1.91
   9   0   2   -3.18    1.27
   9   0   2   -0.94    2.58
  -9   0  -2    0.14    1.77
  10   0   2   21.09    5.89
 -10   0  -2   12.68    3.65
  10   0   2   18.44    4.65
 -10   0  -2   16.85    5.08
 -10   0  -2   13.80    1.87
 -10   0  -2   18.88    4.59
  11   0   2   -0.17    2.84
 -11   0  -2    1.35    3.36
 -11   0  -2   -0.20    2.08
  11   0   2   -1.43    2.99
 -11   0  -2   -2.21    3.23
  12   0   2   -0.86    2.85
 -12   0  -2    0.48    2.92
  12   0   2   -5.57    3.87
 -12   0  -2    1.81    3.38
  13   0   2   -0.58    3.53
 -13   0  -2    0.21    3.97
 -13   0  -2   -0.88    3.72
  13   0   2   -2.01    3.14
 -14   0  -2    5.35    4.78
  14   0   2    2.35    3.52
 -14  -1   2    2.25    1.40
 -14  -1   2    2.14    4.52
 -14  -1   2   -2.82    4.07
  14  -1  -2    4.81    4.21
  14  -1  -2    9.03    3.28
 -14   1   2    6.32    3.66
 -14   1   2    0.95    1.28
  14   1  -2    1.07    2.86
  14   1  -2   -2.74    5.60
 -14   1   2    2.26    4.43
  13  -1  -2   -2.01    3.15
 -13  -1   2    2.63    3.93
 -13  -1   2    2.16    4.26
 -13  -1   2    0.03    3.41
  13  -1  -2   -1.23    3.04
 -13  -1   2    2.99    1.65
  13   1  -2    3.63    4.29
 -13   1   2    0.10    3.71
 -13   1   2   -0.39    2.68
 -13   1   2    3.96    3.97
 -13   1   2   -0.16    1.15
  13   1  -2    0.99    3.71
  12  -1  -2   22.16    6.61
 -12  -1   2   21.83    5.68
 -12  -1   2   12.73    2.38
 -12  -1   2   16.94    5.28
 -12  -1   2   15.44    4.63
  12  -1  -2   13.69    4.17
  12   1  -2   14.99    4.01
 -12   1   2   20.57    4.61
 -12   1   2   10.50    4.41
  12   1  -2   18.11    5.38
 -12   1   2    9.14    3.95
 -12   1   2    5.76    2.20
 -11  -1   2   -0.70    1.47
  11  -1  -2   -3.78    3.87
 -11  -1   2   -3.39    3.51
 -11  -1   2   -1.27    3.24
 -11  -1   2    2.86    3.05
  11  -1  -2    0.69    3.29
  11   1  -2   -6.99    2.81
 -11   1   2    4.57    3.59
 -11   1   2    1.85    1.80
 -11   1   2    2.14    2.79
  11   1  -2    2.88    3.13
 -11   1   2    8.15    4.04
  10  -1  -2   15.83    3.95
  10  -1  -2   19.04    5.45
 -10  -1   2   11.91    3.93
 -10  -1   2   17.22    4.25
 -10  -1   2   21.68    4.36
 -10  -1   2   15.51    2.53
  10   1  -2   19.48    5.12
 -10   1   2   18.55    4.86
 -10   1   2   16.59    4.19
  10   1  -2   22.81    4.41
 -10   1   2   21.61    4.43
 -10   1   2   12.63    2.53
   9  -1  -2    6.07    3.00
  -9  -1   2    5.67    3.03
   9  -1  -2    7.69    3.39
  -9  -1   2    7.00    3.10
  -9  -1   2   10.97    3.15
  -9  -1   2    5.53    1.93
   9  -1  -2    7.83    3.41
   9   1  -2    6.85    4.05
  -9   1   2    7.86    3.54
  -9   1   2    8.52    2.43
  -9   1   2    6.01    3.80
  -9   1   2    9.04    3.05
   9   1  -2   11.75    3.69
   8  -1  -2   15.62    3.36
   8  -1  -2   22.18    3.69
  -8  -1   2   19.35    4.51
   8  -1  -2   18.85    4.66
  -8  -1   2   15.78    2.35
  -8  -1   2   17.71    3.69
   8   1  -2   21.04    4.33
  -8   1   2   20.40    3.02
  -8   1   2   18.24    3.74
  -8   1   2   24.36    4.42
   8   1  -2   23.19    3.79
   7  -1  -2    9.99    2.73
  -7  -1   2    5.18    2.32
  -7  -1   2    9.41    3.43
   7  -1  -2    6.00    2.15
   7  -1  -2   13.28    3.21
  -7   1   2    6.40    2.71
  -7   1   2    7.59    2.62
   7   1  -2    7.13    3.28
   7   1  -2    7.02    2.25
  -7   1   2    7.84    1.90
  -6  -1   2    3.49    1.88
   6  -1  -2    4.37    2.01
  -6  -1   2    3.87    3.48
   6  -1  -2    7.29    2.71
   6  -1  -2    0.44    2.08
   6   1  -2    6.74    3.33
  -6   1   2    5.53    2.08
   6   1  -2    5.09    1.91
  -6   1   2    2.28    2.31
   6   1  -2    3.38    1.89
  -6   1   2    3.03    2.45
  -5  -1   2    1.14    2.15
  -5  -1   2    2.19    2.14
   5  -1  -2   -0.02    1.64
   5  -1  -2    2.37    1.72
   5  -1  -2    1.87    2.16
   5   1  -2    2.66    2.14
  -5   1   2    1.35    2.10
  -5   1   2    6.19    3.00
   5   1  -2    2.17    2.23
   5   1  -2   -1.19    1.91
   4  -1  -2  122.47    5.41
   4  -1  -2  129.95    5.11
  -4  -1   2  123.02    5.21
  -4  -1   2  129.86    5.33
  -4  -1   2  125.49    5.89
   4  -1  -2  127.26    5.56
  -4   1   2  124.94    5.32
  -4   1   2  124.32    5.03
   4   1  -2  136.23    5.79
   4   1  -2  121.63    5.16
   4   1  -2  123.42    4.98
  -4   1   2  141.96    6.17
   3  -1  -2   31.64    2.55
  -3  -1   2   29.16    3.04
   3  -1  -2   23.83    2.75
  -3  -1   2   27.44    2.23
  -3  -1   2   27.08    2.55
   3  -1  -2   26.75    2.49
   3   1  -2   27.89    2.46
   3   1  -2   24.28    2.14
  -3   1   2   25.89    2.48
  -3   1   2   26.19    2.54
  -3   1   2   26.84    2.71
   3   1  -2   26.91    2.89
  -2  -1   2  467.17    9.49
  -2  -1   2  451.92    8.46
   2  -1  -2  470.23    8.93
   2  -1  -2  449.32    8.64
   2  -1  -2  434.39    9.06
  -2  -1   2  451.93    8.65
   2   1  -2  457.53    8.41
   2   1  -2  454.35    9.27
  -2   1   2  450.40    9.21
  -2   1   2  451.82    8.78
   2   1  -2  453.37    8.60
  -2   1   2  439.33    8.56
  -1  -1   2    2.82    0.59
  -1  -1   2    2.12    0.77
   1  -1  -2    2.23    0.79
   1  -1  -2    0.69    0.59
   1  -1  -2    2.22    0.86
  -1  -1   2    2.26    0.87
   1   1  -2    2.39    0.65
  -1   1   2    2.02    0.59
   1   1  -2    3.04    0.75
  -1   1   2    1.88    0.71
   1   1  -2    2.05    0.70
  -1   1   2    1.67    0.72
   0  -1  -2  511.36    8.10
   0   1  -2  510.64    8.11
   0   1   2  524.78    8.18
   1  -1   2    2.65    0.83
  -1  -1  -2    3.17    1.18
   1  -1   2    2.14    1.19
   1  -1   2    4.59    0.95
  -1  -1  -2    2.70    0.97
   1   1   2    1.70    0.93
   1   1   2    3.20    1.03
  -1   1  -2    2.49    0.99
  -1   1  -2    3.00    0.91
  -2  -1  -2  373.58    7.79
   2  -1   2  361.19    8.14
   2  -1   2  364.99    7.64
   2  -1   2  382.42    6.91
  -2  -1  -2  369.76    8.19
  -2   1  -2  368.76    6.78
   2   1   2  366.30    5.30
   2   1   2  364.08    8.18
  -2   1  -2  363.60    7.68
  -2   1  -2  364.24    7.42
   2   1   2  374.81    7.77
  -2   1  -2  368.41    8.16
  -3  -1  -2   44.84    3.22
   3  -1   2   38.74    2.89
  -3  -1  -2   46.44    2.83
   3  -1   2   41.50    2.85
   3  -1   2   45.33    2.18
  -3   1  -2   43.76    2.78
  -3   1  -2   43.08    2.16
  -3   1  -2   43.68    3.01
  -3   1  -2   42.76    2.67
   3   1   2   44.78    1.28
   3   1   2   42.88    3.35
   3   1   2   43.05    2.74
  -4  -1  -2  141.56    5.66
   4  -1   2  140.76    4.20
   4  -1   2  147.02    6.59
   4  -1   2  147.25    5.72
  -4  -1  -2  144.38    6.08
  -4  -1  -2  143.46    3.07
  -4   1  -2  150.77    4.40
   4   1   2  136.94    5.75
  -4   1  -2  141.27    5.53
  -4   1  -2  145.80    5.65
  -4   1  -2  151.00    6.43
   4   1   2  140.11    6.09
  -5  -1  -2   37.09    4.15
  -5  -1  -2   37.25    3.57
  -5  -1  -2   31.82    4.58
  -5  -1  -2   33.25    1.72
   5  -1   2   35.20    4.42
   5  -1   2   32.50    2.35
  -5   1  -2   27.73    3.71
   5   1   2   35.52    3.46
  -5   1  -2   30.17    2.47
  -5   1  -2   38.39    4.12
   5   1   2   34.74    4.18
  -5   1  -2   27.57    3.46
  -6  -1  -2    3.17    2.18
  -6  -1  -2    0.31    2.34
   6  -1   2    2.26    2.05
   6  -1   2    2.50    2.69
  -6  -1  -2    2.17    0.90
  -6  -1  -2    4.93    2.43
   6   1   2    2.58    2.26
  -6   1  -2    5.88    2.47
   6   1   2    3.09    1.76
  -6   1  -2    5.70    1.62
  -6   1  -2    2.09    1.95
  -6   1  -2    4.90    2.84
   7  -1   2   57.35    6.39
  -7  -1  -2   38.91    2.12
   7  -1   2   49.04    4.43
  -7  -1  -2   38.02    4.73
  -7  -1  -2   47.94    4.84
  -7  -1  -2   41.05    5.14
  -7   1  -2   51.46    4.95
   7   1   2   40.77    4.10
  -7   1  -2   48.94    4.88
   7   1   2   44.09    5.53
  -7   1  -2   41.22    4.93
  -7   1  -2   42.58    3.01
   8  -1   2    1.11    2.64
   8  -1   2   -1.81    2.04
  -8  -1  -2    0.36    2.23
  -8  -1  -2    1.73    2.40
  -8  -1  -2    1.11    0.91
  -8  -1  -2    1.00    2.04
  -8   1  -2   -1.53    2.29
   8   1   2   -1.49    2.80
  -8   1  -2   -0.60    1.59
   8   1   2    0.45    2.40
  -8   1  -2    2.76    1.44
  -8   1  -2    3.02    3.03
  -9  -1  -2    8.71    3.06
  -9  -1  -2    0.28    2.06
  -9  -1  -2    4.69    2.62
   9  -1   2    5.08    3.36
   9  -1   2    4.71    2.54
   9   1   2    8.92    3.59
  -9   1  -2    4.03    1.64
   9   1   2    3.30    2.45
  -9   1  -2    1.76    2.85
  -9   1  -2    2.43    2.66
  -9   1  -2    6.73    2.83
 -10  -1  -2   -1.75    2.95
 -10  -1  -2   -1.89    3.07
  10  -1   2   -1.74    2.17
  10  -1   2    4.08    4.07
 -10  -1  -2    2.15    3.24
  10   1   2   -2.49    1.50
 -10   1  -2   -0.49    1.94
 -10   1  -2    2.08    2.91
  10   1   2    1.54    4.32
 -10   1  -2    0.64    1.32
  11  -1   2   -0.67    3.16
 -11  -1  -2    1.64    2.51
 -11  -1  -2   -1.98    3.09
  11  -1   2   -1.29    2.81
 -11  -1  -2    1.32    3.25
 -11   1  -2   -1.68    1.17
  11   1   2   -0.85    2.30
 -11   1  -2    2.98    2.84
 -11   1  -2    3.56    2.93
  11   1   2   -3.35    2.39
 -11   1  -2   -3.48    3.16
 -12  -1  -2   -5.20    2.53
 -12  -1  -2    2.00    3.84
  12  -1   2   -6.73    3.92
 -12  -1  -2   -0.65    3.25
  12  -1   2   -2.53    3.33
  12   1   2   -3.10    2.30
 -12   1  -2   -0.22    3.82
  12   1   2   -1.15    4.78
 -12   1  -2    4.30    4.33
 -13  -1  -2    3.04    3.80
  13  -1   2    1.02    3.16
 -13  -1  -2   -1.94    2.81
  13  -1   2    3.28    3.07
 -13   1  -2   -1.11    3.31
  13   1   2    3.76    4.15
 -13   1  -2    3.98    3.62
  13   1   2   -0.40    3.66
  14  -1   2   -0.71    5.66
 -14  -1  -2   -1.56    4.29
  14  -1   2   -2.97    2.99
 -14   1  -2    0.51    3.75
  14   1   2  -12.99    5.34
  14   1   2    1.15    3.41
 -14  -2   2    2.43    1.19
 -14  -2   2  -10.22    3.32
 -14  -2   2   -0.53    3.59
  14  -2  -2   -1.85    3.71
  14  -2  -2    0.99    2.23
  14   2  -2   -8.59    5.70
  14   2  -2    4.26    3.55
 -14   2   2    1.06    4.27
 -14   2   2    0.47    2.08
 -13  -2   2    1.93    1.32
 -13  -2   2    8.51    4.80
 -13  -2   2    6.56    4.28
  13  -2  -2    0.28    2.89
  13  -2  -2   -1.20    3.41
 -13  -2   2    4.37    3.65
  13   2  -2    3.39    3.61
 -13   2   2    2.11    3.44
 -13   2   2    9.46    4.35
 -13   2   2    4.22    3.06
  13   2  -2    8.85    5.10
 -13   2   2    0.84    1.64
 -12  -2   2    1.37    1.25
  12  -2  -2    1.00    2.73
 -12  -2   2    7.87    3.84
  12  -2  -2   -0.21    4.07
 -12   2   2    3.84    3.66
 -12   2   2    4.79    4.64
  12   2  -2    4.99    3.45
 -12   2   2    2.84    1.57
 -12   2   2    6.37    3.60
  12   2  -2    1.71    3.31
 -11  -2   2    9.66    3.24
 -11  -2   2    6.91    4.12
 -11  -2   2    6.59    4.08
 -11  -2   2    6.23    1.69
  11  -2  -2    7.72    5.04
  11  -2  -2    3.36    3.43
 -11   2   2    5.96    3.66
 -11   2   2    9.51    3.24
  11   2  -2   13.53    4.66
  11   2  -2    9.45    3.35
 -11   2   2    4.60    2.11
 -11   2   2    9.56    3.84
  10  -2  -2    2.76    2.69
 -10  -2   2   -2.18    2.12
 -10  -2   2    2.42    2.23
  10  -2  -2   -3.85    3.57
 -10  -2   2   -0.41    1.34
  10  -2  -2    2.23    2.52
 -10  -2   2    2.49    2.38
 -10   2   2    2.41    2.05
 -10   2   2    1.68    2.56
  10   2  -2   -0.67    2.80
 -10   2   2    2.62    3.75
 -10   2   2    2.45    2.45
  10   2  -2   -3.08    4.05
   9  -2  -2   11.01    2.92
  -9  -2   2    8.64    3.66
  -9  -2   2   18.16    4.42
  -9  -2   2    8.64    1.94
  -9  -2   2   10.22    3.01
   9  -2  -2   15.91    4.35
   9  -2  -2   16.49    4.26
   9   2  -2   11.40    4.40
  -9   2   2    7.40    2.44
   9   2  -2    8.62    2.87
  -9   2   2   15.15    4.17
  -9   2   2   15.41    3.98
  -9   2   2   10.24    3.42
  -8  -2   2    4.37    3.47
  -8  -2   2   -0.20    2.01
  -8  -2   2    5.52    2.52
   8  -2  -2    0.90    1.38
   8  -2  -2    0.83    1.77
   8  -2  -2   -0.68    2.96
  -8   2   2    3.99    2.30
  -8   2   2    4.10    3.25
   8   2  -2    3.62    2.14
  -8   2   2    0.93    1.78
   8   2  -2    3.12    2.52
  -8   2   2    1.02    2.46
  -7  -2   2   -0.30    1.80
   7  -2  -2    0.83    2.00
   7  -2  -2    3.73    1.92
   7  -2  -2    1.48    2.03
  -7  -2   2    1.69    2.73
   7   2  -2    2.51    2.19
   7   2  -2    2.38    2.16
  -7   2   2    4.56    2.91
  -7   2   2    3.16    1.85
  -7   2   2    0.22    2.13
   6  -2  -2    2.94    2.25
  -6  -2   2    3.86    3.06
   6  -2  -2    2.61    1.80
   6  -2  -2    4.48    2.32
  -6  -2   2    2.00    2.09
  -6   2   2    1.50    1.82
  -6   2   2   -1.79    2.58
  -6   2   2    2.31    1.82
   6   2  -2    4.43    2.40
   6   2  -2    2.87    1.71
   5  -2  -2    3.62    2.28
  -5  -2   2    7.29    4.47
   5  -2  -2    4.49    2.38
  -5  -2   2    0.55    1.71
  -5  -2   2    3.87    2.23
  -5   2   2    3.74    2.04
  -5   2   2    1.55    2.14
   5   2  -2    5.15    1.87
  -5   2   2    0.74    1.75
  -5   2   2    4.56    2.39
   5   2  -2    4.40    2.82
  -4  -2   2    7.06    2.23
  -4  -2   2    4.79    1.55
   4  -2  -2    6.55    1.91
   4  -2  -2    3.31    1.72
   4  -2  -2    5.07    1.76
  -4  -2   2    4.60    1.45
  -4   2   2    6.70    1.79
   4   2  -2    4.52    1.31
  -4   2   2    4.77    2.22
  -4   2   2    6.65    1.89
   4   2  -2    5.58    1.94
   4   2  -2    4.28    1.85
  -4   2   2    5.01    1.78
   3  -2  -2   21.56    2.01
  -3  -2   2   17.64    2.38
  -3  -2   2   20.94    2.49
   3  -2  -2   23.61    2.75
  -3  -2   2   18.80    2.27
   3  -2  -2   25.50    2.60
  -3   2   2   23.68    2.07
   3   2  -2   19.53    1.99
  -3   2   2   19.70    1.79
   3   2  -2   24.38    2.29
  -3   2   2   23.70    2.36
  -3   2   2   18.63    2.16
   3   2  -2   21.14    2.83
   2  -2  -2   24.59    2.15
   2  -2  -2   23.41    2.12
  -2  -2   2   21.45    1.81
  -2   2   2   26.30    2.61
   2   2  -2   25.79    1.89
   2   2  -2   24.59    1.86
   2   2  -2   25.87    2.21
  -2   2   2   24.98    1.87
  -2   2   2   26.57    2.04
   1  -2  -2    9.08    1.29
  -1  -2   2   10.66    1.22
  -1  -2   2   13.16    0.99
  -1  -2   2   11.19    1.38
   1  -2  -2   12.52    1.30
   1   2  -2   13.62    1.44
  -1   2   2   12.31    1.27
  -1   2   2   10.45    1.17
   0  -2   2   14.15    1.24
   0  -2  -2   14.17    1.17
   0  -2   2   15.31    1.29
   0   2   2   14.97    1.21
   0   2  -2   14.44    1.19
   1  -2   2   65.75    2.56
   1  -2   2   63.88    2.66
  -1  -2  -2   65.36    2.66
  -1  -2  -2   62.38    2.45
   1  -2   2   64.96    2.13
   1  -2   2   62.23    2.69
   1   2   2   62.98    2.67
  -1   2  -2   65.51    2.54
  -1   2  -2   62.62    2.58
  -1   2  -2   66.54    2.72
  -1   2  -2   65.91    2.25
   2  -2   2   65.75    2.80
  -2  -2  -2   73.05    3.36
   2  -2   2   64.20    2.78
   2  -2   2   67.26    3.30
   2  -2   2   64.30    2.97
  -2  -2  -2   65.99    2.86
  -2   2  -2   60.43    3.49
  -2   2  -2   65.10    3.23
  -2   2  -2   67.58    2.94
   2   2   2   65.94    1.28
  -2   2  -2   68.09    2.83
   2   2   2   68.65    2.99
   2   2   2   68.00    3.45
   3  -2   2    4.19    1.19
  -3  -2  -2    4.68    1.25
   3  -2   2    3.32    1.21
   3  -2   2    3.78    1.21
  -3  -2  -2    6.98    1.95
   3  -2   2    3.72    1.56
  -3   2  -2    4.78    1.29
  -3   2  -2    3.54    1.15
   3   2   2    5.96    1.76
  -3   2  -2    2.41    1.17
   3   2   2    3.83    1.33
  -3   2  -2    4.41    1.33
   4  -2   2    2.64    2.17
  -4  -2  -2    2.58    1.76
  -4  -2  -2    3.36    1.51
   4  -2   2    4.64    2.15
   4   2   2    1.73    1.68
  -4   2  -2    3.58    1.74
   4   2   2    2.94    1.59
  -4   2  -2    2.12    1.76
  -4   2  -2    2.79    1.51
   5  -2   2   10.54    2.45
  -5  -2  -2   17.56    3.23
  -5  -2  -2   13.67    3.43
   5  -2   2   15.05    3.02
   5  -2   2   18.07    2.32
  -5  -2  -2   12.68    2.75
  -5   2  -2    8.96    2.22
  -5   2  -2   11.37    2.34
   5   2   2    9.63    3.13
  -5   2  -2   12.06    3.12
  -5   2  -2   12.32    2.15
   5   2   2   16.07    3.07
  -6  -2  -2    1.53    2.18
  -6  -2  -2    1.64    2.29
   6  -2   2    1.64    2.78
  -6  -2  -2    1.20    1.43
   6  -2   2    1.28    1.73
   6  -2   2    0.85    1.26
   6   2   2    1.31    1.44
  -6   2  -2    0.96    1.60
   6   2   2    4.48    2.84
  -6   2  -2    1.03    2.38
  -6   2  -2    0.74    1.31
  -6   2  -2    0.26    1.46
   7  -2   2   17.55    3.26
  -7  -2  -2   25.76    4.50
  -7  -2  -2   16.13    3.57
  -7  -2  -2   21.47    3.71
   7  -2   2   25.71    4.81
  -7   2  -2   24.29    4.35
  -7   2  -2   20.20    3.56
  -7   2  -2   24.21    2.84
   7   2   2   20.28    4.24
   7   2   2   19.77    3.68
  -7   2  -2   24.97    3.62
  -8  -2  -2   -0.68    2.28
   8  -2   2    0.71    2.37
   8  -2   2    0.52    2.29
  -8  -2  -2    0.56    2.38
  -8  -2  -2   -0.92    1.83
  -8   2  -2   -2.10    2.07
   8   2   2    1.82    2.54
   8   2   2   -0.11    2.17
  -8   2  -2    0.54    2.13
  -8   2  -2    1.16    1.82
  -8   2  -2    0.38    1.49
  -9  -2  -2   34.17    5.07
  -9  -2  -2   40.14    5.51
   9  -2   2   43.10    6.42
  -9  -2  -2   34.48    5.30
   9  -2   2   51.98    6.29
   9   2   2   40.81    6.58
  -9   2  -2   39.67    5.53
   9   2   2   39.19    5.52
  -9   2  -2   41.66    3.55
  -9   2  -2   27.68    4.59
  -9   2  -2   37.73    6.07
  10  -2   2    7.23    3.04
 -10  -2  -2   14.47    4.29
  10  -2   2    8.99    4.80
 -10  -2  -2    8.84    4.05
 -10  -2  -2   10.38    3.63
  10   2   2   10.51    3.27
 -10   2  -2   10.42    3.95
 -10   2  -2    5.83    3.22
 -10   2  -2    4.57    3.10
 -10   2  -2    5.71    1.85
  10   2   2    7.35    3.31
 -11  -2  -2   23.60    5.32
  11  -2   2   24.96    5.24
 -11  -2  -2   21.53    4.70
 -11  -2  -2   28.80    5.66
  11  -2   2   27.38    6.13
 -11   2  -2   19.63    5.02
  11   2   2   24.03    4.90
 -11   2  -2   29.22    5.61
 -11   2  -2   26.73    5.05
  11   2   2   33.00    6.98
 -12  -2  -2   -3.34    3.26
 -12  -2  -2    6.35    3.85
 -12  -2  -2    5.40    3.73
  12  -2   2    0.85    2.92
  12  -2   2    2.73    4.78
  12   2   2   -3.84    2.92
  12   2   2   -2.08    3.13
 -12   2  -2    1.22    3.55
 -12   2  -2   -0.84    3.21
  13  -2   2   18.93    5.09
 -13  -2  -2    3.36    4.30
  13  -2   2    0.82    5.71
 -13   2  -2    6.85    4.41
  13   2   2    6.29    5.07
  13   2   2   12.71    4.51
 -14  -2  -2    3.34    3.26
  14  -2   2   -2.60    3.79
 -14   2  -2    3.80    4.96
  14   2   2   -1.57    3.72
  14  -3  -2   -3.65    5.30
  14  -3  -2    5.98    3.06
 -14  -3   2   -0.10    4.50
 -14  -3   2   -3.69    2.64
  14   3  -2    5.25    3.57
  14   3  -2   -6.79    2.83
 -14   3   2   -5.93    6.31
 -14   3   2   -2.70    3.79
 -14   3   2   -1.92    1.96
 -13  -3   2   16.74    5.63
 -13  -3   2    3.25    3.97
  13  -3  -2   -3.58    2.70
 -13  -3   2   -0.07    3.83
 -13  -3   2    3.92    1.55
  13  -3  -2   -0.85    4.92
 -13   3   2    3.98    3.02
 -13   3   2    5.62    3.92
 -13   3   2   -1.32    2.90
 -13   3   2    5.92    2.73
  13   3  -2   -1.99    3.22
  13   3  -2    4.98    2.83
  12  -3  -2    7.51    3.91
 -12  -3   2    7.67    1.69
 -12  -3   2   11.41    4.43
  12  -3  -2    9.60    5.48
 -12  -3   2    8.39    3.97
 -12  -3   2   10.35    4.02
 -12   3   2    8.95    3.76
 -12   3   2   10.71    5.02
  12   3  -2    7.43    4.16
  12   3  -2   16.27    4.65
 -12   3   2    2.48    1.67
 -12   3   2   12.95    4.19
 -11  -3   2    1.17    1.43
 -11  -3   2    1.79    3.80
 -11  -3   2    4.36    3.03
 -11  -3   2    3.45    2.76
  11  -3  -2    0.25    4.26
  11  -3  -2    2.09    1.95
 -11   3   2   -0.20    2.22
 -11   3   2    2.01    1.85
 -11   3   2    2.96    3.90
 -11   3   2    2.74    3.05
  11   3  -2    2.12    4.08
  11   3  -2    3.02    2.85
  10  -3  -2   19.64    4.61
 -10  -3   2   14.85    3.86
 -10  -3   2   12.35    4.12
  10  -3  -2   11.58    3.73
 -10  -3   2   21.95    4.66
  10  -3  -2   19.84    5.59
 -10  -3   2    9.17    1.86
  10   3  -2   15.36    4.15
  10   3  -2   27.04    6.03
 -10   3   2   15.17    2.94
 -10   3   2   12.03    4.17
 -10   3   2   12.74    4.07
 -10   3   2   16.13    3.82
  -9  -3   2    9.54    3.49
  -9  -3   2   14.15    4.35
   9  -3  -2    8.25    3.60
   9  -3  -2    7.97    2.79
  -9  -3   2    6.81    1.58
   9  -3  -2    8.22    3.23
  -9   3   2   12.73    4.49
   9   3  -2    9.92    3.04
  -9   3   2   14.64    3.86
  -9   3   2   12.92    2.77
  -9   3   2   11.53    3.28
   9   3  -2    6.72    3.30
  -8  -3   2   14.96    3.44
   8  -3  -2   17.46    3.58
  -8  -3   2   21.05    4.60
  -8  -3   2   18.91    3.72
   8  -3  -2   21.14    4.89
   8  -3  -2   15.58    3.26
  -8   3   2   15.00    3.44
  -8   3   2   19.45    4.09
  -8   3   2   13.16    2.87
   8   3  -2   18.60    4.56
   8   3  -2   25.33    5.07
   7  -3  -2    0.30    1.46
   7  -3  -2   -0.81    1.62
  -7  -3   2   -0.65    2.25
   7  -3  -2    0.69    1.92
  -7  -3   2   -1.26    1.64
   7   3  -2   -2.33    2.32
  -7   3   2    1.09    1.66
  -7   3   2    6.00    2.17
  -7   3   2   -0.60    1.90
  -7   3   2   -0.94    1.61
   7   3  -2    1.19    1.95
   6  -3  -2    7.63    2.51
   6  -3  -2    6.04    2.29
  -6  -3   2    4.58    2.88
   6  -3  -2    9.68    2.78
  -6  -3   2    6.78    2.25
  -6   3   2    7.52    2.46
  -6   3   2    7.14    2.20
   6   3  -2    7.78    2.69
  -6   3   2    4.16    2.38
   6   3  -2    7.89    3.26
  -6   3   2    5.47    3.04
   5  -3  -2   -0.82    2.55
   5  -3  -2    0.26    2.19
  -5  -3   2   -0.73    1.32
  -5  -3   2   -0.34    1.62
   5  -3  -2    0.93    1.53
  -5  -3   2   -0.81    1.67
  -5   3   2   -0.77    2.16
  -5   3   2   -2.62    1.51
   5   3  -2    0.34    2.51
  -5   3   2   -2.39    1.73
   5   3  -2    0.33    2.11
  -5   3   2    0.89    1.97
  -4  -3   2   48.38    3.46
   4  -3  -2   48.24    3.23
   4  -3  -2   49.90    4.07
  -4  -3   2   46.33    3.51
  -4  -3   2   47.07    3.69
   4  -3  -2   51.44    4.11
   4   3  -2   52.44    3.87
  -4   3   2   49.05    3.28
   4   3  -2   47.24    3.45
  -4   3   2   51.96    4.15
  -4   3   2   54.09    4.22
  -4   3   2   50.20    3.40
   3  -3  -2   62.17    3.25
  -3  -3   2   61.51    3.25
   3  -3  -2   59.69    3.51
  -3  -3   2   60.57    3.05
   3  -3  -2   58.15    3.59
  -3  -3   2   58.47    3.62
  -3   3   2   68.36    3.43
   3   3  -2   52.48    3.05
  -3   3   2   59.00    3.53
  -3   3   2   63.83    3.74
  -3   3   2   54.92    2.97
   3   3  -2   60.12    3.45
  -2  -3   2  305.82    6.11
   2  -3  -2  283.40    6.34
   2  -3  -2  298.17    7.08
   2  -3  -2  291.30    6.94
  -2  -3   2  292.92    7.01
  -2  -3   2  285.42    6.40
  -2   3   2  296.68    6.96
   2   3  -2  296.44    6.92
  -2   3   2  295.27    6.48
   1  -3  -2   37.12    1.92
   1  -3  -2   39.87    1.82
  -1  -3   2   38.68    1.82
   1  -3  -2   41.87    2.46
  -1  -3   2   40.02    2.05
  -1   3   2   38.93    1.83
   1   3  -2   39.51    1.93
  -1   3   2   42.31    2.23
   1   3  -2   32.32    1.68
  -1   3   2   40.68    2.24
  -1   3   2   35.62    2.37
   0  -3  -2  398.06    6.65
   0  -3  -2  400.41    6.63
   0  -3   2  406.65    5.70
   0  -3   2  417.57    8.02
   0  -3   2  409.21    6.83
   0  -3   2  410.81    6.87
   0   3   2  411.94    6.74
   0   3  -2  389.52    6.68
   0   3   2  394.94    6.66
   0   3  -2  383.22    6.69
   0   3   2  391.67    7.30
   1  -3   2   46.34    1.94
   1  -3   2   42.97    2.06
   1  -3   2   43.88    2.21
  -1  -3  -2   42.22    2.15
  -1  -3  -2   42.95    2.02
   1  -3   2   39.64    2.49
  -1   3  -2   43.63    2.16
  -1   3  -2   43.03    1.99
   1   3   2   46.87    2.36
   1   3   2   43.41    1.84
  -1   3  -2   45.39    2.61
   2  -3   2   28.89    2.06
   2  -3   2   28.91    2.24
   2  -3   2   26.43    2.31
  -2  -3  -2   26.80    2.02
   2  -3   2   31.18    2.00
  -2  -3  -2   28.69    2.08
   2   3   2   27.30    2.03
  -2   3  -2   32.02    2.28
  -2   3  -2   26.81    2.18
   2   3   2   30.40    2.31
  -2   3  -2   27.29    2.04
  -2   3  -2   32.40    2.34
   2   3   2   27.77    1.16
   3  -3   2  196.05    5.88
   3  -3   2  181.92    5.80
  -3  -3  -2  197.74    6.38
   3  -3   2  189.01    6.27
   3  -3   2  189.81    5.64
  -3  -3  -2  191.18    5.90
  -3   3  -2  187.27    6.14
   3   3   2  196.82    5.91
   3   3   2  183.38    6.32
  -3   3  -2  191.11    6.12
  -3   3  -2  188.59    5.69
  -3   3  -2  192.51    5.93
   4  -3   2    1.91    1.81
   4  -3   2    0.47    1.47
   4  -3   2    2.09    1.44
  -4  -3  -2    1.43    1.77
  -4  -3  -2    1.25    1.53
   4  -3   2    0.58    2.29
  -4   3  -2    1.74    1.85
  -4   3  -2    1.62    1.65
  -4   3  -2    0.80    1.40
   4   3   2    0.62    2.21
   4   3   2    1.43    1.74
  -4   3  -2   -0.21    1.63
  -5  -3  -2   86.32    5.67
  -5  -3  -2   73.06    4.57
   5  -3   2   88.33    4.25
   5  -3   2   85.99    4.91
   5  -3   2   90.59    5.00
   5   3   2   81.56    5.40
   5   3   2   91.95    5.00
  -5   3  -2   79.44    4.26
  -5   3  -2   91.56    5.31
  -5   3  -2   89.26    5.49
  -5   3  -2   85.87    5.33
  -6  -3  -2    3.30    1.77
   6  -3   2    1.97    2.61
   6  -3   2    1.57    1.27
   6  -3   2    1.20    1.65
  -6  -3  -2    1.35    1.74
  -6  -3  -2    4.35    2.61
  -6   3  -2    3.28    2.12
  -6   3  -2    3.66    2.24
   6   3   2    1.88    2.07
   6   3   2    1.59    1.71
  -6   3  -2    0.80    1.69
  -6   3  -2   -0.70    1.34
  -7  -3  -2   37.29    4.55
   7  -3   2   43.69    4.68
  -7  -3  -2   39.87    5.11
  -7  -3  -2   40.98    4.19
   7  -3   2   32.44    5.38
  -7   3  -2   41.47    4.20
  -7   3  -2   30.78    4.36
   7   3   2   44.62    4.56
   7   3   2   39.22    5.30
  -7   3  -2   34.31    3.33
  -7   3  -2   40.82    5.30
   8  -3   2   19.20    4.74
  -8  -3  -2   11.66    3.52
   8  -3   2   15.28    3.52
  -8  -3  -2   20.11    4.48
  -8  -3  -2   16.94    4.03
  -8   3  -2   16.65    3.63
  -8   3  -2   13.31    3.28
   8   3   2   16.81    3.52
  -8   3  -2   20.11    4.32
  -8   3  -2   16.26    2.76
   8   3   2   17.00    4.54
   9  -3   2    2.09    2.66
  -9  -3  -2    5.56    2.66
  -9  -3  -2    7.71    3.34
   9  -3   2    6.66    3.39
  -9  -3  -2    6.00    2.93
   9   3   2    6.12    5.51
  -9   3  -2    4.22    1.90
   9   3   2    4.09    2.95
  -9   3  -2    3.30    3.93
  -9   3  -2    1.49    2.20
  -9   3  -2    0.78    2.45
 -10  -3  -2    9.91    3.98
 -10  -3  -2    4.10    2.87
  10  -3   2   12.76    5.09
 -10  -3  -2    5.43    3.45
  10  -3   2    9.02    3.20
 -10   3  -2   10.63    4.41
 -10   3  -2    8.71    3.25
 -10   3  -2    7.28    3.15
 -10   3  -2    4.85    1.66
  10   3   2    9.97    4.79
  10   3   2    9.62    3.83
 -11  -3  -2    0.99    2.44
 -11  -3  -2   -3.43    2.87
  11  -3   2    1.52    3.08
 -11  -3  -2    1.42    4.23
  11  -3   2    3.25    4.32
  11   3   2   -1.31    2.19
 -11   3  -2    0.88    1.50
 -11   3  -2    3.76    3.48
  11   3   2   -1.80    2.62
 -11   3  -2   -0.69    3.08
 -11   3  -2    0.12    2.30
 -12  -3  -2    0.57    3.58
 -12  -3  -2    0.17    3.46
  12  -3   2    7.17    3.80
  12  -3   2    3.69    5.43
 -12  -3  -2   -1.87    2.75
 -12   3  -2   -0.22    2.42
  12   3   2    0.98    4.21
  12   3   2    2.06    2.38
 -12   3  -2    0.21    2.24
 -12   3  -2    1.99    1.38
 -13  -3  -2    1.91    3.70
  13  -3   2   -5.16    3.33
  13  -3   2   10.47    4.29
  13   3   2    1.26    2.74
  13   3   2   -6.98    6.80
 -13   3  -2    3.64    3.20
 -13   3  -2    1.56    3.60
  14  -4  -2   -3.63    2.98
 -14  -4   2    0.32    2.78
  14  -4  -2  -12.51    4.71
 -14  -4   2   10.93    5.25
  14   4  -2    3.29    3.44
  14   4  -2  -10.39    4.18
 -14   4   2    2.19    3.01
 -14   4   2    3.00    3.67
 -14   4   2    3.83    2.53
  13  -4  -2    0.00    2.02
 -13  -4   2    0.39    2.66
 -13  -4   2    0.82    3.64
  13  -4  -2   -8.58    4.12
 -13  -4   2    0.11    0.64
 -13  -4   2    1.02    3.42
  13   4  -2   -4.30    4.01
  13   4  -2   -1.44    3.56
 -13   4   2   -0.49    3.90
 -13   4   2    1.42    2.30
 -13   4   2   -0.10    2.44
 -13   4   2    2.48    2.89
  12  -4  -2   -5.52    2.11
  12  -4  -2   -3.05    3.74
 -12  -4   2   -0.91    2.96
 -12  -4   2    1.27    2.63
 -12  -4   2   -0.92    2.20
 -12   4   2   -0.90    1.75
 -12   4   2   -3.63    2.47
  12   4  -2   -3.05    1.72
 -12   4   2    0.65    3.16
  12   4  -2   -4.77    3.41
 -12   4   2   -0.19    3.14
 -11  -4   2   -0.99    2.60
  11  -4  -2   -1.08    1.84
 -11  -4   2    3.12    2.65
  11  -4  -2    3.74    4.89
 -11  -4   2    0.35    1.09
 -11  -4   2    3.17    3.82
  11  -4  -2   -0.11    2.42
 -11   4   2    0.79    2.41
 -11   4   2   -3.52    2.55
 -11   4   2    1.47    1.98
  11   4  -2   -3.09    2.35
 -11   4   2    5.38    2.94
  11   4  -2    1.35    2.98
 -10  -4   2    5.20    1.55
 -10  -4   2    6.98    3.75
 -10  -4   2    0.30    2.85
 -10  -4   2    4.04    3.39
  10  -4  -2    5.19    3.32
  10  -4  -2    2.59    2.90
  10  -4  -2    6.31    3.81
 -10   4   2    5.18    2.83
  10   4  -2    9.54    4.64
 -10   4   2    3.20    2.28
  10   4  -2    5.16    2.77
 -10   4   2    5.50    3.89
 -10   4   2   -0.42    2.58
   9  -4  -2   19.18    4.47
  -9  -4   2   20.86    5.19
   9  -4  -2   17.98    3.96
   9  -4  -2   15.01    3.55
  -9  -4   2   16.41    3.72
  -9  -4   2   15.32    3.71
  -9   4   2   16.85    4.01
  -9   4   2   18.99    4.18
  -9   4   2   19.78    4.57
   9   4  -2   22.08    4.51
  -9   4   2   15.54    3.23
   9   4  -2   20.66    4.92
   8  -4  -2   42.61    6.11
   8  -4  -2   37.40    4.83
   8  -4  -2   43.24    5.37
  -8  -4   2   36.26    5.01
  -8  -4   2   29.30    4.26
  -8  -4   2   39.71    5.23
  -8   4   2   36.81    4.63
  -8   4   2   45.18    4.32
  -8   4   2   40.25    5.17
   8   4  -2   37.20    5.79
  -8   4   2   33.88    5.46
   8   4  -2   42.87    5.19
  -7  -4   2   75.60    5.30
   7  -4  -2   59.74    5.87
   7  -4  -2   70.75    5.33
  -7  -4   2   68.97    5.51
   7  -4  -2   75.72    5.91
  -7  -4   2   61.97    4.89
   7   4  -2   65.12    6.02
  -7   4   2   65.24    5.70
  -7   4   2   70.28    4.94
  -7   4   2   58.83    5.08
  -7   4   2   68.71    5.52
   7   4  -2   68.41    5.18
  -6  -4   2  187.29    7.80
  -6  -4   2  180.56    8.23
   6  -4  -2  188.67    8.62
   6  -4  -2  198.21    8.65
   6  -4  -2  185.74    7.58
  -6  -4   2  195.87    8.01
   6   4  -2  178.20    8.48
   6   4  -2  199.32    7.82
  -6   4   2  178.50    7.56
  -6   4   2  187.85    8.23
  -6   4   2  183.94    7.38
  -6   4   2  199.02    8.71
   5  -4  -2  103.78    6.16
   5  -4  -2   94.50    6.12
  -5  -4   2   93.64    5.35
  -5  -4   2  109.26    6.38
   5  -4  -2   94.21    5.23
  -5  -4   2  101.38    5.45
   5   4  -2   95.83    6.14
  -5   4   2   93.97    5.55
  -5   4   2   89.91    5.26
   5   4  -2  109.68    5.55
  -5   4   2  104.15    5.39
  -5   4   2  107.56    5.89
   4  -4  -2  111.06    5.66
   4  -4  -2  102.46    5.52
  -4  -4   2  106.72    4.93
   4  -4  -2  110.08    4.92
  -4  -4   2   98.97    4.72
  -4  -4   2  100.28    5.45
   4   4  -2   97.53    5.43
  -4   4   2  110.02    5.32
  -4   4   2  101.82    4.63
   4   4  -2  109.63    4.90
  -4   4   2  107.41    5.15
  -4   4   2  110.13    5.65
   3  -4  -2   92.02    4.34
   3  -4  -2   96.73    4.58
  -3  -4   2   91.37    4.35
   3  -4  -2   99.80    4.01
  -3  -4   2  100.71    3.94
  -3  -4   2   95.41    4.00
  -3   4   2   91.32    3.97
   3   4  -2   92.29    4.39
  -3   4   2   96.40    4.27
  -3   4   2   93.75    4.41
   2  -4  -2   84.68    3.64
   2  -4  -2   81.10    3.08
  -2  -4   2   83.18    3.16
   2  -4  -2   85.33    3.54
  -2  -4   2   87.85    3.60
   2  -4  -2   88.98    3.80
  -2   4   2   87.49    3.19
  -2   4   2   91.32    3.83
  -2   4   2   93.83    3.88
  -2   4   2   87.56    3.46
   2   4  -2   86.82    3.45
   1  -4  -2   15.49    1.38
  -1  -4   2   18.79    1.57
   1  -4  -2   17.02    1.64
  -1  -4   2   15.76    1.38
  -1  -4   2   18.62    1.63
   1  -4  -2   20.18    1.80
   1  -4  -2   16.22    1.37
  -1   4   2   18.59    1.58
  -1   4   2   17.08    1.58
   1   4  -2   18.46    1.47
   1   4  -2   19.37    1.44
  -1   4   2   19.31    2.04
   0  -4   2   71.11    2.34
   0  -4  -2   69.72    2.83
   0  -4   2   76.26    2.37
   0  -4  -2   73.79    2.18
   0  -4  -2   71.13    2.15
   0  -4   2   74.52    3.30
   0  -4   2   73.05    1.96
   0   4  -2   73.19    2.28
   0   4   2   72.26    2.22
   0   4   2   70.47    3.01
   0   4   2   69.24    2.27
   1  -4   2   16.40    1.49
  -1  -4  -2   15.70    1.45
   1  -4   2   13.21    1.37
  -1  -4  -2   17.36    1.43
  -1  -4  -2   15.33    1.35
   1  -4   2   15.34    1.96
   1  -4   2   15.39    1.33
  -1   4  -2   17.56    1.54
  -1   4  -2   19.00    2.33
  -1   4  -2   16.19    1.30
   1   4   2   17.93    1.53
   1   4   2   18.13    1.40
  -1   4  -2   14.98    1.31
   1   4   2   15.06    1.48
   2  -4   2   15.96    1.63
   2  -4   2   10.76    1.39
   2  -4   2   17.87    2.32
  -2  -4  -2   12.87    1.11
  -2  -4  -2   12.75    1.74
  -2  -4  -2   13.73    1.67
   2  -4   2   15.76    2.03
  -2   4  -2   18.73    1.95
   2   4   2   15.21    1.91
  -2   4  -2   13.69    1.66
  -2   4  -2   14.33    1.75
   2   4   2   13.61    1.17
  -3  -4  -2    9.48    1.83
   3  -4   2    7.04    1.69
   3  -4   2   10.96    2.28
   3  -4   2    8.60    3.07
   3  -4   2   12.97    2.22
   3   4   2   11.20    2.04
  -3   4  -2    9.91    1.97
   3   4   2    8.75    1.86
  -3   4  -2   12.69    2.13
  -3   4  -2   11.70    2.15
  -3   4  -2   10.05    2.05
  -4  -4  -2   71.95    4.84
   4  -4   2   75.72    4.20
  -4  -4  -2   70.63    4.05
   4  -4   2   72.93    4.61
   4  -4   2   68.51    4.46
   4  -4   2   73.35    4.46
  -4   4  -2   71.85    4.28
  -4   4  -2   65.88    4.78
   4   4   2   72.61    5.00
  -4   4  -2   71.07    4.42
   4   4   2   70.70    4.31
  -4   4  -2   66.01    4.32
  -5  -4  -2   76.05    4.91
   5  -4   2   76.42    5.66
   5  -4   2   73.08    4.12
  -5  -4  -2   72.82    4.80
   5  -4   2   72.14    4.76
   5  -4   2   82.24    5.05
   5   4   2   75.84    4.83
  -5   4  -2   79.00    5.37
  -5   4  -2   75.09    5.00
   5   4   2   80.04    5.26
  -5   4  -2   79.39    4.53
  -5   4  -2   77.86    4.63
   6  -4   2   52.38    4.60
   6  -4   2   54.41    3.74
   6  -4   2   49.96    4.74
  -6  -4  -2   51.15    4.51
  -6  -4  -2   49.30    4.52
   6  -4   2   52.68    4.41
  -6   4  -2   49.53    3.85
  -6   4  -2   62.08    5.22
   6   4   2   50.88    4.35
  -6   4  -2   50.02    4.85
  -6   4  -2   51.42    4.23
   6   4   2   58.01    4.95
   7  -4   2   45.12    3.54
   7  -4   2   48.31    6.02
  -7  -4  -2   45.21    4.85
  -7  -4  -2   44.28    4.59
   7  -4   2   50.14    4.86
  -7  -4  -2   40.90    4.35
  -7   4  -2   40.66    3.87
  -7   4  -2   51.45    4.99
   7   4   2   46.37    4.64
   7   4   2   54.90    6.39
  -7   4  -2   49.37    4.80
  -7   4  -2   49.54    6.12
   8  -4   2   34.50    4.66
  -8  -4  -2   37.39    5.30
  -8  -4  -2   41.80    5.89
  -8  -4  -2   42.96    5.34
   8  -4   2   63.00    7.76
  -8   4  -2   54.27    5.60
   8   4   2   44.94    5.86
   8   4   2   51.27    6.23
  -8   4  -2   42.12    6.00
  -8   4  -2   48.00    4.27
  -8   4  -2   30.69    4.80
  -9  -4  -2   13.15    4.00
  -9  -4  -2   16.93    4.39
  -9  -4  -2   24.40    4.86
   9  -4   2   14.98    4.23
   9  -4   2   17.03    4.20
   9   4   2   18.71    4.04
  -9   4  -2   10.61    2.47
   9   4   2   17.35    5.11
  -9   4  -2   19.89    4.11
  -9   4  -2   17.86    3.80
  -9   4  -2   14.88    4.61
 -10  -4  -2    6.23    3.14
  10  -4   2    9.56    5.09
 -10  -4  -2    7.85    3.15
  10  -4   2    4.76    3.37
 -10  -4  -2    2.30    3.22
 -10   4  -2    3.06    1.77
 -10   4  -2    7.15    3.86
 -10   4  -2    8.92    3.59
  10   4   2    9.08    3.66
 -10   4  -2    5.43    3.25
  10   4   2    7.57    3.48
 -11  -4  -2    3.36    3.34
 -11  -4  -2    0.15    3.56
 -11  -4  -2   -1.04    2.74
  11  -4   2    4.55    3.57
  11  -4   2    1.31    2.28
  11   4   2    6.02    4.39
 -11   4  -2    5.51    3.68
  11   4   2   -0.11    3.08
 -11   4  -2    0.94    1.62
 -11   4  -2    7.75    4.10
 -11   4  -2   -0.76    3.11
  12  -4   2  -10.60    4.48
  12  -4   2    3.14    2.36
 -12  -4  -2    0.77    2.61
 -12  -4  -2    0.02    3.65
 -12  -4  -2    0.88    3.50
 -12   4  -2   -1.07    3.49
 -12   4  -2   -5.10    1.74
 -12   4  -2    0.29    1.19
  12   4   2   -3.14    4.06
  12   4   2    5.47    2.91
  13  -4   2    3.36    2.31
 -13  -4  -2    3.99    3.90
  13   4   2   -2.11    3.47
  13   4   2    2.66    3.81
 -13   4  -2    1.28    3.05
 -13   4  -2   -2.09    4.30
 -14  -5   2    4.04    4.49
 -14  -5   2   -0.71    3.07
  14  -5  -2    0.27    3.09
  14  -5  -2    7.72    5.85
 -14   5   2   -8.99    3.94
 -14   5   2   -3.77    4.22
  14   5  -2   -0.05    2.72
 -14   5   2    0.29    2.39
  13  -5  -2  -13.68    6.19
  13  -5  -2   -1.19    2.84
 -13  -5   2    4.49    4.56
 -13  -5   2    5.59    4.09
 -13  -5   2    3.80    3.77
 -13   5   2    0.78    2.39
  13   5  -2    1.13    3.33
  13   5  -2    5.72    3.33
 -13   5   2   -2.22    3.74
 -13   5   2    4.50    2.99
 -13   5   2   -1.07    3.59
 -12  -5   2    8.61    4.64
 -12  -5   2    9.65    4.40
  12  -5  -2    4.29    2.79
  12  -5  -2   -6.40    4.07
 -12  -5   2    6.86    4.08
 -12  -5   2    5.07    0.98
  12  -5  -2    1.12    2.32
  12   5  -2    2.82    3.15
 -12   5   2    4.99    3.17
  12   5  -2    3.58    4.50
 -12   5   2    6.87    3.02
 -12   5   2    6.29    4.67
 -12   5   2    8.31    4.05
  11  -5  -2    4.26    2.53
 -11  -5   2    0.41    3.41
  11  -5  -2    1.75    2.99
 -11  -5   2    6.46    3.41
 -11  -5   2    3.49    1.41
 -11  -5   2    1.46    2.85
  11  -5  -2    2.83    3.38
  11   5  -2    8.04    3.40
  11   5  -2    5.50    4.66
 -11   5   2    3.56    4.12
 -11   5   2   -0.50    1.79
 -11   5   2    1.00    2.87
 -11   5   2    5.04    3.03
  10  -5  -2    7.34    3.11
 -10  -5   2    8.39    2.96
  10  -5  -2   14.32    4.56
 -10  -5   2    5.68    4.24
 -10  -5   2    9.92    3.86
 -10   5   2    5.89    3.43
 -10   5   2    5.68    2.58
 -10   5   2   12.18    4.09
  10   5  -2    6.24    3.01
  10   5  -2    6.61    3.70
 -10   5   2    8.23    3.74
  -9  -5   2    8.78    3.29
   9  -5  -2    4.74    4.14
   9  -5  -2    8.50    3.22
  -9  -5   2    5.50    3.08
   9  -5  -2    8.96    3.14
  -9  -5   2    9.40    3.65
   9   5  -2    4.40    2.38
  -9   5   2   10.81    3.49
   9   5  -2    4.10    3.60
  -9   5   2    6.53    3.87
  -9   5   2    9.14    3.75
  -9   5   2    5.07    2.39
   8  -5  -2    5.64    2.93
   8  -5  -2    5.65    2.82
   8  -5  -2    9.56    2.96
  -8  -5   2    8.30    2.79
  -8  -5   2    3.54    3.09
  -8  -5   2    8.97    2.63
  -8   5   2    7.42    2.84
   8   5  -2   10.40    3.72
  -8   5   2    6.78    2.91
  -8   5   2    6.40    3.53
   8   5  -2   15.15    3.50
  -8   5   2   10.23    2.90
   7  -5  -2    2.56    2.74
   7  -5  -2    3.71    2.32
  -7  -5   2    1.34    1.88
  -7  -5   2    7.19    3.25
   7  -5  -2    5.36    2.77
  -7   5   2    5.05    2.54
  -7   5   2    3.91    2.33
  -7   5   2    2.94    2.70
   7   5  -2    5.68    2.12
  -7   5   2    7.91    2.50
   7   5  -2    3.44    2.83
   6  -5  -2    1.31    2.33
  -6  -5   2    0.51    1.45
   6  -5  -2    1.46    2.24
   6  -5  -2    0.19    1.76
  -6  -5   2    2.31    2.36
  -6  -5   2    1.10    1.78
  -6   5   2    1.90    1.66
  -6   5   2   -0.63    1.95
   6   5  -2    2.52    2.49
  -6   5   2   -1.89    1.64
  -6   5   2    0.01    1.55
   6   5  -2   -1.32    1.59
   5  -5  -2    0.89    1.84
  -5  -5   2    0.66    1.82
   5  -5  -2    0.46    2.23
   5  -5  -2    1.34    2.09
  -5  -5   2   -0.76    1.66
  -5  -5   2    2.79    2.03
  -5   5   2    0.92    2.19
   5   5  -2   -0.64    1.68
  -5   5   2    1.16    1.60
  -5   5   2    2.39    2.00
  -5   5   2   -0.75    2.12
   5   5  -2    0.37    2.54
   4  -5  -2   39.58    4.03
  -4  -5   2   40.20    3.56
   4  -5  -2   35.49    3.94
  -4  -5   2   39.68    3.47
   4  -5  -2   39.20    3.37
  -4  -5   2   38.49    3.51
   4   5  -2   31.44    3.11
  -4   5   2   35.72    3.34
  -4   5   2   26.33    3.28
  -4   5   2   28.59    3.69
   4   5  -2   35.64    4.09
  -4   5   2   39.15    3.53
   3  -5  -2    2.05    1.25
   3  -5  -2    3.66    1.75
  -3  -5   2    0.30    1.29
   3  -5  -2    2.34    1.52
  -3   5   2   -0.02    1.81
   3   5  -2   -0.20    0.49
  -3   5   2    0.04    1.19
   3   5  -2    1.72    1.70
  -3   5   2    0.46    1.06
  -3   5   2    1.01    0.94
  -2  -5   2  145.83    4.72
  -2  -5   2  148.35    4.23
   2  -5  -2  148.88    4.59
  -2  -5   2  144.39    4.76
   2  -5  -2  146.06    5.17
   2  -5  -2  141.47    5.05
  -2   5   2  146.47    4.15
  -2   5   2  145.62    5.33
   2   5  -2  142.15    4.44
  -2   5   2  144.53    4.52
  -2   5   2  141.75    4.92
   1  -5  -2   57.57    2.12
  -1  -5   2   59.32    2.43
   1  -5  -2   60.64    2.21
   1  -5  -2   60.71    3.07
   1  -5  -2   60.57    3.14
  -1  -5   2   60.45    3.01
  -1  -5   2   60.36    2.15
  -1   5   2   61.73    3.21
   1   5  -2   60.11    2.23
  -1   5   2   58.90    2.36
  -1   5   2   57.66    1.97
   1   5  -2   63.84    2.23
  -1   5   2   63.10    3.37
   0  -5  -2  185.06    3.76
   0  -5   2  193.51    4.06
   0  -5   2  186.89    5.72
   0  -5  -2  191.40    3.83
   0  -5   2  192.29    4.10
   0  -5   2  190.24    4.05
   0   5   2  185.80    3.75
   0   5  -2  191.88    5.75
   0   5  -2  184.00    3.82
   0   5   2  189.57    3.82
   0   5  -2  187.01    3.89
   1  -5   2   56.17    2.49
   1  -5   2   54.72    2.31
  -1  -5  -2   59.52    2.38
   1  -5   2   58.24    3.27
  -1  -5  -2   54.44    2.64
   1  -5   2   60.12    2.52
  -1  -5  -2   55.95    2.21
  -1   5  -2   56.51    2.29
   1   5   2   56.08    2.21
  -1   5  -2   56.28    2.37
   1   5   2   56.59    2.35
  -1   5  -2   58.97    3.38
   1   5   2   53.71    2.69
  -1   5  -2   57.16    2.28
  -2  -5  -2   83.67    3.61
  -2  -5  -2   88.52    3.04
   2  -5   2   84.03    3.71
   2  -5   2   91.71    3.53
   2  -5   2   90.19    3.81
   2  -5   2   93.95    4.40
  -2  -5  -2   96.38    3.57
  -2   5  -2   91.25    3.57
   2   5   2   86.95    3.67
  -2   5  -2   89.48    3.58
  -2   5  -2   94.87    4.50
  -2   5  -2   89.16    3.65
   2   5   2   91.43    3.16
   2   5   2   90.71    3.43
   3  -5   2    1.60    1.50
  -3  -5  -2    2.61    1.72
  -3  -5  -2    0.22    1.37
   3  -5   2    0.04    1.63
   3  -5   2    0.45    1.70
  -3  -5  -2    1.29    0.84
   3  -5   2    0.50    1.48
   3   5   2    0.56    1.60
  -3   5  -2    2.80    1.68
  -3   5  -2    0.66    1.27
  -3   5  -2    3.37    1.71
   4  -5   2   78.83    4.45
  -4  -5  -2   82.00    4.56
   4  -5   2   77.74    4.47
  -4  -5  -2   79.30    4.85
   4  -5   2   83.75    5.27
  -4   5  -2   80.43    5.05
  -4   5  -2   78.53    4.70
   4   5   2   79.49    5.08
  -4   5  -2   74.41    4.76
  -4   5  -2   72.80    4.39
   4   5   2   72.26    4.26
   5  -5   2   10.61    2.76
   5  -5   2    9.13    2.41
   5  -5   2   15.09    2.69
  -5  -5  -2    1.92    2.02
  -5  -5  -2   10.92    2.33
   5  -5   2    4.02    2.10
  -5   5  -2    7.32    2.07
  -5   5  -2   10.93    2.71
   5   5   2    4.52    1.97
  -5   5  -2    8.33    2.15
  -5   5  -2    7.46    2.45
   5   5   2    9.80    2.40
   6  -5   2   25.61    3.47
   6  -5   2   31.50    3.94
  -6  -5  -2   28.97    4.07
   6  -5   2   27.97    2.95
   6  -5   2   31.57    4.64
  -6  -5  -2   28.78    3.82
  -6   5  -2   25.61    3.63
  -6   5  -2   29.57    3.83
   6   5   2   28.11    4.26
   6   5   2   30.86    3.77
  -6   5  -2   31.44    4.16
  -6   5  -2   32.21    4.25
  -7  -5  -2    5.77    2.56
   7  -5   2   12.79    2.99
  -7  -5  -2   14.46    3.52
  -7  -5  -2   16.88    3.61
   7  -5   2   10.93    2.59
   7  -5   2    9.86    2.76
   7  -5   2   18.48    4.00
  -7   5  -2   11.70    3.32
  -7   5  -2   11.97    2.72
   7   5   2   12.99    3.70
  -7   5  -2   12.55    3.34
  -7   5  -2   15.91    3.87
   7   5   2   12.07    2.73
  -8  -5  -2    6.19    3.05
   8  -5   2    3.91    3.50
  -8  -5  -2    2.49    2.30
  -8  -5  -2    1.47    2.10
   8  -5   2    0.66    2.53
  -8   5  -2    2.92    2.74
   8   5   2    3.05    2.53
  -8   5  -2    2.04    2.46
  -8   5  -2    3.01    2.01
   8   5   2    2.30    5.61
  -8   5  -2    1.75    2.82
  -9  -5  -2   10.58    3.73
   9  -5   2   10.45    4.77
  -9  -5  -2   16.09    3.86
   9  -5   2   11.60    3.34
  -9  -5  -2   13.80    4.25
   9   5   2   11.97    4.44
  -9   5  -2   10.73    3.89
   9   5   2   15.23    4.08
  -9   5  -2    6.78    3.33
  -9   5  -2    8.71    2.51
  -9   5  -2   10.33    3.35
  10  -5   2    1.77    2.87
 -10  -5  -2    0.20    2.84
 -10  -5  -2   -1.15    2.36
  10  -5   2   -1.11    2.71
 -10  -5  -2    0.92    4.89
 -10   5  -2   -1.24    1.37
  10   5   2    0.12    2.51
  10   5   2   -3.81    3.64
 -10   5  -2    2.63    2.88
 -10   5  -2    1.90    2.81
 -10   5  -2   -2.68    2.96
  11  -5   2    3.91    3.24
  11  -5   2    7.46    5.25
 -11  -5  -2    7.22    3.12
 -11  -5  -2    1.65    2.95
 -11  -5  -2    2.54    2.28
  11   5   2    2.75    2.96
 -11   5  -2    3.30    3.09
  11   5   2    1.25    2.12
 -11   5  -2    2.68    3.69
 -11   5  -2    1.75    1.76
 -11   5  -2    4.72    3.16
 -12  -5  -2    1.19    3.39
  12  -5   2   -5.36    4.52
 -12  -5  -2   -6.24    2.43
  12  -5   2    4.00    3.61
 -12   5  -2    0.79    2.18
 -12   5  -2    1.20    2.63
  12   5   2   -1.93    4.06
  12   5   2   -0.20    3.13
 -12   5  -2    0.67    3.01
  13  -5   2   -3.36    4.32
 -13  -5  -2    1.74    3.56
  13  -5   2    2.48    2.92
  13   5   2   -8.03    4.75
  13   5   2    0.65    3.01
 -13   5  -2    1.54    2.22
 -13   5  -2    2.77    3.18
  14  -6  -2   -0.18    2.26
 -14  -6   2   -8.70    3.65
 -14  -6   2   -6.25    3.33
  14  -6  -2  -10.45    3.13
  14   6  -2    2.27    3.28
 -14   6   2   -5.54    2.49
 -14   6   2    2.67    2.26
 -13  -6   2    4.20    3.50
 -13  -6   2   -2.20    3.78
  13  -6  -2   15.14    5.14
 -13  -6   2    6.70    4.16
  13  -6  -2    3.85    3.72
  13   6  -2   -7.82    4.08
 -13   6   2    1.73    2.85
 -13   6   2   -2.70    2.91
  13   6  -2    8.45    3.93
 -13   6   2    4.06    2.87
 -13   6   2    2.28    4.02
  12  -6  -2    1.35    2.52
 -12  -6   2    3.26    4.14
 -12  -6   2   -1.87    3.27
 -12  -6   2   -0.33    3.26
  12  -6  -2    6.17    3.31
  12  -6  -2   -1.17    3.34
 -12   6   2    5.11    3.65
  12   6  -2   -6.80    3.44
 -12   6   2    1.96    2.53
  12   6  -2    0.93    2.43
 -12   6   2    8.28    4.18
 -12   6   2    4.85    4.17
 -11  -6   2    4.34    4.06
  11  -6  -2   -0.04    3.98
  11  -6  -2    1.10    1.98
 -11  -6   2    1.56    2.74
 -11  -6   2   -1.20    2.53
  11  -6  -2    0.36    2.48
 -11  -6   2    3.02    0.98
 -11   6   2   -0.36    2.58
 -11   6   2    0.55    3.19
 -11   6   2    2.07    3.36
  11   6  -2   -1.02    3.48
 -11   6   2    3.25    2.40
  11   6  -2    0.48    2.40
  10  -6  -2    8.10    3.27
 -10  -6   2    3.51    1.45
  10  -6  -2   10.43    4.64
  10  -6  -2    7.29    3.07
 -10  -6   2    8.35    3.70
 -10  -6   2   10.18    3.81
 -10  -6   2    4.51    3.60
 -10   6   2    9.39    3.75
 -10   6   2    8.94    3.20
  10   6  -2   10.98    4.75
  10   6  -2    9.15    3.99
 -10   6   2    9.25    4.04
 -10   6   2    5.99    2.42
   9  -6  -2    8.99    3.55
   9  -6  -2   11.22    4.05
   9  -6  -2    9.38    3.14
  -9  -6   2    8.57    3.97
  -9  -6   2    2.26    2.81
  -9  -6   2    9.45    2.98
  -9   6   2    7.63    2.80
   9   6  -2    9.79    3.19
  -9   6   2   10.35    3.68
   9   6  -2   10.44    4.37
  -9   6   2    9.51    3.45
  -9   6   2    9.91    4.01
  -8  -6   2    9.09    3.46
   8  -6  -2    6.67    2.78
  -8  -6   2   11.61    3.04
  -8  -6   2    7.93    3.16
   8  -6  -2    5.90    2.61
   8  -6  -2   14.35    4.27
   8   6  -2    9.03    3.10
  -8   6   2   11.77    3.97
   8   6  -2    7.43    4.10
  -8   6   2    5.08    2.91
  -8   6   2    3.26    2.19
  -8   6   2    4.32    2.45
  -7  -6   2   16.14    3.17
   7  -6  -2   15.88    3.79
  -7  -6   2   18.66    3.58
  -7  -6   2   15.66    3.01
   7  -6  -2   13.60    3.46
   7  -6  -2   22.02    3.43
   7   6  -2   15.24    2.87
  -7   6   2   22.62    4.28
  -7   6   2   17.17    3.33
  -7   6   2   13.28    3.05
   7   6  -2   16.70    4.03
  -7   6   2   15.87    3.16
   6  -6  -2    7.04    2.24
   6  -6  -2    8.32    2.53
   6  -6  -2    3.53    2.52
  -6  -6   2    6.30    2.27
  -6  -6   2    5.94    2.38
  -6  -6   2    4.62    2.01
  -6   6   2    5.38    2.42
  -6   6   2    6.79    2.22
  -6   6   2    3.51    2.23
   6   6  -2    6.89    2.62
  -6   6   2    2.74    2.37
   6   6  -2    6.30    2.10
  -5  -6   2   41.69    4.26
  -5  -6   2   35.20    3.70
   5  -6  -2   36.05    3.70
   5  -6  -2   39.95    3.52
   5  -6  -2   38.01    3.89
  -5  -6   2   38.53    3.65
  -5   6   2   38.37    4.08
   5   6  -2   45.85    4.45
  -5   6   2   41.81    3.93
  -5   6   2   48.14    4.42
   5   6  -2   45.27    3.68
  -5   6   2   36.17    3.61
  -4  -6   2    9.39    2.20
   4  -6  -2   11.24    2.77
   4  -6  -2    9.03    2.05
   4  -6  -2    9.60    2.23
   4  -6  -2   13.76    2.82
  -4  -6   2   14.49    3.00
  -4   6   2   10.64    2.43
  -4   6   2    8.21    2.70
   4   6  -2   13.86    2.90
  -4   6   2    9.60    2.44
   3  -6  -2   57.90    4.04
  -3  -6   2   47.37    3.17
   3  -6  -2   54.62    3.16
  -3  -6   2   52.46    3.47
   3  -6  -2   53.82    3.78
  -3  -6   2   54.30    3.95
   3   6  -2   52.45    3.19
  -3   6   2   57.78    4.00
  -3   6   2   52.69    3.38
  -3   6   2   52.41    4.19
  -3   6   2   53.35    3.73
   3   6  -2   47.75    3.84
  -2  -6   2   58.21    3.30
  -2  -6   2   61.88    2.81
   2  -6  -2   59.01    3.21
   2  -6  -2   62.50    3.75
  -2  -6   2   60.20    3.37
   2  -6  -2   68.81    3.77
  -2   6   2   62.05    4.04
  -2   6   2   59.18    3.07
   2   6  -2   61.08    2.77
  -2   6   2   60.84    3.61
   2   6  -2   57.70    2.86
  -2   6   2   62.62    2.68
   1  -6  -2   19.80    1.41
  -1  -6   2   17.74    1.36
   1  -6  -2   17.14    1.39
  -1  -6   2   18.33    1.60
   1  -6  -2   17.59    2.12
  -1  -6   2   20.59    2.13
   1  -6  -2   21.25    2.75
  -1   6   2   15.84    1.16
   1   6  -2   18.75    1.36
  -1   6   2   19.42    1.58
   1   6  -2   18.61    1.45
  -1   6   2   20.99    2.52
   0  -6  -2   81.38    2.25
   0  -6   2   79.40    2.48
   0  -6   2   78.66    2.74
   0  -6  -2   78.44    3.74
   0  -6   2   81.34    4.03
   0  -6   2   77.47    2.46
   0  -6  -2   80.90    2.20
   0   6   2   80.41    2.15
   0   6   2   74.58    3.75
   0   6   2   79.55    2.19
   0   6  -2   78.87    3.91
   0   6  -2   78.49    2.29
   0   6  -2   78.85    2.25
  -1  -6  -2   32.40    1.92
   1  -6   2   35.47    2.21
  -1  -6  -2   35.58    2.52
  -1  -6  -2   31.13    1.79
   1  -6   2   34.61    3.07
   1  -6   2   34.83    2.11
   1  -6   2   33.45    1.92
   1   6   2   33.22    1.99
   1   6   2   32.66    1.77
  -1   6  -2   35.80    2.04
  -1   6  -2   32.37    2.01
   1   6   2   36.63    2.72
  -1   6  -2   32.34    1.88
  -1   6  -2   30.69    2.72
  -2  -6  -2   10.46    1.73
  -2  -6  -2    9.40    1.67
   2  -6   2    7.25    1.86
   2  -6   2    8.63    2.42
   2  -6   2    8.50    1.78
  -2  -6  -2    6.24    1.54
   2  -6   2    7.13    1.65
   2   6   2   10.29    1.88
   2   6   2    7.40    1.51
  -2   6  -2    7.71    2.43
   2   6   2    9.04    1.72
  -2   6  -2    8.59    1.57
  -2   6  -2    9.29    1.64
   3  -6   2    0.46    1.28
  -3  -6  -2    0.17    1.79
  -3  -6  -2    1.65    1.16
   3  -6   2   -0.01    1.49
  -3  -6  -2    0.91    1.54
   3  -6   2   -0.30    1.79
   3  -6   2   -0.46    1.69
   3   6   2    2.82    1.42
  -3   6  -2    1.00    1.49
   3   6   2    1.40    1.71
   3   6   2    0.61    1.03
  -3   6  -2    1.40    1.19
  -3   6  -2    2.29    1.61
  -3   6  -2    3.40    2.38
  -4  -6  -2    7.65    1.18
   4  -6   2    8.81    2.23
   4  -6   2    4.95    2.03
  -4  -6  -2    5.64    2.14
   4  -6   2    6.99    1.94
  -4  -6  -2    5.09    1.80
   4  -6   2    8.20    2.45
  -4   6  -2    5.99    2.42
  -4   6  -2    7.25    2.13
  -4   6  -2    5.95    1.63
  -4   6  -2    7.88    2.26
   4   6   2    6.57    2.40
  -5  -6  -2    0.36    1.23
   5  -6   2    1.26    1.56
   5  -6   2    6.74    2.16
  -5  -6  -2    1.73    1.79
   5  -6   2    0.19    1.57
   5  -6   2    2.64    2.25
  -5   6  -2    4.19    2.13
   5   6   2    2.12    1.55
  -5   6  -2    1.72    1.91
  -5   6  -2    1.39    1.84
  -5   6  -2    1.39    1.26
   5   6   2   -0.19    1.98
   6  -6   2    4.17    1.83
  -6  -6  -2    2.59    2.08
   6  -6   2    6.45    2.19
   6  -6   2    4.58    2.75
   6  -6   2    5.19    2.14
  -6  -6  -2    5.94    2.30
  -6   6  -2    4.93    2.34
  -6   6  -2    7.54    2.45
   6   6   2    7.47    2.08
  -6   6  -2    7.76    2.43
   6   6   2    7.42    2.48
  -6   6  -2    6.53    2.55
  -7  -6  -2    7.22    2.61
   7  -6   2    3.52    2.19
   7  -6   2    4.87    3.13
   7  -6   2    4.83    2.58
  -7  -6  -2    4.82    2.71
   7  -6   2    4.98    2.41
  -7   6  -2    5.64    2.91
  -7   6  -2    6.16    2.75
  -7   6  -2    5.61    2.68
  -7   6  -2    2.59    2.04
   7   6   2    4.86    2.19
   7   6   2    5.87    3.21
   8  -6   2   22.44    3.66
  -8  -6  -2   19.51    3.72
   8  -6   2   23.34    3.76
   8  -6   2   20.57    3.87
   8  -6   2   28.69    5.73
  -8  -6  -2   24.22    4.48
  -8  -6  -2   28.90    4.29
   8   6   2   17.97    3.62
   8   6   2   25.97    5.04
  -8   6  -2   19.09    3.34
  -8   6  -2   21.03    4.32
  -8   6  -2   22.86    4.90
  -8   6  -2   29.89    4.79
  -9  -6  -2    6.33    3.67
   9  -6   2    1.88    2.40
  -9  -6  -2    2.29    2.39
   9  -6   2    9.98    4.90
  -9  -6  -2    3.82    3.05
  -9   6  -2    7.26    3.05
  -9   6  -2    3.39    2.21
  -9   6  -2    6.43    3.28
  -9   6  -2    9.94    4.32
   9   6   2    7.75    3.20
   9   6   2    4.81    2.99
 -10  -6  -2   14.55    3.89
 -10  -6  -2   16.66    4.21
 -10  -6  -2   11.08    4.00
  10  -6   2   10.03    3.14
  10  -6   2   17.04    5.78
 -10   6  -2    7.21    3.18
 -10   6  -2    6.24    2.28
  10   6   2   17.19    4.97
 -10   6  -2   15.60    4.51
  10   6   2    7.95    2.94
 -10   6  -2   14.01    4.44
 -11  -6  -2   -0.08    3.15
 -11  -6  -2    3.00    3.52
  11  -6   2    2.31    2.28
 -11  -6  -2    0.28    3.35
  11  -6   2    4.95    4.81
 -11   6  -2   -1.02    3.13
 -11   6  -2    0.43    2.10
  11   6   2   -1.25    2.38
 -11   6  -2    1.50    3.22
  11   6   2    6.24    3.95
 -11   6  -2    0.80    1.61
  12  -6   2   11.03    4.88
 -12  -6  -2   13.64    4.11
 -12  -6  -2    8.82    4.30
  12  -6   2   10.90    4.10
 -12   6  -2   13.05    4.37
  12   6   2   10.29    4.76
  12   6   2   14.96    4.51
 -12   6  -2   18.92    5.42
 -12   6  -2   10.13    3.18
 -13  -6  -2    6.41    3.37
  13  -6   2   -8.78    4.71
  13  -6   2   -1.16    2.98
 -13   6  -2    1.48    2.22
  13   6   2    2.92    2.98
 -13   6  -2    3.97    3.55
  13  -7  -2    0.07    5.09
  13  -7  -2    4.46    3.35
 -13  -7   2    4.40    4.78
 -13  -7   2   10.38    4.95
 -13  -7   2    7.45    3.86
 -13   7   2   -3.38    3.52
  13   7  -2    6.60    5.67
 -13   7   2   -3.11    3.39
 -13   7   2    5.07    3.33
  13   7  -2    7.12    3.65
 -13   7   2    8.49    5.00
 -12  -7   2   -1.46    3.26
  12  -7  -2    1.63    2.53
 -12  -7   2   -0.97    3.46
 -12  -7   2    1.25    3.30
  12  -7  -2    1.01    1.97
  12  -7  -2   -2.84    4.07
  12   7  -2    1.75    3.35
 -12   7   2    0.88    2.72
 -12   7   2    0.22    2.49
 -12   7   2   -1.16    3.63
 -12   7   2   -1.25    2.70
  11  -7  -2   14.15    4.10
  11  -7  -2   11.07    3.73
 -11  -7   2   22.24    4.70
 -11  -7   2   17.18    1.28
 -11  -7   2   14.26    4.55
 -11  -7   2   16.39    1.22
  11  -7  -2   16.71    5.88
 -11  -7   2   11.65    4.64
  11   7  -2   17.12    4.55
 -11   7   2   17.61    4.70
 -11   7   2   17.38    4.30
 -11   7   2   12.79    4.51
  11   7  -2   15.05    4.55
 -10  -7   2   -0.52    3.14
 -10  -7   2    1.72    2.33
  10  -7  -2   -1.61    2.66
  10  -7  -2    3.58    2.80
 -10  -7   2   -1.64    2.53
  10  -7  -2   -0.99    1.94
 -10  -7   2   -0.09    1.69
 -10   7   2    1.22    2.55
 -10   7   2   -4.00    2.90
 -10   7   2   -2.05    2.27
  10   7  -2    0.23    1.76
  10   7  -2   -0.63    3.61
 -10   7   2    1.71    2.71
   9  -7  -2    0.20    3.62
  -9  -7   2    5.65    3.32
   9  -7  -2    3.34    2.78
  -9  -7   2    4.75    3.15
  -9  -7   2    2.90    2.79
   9  -7  -2    5.19    3.33
  -9  -7   2    2.75    1.37
  -9   7   2    1.24    2.92
   9   7  -2    4.46    2.89
  -9   7   2    3.28    2.66
  -9   7   2    3.62    2.87
  -9   7   2    5.86    3.76
   9   7  -2    4.46    3.69
   8  -7  -2    4.55    2.63
  -8  -7   2    5.80    2.89
  -8  -7   2    2.89    3.17
   8  -7  -2    5.07    2.53
   8  -7  -2    6.61    3.20
  -8  -7   2    1.61    2.56
  -8   7   2    3.29    2.51
  -8   7   2    4.22    2.28
   8   7  -2    2.56    2.93
   8   7  -2    6.42    3.02
  -8   7   2    5.53    3.41
   7  -7  -2    1.36    1.93
   7  -7  -2    1.33    1.55
  -7  -7   2    1.29    2.03
   7  -7  -2    1.48    2.13
  -7  -7   2   -0.78    1.84
  -7  -7   2   -0.72    2.17
  -7   7   2    1.64    1.99
  -7   7   2    2.16    2.49
  -7   7   2   -0.85    1.87
   7   7  -2   -0.38    2.43
  -7   7   2    3.01    2.63
   7   7  -2   -1.61    1.60
  -6  -7   2   -2.00    1.32
   6  -7  -2   -0.53    1.92
  -6  -7   2    1.32    1.14
   6  -7  -2    2.28    1.68
   6  -7  -2    0.80    2.02
  -6  -7   2   -1.14    1.95
  -6  -7   2    3.20    2.01
  -6   7   2    1.28    2.02
  -6   7   2   -0.45    2.17
   6   7  -2    3.62    2.54
  -6   7   2   -0.89    1.87
  -6   7   2    0.74    1.74
   6   7  -2   -0.10    1.49
   5  -7  -2   17.27    3.00
   5  -7  -2    6.31    1.93
   5  -7  -2    4.16    2.23
  -5  -7   2    8.15    2.17
   5  -7  -2    9.76    2.69
  -5  -7   2    8.55    1.85
  -5  -7   2    7.50    2.39
   5   7  -2    7.64    2.55
  -5   7   2    4.42    2.16
  -5   7   2    5.52    2.15
  -5   7   2   12.98    3.16
   4  -7  -2    2.72    1.56
  -4  -7   2    1.61    1.39
   4  -7  -2    1.08    1.91
  -4  -7   2    0.28    1.96
   4  -7  -2    1.37    1.73
  -4  -7   2    2.12    1.78
   4  -7  -2    3.99    1.98
  -4   7   2   -0.37    1.70
  -4   7   2   -2.64    1.63
  -4   7   2    0.79    1.47
  -4   7   2    0.45    1.71
   4   7  -2    2.62    1.90
   4   7  -2    3.07    1.74
  -3  -7   2   79.76    3.93
   3  -7  -2   82.69    3.67
   3  -7  -2   78.62    4.46
   3  -7  -2   84.34    4.82
  -3  -7   2   81.46    4.16
   3  -7  -2   86.36    4.99
  -3  -7   2   77.00    4.14
  -3   7   2   74.87    4.56
  -3   7   2   85.09    3.94
   3   7  -2   81.34    3.67
  -3   7   2   79.78    4.08
   3   7  -2   79.72    4.22
  -3   7   2   84.35    5.37
   2  -7  -2    6.56    1.33
   2  -7  -2    7.83    2.07
   2  -7  -2    6.03    1.69
  -2  -7   2    8.28    2.14
  -2  -7   2    9.66    1.99
  -2  -7   2    8.39    1.53
   2  -7  -2    9.66    2.48
  -2   7   2    8.99    1.69
   2   7  -2    5.04    1.45
  -2   7   2    6.57    2.33
  -2   7   2    6.61    2.00
   2   7  -2    8.33    1.48
  -2   7   2    6.03    1.39
   1  -7  -2  229.38    4.65
  -1  -7   2  233.78    4.75
   1  -7  -2  243.60    7.45
   1  -7  -2  244.08    7.25
   1  -7  -2  225.39    4.61
  -1  -7   2  233.09    5.22
  -1  -7   2  224.15    7.27
   1   7  -2  227.27    4.45
  -1   7   2  227.45    4.18
  -1   7   2  238.72    7.72
   0  -7   2    4.62    1.10
   0  -7   2    4.92    1.07
   0  -7   2    4.18    0.96
   0  -7  -2    3.64    1.36
   0  -7  -2    4.47    0.86
   0  -7  -2    3.67    1.80
   0  -7  -2    3.34    0.72
   0  -7   2    4.57    1.73
   0   7   2    5.04    2.36
   0   7  -2    4.10    0.80
   0   7   2    4.92    0.65
   0   7  -2    4.25    0.90
   0   7   2    4.00    0.77
   0   7  -2    3.36    2.23
   1  -7   2  271.77    5.80
  -1  -7  -2  288.68    7.61
   1  -7   2  288.70    6.69
  -1  -7  -2  275.02    6.42
   1  -7   2  282.45    6.19
   1  -7   2  281.92    8.61
  -1  -7  -2  277.83    5.58
  -1   7  -2  278.80    5.71
  -1   7  -2  276.78    6.44
   1   7   2  270.43    5.35
  -1   7  -2  279.34    8.44
  -1   7  -2  282.59    5.66
   1   7   2  283.43    7.70
   1   7   2  270.27    5.60
  -2  -7  -2   16.25    2.28
  -2  -7  -2    9.69    1.83
  -2  -7  -2   15.50    1.87
   2  -7   2   11.82    1.90
   2  -7   2   11.83    2.00
   2  -7   2   16.01    3.22
   2  -7   2   12.89    2.06
  -2   7  -2   13.04    2.03
   2   7   2   15.26    2.27
  -2   7  -2   14.63    2.79
  -2   7  -2    9.19    1.66
   2   7   2   15.91    2.36
  -2   7  -2   16.32    1.95
   2   7   2   11.99    1.72
  -3  -7  -2  170.32    5.67
   3  -7   2  173.30    6.30
   3  -7   2  171.36    6.45
   3  -7   2  170.66    7.04
  -3  -7  -2  169.24    5.12
   3  -7   2  174.89    5.75
  -3  -7  -2  169.37    5.90
   3   7   2  170.77    6.25
   3   7   2  178.86    5.60
  -3   7  -2  195.84    7.68
  -3   7  -2  173.41    6.01
  -3   7  -2  162.19    5.86
  -3   7  -2  172.89    5.63
   3   7   2  174.11    5.12
   4  -7   2   34.08    3.04
   4  -7   2   37.94    3.77
  -4  -7  -2   34.62    3.33
   4  -7   2   32.68    3.44
  -4  -7  -2   39.20    2.22
   4  -7   2   41.02    3.76
  -4  -7  -2   35.16    3.12
   4   7   2   30.11    2.61
  -4   7  -2   39.10    3.29
  -4   7  -2   35.04    3.53
  -4   7  -2   37.61    3.63
   4   7   2   33.98    3.57
  -5  -7  -2   62.89    4.32
  -5  -7  -2   56.66    4.47
   5  -7   2   55.46    4.05
   5  -7   2   52.39    4.07
   5  -7   2   64.77    4.68
  -5  -7  -2   61.21    2.24
   5  -7   2   48.35    4.64
  -5   7  -2   52.68    4.60
   5   7   2   63.24    4.99
  -5   7  -2   53.21    4.11
  -5   7  -2   50.28    4.17
  -5   7  -2   57.51    4.70
   5   7   2   55.93    4.59
  -6  -7  -2   26.92    4.10
   6  -7   2   19.02    3.36
   6  -7   2   31.86    4.70
   6  -7   2   17.34    3.11
  -6  -7  -2   21.85    3.61
   6  -7   2   20.35    4.08
  -6   7  -2   21.24    3.59
  -6   7  -2   25.66    3.96
   6   7   2   30.24    3.90
  -6   7  -2   23.36    3.72
  -6   7  -2   23.51    3.49
   6   7   2   25.75    4.02
  -7  -7  -2   11.59    3.34
   7  -7   2    7.32    2.64
  -7  -7  -2   11.21    3.09
   7  -7   2    9.95    2.93
   7  -7   2    6.45    2.70
   7  -7   2    9.76    3.73
   7   7   2    7.55    2.51
  -7   7  -2    7.90    4.02
   7   7   2    5.41    3.92
  -7   7  -2    5.89    2.80
  -7   7  -2    1.89    2.54
  -7   7  -2    3.40    2.27
  -8  -7  -2   17.31    3.70
   8  -7   2   14.68    3.54
   8  -7   2   16.39    3.48
  -8  -7  -2   20.99    4.10
   8  -7   2   19.45    3.82
   8  -7   2   14.06    4.54
  -8  -7  -2   21.64    4.42
  -8   7  -2   16.18    4.16
   8   7   2   21.44    4.74
   8   7   2   21.10    3.97
  -8   7  -2   10.31    2.72
  -8   7  -2   19.28    4.25
  -8   7  -2   19.70    4.29
   9  -7   2   -2.46    2.23
  -9  -7  -2    0.33    2.69
   9  -7   2    1.06    3.27
  -9  -7  -2   -1.61    2.56
   9   7   2   -1.37    2.91
  -9   7  -2   -0.99    1.66
  -9   7  -2    1.36    3.01
   9   7   2    1.37    1.97
  -9   7  -2   -0.13    2.49
  -9   7  -2    0.70    2.77
  10  -7   2    3.21    2.84
 -10  -7  -2    1.86    3.18
 -10  -7  -2    5.61    3.05
  10  -7   2    0.32    3.75
 -10  -7  -2   -0.15    2.92
 -10   7  -2    1.69    1.67
 -10   7  -2    3.47    2.47
 -10   7  -2   -1.57    1.59
  10   7   2    4.31    3.49
 -10   7  -2   -0.40    3.03
  10   7   2    0.38    2.82
  11  -7   2   -2.61    2.27
 -11  -7  -2    0.94    3.32
  11  -7   2   -1.64    2.63
 -11  -7  -2    4.65    3.63
 -11  -7  -2    0.12    3.39
  11   7   2    0.31    3.45
  11   7   2   -3.46    2.35
 -11   7  -2   -0.12    2.79
 -11   7  -2    3.36    3.80
 -11   7  -2    1.65    2.05
  12  -7   2   -8.61    3.40
 -12  -7  -2   -2.02    2.84
  12  -7   2    1.65    2.38
 -12  -7  -2    0.61    3.05
 -12   7  -2   -4.34    2.96
  12   7   2    0.07    2.02
 -12   7  -2   -3.37    3.25
 -13  -7  -2   -4.77    2.57
  13  -7   2    1.70    2.02
  13  -7   2    3.37    7.50
 -13   7  -2    1.29    3.16
  13   7   2   -3.38    2.71
 -13   7  -2   -2.25    2.03
 -13  -8   2   -1.44    2.93
  13  -8  -2   -5.69    4.25
  13  -8  -2   -0.57    2.80
  13  -8  -2   -1.66    2.48
 -13   8   2   -0.81    3.68
  13   8  -2    1.24    3.34
 -13   8   2   -1.53    2.52
 -12  -8   2   -3.06    2.56
  12  -8  -2   -0.42    2.50
  12  -8  -2    3.38    3.11
 -12  -8   2   -6.36    2.24
 -12  -8   2   -0.61    2.58
  12  -8  -2   -1.87    2.86
 -12   8   2   -3.63    2.88
  12   8  -2   -3.64    2.22
 -12   8   2    1.30    2.51
 -12   8   2    0.76    2.22
  12   8  -2   -7.96    3.20
 -12   8   2   -3.34    2.61
 -11  -8   2    9.07    3.84
  11  -8  -2    6.86    3.45
  11  -8  -2   12.03    4.01
 -11  -8   2    8.90    4.22
 -11  -8   2   13.67    4.40
  11  -8  -2    8.99    4.64
  11   8  -2    7.82    3.35
 -11   8   2    8.66    5.31
 -11   8   2    9.87    3.49
 -11   8   2    2.74    2.11
  11   8  -2    6.52    4.17
 -11   8   2    7.15    3.35
 -10  -8   2   -0.76    2.49
  10  -8  -2    1.92    1.93
 -10  -8   2   -0.17    1.82
  10  -8  -2    0.41    2.52
  10  -8  -2   -8.09    2.90
 -10  -8   2    1.12    1.30
 -10  -8   2   -0.90    2.57
 -10   8   2   -1.16    2.43
  10   8  -2    0.27    2.54
 -10   8   2   -0.16    2.84
 -10   8   2   -1.82    2.01
  10   8  -2   -2.82    2.89
 -10   8   2    3.78    3.13
   9  -8  -2   37.97    5.41
  -9  -8   2   59.58    7.78
  -9  -8   2   48.90    6.21
  -9  -8   2   47.99    2.92
   9  -8  -2   47.07    6.58
   9  -8  -2   51.86    7.26
  -9   8   2   51.29    6.49
   9   8  -2   45.36    6.68
  -9   8   2   55.89    6.97
  -9   8   2   46.35    5.72
   9   8  -2   50.61    5.93
  -8  -8   2    2.16    2.31
  -8  -8   2    0.57    1.23
   8  -8  -2   -0.08    2.30
   8  -8  -2   -2.98    2.78
  -8  -8   2    1.21    2.51
   8  -8  -2    0.89    2.11
   8   8  -2    2.12    2.35
   8   8  -2    2.21    3.01
  -8   8   2    0.70    2.42
  -8   8   2    1.26    2.79
  -8   8   2   -0.43    2.39
  -8   8   2    0.35    2.19
  -7  -8   2  168.86    5.74
   7  -8  -2  176.66    8.81
  -7  -8   2  172.73    7.99
   7  -8  -2  173.49    7.82
   7  -8  -2  163.38    8.76
  -7  -8   2  159.72    8.49
  -7  -8   2  174.55    8.34
   7   8  -2  152.66   12.68
  -7   8   2  182.89    8.71
  -7   8   2  174.79    9.10
   7   8  -2  161.79    7.50
  -6  -8   2    9.25    2.65
   6  -8  -2    5.28    2.14
  -6  -8   2    7.17    2.49
  -6  -8   2    8.26    2.29
   6  -8  -2    6.62    2.66
  -6  -8   2    7.03    1.78
   6  -8  -2    8.10    2.95
   6   8  -2    2.03    2.40
  -6   8   2    7.16    2.82
  -6   8   2    6.45    2.56
  -6   8   2    5.57    2.14
  -5  -8   2  253.38    7.38
   5  -8  -2  247.31    8.95
  -5  -8   2  245.60    8.14
   5  -8  -2  256.18    9.72
   5  -8  -2  252.01    8.04
  -5  -8   2  244.57    8.87
   5  -8  -2  254.15    9.00
   5   8  -2  255.45    9.05
  -5   8   2  267.16    8.81
  -5   8   2  257.99    9.83
  -5   8   2  249.54    9.29
  -5   8   2  246.75    8.18
   5   8  -2  245.18    7.71
   4  -8  -2   12.63    2.96
  -4  -8   2   12.80    2.30
  -4  -8   2   12.98    2.54
   4  -8  -2    9.75    1.93
   4  -8  -2    7.37    2.44
   4  -8  -2    7.06    2.31
  -4  -8   2   11.79    2.31
   4   8  -2   12.10    2.07
  -4   8   2   10.18    2.22
   4   8  -2   10.71    2.53
  -4   8   2   12.29    2.28
  -4   8   2   12.27    2.04
  -4   8   2   11.94    3.18
  -3  -8   2  170.02    5.54
   3  -8  -2  171.69    5.25
  -3  -8   2  170.73    6.28
   3  -8  -2  188.53    6.31
  -3  -8   2  175.03    6.05
   3  -8  -2  176.06    6.99
   3  -8  -2  180.12    7.03
  -3   8   2  184.25    5.72
   3   8  -2  166.67    5.08
  -3   8   2  185.47    5.50
   3   8  -2  179.06    5.77
  -3   8   2  175.61    6.75
  -3   8   2  178.80    7.47
   2  -8  -2   13.04    1.89
   2  -8  -2   10.31    1.41
  -2  -8   2   10.48    1.51
   2  -8  -2    9.20    2.15
  -2  -8   2    9.33    2.38
  -2  -8   2    9.55    1.81
   2  -8  -2   10.92    2.71
   2   8  -2    8.05    1.59
   2   8  -2   10.17    1.49
  -2   8   2    8.54    2.02
  -2   8   2    8.91    2.64
  -2   8   2   10.66    1.43
   1  -8  -2   33.42    3.32
   1  -8  -2   34.03    1.65
  -1  -8   2   35.95    3.54
   1  -8  -2   33.09    3.48
  -1  -8   2   32.36    1.77
  -1  -8   2   34.07    2.29
  -1   8   2   35.26    3.77
   1   8  -2   35.88    1.45
  -1   8   2   35.05    1.10
  -1   8   2   34.02    1.14
   1   8  -2   32.09    1.46
   0  -8   2   -0.27    0.85
   0  -8   2   -0.15    0.97
   0  -8  -2    0.87    0.54
   0  -8  -2    1.43    1.52
   0  -8   2    0.05    1.81
   0  -8  -2    0.33    1.87
   0  -8   2    0.64    0.77
   0   8  -2    1.16    2.28
   0   8   2   -1.58    1.82
   0   8  -2    0.70    0.64
   0   8  -2    0.66    0.51
  -1  -8  -2    0.19    0.87
   1  -8   2   -0.24    1.01
   1  -8   2   -0.14    1.48
  -1  -8  -2   -0.53    1.49
   1  -8   2    0.41    0.93
  -1  -8  -2    0.55    0.79
   1  -8   2    0.23    1.17
   1   8   2    1.74    0.93
   1   8   2    0.53    0.81
  -1   8  -2   -0.02    0.83
   1   8   2   -0.05    1.61
  -1   8  -2    1.43    2.06
   2  -8   2    5.77    2.42
   2  -8   2    5.63    1.70
  -2  -8  -2    3.14    1.60
   2  -8   2    3.61    1.31
   2  -8   2    5.29    1.69
  -2  -8  -2    4.09    1.32
  -2  -8  -2    4.65    1.36
   2   8   2    4.66    1.19
  -2   8  -2    4.30    1.34
   2   8   2    4.47    1.82
  -2   8  -2    4.48    1.24
  -2   8  -2    5.82    2.62
  -2   8  -2    3.93    1.35
   2   8   2    5.71    1.57
  -3  -8  -2   53.52    3.14
   3  -8   2   55.11    4.19
   3  -8   2   55.44    4.11
   3  -8   2   59.90    3.44
  -3  -8  -2   55.31    3.52
  -3  -8  -2   61.15    3.41
   3  -8   2   65.64    4.10
  -3   8  -2   53.52    3.28
   3   8   2   52.68    3.66
   3   8   2   56.07    3.24
  -3   8  -2   56.12    3.67
  -3   8  -2   55.96    4.71
   3   8   2   58.91    3.20
  -3   8  -2   57.64    3.41
   4  -8   2    0.48    1.52
  -4  -8  -2    1.24    1.45
   4  -8   2    2.07    1.59
  -4  -8  -2    1.26    1.31
   4  -8   2   -0.93    1.28
   4  -8   2    1.29    1.85
   4   8   2    0.58    1.12
  -4   8  -2   -0.99    1.06
   4   8   2    1.77    1.87
  -4   8  -2   -2.20    1.95
  -4   8  -2    1.36    1.42
  -4   8  -2    0.88    1.32
   5  -8   2   48.15    4.13
   5  -8   2   51.25    4.46
   5  -8   2   57.24    4.08
  -5  -8  -2   53.20    4.29
  -5  -8  -2   53.51    2.51
  -5  -8  -2   50.03    3.91
   5  -8   2   52.19    4.59
  -5   8  -2   63.94    5.08
  -5   8  -2   50.39    4.01
   5   8   2   57.76    4.71
  -5   8  -2   50.99    4.67
   6  -8   2    2.39    2.54
  -6  -8  -2    3.62    2.26
   6  -8   2    1.42    1.75
   6  -8   2    4.61    2.35
  -6  -8  -2    0.33    1.92
   6  -8   2    3.04    2.25
   6   8   2    0.85    1.77
   6   8   2    6.83    2.91
  -6   8  -2    4.04    2.35
  -6   8  -2    1.83    1.94
  -6   8  -2    1.59    2.06
  -6   8  -2    6.27    2.52
  -7  -8  -2   60.40    5.27
   7  -8   2   56.92    6.63
   7  -8   2   55.10    5.35
   7  -8   2   64.20    5.67
   7  -8   2   43.17    4.55
  -7  -8  -2   49.59    5.32
  -7   8  -2   53.65    5.57
  -7   8  -2   53.18    5.02
   7   8   2   54.99    4.68
   7   8   2   53.62    5.67
  -7   8  -2   56.81    5.45
  -7   8  -2   35.07    4.37
  -8  -8  -2   -1.51    2.32
   8  -8   2    3.34    2.73
   8  -8   2    1.36    2.28
  -8  -8  -2   -0.14    2.52
  -8  -8  -2   -0.91    2.34
   8   8   2   -1.83    2.63
  -8   8  -2   -0.98    2.35
  -8   8  -2   -1.02    2.34
  -8   8  -2    1.32    2.45
  -8   8  -2    0.23    2.37
   8   8   2    1.95    2.07
   9  -8   2   14.58    3.65
  -9  -8  -2   25.39    4.41
  -9  -8  -2   24.30    4.64
  -9  -8  -2   17.46    3.94
   9  -8   2   25.83    5.47
   9  -8   2   16.28    3.58
  -9   8  -2   19.88    4.41
  -9   8  -2   28.49    4.92
  -9   8  -2   12.11    2.89
   9   8   2   19.75    4.73
  -9   8  -2   14.86    3.96
   9   8   2   21.99    4.09
 -10  -8  -2   -1.96    2.97
 -10  -8  -2    1.83    2.60
  10  -8   2   -1.03    3.40
  10  -8   2    0.03    2.52
 -10  -8  -2    1.49    3.01
 -10   8  -2   -1.12    1.68
 -10   8  -2   -1.64    2.49
  10   8   2    1.01    2.67
 -10   8  -2   -0.11    2.65
  10   8   2   -1.32    2.05
 -10   8  -2   -0.55    2.07
 -11  -8  -2    2.67    3.49
  11  -8   2    0.19    4.24
  11  -8   2    0.82    2.19
  11   8   2    2.72    2.38
 -11   8  -2    1.12    3.00
  11   8   2   -6.60    3.35
 -11   8  -2    1.41    2.92
 -11   8  -2    1.65    3.25
 -12  -8  -2   -0.32    2.48
 -12  -8  -2   -3.59    2.51
  12  -8   2    1.04    3.33
  12   8   2   -0.10    3.27
 -12   8  -2   -2.82    3.45
 -12   8  -2   -0.14    2.56
  12   8   2   -5.36    4.41
 -12   8  -2   -0.11    2.67
 -13  -8  -2   -5.55    3.77
  13  -8   2   -6.90    5.32
 -13  -8  -2   -2.30    1.91
  13  -8   2   -5.33    2.56
 -13   8  -2    1.20    3.54
 -13   8  -2   -1.68    2.39
  13   8   2    2.49    3.51
  13  -9  -2   -0.89    4.64
 -13  -9   2   -0.54    3.72
 -13  -9   2    3.73    4.47
 -13   9   2    1.83    2.88
 -13   9   2    4.78    3.48
  13   9  -2    4.54    3.90
 -12  -9   2   -1.34    3.32
 -12  -9   2   -5.19    3.04
  12  -9  -2   -2.87    2.54
  12  -9  -2   -0.43    1.78
 -12  -9   2   -4.74    3.00
  12  -9  -2    7.37    4.67
 -12   9   2    4.07    3.15
  12   9  -2   -7.94    3.60
 -12   9   2    2.29    3.94
 -12   9   2   -4.26    2.64
 -12   9   2   -4.73    2.72
 -11  -9   2    7.65    3.49
  11  -9  -2    2.75    4.38
 -11  -9   2    7.50    3.64
  11  -9  -2   10.54    3.90
  11  -9  -2    8.67    2.94
 -11  -9   2    8.27    3.82
 -11   9   2    9.74    3.77
 -11   9   2   10.75    4.18
  11   9  -2   11.88    5.31
  11   9  -2    8.26    3.20
 -11   9   2    5.94    2.74
 -11   9   2   11.78    4.06
 -10  -9   2   -0.12    3.08
 -10  -9   2   -0.59    2.59
 -10  -9   2   -2.81    1.95
  10  -9  -2    0.65    2.50
  10  -9  -2   -3.90    2.51
  10  -9  -2    3.68    3.68
  10   9  -2   -0.86    2.45
 -10   9   2    1.59    2.47
 -10   9   2   -2.03    2.26
 -10   9   2   -0.50    2.57
 -10   9   2    1.63    3.43
  10   9  -2   -3.55    3.09
  -9  -9   2   14.72    2.09
  -9  -9   2   13.55    3.84
   9  -9  -2    9.78    3.08
   9  -9  -2   12.83    3.57
   9  -9  -2   15.21    4.33
  -9  -9   2    6.18    3.08
  -9  -9   2   20.43    4.45
  -9   9   2   16.28    4.13
   9   9  -2   17.21    3.85
  -9   9   2   13.65    3.91
  -9   9   2   17.36    4.03
   9   9  -2   14.04    4.40
  -9   9   2   10.87    3.10
  -8  -9   2    0.24    1.33
   8  -9  -2    0.53    2.12
  -8  -9   2    0.78    2.43
  -8  -9   2   -1.30    2.47
   8  -9  -2    1.65    3.12
  -8  -9   2    1.14    2.34
   8  -9  -2   -0.79    2.24
  -8   9   2   -0.26    2.13
   8   9  -2    0.41    2.72
  -8   9   2   -2.29    2.18
  -8   9   2   -1.41    2.25
   8   9  -2    2.61    2.25
  -8   9   2    2.88    2.65
   7  -9  -2    4.77    2.57
  -7  -9   2   -1.78    2.21
   7  -9  -2    2.99    1.93
   7  -9  -2    8.44    2.96
  -7  -9   2    1.26    1.27
  -7  -9   2    1.82    2.34
  -7  -9   2    2.70    2.20
   7   9  -2    5.15    2.91
  -7   9   2    2.65    2.75
  -7   9   2   -1.03    2.00
  -7   9   2   -0.55    1.90
   6  -9  -2   -0.66    2.11
  -6  -9   2    2.26    2.01
  -6  -9   2    0.57    2.36
  -6  -9   2   -0.02    1.06
   6  -9  -2    1.36    1.72
   6  -9  -2    1.70    2.19
   6   9  -2   -1.23    1.90
  -6   9   2    0.70    1.85
  -6   9   2    2.31    1.91
  -6   9   2    1.98    2.64
   6   9  -2   -0.45    1.35
  -6   9   2   -0.07    1.97
   5  -9  -2   22.11    3.59
  -5  -9   2   17.77    2.90
  -5  -9   2   20.90    2.86
   5  -9  -2   14.78    2.44
  -5  -9   2   20.98    3.24
   5  -9  -2   17.48    3.35
   5  -9  -2   18.11    3.47
  -5   9   2   16.54    2.85
  -5   9   2   15.78    2.78
   5   9  -2   17.60    2.61
   5   9  -2   14.48    3.00
  -5   9   2   18.07    3.84
  -5   9   2   20.07    2.89
  -4  -9   2    1.29    1.50
   4  -9  -2    4.79    1.90
   4  -9  -2    2.97    1.43
   4  -9  -2    1.76    1.74
   4  -9  -2    4.46    2.07
  -4  -9   2    4.44    1.98
  -4  -9   2    3.31    1.64
   4   9  -2    2.83    1.72
  -4   9   2    4.34    1.57
  -4   9   2    4.46    1.94
   4   9  -2    3.57    1.27
  -4   9   2   -0.21    2.43
  -4   9   2    3.88    1.72
  -3  -9   2   66.69    3.67
  -3  -9   2   69.87    3.46
   3  -9  -2   66.11    3.93
   3  -9  -2   67.12    4.69
   3  -9  -2   65.96    4.56
   3  -9  -2   67.93    3.19
  -3  -9   2   63.68    4.17
  -3   9   2   64.78    4.39
   3   9  -2   68.23    3.76
  -3   9   2   67.22    3.23
   3   9  -2   71.92    3.55
  -3   9   2   67.76    5.21
  -2  -9   2   10.00    2.41
   2  -9  -2    5.79    2.22
   2  -9  -2    5.54    1.40
  -2  -9   2    7.23    1.26
   2  -9  -2    3.91    1.63
   2  -9  -2    5.21    1.12
  -2  -9   2    6.35    1.47
  -2   9   2    4.90    1.03
   2   9  -2    3.94    0.95
  -2   9   2    5.90    1.01
  -2   9   2    6.42    2.66
  -2   9   2    5.27    1.92
   2   9  -2    3.96    1.02
  -1  -9   2  161.77    4.06
   1  -9  -2  172.26    6.56
   1  -9  -2  153.78    6.60
   1  -9  -2  163.62    3.26
   1  -9  -2  164.88    3.29
  -1  -9   2  165.49    3.63
  -1  -9   2  162.36    5.31
  -1  -9   2  157.74    6.73
  -1   9   2  167.46    6.97
   0  -9  -2   14.61    0.86
   0  -9  -2   16.64    2.84
   0  -9  -2   12.98    2.38
   0  -9   2   11.80    1.66
   0  -9  -2   14.88    0.80
   0  -9   2   13.56    1.26
   0  -9   2   16.86    3.03
   0  -9   2   13.87    1.33
   0   9   2   17.52    3.22
   0   9  -2   23.73    3.44
  -1  -9  -2  138.84    3.36
   1  -9   2  138.16    3.99
  -1  -9  -2  135.08    5.73
   1  -9   2  135.62    4.89
  -1  -9  -2  133.42    3.36
   1  -9   2  133.32    3.68
   1  -9   2  142.62    6.51
   1   9   2  137.01    2.90
  -1   9  -2  131.13    6.53
  -1   9  -2  134.70    3.24
   1   9   2  132.52    5.90
   1   9   2  131.69    2.64
  -1   9  -2  129.96    3.19
  -2  -9  -2   31.01    2.15
  -2  -9  -2   32.69    2.25
   2  -9   2   27.00    2.54
   2  -9   2   26.67    2.86
   2  -9   2   33.53    4.10
  -2  -9  -2   29.67    2.81
   2  -9   2   26.77    2.17
   2   9   2   31.08    3.02
  -2   9  -2   26.06    2.04
  -2   9  -2   30.26    2.67
   2   9   2   29.39    2.30
  -2   9  -2   24.43    3.56
   2   9   2   28.96    1.97
  -3  -9  -2   70.83    3.82
   3  -9   2   75.00    3.75
  -3  -9  -2   74.00    3.63
   3  -9   2   75.06    4.34
  -3  -9  -2   69.95    3.70
  -3   9  -2   74.44    3.68
   3   9   2   69.96    3.89
   3   9   2   70.49    3.43
  -3   9  -2   70.31    4.00
  -3   9  -2   66.95    3.65
  -3   9  -2   71.90    5.36
   3   9   2   66.40    3.81
   4  -9   2   39.39    3.16
   4  -9   2   40.15    3.95
  -4  -9  -2   39.34    3.11
  -4  -9  -2   40.75    2.76
  -4  -9  -2   38.50    3.43
   4  -9   2   40.83    3.86
   4  -9   2   43.69    4.05
  -4   9  -2   38.85    4.71
  -4   9  -2   36.72    3.29
  -4   9  -2   42.88    3.68
  -4   9  -2   42.46    3.23
   4   9   2   39.07    3.04
   4   9   2   41.71    3.73
   5  -9   2   26.77    3.50
  -5  -9  -2   32.27    3.86
   5  -9   2   19.37    3.56
   5  -9   2   29.73    4.37
   5  -9   2   24.47    3.27
  -5  -9  -2   27.98    3.58
   5   9   2   31.10    4.06
  -5   9  -2   27.59    3.61
  -5   9  -2   30.92    3.60
  -5   9  -2   22.52    3.36
   5   9   2   26.90    3.23
  -5   9  -2   29.27    4.43
   6  -9   2   38.81    3.85
   6  -9   2   45.03    4.70
   6  -9   2   44.52    5.49
  -6  -9  -2   31.10    3.94
  -6  -9  -2   45.13    4.49
   6   9   2   44.83    4.74
  -6   9  -2   42.99    4.24
  -6   9  -2   38.91    4.60
  -6   9  -2   33.13    4.70
  -7  -9  -2    0.90    1.93
   7  -9   2    4.90    3.03
   7  -9   2    1.71    2.03
   7  -9   2    0.56    2.32
  -7  -9  -2    0.67    2.24
   7   9   2    1.04    2.45
   7   9   2    1.92    1.98
  -7   9  -2    3.19    2.52
  -7   9  -2    3.55    2.64
  -7   9  -2   -0.57    1.91
  -7   9  -2   -0.15    2.23
  -8  -9  -2   14.26    3.70
   8  -9   2   12.09    3.22
   8  -9   2   20.02    4.91
  -8  -9  -2   20.81    4.28
   8  -9   2   15.80    3.56
  -8   9  -2   17.70    4.04
  -8   9  -2    7.40    2.76
   8   9   2   16.75    3.42
  -8   9  -2   19.66    4.16
  -8   9  -2   13.98    3.48
   8   9   2   21.80    4.53
  -9  -9  -2    0.90    1.97
  -9  -9  -2   -1.89    2.10
   9  -9   2    1.78    2.38
   9  -9   2    1.36    2.08
   9   9   2    0.61    1.64
  -9   9  -2    4.15    2.81
   9   9   2    0.19    2.26
  -9   9  -2    0.17    2.52
  -9   9  -2    0.64    1.80
  -9   9  -2   -0.91    2.51
 -10  -9  -2    7.05    3.59
  10  -9   2    4.80    3.48
 -10  -9  -2    2.43    2.04
  10  -9   2    2.22    2.13
 -10  -9  -2    6.47    3.37
 -10   9  -2    5.26    3.19
 -10   9  -2    3.18    4.48
  10   9   2    0.50    3.38
 -10   9  -2    5.79    2.81
  10   9   2    4.40    3.01
 -11  -9  -2   -1.23    2.94
 -11  -9  -2    3.77    2.22
  11  -9   2   -3.52    4.27
  11  -9   2    0.48    2.45
 -11   9  -2   -7.57    2.18
 -11   9  -2    2.79    4.95
 -11   9  -2    4.78    2.60
  11   9   2    1.07    2.49
  11   9   2    0.66    3.44
  12  -9   2   -9.01    4.84
  12  -9   2    2.82    2.93
 -12  -9  -2   -0.39    3.16
 -12   9  -2    2.85    2.68
 -12   9  -2    0.39    2.41
  12   9   2    5.72    3.59
  13 -10  -2    1.50    2.86
  13 -10  -2   -4.25    3.31
 -13 -10   2   -8.97    3.38
  13 -10  -2   -5.48    2.65
 -13 -10   2    0.88    3.51
  13  10  -2    0.29    3.51
 -13  10   2    4.10    2.71
 -13  10   2    4.80    3.74
 -12 -10   2    4.37    2.68
 -12 -10   2   -2.47    2.86
  12 -10  -2   -4.01    2.36
  12 -10  -2    1.51    2.43
 -12 -10   2   -3.39    3.44
  12 -10  -2    8.63    5.24
 -12  10   2   -0.09    3.37
 -12  10   2    1.28    3.48
  12  10  -2    2.37    3.27
 -12  10   2    2.81    3.33
 -11 -10   2   -0.39    2.79
  11 -10  -2    0.52    2.12
  11 -10  -2    3.13    4.44
 -11 -10   2    1.69    3.84
  11 -10  -2    0.19    2.36
 -11 -10   2   -1.93    1.85
 -11  10   2    5.23    3.54
 -11  10   2   -0.38    2.99
  11  10  -2    1.18    1.87
  11  10  -2   -0.05    3.62
 -11  10   2   -4.56    2.46
 -11  10   2    1.78    2.65
 -10 -10   2    6.85    3.46
  10 -10  -2    2.50    2.85
  10 -10  -2    7.18    3.11
 -10 -10   2    2.46    3.09
 -10 -10   2    4.22    2.97
  10  10  -2    4.77    3.07
 -10  10   2    3.02    3.09
  10  10  -2    8.31    3.88
 -10  10   2    6.99    3.46
 -10  10   2    1.83    2.72
 -10  10   2    0.81    2.18
   9 -10  -2    1.83    3.31
  -9 -10   2    1.77    2.58
  -9 -10   2    2.41    2.77
  -9 -10   2    2.37    2.98
   9 -10  -2   -0.97    2.19
   9 -10  -2    2.05    2.79
  -9 -10   2    0.65    1.31
  -9  10   2   -1.12    2.55
  -9  10   2   -2.09    2.38
  -9  10   2    1.84    3.23
   9  10  -2   -1.08    2.79
   9  10  -2   -0.99    1.95
  -9  10   2    0.31    2.41
   8 -10  -2   10.62    3.65
   8 -10  -2   11.66    3.83
  -8 -10   2   12.38    2.38
  -8 -10   2   10.84    3.15
  -8 -10   2   10.34    3.00
   8 -10  -2   13.92    4.01
   8  10  -2   14.74    4.02
  -8  10   2    9.38    3.10
  -8  10   2    8.09    2.85
  -8  10   2    8.75    3.94
  -8  10   2   11.99    3.42
   7 -10  -2    5.04    3.16
  -7 -10   2    2.22    2.43
  -7 -10   2    2.69    1.66
  -7 -10   2    4.98    2.59
   7 -10  -2    4.28    2.99
   7 -10  -2    0.81    1.76
  -7 -10   2    2.75    1.99
   7  10  -2    1.96    2.79
  -7  10   2   -0.37    2.22
   7  10  -2   -2.26    2.00
  -7  10   2    2.21    2.23
  -7  10   2    0.59    2.03
  -7  10   2    2.75    2.59
  -6 -10   2   13.68    3.02
   6 -10  -2   13.02    2.62
   6 -10  -2    9.37    3.01
  -6 -10   2    9.64    2.34
  -6 -10   2    8.55    2.79
   6 -10  -2    6.24    2.73
   6  10  -2   11.32    2.54
  -6  10   2    9.71    2.52
  -6  10   2    1.93    2.39
  -6  10   2    6.47    2.81
  -6  10   2    6.90    2.86
   6  10  -2    9.64    2.90
  -5 -10   2    3.64    1.99
  -5 -10   2    3.80    1.71
  -5 -10   2    4.14    2.17
   5 -10  -2    6.54    2.65
   5 -10  -2    2.40    2.08
   5 -10  -2    3.70    1.56
  -5  10   2    1.23    2.59
   5  10  -2    2.30    2.04
  -5  10   2    3.35    2.03
   5  10  -2    4.58    1.85
  -5  10   2    2.46    1.85
  -5  10   2    6.25    2.21
  -4 -10   2   28.75    3.47
   4 -10  -2   20.09    2.44
  -4 -10   2   21.20    2.86
   4 -10  -2   24.33    3.76
   4 -10  -2   21.59    3.39
   4 -10  -2   23.47    3.30
  -4 -10   2   24.16    2.87
  -4  10   2   24.36    2.62
   4  10  -2   23.24    2.86
  -4  10   2   20.98    3.02
  -4  10   2   24.86    4.20
   3 -10  -2    3.22    1.77
   3 -10  -2    1.57    1.86
  -3 -10   2    3.59    1.38
  -3 -10   2    5.29    1.57
  -3 -10   2    5.69    1.87
   3 -10  -2    4.33    1.19
   3 -10  -2    5.32    1.68
  -3  10   2    5.60    2.70
  -3  10   2    5.54    1.78
  -3  10   2    4.69    1.29
   3  10  -2    4.13    1.14
   3  10  -2    5.71    1.41
  -3  10   2    2.54    1.19
  -2 -10   2   43.35    2.13
   2 -10  -2   43.35    3.74
  -2 -10   2   44.62    2.49
   2 -10  -2   48.84    5.87
  -2 -10   2   45.34    3.78
   2 -10  -2   42.30    2.03
   2 -10  -2   44.90    2.24
   2  10  -2   41.72    1.71
  -2  10   2   45.37    4.36
  -2  10   2   43.42    1.62
   2  10  -2   42.86    1.67
  -2  10   2   43.18    1.53
   1 -10  -2   35.59    3.44
  -1 -10   2   33.91    3.49
  -1 -10   2   31.22    1.64
   1 -10  -2   34.70    4.15
   1 -10  -2   30.08    0.96
  -1 -10   2   31.14    2.65
  -1 -10   2   29.17    1.36
  -1  10   2   28.89    4.23
   0 -10   2   12.66    1.78
   0 -10   2   13.72    1.23
   0 -10  -2   12.92    2.59
   0 -10   2   14.18    3.08
   0 -10   2   13.86    1.12
   0 -10  -2   14.82    2.48
   0  10   2   16.01    3.21
   0  10  -2   13.94    2.96
  -1 -10  -2   16.59    1.19
  -1 -10  -2   15.77    1.16
   1 -10   2   20.42    1.75
   1 -10   2   26.67    4.57
  -1 -10  -2   20.08    3.09
   1 -10   2   15.50    1.37
   1 -10   2   13.42    1.98
  -1  10  -2   21.09    3.51
  -1  10  -2   17.27    1.01
   1  10   2   17.32    3.01
   2 -10   2   29.62    4.05
  -2 -10  -2   24.62    1.88
   2 -10   2   22.27    1.93
   2 -10   2   19.86    2.45
  -2 -10  -2   23.45    1.90
  -2 -10  -2   25.66    3.13
   2 -10   2   22.21    2.38
   2  10   2   22.86    1.65
   2  10   2   22.64    2.04
   2  10   2   29.33    3.55
  -2  10  -2   23.43    1.95
  -2  10  -2   25.37    4.28
  -2  10  -2   27.12    2.66
  -2  10  -2   24.58    1.83
   3 -10   2    5.83    1.55
  -3 -10  -2    5.29    1.50
  -3 -10  -2    9.19    1.75
   3 -10   2    7.51    2.22
   3 -10   2    6.82    1.91
  -3 -10  -2    7.16    2.10
   3 -10   2    5.37    1.83
  -3  10  -2    1.31    2.52
   3  10   2    6.12    1.50
   3  10   2    3.26    1.57
   3  10   2    8.18    1.97
  -3  10  -2    6.43    1.59
  -3  10  -2    4.45    1.53
   4 -10   2    1.77    1.97
   4 -10   2    0.58    1.32
  -4 -10  -2    1.91    1.41
  -4 -10  -2   -0.14    1.26
   4 -10   2   -0.46    1.78
  -4 -10  -2   -0.04    1.50
   4 -10   2   -0.47    1.62
   4  10   2    2.12    1.97
  -4  10  -2    0.64    1.56
  -4  10  -2    2.49    1.54
  -4  10  -2    2.50    1.48
   4  10   2    1.28    1.24
  -4  10  -2    1.71    2.58
  -5 -10  -2    3.50    2.10
  -5 -10  -2    8.28    2.16
   5 -10   2   11.93    2.82
   5 -10   2    4.37    1.77
  -5 -10  -2    7.45    1.71
   5 -10   2    7.30    2.42
   5  10   2    2.46    1.77
  -5  10  -2    5.77    2.12
  -5  10  -2    4.33    2.67
  -5  10  -2    2.38    1.88
  -5  10  -2    4.70    1.96
   5  10   2    2.70    2.32
   6 -10   2   10.61    3.09
   6 -10   2    9.47    2.61
  -6 -10  -2    9.70    2.58
  -6 -10  -2    5.80    2.83
   6 -10   2    9.54    3.27
  -6  10  -2    6.61    2.64
   6  10   2    7.72    2.21
  -6  10  -2    9.52    3.23
   6  10   2    9.38    2.98
  -6  10  -2    7.09    2.53
  -6  10  -2    9.13    2.68
   7 -10   2   -0.23    2.17
  -7 -10  -2   -4.04    1.82
  -7 -10  -2    1.58    2.09
   7 -10   2   -2.96    2.29
   7 -10   2    1.50    2.02
  -7  10  -2   -1.37    1.99
   7  10   2   -0.54    2.36
  -7  10  -2   -2.28    1.76
  -7  10  -2   -1.35    2.18
  -8 -10  -2   28.54    4.76
   8 -10   2   22.30    4.02
   8 -10   2   29.17    5.51
   8 -10   2   22.72    4.28
  -8 -10  -2   24.83    4.64
  -8  10  -2   27.26    4.87
   8  10   2   29.55    5.03
  -8  10  -2   30.25    4.80
   8  10   2   24.57    4.03
  -8  10  -2   29.96    4.74
   9 -10   2    1.49    1.85
  -9 -10  -2    3.79    3.04
  -9 -10  -2    3.59    2.55
   9 -10   2    3.64    2.44
  -9 -10  -2    0.57    2.76
   9 -10   2   -1.54    3.13
  -9  10  -2    0.22    2.50
   9  10   2    1.60    3.14
   9  10   2    2.44    2.42
  -9  10  -2    0.89    2.49
  -9  10  -2   -0.78    2.01
  10 -10   2   23.57    4.34
 -10 -10  -2   26.01    4.74
 -10 -10  -2   24.26    5.16
  10 -10   2   28.72    6.36
  10 -10   2   23.21    4.76
  10  10   2   24.13    4.47
 -10  10  -2   28.20    5.04
 -10  10  -2   22.09    4.62
 -11 -10  -2   -2.61    2.63
 -11 -10  -2    0.59    2.65
  11 -10   2    1.81    2.16
  11 -10   2   -6.34    2.26
 -11  10  -2    2.13    3.20
 -11  10  -2    1.95    2.52
 -11  10  -2   -0.14    2.62
  11  10   2    5.31    3.59
  11  10   2   -0.88    3.18
 -11  10  -2   -3.73    2.91
 -12 -10  -2    1.05    3.28
  12 -10   2   11.25    5.60
  12 -10   2   14.21    4.48
 -12 -10  -2    5.03    4.22
 -12  10  -2   19.04    5.01
 -12  10  -2   10.00    4.01
  12  10   2   15.24    4.43
 -12  10  -2   10.03    3.78
 -12 -11   2   -6.22    2.83
  12 -11  -2   12.94    5.63
  12 -11  -2    4.47    3.22
 -12  11   2    3.18    3.39
  12  11  -2    3.96    3.15
 -12  11   2    1.39    3.16
 -12  11   2   -3.92    2.67
  11 -11  -2    3.16    2.77
 -11 -11   2   -0.49    2.88
  11 -11  -2    8.98    4.67
  11 -11  -2    0.37    2.92
 -11 -11   2   -0.94    3.31
 -11  11   2    8.37    4.48
 -11  11   2    1.69    2.87
 -11  11   2    5.83    3.48
  11  11  -2    3.30    2.71
  11  11  -2    3.24    3.56
 -11  11   2    4.16    3.34
 -10 -11   2    7.30    3.38
  10 -11  -2    3.83    2.66
 -10 -11   2    1.22    1.89
 -10 -11   2    3.78    3.32
 -10 -11   2    3.23    3.04
  10 -11  -2   -1.92    2.96
  10 -11  -2    3.86    3.28
 -10  11   2    3.11    2.63
  10  11  -2    5.76    2.88
  10  11  -2    2.20    3.62
 -10  11   2    1.62    2.61
 -10  11   2    0.35    2.55
 -10  11   2    3.24    3.19
  -9 -11   2   12.06    3.87
  -9 -11   2   15.30    3.92
  -9 -11   2   12.71    2.31
   9 -11  -2   13.17    4.04
  -9 -11   2    5.58    3.00
   9 -11  -2   11.99    4.23
   9 -11  -2    9.22    3.11
   9  11  -2   10.22    3.76
  -9  11   2   21.45    5.62
  -9  11   2    9.86    3.26
  -9  11   2   10.75    3.80
  -9  11   2    4.95    2.66
   8 -11  -2    1.38    2.86
   8 -11  -2    2.51    2.26
  -8 -11   2    3.79    2.72
   8 -11  -2    0.47    2.08
  -8 -11   2    2.95    2.48
  -8 -11   2    2.75    2.46
  -8 -11   2    1.11    1.61
   8  11  -2    2.08    3.26
   8  11  -2    4.54    2.46
  -8  11   2    0.54    2.49
  -8  11   2    4.52    2.75
  -8  11   2   -0.13    2.16
  -8  11   2    2.83    2.80
  -7 -11   2    5.55    3.01
  -7 -11   2    5.05    2.36
   7 -11  -2    6.74    2.49
   7 -11  -2    6.69    3.13
  -7 -11   2    3.20    2.29
  -7 -11   2    8.99    2.20
   7 -11  -2    2.52    2.46
  -7  11   2    6.16    2.59
   7  11  -2    5.21    2.42
  -7  11   2    6.46    2.80
  -7  11   2    4.28    2.74
   7  11  -2    4.02    3.11
  -7  11   2    0.78    3.06
  -6 -11   2    0.77    1.96
   6 -11  -2    1.22    2.38
   6 -11  -2    0.19    1.55
  -6 -11   2   -0.28    2.11
   6 -11  -2   -0.34    2.53
  -6 -11   2    1.13    1.50
   6  11  -2   -2.70    1.16
  -6  11   2   -0.07    2.00
  -6  11   2    0.56    1.59
  -6  11   2   -0.24    2.52
  -6  11   2   -0.04    1.67
   6  11  -2   -2.73    2.13
   5 -11  -2    4.61    2.49
   5 -11  -2    1.96    2.39
  -5 -11   2    5.48    1.97
  -5 -11   2    2.04    2.02
   5 -11  -2    0.79    1.45
  -5 -11   2    1.59    1.75
  -5  11   2    1.38    1.93
   5  11  -2    5.48    2.29
  -5  11   2    3.69    2.49
  -5  11   2    0.39    1.68
  -4 -11   2    1.24    1.37
   4 -11  -2    3.33    1.94
   4 -11  -2    2.36    1.92
  -4 -11   2    3.03    1.78
   4 -11  -2    4.79    1.57
  -4 -11   2    3.84    1.77
  -4  11   2    2.08    1.45
   4  11  -2    0.78    1.47
  -4  11   2    3.08    1.50
  -4  11   2    4.08    3.01
   4  11  -2    2.41    1.23
  -4  11   2    2.11    1.87
  -3 -11   2   32.21    2.41
   3 -11  -2   30.16    4.40
   3 -11  -2   27.22    2.54
  -3 -11   2   31.16    2.62
   3 -11  -2   29.27    2.22
  -3 -11   2   28.85    3.89
   3 -11  -2   27.16    3.60
  -3  11   2   27.14    3.52
  -3  11   2   33.77    2.09
   3  11  -2   31.28    1.96
   3  11  -2   28.92    2.09
  -3  11   2   31.82    4.98
  -3  11   2   29.81    2.03
   2 -11  -2   28.55    3.36
  -2 -11   2   33.28    4.18
  -2 -11   2   25.45    1.88
   2 -11  -2   30.22    1.62
   2 -11  -2   28.84    4.03
  -2  11   2   29.61    4.46
  -1 -11   2   93.24    4.44
  -1 -11   2   87.51    1.83
   1 -11  -2   82.19    5.28
   1 -11  -2   96.50    5.40
  -1 -11   2   85.90    1.88
  -1 -11   2   89.57    6.53
  -1  11   2   87.41    5.80
   0 -11   2   47.57    3.28
   0 -11  -2   43.19    3.89
   0 -11  -2   45.02    3.96
   0 -11   2   50.48    4.49
   0  11   2   47.04    4.36
   0  11  -2   40.67    4.88
   1 -11   2   32.92    1.71
  -1 -11  -2   33.92    1.17
   1 -11   2   37.36    4.71
   1 -11   2   31.12    2.92
  -1 -11  -2   36.38    3.50
  -1  11  -2   40.01    5.25
   1  11   2   32.18    4.06
   2 -11   2   87.69    5.26
   2 -11   2   81.07    3.67
   2 -11   2   84.21    3.25
  -2 -11  -2   81.39    4.81
   2 -11   2   80.61    5.53
  -2 -11  -2   88.18    3.15
   2  11   2   69.93    4.71
  -2  11  -2   87.98    5.87
  -2  11  -2   87.92    2.88
   2  11   2   83.99    2.68
   2  11   2   78.86    2.33
  -3 -11  -2   15.53    2.19
  -3 -11  -2   12.38    2.57
   3 -11   2   13.76    2.06
   3 -11   2   14.25    2.61
  -3 -11  -2   17.22    2.22
   3 -11   2   13.09    2.48
  -3  11  -2   11.99    1.88
   3  11   2   16.45    2.28
   3  11   2   17.79    3.03
  -3  11  -2   15.86    3.45
  -3  11  -2   16.58    2.47
   3  11   2   13.08    1.74
  -4 -11  -2   49.08    3.57
  -4 -11  -2   51.23    3.58
   4 -11   2   57.18    3.74
   4 -11   2   55.02    4.36
   4 -11   2   50.96    4.66
  -4 -11  -2   54.16    3.86
  -4  11  -2   53.72    5.39
  -4  11  -2   49.77    3.58
   4  11   2   56.55    4.25
  -4  11  -2   56.64    4.26
   4  11   2   52.53    3.39
  -5 -11  -2    0.57    1.29
  -5 -11  -2    1.18    1.91
   5 -11   2   -0.42    2.04
   5 -11   2    2.15    1.66
   5 -11   2    0.25    1.98
  -5 -11  -2    0.29    1.31
   5  11   2    2.45    2.14
  -5  11  -2    2.13    1.75
   5  11   2    0.28    1.39
  -5  11  -2    0.79    2.22
  -5  11  -2    3.78    1.91
  -5  11  -2    1.26    1.80
  -6 -11  -2   30.96    4.11
  -6 -11  -2   31.73    2.74
   6 -11   2   29.86    4.22
   6 -11   2   31.98    3.95
  -6 -11  -2   28.90    3.86
   6 -11   2   33.67    4.87
   6  11   2   36.38    4.70
  -6  11  -2   32.04    4.05
  -6  11  -2   20.23    4.19
   6  11   2   28.26    3.53
  -6  11  -2   30.05    4.03
  -6  11  -2   28.58    4.14
  -7 -11  -2   -2.02    2.30
   7 -11   2    1.11    2.28
   7 -11   2    1.67    2.69
  -7 -11  -2    4.24    2.53
   7 -11   2    2.73    2.16
  -7  11  -2   -0.66    1.86
   7  11   2    0.14    1.68
  -7  11  -2   -0.34    2.02
  -7  11  -2    4.27    2.41
   7  11   2    0.26    2.35
   8 -11   2    3.87    3.01
   8 -11   2    3.36    2.13
   8 -11   2    5.39    2.67
  -8 -11  -2    4.21    2.78
  -8  11  -2    1.78    2.65
   8  11   2    4.24    3.18
  -8  11  -2    0.07    2.27
  -9 -11  -2    0.91    2.16
   9 -11   2    0.26    2.39
  -9 -11  -2    3.36    2.73
   9 -11   2    4.00    2.09
   9 -11   2    4.12    3.81
   9  11   2    4.90    2.78
  -9  11  -2    7.01    3.61
  -9  11  -2    2.27    2.22
   9  11   2    5.86    3.52
  -9  11  -2    6.33    2.91
  10 -11   2    2.03    2.48
 -10 -11  -2    0.43    1.99
  10 -11   2    0.16    1.71
 -10  11  -2   -2.26    2.66
 -10  11  -2   -4.56    2.01
 -10  11  -2   -3.79    2.81
 -10  11  -2    5.22    3.14
  10  11   2   -4.64    2.07
  10  11   2   -5.55    2.58
 -11 -11  -2    0.64    2.45
 -11 -11  -2    3.97    3.55
  11 -11   2    6.51    4.96
  11 -11   2    1.44    2.80
 -11 -11  -2   -2.38    2.77
 -11  11  -2    1.24    3.80
 -11  11  -2    6.63    3.89
  11  11   2    4.08    3.23
 -11  11  -2    4.22    3.36
 -12 -11  -2    5.02    3.52
  12 -11   2   -0.19    1.73
  12 -11   2    0.59    3.67
 -12 -11  -2   -4.17    3.23
 -12  11  -2   -2.41    2.35
  12  11   2    6.65    3.34
 -12  11  -2    2.69    2.79
 -12  11  -2   -8.72    3.04
  12 -12  -2    1.60    2.68
  12 -12  -2    0.03    3.02
  12 -12  -2  -10.06    3.04
 -12  12   2    3.75    3.31
  12  12  -2    2.04    2.76
 -12  12   2   -2.06    2.65
 -11 -12   2   -3.53    2.32
 -11 -12   2   -2.69    2.48
  11 -12  -2    0.60    2.14
 -11 -12   2   -4.65    2.55
  11 -12  -2    1.20    4.34
  11 -12  -2   -1.08    2.73
 -11  12   2   -4.68    2.45
  11  12  -2    1.25    2.64
 -11  12   2   -2.65    2.91
 -11  12   2   -6.00    2.69
 -10 -12   2   -1.28    1.14
 -10 -12   2   -1.37    2.50
  10 -12  -2    1.96    2.62
  10 -12  -2   -0.14    2.98
 -10 -12   2    1.65    2.62
 -10 -12   2    2.34    2.88
  10 -12  -2    2.80    2.75
  10  12  -2    4.23    3.39
 -10  12   2    6.62    3.26
 -10  12   2    1.46    2.68
 -10  12   2   -0.63    2.26
  -9 -12   2    9.39    2.21
  -9 -12   2    9.92    3.82
   9 -12  -2    8.62    2.76
   9 -12  -2    9.65    3.84
  -9 -12   2    9.72    3.29
   9 -12  -2   14.40    4.64
  -9 -12   2   10.99    3.58
  -9  12   2   13.50    3.60
  -9  12   2    7.11    3.25
  -9  12   2    5.74    3.25
  -9  12   2    9.56    3.27
   9  12  -2   10.34    2.97
   9  12  -2    5.24    3.83
  -8 -12   2   13.88    3.44
  -8 -12   2   16.41    3.60
  -8 -12   2   16.38    2.97
   8 -12  -2   11.58    3.76
   8 -12  -2   14.90    4.00
   8 -12  -2   13.32    3.08
  -8 -12   2   14.95    3.85
  -8  12   2    6.62    2.99
  -8  12   2   12.78    3.52
   8  12  -2    9.71    3.07
  -8  12   2   11.19    3.21
  -8  12   2    8.40    3.11
   8  12  -2    9.11    3.73
  -7 -12   2   39.27    5.05
   7 -12  -2   40.92    5.63
   7 -12  -2   30.44    3.99
  -7 -12   2   47.33    4.73
   7 -12  -2   38.82    5.56
  -7 -12   2   41.98    5.30
  -7 -12   2   36.07    3.57
   7  12  -2   37.14    5.07
  -7  12   2   35.50    4.52
  -7  12   2   38.66    5.14
   7  12  -2   40.50    4.14
  -7  12   2   36.01    5.37
  -7  12   2   40.83    4.38
   6 -12  -2   28.13    4.44
  -6 -12   2   32.02    4.07
  -6 -12   2   32.82    4.19
   6 -12  -2   30.40    3.66
   6 -12  -2   30.28    4.59
  -6 -12   2   23.44    3.72
   6  12  -2   28.88    4.05
   6  12  -2   33.69    4.40
  -6  12   2   30.99    3.96
  -6  12   2   28.33    5.26
  -6  12   2   36.30    4.77
  -5 -12   2   42.25    3.95
  -5 -12   2   43.33    4.02
  -5 -12   2   39.81    3.82
   5 -12  -2   40.96    3.49
   5 -12  -2   41.59    4.26
   5 -12  -2   32.46    4.37
  -5  12   2   46.15    3.60
   5  12  -2   41.91    3.33
  -5  12   2   41.89    5.85
  -5  12   2   45.16    4.70
  -5  12   2   45.17    3.76
   5  12  -2   41.25    3.95
   4 -12  -2   33.96    3.39
  -4 -12   2   37.43    3.10
  -4 -12   2   34.63    4.35
  -4 -12   2   31.41    3.26
   4 -12  -2   43.76    4.62
   4 -12  -2   36.13    2.90
   4  12  -2   33.48    2.86
   4  12  -2   32.95    2.46
  -4  12   2   31.20    2.59
  -4  12   2   35.74    5.61
  -4  12   2   32.83    2.71
  -4  12   2   24.03    3.55
   3 -12  -2   35.11    4.13
   3 -12  -2   36.48    2.29
  -3 -12   2   38.53    2.70
   3  12  -2   34.36    1.72
   3  12  -2   33.39    1.81
  -3  12   2   45.21    5.69
  -3  12   2   37.08    1.85
  -3  12   2   34.42    1.71
   2 -12  -2   11.25    0.95
   2 -12  -2   11.90    0.97
  -2 -12   2   11.23    1.27
   2 -12  -2   10.48    3.24
  -2 -12   2   12.42    3.05
   2 -12  -2    7.76    2.27
  -2 -12   2   11.64    1.12
  -2  12   2   14.62    3.32
  -1 -12   2    7.82    1.75
   1 -12  -2    7.03    2.44
   1 -12  -2    6.39    2.04
  -1 -12   2   11.40    2.95
  -1  12   2    8.36    2.95
   0 -12   2    2.32    1.66
   0 -12   2    2.60    1.67
   0 -12  -2    2.07    1.58
   0 -12  -2    1.52    1.82
   0  12   2    1.00    1.91
   0  12  -2    3.00    2.62
   1 -12   2    2.36    1.34
   1 -12   2    1.93    2.50
  -1 -12  -2    2.86    1.84
   1 -12   2    2.26    0.73
   1 -12   2    2.04    0.67
  -1  12  -2    1.53    1.98
   1  12   2    0.54    1.94
  -2 -12  -2    7.30    1.16
   2 -12   2    7.46    2.00
  -2 -12  -2   11.37    2.79
   2 -12   2    7.73    1.32
  -2  12  -2    7.76    0.98
  -2  12  -2    4.39    2.90
   2  12   2    8.38    2.75
  -2  12  -2    8.17    0.91
  -3 -12  -2   23.37    2.41
   3 -12   2   17.02    3.05
  -3 -12  -2   23.92    3.48
   3 -12   2   17.17    2.19
   3 -12   2   18.51    2.64
   3  12   2   19.25    1.83
   3  12   2   19.88    2.36
   3  12   2   22.47    3.46
  -3  12  -2   17.79    2.09
  -3  12  -2   24.12    4.59
  -3  12  -2   17.27    2.55
  -3  12  -2   20.00    2.11
  -4 -12  -2   21.72    2.78
   4 -12   2   21.06    2.73
  -4 -12  -2   22.76    3.23
   4 -12   2   22.62    3.47
   4 -12   2   22.73    3.31
   4  12   2   27.28    3.45
  -4  12  -2   20.44    2.97
   4  12   2   21.76    2.48
  -4  12  -2   24.43    4.40
  -4  12  -2   21.05    2.85
  -5 -12  -2   47.61    4.23
   5 -12   2   48.70    4.88
   5 -12   2   54.79    4.16
   5 -12   2   52.11    4.94
  -5 -12  -2   48.20    3.67
  -5  12  -2   67.25    6.60
   5  12   2   44.65    4.53
  -5  12  -2   44.50    5.76
  -5  12  -2   44.20    4.57
   5  12   2   46.46    3.59
  -6 -12  -2   13.11    2.37
   6 -12   2   16.66    3.62
   6 -12   2   14.28    3.28
  -6  12  -2   14.60    3.22
   6  12   2   33.15    4.54
  -6  12  -2   15.41    3.07
  -6  12  -2    5.56    3.68
   6  12   2    9.99    3.18
   7 -12   2   19.79    3.63
   7 -12   2   21.37    4.47
   7 -12   2   19.78    3.94
  -7 -12  -2   27.10    4.08
   7  12   2   28.20    4.64
   7  12   2   24.63    3.65
  -7  12  -2   19.38    3.65
  -7  12  -2   21.92    4.49
  -7  12  -2   19.76    3.93
   8 -12   2   16.02    4.33
   8 -12   2   13.05    2.89
   8 -12   2   10.07    3.13
  -8 -12  -2   10.89    3.50
   8  12   2    7.28    3.43
  -8  12  -2   10.86    3.64
   8  12   2   13.31    3.04
  -8  12  -2    9.62    3.23
  -8  12  -2   14.22    3.50
   9 -12   2   11.61    3.19
   9 -12   2    5.24    4.02
   9 -12   2    8.69    3.17
  -9 -12  -2    4.43    3.00
  -9 -12  -2   10.32    3.61
   9  12   2   10.65    3.42
  -9  12  -2    9.03    3.74
  -9  12  -2    4.63    2.81
 -10 -12  -2    2.72    3.10
 -10 -12  -2   -0.53    2.52
 -10 -12  -2    2.98    2.21
  10 -12   2    2.82    2.50
  10 -12   2    5.13    3.14
  10 -12   2   -4.68    3.05
 -10  12  -2    1.02    2.62
 -10  12  -2   -0.90    2.83
  10  12   2    6.19    3.90
 -10  12  -2    0.45    2.56
  10  12   2    5.14    3.71
 -10  12  -2   -4.97    2.54
  11 -12   2    0.84    2.40
 -11 -12  -2    4.82    3.17
  11 -12   2    0.55    4.36
 -11 -12  -2   -6.05    2.60
 -11  12  -2    3.28    3.15
 -11  12  -2    1.89    5.29
 -11  12  -2    1.11    2.97
  11  12   2    3.23    2.75
 -11 -13   2   -3.50    2.61
  11 -13  -2    4.28    2.93
 -11 -13   2   -1.88    3.38
  11 -13  -2    2.93    3.05
  11 -13  -2    4.12    4.56
 -11  13   2    4.73    3.53
 -11  13   2   -3.95    2.38
 -10 -13   2   -2.21    2.61
 -10 -13   2   -2.86    1.40
  10 -13  -2    0.91    3.20
 -10 -13   2    8.37    3.38
  10 -13  -2    6.44    3.04
 -10 -13   2   -1.57    2.32
  10 -13  -2    4.33    3.42
 -10  13   2    0.78    2.55
  10  13  -2    3.97    3.38
 -10  13   2    3.08    3.21
 -10  13   2   -2.45    2.20
  10  13  -2    6.81    3.22
 -10  13   2    6.15    3.30
   9 -13  -2   -0.86    2.30
  -9 -13   2    6.45    3.11
   9 -13  -2   -2.82    2.76
  -9 -13   2   -0.40    2.55
   9 -13  -2   -1.25    1.65
  -9 -13   2    2.16    2.63
  -9 -13   2    2.51    1.78
  -9  13   2    3.94    2.80
  -9  13   2   -2.55    1.91
  -9  13   2   -1.02    2.50
   9  13  -2   -0.59    1.96
  -8 -13   2    2.49    1.82
   8 -13  -2    2.32    2.42
   8 -13  -2    5.43    2.97
   8 -13  -2    4.35    3.19
  -8 -13   2    5.70    2.78
  -8 -13   2    2.77    2.42
  -8 -13   2    0.05    2.35
  -8  13   2    1.03    2.35
  -8  13   2    4.22    2.31
  -8  13   2   -2.56    2.18
  -8  13   2    2.15    2.55
   8  13  -2    0.65    2.75
   8  13  -2    5.05    2.45
   7 -13  -2   -2.03    1.25
   7 -13  -2    2.24    2.76
  -7 -13   2    1.77    1.91
  -7 -13   2   -0.03    2.21
  -7 -13   2    0.56    1.80
  -7 -13   2   -2.85    1.64
   7 -13  -2   -2.86    2.13
  -7  13   2   -0.49    1.99
  -7  13   2    0.45    1.86
   7  13  -2    1.67    1.80
  -7  13   2   -1.64    2.89
  -7  13   2    3.24    1.94
   7  13  -2   -0.07    2.32
   6 -13  -2    2.86    2.69
  -6 -13   2    0.02    2.04
  -6 -13   2    1.36    2.27
   6 -13  -2   -0.21    2.19
  -6  13   2   -0.07    2.06
   6  13  -2    3.11    2.39
  -6  13   2   -0.65    1.48
  -6  13   2    0.51    2.91
   6  13  -2   -0.32    1.46
  -6  13   2    0.30    1.97
  -5 -13   2    2.60    2.17
   5 -13  -2    2.22    1.48
  -5 -13   2    4.64    2.10
  -5 -13   2    2.54    1.89
   5 -13  -2    5.53    2.61
   5 -13  -2    6.18    2.76
  -5  13   2    4.26    1.79
  -5  13   2    3.47    3.39
   5  13  -2    5.07    2.16
  -5  13   2    4.79    1.90
  -5  13   2    5.37    2.16
   5  13  -2    6.27    1.74
  -4 -13   2    1.92    1.58
  -4 -13   2   -1.76    1.75
   4 -13  -2    0.75    1.20
   4 -13  -2    1.47    2.13
   4  13  -2    1.95    1.19
   4  13  -2    1.99    1.05
  -4  13   2    3.10    1.24
  -4  13   2    3.69    2.12
  -4  13   2    1.69    2.97
  -4  13   2    2.15    1.20
   3 -13  -2    8.71    2.56
  -3 -13   2    9.73    2.88
   3 -13  -2    7.28    1.22
  -3 -13   2    7.33    1.44
   3 -13  -2    5.91    1.40
  -3 -13   2    6.50    1.29
  -3  13   2    6.91    3.47
   2 -13  -2   14.17    2.87
  -2 -13   2   19.60    3.70
  -2 -13   2   15.55    2.51
  -2  13   2   17.15    4.12
  -1 -13   2   20.70    2.77
   1 -13  -2   25.05    3.61
  -1 -13   2   25.47    4.56
  -1  13   2   25.50    4.54
   0 -13   2   18.31    2.59
   0 -13  -2   13.71    2.78
   0 -13  -2   18.03    3.60
   0  13  -2   22.18    3.97
   0  13   2   19.78    3.90
   1 -13   2   49.72    3.86
  -1 -13  -2   41.39    4.09
  -1 -13  -2   44.12    4.47
  -1  13  -2   47.61    5.77
   1  13   2   44.18    5.18
   2 -13   2    0.29    0.83
   2 -13   2   -0.75    1.42
  -2 -13  -2   -3.22    1.55
   2 -13   2    0.43    1.04
  -2 -13  -2   -0.45    0.59
  -2 -13  -2   -0.78    0.51
  -2  13  -2   -0.18    2.45
   2  13   2    0.09    1.98
  -3 -13  -2   60.11    4.52
  -3 -13  -2   59.58    3.20
   3 -13   2   69.79    5.04
   3 -13   2   62.12    3.23
  -3 -13  -2   65.30    3.16
   3 -13   2   73.78    4.92
   3  13   2   60.96    2.24
   3  13   2   55.84    4.48
  -3  13  -2   70.29    6.36
  -3  13  -2   61.45    2.77
  -3  13  -2   64.15    3.08
   3  13   2   62.78    2.60
   4 -13   2    9.26    1.92
   4 -13   2   10.86    2.96
  -4 -13  -2   12.44    2.29
  -4 -13  -2   14.28    2.80
   4 -13   2   17.95    3.20
  -4  13  -2   10.21    2.32
   4  13   2   11.25    2.40
   4  13   2   12.96    1.97
  -4  13  -2   10.27    4.03
  -4  13  -2   10.56    2.09
  -4  13  -2   11.01    1.98
   5 -13   2   26.76    3.97
   5 -13   2   38.10    4.58
   5 -13   2   30.35    3.24
  -5 -13  -2   37.75    3.67
  -5 -13  -2   29.45    3.74
  -5  13  -2   30.10    3.46
  -5  13  -2   30.69    3.48
  -5  13  -2   33.77    6.78
  -5  13  -2   31.10    3.98
   5  13   2   36.50    3.14
   5  13   2   29.90    4.01
  -6 -13  -2    4.93    2.48
   6 -13   2    4.19    1.89
  -6 -13  -2    2.38    1.85
   6 -13   2   -0.13    2.26
   6 -13   2    1.61    2.18
  -6  13  -2    3.53    1.98
   6  13   2    0.17    2.48
  -6  13  -2    2.27    2.07
  -6  13  -2    4.57    2.67
   6  13   2    2.78    1.99
  -6  13  -2    0.71    1.76
   7 -13   2    8.66    3.51
   7 -13   2   10.52    3.30
  -7 -13  -2    8.30    2.99
   7 -13   2   13.71    2.74
  -7  13  -2   15.37    3.15
  -7  13  -2   17.06    3.63
   7  13   2   11.36    3.49
  -7  13  -2    7.93    3.27
  -7  13  -2   10.94    2.84
   8 -13   2   -0.80    1.96
  -8 -13  -2    1.01    1.98
   8 -13   2    6.67    3.76
   8 -13   2    3.57    2.30
   8  13   2    4.80    2.30
   8  13   2    4.08    3.14
  -8  13  -2    1.83    2.12
  -8  13  -2    4.48    2.93
  -8  13  -2    2.51    2.44
  -8  13  -2    7.15    3.02
   9 -13   2   -0.55    1.93
   9 -13   2   -0.35    3.13
  -9 -13  -2    4.35    2.58
  -9 -13  -2   -1.71    2.01
  -9 -13  -2    2.32    2.35
   9 -13   2   -0.37    2.03
  -9  13  -2    4.26    2.43
  -9  13  -2   -1.41    2.71
  -9  13  -2   -1.17    1.24
  -9  13  -2    1.84    2.74
   9  13   2    1.00    2.24
   9  13   2   -1.85    2.72
  10 -13   2   -3.15    3.41
  10 -13   2    4.02    2.85
  10 -13   2    2.38    2.16
 -10 -13  -2    1.42    2.87
 -10 -13  -2    0.91    3.08
 -10 -13  -2    0.90    2.24
 -10  13  -2    0.49    2.79
  10  13   2    1.57    2.28
 -10  13  -2    3.81    3.51
 -11 -13  -2   -5.20    2.34
  11 -13   2    4.61    2.58
 -11 -13  -2    0.63    3.09
 -11  13  -2   -0.87    2.79
 -11  13  -2   -8.40    2.57
 -11  13  -2   -1.61    2.93
 -11 -14   2    0.24    2.88
 -11 -14   2   -6.29    2.97
  11 -14  -2   -4.05    3.51
  11 -14  -2   -3.08    3.01
  11 -14  -2    3.63    2.43
 -11 -14   2    7.36    3.73
 -11  14   2    0.11    2.34
  11  14  -2    4.18    2.48
 -11  14   2   -5.03    3.08
 -11  14   2    3.39    3.57
 -10 -14   2    6.02    2.71
 -10 -14   2   -0.02    2.32
 -10 -14   2   -2.72    1.50
  10 -14  -2    6.12    3.17
 -10 -14   2    1.25    3.09
  10 -14  -2    4.28    2.48
 -10  14   2    0.07    2.78
 -10  14   2    8.44    4.28
  10  14  -2    8.78    3.15
 -10  14   2    1.58    2.26
  -9 -14   2    5.29    2.93
  -9 -14   2   -0.50    2.77
   9 -14  -2    6.80    2.79
   9 -14  -2   -2.14    2.42
   9 -14  -2   -6.16    2.57
  -9 -14   2   -2.51    1.58
  -9 -14   2    1.75    2.37
  -9  14   2    3.73    3.44
   9  14  -2   -0.03    2.92
  -9  14   2    0.61    2.71
  -9  14   2    0.15    2.62
  -9  14   2   -1.31    2.52
   8 -14  -2   10.69    3.60
   8 -14  -2    9.00    2.70
   8 -14  -2    6.67    3.03
  -8 -14   2    8.21    2.73
  -8 -14   2    3.58    2.39
  -8 -14   2    4.37    2.75
  -8 -14   2    7.99    3.12
   8  14  -2    4.07    3.00
  -8  14   2    7.05    2.79
  -8  14   2    8.88    3.42
   8  14  -2    7.58    2.75
  -8  14   2    4.61    2.72
  -8  14   2    8.91    2.97
   7 -14  -2    3.14    2.69
  -7 -14   2    1.46    2.03
   7 -14  -2    6.27    2.62
  -7 -14   2    2.36    2.35
   7 -14  -2    3.62    2.07
  -7 -14   2    3.79    2.53
   7  14  -2    1.17    2.66
  -7  14   2    5.96    2.44
   7  14  -2    6.89    2.25
  -7  14   2    1.58    2.24
  -7  14   2    5.04    2.45
  -7  14   2    2.66    2.81
  -6 -14   2   17.60    3.20
  -6 -14   2   17.58    3.19
   6 -14  -2   13.57    3.50
  -6 -14   2   13.56    2.98
   6 -14  -2   14.98    3.82
   6 -14  -2   11.25    2.53
   6  14  -2   13.93    2.80
  -6  14   2   13.03    2.65
  -6  14   2   11.83    2.46
  -6  14   2    6.24    3.75
   6  14  -2   18.64    2.79
  -6  14   2   15.34    3.54
  -5 -14   2    2.17    1.65
   5 -14  -2    2.06    1.46
   5 -14  -2   -2.24    2.03
   5 -14  -2   -1.51    2.89
  -5 -14   2    2.26    1.79
  -5 -14   2    1.84    1.88
   5  14  -2    0.65    1.22
  -5  14   2   -1.61    2.77
  -5  14   2    3.00    1.49
  -5  14   2    0.57    1.30
   5  14  -2    1.13    1.37
  -4 -14   2    9.57    1.76
   4 -14  -2   10.87    2.05
  -4 -14   2    6.59    2.35
   4 -14  -2    6.73    2.59
  -4 -14   2    5.83    1.64
   4 -14  -2    9.94    1.72
   4  14  -2    5.95    1.01
   4  14  -2    9.43    1.18
  -4  14   2    6.07    4.92
  -4  14   2    8.62    1.35
  -4  14   2    8.82    1.26
   3 -14  -2   10.15    1.23
  -3 -14   2    9.77    1.33
   3 -14  -2    7.79    1.04
  -3 -14   2    8.83    1.15
   3 -14  -2   10.13    2.92
  -3  14   2   12.67    4.15
  -2 -14   2    7.31    2.05
   2 -14  -2    7.25    2.35
  -2  14   2    6.54    3.47
   1 -14  -2   16.28    3.11
  -1 -14   2   13.78    2.35
  -1  14   2   17.33    4.00
   0 -14  -2   24.28    3.67
   0 -14   2   24.33    3.06
   0  14  -2   29.72    4.91
   0  14   2   23.92    4.66
  -1 -14  -2    4.66    2.21
   1 -14   2    4.39    1.81
  -1  14  -2    7.57    3.00
   1  14   2    9.95    3.28
   2 -14   2    8.39    1.09
   2 -14   2    8.36    1.27
  -2 -14  -2    9.24    2.97
   2 -14   2    6.85    2.19
  -2  14  -2    6.04    3.41
   2  14   2   11.94    3.35
  -3 -14  -2   -2.34    1.50
  -3 -14  -2    0.38    0.94
   3 -14   2    0.47    1.65
   3 -14   2   -0.08    0.94
   3 -14   2   -0.66    1.35
  -3 -14  -2   -1.28    0.95
  -3  14  -2   -0.83    0.56
  -3  14  -2    0.42    2.33
  -3  14  -2    0.19    0.56
   4 -14   2    0.18    1.81
   4 -14   2    1.83    2.15
  -4 -14  -2   -0.29    1.27
  -4 -14  -2   -2.34    1.72
   4 -14   2    3.71    1.59
  -4 -14  -2    0.59    1.51
  -4  14  -2    1.05    2.52
  -4  14  -2    0.93    1.32
  -4  14  -2    0.78    1.62
   4  14   2    1.13    1.07
   4  14   2   -2.29    1.23
  -4  14  -2    0.17    1.30
   5 -14   2    7.23    2.61
  -5 -14  -2    5.32    2.39
   5 -14   2    9.04    2.08
   5 -14   2   11.89    2.95
  -5 -14  -2    8.07    2.58
   5  14   2    6.78    2.47
  -5  14  -2    6.32    2.74
  -5  14  -2    9.37    2.32
  -5  14  -2    8.17    2.37
   5  14   2    9.46    1.95
  -5  14  -2    6.24    1.97
   6 -14   2    1.70    1.88
  -6 -14  -2    2.97    2.18
   6 -14   2    4.97    2.10
  -6 -14  -2    3.27    2.14
  -6 -14  -2    2.87    2.05
   6 -14   2    4.47    2.71
  -6  14  -2    4.96    2.07
   6  14   2    3.30    1.86
   6  14   2   -1.35    2.24
  -6  14  -2    0.88    3.04
  -6  14  -2    0.47    2.02
  -6  14  -2    7.97    2.20
  -7 -14  -2   12.01    3.06
   7 -14   2   12.11    3.22
   7 -14   2    5.97    2.42
   7 -14   2   14.11    3.73
  -7 -14  -2   12.03    3.10
   7  14   2   10.59    2.66
  -7  14  -2   13.29    3.04
   7  14   2    5.82    3.44
  -7  14  -2    7.96    2.93
  -7  14  -2   14.42    3.65
  -7  14  -2   13.94    3.24
   8 -14   2    6.41    2.38
   8 -14   2    9.44    3.58
  -8 -14  -2   12.23    3.31
   8 -14   2    9.25    3.01
  -8 -14  -2   11.85    3.46
   8  14   2    5.62    5.46
  -8  14  -2    3.73    2.44
  -8  14  -2    7.84    2.97
  -8  14  -2    9.85    3.37
   8  14   2    7.63    2.58
   9 -14   2   17.28    5.38
   9 -14   2   23.45    4.18
   9 -14   2   15.98    3.71
  -9 -14  -2   20.79    4.44
  -9 -14  -2   14.53    3.58
   9  14   2   14.88    4.47
  -9  14  -2   19.53    4.40
  -9  14  -2   23.30    4.37
  -9  14  -2   16.21    4.30
  -9  14  -2    9.16    3.19
   9  14   2   23.05    4.27
 -10 -14  -2    4.12    3.33
  10 -14   2   -4.54    3.73
  10 -14   2    6.31    2.87
  10 -14   2    0.11    2.79
 -10 -14  -2    6.17    3.15
 -10 -14  -2   -4.38    2.72
 -10  14  -2    3.38    3.50
 -10  14  -2    9.44    3.63
 -10  14  -2    0.74    3.03
  10  14   2    8.13    3.35
  10 -15  -2   -3.03    3.33
  10 -15  -2    7.73    3.81
 -10 -15   2   10.12    3.35
 -10 -15   2    1.32    3.38
  10 -15  -2   13.10    3.46
 -10 -15   2   -1.76    2.03
 -10 -15   2    9.33    3.06
 -10  15   2    6.51    3.73
 -10  15   2    4.87    3.25
  10  15  -2   12.52    3.33
 -10  15   2    5.93    4.34
  -9 -15   2   -4.18    2.43
  -9 -15   2   -2.91    1.87
  -9 -15   2    1.02    2.58
   9 -15  -2   -3.12    2.51
   9 -15  -2   -0.21    2.22
   9 -15  -2   -0.39    2.02
  -9 -15   2   -2.34    2.10
   9  15  -2    2.89    3.16
  -9  15   2    3.43    2.84
  -9  15   2    2.84    2.57
   9  15  -2   -0.62    2.05
  -9  15   2    0.71    2.77
  -9  15   2    5.00    3.11
  -8 -15   2    2.14    2.19
  -8 -15   2    1.28    2.47
  -8 -15   2   -0.83    2.05
   8 -15  -2    2.98    3.17
   8 -15  -2    2.87    3.12
  -8 -15   2   -1.80    1.96
   8 -15  -2    2.63    2.20
  -8  15   2    0.42    2.56
  -8  15   2    1.46    2.01
   8  15  -2    2.05    1.91
  -8  15   2    4.47    2.84
  -7 -15   2   -2.02    2.18
  -7 -15   2    1.28    2.18
   7 -15  -2   -2.41    1.30
   7 -15  -2    1.21    2.68
  -7 -15   2   -0.27    1.86
   7 -15  -2    0.72    2.64
  -7  15   2    1.25    1.59
  -7  15   2   -1.74    1.99
  -7  15   2    3.47    2.37
  -7  15   2   -2.11    2.04
   7  15  -2    0.00    2.18
   7  15  -2    1.38    1.54
   6 -15  -2    2.10    1.65
   6 -15  -2   -0.39    2.17
  -6 -15   2    1.65    2.57
  -6 -15   2    0.05    1.78
   6 -15  -2    5.09    2.49
  -6 -15   2   -0.46    1.78
   6  15  -2    1.57    1.36
  -6  15   2    2.67    1.62
  -6  15   2    0.22    1.52
  -6  15   2    0.37    1.85
   6  15  -2    5.05    1.97
  -6  15   2    2.44    3.12
  -5 -15   2   -1.08    1.16
   5 -15  -2    1.42    1.40
   5 -15  -2   -0.70    1.69
  -5 -15   2   -0.86    1.64
   5 -15  -2   -2.14    2.26
   5  15  -2    0.74    0.99
   5  15  -2    0.19    0.84
  -5  15   2   -0.14    2.60
  -5  15   2    1.05    1.96
  -5  15   2    0.08    0.96
  -5  15   2    0.62    1.03
   4 -15  -2   12.24    3.21
  -4 -15   2   13.81    1.92
   4 -15  -2   11.84    1.82
  -4 -15   2   13.45    1.74
   4 -15  -2   11.94    1.61
  -4  15   2   10.24    4.20
   3 -15  -2    2.44    2.21
  -3  15   2    0.13    2.54
  -2 -15   2   61.15    4.51
   2 -15  -2   65.50    5.41
  -2  15   2   52.41    6.69
  -1 -15   2    2.27    1.68
   1 -15  -2    3.07    2.12
  -1  15   2    4.65    3.35
   0 -15   2   95.02    5.34
   0 -15  -2  108.29    6.59
   0  15   2   89.35    6.88
   1 -15   2    0.39    1.67
  -1 -15  -2   -3.35    1.25
  -1  15  -2    1.64    3.05
   1  15   2    1.30    2.62
  -2 -15  -2  106.33    6.59
   2 -15   2  103.81    5.95
   2  15   2  102.39    6.76
  -2  15  -2   99.06    8.06
  -3 -15  -2    3.98    2.85
   3 -15   2    9.21    2.67
  -3 -15  -2    8.74    1.18
  -3 -15  -2    9.11    1.10
   3 -15   2    9.05    1.84
   3 -15   2    8.08    1.39
  -3  15  -2    9.69    4.07
  -4 -15  -2   49.44    3.07
  -4 -15  -2   44.47    4.96
   4 -15   2   43.09    4.89
  -4 -15  -2   49.36    3.35
   4 -15   2   50.25    4.06
   4 -15   2   43.69    3.22
  -4  15  -2   43.56    6.02
  -4  15  -2   47.88    2.46
  -4  15  -2   42.08    2.55
   4  15   2   46.41    1.64
  -5 -15  -2    6.58    1.93
   5 -15   2    4.88    2.56
  -5 -15  -2    0.84    2.17
  -5 -15  -2    4.01    2.05
   5 -15   2    4.75    1.78
   5 -15   2    4.66    2.48
  -5  15  -2    0.56    3.36
  -5  15  -2    5.70    1.79
   5  15   2    3.04    1.83
  -5  15  -2    5.52    1.71
  -5  15  -2    3.25    1.84
   5  15   2    7.72    1.55
  -6 -15  -2    0.86    2.30
   6 -15   2    9.37    2.09
   6 -15   2    7.85    3.10
   6 -15   2    9.99    3.07
  -6 -15  -2    6.97    2.74
  -6 -15  -2    9.91    2.62
  -6  15  -2   10.18    3.25
  -6  15  -2    6.80    3.76
   6  15   2   12.55    3.04
  -6  15  -2    5.52    2.42
  -6  15  -2   10.90    2.36
   6  15   2    9.45    2.22
   7 -15   2    6.64    3.42
  -7 -15  -2    3.38    2.46
  -7 -15  -2    5.64    2.56
   7 -15   2    6.73    2.84
   7 -15   2    5.19    2.20
   7  15   2    3.89    2.81
  -7  15  -2    1.76    2.73
   7  15   2    9.77    2.48
  -7  15  -2    6.30    2.41
  -7  15  -2    4.45    2.51
  -7  15  -2    2.47    2.35
  -8 -15  -2    2.72    2.34
   8 -15   2    2.98    3.22
   8 -15   2    4.38    2.48
   8 -15   2    0.98    2.39
  -8 -15  -2    5.13    2.87
   8  15   2    7.48    2.47
  -8  15  -2    5.41    2.36
  -8  15  -2    2.82    2.75
  -8  15  -2    6.06    2.97
   8  15   2    3.14    3.06
  -8  15  -2    2.10    2.45
   9 -15   2   -1.87    2.26
   9 -15   2    1.34    2.89
  -9 -15  -2    3.53    2.63
  -9 -15  -2   -2.14    2.31
   9 -15   2    5.03    2.48
  -9  15  -2   -2.06    1.87
  -9  15  -2    4.11    3.14
   9  15   2    3.14    2.59
  -9  15  -2   -5.19    2.35
  10 -15   2    0.15    1.83
  10 -15   2   -1.36    1.97
 -10 -15  -2   10.00    3.26
 -10 -15  -2   -0.79    2.24
  10 -15   2   -5.47    2.92
 -10  15  -2    3.56    3.04
  10  15   2    4.57    2.51
 -10  15  -2    1.21    3.23
 -10  15  -2    9.27    4.33
  10 -16  -2    1.25    3.55
 -10 -16   2   12.52    3.56
  10 -16  -2    3.83    3.18
  10 -16  -2    3.63    2.62
 -10 -16   2    3.78    2.70
 -10 -16   2    0.54    3.58
 -10  16   2   10.35    3.18
  10  16  -2    4.40    2.93
 -10  16   2    9.80    4.06
 -10  16   2   11.13    4.59
  -9 -16   2   -2.66    2.30
  -9 -16   2   -1.10    2.82
   9 -16  -2    3.72    2.61
   9 -16  -2   -0.91    2.99
   9 -16  -2   -7.02    2.66
  -9 -16   2    1.31    2.39
  -9 -16   2    3.33    3.00
  -9  16   2    2.60    3.07
  -9  16   2   -0.18    2.36
  -9  16   2    4.28    2.66
   9  16  -2    4.07    2.48
   8 -16  -2   37.93    5.84
  -8 -16   2   44.58    5.96
  -8 -16   2   44.80    4.79
  -8 -16   2   53.28    8.85
  -8 -16   2   39.07    5.05
   8 -16  -2   47.88    4.36
   8  16  -2   35.13    4.05
  -8  16   2   44.28    4.42
  -8  16   2   34.00    4.40
  -8  16   2   21.00    4.32
  -8  16   2   36.83    5.41
   8  16  -2   37.19    4.72
   7 -16  -2    4.80    2.30
  -7 -16   2    3.24    2.20
   7 -16  -2    3.20    2.00
   7 -16  -2    0.93    2.52
  -7 -16   2    2.90    1.99
   7  16  -2    4.00    1.99
  -7  16   2    1.04    1.77
  -7  16   2    0.96    1.59
   7  16  -2    4.40    1.75
  -7  16   2    1.20    2.02
  -7  16   2    1.26    2.47
   6 -16  -2   68.59    5.17
  -6 -16   2   66.36    4.54
   6 -16  -2   73.14    4.49
   6 -16  -2   64.48    6.86
  -6 -16   2   75.99    4.93
   6  16  -2   68.03    3.49
  -6  16   2   66.37    3.74
  -6  16   2   66.97    3.72
  -6  16   2   78.85    6.63
  -6  16   2   77.85    7.42
   6  16  -2   75.04    3.83
   5 -16  -2   10.50    3.29
   5 -16  -2    9.54    2.21
  -5 -16   2   10.64    1.93
   5 -16  -2    9.00    1.73
  -5 -16   2   10.75    1.99
  -5  16   2    8.83    0.79
  -5  16   2    7.65    3.43
   4 -16  -2   70.17    2.63
  -4 -16   2   69.47    2.53
   4 -16  -2   68.03    5.91
   4 -16  -2   69.46    2.55
  -4 -16   2   77.32    2.80
  -4  16   2   62.56    7.67
   3 -16  -2    8.38    2.70
  -3 -16   2    8.01    2.28
  -3  16   2    6.74    3.30
   2 -16  -2   54.66    5.30
  -2 -16   2   52.32    4.41
  -2  16   2   62.14    7.85
   1 -16  -2    4.99    2.24
  -1 -16   2    6.25    2.01
  -1  16   2   -0.14    3.49
   0 -16  -2    9.15    2.66
   0 -16   2    8.45    2.17
   0  16   2   10.46    3.95
   1 -16   2    0.27    1.55
  -1 -16  -2    0.90    1.62
  -1  16  -2   -0.02    2.79
   1  16   2    2.40    2.62
  -2 -16  -2    1.29    1.83
   2 -16   2   -0.19    1.70
  -2  16  -2    1.52    3.38
   2  16   2    0.64    2.39
   3 -16   2    0.89    0.58
   3 -16   2    1.54    1.98
   3 -16   2    0.01    0.72
  -3  16  -2    1.71    3.42
   4 -16   2   20.02    3.66
   4 -16   2   17.90    2.09
  -4 -16  -2   18.81    2.14
   4 -16   2   19.45    2.82
  -4  16  -2   22.39    5.03
  -5 -16  -2   -0.58    1.25
   5 -16   2   -1.55    1.71
   5 -16   2    1.37    1.38
  -5 -16  -2   -1.00    1.55
   5 -16   2   -3.41    1.43
   5  16   2    0.88    0.87
  -5  16  -2   -0.89    1.33
   5  16   2   -0.02    1.03
  -5  16  -2   -1.61    2.66
  -5  16  -2    1.02    1.19
   6 -16   2   15.22    2.69
   6 -16   2   15.33    3.80
  -6 -16  -2   11.46    2.67
   6 -16   2   15.96    3.70
  -6 -16  -2   16.00    2.75
  -6  16  -2   12.41    2.69
   6  16   2   13.62    2.13
  -6  16  -2    5.29    3.21
  -6  16  -2   16.11    3.34
  -6  16  -2   13.85    2.60
   6  16   2   14.78    2.66
  -7 -16  -2    2.53    1.97
  -7 -16  -2   -2.47    2.13
   7 -16   2   -1.43    1.24
   7 -16   2    1.47    2.31
  -7  16  -2   -2.84    1.84
  -7  16  -2    0.14    2.52
  -7  16  -2   -0.59    1.76
   7  16   2    3.75    1.84
  -7  16  -2    2.06    1.86
   8 -16   2    8.44    2.38
   8 -16   2    1.33    2.67
   8 -16   2    8.58    3.83
  -8 -16  -2    9.73    2.87
  -8  16  -2    5.90    2.82
  -8  16  -2   12.51    3.26
  -8  16  -2    7.91    3.16
  -8  16  -2    3.57    2.68
   8  16   2    4.05    3.23
   8  16   2   14.26    3.03
   9 -16   2    0.05    2.41
   9 -16   2    1.69    2.17
   9 -16   2   -1.81    2.75
  -9 -16  -2   -4.68    2.19
  -9 -16  -2    4.04    2.43
  -9  16  -2   -1.35    2.54
  -9  16  -2   -3.22    2.68
   9  16   2    3.24    2.20
  -9  16  -2    5.96    2.44
   9 -17  -2   -0.88    2.66
  -9 -17   2   -2.77    2.25
   9 -17  -2   -4.24    2.51
  -9 -17   2   -3.50    1.97
   9 -17  -2    2.01    2.19
  -9  17   2    3.98    3.09
   9  17  -2    3.48    2.18
  -9  17   2    1.70    3.30
  -9  17   2    3.57    2.07
  -8 -17   2   -0.01    2.27
   8 -17  -2    8.53    3.04
  -8 -17   2    0.44    2.55
   8 -17  -2    2.36    1.94
   8 -17  -2   -5.32    2.38
  -8 -17   2   -0.56    1.79
  -8  17   2    2.74    2.51
  -8  17   2    2.45    2.01
   8  17  -2    7.25    2.49
  -8  17   2    3.77    2.23
  -8  17   2    3.32    3.43
   8  17  -2    6.13    1.99
  -7 -17   2   -3.41    1.68
  -7 -17   2   -0.93    1.58
   7 -17  -2    1.44    1.61
   7 -17  -2   -2.85    2.60
   7 -17  -2    1.02    2.40
  -7  17   2    0.95    1.49
  -7  17   2    0.86    1.51
  -7  17   2    1.25    2.24
   7  17  -2    0.88    1.37
   7  17  -2    0.48    1.41
  -7  17   2   -0.36    2.62
   6 -17  -2    2.59    1.33
  -6 -17   2   -0.15    1.21
  -6 -17   2    3.69    1.77
   6 -17  -2   -2.72    2.14
   6 -17  -2    1.50    1.64
  -6  17   2   -1.13    1.93
   6  17  -2    1.90    1.23
  -6  17   2    1.93    0.81
   5 -17  -2   -2.42    2.16
   5 -17  -2    5.54    1.42
  -5 -17   2    1.56    1.07
   5 -17  -2    3.20    1.05
  -5 -17   2    1.46    1.02
  -5  17   2    2.25    3.12
   4 -17  -2    6.33    2.62
  -4  17   2    6.23    4.07
   3 -17  -2    2.75    2.29
  -3 -17   2    4.41    1.82
  -3  17   2    7.39    3.47
   2 -17  -2   28.99    4.27
  -2 -17   2   35.72    3.82
  -2  17   2   29.69    5.90
   1 -17  -2   10.65    2.87
  -1 -17   2   16.36    2.91
  -1  17   2   14.52    4.33
   0 -17  -2   28.36    4.21
   0 -17   2   29.20    3.62
   0  17   2   33.65    5.81
  -1 -17  -2   24.48    3.85
   1 -17   2   20.56    3.28
  -1  17  -2   21.61    4.72
  -2 -17  -2   32.45    4.41
   2 -17   2   30.40    3.87
  -2  17  -2   36.41    5.98
   2  17   2   31.67    5.23
   3 -17   2   21.18    3.71
  -3 -17  -2   28.07    4.19
  -3  17  -2   27.08    5.60
  -4 -17  -2   18.27    1.21
   4 -17   2   19.10    3.81
   4 -17   2   18.20    2.28
   4 -17   2   18.38    1.70
  -4  17  -2   14.14    4.96
   5 -17   2   19.54    3.81
   5 -17   2   15.51    3.16
   5 -17   2   18.49    2.33
  -5 -17  -2   15.58    2.11
  -5 -17  -2   13.13    2.25
  -5  17  -2   18.07    1.43
  -5  17  -2   15.35    1.98
  -5  17  -2   14.27    4.49
   6 -17   2   -2.96    2.23
  -6 -17  -2    3.48    1.70
  -6 -17  -2    1.25    2.06
   6 -17   2    6.12    2.69
   6 -17   2    1.17    1.46
   6  17   2    3.02    1.45
  -6  17  -2   -2.05    1.61
  -6  17  -2    2.86    2.75
  -6  17  -2    3.23    1.43
  -7 -17  -2    8.72    2.75
   7 -17   2    9.03    3.50
   7 -17   2    9.87    2.44
   7 -17   2    4.34    2.96
  -7 -17  -2   14.27    2.84
  -7  17  -2   15.09    3.03
   7  17   2   12.39    2.27
  -7  17  -2    5.06    2.58
   7  17   2    5.62    2.69
  -7  17  -2   10.32    3.69
   8 -17   2   -1.87    2.53
  -8 -17  -2   -5.13    2.33
   8  17   2    3.80    2.12
  -8  17  -2   -1.31    2.16
  -8  17  -2   -0.10    2.07
  -8  17  -2    2.88    2.34
   8 -18  -2   -6.03    2.35
  -8 -18   2   -3.12    1.77
  -8 -18   2   -3.02    2.38
   8 -18  -2   -3.08    2.12
  -8  18   2    0.55    2.57
  -8  18   2   -2.56    1.86
   8  18  -2    1.85    1.55
   8  18  -2    2.82    1.75
  -8  18   2    0.02    1.83
  -8  18   2    1.66    2.99
   7 -18  -2    9.50    3.69
   7 -18  -2   14.01    2.26
   7 -18  -2    7.61    2.50
  -7 -18   2   10.30    2.50
  -7 -18   2    9.04    2.11
  -7  18   2   10.66    1.82
   7  18  -2   11.15    1.40
  -7  18   2    7.60    3.84
  -6 -18   2    2.77    1.25
   6 -18  -2    2.54    1.44
  -6 -18   2    1.42    1.22
   6 -18  -2    1.27    1.02
   6 -18  -2   -3.53    2.25
  -6  18   2   -0.82    1.91
   5 -18  -2   18.67    1.15
   5 -18  -2   13.91    1.08
  -5 -18   2   17.75    0.98
   5 -18  -2   17.81    4.24
  -5  18   2   17.24    4.92
   4 -18  -2    1.33    2.11
  -4 -18   2    1.07    1.57
  -4  18   2    3.50    3.67
  -3 -18   2   12.72    2.72
   3 -18  -2   11.62    3.21
  -3  18   2   14.46    4.44
   2 -18  -2   -1.92    1.70
  -2 -18   2    3.09    2.03
  -2  18   2    1.84    2.70
   1 -18  -2   17.03    3.54
  -1 -18   2   12.80    2.70
  -1  18   2   16.45    4.42
   0 -18  -2    0.23    1.93
   0 -18   2    0.83    1.69
   0  18   2    2.47    3.37
   1 -18   2    3.80    1.96
  -1 -18  -2    6.06    2.39
   1  18   2   11.91    4.33
  -2 -18  -2   -2.59    1.66
   2 -18   2   -0.75    1.85
  -2  18  -2    1.83    3.35
  -3 -18  -2    2.91    2.55
   3 -18   2    2.04    1.94
  -3  18  -2   -1.14    1.97
  -4 -18  -2    0.81    1.90
   4 -18   2   -2.23    1.86
  -4  18  -2    1.99    3.63
  -5 -18  -2    0.95    0.84
   5 -18   2    0.10    1.31
   5 -18   2    3.64    1.10
   5 -18   2    1.10    2.24
  -5 -18  -2    1.06    0.85
  -5  18  -2    2.25    2.86
   6 -18   2    0.22    1.08
   6 -18   2   -2.68    2.39
  -6 -18  -2    0.97    1.15
  -6 -18  -2   -3.06    1.45
  -6  18  -2    0.26    2.33
  -6  18  -2    1.55    1.05
  -6  18  -2   -1.81    0.88
   7 -18   2    3.54    3.10
  -7 -18  -2    2.01    2.46
   7 -18   2    7.73    3.24
   7 -18   2   11.26    2.38
  -7 -18  -2   11.28    2.42
   7  18   2   15.68    2.18
  -7  18  -2   10.56    2.51
  -7  18  -2    5.43    3.21
  -7  18  -2   11.25    3.27
  -7  18  -2   12.78    3.21
   7  18   2    6.56    1.85
  -7 -19   2    1.06    1.33
  -7 -19   2    1.72    2.38
   7 -19  -2    0.60    1.64
   7 -19  -2    1.76    1.41
   7 -19  -2   -6.93    2.31
  -7 -19   2   -2.77    1.13
  -7  19   2    1.57    2.86
   6 -19  -2    1.29    0.86
   6 -19  -2   -2.22    2.53
  -6 -19   2    0.12    0.76
  -6  19   2    3.49    2.91
   5 -19  -2   -4.94    2.29
  -5 -19   2    2.38    2.05
  -5  19   2   -2.59    3.08
   4 -19  -2    4.05    2.81
  -4 -19   2    5.03    2.06
  -4  19   2    8.38    4.33
  -3 -19   2    4.43    2.20
  -3  19   2    7.36    3.89
   2 -19  -2   15.61    3.59
  -2 -19   2   17.38    2.93
  -2  19   2   15.47    4.76
   1 -19  -2    6.59    2.79
  -1 -19   2   14.99    2.93
  -1  19   2   14.53    4.60
   0 -19   2   15.36    3.04
   0 -19  -2   10.71    3.16
   0  19   2   31.51    5.87
  -1 -19  -2   27.85    5.18
   1 -19   2   24.00    3.54
   1  19   2   31.12    5.68
   2 -19   2   15.22    3.27
  -2 -19  -2   11.90    3.14
   3 -19   2   20.98    3.85
  -3 -19  -2   23.21    4.03
  -3  19  -2   18.38    4.99
  -4 -19  -2    1.62    2.06
   4 -19   2    4.55    2.61
  -4  19  -2    6.63    3.58
   5 -19   2   11.38    3.37
   5 -19   2   13.62    1.25
  -5  19  -2   10.75    4.23
  -6 -19  -2    1.46    1.01
   6 -19   2   -5.26    2.49
   6 -19   2    2.32    1.32
   6 -19   2   -0.22    1.83
  -6  19  -2    2.77    2.95
   6 -20  -2   17.19    4.65
  -6  20   2   26.78    6.04
   5 -20  -2    9.03    3.76
  -5 -20   2   10.52    2.92
  -5  20   2    9.71    4.33
   4 -20  -2   31.06    5.13
  -4 -20   2   30.76    4.15
  -4  20   2   23.87    5.80
  -3 -20   2   10.47    2.77
   3 -20  -2    6.80    3.03
  -3  20   2   10.85    4.99
   2 -20  -2    3.02    2.58
  -2 -20   2   11.73    2.86
  -2  20   2   14.39    4.80
   1 -20  -2    0.90    2.07
  -1 -20   2    1.29    1.96
  -1  20   2    0.98    3.29
   0 -20  -2   -2.75    1.75
   0 -20   2    1.33    1.91
   0  20   2    0.44    2.95
   1 -20   2    0.38    1.89
  -1 -20  -2   -0.13    2.13
  -2 -20  -2   12.18    3.28
   2 -20   2    3.43    2.26
   3 -20   2    0.76    2.34
  -3 -20  -2    4.18    2.36
  -4 -20  -2   18.36    3.78
   4 -20   2   10.86    3.42
  -4  20  -2   17.02    4.50
  -5 -20  -2    3.78    2.32
   5 -20   2   -0.32    2.53
  -5  20  -2    5.32    3.39
   4 -21  -2    0.38    3.06
  -4  21   2   -1.64    3.44
  -3 -21   2    0.15    1.97
   3 -21  -2   -3.86    2.32
  -3  21   2    0.84    3.82
   2 -21  -2   17.74    4.08
  -2 -21   2   14.66    3.11
  -2  21   2   20.54    5.71
   1 -21  -2   -0.21    2.62
  -1 -21   2   -3.97    1.69
  -1  21   2    5.29    3.82
   0 -21   2   22.01    3.76
   0 -21  -2   23.77    4.27
   0  21   2   29.59    5.97
   1 -21   2   -3.80    1.77
  -1 -21  -2   -5.15    1.57
   2 -21   2   10.87    3.27
  -2 -21  -2   26.76    4.51
   3 -21   2   -5.25    1.95
  -3 -21  -2   -1.90    1.95
 -14   0   3   -7.07    3.53
 -14   0   3    0.91    1.52
 -14   0   3    4.18    4.09
  14   0  -3   -5.90    3.27
  14   0  -3   -0.90    5.30
  13   0  -3    2.99    4.79
 -13   0   3    1.62    1.64
  13   0  -3   -8.10    4.05
 -13   0   3   -0.43    2.98
 -13   0   3    3.42    3.22
 -12   0   3   -0.11    1.43
 -12   0   3    1.62    2.65
 -12   0   3    2.30    3.40
 -12   0   3    2.04    2.75
  12   0  -3   -1.72    2.33
  12   0  -3   -2.51    2.65
  11   0  -3    9.07    3.67
 -11   0   3    8.39    2.08
  11   0  -3   20.81    9.91
 -11   0   3    6.33    3.64
 -11   0   3    8.92    4.43
 -11   0   3    8.59    4.15
 -10   0   3    0.81    2.86
 -10   0   3   -0.45    1.98
 -10   0   3   -0.34    2.93
  10   0  -3   -2.44    2.16
  10   0  -3   -2.32    1.92
 -10   0   3    1.05    1.94
  -9   0   3   41.27    5.26
  -9   0   3   47.10    3.95
  -9   0   3   34.20    5.51
   9   0  -3   35.29    4.98
   9   0  -3   46.47    4.97
  -9   0   3   56.97    5.96
   9   0  -3   57.13    7.20
  -8   0   3   -0.77    2.14
  -8   0   3    0.11    2.28
   8   0  -3    0.35    1.75
  -8   0   3    0.00    1.66
   8   0  -3    4.44    2.81
  -8   0   3    1.30    1.98
   8   0  -3    1.10    2.14
  -7   0   3    4.71    2.43
   7   0  -3    3.92    2.19
  -7   0   3    4.95    3.30
  -7   0   3    8.10    2.92
   7   0  -3    9.27    2.64
   7   0  -3    8.44    2.99
   6   0  -3    4.71    3.06
  -6   0   3   -0.63    2.24
   6   0  -3    4.33    2.39
  -6   0   3    2.84    2.57
   6   0  -3    0.69    1.65
  -6   0   3   -1.69    1.61
  -5   0   3   24.66    3.13
  -5   0   3   27.85    4.13
   5   0  -3   35.15    3.54
   5   0  -3   24.40    3.26
   5   0  -3   32.15    4.79
  -5   0   3   33.05    3.44
   4   0  -3   -0.12    1.38
  -4   0   3   -1.07    1.17
   4   0  -3   -1.40    1.19
  -4   0   3   -1.04    1.06
  -4   0   3    0.64    1.44
   4   0  -3   -0.98    1.01
   3   0  -3   37.35    2.59
  -3   0   3   34.75    2.81
   3   0  -3   33.59    2.83
  -3   0   3   38.90    3.07
   3   0  -3   35.55    2.81
  -3   0   3   40.88    2.71
   2   0  -3    1.62    1.67
   2   0  -3    0.43    1.27
   2   0  -3    0.56    1.08
  -2   0   3    1.67    1.29
  -2   0   3   -0.23    0.74
  -2   0   3   -0.74    1.28
   1   0  -3  157.31    3.72
  -1   0   3  146.84    3.91
  -1   0   3  148.99    4.16
   1   0  -3  151.71    4.16
   1   0  -3  150.59    3.95
  -1   0   3  158.24    3.70
   0   0   3    0.11    0.96
   0   0   3   -0.66    0.99
   0   0  -3    0.15    0.91
   0   0  -3   -1.13    0.99
   1   0   3  275.73    6.51
  -1   0  -3  272.26    6.15
   1   0   3  269.17    6.16
  -1   0  -3  282.17    6.49
  -2   0  -3   -0.07    1.10
   2   0   3   -0.34    0.84
   2   0   3   -0.41    0.99
  -2   0  -3   -0.20    0.73
   3   0   3   36.43    2.95
   3   0   3   40.95    1.89
  -3   0  -3   43.68    3.56
  -3   0  -3   41.36    3.34
   3   0   3   39.99    3.07
  -4   0  -3   -0.39    1.48
   4   0   3    1.39    2.45
   4   0   3   -1.10    0.78
  -4   0  -3    0.15    1.23
  -4   0  -3   -0.05    1.61
   4   0   3    0.30    1.75
  -5   0  -3   39.88    4.15
   5   0   3   34.77    4.67
  -5   0  -3   38.31    4.11
   5   0   3   34.24    3.46
   5   0   3   32.66    2.03
  -5   0  -3   25.99    3.76
   6   0   3   -0.85    1.63
  -6   0  -3    0.11    1.38
   6   0   3   -0.17    1.53
  -6   0  -3    0.48    2.40
  -6   0  -3    2.02    1.62
  -7   0  -3  118.52    7.70
  -7   0  -3  115.26    6.92
  -7   0  -3  120.02    6.85
   7   0   3  117.91    7.99
   7   0   3  129.25    7.22
   8   0   3   -2.97    1.36
  -8   0  -3    2.20    2.68
  -8   0  -3   -2.52    1.33
   8   0   3    1.31    2.99
  -8   0  -3   -0.58    2.35
   9   0   3   75.43    6.69
   9   0   3   76.08    7.76
  -9   0  -3   65.36    6.59
  -9   0  -3   71.07    6.17
  -9   0  -3   52.12    6.89
  10   0   3    0.44    3.40
 -10   0  -3   -2.44    2.66
  10   0   3    1.21    2.06
 -10   0  -3   -0.55    2.06
 -10   0  -3    0.82    2.23
  11   0   3   17.27    4.76
  11   0   3   20.17    5.56
 -11   0  -3   16.73    4.68
 -11   0  -3   27.29    5.86
 -11   0  -3   25.16    5.65
  12   0   3    0.87    3.18
 -12   0  -3   -4.11    1.88
  12   0   3   -0.60    3.10
 -12   0  -3   -0.56    2.72
 -12   0  -3   -1.61    2.27
  13   0   3   -3.16    2.45
  13   0   3   -7.21    4.82
 -13   0  -3    3.60    3.37
 -13   0  -3   -4.57    4.41
  14  -1  -3   -2.86    3.77
 -14  -1   3    3.31    4.14
 -14  -1   3    3.26    1.54
 -14  -1   3   11.30    5.36
  14  -1  -3    9.63    5.41
 -14   1   3    4.25    2.28
  14   1  -3   -3.33    5.35
 -14   1   3   -5.77    3.46
  14   1  -3    9.26    4.44
 -14   1   3   10.74    5.79
 -13  -1   3   -7.58    2.85
  13  -1  -3   -2.18    4.81
  13  -1  -3   -0.91    2.23
 -13  -1   3    3.03    3.18
 -13  -1   3    3.01    1.73
 -13  -1   3   -4.74    3.15
 -13   1   3    0.86    1.53
 -13   1   3   -1.76    2.15
  13   1  -3   -5.10    2.37
 -13   1   3    2.10    2.83
  13   1  -3    1.01    2.51
 -13   1   3    6.26    3.25
  12  -1  -3    4.91    3.20
 -12  -1   3    5.95    3.49
  12  -1  -3   -2.23    3.18
 -12  -1   3    3.77    1.90
 -12  -1   3    9.22    4.14
 -12  -1   3    2.22    3.21
 -12   1   3    3.74    2.78
 -12   1   3    0.88    3.28
  12   1  -3    5.19    3.51
  12   1  -3    0.62    2.99
 -12   1   3    1.80    1.76
 -12   1   3    4.00    4.26
  11  -1  -3   -1.72    2.85
 -11  -1   3   -0.73    1.56
 -11  -1   3   -2.20    3.73
  11  -1  -3   -3.38    2.80
 -11  -1   3    1.33    2.85
 -11  -1   3   -0.86    3.08
  11   1  -3    3.28    3.04
 -11   1   3   -4.15    3.01
 -11   1   3   -0.52    1.59
  11   1  -3    0.31    3.70
 -11   1   3    1.46    3.32
 -11   1   3   -1.21    2.63
  10  -1  -3    6.28    4.34
  10  -1  -3    1.08    2.47
 -10  -1   3    1.59    2.38
 -10  -1   3    0.99    1.63
 -10  -1   3    2.02    2.23
  10  -1  -3   -0.59    1.87
 -10  -1   3   -0.15    3.49
 -10   1   3   -0.96    2.10
  10   1  -3   -0.26    2.87
 -10   1   3    0.63    2.14
 -10   1   3    2.68    3.27
  10   1  -3    3.65    2.62
 -10   1   3    1.84    2.28
   9  -1  -3   -0.78    1.84
  -9  -1   3   -0.57    2.42
  -9  -1   3   -0.05    1.64
  -9  -1   3    3.13    2.76
  -9  -1   3    1.78    2.71
   9  -1  -3    4.32    2.53
   9  -1  -3   -2.38    2.11
   9   1  -3    4.45    3.59
  -9   1   3   -0.53    2.63
  -9   1   3   -3.77    1.90
  -9   1   3   -0.68    1.80
   9   1  -3   -0.88    1.58
  -9   1   3    1.66    2.73
   8  -1  -3   13.71    3.28
  -8  -1   3    8.87    3.16
  -8  -1   3   11.44    3.03
   8  -1  -3   12.87    3.20
   8  -1  -3    8.65    3.35
  -8  -1   3    4.91    2.60
   8   1  -3   12.39    3.13
  -8   1   3   10.28    3.11
  -8   1   3   13.43    3.32
   8   1  -3   12.40    3.19
  -8   1   3   14.26    2.65
  -8   1   3   12.20    3.54
   8   1  -3   19.11    4.62
  -7  -1   3   10.45    3.73
   7  -1  -3    6.28    2.79
  -7  -1   3    6.75    2.32
   7  -1  -3    9.33    2.61
  -7  -1   3   10.67    2.98
   7  -1  -3    8.14    2.73
   7   1  -3   10.99    2.78
   7   1  -3   15.15    3.88
  -7   1   3    9.30    2.93
  -7   1   3    7.78    2.20
  -7   1   3    7.39    2.67
  -7   1   3    8.40    2.95
   7   1  -3    5.68    2.38
  -6  -1   3   55.41    4.94
   6  -1  -3   48.89    4.37
   6  -1  -3   60.61    5.89
  -6  -1   3   63.51    5.44
  -6  -1   3   63.55    4.70
   6  -1  -3   65.62    4.67
  -6   1   3   58.37    5.23
   6   1  -3   59.96    4.94
  -6   1   3   60.37    4.58
   6   1  -3   59.21    4.96
  -6   1   3   71.31    6.25
   6   1  -3   54.03    5.05
  -5  -1   3    1.68    2.84
   5  -1  -3    2.19    2.84
   5  -1  -3   -0.17    1.65
  -5  -1   3    0.76    1.62
   5  -1  -3    2.80    1.80
  -5  -1   3    0.46    1.60
  -5   1   3    2.42    1.82
  -5   1   3   -0.78    1.57
   5   1  -3   -0.80    2.04
   5   1  -3    1.38    2.08
  -5   1   3    5.25    2.92
   5   1  -3    2.15    1.69
   4  -1  -3   85.53    4.47
  -4  -1   3   80.17    4.21
  -4  -1   3   78.58    4.30
   4  -1  -3   73.55    4.81
  -4  -1   3   79.22    5.02
   4  -1  -3   74.19    4.01
   4   1  -3   67.79    4.71
  -4   1   3   75.81    4.18
   4   1  -3   73.52    3.99
   4   1  -3   79.71    4.27
  -4   1   3   73.25    4.06
  -4   1   3   78.91    4.99
  -3  -1   3   67.44    4.05
   3  -1  -3   64.61    3.99
   3  -1  -3   70.26    3.72
   3  -1  -3   68.68    3.37
  -3  -1   3   64.39    4.17
  -3  -1   3   70.44    3.46
   3   1  -3   69.29    3.40
   3   1  -3   70.26    3.47
  -3   1   3   65.37    3.56
   3   1  -3   70.06    4.94
  -3   1   3   68.25    5.11
  -3   1   3   68.76    4.16
  -2  -1   3  108.23    4.39
   2  -1  -3  101.95    3.86
   2  -1  -3  111.24    4.18
  -2  -1   3  106.63    3.93
  -2  -1   3  107.34    3.60
   2  -1  -3  109.30    3.86
  -2   1   3  104.27    3.70
   2   1  -3  103.94    3.61
   2   1  -3  110.14    4.12
  -2   1   3  109.13    3.74
  -2   1   3  107.03    4.41
   2   1  -3  106.97    3.76
   1  -1  -3   72.91    2.66
  -1  -1   3   70.22    2.64
   1  -1  -3   73.15    2.62
  -1  -1   3   72.88    2.17
   1  -1  -3   72.65    3.00
  -1  -1   3   73.74    3.06
  -1   1   3   70.83    2.76
  -1   1   3   71.56    2.81
   1   1  -3   76.36    2.90
   1   1  -3   70.63    2.16
   1   1  -3   70.03    2.77
   0  -1  -3  108.18    3.24
   0  -1   3  108.00    3.33
   0  -1   3  107.54    3.45
   0  -1  -3  110.79    3.33
   0   1  -3  105.55    3.26
   0   1   3  104.52    3.36
   0   1  -3  108.56    3.38
   0   1   3  102.61    3.35
  -1  -1  -3   61.64    2.82
  -1  -1  -3   66.18    2.90
   1  -1   3   64.26    3.09
   1  -1   3   64.93    2.94
  -1   1  -3   60.63    2.66
  -1   1  -3   61.60    2.80
   1   1   3   58.56    2.98
   1   1   3   65.49    2.71
   2  -1   3   89.38    2.97
   2  -1   3   88.72    3.71
  -2  -1  -3   92.98    3.65
  -2  -1  -3   85.96    3.85
   2  -1   3   88.03    3.85
   2   1   3   91.10    3.61
  -2   1  -3   87.49    3.71
   2   1   3   95.87    5.97
  -2   1  -3   85.55    3.72
   3  -1   3  118.07    4.83
   3  -1   3  120.74    3.71
  -3  -1  -3  124.21    5.10
   3  -1   3  110.76    4.92
  -3  -1  -3  114.89    4.62
   3   1   3  114.61    2.66
   3   1   3  111.68    5.15
  -3   1  -3  117.99    4.55
  -3   1  -3  120.73    5.04
  -3   1  -3  117.14    4.66
   3   1   3  118.55    4.66
   4  -1   3    5.32    1.49
   4  -1   3    4.17    2.34
  -4  -1  -3    4.01    1.83
   4  -1   3    4.10    2.16
  -4  -1  -3    3.66    1.97
   4   1   3    5.68    0.90
  -4   1  -3    2.05    2.07
  -4   1  -3    5.04    1.43
  -4   1  -3    3.88    1.90
  -4   1  -3    5.60    2.59
   4   1   3    4.91    2.29
   4   1   3    2.91    2.15
  -5  -1  -3  103.19    5.48
   5  -1   3  104.70    3.88
  -5  -1  -3   96.01    5.79
   5  -1   3  103.25    5.46
  -5  -1  -3  110.93    5.93
   5  -1   3  107.49    6.64
  -5   1  -3  104.48    5.79
   5   1   3   99.03    5.68
  -5   1  -3  103.57    3.95
  -5   1  -3  105.24    6.39
  -5   1  -3  106.61    5.76
   5   1   3   96.94    5.90
   6  -1   3   17.28    2.16
  -6  -1  -3   14.19    2.80
   6  -1   3   15.95    3.35
   6  -1   3   15.19    3.19
  -6  -1  -3   13.08    2.91
  -6  -1  -3    7.87    2.96
   6   1   3   14.03    3.40
  -6   1  -3   15.56    3.38
  -6   1  -3   11.84    2.62
  -6   1  -3   10.51    2.45
  -6   1  -3   12.13    1.94
  -7  -1  -3    6.32    3.05
   7  -1   3   11.47    3.47
  -7  -1  -3    6.56    2.27
   7  -1   3    8.16    3.10
  -7  -1  -3   10.01    3.19
   7   1   3    7.78    2.43
  -7   1  -3   11.79    3.29
   7   1   3    7.13    3.39
  -7   1  -3    9.01    2.41
  -7   1  -3    8.88    1.77
  -7   1  -3    6.74    2.72
   8  -1   3   12.75    3.16
   8  -1   3   13.37    4.36
  -8  -1  -3    8.26    4.48
  -8  -1  -3   11.78    3.66
  -8  -1  -3   12.22    3.93
   8   1   3   11.32    3.01
   8   1   3   16.22    4.33
  -8   1  -3    6.62    1.70
  -8   1  -3   10.84    3.46
  -8   1  -3    5.52    2.80
  -8   1  -3    8.73    3.05
  -9  -1  -3   -0.36    2.55
   9  -1   3    5.42    3.42
  -9  -1  -3    3.40    2.49
   9  -1   3    0.54    2.42
  -9  -1  -3   -2.20    2.11
  -9   1  -3    0.00    2.00
   9   1   3    1.79    3.81
  -9   1  -3   -1.02    2.72
   9   1   3    0.55    2.73
  -9   1  -3    0.81    2.28
 -10  -1  -3    0.73    2.05
 -10  -1  -3    0.61    3.08
  10  -1   3    1.74    3.02
  10  -1   3    3.51    2.38
 -10  -1  -3    1.60    3.04
 -10   1  -3   -1.99    2.63
  10   1   3    5.08    3.58
  10   1   3    1.39    2.18
 -10   1  -3   -2.30    1.85
 -10   1  -3   -0.49    2.18
  11  -1   3    5.43    4.73
 -11  -1  -3    5.26    4.08
 -11  -1  -3    0.70    2.64
 -11  -1  -3    3.03    3.45
  11  -1   3    4.92    2.91
  11   1   3   10.30    3.65
 -11   1  -3   -0.71    3.18
 -11   1  -3   -0.03    2.80
  11   1   3    7.74    3.83
 -11   1  -3   -0.17    3.11
 -12  -1  -3   -0.21    3.31
 -12  -1  -3    4.51    3.64
  12  -1   3    4.78    3.29
 -12  -1  -3   -0.67    2.27
  12  -1   3    0.48    3.71
  12   1   3   -0.13    2.81
 -12   1  -3   -2.48    2.32
 -12   1  -3   -2.57    3.34
 -12   1  -3   -2.19    3.15
  12   1   3   -2.43    4.13
 -13  -1  -3    2.28    4.07
  13  -1   3    3.06    5.40
  13  -1   3    3.77    2.90
 -13  -1  -3    1.58    2.84
 -13   1  -3    1.24    4.19
  13   1   3   -2.20    4.02
  13   1   3    7.21    2.68
 -13   1  -3    8.29    3.82
  14  -2  -3   -3.10    5.64
  14  -2  -3   -3.59    2.94
 -14  -2   3    0.27    1.22
 -14  -2   3    4.46    3.22
 -14  -2   3   -8.53    4.02
 -14   2   3   -2.92    2.52
  14   2  -3   -1.66    6.22
 -14   2   3    1.84    2.16
  14   2  -3   -6.57    3.43
 -14   2   3   12.94    5.78
  13  -2  -3   -1.54    4.72
 -13  -2   3    0.97    3.72
 -13  -2   3    2.76    2.80
 -13  -2   3    2.18    1.53
 -13  -2   3    2.11    3.48
  13  -2  -3    1.74    2.76
 -13   2   3    2.09    3.00
 -13   2   3    5.48    3.18
  13   2  -3    1.62    2.47
 -13   2   3    1.40    2.36
 -13   2   3    1.87    3.62
  13   2  -3   -4.18    3.60
 -12  -2   3   10.36    4.28
  12  -2  -3   12.61    4.76
 -12  -2   3    4.92    1.65
 -12  -2   3   14.75    5.08
  12  -2  -3   14.26    4.61
  12   2  -3    9.44    3.77
 -12   2   3   15.41    4.56
 -12   2   3    2.78    4.37
  12   2  -3   17.96    5.44
 -12   2   3   11.06    4.34
 -12   2   3    4.66    1.96
 -11  -2   3    1.76    3.48
  11  -2  -3    3.59    3.52
 -11  -2   3    6.09    4.06
 -11  -2   3    7.16    4.10
  11  -2  -3    5.26    2.76
 -11  -2   3    3.72    1.88
  11  -2  -3    1.37    3.31
  11   2  -3    3.31    3.05
 -11   2   3    2.71    2.55
  11   2  -3    7.68    3.29
 -11   2   3    6.78    3.81
 -11   2   3    5.85    1.85
 -11   2   3    5.66    3.69
  10  -2  -3   42.73    5.70
  10  -2  -3   34.99    5.12
 -10  -2   3   41.75    5.64
 -10  -2   3   39.98    6.65
  10  -2  -3   45.57    7.24
 -10  -2   3   40.15    5.94
 -10   2   3   41.59    6.87
  10   2  -3   47.68    7.55
 -10   2   3   41.71    5.66
 -10   2   3   31.46    5.33
  10   2  -3   40.37    5.67
   9  -2  -3   14.48    3.43
  -9  -2   3   22.28    4.58
  -9  -2   3   12.45    3.82
  -9  -2   3   16.13    4.27
   9  -2  -3   20.90    4.85
   9  -2  -3   18.25    3.84
  -9   2   3   16.62    3.01
   9   2  -3   18.79    4.49
   9   2  -3   14.40    3.68
  -9   2   3   13.48    4.40
  -9   2   3   14.38    3.99
  -9   2   3   15.01    3.95
   8  -2  -3   75.62    6.44
   8  -2  -3   71.68    5.74
  -8  -2   3   74.03    6.13
   8  -2  -3   68.65    5.44
  -8  -2   3   74.40    6.19
  -8  -2   3   75.89    6.58
  -8   2   3   76.95    6.40
  -8   2   3   76.04    6.13
  -8   2   3   73.58    6.93
   8   2  -3   68.07    5.79
  -8   2   3   70.65    4.80
   7  -2  -3   28.59    4.52
   7  -2  -3   24.71    4.00
  -7  -2   3   26.75    4.95
   7  -2  -3   24.38    3.70
  -7  -2   3   30.51    4.29
  -7  -2   3   23.49    3.44
   7   2  -3   27.34    4.48
  -7   2   3   21.61    3.08
  -7   2   3   27.37    3.99
  -7   2   3   18.73    3.54
   7   2  -3   26.90    3.89
  -7   2   3   27.83    4.74
  -6  -2   3  105.90    5.79
   6  -2  -3  102.25    6.37
  -6  -2   3  106.12    6.19
   6  -2  -3  102.05    6.00
   6  -2  -3  101.05    6.84
  -6  -2   3  114.66    6.83
  -6   2   3  112.17    6.72
   6   2  -3   96.60    6.78
  -6   2   3  110.03    6.60
   6   2  -3  101.82    5.96
  -6   2   3  102.00    5.68
   6   2  -3   96.91    5.89
  -6   2   3  105.63    5.28
  -5  -2   3   36.72    3.61
   5  -2  -3   27.63    3.60
   5  -2  -3   43.79    6.00
  -5  -2   3   39.37    5.96
  -5  -2   3   34.23    3.43
   5  -2  -3   43.14    5.17
   5   2  -3   32.25    3.82
  -5   2   3   32.81    4.09
   5   2  -3   33.66    3.32
   5   2  -3   38.81    4.44
  -5   2   3   37.48    3.87
  -5   2   3   41.91    4.33
   4  -2  -3   34.59    3.46
  -4  -2   3   34.26    2.77
   4  -2  -3   38.30    4.30
   4  -2  -3   30.57    2.72
  -4  -2   3   30.33    3.74
  -4  -2   3   30.24    2.85
   4   2  -3   30.36    3.19
  -4   2   3   33.23    3.26
   4   2  -3   29.28    3.06
  -4   2   3   35.34    3.36
   4   2  -3   26.98    2.83
   3  -2  -3   86.51    4.44
  -3  -2   3   88.88    5.58
  -3  -2   3   81.83    3.88
   3  -2  -3   89.27    3.82
  -3  -2   3   84.64    4.47
   3  -2  -3   89.92    4.17
  -3   2   3   78.69    3.66
   3   2  -3   86.03    3.63
  -3   2   3   94.23    4.58
   3   2  -3   84.81    4.42
  -3   2   3   89.21    4.01
   3   2  -3   86.08    3.89
   2  -2  -3    5.12    1.19
  -2  -2   3    4.77    1.27
  -2  -2   3    3.90    1.66
   2  -2  -3    7.68    1.53
   2  -2  -3    3.85    1.34
  -2  -2   3    4.38    1.04
[truncated: 2,067,800 more chars]
