# Supplementary material for: Dicoordinate Au(I)–Ethylene Complexes as Hydroamination Catalysts
Source: ACS Catal. 2022 Mar 23;12(7):4227–41. doi: 10.1021/acscatal.1c05823 (PMC8981211; doi:10.1021/acscatal.1c05823)
Supplement: Supplementary file 3 — cs1c05823_si_003.cif [file cs1c05823_si_003.cif]

data_global
# 1. SUBMISSION DETAILS
_publ_contact_author
;
       Macarena Gonz\'alez Alf\'erez
        Instituto de Investigaciones Qu\'imicas (IIQ)
        Universidad de Sevilla and Consejo Superior de Investigaciones Cient\'ificas
        Avenida Am\'erico Vespucio 49
        41092 Sevilla (Spain)
;
_publ_contact_author_phone         '34 954489554'
_publ_contact_author_email         macarena.gonzalez@iiq.csic.es
_publ_requested_journal            '?'
_publ_requested_coeditor_name
;
?
;

#=========================================================================
# Data for compound X (local labelling jcm04221a_0m)
#========================================================================= 
data_jcm04221a_0m


_vrf_PLAT971_jcm04221a_0m
;
PROBLEM: Check Calcd Resid. Dens.  0.87A   From Au1          3.57 eA-3
RESPONSE: The Maximum Residual Density Peaks are very close to a metallic
 heavy atom (Au1 <1A). This is a very common feature in structures 
containing heavy scatterers such as gold and where multi-scan absorption
 correction has been employed. There is no reasonable chemical
 interpretation of this electron densities.
;

_vrf_PLAT972_jcm04221a_0m
;
PROBLEM: Check Calcd Resid. Dens.  0.76A   From Au1          3.57 eA-3
RESPONSE: SAME as PLAT971.
;


_audit_creation_date               2021-12-15
_audit_creation_method
;
Olex2 1.3
(compiled 2020.11.12 svn.r5f609507 for OlexSys, GUI svn.r6408)
;
_shelx_SHELXL_version_number       '2018/3'
_audit_contact_author_address      ?
_audit_contact_author_email        ?
_audit_contact_author_name         ''
_audit_contact_author_phone        ?
_publ_contact_author_id_orcid      ?
_publ_section_references
;
Dolomanov, O.V., Bourhis, L.J., Gildea, R.J, Howard, J.A.K. & Puschmann, H.
 (2009), J. Appl. Cryst. 42, 339-341.

Sheldrick, G.M. (2008). Acta Cryst. A64, 112-122.

Sheldrick, G.M. (2015). Acta Cryst. C71, 3-8.
;
_chemical_name_common              ?
_chemical_name_systematic          ?
_chemical_formula_moiety           'C31 H49 Au P, F6 Sb'
_chemical_formula_sum              'C31 H49 Au F6 P Sb'
_chemical_formula_weight           885.39
_chemical_melting_point            ?
loop_
  _atom_type_symbol
  _atom_type_description
  _atom_type_scat_dispersion_real
  _atom_type_scat_dispersion_imag
  _atom_type_scat_source
 'C' 'C' 0.0033 0.0016 'International Tables Vol C Tables 4.2.6.8 and 6.1.1.4'
 'H' 'H' 0.0000 0.0000 'International Tables Vol C Tables 4.2.6.8 and 6.1.1.4'
 'Au' 'Au' -2.0133 8.8022
 'International Tables Vol C Tables 4.2.6.8 and 6.1.1.4'
 'F' 'F' 0.0171 0.0103 'International Tables Vol C Tables 4.2.6.8 and 6.1.1.4'
 'P' 'P' 0.1023 0.0942 'International Tables Vol C Tables 4.2.6.8 and 6.1.1.4'
 'Sb' 'Sb' -0.5866 1.5461
 'International Tables Vol C Tables 4.2.6.8 and 6.1.1.4'

_shelx_space_group_comment
;
The symmetry employed for this shelxl refinement is uniquely defined
by the following loop, which should always be used as a source of
symmetry information in preference to the above space-group names.
They are only intended as comments.
;
_space_group_crystal_system        'triclinic'
_space_group_IT_number             2
_space_group_name_H-M_alt          'P -1'
_space_group_name_Hall             '-P 1'
loop_
  _space_group_symop_operation_xyz
 'x, y, z'
 '-x, -y, -z'

_cell_length_a                     8.7636(7)
_cell_length_b                     13.6876(12)
_cell_length_c                     28.412(2)
_cell_angle_alpha                  86.489(3)
_cell_angle_beta                   89.678(3)
_cell_angle_gamma                  77.831(3)
_cell_volume                       3325.1(5)
_cell_formula_units_Z              4
_cell_measurement_reflns_used      9751
_cell_measurement_temperature      100.0
_cell_measurement_theta_max        26.754
_cell_measurement_theta_min        2.377
_shelx_estimated_absorpt_T_max     ?
_shelx_estimated_absorpt_T_min     ?
_exptl_absorpt_coefficient_mu      5.320
_exptl_absorpt_correction_T_max    0.7454
_exptl_absorpt_correction_T_min    0.4371
_exptl_absorpt_correction_type     multi-scan
_exptl_absorpt_process_details
;
SADABS-2016/2 (Bruker,2016/2) was used for absorption correction.
wR2(int) was 0.1722 before and 0.0934 after correction.
The Ratio of minimum to maximum transmission is 0.5864.
The \l/2 correction factor is Not present.
;
_exptl_absorpt_special_details     ?
_exptl_crystal_colour              colourless
_exptl_crystal_colour_primary      colourless
_exptl_crystal_density_diffrn      1.769
_exptl_crystal_density_meas        ?
_exptl_crystal_density_method      ?
_exptl_crystal_description         prysm
_exptl_crystal_F_000               1736
_exptl_crystal_size_max            0.21
_exptl_crystal_size_mid            0.13
_exptl_crystal_size_min            0.11
_exptl_transmission_factor_max     ?
_exptl_transmission_factor_min     ?
_diffrn_reflns_av_R_equivalents    0.1226
_diffrn_reflns_av_unetI/netI       0.0683
_diffrn_reflns_Laue_measured_fraction_full  0.999
_diffrn_reflns_Laue_measured_fraction_max  0.998
_diffrn_reflns_limit_h_max         10
_diffrn_reflns_limit_h_min         -10
_diffrn_reflns_limit_k_max         16
_diffrn_reflns_limit_k_min         -16
_diffrn_reflns_limit_l_max         35
_diffrn_reflns_limit_l_min         -35
_diffrn_reflns_number              95123
_diffrn_reflns_point_group_measured_fraction_full  0.999
_diffrn_reflns_point_group_measured_fraction_max  0.998
_diffrn_reflns_theta_full          25.242
_diffrn_reflns_theta_max           26.000
_diffrn_reflns_theta_min           2.030
_diffrn_ambient_temperature        100.0
_diffrn_detector_area_resol_mean   ?
_diffrn_measured_fraction_theta_full  0.999
_diffrn_measured_fraction_theta_max  0.998
_diffrn_measurement_device_type    'Bruker APEX-II CCD'
_diffrn_measurement_method         '\f and \w scans'
_diffrn_radiation_type             MoK\a
_diffrn_radiation_wavelength       0.71073
_diffrn_source                     ?
_diffrn_source_current             1.4
_diffrn_source_power               0.07
_diffrn_source_voltage             50.0
_diffrn_standards_number           0
_reflns_Friedel_coverage           0.000
_reflns_Friedel_fraction_full      .
_reflns_Friedel_fraction_max       .
_reflns_number_gt                  10098
_reflns_number_total               13023
_reflns_special_details
;
 Reflections were merged by SHELXL according to the crystal
 class for the calculation of statistics and refinement.
 
 _reflns_Friedel_fraction is defined as the number of unique
 Friedel pairs measured divided by the number that would be
 possible theoretically, ignoring centric projections and
 systematic absences.
;
_reflns_threshold_expression       'I > 2\s(I)'
_computing_cell_refinement         'SAINT V8.38A (Bruker, 2018)'
_computing_data_collection         'Bruker APEX2'
_computing_data_reduction          'SAINT V8.38A (Bruker, 2018)'
_computing_molecular_graphics      ?
_computing_publication_material    ?
_computing_structure_refinement    'SHELXL 2018/3 (Sheldrick, 2015)'
_computing_structure_solution      'SHELXS  (Sheldrick, 2008)'
_refine_diff_density_max           3.576
_refine_diff_density_min           -2.644
_refine_diff_density_rms           0.215
_refine_ls_extinction_coef         .
_refine_ls_extinction_method       none
_refine_ls_goodness_of_fit_ref     1.095
_refine_ls_hydrogen_treatment      constr
_refine_ls_matrix_type             full
_refine_ls_number_parameters       745
_refine_ls_number_reflns           13023
_refine_ls_number_restraints       10
_refine_ls_R_factor_all            0.0832
_refine_ls_R_factor_gt             0.0576
_refine_ls_restrained_S_all        1.094
_refine_ls_shift/su_max            0.001
_refine_ls_shift/su_mean           0.000
_refine_ls_structure_factor_coef   Fsqd
_refine_ls_weighting_details      
 'w=1/[\s^2^(Fo^2^)+(0.0247P)^2^+58.1331P] where P=(Fo^2^+2Fc^2^)/3'
_refine_ls_weighting_scheme        calc
_refine_ls_wR_factor_gt            0.1175
_refine_ls_wR_factor_ref           0.1311
_refine_special_details            ?
_olex2_refinement_description
;
1. Fixed Uiso
 At 1.2 times of:
  All C(H) groups, All C(H,H) groups
 At 1.5 times of:
  All C(H,H,H) groups
2. Rigid bond restraints
 C62, C63
 with sigma for 1-2 distances of 0.01 and sigma for 1-3 distances of 0.01
 C30, C31
 with sigma for 1-2 distances of 0.01 and sigma for 1-3 distances of 0.01
 Au1, C30, C31
 with sigma for 1-2 distances of 0.01 and sigma for 1-3 distances of 0.01
3. Uiso/Uaniso restraints and constraints
Au1 \\sim C30 \\sim C31: within 2A with sigma of 0.04 and sigma for terminal
atoms of 0.08 within 2A
4.a Ternary CH refined with riding coordinates:
 C13(H13), C16(H16), C19(H19), C45(H45), C48(H48), C51(H51)
4.b Secondary CH2 refined with riding coordinates:
 C30(H30A,H30B), C31(H31A,H31B), C62(H62A,H62B), C63(H63A,H63B)
4.c Aromatic/amide H refined with riding coordinates:
 C2(H2), C3(H3), C4(H4), C5(H5), C9(H9), C11(H11), C32(H32), C33(H33),
 C34(H34), C35(H35), C36(H36), C43(H43)
4.d Idealised Me refined as rotating group:
 C14(H14A,H14B,H14C), C15(H15A,H15B,H15C), C17(H17A,H17B,H17C), C18(H18A,H18B,
 H18C), C20(H20A,H20B,H20C), C21(H21A,H21B,H21C), C23(H23A,H23B,H23C), C24(H24A,
 H24B,H24C), C25(H25A,H25B,H25C), C27(H27A,H27B,H27C), C28(H28A,H28B,H28C),
 C29(H29A,H29B,H29C), C46(H46A,H46B,H46C), C47(H47A,H47B,H47C), C49(H49A,H49B,
 H49C), C50(H50A,H50B,H50C), C52(H52A,H52B,H52C), C53(H53A,H53B,H53C), C55(H55A,
 H55B,H55C), C56(H56A,H56B,H56C), C57(H57A,H57B,H57C), C59(H59A,H59B,H59C),
 C60(H60A,H60B,H60C), C61(H61A,H61B,H61C)
;
_atom_sites_solution_hydrogens     geom
_atom_sites_solution_primary       direct
_atom_sites_solution_secondary     ?
loop_
  _atom_site_label
  _atom_site_type_symbol
  _atom_site_fract_x
  _atom_site_fract_y
  _atom_site_fract_z
  _atom_site_U_iso_or_equiv
  _atom_site_adp_type
  _atom_site_occupancy
  _atom_site_site_symmetry_order
  _atom_site_calc_flag
  _atom_site_refinement_flags_posn
  _atom_site_refinement_flags_adp
  _atom_site_refinement_flags_occupancy
  _atom_site_disorder_assembly
  _atom_site_disorder_group
 Au1 Au 0.45253(5) 0.39921(3) 0.11284(2) 0.02986(12) Uani 1 1 d . U . . .
 P1 P 0.6225(3) 0.36160(19) 0.17543(9) 0.0188(5) Uani 1 1 d . . . . .
 C1 C 0.7330(11) 0.2320(7) 0.1758(3) 0.020(2) Uani 1 1 d . . . . .
 C2 C 0.8362(11) 0.1992(8) 0.2141(3) 0.021(2) Uani 1 1 d . . . . .
 H2 H 0.847612 0.244664 0.237179 0.025 Uiso 1 1 calc R U . . .
 C3 C 0.9211(11) 0.1015(7) 0.2187(3) 0.021(2) Uani 1 1 d . . . . .
 H3 H 0.990772 0.080418 0.244610 0.025 Uiso 1 1 calc R U . . .
 C4 C 0.9044(11) 0.0356(7) 0.1859(3) 0.023(2) Uani 1 1 d . . . . .
 H4 H 0.961297 -0.031708 0.189226 0.027 Uiso 1 1 calc R U . . .
 C5 C 0.8059(12) 0.0662(8) 0.1481(4) 0.026(2) Uani 1 1 d . . . . .
 H5 H 0.796496 0.019352 0.125542 0.031 Uiso 1 1 calc R U . . .
 C6 C 0.7181(10) 0.1650(7) 0.1416(3) 0.0170(19) Uani 1 1 d . . . . .
 C7 C 0.6175(11) 0.1862(7) 0.0976(3) 0.020(2) Uani 1 1 d . . . . .
 C8 C 0.4619(11) 0.1705(7) 0.0987(3) 0.021(2) Uani 1 1 d . . . . .
 C9 C 0.3823(11) 0.1788(7) 0.0555(4) 0.021(2) Uani 1 1 d . . . . .
 H9 H 0.277442 0.170242 0.055733 0.026 Uiso 1 1 calc R U . . .
 C10 C 0.4487(11) 0.1988(7) 0.0124(3) 0.021(2) Uani 1 1 d . . . . .
 C11 C 0.6012(11) 0.2106(8) 0.0125(4) 0.024(2) Uani 1 1 d . . . . .
 H11 H 0.648825 0.223994 -0.016604 0.028 Uiso 1 1 calc R U . . .
 C12 C 0.6878(11) 0.2036(7) 0.0543(3) 0.022(2) Uani 1 1 d . . . . .
 C13 C 0.3878(12) 0.1414(7) 0.1429(4) 0.025(2) Uani 1 1 d . . . . .
 H13 H 0.456285 0.149053 0.169853 0.030 Uiso 1 1 calc R U . . .
 C14 C 0.3733(14) 0.0315(9) 0.1440(4) 0.038(3) Uani 1 1 d . . . . .
 H14A H 0.304156 0.022559 0.118315 0.058 Uiso 1 1 calc R U . . .
 H14B H 0.329879 0.013077 0.174266 0.058 Uiso 1 1 calc R U . . .
 H14C H 0.476727 -0.011333 0.139982 0.058 Uiso 1 1 calc R U . . .
 C15 C 0.2248(11) 0.2079(9) 0.1504(4) 0.032(3) Uani 1 1 d . . . . .
 H15A H 0.152606 0.196396 0.126115 0.048 Uiso 1 1 calc R U . . .
 H15B H 0.232183 0.278485 0.148122 0.048 Uiso 1 1 calc R U . . .
 H15C H 0.186314 0.190973 0.181617 0.048 Uiso 1 1 calc R U . . .
 C16 C 0.3539(12) 0.1983(9) -0.0328(3) 0.029(2) Uani 1 1 d . . . . .
 H16 H 0.243643 0.232418 -0.026672 0.035 Uiso 1 1 calc R U . . .
 C17 C 0.3533(16) 0.0905(11) -0.0437(4) 0.052(4) Uani 1 1 d . . . . .
 H17A H 0.284624 0.090531 -0.070811 0.078 Uiso 1 1 calc R U . . .
 H17B H 0.315395 0.056037 -0.016238 0.078 Uiso 1 1 calc R U . . .
 H17C H 0.459585 0.055771 -0.051079 0.078 Uiso 1 1 calc R U . . .
 C18 C 0.410(2) 0.2537(15) -0.0746(5) 0.083(7) Uani 1 1 d . . . . .
 H18A H 0.521013 0.225332 -0.079853 0.125 Uiso 1 1 calc R U . . .
 H18B H 0.397245 0.324668 -0.068333 0.125 Uiso 1 1 calc R U . . .
 H18C H 0.349654 0.247330 -0.102630 0.125 Uiso 1 1 calc R U . . .
 C19 C 0.8584(10) 0.2085(7) 0.0499(3) 0.019(2) Uani 1 1 d . . . . .
 H19 H 0.897808 0.216701 0.082052 0.022 Uiso 1 1 calc R U . . .
 C20 C 0.8918(12) 0.2936(8) 0.0175(4) 0.029(2) Uani 1 1 d . . . . .
 H20A H 0.877326 0.279345 -0.015404 0.044 Uiso 1 1 calc R U . . .
 H20B H 0.999594 0.300430 0.022315 0.044 Uiso 1 1 calc R U . . .
 H20C H 0.820005 0.356126 0.024528 0.044 Uiso 1 1 calc R U . . .
 C21 C 0.9503(11) 0.1065(9) 0.0331(4) 0.031(3) Uani 1 1 d . . . . .
 H21A H 0.941565 0.052844 0.056835 0.047 Uiso 1 1 calc R U . . .
 H21B H 1.060417 0.109204 0.028978 0.047 Uiso 1 1 calc R U . . .
 H21C H 0.906620 0.093190 0.003091 0.047 Uiso 1 1 calc R U . . .
 C22 C 0.5110(11) 0.3793(7) 0.2326(3) 0.020(2) Uani 1 1 d . . . . .
 C23 C 0.4634(14) 0.2802(9) 0.2478(4) 0.037(3) Uani 1 1 d . . . . .
 H23A H 0.403906 0.260154 0.222356 0.055 Uiso 1 1 calc R U . . .
 H23B H 0.398730 0.289154 0.276146 0.055 Uiso 1 1 calc R U . . .
 H23C H 0.557252 0.228117 0.254744 0.055 Uiso 1 1 calc R U . . .
 C24 C 0.6035(11) 0.4076(8) 0.2736(4) 0.026(2) Uani 1 1 d . . . . .
 H24A H 0.695153 0.353959 0.280687 0.040 Uiso 1 1 calc R U . . .
 H24B H 0.537000 0.416881 0.301466 0.040 Uiso 1 1 calc R U . . .
 H24C H 0.637293 0.469974 0.264641 0.040 Uiso 1 1 calc R U . . .
 C25 C 0.3649(11) 0.4603(9) 0.2237(4) 0.035(3) Uani 1 1 d . . . . .
 H25A H 0.393684 0.520749 0.209310 0.053 Uiso 1 1 calc R U . . .
 H25B H 0.311823 0.475603 0.253594 0.053 Uiso 1 1 calc R U . . .
 H25C H 0.294918 0.436737 0.202281 0.053 Uiso 1 1 calc R U . . .
 C26 C 0.7634(11) 0.4475(7) 0.1673(3) 0.021(2) Uani 1 1 d . . . . .
 C27 C 0.8243(13) 0.4362(8) 0.1168(4) 0.028(2) Uani 1 1 d . . . . .
 H27A H 0.879658 0.366882 0.113449 0.042 Uiso 1 1 calc R U . . .
 H27B H 0.895966 0.481367 0.110197 0.042 Uiso 1 1 calc R U . . .
 H27C H 0.736364 0.453024 0.094560 0.042 Uiso 1 1 calc R U . . .
 C28 C 0.9071(11) 0.4227(8) 0.2010(4) 0.029(2) Uani 1 1 d . . . . .
 H28A H 0.871440 0.423548 0.233779 0.043 Uiso 1 1 calc R U . . .
 H28B H 0.971291 0.472733 0.195309 0.043 Uiso 1 1 calc R U . . .
 H28C H 0.969078 0.356126 0.195270 0.043 Uiso 1 1 calc R U . . .
 C29 C 0.6763(13) 0.5551(8) 0.1721(4) 0.032(3) Uani 1 1 d . . . . .
 H29A H 0.582834 0.569217 0.151961 0.049 Uiso 1 1 calc R U . . .
 H29B H 0.744344 0.600961 0.162461 0.049 Uiso 1 1 calc R U . . .
 H29C H 0.645540 0.564310 0.205028 0.049 Uiso 1 1 calc R U . . .
 C30 C 0.3568(17) 0.4646(16) 0.0437(5) 0.080(5) Uani 1 1 d . U . . .
 H30A H 0.357185 0.536329 0.036982 0.096 Uiso 1 1 calc R U . . .
 H30B H 0.390336 0.423616 0.016496 0.096 Uiso 1 1 calc R U . . .
 C31 C 0.2382(17) 0.4455(13) 0.0664(5) 0.064(4) Uani 1 1 d . U . . .
 H31A H 0.192479 0.390878 0.055124 0.077 Uiso 1 1 calc R U . . .
 H31B H 0.159206 0.504004 0.075685 0.077 Uiso 1 1 calc R U . . .
 Au2 Au 0.44060(4) 0.88163(3) 0.38767(2) 0.01875(10) Uani 1 1 d . . . . .
 P2 P 0.6040(3) 0.81001(18) 0.33039(8) 0.0166(5) Uani 1 1 d . . . . .
 C32 C 0.5618(11) 0.7496(7) 0.5131(3) 0.020(2) Uani 1 1 d . . . . .
 H32 H 0.608059 0.777214 0.537870 0.024 Uiso 1 1 calc R U . . .
 C33 C 0.8039(11) 0.6267(7) 0.3192(3) 0.019(2) Uani 1 1 d . . . . .
 H33 H 0.815260 0.655452 0.288437 0.023 Uiso 1 1 calc R U . . .
 C34 C 0.8873(11) 0.5309(8) 0.3309(4) 0.024(2) Uani 1 1 d . . . . .
 H34 H 0.958565 0.496433 0.309157 0.029 Uiso 1 1 calc R U . . .
 C35 C 0.8665(11) 0.4863(7) 0.3740(4) 0.023(2) Uani 1 1 d . . . . .
 H35 H 0.920652 0.419756 0.382208 0.028 Uiso 1 1 calc R U . . .
 C36 C 0.7650(10) 0.5392(8) 0.4060(4) 0.023(2) Uani 1 1 d . . . . .
 H36 H 0.750403 0.507254 0.435767 0.028 Uiso 1 1 calc R U . . .
 C37 C 0.6838(10) 0.6375(7) 0.3958(3) 0.0167(19) Uani 1 1 d . . . . .
 C38 C 0.7032(10) 0.6835(7) 0.3507(3) 0.017(2) Uani 1 1 d . . . . .
 C39 C 0.5816(10) 0.6826(6) 0.4358(3) 0.0139(18) Uani 1 1 d . . . . .
 C40 C 0.6497(10) 0.7216(7) 0.4733(3) 0.0171(19) Uani 1 1 d . . . . .
 C42 C 0.4086(10) 0.7384(7) 0.5178(3) 0.019(2) Uani 1 1 d . . . . .
 C43 C 0.3451(11) 0.6969(8) 0.4810(3) 0.022(2) Uani 1 1 d . . . . .
 H43 H 0.241144 0.687284 0.483790 0.026 Uiso 1 1 calc R U . . .
 C44 C 0.4276(11) 0.6689(7) 0.4402(3) 0.018(2) Uani 1 1 d . . . . .
 C45 C 0.8224(10) 0.7257(7) 0.4734(3) 0.019(2) Uani 1 1 d . . . . .
 H45 H 0.863514 0.714668 0.440781 0.023 Uiso 1 1 calc R U . . .
 C46 C 0.9116(10) 0.6402(7) 0.5070(4) 0.022(2) Uani 1 1 d . . . . .
 H46A H 0.870026 0.648387 0.538934 0.034 Uiso 1 1 calc R U . . .
 H46B H 1.022694 0.642255 0.507147 0.034 Uiso 1 1 calc R U . . .
 H46C H 0.898690 0.575736 0.496257 0.034 Uiso 1 1 calc R U . . .
 C47 C 0.8526(11) 0.8243(8) 0.4878(4) 0.024(2) Uani 1 1 d . . . . .
 H47A H 0.775503 0.879392 0.472636 0.036 Uiso 1 1 calc R U . . .
 H47B H 0.957722 0.830543 0.478084 0.036 Uiso 1 1 calc R U . . .
 H47C H 0.844117 0.826904 0.522159 0.036 Uiso 1 1 calc R U . . .
 C48 C 0.3123(12) 0.7668(8) 0.5619(3) 0.027(2) Uani 1 1 d . . . . .
 H48 H 0.217563 0.737241 0.559995 0.033 Uiso 1 1 calc R U . . .
 C49 C 0.2552(17) 0.8787(9) 0.5632(5) 0.050(4) Uani 1 1 d . . . . .
 H49A H 0.344378 0.910164 0.567474 0.076 Uiso 1 1 calc R U . . .
 H49B H 0.182911 0.893176 0.589562 0.076 Uiso 1 1 calc R U . . .
 H49C H 0.201369 0.905213 0.533561 0.076 Uiso 1 1 calc R U . . .
 C50 C 0.3957(13) 0.7242(12) 0.6072(4) 0.049(4) Uani 1 1 d . . . . .
 H50A H 0.422235 0.650991 0.607127 0.074 Uiso 1 1 calc R U . . .
 H50B H 0.327573 0.744185 0.633932 0.074 Uiso 1 1 calc R U . . .
 H50C H 0.491402 0.749771 0.609930 0.074 Uiso 1 1 calc R U . . .
 C51 C 0.3525(11) 0.6155(7) 0.4036(4) 0.023(2) Uani 1 1 d . . . . .
 H51 H 0.422971 0.603872 0.375840 0.027 Uiso 1 1 calc R U . . .
 C52 C 0.1934(11) 0.6796(9) 0.3872(4) 0.030(2) Uani 1 1 d . . . . .
 H52A H 0.124493 0.692414 0.414411 0.045 Uiso 1 1 calc R U . . .
 H52B H 0.146157 0.643729 0.364371 0.045 Uiso 1 1 calc R U . . .
 H52C H 0.208411 0.743357 0.372324 0.045 Uiso 1 1 calc R U . . .
 C53 C 0.3286(15) 0.5148(9) 0.4251(4) 0.038(3) Uani 1 1 d . . . . .
 H53A H 0.430310 0.471137 0.432765 0.057 Uiso 1 1 calc R U . . .
 H53B H 0.273486 0.483274 0.402383 0.057 Uiso 1 1 calc R U . . .
 H53C H 0.266688 0.525214 0.453878 0.057 Uiso 1 1 calc R U . . .
 C54 C 0.7550(11) 0.8876(7) 0.3200(3) 0.019(2) Uani 1 1 d . . . . .
 C55 C 0.6753(13) 0.9935(8) 0.3012(4) 0.029(2) Uani 1 1 d . . . . .
 H55A H 0.585744 1.018939 0.321104 0.043 Uiso 1 1 calc R U . . .
 H55B H 0.639553 0.991405 0.268770 0.043 Uiso 1 1 calc R U . . .
 H55C H 0.749829 1.037663 0.301882 0.043 Uiso 1 1 calc R U . . .
 C56 C 0.8900(11) 0.8467(8) 0.2876(3) 0.024(2) Uani 1 1 d . . . . .
 H56A H 0.962417 0.892374 0.285518 0.036 Uiso 1 1 calc R U . . .
 H56B H 0.849185 0.840677 0.256114 0.036 Uiso 1 1 calc R U . . .
 H56C H 0.945028 0.780613 0.300435 0.036 Uiso 1 1 calc R U . . .
 C57 C 0.8255(11) 0.8954(7) 0.3686(3) 0.019(2) Uani 1 1 d . . . . .
 H57A H 0.906217 0.935165 0.365310 0.029 Uiso 1 1 calc R U . . .
 H57B H 0.871874 0.828202 0.382137 0.029 Uiso 1 1 calc R U . . .
 H57C H 0.743269 0.927938 0.389487 0.029 Uiso 1 1 calc R U . . .
 C58 C 0.4872(11) 0.8045(7) 0.2756(3) 0.020(2) Uani 1 1 d . . . . .
 C59 C 0.3509(12) 0.8950(8) 0.2727(4) 0.027(2) Uani 1 1 d . . . . .
 H59A H 0.290011 0.895861 0.301762 0.041 Uiso 1 1 calc R U . . .
 H59B H 0.284064 0.890720 0.245698 0.041 Uiso 1 1 calc R U . . .
 H59C H 0.391215 0.956581 0.268788 0.041 Uiso 1 1 calc R U . . .
 C60 C 0.4176(12) 0.7093(8) 0.2807(4) 0.027(2) Uani 1 1 d . . . . .
 H60A H 0.502493 0.649774 0.282821 0.040 Uiso 1 1 calc R U . . .
 H60B H 0.352048 0.706967 0.253090 0.040 Uiso 1 1 calc R U . . .
 H60C H 0.354289 0.711053 0.309248 0.040 Uiso 1 1 calc R U . . .
 C61 C 0.5799(12) 0.8031(8) 0.2294(3) 0.029(2) Uani 1 1 d . . . . .
 H61A H 0.614018 0.866579 0.223996 0.043 Uiso 1 1 calc R U . . .
 H61B H 0.513393 0.794111 0.203093 0.043 Uiso 1 1 calc R U . . .
 H61C H 0.671420 0.747705 0.231711 0.043 Uiso 1 1 calc R U . . .
 C62 C 0.3550(12) 0.9770(8) 0.4475(4) 0.029(2) Uani 1 1 d . U . . .
 H62A H 0.393355 0.949462 0.479351 0.035 Uiso 1 1 calc R U . . .
 H62B H 0.353329 1.049377 0.442214 0.035 Uiso 1 1 calc R U . . .
 C63 C 0.2302(12) 0.9454(8) 0.4311(4) 0.030(2) Uani 1 1 d . U . . .
 H63A H 0.148111 0.997126 0.414808 0.035 Uiso 1 1 calc R U . . .
 H63B H 0.188195 0.897067 0.451998 0.035 Uiso 1 1 calc R U . . .
 Sb1 Sb 0.08076(8) 0.73089(5) 0.14440(3) 0.02823(17) Uani 1 1 d . . . . .
 F1 F 0.2766(9) 0.6523(7) 0.1325(4) 0.082(3) Uani 1 1 d . . . . .
 F2 F -0.1176(7) 0.8076(5) 0.1561(2) 0.0419(17) Uani 1 1 d . . . . .
 F3 F 0.1716(8) 0.8074(5) 0.1831(3) 0.0502(19) Uani 1 1 d . . . . .
 F4 F 0.1017(10) 0.8168(6) 0.0931(3) 0.058(2) Uani 1 1 d . . . . .
 F5 F -0.0113(8) 0.6530(6) 0.1056(3) 0.059(2) Uani 1 1 d . . . . .
 F6 F 0.0571(11) 0.6458(7) 0.1957(3) 0.075(3) Uani 1 1 d . . . . .
 Sb2 Sb 0.12906(7) 0.19884(5) 0.33766(2) 0.02062(15) Uani 1 1 d . . . . .
 F7 F 0.3251(7) 0.1299(5) 0.3592(3) 0.055(2) Uani 1 1 d . . . . .
 F8 F -0.0670(8) 0.2673(5) 0.3174(3) 0.0473(19) Uani 1 1 d . . . . .
 F9 F 0.1980(7) 0.3194(5) 0.3376(2) 0.0350(15) Uani 1 1 d . . . . .
 F10 F 0.1881(9) 0.1820(6) 0.2753(2) 0.052(2) Uani 1 1 d . . . . .
 F11 F 0.0567(7) 0.0787(5) 0.3390(2) 0.0385(16) Uani 1 1 d . . . . .
 F12 F 0.0680(9) 0.2120(6) 0.4004(2) 0.051(2) Uani 1 1 d . . . . .

loop_
  _atom_site_aniso_label
  _atom_site_aniso_U_11
  _atom_site_aniso_U_22
  _atom_site_aniso_U_33
  _atom_site_aniso_U_23
  _atom_site_aniso_U_13
  _atom_site_aniso_U_12
 Au1 0.0236(2) 0.0341(3) 0.0295(2) 0.00291(18) -0.00730(17) -0.00194(18)
 P1 0.0135(11) 0.0211(13) 0.0212(13) -0.0048(10) -0.0001(9) -0.0015(10)
 C1 0.020(5) 0.024(5) 0.016(5) 0.000(4) 0.001(4) -0.004(4)
 C2 0.021(5) 0.025(6) 0.017(5) -0.004(4) 0.002(4) -0.006(4)
 C3 0.022(5) 0.023(5) 0.019(5) -0.001(4) -0.003(4) -0.007(4)
 C4 0.025(5) 0.014(5) 0.027(5) 0.002(4) -0.002(4) -0.001(4)
 C5 0.026(5) 0.025(6) 0.028(6) -0.003(4) 0.001(4) -0.007(4)
 C6 0.011(4) 0.016(5) 0.022(5) 0.000(4) 0.001(4) 0.000(4)
 C7 0.016(5) 0.018(5) 0.024(5) -0.007(4) -0.002(4) 0.001(4)
 C8 0.024(5) 0.015(5) 0.021(5) -0.001(4) 0.006(4) 0.005(4)
 C9 0.011(4) 0.018(5) 0.034(6) -0.001(4) -0.006(4) -0.001(4)
 C10 0.016(5) 0.024(6) 0.023(5) -0.001(4) -0.005(4) -0.005(4)
 C11 0.017(5) 0.028(6) 0.023(5) -0.002(4) 0.000(4) 0.002(4)
 C12 0.025(5) 0.019(5) 0.020(5) -0.003(4) -0.002(4) -0.003(4)
 C13 0.032(6) 0.016(5) 0.026(5) -0.006(4) 0.002(4) -0.001(4)
 C14 0.043(7) 0.041(7) 0.030(6) 0.001(5) 0.005(5) -0.008(6)
 C15 0.016(5) 0.049(7) 0.032(6) 0.003(5) 0.004(4) -0.008(5)
 C16 0.023(5) 0.045(7) 0.021(5) 0.003(5) -0.008(4) -0.012(5)
 C17 0.058(9) 0.060(9) 0.034(7) -0.008(6) -0.021(6) 0.000(7)
 C18 0.094(12) 0.133(16) 0.043(8) 0.059(10) -0.038(8) -0.087(12)
 C19 0.014(4) 0.026(5) 0.017(5) -0.009(4) 0.000(4) -0.005(4)
 C20 0.029(6) 0.039(7) 0.024(5) -0.007(5) 0.001(4) -0.014(5)
 C21 0.014(5) 0.043(7) 0.036(6) -0.020(5) 0.003(4) -0.001(5)
 C22 0.019(5) 0.021(5) 0.020(5) -0.003(4) 0.004(4) -0.006(4)
 C23 0.038(7) 0.041(7) 0.037(7) -0.008(5) 0.015(5) -0.022(6)
 C24 0.021(5) 0.025(6) 0.031(6) -0.007(5) 0.001(4) 0.002(4)
 C25 0.015(5) 0.047(7) 0.039(6) -0.018(6) 0.007(4) 0.009(5)
 C26 0.016(5) 0.017(5) 0.029(5) -0.001(4) 0.004(4) -0.004(4)
 C27 0.035(6) 0.021(6) 0.029(6) 0.000(4) 0.007(5) -0.009(5)
 C28 0.019(5) 0.029(6) 0.041(6) -0.013(5) 0.001(4) -0.009(4)
 C29 0.032(6) 0.023(6) 0.039(6) -0.005(5) 0.006(5) 0.002(5)
 C30 0.044(8) 0.132(15) 0.048(8) 0.031(9) -0.024(6) 0.007(9)
 C31 0.046(7) 0.082(11) 0.059(9) 0.018(8) -0.036(6) -0.008(8)
 Au2 0.01828(19) 0.0166(2) 0.01969(19) -0.00321(14) 0.00272(14) 0.00069(14)
 P2 0.0170(12) 0.0148(12) 0.0168(12) -0.0023(10) 0.0012(9) -0.0004(9)
 C32 0.017(5) 0.020(5) 0.024(5) -0.004(4) 0.008(4) -0.005(4)
 C33 0.021(5) 0.016(5) 0.019(5) -0.003(4) 0.000(4) -0.003(4)
 C34 0.014(5) 0.026(6) 0.030(6) -0.013(5) 0.002(4) 0.009(4)
 C35 0.028(5) 0.005(5) 0.034(6) -0.005(4) 0.000(4) 0.006(4)
 C36 0.012(5) 0.032(6) 0.026(5) -0.001(4) -0.001(4) -0.006(4)
 C37 0.013(4) 0.020(5) 0.018(5) -0.006(4) 0.001(4) -0.003(4)
 C38 0.009(4) 0.021(5) 0.021(5) -0.006(4) -0.001(3) -0.003(4)
 C39 0.014(4) 0.003(4) 0.023(5) 0.005(4) 0.000(4) 0.000(3)
 C40 0.015(5) 0.015(5) 0.018(5) -0.001(4) 0.003(4) 0.001(4)
 C42 0.015(5) 0.015(5) 0.026(5) 0.003(4) 0.006(4) 0.003(4)
 C43 0.016(5) 0.031(6) 0.020(5) 0.001(4) 0.004(4) -0.010(4)
 C44 0.021(5) 0.009(5) 0.023(5) 0.000(4) 0.002(4) -0.003(4)
 C45 0.014(5) 0.021(5) 0.021(5) -0.006(4) 0.001(4) -0.001(4)
 C46 0.011(4) 0.023(5) 0.034(6) -0.002(4) 0.008(4) -0.004(4)
 C47 0.019(5) 0.024(6) 0.032(6) -0.011(4) 0.002(4) -0.006(4)
 C48 0.025(5) 0.035(6) 0.020(5) -0.003(5) 0.008(4) -0.001(5)
 C49 0.080(10) 0.025(7) 0.048(8) -0.016(6) 0.035(7) -0.012(6)
 C50 0.023(6) 0.083(11) 0.035(7) -0.008(7) 0.009(5) 0.005(6)
 C51 0.017(5) 0.014(5) 0.036(6) -0.004(4) 0.004(4) 0.000(4)
 C52 0.018(5) 0.039(7) 0.033(6) -0.007(5) 0.000(4) -0.005(5)
 C53 0.052(8) 0.029(7) 0.039(7) -0.003(5) 0.002(6) -0.021(6)
 C54 0.028(5) 0.009(5) 0.023(5) -0.003(4) 0.004(4) -0.008(4)
 C55 0.034(6) 0.021(6) 0.028(6) 0.008(4) 0.001(5) -0.002(5)
 C56 0.020(5) 0.028(6) 0.026(5) 0.002(4) 0.005(4) -0.012(4)
 C57 0.024(5) 0.007(5) 0.027(5) 0.001(4) 0.000(4) -0.005(4)
 C58 0.021(5) 0.019(5) 0.019(5) 0.001(4) -0.005(4) -0.002(4)
 C59 0.031(6) 0.027(6) 0.022(5) 0.000(4) -0.006(4) -0.005(5)
 C60 0.029(6) 0.028(6) 0.022(5) -0.005(4) 0.000(4) -0.005(5)
 C61 0.031(6) 0.028(6) 0.021(5) -0.005(4) -0.001(4) 0.008(5)
 C62 0.035(6) 0.026(6) 0.023(5) -0.015(4) 0.010(4) 0.005(5)
 C63 0.028(5) 0.027(6) 0.031(6) -0.006(5) 0.015(4) 0.002(4)
 Sb1 0.0239(4) 0.0217(4) 0.0390(4) -0.0034(3) -0.0003(3) -0.0040(3)
 F1 0.035(4) 0.057(6) 0.149(10) -0.013(6) 0.013(5) 0.002(4)
 F2 0.028(3) 0.038(4) 0.058(4) -0.022(3) -0.001(3) 0.002(3)
 F3 0.050(4) 0.045(4) 0.058(5) -0.009(4) -0.024(4) -0.014(4)
 F4 0.077(6) 0.062(5) 0.038(4) 0.007(4) 0.000(4) -0.026(4)
 F5 0.044(4) 0.051(5) 0.090(6) -0.045(4) 0.014(4) -0.018(4)
 F6 0.079(6) 0.057(6) 0.087(7) 0.032(5) -0.002(5) -0.017(5)
 Sb2 0.0174(3) 0.0234(4) 0.0198(3) -0.0025(3) 0.0017(2) -0.0011(3)
 F7 0.019(3) 0.036(4) 0.105(7) 0.008(4) -0.017(4) 0.004(3)
 F8 0.032(4) 0.044(4) 0.056(4) -0.005(3) -0.020(3) 0.015(3)
 F9 0.038(4) 0.026(3) 0.043(4) -0.010(3) 0.002(3) -0.009(3)
 F10 0.075(5) 0.065(5) 0.032(4) -0.030(4) 0.029(4) -0.047(4)
 F11 0.032(3) 0.050(4) 0.040(4) 0.002(3) 0.001(3) -0.026(3)
 F12 0.072(5) 0.074(6) 0.017(3) -0.009(3) 0.009(3) -0.034(4)

_geom_special_details
;
 All esds (except the esd in the dihedral angle between two l.s. planes)
 are estimated using the full covariance matrix.  The cell esds are taken
 into account individually in the estimation of esds in distances, angles
 and torsion angles; correlations between esds in cell parameters are only
 used when they are defined by crystal symmetry.  An approximate (isotropic)
 treatment of cell esds is used for estimating esds involving l.s. planes.
;
loop_
  _geom_bond_atom_site_label_1
  _geom_bond_atom_site_label_2
  _geom_bond_distance
  _geom_bond_site_symmetry_2
  _geom_bond_publ_flag
 Au1 P1 2.289(2) . ?
 Au1 C30 2.201(13) . ?
 Au1 C31 2.257(12) . ?
 P1 C1 1.832(10) . ?
 P1 C22 1.893(9) . ?
 P1 C26 1.881(10) . ?
 C1 C2 1.410(13) . ?
 C1 C6 1.401(13) . ?
 C2 H2 0.9500 . ?
 C2 C3 1.385(14) . ?
 C3 H3 0.9500 . ?
 C3 C4 1.367(13) . ?
 C4 H4 0.9500 . ?
 C4 C5 1.369(14) . ?
 C5 H5 0.9500 . ?
 C5 C6 1.409(14) . ?
 C6 C7 1.511(13) . ?
 C7 C8 1.424(14) . ?
 C7 C12 1.404(14) . ?
 C8 C9 1.402(13) . ?
 C8 C13 1.481(14) . ?
 C9 H9 0.9500 . ?
 C9 C10 1.390(14) . ?
 C10 C11 1.380(13) . ?
 C10 C16 1.536(13) . ?
 C11 H11 0.9500 . ?
 C11 C12 1.398(13) . ?
 C12 C19 1.515(13) . ?
 C13 H13 1.0000 . ?
 C13 C14 1.535(15) . ?
 C13 C15 1.545(14) . ?
 C14 H14A 0.9800 . ?
 C14 H14B 0.9800 . ?
 C14 H14C 0.9800 . ?
 C15 H15A 0.9800 . ?
 C15 H15B 0.9800 . ?
 C15 H15C 0.9800 . ?
 C16 H16 1.0000 . ?
 C16 C17 1.527(17) . ?
 C16 C18 1.507(16) . ?
 C17 H17A 0.9800 . ?
 C17 H17B 0.9800 . ?
 C17 H17C 0.9800 . ?
 C18 H18A 0.9800 . ?
 C18 H18B 0.9800 . ?
 C18 H18C 0.9800 . ?
 C19 H19 1.0000 . ?
 C19 C20 1.516(14) . ?
 C19 C21 1.558(13) . ?
 C20 H20A 0.9800 . ?
 C20 H20B 0.9800 . ?
 C20 H20C 0.9800 . ?
 C21 H21A 0.9800 . ?
 C21 H21B 0.9800 . ?
 C21 H21C 0.9800 . ?
 C22 C23 1.539(15) . ?
 C22 C24 1.536(13) . ?
 C22 C25 1.517(13) . ?
 C23 H23A 0.9800 . ?
 C23 H23B 0.9800 . ?
 C23 H23C 0.9800 . ?
 C24 H24A 0.9800 . ?
 C24 H24B 0.9800 . ?
 C24 H24C 0.9800 . ?
 C25 H25A 0.9800 . ?
 C25 H25B 0.9800 . ?
 C25 H25C 0.9800 . ?
 C26 C27 1.532(14) . ?
 C26 C28 1.554(13) . ?
 C26 C29 1.524(14) . ?
 C27 H27A 0.9800 . ?
 C27 H27B 0.9800 . ?
 C27 H27C 0.9800 . ?
 C28 H28A 0.9800 . ?
 C28 H28B 0.9800 . ?
 C28 H28C 0.9800 . ?
 C29 H29A 0.9800 . ?
 C29 H29B 0.9800 . ?
 C29 H29C 0.9800 . ?
 C30 H30A 0.9900 . ?
 C30 H30B 0.9900 . ?
 C30 C31 1.28(2) . ?
 C31 H31A 0.9900 . ?
 C31 H31B 0.9900 . ?
 Au2 P2 2.289(2) . ?
 Au2 C62 2.237(9) . ?
 Au2 C63 2.261(9) . ?
 P2 C38 1.826(10) . ?
 P2 C54 1.876(10) . ?
 P2 C58 1.882(9) . ?
 C32 H32 0.9500 . ?
 C32 C40 1.392(13) . ?
 C32 C42 1.387(13) . ?
 C33 H33 0.9500 . ?
 C33 C34 1.382(13) . ?
 C33 C38 1.403(12) . ?
 C34 H34 0.9500 . ?
 C34 C35 1.363(15) . ?
 C35 H35 0.9500 . ?
 C35 C36 1.392(13) . ?
 C36 H36 0.9500 . ?
 C36 C37 1.396(14) . ?
 C37 C38 1.419(13) . ?
 C37 C39 1.521(12) . ?
 C39 C40 1.411(13) . ?
 C39 C44 1.405(13) . ?
 C40 C45 1.527(12) . ?
 C42 C43 1.392(13) . ?
 C42 C48 1.531(13) . ?
 C43 H43 0.9500 . ?
 C43 C44 1.393(13) . ?
 C44 C51 1.532(13) . ?
 C45 H45 1.0000 . ?
 C45 C46 1.542(13) . ?
 C45 C47 1.510(13) . ?
 C46 H46A 0.9800 . ?
 C46 H46B 0.9800 . ?
 C46 H46C 0.9800 . ?
 C47 H47A 0.9800 . ?
 C47 H47B 0.9800 . ?
 C47 H47C 0.9800 . ?
 C48 H48 1.0000 . ?
 C48 C49 1.510(15) . ?
 C48 C50 1.506(15) . ?
 C49 H49A 0.9800 . ?
 C49 H49B 0.9800 . ?
 C49 H49C 0.9800 . ?
 C50 H50A 0.9800 . ?
 C50 H50B 0.9800 . ?
 C50 H50C 0.9800 . ?
 C51 H51 1.0000 . ?
 C51 C52 1.540(13) . ?
 C51 C53 1.528(15) . ?
 C52 H52A 0.9800 . ?
 C52 H52B 0.9800 . ?
 C52 H52C 0.9800 . ?
 C53 H53A 0.9800 . ?
 C53 H53B 0.9800 . ?
 C53 H53C 0.9800 . ?
 C54 C55 1.534(13) . ?
 C54 C56 1.526(13) . ?
 C54 C57 1.536(13) . ?
 C55 H55A 0.9800 . ?
 C55 H55B 0.9800 . ?
 C55 H55C 0.9800 . ?
 C56 H56A 0.9800 . ?
 C56 H56B 0.9800 . ?
 C56 H56C 0.9800 . ?
 C57 H57A 0.9800 . ?
 C57 H57B 0.9800 . ?
 C57 H57C 0.9800 . ?
 C58 C59 1.527(13) . ?
 C58 C60 1.550(14) . ?
 C58 C61 1.538(14) . ?
 C59 H59A 0.9800 . ?
 C59 H59B 0.9800 . ?
 C59 H59C 0.9800 . ?
 C60 H60A 0.9800 . ?
 C60 H60B 0.9800 . ?
 C60 H60C 0.9800 . ?
 C61 H61A 0.9800 . ?
 C61 H61B 0.9800 . ?
 C61 H61C 0.9800 . ?
 C62 H62A 0.9900 . ?
 C62 H62B 0.9900 . ?
 C62 C63 1.353(15) . ?
 C63 H63A 0.9900 . ?
 C63 H63B 0.9900 . ?
 Sb1 F1 1.864(8) . ?
 Sb1 F2 1.871(6) . ?
 Sb1 F3 1.856(6) . ?
 Sb1 F4 1.850(7) . ?
 Sb1 F5 1.876(7) . ?
 Sb1 F6 1.848(8) . ?
 Sb2 F7 1.864(6) . ?
 Sb2 F8 1.852(6) . ?
 Sb2 F9 1.873(6) . ?
 Sb2 F10 1.857(6) . ?
 Sb2 F11 1.881(6) . ?
 Sb2 F12 1.866(6) . ?

loop_
  _geom_angle_atom_site_label_1
  _geom_angle_atom_site_label_2
  _geom_angle_atom_site_label_3
  _geom_angle
  _geom_angle_site_symmetry_1
  _geom_angle_site_symmetry_3
  _geom_angle_publ_flag
 C30 Au1 P1 158.7(5) . . ?
 C30 Au1 C31 33.4(5) . . ?
 C31 Au1 P1 164.8(4) . . ?
 C1 P1 Au1 111.4(3) . . ?
 C1 P1 C22 108.7(4) . . ?
 C1 P1 C26 108.4(4) . . ?
 C22 P1 Au1 109.8(3) . . ?
 C26 P1 Au1 106.2(3) . . ?
 C26 P1 C22 112.3(4) . . ?
 C2 C1 P1 116.2(7) . . ?
 C6 C1 P1 124.4(7) . . ?
 C6 C1 C2 119.3(9) . . ?
 C1 C2 H2 119.6 . . ?
 C3 C2 C1 120.9(9) . . ?
 C3 C2 H2 119.6 . . ?
 C2 C3 H3 120.1 . . ?
 C4 C3 C2 119.8(9) . . ?
 C4 C3 H3 120.1 . . ?
 C3 C4 H4 119.9 . . ?
 C3 C4 C5 120.2(9) . . ?
 C5 C4 H4 119.9 . . ?
 C4 C5 H5 118.9 . . ?
 C4 C5 C6 122.2(9) . . ?
 C6 C5 H5 118.9 . . ?
 C1 C6 C5 117.6(8) . . ?
 C1 C6 C7 127.3(8) . . ?
 C5 C6 C7 115.1(8) . . ?
 C8 C7 C6 120.2(9) . . ?
 C12 C7 C6 118.8(8) . . ?
 C12 C7 C8 120.0(8) . . ?
 C7 C8 C13 122.3(9) . . ?
 C9 C8 C7 117.3(9) . . ?
 C9 C8 C13 120.4(9) . . ?
 C8 C9 H9 118.3 . . ?
 C10 C9 C8 123.4(9) . . ?
 C10 C9 H9 118.3 . . ?
 C9 C10 C16 118.5(9) . . ?
 C11 C10 C9 117.8(9) . . ?
 C11 C10 C16 123.5(9) . . ?
 C10 C11 H11 119.0 . . ?
 C10 C11 C12 121.9(10) . . ?
 C12 C11 H11 119.0 . . ?
 C7 C12 C19 122.9(8) . . ?
 C11 C12 C7 119.5(9) . . ?
 C11 C12 C19 117.4(9) . . ?
 C8 C13 H13 108.0 . . ?
 C8 C13 C14 111.1(8) . . ?
 C8 C13 C15 112.7(8) . . ?
 C14 C13 H13 108.0 . . ?
 C14 C13 C15 109.0(9) . . ?
 C15 C13 H13 108.0 . . ?
 C13 C14 H14A 109.5 . . ?
 C13 C14 H14B 109.5 . . ?
 C13 C14 H14C 109.5 . . ?
 H14A C14 H14B 109.5 . . ?
 H14A C14 H14C 109.5 . . ?
 H14B C14 H14C 109.5 . . ?
 C13 C15 H15A 109.5 . . ?
 C13 C15 H15B 109.5 . . ?
 C13 C15 H15C 109.5 . . ?
 H15A C15 H15B 109.5 . . ?
 H15A C15 H15C 109.5 . . ?
 H15B C15 H15C 109.5 . . ?
 C10 C16 H16 107.6 . . ?
 C17 C16 C10 109.7(9) . . ?
 C17 C16 H16 107.6 . . ?
 C18 C16 C10 113.3(9) . . ?
 C18 C16 H16 107.6 . . ?
 C18 C16 C17 110.8(12) . . ?
 C16 C17 H17A 109.5 . . ?
 C16 C17 H17B 109.5 . . ?
 C16 C17 H17C 109.5 . . ?
 H17A C17 H17B 109.5 . . ?
 H17A C17 H17C 109.5 . . ?
 H17B C17 H17C 109.5 . . ?
 C16 C18 H18A 109.5 . . ?
 C16 C18 H18B 109.5 . . ?
 C16 C18 H18C 109.5 . . ?
 H18A C18 H18B 109.5 . . ?
 H18A C18 H18C 109.5 . . ?
 H18B C18 H18C 109.5 . . ?
 C12 C19 H19 107.7 . . ?
 C12 C19 C20 115.3(8) . . ?
 C12 C19 C21 108.4(8) . . ?
 C20 C19 H19 107.7 . . ?
 C20 C19 C21 109.9(8) . . ?
 C21 C19 H19 107.7 . . ?
 C19 C20 H20A 109.5 . . ?
 C19 C20 H20B 109.5 . . ?
 C19 C20 H20C 109.5 . . ?
 H20A C20 H20B 109.5 . . ?
 H20A C20 H20C 109.5 . . ?
 H20B C20 H20C 109.5 . . ?
 C19 C21 H21A 109.5 . . ?
 C19 C21 H21B 109.5 . . ?
 C19 C21 H21C 109.5 . . ?
 H21A C21 H21B 109.5 . . ?
 H21A C21 H21C 109.5 . . ?
 H21B C21 H21C 109.5 . . ?
 C23 C22 P1 108.1(7) . . ?
 C24 C22 P1 114.6(7) . . ?
 C24 C22 C23 107.5(9) . . ?
 C25 C22 P1 108.4(7) . . ?
 C25 C22 C23 109.1(9) . . ?
 C25 C22 C24 108.9(8) . . ?
 C22 C23 H23A 109.5 . . ?
 C22 C23 H23B 109.5 . . ?
 C22 C23 H23C 109.5 . . ?
 H23A C23 H23B 109.5 . . ?
 H23A C23 H23C 109.5 . . ?
 H23B C23 H23C 109.5 . . ?
 C22 C24 H24A 109.5 . . ?
 C22 C24 H24B 109.5 . . ?
 C22 C24 H24C 109.5 . . ?
 H24A C24 H24B 109.5 . . ?
 H24A C24 H24C 109.5 . . ?
 H24B C24 H24C 109.5 . . ?
 C22 C25 H25A 109.5 . . ?
 C22 C25 H25B 109.5 . . ?
 C22 C25 H25C 109.5 . . ?
 H25A C25 H25B 109.5 . . ?
 H25A C25 H25C 109.5 . . ?
 H25B C25 H25C 109.5 . . ?
 C27 C26 P1 105.9(7) . . ?
 C27 C26 C28 107.5(8) . . ?
 C28 C26 P1 115.0(7) . . ?
 C29 C26 P1 109.2(7) . . ?
 C29 C26 C27 109.2(8) . . ?
 C29 C26 C28 109.8(8) . . ?
 C26 C27 H27A 109.5 . . ?
 C26 C27 H27B 109.5 . . ?
 C26 C27 H27C 109.5 . . ?
 H27A C27 H27B 109.5 . . ?
 H27A C27 H27C 109.5 . . ?
 H27B C27 H27C 109.5 . . ?
 C26 C28 H28A 109.5 . . ?
 C26 C28 H28B 109.5 . . ?
 C26 C28 H28C 109.5 . . ?
 H28A C28 H28B 109.5 . . ?
 H28A C28 H28C 109.5 . . ?
 H28B C28 H28C 109.5 . . ?
 C26 C29 H29A 109.5 . . ?
 C26 C29 H29B 109.5 . . ?
 C26 C29 H29C 109.5 . . ?
 H29A C29 H29B 109.5 . . ?
 H29A C29 H29C 109.5 . . ?
 H29B C29 H29C 109.5 . . ?
 Au1 C30 H30A 115.9 . . ?
 Au1 C30 H30B 115.9 . . ?
 H30A C30 H30B 112.9 . . ?
 C31 C30 Au1 75.7(9) . . ?
 C31 C30 H30A 115.9 . . ?
 C31 C30 H30B 115.9 . . ?
 Au1 C31 H31A 116.5 . . ?
 Au1 C31 H31B 116.5 . . ?
 C30 C31 Au1 70.9(8) . . ?
 C30 C31 H31A 116.5 . . ?
 C30 C31 H31B 116.5 . . ?
 H31A C31 H31B 113.5 . . ?
 C62 Au2 P2 159.2(3) . . ?
 C62 Au2 C63 35.0(4) . . ?
 C63 Au2 P2 164.8(3) . . ?
 C38 P2 Au2 110.1(3) . . ?
 C38 P2 C54 108.3(4) . . ?
 C38 P2 C58 109.5(4) . . ?
 C54 P2 Au2 107.4(3) . . ?
 C54 P2 C58 112.2(4) . . ?
 C58 P2 Au2 109.4(3) . . ?
 C40 C32 H32 119.0 . . ?
 C42 C32 H32 119.0 . . ?
 C42 C32 C40 122.0(9) . . ?
 C34 C33 H33 118.5 . . ?
 C34 C33 C38 123.0(9) . . ?
 C38 C33 H33 118.5 . . ?
 C33 C34 H34 120.3 . . ?
 C35 C34 C33 119.4(9) . . ?
 C35 C34 H34 120.3 . . ?
 C34 C35 H35 120.3 . . ?
 C34 C35 C36 119.4(9) . . ?
 C36 C35 H35 120.3 . . ?
 C35 C36 H36 118.7 . . ?
 C35 C36 C37 122.5(9) . . ?
 C37 C36 H36 118.7 . . ?
 C36 C37 C38 118.2(8) . . ?
 C36 C37 C39 114.3(8) . . ?
 C38 C37 C39 127.5(8) . . ?
 C33 C38 P2 117.9(7) . . ?
 C33 C38 C37 117.4(8) . . ?
 C37 C38 P2 124.7(7) . . ?
 C40 C39 C37 119.6(8) . . ?
 C44 C39 C37 120.3(8) . . ?
 C44 C39 C40 119.1(8) . . ?
 C32 C40 C39 119.7(9) . . ?
 C32 C40 C45 118.6(8) . . ?
 C39 C40 C45 121.5(8) . . ?
 C32 C42 C43 117.4(9) . . ?
 C32 C42 C48 122.4(9) . . ?
 C43 C42 C48 120.2(9) . . ?
 C42 C43 H43 118.6 . . ?
 C42 C43 C44 122.8(9) . . ?
 C44 C43 H43 118.6 . . ?
 C39 C44 C51 122.1(8) . . ?
 C43 C44 C39 118.9(9) . . ?
 C43 C44 C51 118.7(8) . . ?
 C40 C45 H45 108.4 . . ?
 C40 C45 C46 109.0(8) . . ?
 C46 C45 H45 108.4 . . ?
 C47 C45 C40 113.4(8) . . ?
 C47 C45 H45 108.4 . . ?
 C47 C45 C46 109.3(8) . . ?
 C45 C46 H46A 109.5 . . ?
 C45 C46 H46B 109.5 . . ?
 C45 C46 H46C 109.5 . . ?
 H46A C46 H46B 109.5 . . ?
 H46A C46 H46C 109.5 . . ?
 H46B C46 H46C 109.5 . . ?
 C45 C47 H47A 109.5 . . ?
 C45 C47 H47B 109.5 . . ?
 C45 C47 H47C 109.5 . . ?
 H47A C47 H47B 109.5 . . ?
 H47A C47 H47C 109.5 . . ?
 H47B C47 H47C 109.5 . . ?
 C42 C48 H48 106.8 . . ?
 C49 C48 C42 112.0(9) . . ?
 C49 C48 H48 106.8 . . ?
 C50 C48 C42 113.5(9) . . ?
 C50 C48 H48 106.8 . . ?
 C50 C48 C49 110.4(10) . . ?
 C48 C49 H49A 109.5 . . ?
 C48 C49 H49B 109.5 . . ?
 C48 C49 H49C 109.5 . . ?
 H49A C49 H49B 109.5 . . ?
 H49A C49 H49C 109.5 . . ?
 H49B C49 H49C 109.5 . . ?
 C48 C50 H50A 109.5 . . ?
 C48 C50 H50B 109.5 . . ?
 C48 C50 H50C 109.5 . . ?
 H50A C50 H50B 109.5 . . ?
 H50A C50 H50C 109.5 . . ?
 H50B C50 H50C 109.5 . . ?
 C44 C51 H51 109.1 . . ?
 C44 C51 C52 110.6(8) . . ?
 C52 C51 H51 109.1 . . ?
 C53 C51 C44 109.9(9) . . ?
 C53 C51 H51 109.1 . . ?
 C53 C51 C52 109.1(9) . . ?
 C51 C52 H52A 109.5 . . ?
 C51 C52 H52B 109.5 . . ?
 C51 C52 H52C 109.5 . . ?
 H52A C52 H52B 109.5 . . ?
 H52A C52 H52C 109.5 . . ?
 H52B C52 H52C 109.5 . . ?
 C51 C53 H53A 109.5 . . ?
 C51 C53 H53B 109.5 . . ?
 C51 C53 H53C 109.5 . . ?
 H53A C53 H53B 109.5 . . ?
 H53A C53 H53C 109.5 . . ?
 H53B C53 H53C 109.5 . . ?
 C55 C54 P2 109.4(7) . . ?
 C55 C54 C57 108.0(8) . . ?
 C56 C54 P2 116.8(6) . . ?
 C56 C54 C55 109.2(8) . . ?
 C56 C54 C57 107.2(8) . . ?
 C57 C54 P2 105.8(6) . . ?
 C54 C55 H55A 109.5 . . ?
 C54 C55 H55B 109.5 . . ?
 C54 C55 H55C 109.5 . . ?
 H55A C55 H55B 109.5 . . ?
 H55A C55 H55C 109.5 . . ?
 H55B C55 H55C 109.5 . . ?
 C54 C56 H56A 109.5 . . ?
 C54 C56 H56B 109.5 . . ?
 C54 C56 H56C 109.5 . . ?
 H56A C56 H56B 109.5 . . ?
 H56A C56 H56C 109.5 . . ?
 H56B C56 H56C 109.5 . . ?
 C54 C57 H57A 109.5 . . ?
 C54 C57 H57B 109.5 . . ?
 C54 C57 H57C 109.5 . . ?
 H57A C57 H57B 109.5 . . ?
 H57A C57 H57C 109.5 . . ?
 H57B C57 H57C 109.5 . . ?
 C59 C58 P2 108.3(6) . . ?
 C59 C58 C60 107.5(8) . . ?
 C59 C58 C61 108.9(8) . . ?
 C60 C58 P2 108.3(6) . . ?
 C61 C58 P2 114.8(7) . . ?
 C61 C58 C60 108.8(8) . . ?
 C58 C59 H59A 109.5 . . ?
 C58 C59 H59B 109.5 . . ?
 C58 C59 H59C 109.5 . . ?
 H59A C59 H59B 109.5 . . ?
 H59A C59 H59C 109.5 . . ?
 H59B C59 H59C 109.5 . . ?
 C58 C60 H60A 109.5 . . ?
 C58 C60 H60B 109.5 . . ?
 C58 C60 H60C 109.5 . . ?
 H60A C60 H60B 109.5 . . ?
 H60A C60 H60C 109.5 . . ?
 H60B C60 H60C 109.5 . . ?
 C58 C61 H61A 109.5 . . ?
 C58 C61 H61B 109.5 . . ?
 C58 C61 H61C 109.5 . . ?
 H61A C61 H61B 109.5 . . ?
 H61A C61 H61C 109.5 . . ?
 H61B C61 H61C 109.5 . . ?
 Au2 C62 H62A 116.2 . . ?
 Au2 C62 H62B 116.2 . . ?
 H62A C62 H62B 113.2 . . ?
 C63 C62 Au2 73.4(6) . . ?
 C63 C62 H62A 116.2 . . ?
 C63 C62 H62B 116.2 . . ?
 Au2 C63 H63A 116.4 . . ?
 Au2 C63 H63B 116.4 . . ?
 C62 C63 Au2 71.6(6) . . ?
 C62 C63 H63A 116.4 . . ?
 C62 C63 H63B 116.4 . . ?
 H63A C63 H63B 113.4 . . ?
 F1 Sb1 F2 178.9(4) . . ?
 F1 Sb1 F5 89.7(4) . . ?
 F2 Sb1 F5 89.3(3) . . ?
 F3 Sb1 F1 90.3(4) . . ?
 F3 Sb1 F2 90.7(3) . . ?
 F3 Sb1 F5 179.6(4) . . ?
 F4 Sb1 F1 90.3(4) . . ?
 F4 Sb1 F2 90.2(4) . . ?
 F4 Sb1 F3 90.2(3) . . ?
 F4 Sb1 F5 90.2(4) . . ?
 F6 Sb1 F1 90.4(4) . . ?
 F6 Sb1 F2 89.1(4) . . ?
 F6 Sb1 F3 90.0(4) . . ?
 F6 Sb1 F4 179.3(4) . . ?
 F6 Sb1 F5 89.6(4) . . ?
 F7 Sb2 F9 89.6(3) . . ?
 F7 Sb2 F11 90.8(3) . . ?
 F7 Sb2 F12 88.5(4) . . ?
 F8 Sb2 F7 179.0(4) . . ?
 F8 Sb2 F9 90.5(3) . . ?
 F8 Sb2 F10 89.6(4) . . ?
 F8 Sb2 F11 89.0(3) . . ?
 F8 Sb2 F12 90.5(3) . . ?
 F9 Sb2 F11 178.6(3) . . ?
 F10 Sb2 F7 91.4(4) . . ?
 F10 Sb2 F9 91.7(3) . . ?
 F10 Sb2 F11 89.7(3) . . ?
 F10 Sb2 F12 178.2(3) . . ?
 F12 Sb2 F9 90.1(3) . . ?
 F12 Sb2 F11 88.6(3) . . ?

loop_
  _geom_torsion_atom_site_label_1
  _geom_torsion_atom_site_label_2
  _geom_torsion_atom_site_label_3
  _geom_torsion_atom_site_label_4
  _geom_torsion
  _geom_torsion_site_symmetry_1
  _geom_torsion_site_symmetry_2
  _geom_torsion_site_symmetry_3
  _geom_torsion_site_symmetry_4
  _geom_torsion_publ_flag
 Au1 P1 C1 C2 -177.1(6) . . . . ?
 Au1 P1 C1 C6 1.2(9) . . . . ?
 Au1 P1 C22 C23 88.8(7) . . . . ?
 Au1 P1 C22 C24 -151.3(6) . . . . ?
 Au1 P1 C22 C25 -29.3(8) . . . . ?
 Au1 P1 C26 C27 -51.2(7) . . . . ?
 Au1 P1 C26 C28 -169.8(6) . . . . ?
 Au1 P1 C26 C29 66.2(7) . . . . ?
 P1 C1 C2 C3 177.6(8) . . . . ?
 P1 C1 C6 C5 -177.0(7) . . . . ?
 P1 C1 C6 C7 3.3(15) . . . . ?
 C1 P1 C22 C23 -33.3(8) . . . . ?
 C1 P1 C22 C24 86.6(8) . . . . ?
 C1 P1 C22 C25 -151.4(7) . . . . ?
 C1 P1 C26 C27 68.5(7) . . . . ?
 C1 P1 C26 C28 -50.0(8) . . . . ?
 C1 P1 C26 C29 -174.0(7) . . . . ?
 C1 C2 C3 C4 -0.4(15) . . . . ?
 C1 C6 C7 C8 -91.0(13) . . . . ?
 C1 C6 C7 C12 100.5(12) . . . . ?
 C2 C1 C6 C5 1.3(14) . . . . ?
 C2 C1 C6 C7 -178.4(9) . . . . ?
 C2 C3 C4 C5 1.0(15) . . . . ?
 C3 C4 C5 C6 -0.4(16) . . . . ?
 C4 C5 C6 C1 -0.8(15) . . . . ?
 C4 C5 C6 C7 179.0(9) . . . . ?
 C5 C6 C7 C8 89.2(11) . . . . ?
 C5 C6 C7 C12 -79.3(12) . . . . ?
 C6 C1 C2 C3 -0.8(14) . . . . ?
 C6 C7 C8 C9 -171.7(8) . . . . ?
 C6 C7 C8 C13 5.1(14) . . . . ?
 C6 C7 C12 C11 171.9(9) . . . . ?
 C6 C7 C12 C19 -4.0(14) . . . . ?
 C7 C8 C9 C10 1.6(14) . . . . ?
 C7 C8 C13 C14 -107.2(11) . . . . ?
 C7 C8 C13 C15 130.2(10) . . . . ?
 C7 C12 C19 C20 -135.7(10) . . . . ?
 C7 C12 C19 C21 100.7(11) . . . . ?
 C8 C7 C12 C11 3.4(14) . . . . ?
 C8 C7 C12 C19 -172.5(9) . . . . ?
 C8 C9 C10 C11 0.3(15) . . . . ?
 C8 C9 C10 C16 175.5(9) . . . . ?
 C9 C8 C13 C14 69.5(12) . . . . ?
 C9 C8 C13 C15 -53.1(12) . . . . ?
 C9 C10 C11 C12 -0.4(15) . . . . ?
 C9 C10 C16 C17 -75.3(12) . . . . ?
 C9 C10 C16 C18 160.3(12) . . . . ?
 C10 C11 C12 C7 -1.5(15) . . . . ?
 C10 C11 C12 C19 174.6(9) . . . . ?
 C11 C10 C16 C17 99.6(12) . . . . ?
 C11 C10 C16 C18 -24.8(17) . . . . ?
 C11 C12 C19 C20 48.3(12) . . . . ?
 C11 C12 C19 C21 -75.2(11) . . . . ?
 C12 C7 C8 C9 -3.4(14) . . . . ?
 C12 C7 C8 C13 173.4(9) . . . . ?
 C13 C8 C9 C10 -175.3(9) . . . . ?
 C16 C10 C11 C12 -175.3(10) . . . . ?
 C22 P1 C1 C2 -55.9(9) . . . . ?
 C22 P1 C1 C6 122.4(8) . . . . ?
 C22 P1 C26 C27 -171.3(6) . . . . ?
 C22 P1 C26 C28 70.1(8) . . . . ?
 C22 P1 C26 C29 -53.9(8) . . . . ?
 C26 P1 C1 C2 66.4(8) . . . . ?
 C26 P1 C1 C6 -115.3(9) . . . . ?
 C26 P1 C22 C23 -153.2(7) . . . . ?
 C26 P1 C22 C24 -33.3(9) . . . . ?
 C26 P1 C22 C25 88.6(8) . . . . ?
 Au2 P2 C38 C33 177.6(6) . . . . ?
 Au2 P2 C38 C37 -1.3(9) . . . . ?
 Au2 P2 C54 C55 -63.1(7) . . . . ?
 Au2 P2 C54 C56 172.3(6) . . . . ?
 Au2 P2 C54 C57 53.0(6) . . . . ?
 Au2 P2 C58 C59 32.4(8) . . . . ?
 Au2 P2 C58 C60 -83.9(6) . . . . ?
 Au2 P2 C58 C61 154.3(6) . . . . ?
 C32 C40 C45 C46 71.7(11) . . . . ?
 C32 C40 C45 C47 -50.3(12) . . . . ?
 C32 C42 C43 C44 -1.3(15) . . . . ?
 C32 C42 C48 C49 76.4(13) . . . . ?
 C32 C42 C48 C50 -49.5(14) . . . . ?
 C33 C34 C35 C36 -1.9(15) . . . . ?
 C34 C33 C38 P2 178.8(8) . . . . ?
 C34 C33 C38 C37 -2.3(14) . . . . ?
 C34 C35 C36 C37 -0.7(15) . . . . ?
 C35 C36 C37 C38 1.8(14) . . . . ?
 C35 C36 C37 C39 -178.8(9) . . . . ?
 C36 C37 C38 P2 178.5(7) . . . . ?
 C36 C37 C38 C33 -0.3(13) . . . . ?
 C36 C37 C39 C40 80.8(11) . . . . ?
 C36 C37 C39 C44 -87.2(10) . . . . ?
 C37 C39 C40 C32 -170.8(9) . . . . ?
 C37 C39 C40 C45 3.8(13) . . . . ?
 C37 C39 C44 C43 169.9(9) . . . . ?
 C37 C39 C44 C51 -4.5(13) . . . . ?
 C38 P2 C54 C55 178.1(6) . . . . ?
 C38 P2 C54 C56 53.4(8) . . . . ?
 C38 P2 C54 C57 -65.8(7) . . . . ?
 C38 P2 C58 C59 153.1(7) . . . . ?
 C38 P2 C58 C60 36.8(8) . . . . ?
 C38 P2 C58 C61 -85.0(8) . . . . ?
 C38 C33 C34 C35 3.4(15) . . . . ?
 C38 C37 C39 C40 -99.8(11) . . . . ?
 C38 C37 C39 C44 92.1(12) . . . . ?
 C39 C37 C38 P2 -0.8(13) . . . . ?
 C39 C37 C38 C33 -179.7(8) . . . . ?
 C39 C40 C45 C46 -103.0(10) . . . . ?
 C39 C40 C45 C47 135.1(9) . . . . ?
 C39 C44 C51 C52 -128.7(10) . . . . ?
 C39 C44 C51 C53 110.8(10) . . . . ?
 C40 C32 C42 C43 0.5(15) . . . . ?
 C40 C32 C42 C48 178.6(9) . . . . ?
 C40 C39 C44 C43 1.8(13) . . . . ?
 C40 C39 C44 C51 -172.6(8) . . . . ?
 C42 C32 C40 C39 1.4(15) . . . . ?
 C42 C32 C40 C45 -173.3(9) . . . . ?
 C42 C43 C44 C39 0.2(15) . . . . ?
 C42 C43 C44 C51 174.8(9) . . . . ?
 C43 C42 C48 C49 -105.6(12) . . . . ?
 C43 C42 C48 C50 128.5(11) . . . . ?
 C43 C44 C51 C52 56.9(12) . . . . ?
 C43 C44 C51 C53 -63.6(11) . . . . ?
 C44 C39 C40 C32 -2.5(13) . . . . ?
 C44 C39 C40 C45 172.0(8) . . . . ?
 C48 C42 C43 C44 -179.4(9) . . . . ?
 C54 P2 C38 C33 -65.3(8) . . . . ?
 C54 P2 C38 C37 115.8(8) . . . . ?
 C54 P2 C58 C59 -86.6(8) . . . . ?
 C54 P2 C58 C60 157.1(6) . . . . ?
 C54 P2 C58 C61 35.3(8) . . . . ?
 C58 P2 C38 C33 57.3(8) . . . . ?
 C58 P2 C38 C37 -121.5(8) . . . . ?
 C58 P2 C54 C55 57.1(8) . . . . ?
 C58 P2 C54 C56 -67.5(8) . . . . ?
 C58 P2 C54 C57 173.2(6) . . . . ?

_shelx_res_file
;
TITL jcm04221a_0m in P-1 #2
    jcm04221a_0m.res
    created by SHELXL-2018/3 at 14:36:46 on 15-Dec-2021
REM reset to P-1 #2
CELL 0.71073 8.7636 13.6876 28.4116 86.4893 89.6776 77.8313
ZERR 4 0.0007 0.0012 0.0022 0.0034 0.003 0.0031
LATT 1
SFAC C H Au F P Sb
UNIT 124 196 4 24 4 4
DELU C62 C63
DELU C30 C31
SIMU Au1 C30 C31
DELU Au1 C30 C31

L.S. 10
PLAN  22
TEMP -173.15
CONF
BOND $H
MORE -1
fmap 2
acta
OMIT -3 52
OMIT 1 -8 1
OMIT 1 4 1
OMIT 0 9 1
OMIT 0 -6 1
OMIT 1 -11 23
OMIT 5 11 0
OMIT 1 7 1
OMIT -2 11 1
REM <olex2.extras>
REM <HklSrc "%.\\jcm04221a_0m.hkl">
REM </olex2.extras>

WGHT    0.024700   58.133095
FVAR       0.05891
AU1   3    0.452526    0.399215    0.112837    11.00000    0.02361    0.03410 =
         0.02953    0.00291   -0.00730   -0.00194
P1    5    0.622457    0.361600    0.175430    11.00000    0.01354    0.02113 =
         0.02125   -0.00479   -0.00010   -0.00145
C1    1    0.733017    0.232034    0.175784    11.00000    0.02026    0.02353 =
         0.01646   -0.00043    0.00072   -0.00370
C2    1    0.836180    0.199194    0.214147    11.00000    0.02149    0.02502 =
         0.01714   -0.00376    0.00214   -0.00628
AFIX  43
H2    2    0.847612    0.244664    0.237179    11.00000   -1.20000
AFIX   0
C3    1    0.921095    0.101524    0.218709    11.00000    0.02180    0.02312 =
         0.01939   -0.00083   -0.00348   -0.00714
AFIX  43
H3    2    0.990772    0.080418    0.244610    11.00000   -1.20000
AFIX   0
C4    1    0.904388    0.035591    0.185854    11.00000    0.02500    0.01450 =
         0.02685    0.00186   -0.00165   -0.00138
AFIX  43
H4    2    0.961297   -0.031708    0.189226    11.00000   -1.20000
AFIX   0
C5    1    0.805932    0.066208    0.148107    11.00000    0.02602    0.02493 =
         0.02789   -0.00270    0.00075   -0.00675
AFIX  43
H5    2    0.796496    0.019352    0.125542    11.00000   -1.20000
AFIX   0
C6    1    0.718078    0.164973    0.141614    11.00000    0.01095    0.01620 =
         0.02244   -0.00009    0.00135   -0.00010
C7    1    0.617532    0.186198    0.097626    11.00000    0.01633    0.01782 =
         0.02398   -0.00681   -0.00240    0.00113
C8    1    0.461944    0.170546    0.098701    11.00000    0.02359    0.01464 =
         0.02106   -0.00086    0.00623    0.00506
C9    1    0.382251    0.178787    0.055527    11.00000    0.01140    0.01796 =
         0.03364   -0.00057   -0.00572   -0.00146
AFIX  43
H9    2    0.277442    0.170242    0.055733    11.00000   -1.20000
AFIX   0
C10   1    0.448685    0.198817    0.012434    11.00000    0.01644    0.02433 =
         0.02268   -0.00139   -0.00503   -0.00529
C11   1    0.601226    0.210650    0.012535    11.00000    0.01742    0.02823 =
         0.02257   -0.00224    0.00041    0.00166
AFIX  43
H11   2    0.648825    0.223994   -0.016604    11.00000   -1.20000
AFIX   0
C12   1    0.687795    0.203580    0.054260    11.00000    0.02457    0.01927 =
         0.02032   -0.00254   -0.00208   -0.00332
C13   1    0.387827    0.141429    0.142868    11.00000    0.03215    0.01568 =
         0.02588   -0.00581    0.00203   -0.00098
AFIX  13
H13   2    0.456285    0.149053    0.169853    11.00000   -1.20000
AFIX   0
C14   1    0.373338    0.031497    0.143956    11.00000    0.04349    0.04095 =
         0.03016    0.00072    0.00452   -0.00796
AFIX 137
H14A  2    0.304156    0.022559    0.118315    11.00000   -1.50000
H14B  2    0.329879    0.013077    0.174266    11.00000   -1.50000
H14C  2    0.476727   -0.011333    0.139982    11.00000   -1.50000
AFIX   0
C15   1    0.224838    0.207894    0.150365    11.00000    0.01582    0.04886 =
         0.03183    0.00313    0.00448   -0.00807
AFIX 137
H15A  2    0.152606    0.196396    0.126115    11.00000   -1.50000
H15B  2    0.232183    0.278485    0.148122    11.00000   -1.50000
H15C  2    0.186314    0.190973    0.181617    11.00000   -1.50000
AFIX   0
C16   1    0.353894    0.198285   -0.032810    11.00000    0.02251    0.04532 =
         0.02129    0.00270   -0.00809   -0.01219
AFIX  13
H16   2    0.243643    0.232418   -0.026672    11.00000   -1.20000
AFIX   0
C17   1    0.353323    0.090505   -0.043710    11.00000    0.05800    0.06010 =
         0.03400   -0.00836   -0.02057   -0.00027
AFIX 137
H17A  2    0.284624    0.090531   -0.070811    11.00000   -1.50000
H17B  2    0.315395    0.056037   -0.016238    11.00000   -1.50000
H17C  2    0.459585    0.055771   -0.051079    11.00000   -1.50000
AFIX   0
C18   1    0.410388    0.253750   -0.074554    11.00000    0.09389    0.13278 =
         0.04275    0.05930   -0.03770   -0.08672
AFIX 137
H18A  2    0.521013    0.225332   -0.079853    11.00000   -1.50000
H18B  2    0.397245    0.324668   -0.068333    11.00000   -1.50000
H18C  2    0.349654    0.247330   -0.102630    11.00000   -1.50000
AFIX   0
C19   1    0.858408    0.208549    0.049869    11.00000    0.01388    0.02578 =
         0.01705   -0.00854    0.00011   -0.00481
AFIX  13
H19   2    0.897808    0.216701    0.082052    11.00000   -1.20000
AFIX   0
C20   1    0.891784    0.293635    0.017462    11.00000    0.02872    0.03870 =
         0.02391   -0.00663    0.00116   -0.01424
AFIX 137
H20A  2    0.877326    0.279345   -0.015404    11.00000   -1.50000
H20B  2    0.999594    0.300430    0.022315    11.00000   -1.50000
H20C  2    0.820005    0.356126    0.024528    11.00000   -1.50000
AFIX   0
C21   1    0.950278    0.106475    0.033141    11.00000    0.01426    0.04341 =
         0.03594   -0.01993    0.00295   -0.00110
AFIX 137
H21A  2    0.941565    0.052844    0.056835    11.00000   -1.50000
H21B  2    1.060417    0.109204    0.028978    11.00000   -1.50000
H21C  2    0.906620    0.093190    0.003091    11.00000   -1.50000
AFIX   0
C22   1    0.511013    0.379322    0.232605    11.00000    0.01923    0.02103 =
         0.02015   -0.00287    0.00412   -0.00564
C23   1    0.463404    0.280188    0.247846    11.00000    0.03788    0.04141 =
         0.03745   -0.00795    0.01470   -0.02156
AFIX 137
H23A  2    0.403906    0.260154    0.222356    11.00000   -1.50000
H23B  2    0.398730    0.289154    0.276146    11.00000   -1.50000
H23C  2    0.557252    0.228117    0.254744    11.00000   -1.50000
AFIX   0
C24   1    0.603477    0.407590    0.273553    11.00000    0.02061    0.02520 =
         0.03114   -0.00750    0.00129    0.00224
AFIX 137
H24A  2    0.695153    0.353959    0.280687    11.00000   -1.50000
H24B  2    0.537000    0.416881    0.301466    11.00000   -1.50000
H24C  2    0.637293    0.469974    0.264641    11.00000   -1.50000
AFIX   0
C25   1    0.364925    0.460270    0.223655    11.00000    0.01500    0.04691 =
         0.03862   -0.01772    0.00713    0.00860
AFIX 137
H25A  2    0.393684    0.520749    0.209310    11.00000   -1.50000
H25B  2    0.311823    0.475603    0.253594    11.00000   -1.50000
H25C  2    0.294918    0.436737    0.202281    11.00000   -1.50000
AFIX   0
C26   1    0.763420    0.447465    0.167257    11.00000    0.01629    0.01672 =
         0.02914   -0.00091    0.00391   -0.00435
C27   1    0.824337    0.436167    0.116825    11.00000    0.03508    0.02071 =
         0.02867   -0.00020    0.00698   -0.00917
AFIX 137
H27A  2    0.879658    0.366882    0.113449    11.00000   -1.50000
H27B  2    0.895966    0.481367    0.110197    11.00000   -1.50000
H27C  2    0.736364    0.453024    0.094560    11.00000   -1.50000
AFIX   0
C28   1    0.907066    0.422680    0.201020    11.00000    0.01902    0.02890 =
         0.04112   -0.01335    0.00130   -0.00948
AFIX 137
H28A  2    0.871440    0.423548    0.233779    11.00000   -1.50000
H28B  2    0.971291    0.472733    0.195309    11.00000   -1.50000
H28C  2    0.969078    0.356126    0.195270    11.00000   -1.50000
AFIX   0
C29   1    0.676259    0.555090    0.172110    11.00000    0.03242    0.02315 =
         0.03874   -0.00461    0.00598    0.00172
AFIX 137
H29A  2    0.582834    0.569217    0.151961    11.00000   -1.50000
H29B  2    0.744344    0.600961    0.162461    11.00000   -1.50000
H29C  2    0.645540    0.564310    0.205028    11.00000   -1.50000
AFIX   0
C30   1    0.356820    0.464557    0.043729    11.00000    0.04437    0.13167 =
         0.04844    0.03096   -0.02440    0.00711
AFIX  23
H30A  2    0.357185    0.536329    0.036982    11.00000   -1.20000
H30B  2    0.390336    0.423616    0.016496    11.00000   -1.20000
AFIX   0
C31   1    0.238234    0.445539    0.066382    11.00000    0.04611    0.08153 =
         0.05881    0.01800   -0.03566   -0.00756
AFIX  23
H31A  2    0.192479    0.390878    0.055124    11.00000   -1.20000
H31B  2    0.159206    0.504004    0.075685    11.00000   -1.20000
AFIX   0

AU2   3    0.440600    0.881625    0.387668    11.00000    0.01828    0.01659 =
         0.01969   -0.00321    0.00272    0.00069
P2    5    0.603998    0.810007    0.330387    11.00000    0.01696    0.01479 =
         0.01683   -0.00229    0.00125   -0.00037
C32   1    0.561757    0.749597    0.513118    11.00000    0.01721    0.01995 =
         0.02414   -0.00417    0.00759   -0.00542
AFIX  43
H32   2    0.608059    0.777214    0.537870    11.00000   -1.20000
AFIX   0
C33   1    0.803906    0.626716    0.319212    11.00000    0.02060    0.01625 =
         0.01913   -0.00342    0.00024   -0.00251
AFIX  43
H33   2    0.815260    0.655452    0.288437    11.00000   -1.20000
AFIX   0
C34   1    0.887326    0.530905    0.330937    11.00000    0.01361    0.02572 =
         0.02955   -0.01253    0.00190    0.00915
AFIX  43
H34   2    0.958565    0.496433    0.309157    11.00000   -1.20000
AFIX   0
C35   1    0.866458    0.486320    0.374034    11.00000    0.02781    0.00510 =
         0.03353   -0.00536    0.00042    0.00645
AFIX  43
H35   2    0.920652    0.419756    0.382208    11.00000   -1.20000
AFIX   0
C36   1    0.764997    0.539238    0.405953    11.00000    0.01212    0.03173 =
         0.02636   -0.00137   -0.00111   -0.00604
AFIX  43
H36   2    0.750403    0.507254    0.435767    11.00000   -1.20000
AFIX   0
C37   1    0.683843    0.637519    0.395842    11.00000    0.01297    0.01977 =
         0.01773   -0.00644    0.00089   -0.00299
C38   1    0.703200    0.683496    0.350683    11.00000    0.00907    0.02074 =
         0.02145   -0.00638   -0.00068   -0.00294
C39   1    0.581625    0.682560    0.435804    11.00000    0.01426    0.00312 =
         0.02267    0.00511    0.00007    0.00014
C40   1    0.649667    0.721627    0.473329    11.00000    0.01543    0.01550 =
         0.01827   -0.00060    0.00279    0.00138
C42   1    0.408590    0.738396    0.517754    11.00000    0.01489    0.01452 =
         0.02552    0.00340    0.00564    0.00276
C43   1    0.345122    0.696895    0.480967    11.00000    0.01570    0.03118 =
         0.01965    0.00147    0.00382   -0.01046
AFIX  43
H43   2    0.241144    0.687284    0.483790    11.00000   -1.20000
AFIX   0
C44   1    0.427595    0.668851    0.440180    11.00000    0.02120    0.00890 =
         0.02343    0.00048    0.00237   -0.00315
C45   1    0.822445    0.725667    0.473371    11.00000    0.01426    0.02098 =
         0.02074   -0.00582    0.00145   -0.00137
AFIX  13
H45   2    0.863514    0.714668    0.440781    11.00000   -1.20000
AFIX   0
C46   1    0.911582    0.640230    0.506989    11.00000    0.01078    0.02307 =
         0.03367   -0.00210    0.00797   -0.00411
AFIX 137
H46A  2    0.870026    0.648387    0.538934    11.00000   -1.50000
H46B  2    1.022694    0.642255    0.507147    11.00000   -1.50000
H46C  2    0.898690    0.575736    0.496257    11.00000   -1.50000
AFIX   0
C47   1    0.852592    0.824279    0.487831    11.00000    0.01864    0.02413 =
         0.03187   -0.01063    0.00202   -0.00617
AFIX 137
H47A  2    0.775503    0.879392    0.472636    11.00000   -1.50000
H47B  2    0.957722    0.830543    0.478084    11.00000   -1.50000
H47C  2    0.844117    0.826904    0.522159    11.00000   -1.50000
AFIX   0
C48   1    0.312298    0.766767    0.561866    11.00000    0.02478    0.03520 =
         0.01979   -0.00286    0.00754   -0.00093
AFIX  13
H48   2    0.217563    0.737241    0.559995    11.00000   -1.20000
AFIX   0
C49   1    0.255229    0.878652    0.563236    11.00000    0.08020    0.02462 =
         0.04820   -0.01649    0.03534   -0.01245
AFIX 137
H49A  2    0.344378    0.910164    0.567474    11.00000   -1.50000
H49B  2    0.182911    0.893176    0.589562    11.00000   -1.50000
H49C  2    0.201369    0.905213    0.533561    11.00000   -1.50000
AFIX   0
C50   1    0.395659    0.724211    0.607172    11.00000    0.02307    0.08301 =
         0.03453   -0.00793    0.00945    0.00542
AFIX 137
H50A  2    0.422235    0.650991    0.607127    11.00000   -1.50000
H50B  2    0.327573    0.744185    0.633932    11.00000   -1.50000
H50C  2    0.491402    0.749771    0.609930    11.00000   -1.50000
AFIX   0
C51   1    0.352454    0.615506    0.403650    11.00000    0.01675    0.01377 =
         0.03584   -0.00356    0.00395    0.00033
AFIX  13
H51   2    0.422971    0.603872    0.375840    11.00000   -1.20000
AFIX   0
C52   1    0.193419    0.679577    0.387193    11.00000    0.01847    0.03854 =
         0.03288   -0.00685   -0.00010   -0.00469
AFIX 137
H52A  2    0.124493    0.692414    0.414411    11.00000   -1.50000
H52B  2    0.146157    0.643729    0.364371    11.00000   -1.50000
H52C  2    0.208411    0.743357    0.372324    11.00000   -1.50000
AFIX   0
C53   1    0.328596    0.514753    0.425091    11.00000    0.05156    0.02856 =
         0.03922   -0.00263    0.00213   -0.02127
AFIX 137
H53A  2    0.430310    0.471137    0.432765    11.00000   -1.50000
H53B  2    0.273486    0.483274    0.402383    11.00000   -1.50000
H53C  2    0.266688    0.525214    0.453878    11.00000   -1.50000
AFIX   0
C54   1    0.755026    0.887636    0.319962    11.00000    0.02765    0.00892 =
         0.02284   -0.00252    0.00408   -0.00770
C55   1    0.675347    0.993461    0.301240    11.00000    0.03445    0.02129 =
         0.02790    0.00776    0.00089   -0.00186
AFIX 137
H55A  2    0.585744    1.018939    0.321104    11.00000   -1.50000
H55B  2    0.639553    0.991405    0.268770    11.00000   -1.50000
H55C  2    0.749829    1.037663    0.301882    11.00000   -1.50000
AFIX   0
C56   1    0.889990    0.846658    0.287613    11.00000    0.02040    0.02795 =
         0.02617    0.00177    0.00479   -0.01225
AFIX 137
H56A  2    0.962417    0.892374    0.285518    11.00000   -1.50000
H56B  2    0.849185    0.840677    0.256114    11.00000   -1.50000
H56C  2    0.945028    0.780613    0.300435    11.00000   -1.50000
AFIX   0
C57   1    0.825473    0.895442    0.368629    11.00000    0.02375    0.00717 =
         0.02745    0.00125   -0.00036   -0.00512
AFIX 137
H57A  2    0.906217    0.935165    0.365310    11.00000   -1.50000
H57B  2    0.871874    0.828202    0.382137    11.00000   -1.50000
H57C  2    0.743269    0.927938    0.389487    11.00000   -1.50000
AFIX   0
C58   1    0.487201    0.804531    0.275584    11.00000    0.02082    0.01906 =
         0.01900    0.00064   -0.00508   -0.00153
C59   1    0.350914    0.895031    0.272700    11.00000    0.03121    0.02705 =
         0.02211    0.00011   -0.00555   -0.00483
AFIX 137
H59A  2    0.290011    0.895861    0.301762    11.00000   -1.50000
H59B  2    0.284064    0.890720    0.245698    11.00000   -1.50000
H59C  2    0.391215    0.956581    0.268788    11.00000   -1.50000
AFIX   0
C60   1    0.417612    0.709332    0.280652    11.00000    0.02872    0.02841 =
         0.02222   -0.00505    0.00016   -0.00454
AFIX 137
H60A  2    0.502493    0.649774    0.282821    11.00000   -1.50000
H60B  2    0.352048    0.706967    0.253090    11.00000   -1.50000
H60C  2    0.354289    0.711053    0.309248    11.00000   -1.50000
AFIX   0
C61   1    0.579921    0.803102    0.229406    11.00000    0.03122    0.02818 =
         0.02059   -0.00490   -0.00117    0.00759
AFIX 137
H61A  2    0.614018    0.866579    0.223996    11.00000   -1.50000
H61B  2    0.513393    0.794111    0.203093    11.00000   -1.50000
H61C  2    0.671420    0.747705    0.231711    11.00000   -1.50000
AFIX   0
C62   1    0.354999    0.977000    0.447542    11.00000    0.03503    0.02643 =
         0.02283   -0.01466    0.00965    0.00498
AFIX  23
H62A  2    0.393355    0.949462    0.479351    11.00000   -1.20000
H62B  2    0.353329    1.049377    0.442214    11.00000   -1.20000
AFIX   0
C63   1    0.230194    0.945448    0.431055    11.00000    0.02752    0.02690 =
         0.03117   -0.00585    0.01516    0.00191
AFIX  23
H63A  2    0.148111    0.997126    0.414808    11.00000   -1.20000
H63B  2    0.188195    0.897067    0.451998    11.00000   -1.20000
AFIX   0

SB1   6    0.080756    0.730888    0.144403    11.00000    0.02387    0.02167 =
         0.03901   -0.00340   -0.00029   -0.00402
F1    4    0.276573    0.652306    0.132500    11.00000    0.03477    0.05708 =
         0.14907   -0.01326    0.01264    0.00183
F2    4   -0.117565    0.807616    0.156054    11.00000    0.02845    0.03803 =
         0.05765   -0.02176   -0.00123    0.00168
F3    4    0.171582    0.807387    0.183132    11.00000    0.05002    0.04527 =
         0.05790   -0.00883   -0.02430   -0.01360
F4    4    0.101665    0.816843    0.093057    11.00000    0.07662    0.06198 =
         0.03804    0.00695   -0.00004   -0.02629
F5    4   -0.011253    0.652994    0.105578    11.00000    0.04429    0.05064 =
         0.09043   -0.04484    0.01447   -0.01760
F6    4    0.057130    0.645754    0.195722    11.00000    0.07874    0.05703 =
         0.08716    0.03161   -0.00181   -0.01741
SB2   6    0.129056    0.198840    0.337665    11.00000    0.01743    0.02336 =
         0.01980   -0.00254    0.00170   -0.00114
F7    4    0.325136    0.129917    0.359181    11.00000    0.01918    0.03602 =
         0.10534    0.00760   -0.01719    0.00393
F8    4   -0.067007    0.267326    0.317368    11.00000    0.03223    0.04399 =
         0.05601   -0.00526   -0.02003    0.01517
F9    4    0.197994    0.319417    0.337636    11.00000    0.03819    0.02591 =
         0.04274   -0.00968    0.00180   -0.00888
F10   4    0.188132    0.181973    0.275320    11.00000    0.07526    0.06530 =
         0.03153   -0.03032    0.02943   -0.04686
F11   4    0.056695    0.078720    0.339015    11.00000    0.03216    0.05028 =
         0.03987    0.00209    0.00115   -0.02557
F12   4    0.067996    0.211961    0.400397    11.00000    0.07205    0.07418 =
         0.01720   -0.00868    0.00895   -0.03416
HKLF 4


REM  jcm04221a_0m in P-1 #2
REM wR2 = 0.1311, GooF = S = 1.095, Restrained GooF = 1.094 for all data
REM R1 = 0.0576 for 10098 Fo > 4sig(Fo) and 0.0832 for all 13023 data
REM 745 parameters refined using 10 restraints

END

WGHT      0.0246     58.2977

REM Highest difference peak  3.576,  deepest hole -2.644,  1-sigma level  0.215
Q1    1   0.4169  0.3430  0.1129  11.00000  0.05    3.58
Q2    1   0.4686  0.3840  0.1492  11.00000  0.05    2.34
Q3    1   0.4277  0.9031  0.3554  11.00000  0.05    2.22
Q4    1   0.4530  0.8666  0.4219  11.00000  0.05    2.10
Q5    1   0.4411  0.4042  0.0750  11.00000  0.05    1.87
Q6    1   0.0970  0.7152  0.1797  11.00000  0.05    1.77
Q7    1   0.1105  0.2157  0.3049  11.00000  0.05    1.64
Q8    1   0.5303  0.3742  0.0951  11.00000  0.05    1.36
Q9    1   0.0750  0.7405  0.1024  11.00000  0.05    1.36
Q10   1   0.5866  0.8225  0.2960  11.00000  0.05    1.20
Q11   1   0.4335  0.8813  0.3230  11.00000  0.05    1.12
Q12   1   0.1400  0.1846  0.3722  11.00000  0.05    1.12
Q13   1   0.3618  0.8702  0.3931  11.00000  0.05    1.03
Q14   1   0.4530  0.8827  0.4551  11.00000  0.05    1.03
Q15   1   0.0730  0.1194  0.3597  11.00000  0.05    1.00
Q16   1   0.1362  0.7255  0.0672  11.00000  0.05    0.96
Q17   1   0.5011  0.4701  0.0936  11.00000  0.05    0.92
Q18   1   0.0330  0.5661  0.1609  11.00000  0.05    0.91
Q19   1   0.0839  0.9986  0.3905  11.00000  0.05    0.90
Q20   1   0.3670  0.8151  0.4090  11.00000  0.05    0.88
Q21   1   0.7630  0.5641  0.4424  11.00000  0.05    0.86
Q22   1   0.2938  0.5185  0.0663  11.00000  0.05    0.84
;
_shelx_res_checksum                36459
_shelx_hkl_file
;
  -1   0   0  184.50    9.46
  -1   0   0  171.91    8.82
  -1   0   0  172.23    8.97
  -1   0   0  170.73    9.33
  -1   0   0  174.30    9.50
   1   0   0  184.21    9.45
   1   0   0  175.73    9.32
   1   0   0  167.44    9.52
   1   0   0  174.82    8.98
   1   0   0  160.76    8.82
  -2   0   0  152.98    8.79
  -2   0   0  142.38    8.57
  -2   0   0  151.02    8.87
  -2   0   0  160.46    8.25
   2   0   0  151.00    8.74
   2   0   0  138.29    8.94
   2   0   0  130.04    7.58
   2   0   0  136.71    7.87
   2   0   0  147.37    8.53
  -3   0   0   74.41    4.28
  -3   0   0   85.25    4.86
  -3   0   0   78.00    5.72
  -3   0   0   83.80    6.00
  -3   0   0   77.68    5.92
   3   0   0   69.43    6.03
   3   0   0   78.38    5.58
   3   0   0   76.89    4.83
   3   0   0   72.90    4.39
  -4   0   0  117.30    8.57
  -4   0   0  126.37    7.33
  -4   0   0  129.26    8.96
  -4   0   0  123.62    8.94
   4   0   0  135.88    8.55
   4   0   0  105.59    9.03
   4   0   0  108.35    6.72
  -5   0   0    5.42    1.45
  -5   0   0    5.23    2.35
  -5   0   0    6.35    2.17
  -5   0   0    3.08    1.64
   5   0   0    4.10    1.51
   5   0   0    1.03    1.80
  -6   0   0   64.66    6.79
  -6   0   0   68.18    7.37
  -6   0   0   72.07    6.91
  -6   0   0   76.01    5.36
   6   0   0   71.26    6.65
   6   0   0   62.02    7.67
  -7   0   0   22.34    5.15
  -7   0   0   21.19    3.94
  -7   0   0   18.57    4.33
  -7   0   0   23.56    3.79
  -7   0   0   19.98    2.84
   7   0   0   19.43    5.16
   7   0   0   22.94    3.94
  -8   0   0   25.01    5.29
  -8   0   0   29.19    3.67
  -8   0   0   28.84    4.78
  -8   0   0   31.06    5.44
  -8   0   0   35.93    6.42
   8   0   0   30.69    6.77
   8   0   0   31.55    7.02
  -9   0   0   34.35    7.46
  -9   0   0   47.46    7.92
  -9   0   0   46.89    6.50
  -9   0   0   33.00    6.81
  -9   0   0   46.51    6.09
   9   0   0   38.51    6.81
   9   0   0   41.98    6.40
   9   0   0   41.40    7.54
 -10   0   0   18.40    4.82
 -10   0   0   30.27    7.89
 -10   0   0   19.34    4.85
  10   0   0   15.10    6.35
  10   0   0   21.88    5.45
  10  -1   0   12.30    3.32
  10  -1   0    6.91    5.03
 -10   1   0    8.57    4.12
 -10   1   0   15.17    5.29
 -10   1   0    5.20    3.20
   9  -1   0   47.86    7.58
   9  -1   0   22.30    5.27
  -9   1   0   33.31    7.83
  -9   1   0   32.01    4.80
  -9   1   0   26.45    6.33
  -9   1   0   30.25    4.15
  -9   1   0   21.77    5.13
   8  -1   0   -0.89    1.62
   8  -1   0    3.81    3.51
   8  -1   0   -0.96    2.65
  -8   1   0    1.21    2.21
  -8   1   0   -1.09    1.46
  -8   1   0    0.42    1.44
  -8   1   0    0.47    2.01
   7  -1   0    8.22    2.92
   7  -1   0    6.16    2.94
  -7   1   0    7.25    2.79
  -7   1   0    9.22    3.66
  -7   1   0   12.35    3.23
  -7   1   0    8.90    2.37
   6  -1   0   24.10    3.75
   6  -1   0   17.22    4.36
  -6   1   0   19.85    2.93
  -6   1   0   22.69    5.25
  -6   1   0   17.71    3.98
  -6   1   0   20.66    3.63
   5  -1   0   21.29    3.06
   5  -1   0   19.98    4.25
   5  -1   0   14.70    3.59
  -5   1   0   14.25    3.51
  -5   1   0   15.88    2.41
  -5   1   0   18.72    3.26
  -5   1   0   17.68    3.03
   4  -1   0   84.22    6.52
   4  -1   0   84.61    6.95
   4  -1   0   84.78    7.44
  -4   1   0   86.15    6.82
  -4   1   0   72.74    6.93
  -4   1   0   88.93    5.82
  -4   1   0   86.49    6.79
   3  -1   0    5.79    1.53
   3  -1   0    5.04    1.67
   3  -1   0    6.89    1.50
   3  -1   0    5.96    1.77
  -3   1   0    5.30    1.63
  -3   1   0    9.04    2.22
  -3   1   0    6.45    1.38
  -3   1   0    7.50    1.86
   2  -1   0   -0.04    0.53
   2  -1   0    0.47    0.59
   2  -1   0    0.03    0.55
   2  -1   0    0.44    0.78
  -2   1   0    0.23    0.63
  -2   1   0    0.52    0.66
  -2   1   0    0.65    0.52
   1  -1   0   10.09    1.09
   1  -1   0    9.21    1.15
   1  -1   0    8.07    1.08
   1  -1   0    8.46    0.70
   1  -1   0   10.56    1.35
  -1   1   0    9.05    0.73
  -1   1   0    9.64    1.13
  -1   1   0    8.57    1.17
  -1   1   0    8.33    1.21
  -1   1   0    9.01    1.33
  -1  -1   0    2.55    0.55
  -1  -1   0    3.40    0.52
  -1  -1   0    1.38    0.80
   1   1   0    1.53    0.80
   1   1   0    2.21    0.51
   1   1   0    2.07    0.61
   1   1   0    3.32    0.50
  -2  -1   0    3.53    1.03
  -2  -1   0    2.97    1.08
  -2  -1   0    3.84    0.80
  -2  -1   0    2.74    0.46
  -2  -1   0    3.43    0.75
   2   1   0    2.71    0.49
   2   1   0    3.55    1.04
   2   1   0    3.60    0.94
   2   1   0    2.25    1.27
  -3  -1   0    5.64    0.93
  -3  -1   0    5.95    1.81
  -3  -1   0    5.65    1.02
  -3  -1   0    5.27    1.54
  -3  -1   0    6.48    1.35
  -3  -1   0    4.80    1.35
   3   1   0    3.12    1.51
   3   1   0    5.77    1.03
   3   1   0    6.66    1.02
   3   1   0    6.16    1.49
  -4  -1   0    7.65    2.20
  -4  -1   0    5.95    1.46
  -4  -1   0    7.48    1.29
  -4  -1   0    7.66    1.27
  -4  -1   0    6.83    2.12
  -4  -1   0    3.84    1.77
   4   1   0    8.01    2.03
   4   1   0    5.67    2.17
   4   1   0    6.05    1.27
  -5  -1   0   36.63    4.59
  -5  -1   0   45.39    5.17
  -5  -1   0   47.42    3.35
  -5  -1   0   48.74    4.37
  -5  -1   0   39.67    5.00
  -5  -1   0   47.54    3.14
   5   1   0   39.35    3.17
   5   1   0   43.57    4.47
   5   1   0   31.94    4.93
  -6  -1   0    5.33    2.31
  -6  -1   0    6.14    2.43
  -6  -1   0    4.90    1.93
  -6  -1   0    5.28    1.67
  -6  -1   0    7.94    1.49
   6   1   0    4.71    1.92
   6   1   0    7.01    2.76
  -7  -1   0    5.06    2.19
  -7  -1   0    3.78    2.28
  -7  -1   0    7.68    2.71
  -7  -1   0    6.18    2.19
  -7  -1   0    6.30    1.45
   7   1   0    3.51    0.99
   7   1   0    4.04    1.82
   7   1   0    9.95    3.37
  -8  -1   0   13.96    5.15
  -8  -1   0   12.48    3.84
  -8  -1   0    7.18    2.50
  -8  -1   0    6.52    3.25
   8   1   0    9.19    2.76
   8   1   0   13.87    5.06
   8   1   0    7.70    2.93
  -9  -1   0   14.90    3.80
  -9  -1   0   19.50    4.93
  -9  -1   0   19.32    3.02
  -9  -1   0   20.31    5.02
  -9  -1   0   27.91    6.64
   9   1   0   10.80    5.33
   9   1   0   20.55    6.02
   9   1   0   22.48    5.05
 -10  -1   0    9.52    3.90
 -10  -1   0    9.42    2.02
 -10  -1   0   17.90    3.90
 -10  -1   0    6.92    4.16
 -10  -1   0    9.99    3.36
  10   1   0    0.40    3.23
  10   1   0    2.05    3.03
  10  -2   0   14.99    4.41
  10  -2   0    7.10    5.04
 -10   2   0    7.41    3.61
 -10   2   0    7.37    4.16
 -10   2   0    9.58    4.13
   9  -2   0    3.70    3.54
   9  -2   0    6.67    3.62
  -9   2   0    6.58    3.10
  -9   2   0    3.90    3.41
  -9   2   0    3.08    2.36
  -9   2   0    7.83    3.68
   8  -2   0    9.02    3.64
   8  -2   0    3.31    2.80
   8  -2   0   10.42    6.57
  -8   2   0    0.96    2.35
  -8   2   0    4.44    2.68
  -8   2   0    6.94    2.38
  -8   2   0    2.68    2.25
   7  -2   0   56.79    8.13
   7  -2   0   80.25    7.96
  -7   2   0   70.95    8.63
  -7   2   0   77.97    8.09
  -7   2   0   81.69    7.86
  -7   2   0   86.75    6.67
   6  -2   0  100.18   10.32
   6  -2   0  115.83    9.92
   6  -2   0  124.55    9.71
  -6   2   0  121.08    8.31
  -6   2   0  127.54    9.62
  -6   2   0  113.08    9.69
  -6   2   0  102.39   10.19
   5  -2   0   96.83    8.38
   5  -2   0  100.79    8.10
   5  -2   0   92.49    9.51
  -5   2   0  112.77    7.30
  -5   2   0   94.27    8.12
  -5   2   0   92.45    8.82
  -5   2   0  101.95    8.06
   4  -2   0  440.64   24.27
   4  -2   0  409.39   24.78
   4  -2   0  393.19   24.33
  -4   2   0  429.27   24.06
  -4   2   0  429.37   25.18
  -4   2   0  444.11   23.12
  -4   2   0  410.35   24.18
   3  -2   0    3.93    1.43
   3  -2   0    4.72    1.62
   3  -2   0    5.72    1.98
  -3   2   0    7.17    2.81
  -3   2   0    4.61    1.61
  -3   2   0    4.21    1.36
  -3   2   0    3.03    1.31
   2  -2   0   70.27    5.23
   2  -2   0   74.78    5.42
   2  -2   0   65.37    5.39
   2  -2   0   75.59    4.81
   2  -2   0   64.36    3.94
  -2   2   0   67.34    5.61
  -2   2   0   69.40    4.99
  -2   2   0   70.11    5.24
  -2   2   0   70.07    4.02
  -2   2   0   75.08    4.81
   1  -2   0   55.77    3.48
   1  -2   0   56.47    4.03
   1  -2   0   57.51    4.64
   1  -2   0   62.05    3.92
   1  -2   0   57.64    4.43
  -1   2   0   58.47    3.87
  -1   2   0   58.96    4.01
  -1   2   0   55.44    3.50
  -1   2   0   52.99    4.62
  -1   2   0   66.28    4.52
   0  -2   0  382.57   21.02
   0  -2   0  382.20   19.77
   0   2   0  435.73   20.17
   0   2   0  373.29   20.97
   0   2   0  317.84   22.44
   0   2   0  353.34   20.78
   0   2   0  418.95   20.18
  -1  -2   0   61.24    4.06
  -1  -2   0   61.52    3.92
   1   2   0   64.45    4.12
   1   2   0   58.27    3.88
  -2  -2   0  201.06   13.28
  -2  -2   0  186.13   10.87
   2   2   0  224.11   10.89
   2   2   0  183.75   10.87
   2   2   0  195.92   11.62
  -3  -2   0   58.00    3.92
  -3  -2   0   57.00    4.84
  -3  -2   0   62.02    5.93
  -3  -2   0   62.28    4.14
   3   2   0   52.32    3.91
   3   2   0   59.04    4.71
   3   2   0   51.95    3.15
  -4  -2   0   21.56    3.58
  -4  -2   0   20.17    2.10
  -4  -2   0   21.03    2.44
  -4  -2   0   17.63    2.93
   4   2   0   16.77    2.11
   4   2   0   19.20    2.71
   4   2   0   14.18    3.67
  -5  -2   0  256.31   14.08
  -5  -2   0  264.40   13.59
  -5  -2   0  222.30   16.05
  -5  -2   0  285.55   15.25
  -5  -2   0  244.67   16.95
  -5  -2   0  276.38   16.94
   5   2   0  245.13   15.71
   5   2   0  246.99   14.20
  -6  -2   0   35.17    5.16
  -6  -2   0   27.46    4.49
  -6  -2   0   38.00    4.15
  -6  -2   0   34.50    2.80
  -6  -2   0   37.87    3.06
  -6  -2   0   38.49    5.31
   6   2   0   35.58    4.53
   6   2   0   31.45    3.22
  -7  -2   0   79.86    8.17
  -7  -2   0   60.13    7.27
  -7  -2   0   75.23    4.93
  -7  -2   0   75.12    6.53
  -7  -2   0   79.21    8.54
  -7  -2   0   69.20    5.01
   7   2   0   66.53    5.09
   7   2   0   78.51    7.25
  -8  -2   0   26.93    4.78
  -8  -2   0   24.55    2.71
  -8  -2   0   17.91    4.25
  -8  -2   0   21.83    5.56
  -8  -2   0   23.32    2.46
   8   2   0   23.03    2.70
   8   2   0   31.31    4.56
   8   2   0   18.83    5.08
   8   2   0   17.83    4.48
  -9  -2   0    2.22    2.38
  -9  -2   0    0.22    2.42
  -9  -2   0   -0.07    2.17
  -9  -2   0    0.53    1.17
   9   2   0    4.78    4.70
   9   2   0    0.15    2.70
 -10  -2   0    1.50    2.65
 -10  -2   0    4.65    3.47
 -10  -2   0   -0.82    2.90
 -10  -2   0   -0.26    2.79
  10   2   0   -0.37    2.65
  10   2   0   -3.55    2.17
 -11  -2   0    1.59    4.69
 -11  -2   0   15.65    5.96
 -11  -2   0    4.82    3.57
  11   2   0    1.05    2.65
  11   2   0    6.58    5.08
  10  -3   0   -2.93    2.96
  10  -3   0   -0.62    3.90
 -10   3   0    3.83    3.31
 -10   3   0    6.62    4.23
 -10   3   0    4.27    3.77
 -10   3   0    7.06    3.06
   9  -3   0   10.52    4.42
   9  -3   0    3.61    3.54
  -9   3   0    6.06    5.05
  -9   3   0   13.88    3.30
  -9   3   0    2.83    2.89
  -9   3   0    8.11    4.18
   8  -3   0   21.58    5.37
   8  -3   0   20.36    5.96
   8  -3   0   24.42    6.14
  -8   3   0   19.54    6.43
  -8   3   0   22.92    3.89
  -8   3   0   25.14    5.02
  -8   3   0   16.78    4.81
   7  -3   0   17.51    4.58
   7  -3   0   15.25    3.78
   7  -3   0    7.03    3.63
   7  -3   0    6.29    3.79
  -7   3   0   15.62    5.07
  -7   3   0   15.24    3.05
  -7   3   0    7.60    3.12
   6  -3   0    0.73    1.86
   6  -3   0    0.81    1.50
   6  -3   0   -1.18    2.00
  -6   3   0   -0.85    1.01
  -6   3   0    0.97    1.83
  -6   3   0    1.64    1.55
  -6   3   0    0.52    1.29
   5  -3   0   18.17    4.30
   5  -3   0   11.60    3.18
   5  -3   0   10.62    2.98
  -5   3   0   17.23    3.72
  -5   3   0   17.91    3.06
  -5   3   0   19.40    3.24
  -5   3   0   17.44    4.34
   4  -3   0  109.01    9.02
   4  -3   0  118.18    8.98
   4  -3   0  117.44    9.25
  -4   3   0  107.60    9.61
  -4   3   0  123.78    8.08
  -4   3   0  113.83    8.87
  -4   3   0  115.74    8.46
   3  -3   0   49.81    3.29
   3  -3   0   54.50    5.31
   3  -3   0   55.16    5.18
   3  -3   0   53.67    5.10
  -3   3   0   54.14    5.74
  -3   3   0   55.04    4.51
  -3   3   0   50.37    4.63
  -3   3   0   53.79    5.10
   2  -3   0    7.05    1.07
   2  -3   0    6.88    2.02
   2  -3   0    9.13    2.15
   2  -3   0    7.49    1.72
  -2   3   0    5.99    1.47
  -2   3   0    8.47    1.09
  -2   3   0    8.20    1.62
  -2   3   0    5.04    2.11
  -2   3   0   11.30    2.45
   1  -3   0    0.51    0.50
   1  -3   0    1.83    1.04
   1  -3   0    0.39    1.07
   1  -3   0    0.33    0.53
  -1   3   0    1.24    0.73
  -1   3   0    1.12    0.80
  -1   3   0    0.44    1.10
  -1   3   0    1.39    0.72
  -1   3   0    0.56    0.57
   0  -3   0  104.89    7.96
   0  -3   0  102.68    6.72
   0  -3   0  107.42    6.42
   0   3   0  109.16    7.97
   0   3   0  114.27    6.44
   0   3   0  113.64    6.90
   0   3   0  101.84    7.63
   0   3   0  106.34    6.47
  -1  -3   0   -0.27    0.89
  -1  -3   0    1.07    1.04
  -1  -3   0   -0.23    0.47
  -1  -3   0   -0.26    0.51
   1   3   0    0.56    0.57
   1   3   0    0.03    0.45
   1   3   0   -0.18    0.68
   1   3   0    0.28    0.60
  -2  -3   0    0.92    0.75
  -2  -3   0    0.85    1.21
  -2  -3   0    1.43    0.84
   2   3   0    1.56    0.67
   2   3   0    0.68    0.69
   2   3   0    0.86    0.89
   2   3   0    0.66    1.26
  -3  -3   0   45.85    5.90
  -3  -3   0   34.73    3.25
  -3  -3   0   44.36    3.73
   3   3   0   38.11    3.94
   3   3   0   33.11    3.26
   3   3   0   44.31    3.27
  -4  -3   0    3.55    1.12
  -4  -3   0    2.86    2.11
  -4  -3   0    1.50    1.02
   4   3   0    1.29    1.14
   4   3   0    1.29    1.04
   4   3   0    3.68    1.72
  -5  -3   0   15.13    2.05
  -5  -3   0   11.98    2.29
  -5  -3   0   17.08    4.23
  -5  -3   0   13.26    3.41
   5   3   0    5.81    2.89
   5   3   0   11.61    2.68
   5   3   0   14.50    2.32
  -6  -3   0    6.21    2.76
  -6  -3   0    3.26    2.16
  -6  -3   0    2.26    0.67
  -6  -3   0    3.65    1.20
  -6  -3   0   -0.65    1.51
  -6  -3   0    2.98    1.68
   6   3   0    1.47    1.57
   6   3   0    3.36    1.31
   6   3   0   -0.85    2.15
  -7  -3   0   56.93    6.92
  -7  -3   0   54.58    5.54
  -7  -3   0   64.00    7.75
  -7  -3   0   57.95    3.70
  -7  -3   0   51.42    4.62
  -7  -3   0   61.72    7.58
   7   3   0   47.33    6.13
   7   3   0   64.20    6.48
   7   3   0   60.80    4.86
  -8  -3   0   -0.09    1.55
  -8  -3   0    3.42    1.03
  -8  -3   0    4.02    4.56
  -8  -3   0   -0.20    2.31
  -8  -3   0    4.74    3.09
  -8  -3   0    4.33    2.22
   8   3   0    1.66    2.88
   8   3   0    5.26    2.69
   8   3   0    3.58    1.46
   8   3   0    2.45    2.65
  -9  -3   0   -1.68    1.79
  -9  -3   0   -0.75    2.31
  -9  -3   0    1.77    1.25
  -9  -3   0   -0.32    2.40
  -9  -3   0    7.33    2.84
   9   3   0    2.34    2.55
   9   3   0    5.72    4.06
   9   3   0    0.30    1.36
 -10  -3   0   39.25    6.73
 -10  -3   0   23.53    5.83
 -10  -3   0   46.94    7.90
  10   3   0   28.70    3.00
  10   3   0   14.92    4.95
  10   3   0   27.59    6.02
 -11  -3   0   10.57    5.14
 -11  -3   0    5.93    4.65
  11   3   0    5.07    3.93
  11   3   0    5.28    3.20
  10  -4   0    7.91    5.58
 -10   4   0   12.19    5.38
   9  -4   0   26.54    7.51
   9  -4   0   26.03    6.25
  -9   4   0   40.46    9.64
  -9   4   0   53.03    9.95
  -9   4   0   33.39    5.59
  -9   4   0   37.55    6.56
   8  -4   0   41.68    7.31
   8  -4   0   39.23    7.22
   8  -4   0   59.77    7.85
   8  -4   0   58.85    8.81
  -8   4   0   55.62    6.11
  -8   4   0   46.60    8.17
  -8   4   0   52.67    6.53
  -8   4   0   47.66    7.41
   7  -4   0   27.10    5.91
   7  -4   0   13.85    4.37
   7  -4   0   29.77    6.33
   7  -4   0   19.88    6.12
  -7   4   0   26.56    4.54
  -7   4   0   20.91    4.38
  -7   4   0   20.50    5.81
  -7   4   0   19.21    4.75
   6  -4   0   39.93    6.02
   6  -4   0   35.64    5.65
   6  -4   0   39.88    5.65
  -6   4   0   29.95    5.01
  -6   4   0   35.32    4.44
  -6   4   0   39.87    4.95
  -6   4   0   26.39    5.92
   5  -4   0   57.25    6.63
   5  -4   0   57.02    7.81
   5  -4   0   51.55    6.33
  -5   4   0   50.92    6.90
  -5   4   0   50.42    6.04
  -5   4   0   64.47    5.58
  -5   4   0   63.69    6.04
   4  -4   0    5.01    2.19
   4  -4   0    4.73    2.75
   4  -4   0    7.35    2.86
   4  -4   0    7.33    1.14
  -4   4   0    6.91    2.05
  -4   4   0    7.39    2.16
  -4   4   0    7.29    2.46
  -4   4   0    6.74    2.94
   3  -4   0   46.95    3.38
   3  -4   0   51.71    5.48
   3  -4   0   43.45    4.86
   3  -4   0   41.42    5.23
  -3   4   0   56.34    4.63
  -3   4   0   46.55    3.46
  -3   4   0   50.83    5.23
  -3   4   0   54.21    4.86
  -3   4   0   42.30    5.70
   2  -4   0  105.08    7.66
   2  -4   0   97.81    8.47
   2  -4   0   99.94    8.41
   2  -4   0  107.69    6.49
  -2   4   0   98.71   10.44
  -2   4   0  123.90    7.45
  -2   4   0  109.90    6.60
  -2   4   0  112.79    8.24
   1  -4   0   52.18    5.63
   1  -4   0   58.38    4.65
   1  -4   0   54.71    3.93
   1  -4   0   52.35    5.36
  -1   4   0   54.64    4.47
  -1   4   0   63.52    4.43
  -1   4   0   59.17    4.08
  -1   4   0   47.13    5.44
  -1   4   0   55.42    5.27
   0  -4   0   95.37    6.91
   0  -4   0  121.55    8.89
   0  -4   0  103.95    6.59
   0   4   0  100.97    7.05
   0   4   0  116.74    8.82
   0   4   0  105.29    6.67
   0   4   0  115.72    6.64
   0   4   0   86.19    7.80
  -1  -4   0  730.96   36.27
  -1  -4   0  649.97   34.88
   1   4   0  670.49   35.23
   1   4   0  644.84   33.91
   1   4   0  605.54   34.40
  -2  -4   0   61.23    4.64
  -2  -4   0   58.07    4.81
   2   4   0   54.97    4.58
   2   4   0   60.60    3.80
   2   4   0   73.88    4.63
   2   4   0   59.81    4.92
  -3  -4   0  267.40   16.10
  -3  -4   0  269.97   15.69
   3   4   0  267.97   15.75
   3   4   0  303.36   15.51
  -4  -4   0   98.39   10.90
  -4  -4   0  113.76    7.61
  -4  -4   0  110.50    8.11
  -4  -4   0  120.58    7.68
   4   4   0  121.05    7.52
   4   4   0  114.02    7.78
  -5  -4   0    4.13    1.44
  -5  -4   0    4.81    1.81
  -5  -4   0    8.12    3.66
  -5  -4   0    4.31    1.47
   5   4   0    2.50    2.32
   5   4   0    4.82    1.77
   5   4   0    3.93    1.42
  -6  -4   0   24.92    3.37
  -6  -4   0   22.98    3.65
  -6  -4   0   19.88    2.69
  -6  -4   0   18.16    5.26
   6   4   0   17.30    3.86
   6   4   0   15.41    3.47
   6   4   0   17.76    2.81
  -7  -4   0   82.19    8.99
  -7  -4   0   69.45    6.48
  -7  -4   0   65.96    5.43
  -7  -4   0   71.43    8.71
  -7  -4   0   67.38    5.63
   7   4   0   59.83    7.12
   7   4   0   65.82    5.64
   7   4   0   70.76    7.07
  -8  -4   0    2.89    1.91
  -8  -4   0    5.66    3.16
  -8  -4   0    9.71    2.74
   8   4   0   10.77    3.18
   8   4   0    5.52    1.99
   8   4   0   10.53    3.80
   8   4   0    4.41    2.59
  -9  -4   0   14.24    4.46
  -9  -4   0    5.84    2.89
  -9  -4   0    6.56    2.71
  -9  -4   0    9.98    4.08
  -9  -4   0    7.30    2.15
   9   4   0   10.38    5.25
   9   4   0   10.46    3.87
   9   4   0    4.97    3.59
   9   4   0    9.07    2.58
 -10  -4   0   28.88    7.05
 -10  -4   0   55.94    7.09
 -10  -4   0   36.55    7.96
 -10  -4   0   34.35    4.61
 -10  -4   0   23.96    5.56
  10   4   0   43.68    7.12
  10   4   0   35.59    6.32
  10   4   0   39.79    4.03
 -11  -4   0   23.44    6.02
 -11  -4   0   20.72    7.20
 -11  -4   0    6.30    4.15
  11   4   0   13.97    3.87
  11   4   0    0.98    4.02
  11   4   0    9.22    2.36
   9  -5   0    0.85    3.09
   9  -5   0    0.01    3.74
  -9   5   0    6.95    3.35
  -9   5   0    5.84    2.68
  -9   5   0    5.49    5.70
  -9   5   0    6.45    3.46
   8  -5   0   25.57    6.48
   8  -5   0   17.66    5.60
  -8   5   0   27.04    6.57
  -8   5   0   28.78    4.87
  -8   5   0   25.16    7.25
  -8   5   0   32.25    5.22
   7  -5   0   13.71    5.42
   7  -5   0   14.00    5.01
   7  -5   0   13.39    4.13
   7  -5   0   14.47    3.68
  -7   5   0   13.75    5.53
  -7   5   0   15.48    4.06
  -7   5   0   11.71    4.21
  -7   5   0   15.47    3.61
   6  -5   0    2.45    2.78
   6  -5   0    2.84    2.44
   6  -5   0    2.87    2.29
  -6   5   0    1.40    1.95
  -6   5   0    2.44    1.95
  -6   5   0   -1.17    1.46
  -6   5   0    3.45    1.92
   5  -5   0   -1.28    1.46
   5  -5   0   -1.28    1.78
   5  -5   0   -1.27    1.51
  -5   5   0    4.42    3.01
  -5   5   0    0.35    1.44
  -5   5   0    1.26    1.66
  -5   5   0   -0.05    1.36
   4  -5   0   63.01    4.30
   4  -5   0   59.79    6.87
   4  -5   0   62.99    6.95
   4  -5   0   67.72    6.88
  -4   5   0   77.30    6.28
  -4   5   0   62.44    7.65
  -4   5   0   64.94    6.09
  -4   5   0   60.40    6.52
   3  -5   0   41.95    4.70
   3  -5   0   40.35    5.24
   3  -5   0   39.66    3.27
   3  -5   0   42.82    5.47
  -3   5   0   41.34    3.39
  -3   5   0   37.49    5.65
  -3   5   0   44.34    4.57
  -3   5   0   40.24    4.88
  -3   5   0   43.55    4.34
   2  -5   0   59.65    5.36
   2  -5   0   51.62    5.94
   2  -5   0   56.98    4.26
   2  -5   0   49.38    6.03
  -2   5   0   54.15    4.26
  -2   5   0   52.90    6.58
  -2   5   0   60.42    5.96
  -2   5   0   59.80    4.90
  -2   5   0   57.65    5.12
   1  -5   0   23.97    5.01
   1  -5   0   20.61    2.91
   1  -5   0   17.64    4.01
   1  -5   0   17.02    2.31
  -1   5   0   20.37    3.53
  -1   5   0   19.95    2.83
  -1   5   0   23.76    2.79
  -1   5   0   18.64    2.40
   0  -5   0   40.65    3.46
   0  -5   0   30.81    4.77
   0  -5   0   36.26    3.73
   0   5   0   40.92    3.49
   0   5   0   38.56    3.49
   0   5   0   34.83    4.62
   0   5   0   36.75    3.76
   0   5   0   37.51    5.03
  -1  -5   0    4.77    2.13
  -1  -5   0    3.71    1.35
   1   5   0    1.11    0.93
   1   5   0    2.95    1.47
   1   5   0    0.84    1.20
   1   5   0    5.48    1.94
  -2  -5   0   95.09    6.76
  -2  -5   0   81.41    6.22
   2   5   0   91.00    6.96
   2   5   0   81.33    5.41
   2   5   0   93.09    6.47
  -3  -5   0   43.95    4.40
  -3  -5   0   44.65    4.36
   3   5   0   44.55    4.25
   3   5   0   49.33    4.58
   3   5   0   50.73    4.02
   3   5   0   38.16    2.98
  -4  -5   0    1.36    1.25
  -4  -5   0    2.95    3.02
  -4  -5   0    2.58    1.51
   4   5   0    2.11    2.41
   4   5   0    1.65    0.96
   4   5   0    1.92    1.17
   4   5   0    2.74    1.78
   4   5   0    1.42    1.30
  -5  -5   0   20.66    3.37
  -5  -5   0   22.79    3.09
  -5  -5   0   17.24    4.91
  -5  -5   0   22.95    3.03
   5   5   0   15.61    3.21
   5   5   0   21.76    2.86
   5   5   0   24.97    3.26
   5   5   0   21.79    3.67
  -6  -5   0   32.55    3.94
  -6  -5   0   38.26    6.99
  -6  -5   0   36.98    3.88
  -6  -5   0   42.72    4.91
   6   5   0   39.36    4.24
   6   5   0   30.51    4.42
   6   5   0   37.15    4.93
  -7  -5   0   10.26    4.43
  -7  -5   0    5.15    1.95
  -7  -5   0    5.45    2.25
  -7  -5   0    5.00    1.71
   7   5   0    7.71    2.05
   7   5   0   12.34    4.25
   7   5   0    7.53    2.63
   7   5   0    6.11    2.43
  -8  -5   0   33.79    4.67
  -8  -5   0   18.46    5.46
  -8  -5   0   22.27    3.35
  -8  -5   0   21.62    5.85
  -8  -5   0   27.00    4.60
   8   5   0   22.71    5.14
   8   5   0   23.45    4.35
   8   5   0   27.00    3.73
   8   5   0   12.17    4.35
  -9  -5   0    7.97    3.05
  -9  -5   0   13.05    4.84
  -9  -5   0   19.17    6.07
  -9  -5   0   12.67    3.84
   9   5   0   10.73    3.77
   9   5   0   11.60    3.75
   9   5   0    8.90    6.02
 -10  -5   0    3.70    3.69
 -10  -5   0    7.84    4.07
 -10  -5   0    0.79    2.83
 -10  -5   0   10.89    5.12
  10   5   0    2.45    3.24
  10   5   0    5.45    3.37
 -11  -5   0    2.09    3.67
 -11  -5   0    1.66    4.13
  11   5   0    5.67    3.20
  11   5   0   -3.28    3.02
  11   5   0    3.00    2.30
   9  -6   0    2.98    4.59
   9  -6   0   15.41    4.73
  -9   6   0    7.24    3.79
  -9   6   0   -3.43    3.91
  -9   6   0   -4.51    3.71
   8  -6   0    4.63    3.18
   8  -6   0    6.00    4.02
  -8   6   0    5.37    2.76
  -8   6   0    8.63    3.22
  -8   6   0    3.55    3.48
  -8   6   0    9.07    4.12
   7  -6   0    6.57    3.68
   7  -6   0    9.89    4.33
   7  -6   0   13.77    4.65
   7  -6   0    0.80    2.71
  -7   6   0    3.49    3.28
  -7   6   0   10.42    3.78
  -7   6   0    6.06    2.28
  -7   6   0    6.26    2.56
   6  -6   0   19.05    5.15
   6  -6   0   18.48    4.92
   6  -6   0   20.79    5.41
   6  -6   0   13.18    3.87
  -6   6   0   16.95    4.20
  -6   6   0   16.41    4.66
  -6   6   0   20.35    4.18
  -6   6   0   16.85    6.03
   5  -6   0   87.08    9.36
   5  -6   0   84.81    9.25
   5  -6   0   85.04    5.51
   5  -6   0   88.98    9.10
  -5   6   0   97.64    8.32
  -5   6   0   90.25    8.87
  -5   6   0  100.64    8.04
  -5   6   0   88.15   10.28
   4  -6   0  114.69   10.61
   4  -6   0  115.87    9.97
   4  -6   0  114.16   10.54
   4  -6   0  115.30    7.23
  -4   6   0  120.58    9.33
  -4   6   0  109.04   11.21
  -4   6   0  122.30   10.25
  -4   6   0  110.18    8.82
  -4   6   0  119.84    7.38
   3  -6   0  266.14   19.51
   3  -6   0  287.49   16.05
   3  -6   0  277.82   18.32
   3  -6   0  263.21   19.43
  -3   6   0  260.33   20.03
  -3   6   0  305.42   18.07
  -3   6   0  319.48   17.99
  -3   6   0  312.84   19.23
  -3   6   0  296.33   16.31
   2  -6   0   46.64    5.05
   2  -6   0   49.81    4.03
   2  -6   0   41.44    5.71
   2  -6   0   40.87    5.97
  -2   6   0   50.94    4.23
  -2   6   0   37.37    6.08
  -2   6   0   49.15    5.75
  -2   6   0   48.69    4.64
  -2   6   0   47.64    4.90
   1  -6   0   71.05    8.23
   1  -6   0   89.58    7.04
   1  -6   0   82.78    6.05
   1  -6   0   68.25    8.81
  -1   6   0   86.08    6.86
  -1   6   0   87.95    8.09
  -1   6   0   79.48    8.66
  -1   6   0   92.59    6.39
  -1   6   0   88.54    6.42
   0  -6   0   18.06    4.77
   0  -6   0   18.82    3.49
   0  -6   0   16.15    2.70
   0  -6   0   11.18    4.13
   0   6   0   18.89    3.41
   0   6   0   18.23    4.85
   0   6   0   16.93    2.90
   0   6   0   14.16    3.70
   0   6   0   14.75    2.35
  -1  -6   0    3.39    1.36
  -1  -6   0    1.69    1.67
  -1  -6   0    2.05    1.73
  -1  -6   0    5.46    1.93
   1   6   0    2.97    1.08
   1   6   0    3.63    1.59
   1   6   0    5.05    2.07
   1   6   0    1.55    1.76
   1   6   0    2.25    2.01
  -2  -6   0   77.14    6.47
  -2  -6   0   87.39    7.78
  -2  -6   0   76.59    6.18
   2   6   0   82.30    5.40
   2   6   0   72.05    6.77
   2   6   0   83.92    6.38
  -3  -6   0  178.00   11.82
  -3  -6   0  178.21   11.34
   3   6   0  185.68   12.11
   3   6   0  163.43    9.81
   3   6   0  171.75   11.35
   3   6   0  186.24   11.09
  -4  -6   0   10.81    2.82
  -4  -6   0    5.41    3.24
  -4  -6   0   11.68    2.39
   4   6   0   13.14    2.80
   4   6   0   13.95    1.36
  -5  -6   0   34.98    7.88
  -5  -6   0   41.03    4.84
  -5  -6   0   52.56    4.89
   5   6   0   40.93    4.31
   5   6   0   45.00    5.60
   5   6   0   52.75    5.11
   5   6   0   45.98    4.26
  -6  -6   0  180.74   11.56
  -6  -6   0  172.97   11.45
  -6  -6   0  178.45   17.05
  -6  -6   0  160.87   12.18
   6   6   0  164.43   11.00
   6   6   0  163.83   11.38
   6   6   0  174.63   13.14
   6   6   0  174.21   11.68
  -7  -6   0    0.05    1.61
  -7  -6   0    3.01    3.96
  -7  -6   0    3.73    1.63
  -7  -6   0    2.47    1.84
   7   6   0    2.92    1.79
   7   6   0   -0.19    2.11
   7   6   0    2.07    1.82
   7   6   0    3.55    3.14
  -8  -6   0   69.70    6.08
  -8  -6   0   65.41   10.20
  -8  -6   0   60.09    7.11
  -8  -6   0   61.63    6.56
   8   6   0   62.32    7.40
   8   6   0   71.43    6.62
   8   6   0   75.15    9.46
  -9  -6   0    1.41    2.54
  -9  -6   0    4.99    3.90
  -9  -6   0    4.88    4.70
  -9  -6   0    5.28    3.02
  -9  -6   0    6.52    2.50
   9   6   0    2.19    2.56
   9   6   0    7.67    2.52
   9   6   0    2.16    2.81
   9   6   0   19.48    5.77
 -10  -6   0   -2.61    2.42
 -10  -6   0    6.14    4.13
 -10  -6   0    2.20    3.27
 -10  -6   0   -4.61    3.82
  10   6   0    2.20    2.50
  10   6   0    1.37    2.86
  11   6   0   11.98    3.83
   9  -7   0   -2.95    3.19
   8  -7   0   11.65    4.42
   8  -7   0    7.80    4.10
  -8   7   0   13.52    4.73
  -8   7   0    3.25    4.39
  -8   7   0   13.73    4.48
   7  -7   0   17.44    5.46
   7  -7   0   17.94    5.71
  -7   7   0   10.21    5.21
  -7   7   0   15.92    3.78
  -7   7   0   11.70    4.73
  -7   7   0   15.04    4.04
   6  -7   0    8.77    4.09
   6  -7   0    9.46    4.29
   6  -7   0   10.21    3.25
   6  -7   0    8.96    3.57
  -6   7   0   15.30    5.40
  -6   7   0   16.79    4.86
  -6   7   0   17.18    4.33
  -6   7   0   15.05    4.10
   5  -7   0   -0.60    1.66
   5  -7   0    1.42    1.02
   5  -7   0   -1.52    1.16
   5  -7   0   -0.71    0.75
   5  -7   0   -3.22    1.86
   5  -7   0    1.37    2.28
  -5   7   0   -1.33    2.33
  -5   7   0    0.49    1.71
  -5   7   0   -0.21    1.43
  -5   7   0   -1.49    1.97
   4  -7   0    7.50    3.71
   4  -7   0   13.65    2.10
   4  -7   0   16.44    4.31
   4  -7   0    9.86    3.82
  -4   7   0   10.97    4.45
  -4   7   0   17.05    4.39
  -4   7   0   11.45    2.80
  -4   7   0   13.52    3.47
  -4   7   0   13.27    2.38
   3  -7   0   48.71    4.22
   3  -7   0   48.81    5.86
   3  -7   0   44.34    6.55
   3  -7   0   43.18    6.52
  -3   7   0   48.72    5.09
  -3   7   0   50.20    5.47
  -3   7   0   42.30    6.79
  -3   7   0   50.35    6.26
  -3   7   0   48.56    4.40
   2  -7   0   37.96    3.81
   2  -7   0   39.09    5.97
   2  -7   0   26.29    6.51
  -2   7   0   48.81    4.82
  -2   7   0   36.78    6.33
  -2   7   0   39.07    4.71
  -2   7   0   39.54    3.97
  -2   7   0   45.27    5.84
   1  -7   0    0.07    1.06
   1  -7   0    2.75    1.84
   1  -7   0    2.17    1.50
   1  -7   0    2.61    1.32
  -1   7   0    1.65    2.19
  -1   7   0    3.99    1.58
  -1   7   0    1.31    0.99
  -1   7   0    1.44    1.66
  -1   7   0    2.02    1.26
   0  -7   0    3.04    2.57
   0  -7   0    6.54    1.87
   0  -7   0    4.35    1.83
   0  -7   0    4.63    1.67
   0  -7   0    2.60    2.20
   0   7   0    4.48    2.49
   0   7   0    3.37    2.69
   0   7   0    5.25    1.68
   0   7   0    2.11    1.51
   0   7   0    8.16    1.94
  -1  -7   0  115.12   10.71
  -1  -7   0  123.19    9.16
  -1  -7   0  117.57    8.49
   1   7   0  118.75    9.48
   1   7   0  102.09   10.49
   1   7   0  133.43    8.93
   1   7   0  134.91    8.32
   1   7   0  143.11   11.91
  -2  -7   0    6.43    2.87
  -2  -7   0    7.24    2.06
  -2  -7   0    9.59    2.57
  -2  -7   0    2.75    2.22
   2   7   0    3.41    2.26
   2   7   0    7.49    1.99
   2   7   0    7.50    1.67
   2   7   0    7.56    2.69
  -3  -7   0   61.45    5.95
  -3  -7   0   54.11    5.43
  -3  -7   0   69.63    7.33
   3   7   0   61.64    6.23
   3   7   0   64.13    5.84
   3   7   0   70.80    5.69
   3   7   0   59.71    4.42
  -4  -7   0    4.45    2.62
  -4  -7   0    6.57    2.03
   4   7   0    3.60    2.83
  -5  -7   0    1.66    2.19
  -5  -7   0    1.02    1.25
  -5  -7   0    2.59    1.82
   5   7   0    0.16    0.89
   5   7   0    0.96    1.59
   5   7   0    0.31    1.16
   5   7   0    3.42    2.45
  -6  -7   0   15.35    6.06
  -6  -7   0   14.88    3.52
  -6  -7   0   24.42    3.68
   6   7   0   23.21    3.36
   6   7   0   15.98    3.29
   6   7   0   26.35    3.37
   6   7   0   15.77    5.24
   6   7   0   19.14    4.59
  -7  -7   0   13.98    3.28
  -7  -7   0   12.60    5.33
  -7  -7   0   16.53    3.55
   7   7   0   12.52    3.18
   7   7   0   12.33    5.00
   7   7   0   15.09    3.36
   7   7   0   11.14    4.05
  -8  -7   0   32.89    5.25
  -8  -7   0   39.96    9.62
  -8  -7   0   33.25    4.34
  -8  -7   0   35.97    5.47
   8   7   0   37.16    5.90
   8   7   0   34.67    5.06
   8   7   0   30.61    4.78
   8   7   0   17.16    6.93
  -9  -7   0   15.74    4.05
  -9  -7   0    7.37    3.58
  -9  -7   0   17.82    6.22
  -9  -7   0   19.11    3.74
  -9  -7   0   21.12    6.86
   9   7   0   28.15    4.53
   9   7   0   16.17    4.67
   9   7   0   14.94    3.90
   9   7   0   17.70    4.26
 -10  -7   0   12.49    5.57
 -10  -7   0   17.23    4.19
 -10  -7   0    1.35    4.54
 -10  -7   0    3.18    4.19
  10   7   0    9.73    3.66
  10   7   0   11.85    4.01
  10   7   0    6.78    3.48
   8  -8   0   41.29    9.27
   8  -8   0   31.15   10.82
  -8   8   0   26.73    6.04
  -8   8   0   44.29   11.29
  -8   8   0   26.31    6.75
   7  -8   0   21.70    5.28
   7  -8   0   33.88    8.28
  -7   8   0   32.73    5.49
  -7   8   0   31.30    7.09
  -7   8   0   30.99    8.51
   6  -8   0   52.60    7.71
   6  -8   0   55.86    8.20
   6  -8   0   50.70    8.01
   6  -8   0   54.85    8.17
   6  -8   0   45.04    3.56
  -6   8   0   63.52    7.23
  -6   8   0   62.93    6.96
  -6   8   0   49.44   10.43
  -6   8   0   40.71    7.23
   5  -8   0   14.59    4.67
   5  -8   0   15.72    2.26
   5  -8   0   14.70    2.36
   5  -8   0   25.12    5.84
   5  -8   0    9.58    4.39
   5  -8   0   16.81    5.34
  -5   8   0   16.50    4.20
  -5   8   0   11.49    4.33
  -5   8   0   19.63    3.91
  -5   8   0   17.82    4.91
   4  -8   0   13.87    4.12
   4  -8   0   16.87    4.73
   4  -8   0   19.13    2.66
   4  -8   0   13.64    5.14
   4  -8   0   16.03    4.52
  -4   8   0   17.01    3.90
  -4   8   0   14.36    2.89
  -4   8   0   11.35    4.14
  -4   8   0   20.26    3.92
  -4   8   0   26.84    6.00
   3  -8   0    4.23    1.57
   3  -8   0    1.27    2.33
   3  -8   0    1.06    2.05
   3  -8   0    5.45    2.96
  -3   8   0    7.59    2.06
  -3   8   0    3.38    1.92
  -3   8   0    5.85    3.13
  -3   8   0    4.29    3.14
  -3   8   0    0.83    1.61
   2  -8   0    7.81    2.81
   2  -8   0    6.41    3.56
   2  -8   0    3.53    1.45
   2  -8   0    5.11    2.94
  -2   8   0    6.47    2.23
  -2   8   0    6.88    3.07
  -2   8   0    3.79    1.55
  -2   8   0    4.55    3.22
  -2   8   0    7.06    2.45
   1  -8   0   70.77    6.43
   1  -8   0   57.10    8.32
   1  -8   0   66.11    5.78
  -1   8   0   73.32    8.98
  -1   8   0   76.98    6.45
  -1   8   0   82.10    8.70
  -1   8   0   77.00    7.09
  -1   8   0   77.14    6.33
   0  -8   0   17.64    5.05
   0  -8   0   10.05    3.92
   0  -8   0   16.75    3.63
   0  -8   0   15.80    2.89
   0  -8   0   17.31    2.86
   0   8   0   16.26    3.51
   0   8   0   22.37    3.10
   0   8   0   18.88    4.91
   0   8   0   25.69    6.75
   0   8   0   17.27    3.20
  -1  -8   0   49.68    4.65
  -1  -8   0   60.77    6.00
  -1  -8   0   55.77    7.31
  -1  -8   0   66.36    5.69
   1   8   0   55.22    7.41
   1   8   0   73.62    5.53
   1   8   0   71.27    6.82
   1   8   0   66.32    5.77
   1   8   0   60.01    8.12
  -2  -8   0  310.87   18.78
  -2  -8   0  285.58   20.35
  -2  -8   0  281.04   17.93
   2   8   0  308.07   18.42
   2   8   0  302.41   19.64
   2   8   0  315.64   17.21
  -3  -8   0    1.58    1.37
  -3  -8   0    2.49    2.68
  -3  -8   0    3.26    2.55
  -3  -8   0    2.01    1.40
   3   8   0    3.03    2.00
   3   8   0    1.62    2.36
   3   8   0    1.83    1.08
   3   8   0    4.77    2.07
  -4  -8   0  165.60   11.35
  -4  -8   0  153.98   11.72
   4   8   0  165.80   12.27
   4   8   0  163.73   10.98
   4   8   0  168.39   11.65
   4   8   0  159.07    9.42
  -5  -8   0   19.35    3.65
  -5  -8   0   20.05    4.25
   5   8   0   22.84    4.38
   5   8   0   23.57    3.34
   5   8   0   11.11    4.86
   5   8   0   24.35    2.03
   5   8   0   17.46    4.81
  -6  -8   0    0.87    1.38
  -6  -8   0   -3.85    2.21
   6   8   0    0.40    1.62
   6   8   0    0.43    1.25
   6   8   0   -1.13    1.81
   6   8   0   -0.33    2.94
  -7  -8   0   12.72    8.80
  -7  -8   0   29.66    5.74
  -7  -8   0   29.13    5.03
   7   8   0   26.25    4.92
   7   8   0   17.33    4.68
   7   8   0   30.55    4.02
  -8  -8   0   37.41    5.21
  -8  -8   0   27.63    4.26
  -8  -8   0   34.37    9.05
   8   8   0   24.30    5.60
   8   8   0   29.38    4.43
   8   8   0   38.17    5.57
   8   8   0   20.65    6.67
  -9  -8   0   -1.49    4.08
  -9  -8   0   12.27    3.35
  -9  -8   0    3.63    2.07
   9   8   0    0.69    2.85
   9   8   0    3.62    3.09
   9   8   0    1.87    2.64
 -10  -8   0    1.71    4.59
 -10  -8   0    3.93    3.50
  10   8   0    1.04    3.08
  10   8   0   13.83    3.77
  10   8   0    6.12    2.62
   8  -9   0   -4.26    4.63
  -8   9   0    0.61    2.35
  -8   9   0    2.98    4.45
  -8   9   0    6.67    5.02
   7  -9   0   10.99    5.86
   7  -9   0    5.70    3.30
  -7   9   0    8.80    5.24
  -7   9   0   16.58    4.68
  -7   9   0   10.31    5.18
   6  -9   0   15.79    5.27
   6  -9   0   16.52    5.20
   6  -9   0   15.34    2.15
  -6   9   0   16.83    6.12
  -6   9   0   23.13    5.06
  -6   9   0   20.64    5.37
  -6   9   0   17.98    5.73
   5  -9   0    1.89    2.96
   5  -9   0   -2.95    1.31
   5  -9   0   -1.38    2.09
   5  -9   0   -1.95    2.73
   5  -9   0    2.60    2.62
   5  -9   0    1.30    1.21
  -5   9   0   -0.10    1.71
  -5   9   0   -3.35    1.86
  -5   9   0    1.96    2.95
  -5   9   0    3.90    3.05
   4  -9   0   13.59    3.95
   4  -9   0   16.25    2.97
   4  -9   0   18.80    5.21
   4  -9   0   15.62    4.98
   4  -9   0   20.63    5.72
  -4   9   0   23.96    6.02
  -4   9   0   16.55    4.17
  -4   9   0   14.04    3.15
  -4   9   0   18.58    4.21
  -4   9   0    9.00    4.18
   3  -9   0   48.80    6.42
   3  -9   0   53.56    6.62
   3  -9   0   37.81    7.06
   3  -9   0   62.97    8.57
   3  -9   0   54.78    5.08
  -3   9   0   51.85   10.76
  -3   9   0   58.77    7.40
  -3   9   0   63.57    6.43
  -3   9   0   55.24    6.42
  -3   9   0   57.27    5.47
   2  -9   0    4.39    1.71
   2  -9   0   10.28    4.73
   2  -9   0    5.05    2.85
   2  -9   0    5.98    2.77
   2  -9   0    8.26    2.88
  -2   9   0    5.45    2.39
  -2   9   0   10.15    3.62
  -2   9   0    8.87    4.18
  -2   9   0    7.61    2.43
  -2   9   0    9.19    2.66
   1  -9   0   57.45    6.51
   1  -9   0   59.86    8.71
   1  -9   0   54.13    5.83
   1  -9   0   52.95    5.31
  -1   9   0   60.78    5.89
  -1   9   0   73.96    8.71
  -1   9   0   49.48    8.00
  -1   9   0   68.57    6.13
  -1   9   0   69.89    6.90
   0  -9   0   -2.17    1.59
   0  -9   0    7.55    2.60
   0  -9   0    4.35    1.61
   0  -9   0    4.09    2.36
   0  -9   0    2.03    1.49
   0   9   0    3.91    1.43
   0   9   0    5.76    2.21
   0   9   0    1.33    1.44
   0   9   0   -2.00    1.86
   0   9   0    2.68    2.04
  -1  -9   0    7.06    2.59
  -1  -9   0    7.76    2.03
  -1  -9   0    7.88    4.03
  -1  -9   0    8.09    2.30
   1   9   0    5.37    3.32
   1   9   0    5.26    2.34
   1   9   0    8.43    2.45
   1   9   0    6.49    3.95
   1   9   0    9.16    2.27
  -2  -9   0   10.38    3.34
  -2  -9   0    9.85    2.78
   2   9   0    9.12    3.84
   2   9   0    9.32    3.08
   2   9   0   12.22    2.91
  -3  -9   0   86.65    7.56
  -3  -9   0   90.38    9.68
  -3  -9   0   84.76    7.77
   3   9   0   93.43    7.93
   3   9   0   83.69    8.63
   3   9   0   95.18    6.57
  -4  -9   0   -1.09    1.98
  -4  -9   0    6.29    2.73
  -4  -9   0    1.76    2.47
  -4  -9   0    5.37    2.19
   4   9   0    2.10    1.98
   4   9   0    0.72    2.95
   4   9   0    5.68    2.04
   4   9   0    4.36    2.61
   4   9   0    5.98    1.51
  -5  -9   0   46.13    5.49
  -5  -9   0   51.16    6.01
   5   9   0   49.73    5.31
   5   9   0   49.27    3.59
   5   9   0   50.04    5.81
  -6  -9   0   17.47    3.87
  -6  -9   0   18.15    4.32
   6   9   0   23.12    4.32
   6   9   0   21.61    3.42
   6   9   0   19.09    5.28
   6   9   0    8.51    4.23
  -7  -9   0   14.68    3.36
  -7  -9   0    5.22    4.45
  -7  -9   0   18.07    4.75
   7   9   0   18.27    3.48
   7   9   0   18.99    3.88
   7   9   0   11.18    3.68
   7   9   0   18.34    4.48
  -8  -9   0    4.87    4.67
  -8  -9   0    9.76    3.55
  -8  -9   0    2.49    2.26
   8   9   0   11.89    3.54
   8   9   0    4.03    5.03
   8   9   0    5.23    3.11
  -9  -9   0   21.65    6.17
  -9  -9   0   10.45    3.19
   9   9   0   15.94    5.28
   9   9   0   16.42    3.32
   9   9   0   11.53    3.99
 -10  -9   0   -2.95    4.79
 -10  -9   0    8.17    2.61
 -10  -9   0   13.84    7.29
  10   9   0   -1.34    3.46
  10   9   0    3.25    3.75
   7 -10   0    2.61    5.39
  -7  10   0    2.70    2.81
  -7  10   0    8.90    5.23
  -7  10   0    8.83    5.15
   6 -10   0    3.35    2.12
   6 -10   0    1.57    2.68
   6 -10   0    2.81    3.39
   6 -10   0    4.51    4.09
  -6  10   0   15.33    5.53
  -6  10   0   12.38    5.47
  -6  10   0    8.31    3.23
   5 -10   0    9.52    4.48
   5 -10   0    2.36    4.56
   5 -10   0    8.49    5.01
   5 -10   0    5.02    1.70
   5 -10   0    3.24    2.37
   5 -10   0   12.76    4.34
  -5  10   0    1.99    3.60
  -5  10   0    9.94    3.60
  -5  10   0    8.64    4.82
  -5  10   0    8.53    3.14
   4 -10   0   25.86    7.31
   4 -10   0   32.65    7.76
   4 -10   0   23.93    6.06
   4 -10   0   21.12    3.38
   4 -10   0   18.67    6.15
  -4  10   0   29.31    8.80
  -4  10   0   25.67    7.21
  -4  10   0   30.14    5.71
  -4  10   0   19.46    3.86
  -4  10   0   24.17    5.59
   3 -10   0   50.83    8.52
   3 -10   0   58.80    7.15
   3 -10   0   64.34    5.84
   3 -10   0   79.18    9.85
   3 -10   0   48.06    7.23
  -3  10   0   54.40    8.75
  -3  10   0   72.14    7.12
  -3  10   0   67.41    9.01
  -3  10   0   58.13    9.26
  -3  10   0   74.34    7.52
   2 -10   0   83.28   10.68
   2 -10   0   90.32    9.03
   2 -10   0   81.93    8.05
   2 -10   0   64.93    9.77
   2 -10   0   79.39    7.06
  -2  10   0  106.11   10.84
  -2  10   0   85.41    8.58
  -2  10   0   74.60   10.54
  -2  10   0   88.15    7.54
  -2  10   0   88.87    7.98
   1 -10   0   43.66    5.25
   1 -10   0   48.99    6.21
   1 -10   0   47.82   10.27
   1 -10   0   44.65    4.99
  -1  10   0   41.06    8.78
  -1  10   0   43.64    7.42
  -1  10   0   49.46    5.55
  -1  10   0   46.80    5.50
  -1  10   0   46.78    6.03
   0 -10   0  100.03    8.34
   0 -10   0  101.42    9.32
   0  10   0  122.03   12.05
   0  10   0  116.29    8.63
   0  10   0   93.81   11.44
   0  10   0  108.12    9.68
   0  10   0  102.04    8.70
  -1 -10   0   16.71    3.29
  -1 -10   0   21.43    6.71
  -1 -10   0   18.40    4.17
   1  10   0   26.51    3.76
   1  10   0   17.98    5.54
   1  10   0   24.37    6.71
   1  10   0   19.19    4.11
   1  10   0   19.48    4.61
  -2 -10   0    1.92    1.47
  -2 -10   0   -0.57    2.09
  -2 -10   0   -1.97    2.08
   2  10   0    0.79    1.88
   2  10   0   -0.32    1.62
   2  10   0   -0.50    2.30
   2  10   0    0.45    1.34
  -3 -10   0   22.55    4.69
  -3 -10   0   16.26    4.72
  -3 -10   0   16.41    3.37
   3  10   0   17.63    3.61
   3  10   0   20.52    5.14
   3  10   0   16.56    5.65
   3  10   0   28.22    3.40
  -4 -10   0   95.71    8.28
  -4 -10   0   96.42    8.74
  -4 -10   0   81.83   10.30
   4  10   0   87.08    9.34
   4  10   0   92.84    6.61
   4  10   0   92.29    8.09
   4  10   0  100.51    8.34
  -5 -10   0    4.32    2.71
  -5 -10   0    2.67    3.40
  -5 -10   0    5.49    3.74
  -5 -10   0    3.16    1.94
   5  10   0    6.12    2.84
   5  10   0    1.01    1.85
   5  10   0    8.22    4.11
   5  10   0    4.59    2.38
   5  10   0    5.56    1.39
  -6 -10   0    5.55    4.07
  -6 -10   0    8.93    3.46
  -6 -10   0   12.62    3.53
   6  10   0   10.28    4.09
   6  10   0   16.09    4.19
   6  10   0   12.52    5.20
   6  10   0   13.72    3.16
  -7 -10   0   39.42    5.55
  -7 -10   0   32.56    8.98
  -7 -10   0   45.46    6.44
   7  10   0   53.25    5.54
   7  10   0   48.78    7.59
   7  10   0   33.37    8.42
   7  10   0   58.84    7.20
  -8 -10   0   -0.78    2.78
  -8 -10   0   -2.66    3.54
  -8 -10   0    2.30    2.21
   8  10   0   15.74    6.30
   8  10   0    0.84    2.71
   8  10   0    3.80    1.63
   8  10   0    5.76    4.39
  -9 -10   0   11.59    3.51
  -9 -10   0    9.93    5.25
  -9 -10   0   28.88    7.21
   9  10   0   19.67    5.58
   9  10   0   16.77    5.01
 -10 -10   0   14.47    5.04
 -10 -10   0    8.06    4.84
 -10 -10   0    2.14    2.15
  10  10   0    5.89    4.85
  10  10   0   -0.14    4.14
   6 -11   0   -2.25    4.03
   6 -11   0   -0.38    2.41
   6 -11   0   -2.52    2.96
   6 -11   0   -2.51    2.21
  -6  11   0    1.79    4.58
  -6  11   0   -5.54    4.72
   5 -11   0    8.65    5.93
   5 -11   0   10.92    2.67
   5 -11   0    7.90    3.78
  -5  11   0    8.45    3.25
  -5  11   0   12.15    4.12
  -5  11   0   13.85    5.36
   4 -11   0   12.87    5.64
   4 -11   0    4.77    4.31
   4 -11   0    4.71    3.72
   4 -11   0    3.24    1.93
   4 -11   0    5.03    3.24
  -4  11   0   -3.33    3.48
  -4  11   0    3.13    4.09
  -4  11   0    3.69    2.77
  -4  11   0    4.04    2.39
   3 -11   0    8.12    4.35
   3 -11   0   -0.21    1.66
   3 -11   0    8.32    4.10
   3 -11   0    1.16    2.29
   3 -11   0    1.01    2.21
  -3  11   0   -0.87    1.94
  -3  11   0    0.18    1.87
  -3  11   0    2.50    2.31
  -3  11   0    0.02    3.05
  -3  11   0   -0.71    3.45
   2 -11   0   15.25    6.10
   2 -11   0   11.38    5.37
   2 -11   0    7.44    3.11
   2 -11   0   12.38    3.49
   2 -11   0    8.69    2.44
  -2  11   0    9.14    4.00
  -2  11   0   11.04    6.24
  -2  11   0   16.95    3.99
  -2  11   0   15.23    3.45
  -2  11   0   16.15    5.31
   1 -11   0   53.95    6.55
   1 -11   0   67.68    7.78
   1 -11   0   52.87    8.99
   1 -11   0   76.48    6.73
  -1  11   0   82.21    9.92
  -1  11   0   58.67    9.53
  -1  11   0   72.52    7.08
  -1  11   0   62.17    6.89
  -1  11   0   65.68    7.78
   0 -11   0    4.39    3.08
   0 -11   0    7.23    3.27
   0 -11   0    4.37    3.83
   0 -11   0   10.11    3.18
   0  11   0    6.78    2.79
   0  11   0   10.18    3.19
   0  11   0    8.97    4.53
   0  11   0   11.14    2.88
   0  11   0   15.00    4.95
  -1 -11   0   31.55    4.55
  -1 -11   0   14.21    5.49
  -1 -11   0   33.47    5.08
  -1 -11   0   23.52    7.57
  -1 -11   0   26.67    3.39
   1  11   0   26.67    4.97
   1  11   0   30.13    5.15
   1  11   0   39.62    4.77
   1  11   0   23.82    6.23
   1  11   0   40.50    7.40
  -2 -11   0   49.64    7.87
  -2 -11   0   45.02    5.85
  -2 -11   0   50.66    5.72
   2  11   0   43.05    6.54
   2  11   0   53.11    5.80
   2  11   0   40.99    9.36
   2  11   0   56.92    5.46
  -3 -11   0    7.57    2.94
  -3 -11   0    8.57    2.73
  -3 -11   0    5.95    3.80
  -3 -11   0    7.56    4.65
   3  11   0   12.00    2.64
   3  11   0    8.48    3.64
   3  11   0    6.68    2.90
   3  11   0   15.85    5.98
  -4 -11   0   42.92    5.63
  -4 -11   0   43.63    5.99
  -4 -11   0   34.37    7.31
   4  11   0   44.35    5.67
   4  11   0   31.58    8.18
   4  11   0   58.41    7.73
   4  11   0   45.43    5.79
   4  11   0   55.98    4.72
  -5 -11   0    9.27    2.98
  -5 -11   0    9.76    3.33
  -5 -11   0   12.15    5.34
   5  11   0   10.80    2.75
   5  11   0   10.25    4.04
   5  11   0   12.99    3.23
   5  11   0   11.99    5.95
  -6 -11   0    3.47    1.75
  -6 -11   0   -1.72    1.29
  -6 -11   0   -1.63    2.44
  -6 -11   0   -1.69    3.58
   6  11   0   -0.17    1.82
   6  11   0    0.27    0.53
   6  11   0   -3.80    1.86
   6  11   0    0.26    0.87
   6  11   0    7.30    5.05
  -7 -11   0    8.59    2.96
  -7 -11   0    9.62    3.65
  -7 -11   0    9.31    4.90
   7  11   0   14.02    7.69
   7  11   0    5.26    3.56
   7  11   0   16.43    4.09
   7  11   0   12.71    2.78
  -8 -11   0    9.90    4.26
  -8 -11   0   18.56    7.50
  -8 -11   0   10.27    3.10
   8  11   0   16.26    5.44
   8  11   0    9.69    4.71
   8  11   0    8.47    2.83
  -9 -11   0   12.68    4.13
  -9 -11   0   23.45    5.95
  -9 -11   0   19.55    7.40
   9  11   0   21.48    5.76
   6 -12   0    4.21    2.87
   6 -12   0   -4.35    3.55
   6 -12   0    9.43    4.48
   6 -12   0    9.51    2.40
  -6  12   0    4.15    5.01
  -6  12   0    6.35    5.27
  -6  12   0   12.79    4.12
   5 -12   0   41.13    4.52
   5 -12   0   23.66    7.00
   5 -12   0   30.99    7.26
  -5  12   0   33.23    8.80
  -5  12   0   55.55   11.65
  -5  12   0   55.69    7.72
   4 -12   0    7.01    4.67
   4 -12   0   13.56    3.12
   4 -12   0    7.50    3.77
  -4  12   0   11.20    3.78
  -4  12   0   12.11    6.74
  -4  12   0    5.40    4.46
  -4  12   0   16.94    3.95
   3 -12   0    9.67    4.53
   3 -12   0   11.45    4.58
   3 -12   0   15.99    5.78
   3 -12   0    6.14    4.69
   3 -12   0   12.28    3.33
  -3  12   0   12.22    5.58
  -3  12   0   14.74    5.93
  -3  12   0   15.33    4.95
  -3  12   0    5.83    3.12
  -3  12   0   14.98    4.45
   2 -12   0    6.72    2.90
   2 -12   0    0.69    2.29
   2 -12   0    1.72    1.80
   2 -12   0    0.21    3.80
   2 -12   0    6.40    2.95
  -2  12   0    2.17    4.25
  -2  12   0   -1.63    1.53
  -2  12   0    4.02    2.79
  -2  12   0    1.91    2.27
  -2  12   0    0.30    3.22
   1 -12   0    0.64    3.33
   1 -12   0   -0.03    3.22
   1 -12   0   -0.01    1.30
  -1  12   0    0.29    2.05
  -1  12   0    3.22    4.24
  -1  12   0    2.14    2.75
  -1  12   0   -3.24    2.68
  -1  12   0    3.75    2.17
   0 -12   0   25.06    7.71
   0 -12   0   39.15    6.06
   0 -12   0   31.78    4.71
   0 -12   0   35.27    4.97
   0  12   0   44.79    7.93
   0  12   0   47.79    5.33
   0  12   0   36.73    9.37
   0  12   0   32.16    5.36
   0  12   0   38.58    6.11
  -1 -12   0   20.35    4.76
  -1 -12   0    9.62    4.43
  -1 -12   0   11.23    2.46
  -1 -12   0   17.45    7.19
  -1 -12   0   14.89    3.43
   1  12   0   23.00    5.22
   1  12   0   17.13    3.70
   1  12   0   10.61    7.46
   1  12   0   19.39    5.35
   1  12   0   23.54    6.76
  -2 -12   0   10.11    2.90
  -2 -12   0    3.09    3.81
  -2 -12   0    7.77    3.22
  -2 -12   0    7.86    4.58
   2  12   0    9.26    2.75
   2  12   0   12.29    3.92
   2  12   0    7.97    3.52
   2  12   0   12.26    5.86
  -3 -12   0   57.08    9.45
  -3 -12   0   70.13    7.28
  -3 -12   0   70.81    7.77
   3  12   0   77.44    6.56
   3  12   0   72.23   11.15
   3  12   0   55.63    8.37
   3  12   0   79.65    8.05
  -4 -12   0    1.01    1.84
  -4 -12   0   -1.28    2.06
  -4 -12   0    2.05    2.55
  -4 -12   0   -6.55    3.87
   4  12   0   -0.74    1.94
   4  12   0   -0.85    1.23
   4  12   0   -2.45    1.81
   4  12   0   -2.75    3.39
   4  12   0    0.38    2.21
  -5 -12   0   54.78    8.87
  -5 -12   0   42.71    6.26
  -5 -12   0   48.76    6.21
   5  12   0   47.91    6.18
   5  12   0   47.56    4.42
   5  12   0   33.56    8.29
   5  12   0   43.62    7.40
   5  12   0   52.19    7.53
  -6 -12   0    7.43    2.82
  -6 -12   0   14.73    5.62
  -6 -12   0    3.40    5.15
  -6 -12   0    0.11    1.99
   6  12   0    6.54    5.08
   6  12   0    5.85    2.66
   6  12   0    1.36    2.49
   6  12   0    2.26    1.27
  -7 -12   0    4.63    3.13
  -7 -12   0   -3.45    3.99
   7  12   0    2.11    2.04
   7  12   0    1.24    2.98
   7  12   0    0.12    3.11
  -8 -12   0   16.62    4.36
  -8 -12   0   13.87    4.01
   8  12   0    9.81    5.28
   8  12   0   13.04    4.00
  -9 -12   0   20.71    5.74
  -9 -12   0    8.36    6.18
  -9 -12   0   18.73    4.79
   5 -13   0   10.27    6.64
   5 -13   0   20.24    3.39
   5 -13   0   16.54    6.18
  -5  13   0    7.12    5.77
  -5  13   0   18.74    4.79
  -5  13   0   17.51   12.69
   4 -13   0    6.78    5.72
  -4  13   0    3.47    3.09
  -4  13   0    1.86    4.60
  -4  13   0    4.30    4.71
  -4  13   0   -0.53    2.42
   3 -13   0   17.37    4.96
   3 -13   0   17.73    3.94
   3 -13   0   10.39    4.77
  -3  13   0   16.85    6.33
  -3  13   0   17.47    5.10
  -3  13   0   26.55    8.31
  -3  13   0   20.02    5.72
   2 -13   0   38.46    7.13
   2 -13   0   37.78   10.10
   2 -13   0   35.88    6.21
   2 -13   0   47.41   13.79
   2 -13   0   47.78    5.89
  -2  13   0   58.99    7.10
  -2  13   0   51.51    7.19
  -2  13   0   46.36   10.80
  -2  13   0   58.47   17.50
  -2  13   0   61.13    8.00
   1 -13   0    0.09    2.90
   1 -13   0   -0.26    1.99
   1 -13   0    5.39    3.74
   1 -13   0    5.97    4.02
  -1  13   0   -0.65    4.16
  -1  13   0    2.41    2.23
  -1  13   0    1.65    3.33
  -1  13   0    0.76    2.67
  -1  13   0    0.49    2.55
   0 -13   0   81.40   10.94
   0 -13   0   80.12    7.50
   0 -13   0   91.55    8.25
   0 -13   0   84.45    9.32
   0  13   0   79.91   11.83
   0  13   0   80.60    8.27
   0  13   0   97.83   12.17
   0  13   0   91.75   10.03
   0  13   0   90.30    9.33
  -1 -13   0    5.12    3.14
  -1 -13   0    4.73    4.54
  -1 -13   0    4.22    3.08
   1  13   0    6.46    3.49
   1  13   0    6.63    4.78
   1  13   0    6.43    2.87
  -2 -13   0    0.02    4.05
  -2 -13   0   -3.20    3.26
  -2 -13   0    1.34    2.23
  -2 -13   0    3.35    2.81
   2  13   0   -2.87    1.42
   2  13   0    2.58    3.91
   2  13   0    6.41    7.35
   2  13   0   -0.65    2.51
  -3 -13   0   -1.16    2.27
  -3 -13   0    4.71    2.37
  -3 -13   0    1.34    3.34
   3  13   0   10.69    4.94
   3  13   0    9.17    3.32
   3  13   0   -0.35    2.27
  -4 -13   0   60.71   10.02
  -4 -13   0   89.74    9.19
  -4 -13   0   66.31    7.90
   4  13   0   88.67    7.19
   4  13   0   91.46   12.60
   4  13   0   81.82   10.20
   4  13   0   81.65    9.08
  -5 -13   0    4.67    2.53
  -5 -13   0   11.82    4.14
  -5 -13   0    4.13    5.93
   5  13   0   13.34    4.19
   5  13   0    9.43    2.60
   5  13   0   12.28    5.55
   5  13   0    3.02    6.09
   5  13   0   10.16    4.04
  -6 -13   0   21.73    4.61
  -6 -13   0   11.19    6.20
  -6 -13   0   38.39    7.16
   6  13   0   31.05    3.21
   6  13   0   17.00    4.56
  -7 -13   0   19.48    5.30
  -7 -13   0   17.05    6.01
  -7 -13   0   10.92    3.39
   7  13   0   23.73    4.51
   7  13   0   23.11    7.13
  -8 -13   0   14.23    7.45
  -8 -13   0    6.15    3.45
   8  13   0    3.96    4.73
   8  13   0    6.26    2.70
   4 -14   0   -3.75    2.47
   4 -14   0    3.69    5.51
   4 -14   0   -2.60    1.77
  -4  14   0   -5.02    4.08
  -4  14   0    2.67    3.91
  -4  14   0    1.49    3.57
   3 -14   0    5.26    3.82
   3 -14   0   16.88    6.56
  -3  14   0   13.60    4.71
  -3  14   0   23.80    8.31
  -3  14   0   20.15    5.90
   2 -14   0   10.81    3.78
   2 -14   0   11.67    3.40
   2 -14   0    8.24    4.35
  -2  14   0   18.44    9.70
  -2  14   0    8.88    6.14
  -2  14   0   13.61    4.29
  -2  14   0   19.32    7.43
   1 -14   0   26.28    4.85
   1 -14   0   23.53    5.17
   1 -14   0   34.59    7.05
  -1  14   0   23.89    6.28
  -1  14   0   18.82    5.67
  -1  14   0   41.77   11.66
  -1  14   0   27.40    8.48
  -1  14   0   30.02    7.00
   0 -14   0   15.56    3.66
   0 -14   0    8.38    5.64
   0 -14   0   24.97    9.96
   0 -14   0   20.22    4.69
   0 -14   0   14.83    4.69
   0  14   0   18.63    5.74
   0  14   0   17.26    4.54
   0  14   0   20.66    4.48
   0  14   0   28.13    8.80
   0  14   0   34.24    9.18
  -1 -14   0   15.40    6.39
  -1 -14   0   21.78    4.65
   1  14   0   19.91    5.47
   1  14   0   21.49    4.48
   1  14   0   26.90    6.25
   1  14   0   51.88   12.44
  -2 -14   0    6.24    3.81
  -2 -14   0    6.07    2.97
  -2 -14   0    7.14    5.52
  -2 -14   0    1.69    3.22
   2  14   0   20.22    5.46
   2  14   0    7.22    2.87
   2  14   0    4.52    2.60
   2  14   0    5.13    3.31
  -3 -14   0    2.24    3.49
  -3 -14   0   12.24    6.60
  -3 -14   0   -2.54    3.57
   3  14   0   -1.50    1.87
   3  14   0   -0.46    2.69
   3  14   0    5.72    5.73
   3  14   0    5.97    2.77
  -4 -14   0   11.58    3.48
  -4 -14   0    5.41    2.99
  -4 -14   0    3.74    4.56
   4  14   0   -0.54    2.20
   4  14   0    3.53    3.88
  -5 -14   0   14.19    5.97
  -5 -14   0   17.33    4.57
  -5 -14   0   27.19    6.57
   5  14   0   27.86    6.72
   5  14   0   23.03    7.78
   5  14   0   29.68    4.10
  -6 -14   0   -0.93    4.31
  -6 -14   0    5.56    2.58
  -6 -14   0    6.64    3.94
   6  14   0    0.46    4.08
   6  14   0    5.20    1.72
   6  14   0    2.23    2.26
  -7 -14   0    7.64    3.45
  -7 -14   0    5.65    5.36
  -7 -14   0   11.40    4.46
   7  14   0    0.94    5.27
   7  14   0    1.38    2.69
  -8 -14   0   27.33    6.78
   8  14   0   16.87    6.86
   8  14   0   17.08    4.28
   3 -15   0    2.05    4.83
   3 -15   0    7.74    3.04
   3 -15   0    0.27    2.39
  -3  15   0    0.54    3.00
  -3  15   0    2.35    4.64
   2 -15   0    1.47    2.50
   2 -15   0   -2.04    3.99
   2 -15   0    6.08    2.81
  -2  15   0    1.14    3.55
  -2  15   0    4.39    5.32
   1 -15   0    2.37    2.74
   1 -15   0   10.64    6.67
  -1  15   0   15.57    3.95
  -1  15   0    5.84    4.94
   0 -15   0   38.70    6.21
   0 -15   0   25.14    8.15
   0 -15   0   40.09    5.28
   0  15   0   40.18    6.96
   0  15   0   47.02   11.66
  -1 -15   0   -1.33    2.41
  -1 -15   0   12.67    5.82
   1  15   0    2.60    3.14
  -2 -15   0   39.13    7.51
  -2 -15   0    9.88    5.52
  -2 -15   0   38.38    5.93
   2  15   0   22.52    5.76
  -3 -15   0   28.92    5.67
  -3 -15   0   28.68    8.29
   3  15   0   42.69    5.90
   3  15   0   26.43    6.90
  -4 -15   0    2.65    2.67
  -4 -15   0    3.61    4.57
  -4 -15   0   -1.37    3.66
   4  15   0    3.84    3.66
   4  15   0    9.71    3.38
  -5 -15   0   14.25    7.03
  -5 -15   0   13.16    3.97
  -5 -15   0   26.83    6.77
   5  15   0   16.47    4.88
   5  15   0   18.79    3.65
   5  15   0   17.03    5.57
  -6 -15   0    3.12    3.01
  -6 -15   0    6.70    4.65
   6  15   0    6.49    2.21
   6  15   0    7.10    3.17
   6  15   0   -2.30    3.54
  -7 -15   0    5.51    5.06
  -7 -15   0   -0.20    3.76
  -7 -15   0   -0.30    2.56
   7  15   0    1.83    2.85
   7  15   0   -5.88    5.12
   2 -16   0    3.13    3.57
   1 -16   0    0.31    5.72
   1 -16   0   -3.30    2.08
   1 -16   0    0.94    2.34
  -1  16   0    4.01    3.06
  -1  16   0   -4.30    4.51
   0 -16   0    4.03    2.22
   0 -16   0    4.06    2.67
   0 -16   0   -1.79    4.76
   0  16   0   14.46   11.53
   0  16   0   -1.86    3.57
  -1 -16   0   11.37    7.22
  -1 -16   0   16.31    3.30
   1  16   0   19.07    5.82
  -2 -16   0    3.67    2.30
  -2 -16   0    5.94    5.20
   2  16   0    9.39    4.94
   2  16   0    8.05    3.63
  -3 -16   0   10.97    4.04
  -3 -16   0    9.67    4.01
  -3 -16   0    4.57    4.54
   3  16   0   12.21    5.56
   3  16   0    7.85    3.40
  -4 -16   0   13.41    5.24
  -4 -16   0    7.74    4.46
  -4 -16   0    6.81    7.13
   4  16   0    7.19    4.23
   4  16   0    4.64    2.55
  -5 -16   0   -4.95    3.77
  -5 -16   0    2.74    4.73
   5  16   0   -2.63    2.51
   5  16   0   -0.23    4.01
   5  16   0   -5.56    2.29
  -6 -16   0    5.67    4.22
  -6 -16   0    4.44    2.99
  -6 -16   0   -3.05    5.43
   6  16   0   10.50    3.38
   6  16   0    9.07    4.26
   6  16   0    8.48    6.40
  -1 -17   0   16.96    5.91
  -1 -17   0   20.16    6.76
   1  17   0   29.02    7.29
  -2 -17   0    9.94    6.68
  -2 -17   0    3.50    3.59
   2  17   0    7.43    4.19
  -3 -17   0    3.64    2.85
  -3 -17   0    1.26    5.48
   3  17   0   -2.51    4.08
   3  17   0   -1.92    2.84
  -4 -17   0    4.21    3.01
  -4 -17   0    4.32    5.17
   4  17   0    8.19    3.97
   4  17   0   -0.02    4.98
   4  17  -1   35.73    8.96
   4  17  -1   25.41    5.62
  -4 -17   1   19.13    7.95
   3  17  -1   16.77    5.51
   3  17  -1    8.68    4.98
  -3 -17   1    1.93    3.30
  -3 -17   1   10.40    5.78
   2  17  -1   25.61    7.02
  -2 -17   1   19.25    4.78
   1  17  -1   20.73    5.94
  -1 -17   1   17.70    6.54
  -1 -17   1    8.49    4.23
   6  16  -1    4.25    3.71
   6  16  -1   -4.04    2.30
   6  16  -1   -0.64    4.53
  -6 -16   1   -2.20    6.22
  -6 -16   1    3.81    3.03
   5  16  -1    0.69    2.78
  -5 -16   1   -0.99    2.10
  -5 -16   1    4.03    5.55
  -5 -16   1   -7.41    3.91
   4  16  -1    4.86    3.11
   4  16  -1    7.38    4.38
  -4 -16   1    0.85    2.45
  -4 -16   1    9.41    4.75
  -4 -16   1    2.00    6.43
   3  16  -1    6.52    4.91
   3  16  -1    9.32    3.15
  -3 -16   1    5.19    5.12
  -3 -16   1    0.74    2.39
   2  16  -1   -0.04    3.52
   2  16  -1   -1.27    2.87
  -2 -16   1    3.28    2.58
  -2 -16   1    8.20    5.47
   1  16  -1    9.99    4.36
  -1 -16   1   14.73    3.26
  -1 -16   1    1.45    4.97
   0  16  -1    8.40    5.21
   0  16  -1    3.52    4.88
   0 -16   1    8.78    2.61
   0 -16   1   -0.91    5.54
   0 -16   1    9.85    3.31
  -1  16  -1   12.44    3.71
   1 -16   1   -1.29    1.96
   1 -16   1    3.89    6.89
   1 -16   1   -0.88    2.37
   7  15  -1    7.09    3.37
   7  15  -1    0.57    1.57
   7  15  -1    3.91    1.72
   7  15  -1    8.90    6.17
  -7 -15   1   10.43    7.43
  -7 -15   1    0.16    2.59
  -7 -15   1   11.29    7.47
   6  15  -1   16.39    6.67
   6  15  -1   31.53    6.32
  -6 -15   1   29.46    7.85
  -6 -15   1   28.01    6.66
   5  15  -1   11.88    5.31
   5  15  -1   12.98    4.41
   5  15  -1   13.76    3.26
  -5 -15   1    6.15    5.68
  -5 -15   1   13.86    4.40
  -5 -15   1   22.40    6.84
   4  15  -1   -2.38    2.40
   4  15  -1    3.52    3.46
  -4 -15   1    1.44    5.07
  -4 -15   1   -1.72    4.71
  -4 -15   1    6.41    3.03
   3  15  -1   23.98    6.65
   3  15  -1   23.62    4.73
  -3 -15   1   31.43    6.46
  -3 -15   1   14.82    4.40
  -3 -15   1   11.26    6.73
   2  15  -1    7.23    3.95
  -2 -15   1   10.68    4.46
  -2 -15   1   13.98    6.27
  -2 -15   1    9.99    3.52
   1  15  -1    2.39    3.00
  -1 -15   1    1.09    3.32
  -1 -15   1   -1.34    2.42
   0  15  -1   28.65    6.71
   0  15  -1   20.60    5.64
   0  15  -1   14.20    7.82
   0 -15   1   15.51    3.52
   0 -15   1   20.49    5.58
  -1  15  -1   41.66   10.38
  -1  15  -1   50.93    8.06
   1 -15   1   36.70    5.69
   1 -15   1   42.92    6.57
  -2  15  -1   16.50    7.12
  -2  15  -1   19.11    6.25
  -2  15  -1   10.33    4.51
   2 -15   1   10.76    3.36
   2 -15   1    4.29    2.79
   2 -15   1   12.31    8.07
  -3  15  -1   19.98    7.47
  -3  15  -1   39.10    7.14
   3 -15   1   26.72    5.03
   3 -15   1   20.30    7.95
   3 -15   1   39.55    6.57
   8  14  -1   -1.84    2.48
   8  14  -1    6.91    5.58
  -8 -14   1    2.63    3.64
  -8 -14   1    6.11    4.00
  -8 -14   1    0.24    6.04
   7  14  -1    3.58    2.31
   7  14  -1    0.41    4.74
  -7 -14   1    5.49    2.98
  -7 -14   1    6.66    6.77
  -7 -14   1    6.38    2.72
   6  14  -1   13.10    4.29
   6  14  -1   15.28    2.99
  -6 -14   1   13.57    4.25
  -6 -14   1   16.95    7.54
  -6 -14   1   16.17    5.02
   5  14  -1   21.03    6.91
   5  14  -1   15.64    4.58
   5  14  -1   32.27    4.55
  -5 -14   1   28.51    5.87
  -5 -14   1   30.92    6.18
   4  14  -1    2.66    2.64
   4  14  -1   -4.00    3.10
  -4 -14   1    0.68    3.30
  -4 -14   1    6.20    2.85
  -4 -14   1   -2.58    3.12
   3  14  -1   -5.26    6.24
   3  14  -1   -0.68    1.94
   3  14  -1   -1.83    4.47
  -3 -14   1   -0.22    1.72
  -3 -14   1    0.27    2.98
  -3 -14   1    4.11    4.31
  -3 -14   1   -1.61    2.36
   2  14  -1    5.90    3.61
   2  14  -1    6.87    6.31
   2  14  -1    4.00    2.44
   2  14  -1    0.92    3.14
  -2 -14   1    0.50    3.75
  -2 -14   1    7.48    5.75
  -2 -14   1    3.13    2.26
  -2 -14   1    2.63    3.18
   1  14  -1    7.13    3.48
   1  14  -1    8.83    3.57
   1  14  -1   10.65    6.04
   1  14  -1    3.08    2.96
  -1 -14   1    8.57    2.69
  -1 -14   1    7.27    4.07
  -1 -14   1    6.27    4.27
  -1 -14   1    1.92    4.68
   0  14  -1   10.56    5.74
   0  14  -1    9.27    4.12
   0  14  -1    4.51    5.11
   0  14  -1    4.90    3.44
   0  14  -1    9.95    3.67
   0 -14   1    5.29    3.30
   0 -14   1    1.31    2.06
   0 -14   1    6.74    2.82
  -1  14  -1   -0.37    4.16
  -1  14  -1    7.98    4.37
  -1  14  -1    4.90    2.94
  -1  14  -1    4.69    5.39
   1 -14   1    2.53    4.47
   1 -14   1   13.23    5.86
   1 -14   1    2.83    2.51
   1 -14   1    0.97    1.69
  -2  14  -1    2.66    3.02
  -2  14  -1   15.84    6.72
  -2  14  -1   -3.10    6.26
   2 -14   1    4.92    2.08
   2 -14   1   -0.47    3.48
   2 -14   1    7.36    3.35
  -3  14  -1    2.55    3.27
  -3  14  -1    0.99    6.63
  -3  14  -1    6.49    4.09
  -3  14  -1    7.96    4.78
   3 -14   1   -1.05    1.92
   3 -14   1    0.07    4.22
   3 -14   1   -1.26    2.65
  -4  14  -1   11.15    3.49
  -4  14  -1    0.66    3.26
  -4  14  -1    7.79    3.58
   4 -14   1    4.62    3.72
   4 -14   1    6.55    6.56
   8  13  -1    5.95    5.05
   8  13  -1    5.51    4.32
  -8 -13   1    4.55    4.14
  -8 -13   1    1.92    2.27
   7  13  -1   14.27    5.71
   7  13  -1   15.89    3.51
  -7 -13   1   10.25    3.59
  -7 -13   1    4.22    4.90
  -7 -13   1   14.64    4.97
   6  13  -1   13.59    2.44
   6  13  -1   11.63    3.67
  -6 -13   1   13.40    4.17
  -6 -13   1   20.53    5.27
  -6 -13   1    4.24    4.87
   5  13  -1   -0.29    2.78
   5  13  -1    3.98    2.49
   5  13  -1    7.87    5.55
   5  13  -1    1.35    1.66
   5  13  -1    3.08    3.62
  -5 -13   1    0.94    2.34
  -5 -13   1   -1.16    1.91
  -5 -13   1    0.09    5.43
   4  13  -1   22.93    5.27
   4  13  -1   28.79    8.76
   4  13  -1   18.37    5.56
  -4 -13   1   18.17    6.27
  -4 -13   1    4.13    4.23
  -4 -13   1   12.87    3.56
  -4 -13   1   12.50    3.88
   3  13  -1   71.32    9.58
   3  13  -1   82.49    7.37
   3  13  -1   75.84    8.39
   3  13  -1   85.64   11.90
  -3 -13   1   65.42    7.54
  -3 -13   1   79.38    8.66
  -3 -13   1   72.08   10.15
   2  13  -1    7.41    2.75
   2  13  -1   12.80    4.69
   2  13  -1   19.62    7.13
   2  13  -1   23.06    6.15
  -2 -13   1    4.98    4.25
  -2 -13   1   10.81    5.18
  -2 -13   1    6.03    3.25
  -2 -13   1   16.00    4.51
   1  13  -1  107.84   15.26
   1  13  -1  113.17   10.48
   1  13  -1  111.73    9.76
   1  13  -1  128.98   13.90
  -1 -13   1   93.56   12.61
  -1 -13   1  114.03    9.89
  -1 -13   1  117.99   10.61
   0  13  -1   10.59    3.35
   0  13  -1   17.91    7.08
   0  13  -1   13.88    6.01
   0  13  -1   17.23    4.78
   0 -13   1   11.98    3.87
   0 -13   1   18.91    7.12
   0 -13   1   11.11    3.28
   0 -13   1   16.61    3.93
  -1  13  -1   -6.40    5.34
  -1  13  -1    0.93    3.77
  -1  13  -1   12.36    3.75
  -1  13  -1    9.66    4.03
  -1  13  -1   13.91    4.77
   1 -13   1    6.65    3.52
   1 -13   1    6.95    3.31
   1 -13   1    5.39    3.34
   1 -13   1    2.26    5.48
  -2  13  -1   19.59    4.68
  -2  13  -1   19.77    4.86
  -2  13  -1   37.46    6.78
  -2  13  -1   12.26    5.85
   2 -13   1   11.71    5.41
   2 -13   1   20.49    4.39
   2 -13   1   26.49    6.33
   2 -13   1   16.57    4.41
  -3  13  -1   -1.01    2.55
  -3  13  -1   -2.96    3.72
  -3  13  -1    1.25    3.11
   3 -13   1   -2.85    4.10
   3 -13   1   -0.63    2.40
   3 -13   1    1.58    1.79
  -4  13  -1    2.16    2.76
  -4  13  -1   -6.15    4.93
  -4  13  -1   12.08    4.39
  -4  13  -1    1.80    2.56
   4 -13   1    6.22    4.64
   4 -13   1   -4.95    2.50
  -5  13  -1    8.57    4.21
  -5  13  -1    3.32    3.19
  -5  13  -1    1.60    6.55
  -5  13  -1   10.73    5.24
   5 -13   1    3.43    2.11
   5 -13   1   10.95    5.78
   5 -13   1    4.88    3.66
   9  12  -1    8.66    3.61
  -9 -12   1    5.70    4.17
  -9 -12   1    2.12    2.39
  -9 -12   1   15.46    6.26
   8  12  -1    2.24    2.33
   8  12  -1    1.25    3.75
  -8 -12   1    7.80    4.74
  -8 -12   1    0.91    2.31
  -8 -12   1   -1.50    2.85
   7  12  -1    3.85    3.17
   7  12  -1    1.15    1.96
   7  12  -1    5.58    4.17
  -7 -12   1   15.06    4.92
  -7 -12   1    3.56    2.52
  -7 -12   1    3.46    5.07
   6  12  -1    2.98    2.32
   6  12  -1    5.10    1.58
   6  12  -1   11.33    4.09
   6  12  -1   12.66    5.89
  -6 -12   1   -3.70    3.05
  -6 -12   1    9.27    4.86
  -6 -12   1   12.68    4.18
  -6 -12   1    2.57    2.21
   5  12  -1    1.98    2.14
   5  12  -1   11.99    4.12
   5  12  -1    4.25    3.22
   5  12  -1    6.71    1.80
   5  12  -1   20.43    8.04
  -5 -12   1    0.13    3.60
  -5 -12   1   -2.64    3.27
  -5 -12   1    4.68    2.25
  -5 -12   1    2.12    2.83
   4  12  -1   -0.19    2.69
   4  12  -1    2.61    2.01
   4  12  -1    3.11    4.62
   4  12  -1    0.81    1.54
   4  12  -1   -0.32    2.03
  -4 -12   1    2.77    2.71
  -4 -12   1    3.23    1.96
  -4 -12   1   -3.03    3.28
  -4 -12   1   -0.93    3.17
   3  12  -1   -1.20    1.91
   3  12  -1    5.83    3.31
  -3 -12   1    0.53    3.31
  -3 -12   1    4.68    2.70
  -3 -12   1    6.84    2.44
  -3 -12   1    1.18    3.66
   2  12  -1    9.61    2.58
   2  12  -1    1.82    2.01
   2  12  -1    7.17    5.29
   2  12  -1    5.16    2.55
  -2 -12   1    4.59    2.56
  -2 -12   1    7.79    3.12
  -2 -12   1    4.11    2.35
   1  12  -1    0.46    2.46
   1  12  -1   -1.70    2.07
   1  12  -1    4.68    4.65
   1  12  -1    1.46    2.93
   1  12  -1   -0.33    1.62
  -1 -12   1    0.75    1.32
  -1 -12   1   -0.84    2.99
  -1 -12   1    3.53    2.02
  -1 -12   1    2.43    2.68
  -1 -12   1   -0.74    2.92
   0  12  -1    9.86    3.00
   0  12  -1    6.13    4.15
   0  12  -1    2.55    3.57
   0  12  -1    7.13    3.27
   0  12  -1   14.56    3.09
   0 -12   1    2.18    2.06
   0 -12   1    2.15    3.64
   0 -12   1   10.33    2.84
   0 -12   1    5.59    4.33
   0 -12   1    5.89    2.98
  -1  12  -1    9.30    3.31
  -1  12  -1    0.76    3.43
  -1  12  -1    7.45    4.39
  -1  12  -1   15.72    3.53
  -1  12  -1   11.24    2.92
   1 -12   1    5.11    3.95
   1 -12   1    7.40    3.04
   1 -12   1    0.47    2.60
   1 -12   1    4.59    2.22
   1 -12   1    9.32    4.51
  -2  12  -1   20.71    6.11
  -2  12  -1    8.79    4.95
  -2  12  -1   10.85    4.00
  -2  12  -1    5.78    2.78
  -2  12  -1   14.64    4.12
   2 -12   1    8.86    5.29
   2 -12   1    5.36    3.33
   2 -12   1    9.06    5.38
   2 -12   1    8.04    3.37
   2 -12   1    9.96    3.09
  -3  12  -1   -3.25    4.37
  -3  12  -1    9.10    5.00
  -3  12  -1   12.46    3.77
  -3  12  -1    2.97    2.61
  -3  12  -1    5.94    2.83
   3 -12   1    4.63    2.01
   3 -12   1   -0.15    3.24
   3 -12   1    4.78    4.36
   3 -12   1    1.36    3.44
  -4  12  -1    5.38    3.77
  -4  12  -1    7.94    2.94
  -4  12  -1   13.59    5.51
  -4  12  -1   10.46    4.28
   4 -12   1    1.89    2.63
   4 -12   1    4.28    3.36
   4 -12   1    5.25    2.29
  -5  12  -1   -2.15    2.41
  -5  12  -1   -7.89    4.61
  -5  12  -1   -0.49    2.77
  -5  12  -1   -2.85    1.58
   5 -12   1    1.63    4.80
   5 -12   1    1.54    3.35
   5 -12   1   -1.36    1.37
  -6  12  -1   10.42    5.40
  -6  12  -1    2.39    3.68
  -6  12  -1   -1.44    5.74
   6 -12   1   -0.89    2.47
   6 -12   1   -0.23    3.44
   6 -12   1    2.91    5.00
   6 -12   1    0.15    1.35
   9  11  -1    8.20    4.41
  -9 -11   1   11.24    4.58
  -9 -11   1   20.36    7.82
   8  11  -1   14.28    4.83
   8  11  -1   16.48    3.55
   8  11  -1   21.56    5.21
  -8 -11   1   17.14    5.19
  -8 -11   1   20.61    4.76
   7  11  -1   47.36    5.49
   7  11  -1   55.91    7.24
   7  11  -1   28.74    9.09
   7  11  -1   42.12    9.17
  -7 -11   1   46.60    6.28
  -7 -11   1   48.74    7.13
   6  11  -1    6.96    1.44
   6  11  -1   17.22    3.50
   6  11  -1   10.00    6.23
   6  11  -1    7.12    1.33
   6  11  -1    1.66    3.48
   6  11  -1   10.92    3.34
  -6 -11   1   10.94    5.74
  -6 -11   1   -2.07    3.45
  -6 -11   1    6.94    2.54
  -6 -11   1    9.22    3.62
   5  11  -1   90.39    8.29
   5  11  -1   99.57    9.19
   5  11  -1   85.88    6.41
   5  11  -1   96.10   10.25
  -5 -11   1   95.13    9.18
  -5 -11   1   93.82   11.18
  -5 -11   1   85.44    8.51
   4  11  -1   44.03    6.62
   4  11  -1   51.72    4.68
   4  11  -1   48.64    5.89
   4  11  -1   46.37    5.84
   4  11  -1   26.79    7.67
  -4 -11   1   31.77    5.48
  -4 -11   1   49.88    9.33
  -4 -11   1   39.43    5.41
   3  11  -1    5.23    3.08
   3  11  -1   12.53    2.81
   3  11  -1    5.90    3.21
   3  11  -1    4.30    4.60
  -3 -11   1    9.79    3.07
  -3 -11   1    9.73    2.93
  -3 -11   1    9.72    3.68
  -3 -11   1    4.09    3.57
   2  11  -1  103.68    7.79
   2  11  -1   86.78    9.45
   2  11  -1   95.95   11.73
   2  11  -1  100.89    8.46
  -2 -11   1   80.74    7.81
  -2 -11   1   77.78   10.18
  -2 -11   1   90.44    8.52
   1  11  -1   17.54    3.57
   1  11  -1   14.79    3.97
   1  11  -1   16.82    5.83
   1  11  -1   21.50    5.13
   1  11  -1   17.15    4.85
  -1 -11   1    8.92    3.76
  -1 -11   1   17.51    3.71
  -1 -11   1   14.72    4.17
   0  11  -1    6.52    2.51
   0  11  -1    2.66    3.04
   0  11  -1   -4.32    2.21
   0  11  -1    3.70    2.16
   0  11  -1    4.05    2.68
   0 -11   1    0.87    2.12
   0 -11   1    0.02    3.40
   0 -11   1    1.70    2.07
   0 -11   1    1.43    1.57
   0 -11   1    1.89    3.04
  -1  11  -1   65.63    7.47
  -1  11  -1   56.98    8.82
  -1  11  -1   49.41   10.65
  -1  11  -1   55.13    6.21
  -1  11  -1   53.63    6.08
   1 -11   1   45.99    5.32
   1 -11   1   32.55    8.82
   1 -11   1   46.80    6.05
   1 -11   1   64.86    9.73
   1 -11   1   49.43    6.17
  -2  11  -1   74.26   11.23
  -2  11  -1  114.53   12.33
  -2  11  -1   92.86    8.41
  -2  11  -1   92.40    8.72
  -2  11  -1  100.38   10.18
   2 -11   1   89.98   12.31
   2 -11   1   89.70    9.52
   2 -11   1  103.71    8.11
   2 -11   1   85.72    8.64
  -3  11  -1   26.80    5.18
  -3  11  -1   18.46    6.36
  -3  11  -1   20.47    5.09
  -3  11  -1   24.46    4.62
  -3  11  -1   12.17    4.67
   3 -11   1   21.25    7.02
   3 -11   1   18.71    5.15
   3 -11   1   16.65    3.53
   3 -11   1   21.44    5.60
   3 -11   1   14.58    4.33
  -4  11  -1   78.58    7.40
  -4  11  -1   69.33   10.75
  -4  11  -1   89.80    7.96
  -4  11  -1   78.62   10.42
  -4  11  -1   84.35    9.05
   4 -11   1   69.26    9.49
   4 -11   1   75.38    6.44
   4 -11   1   67.57   11.55
   4 -11   1   48.81    9.32
   4 -11   1   71.69    8.86
  -5  11  -1   16.12    6.10
  -5  11  -1    6.66    2.48
  -5  11  -1    4.99    5.01
  -5  11  -1   16.80    4.46
   5 -11   1    3.80    3.72
   5 -11   1    5.18    6.24
   5 -11   1   11.93    2.46
  -6  11  -1   14.61    6.70
  -6  11  -1    6.06    5.30
   6 -11   1   -0.88    4.36
   6 -11   1    6.82    1.38
   6 -11   1    3.15    2.54
   6 -11   1   -1.28    3.21
  10  10  -1    0.09    4.01
  10  10  -1   14.20    4.68
 -10 -10   1   13.73    5.06
 -10 -10   1    2.94    5.41
 -10 -10   1    3.57    2.70
   9  10  -1   15.13    4.39
   9  10  -1   19.19    5.16
  -9 -10   1   11.27    3.64
  -9 -10   1   21.12    4.77
  -9 -10   1   12.12    6.91
   8  10  -1    1.84    4.63
   8  10  -1    3.14    3.50
  -8 -10   1    3.25    3.72
  -8 -10   1   -2.24    3.79
  -8 -10   1    5.63    2.31
   7  10  -1    4.48    3.36
   7  10  -1   10.75    2.38
   7  10  -1    9.58    3.27
   7  10  -1    4.36    5.40
  -7 -10   1    9.71    5.28
  -7 -10   1    7.30    2.66
  -7 -10   1   15.24    6.32
   6  10  -1   16.83    3.51
   6  10  -1   12.28    4.57
   6  10  -1   13.25    3.28
  -6 -10   1   16.08    4.22
  -6 -10   1   10.77    3.12
  -6 -10   1    3.37    4.62
   5  10  -1   18.37    2.48
   5  10  -1   20.30    4.61
   5  10  -1    8.92    5.28
   5  10  -1   17.56    4.73
   5  10  -1   22.69    3.63
  -5 -10   1   27.19    6.77
  -5 -10   1   17.38    4.38
  -5 -10   1   18.58    3.89
   4  10  -1   10.20    4.48
   4  10  -1    7.92    2.60
   4  10  -1    9.65    3.67
   4  10  -1   12.47    2.58
  -4 -10   1    7.38    2.68
  -4 -10   1    8.30    2.77
  -4 -10   1    3.33    3.16
  -4 -10   1    7.30    3.78
   3  10  -1    9.92    4.63
   3  10  -1   11.17    2.27
   3  10  -1    8.19    2.66
   3  10  -1    9.94    3.54
  -3 -10   1    1.41    2.09
  -3 -10   1    3.38    2.54
  -3 -10   1    4.55    2.11
  -3 -10   1    4.41    3.37
   2  10  -1    1.44    1.66
   2  10  -1   -0.30    1.18
   2  10  -1    1.39    2.57
   2  10  -1   -1.56    1.73
  -2 -10   1   -0.73    2.09
  -2 -10   1   -0.32    0.95
  -2 -10   1   -0.54    2.66
  -2 -10   1   -0.20    1.51
   1  10  -1   14.73    5.03
  -1 -10   1   16.80    2.80
  -1 -10   1   25.68    4.30
  -1 -10   1   13.74    4.73
  -1 -10   1   13.68    3.10
  -1 -10   1    6.72    2.98
   0  10  -1    3.74    1.97
   0  10  -1    5.26    2.49
   0  10  -1    1.57    2.42
   0  10  -1    4.38    1.93
   0  10  -1    6.22    3.78
   0 -10   1    0.85    2.16
   0 -10   1    3.14    3.41
   0 -10   1    4.70    2.52
   0 -10   1    2.20    1.58
  -1  10  -1   10.27    2.86
  -1  10  -1   10.24    4.71
  -1  10  -1    5.46    2.29
  -1  10  -1    7.58    3.27
  -1  10  -1   10.42    4.46
   1 -10   1   15.06    3.96
   1 -10   1    3.77    1.95
   1 -10   1    8.26    2.71
   1 -10   1   14.33    6.02
   1 -10   1    2.57    3.23
  -2  10  -1    3.08    1.97
  -2  10  -1    0.36    2.72
  -2  10  -1    4.00    1.70
  -2  10  -1    3.34    1.90
  -2  10  -1    2.25    3.37
   2 -10   1    1.31    2.25
   2 -10   1    0.73    2.38
   2 -10   1   -3.83    1.97
   2 -10   1    1.42    2.01
   2 -10   1    2.81    1.71
  -3  10  -1    8.47    3.97
  -3  10  -1    5.41    2.38
  -3  10  -1    8.50    4.33
  -3  10  -1    1.67    3.03
  -3  10  -1    3.62    2.15
   3 -10   1    4.36    1.82
   3 -10   1   -0.77    2.21
   3 -10   1    5.28    2.91
   3 -10   1   -1.40    2.26
   3 -10   1    5.06    3.51
  -4  10  -1    1.32    3.01
  -4  10  -1    5.73    3.10
  -4  10  -1    5.44    2.62
  -4  10  -1    5.23    3.43
  -4  10  -1   10.52    3.10
   4 -10   1   11.86    4.32
   4 -10   1    5.42    3.16
   4 -10   1    6.32    2.05
   4 -10   1    3.68    3.80
   4 -10   1    7.08    4.90
  -5  10  -1    2.03    3.09
  -5  10  -1   -2.99    3.42
  -5  10  -1    3.76    2.59
  -5  10  -1    1.80    2.34
   5 -10   1   -1.91    2.00
   5 -10   1    1.52    3.63
   5 -10   1    1.11    4.22
   5 -10   1    0.88    1.17
   5 -10   1   -0.39    3.81
  -6  10  -1    6.48    4.11
  -6  10  -1    7.21    4.38
  -6  10  -1    8.23    3.56
   6 -10   1    0.67    3.02
   6 -10   1    4.99    1.49
   6 -10   1    2.13    3.91
   6 -10   1    0.90    2.09
   6 -10   1    3.68    4.95
  -7  10  -1   11.60    4.28
  -7  10  -1   18.92    5.06
  -7  10  -1    8.44    4.49
   7 -10   1   17.27    7.20
   7 -10   1    6.66    7.12
  10   9  -1   26.68    4.20
  10   9  -1   20.37    5.33
  10   9  -1   17.41    4.88
 -10  -9   1   13.17    3.84
 -10  -9   1   20.95    5.34
 -10  -9   1   15.49   11.83
   9   9  -1   43.21    7.45
   9   9  -1   50.11    7.82
   9   9  -1   37.93    5.02
  -9  -9   1   30.33    8.02
  -9  -9   1   25.16    8.22
  -9  -9   1   36.41    5.01
   8   9  -1   24.30    7.51
   8   9  -1   24.34    5.66
   8   9  -1   40.17    6.85
  -8  -9   1   38.01    6.05
  -8  -9   1   23.67    8.62
   7   9  -1    7.70    3.51
   7   9  -1   13.44    2.78
   7   9  -1   16.23    4.00
  -7  -9   1   12.18    6.03
  -7  -9   1   12.64    3.04
  -7  -9   1   14.91    4.25
   6   9  -1   33.04    4.06
   6   9  -1   15.79    6.78
   6   9  -1   30.03    4.85
   6   9  -1   27.48    6.25
  -6  -9   1   28.67    4.97
  -6  -9   1   16.64    6.46
  -6  -9   1   27.37    4.37
   5   9  -1   19.60    6.23
   5   9  -1   32.24    4.61
   5   9  -1   24.44    3.68
  -5  -9   1   15.60    3.94
  -5  -9   1   18.39    3.64
   4   9  -1    2.87    1.21
   4   9  -1    4.13    2.37
   4   9  -1   -2.07    2.59
   4   9  -1    1.94    1.75
   4   9  -1    4.37    1.78
  -4  -9   1    5.12    2.31
  -4  -9   1    1.63    1.63
  -4  -9   1    0.36    2.93
  -4  -9   1    1.08    2.35
   3   9  -1   59.40    7.22
   3   9  -1   75.39    5.58
   3   9  -1   70.13    6.79
  -3  -9   1   62.16    6.64
  -3  -9   1   71.17    8.49
  -3  -9   1   67.22    6.37
   2   9  -1  121.97   10.74
   2   9  -1  143.81    9.00
   2   9  -1  130.34    9.89
   2   9  -1  109.09   12.08
  -2  -9   1  136.33   10.31
  -2  -9   1  131.74    9.63
  -2  -9   1  118.64   11.73
   1   9  -1    5.53    2.37
   1   9  -1    7.13    1.85
   1   9  -1    5.31    3.29
   1   9  -1    6.91    3.80
   1   9  -1    3.61    1.55
  -1  -9   1    6.38    2.41
  -1  -9   1    3.41    2.91
  -1  -9   1    4.77    1.69
  -1  -9   1    4.74    3.00
   0   9  -1  176.48   15.77
   0   9  -1  174.50   13.47
   0   9  -1  191.81   12.16
   0   9  -1  181.81   15.63
   0   9  -1  192.79   13.69
   0  -9   1  182.14   11.66
   0  -9   1  185.13   12.14
   0  -9   1  180.38   13.08
   0  -9   1  159.84   15.22
  -1   9  -1   21.70    6.64
  -1   9  -1   31.07    3.99
  -1   9  -1   29.51    4.54
  -1   9  -1   26.21    6.23
  -1   9  -1   30.25    4.01
   1  -9   1   29.14    6.65
   1  -9   1   25.22    3.53
   1  -9   1   23.12    4.06
   1  -9   1   21.29    3.92
   1  -9   1   14.59    4.69
  -2   9  -1   26.47    3.99
  -2   9  -1   32.56    7.24
  -2   9  -1   34.47    4.56
  -2   9  -1   30.38    4.69
  -2   9  -1   24.58    6.62
   2  -9   1   31.37    4.69
   2  -9   1   34.87    5.14
   2  -9   1   32.85    8.07
   2  -9   1   27.14    6.75
   2  -9   1   32.91    3.96
  -3   9  -1   70.67    6.99
  -3   9  -1   73.11    8.58
  -3   9  -1   65.50    7.31
  -3   9  -1   58.00    9.41
  -3   9  -1   74.30    6.33
   3  -9   1   61.70    9.11
   3  -9   1   74.30    7.99
   3  -9   1   63.72    7.31
   3  -9   1   75.36    5.92
  -4   9  -1    2.34    1.57
  -4   9  -1    4.16    2.96
  -4   9  -1    0.18    2.15
  -4   9  -1    3.75    2.28
  -4   9  -1   -3.36    2.10
   4  -9   1    1.85    2.25
   4  -9   1    0.52    3.57
   4  -9   1    3.40    3.24
   4  -9   1    3.72    2.60
   4  -9   1    1.55    1.26
  -5   9  -1    9.55    4.27
  -5   9  -1    3.51    2.44
  -5   9  -1    5.18    2.59
  -5   9  -1    6.32    4.09
   5  -9   1   -1.13    2.77
   5  -9   1    0.60    2.61
   5  -9   1    5.61    1.75
   5  -9   1    3.75    3.29
   5  -9   1   -1.12    2.55
  -6   9  -1   19.84    4.63
  -6   9  -1   20.22    7.44
  -6   9  -1   18.51    5.72
  -6   9  -1   27.03    5.16
   6  -9   1    8.51    4.69
   6  -9   1   14.65    2.04
   6  -9   1   11.25    1.87
   6  -9   1   13.77    5.57
  -7   9  -1   20.35    6.16
  -7   9  -1   34.58    5.79
  -7   9  -1   30.08    8.29
   7  -9   1   22.23    6.98
   7  -9   1   24.10    6.00
  -8   9  -1   35.48    9.33
  -8   9  -1   25.68    5.92
  -8   9  -1   32.53    7.15
   8  -9   1   12.36    6.32
  10   8  -1    3.68    2.76
  10   8  -1    5.13    2.91
  10   8  -1    9.80    3.05
 -10  -8   1   -2.89    3.38
 -10  -8   1   -1.77    4.86
   9   8  -1   21.79    4.70
   9   8  -1   26.55    5.25
   9   8  -1   15.99    4.93
  -9  -8   1   16.06    6.39
  -9  -8   1   27.49    4.94
  -9  -8   1   19.71    3.58
   8   8  -1   16.06    5.75
   8   8  -1    1.75    1.78
   8   8  -1    5.37    3.27
   8   8  -1    4.13    2.93
  -8  -8   1   11.43    3.05
  -8  -8   1    3.45    1.85
  -8  -8   1    1.56    4.38
   7   8  -1    5.14    1.83
   7   8  -1    4.30    2.45
   7   8  -1    5.81    4.45
   7   8  -1    0.43    2.02
  -7  -8   1    4.25    2.40
  -7  -8   1    5.04    2.23
  -7  -8   1    5.90    4.84
   6   8  -1   -0.81    1.93
   6   8  -1    1.59    2.36
   6   8  -1    1.71    1.94
   6   8  -1    0.62    1.07
  -6  -8   1   -1.15    2.72
  -6  -8   1    0.75    2.02
  -6  -8   1   -0.08    1.30
   5   8  -1   39.27    4.89
   5   8  -1   31.54    2.44
   5   8  -1   29.32    5.26
   5   8  -1   29.41    3.56
   5   8  -1   24.99    2.19
  -5  -8   1   33.83    4.41
  -5  -8   1   30.37    4.65
   4   8  -1   26.16    2.69
   4   8  -1   28.33    3.74
   4   8  -1   28.42    4.34
   4   8  -1   24.51    3.98
  -4  -8   1   24.56    3.78
  -4  -8   1   26.04    3.98
   3   8  -1   10.61    2.66
   3   8  -1    5.88    2.44
   3   8  -1    7.08    1.59
   3   8  -1    1.59    2.54
  -3  -8   1    6.85    2.68
  -3  -8   1    5.10    2.12
  -3  -8   1    3.52    2.71
  -3  -8   1    3.76    1.63
   2   8  -1    5.30    2.35
   2   8  -1   10.18    2.44
   2   8  -1    3.47    2.72
  -2  -8   1    6.02    1.60
  -2  -8   1    8.25    3.22
  -2  -8   1    4.09    1.78
  -2  -8   1    7.50    3.53
   1   8  -1   39.03    4.17
   1   8  -1   20.70    4.93
   1   8  -1   37.94    6.28
   1   8  -1   31.97    4.60
  -1  -8   1   19.08    4.88
  -1  -8   1   33.26    3.91
  -1  -8   1   30.35    4.00
  -1  -8   1   23.53    3.12
   0   8  -1    5.70    1.94
   0   8  -1    5.30    3.64
   0   8  -1    2.48    1.45
   0   8  -1    2.99    1.74
   0   8  -1    4.86    2.64
   0  -8   1    3.16    1.61
   0  -8   1    3.73    1.78
   0  -8   1    4.42    2.31
   0  -8   1    2.26    1.49
   0  -8   1    1.34    2.13
  -1   8  -1   41.68    5.99
  -1   8  -1   33.87    3.93
   1  -8   1   16.70    5.13
   1  -8   1   32.60    4.18
   1  -8   1   25.27    3.41
   1  -8   1   31.67    5.62
  -2   8  -1   42.06    7.00
  -2   8  -1   55.55    7.09
  -2   8  -1   48.92    4.75
  -2   8  -1   64.81    5.74
  -2   8  -1   46.36    5.43
   2  -8   1   44.24    4.45
   2  -8   1   49.27    5.50
   2  -8   1   37.41    6.30
   2  -8   1   46.65    5.71
  -3   8  -1   28.65    4.14
  -3   8  -1   27.05    3.45
  -3   8  -1   17.44    5.07
  -3   8  -1   25.72    4.12
  -3   8  -1   32.76    6.51
   3  -8   1   26.52    3.23
   3  -8   1   31.68    4.85
   3  -8   1   21.65    5.25
   3  -8   1   15.65    4.72
   3  -8   1   25.05    4.41
  -4   8  -1    1.98    2.76
  -4   8  -1    6.00    3.88
  -4   8  -1   11.51    3.25
  -4   8  -1   12.07    2.94
  -4   8  -1    9.63    2.04
   4  -8   1    7.19    2.80
   4  -8   1    8.02    3.23
   4  -8   1    3.51    2.87
   4  -8   1    8.12    3.54
   4  -8   1    8.49    2.26
  -5   8  -1   14.64    3.73
  -5   8  -1   15.06    5.13
  -5   8  -1   14.32    3.73
  -5   8  -1   21.12    5.34
   5  -8   1   11.39    2.86
   5  -8   1    8.88    4.13
   5  -8   1   25.62    7.03
   5  -8   1   13.16    2.12
   5  -8   1   16.96    5.38
   5  -8   1   15.68    4.78
  -6   8  -1   -0.75    2.75
  -6   8  -1   -0.52    1.69
  -6   8  -1    1.33    2.26
  -6   8  -1   -2.28    2.75
   6  -8   1   -4.29    2.99
   6  -8   1    0.20    2.37
   6  -8   1   -3.20    2.27
   6  -8   1   -1.72    2.04
  -7   8  -1   -3.22    2.36
  -7   8  -1   -2.15    2.95
  -7   8  -1   -0.65    1.51
   7  -8   1   -2.64    2.41
   7  -8   1    0.10    3.26
  -8   8  -1    2.66    3.42
  -8   8  -1    4.93    4.87
  -8   8  -1    3.64    2.59
   8  -8   1   -1.09    3.97
  10   7  -1    3.40    2.83
  10   7  -1    3.57    2.69
  10   7  -1    3.77    2.84
 -10  -7   1    5.45    5.56
 -10  -7   1   -0.79    3.70
 -10  -7   1    7.76    5.26
 -10  -7   1    3.67    2.85
   9   7  -1    1.22    2.48
   9   7  -1    9.27    5.20
   9   7  -1    3.23    2.42
   9   7  -1    2.33    2.30
  -9  -7   1    0.04    2.55
  -9  -7   1   -0.06    1.54
  -9  -7   1    4.68    4.14
  -9  -7   1    3.02    2.98
  -9  -7   1    0.39    2.98
   8   7  -1    3.32    2.79
   8   7  -1    3.68    2.17
   8   7  -1    5.63    2.63
  -8  -7   1    5.50    2.04
  -8  -7   1    3.79    2.39
  -8  -7   1    5.99    5.12
  -8  -7   1    8.83    2.41
   7   7  -1   13.40    4.71
   7   7  -1   12.53    3.23
   7   7  -1    8.06    3.45
   7   7  -1   10.41    3.12
  -7  -7   1   10.70    2.63
  -7  -7   1    6.71    2.45
  -7  -7   1   10.06    4.79
   6   7  -1   77.26    7.04
   6   7  -1   73.20    6.04
   6   7  -1   74.98    5.97
   6   7  -1   64.04    7.72
  -6  -7   1   68.86    6.99
  -6  -7   1   52.08    9.63
  -6  -7   1   72.99    6.48
   5   7  -1   13.07    4.85
   5   7  -1   21.29    7.16
   5   7  -1   24.28    3.73
   5   7  -1   26.91    3.21
  -5  -7   1   24.76    3.64
  -5  -7   1   20.65    6.43
  -5  -7   1   24.63    3.99
   4   7  -1  220.47   14.79
   4   7  -1  216.43   13.01
   4   7  -1  208.53   11.65
   4   7  -1  220.69   13.96
  -4  -7   1  202.15   13.44
  -4  -7   1  202.88   14.10
   3   7  -1   58.74    5.50
   3   7  -1   53.00    4.23
   3   7  -1   65.33    6.47
  -3  -7   1   67.17    7.18
  -3  -7   1   44.20    5.15
  -3  -7   1   57.95    5.36
   2   7  -1  111.35    7.34
   2   7  -1  108.35   10.47
   2   7  -1  112.69    8.23
  -2  -7   1  106.81    8.04
  -2  -7   1  114.66   10.01
  -2  -7   1  112.74    8.60
   1   7  -1  159.18   11.73
   1   7  -1  162.04   10.77
   1   7  -1  167.29   10.24
   1   7  -1  166.77   13.86
  -1  -7   1  164.29   11.23
  -1  -7   1  159.60   13.05
  -1  -7   1  155.29   10.54
   0   7  -1    5.36    1.62
   0   7  -1    6.08    2.24
   0   7  -1    4.62    1.67
   0   7  -1    4.37    3.35
   0   7  -1    5.65    2.76
   0  -7   1    2.07    2.14
   0  -7   1    4.50    1.70
   0  -7   1    5.81    2.21
   0  -7   1    1.95    2.43
   0  -7   1    5.15    1.86
  -1   7  -1   15.71    4.02
  -1   7  -1   18.44    3.18
  -1   7  -1   12.28    3.01
  -1   7  -1   15.65    4.85
  -1   7  -1   13.43    2.62
   1  -7   1   11.99    2.85
   1  -7   1   12.16    3.72
   1  -7   1   15.07    2.61
   1  -7   1   12.93    4.20
   1  -7   1   15.84    3.73
  -2   7  -1   68.85    6.04
  -2   7  -1   63.57    7.28
  -2   7  -1   58.30    7.99
  -2   7  -1   65.32    5.38
  -2   7  -1   72.81    6.51
   2  -7   1   66.74    6.32
   2  -7   1   62.46    8.07
   2  -7   1   66.16    5.37
   2  -7   1   49.06    7.03
   2  -7   1   67.10    7.35
  -3   7  -1  134.27   10.25
  -3   7  -1  133.67    9.71
  -3   7  -1  116.22   12.13
  -3   7  -1  133.58    8.75
  -3   7  -1  153.00   11.69
   3  -7   1  125.89   10.43
   3  -7   1  128.01   11.97
   3  -7   1  118.80   11.72
   3  -7   1  132.41   10.62
   3  -7   1  136.62    8.57
  -4   7  -1   47.56    4.08
  -4   7  -1   56.28    5.74
  -4   7  -1   42.38    5.24
  -4   7  -1   44.08    6.12
  -4   7  -1   42.35    7.11
   4  -7   1   40.46    5.83
   4  -7   1   44.03    3.81
   4  -7   1   50.57    6.30
   4  -7   1   41.28    6.70
   4  -7   1   40.93    6.54
  -5   7  -1  112.51   10.86
  -5   7  -1  120.92    9.96
  -5   7  -1  129.79   10.57
  -5   7  -1  119.73   13.28
   5  -7   1  121.81    8.30
   5  -7   1  133.09   11.52
   5  -7   1  121.80   11.44
   5  -7   1  117.30   12.09
   5  -7   1  123.25    7.41
   5  -7   1  112.56   11.64
  -6   7  -1   15.43    4.02
  -6   7  -1    9.88    4.34
  -6   7  -1   18.81    4.17
  -6   7  -1   20.08    4.23
   6  -7   1   13.85    4.52
   6  -7   1   20.21    4.84
   6  -7   1   21.15    5.26
   6  -7   1   21.33    5.87
  -7   7  -1   10.91    3.26
  -7   7  -1   10.64    4.73
  -7   7  -1    7.91    4.81
  -7   7  -1   11.64    3.85
   7  -7   1   15.14    5.41
   7  -7   1    7.36    4.06
  -8   7  -1    1.72    3.71
  -8   7  -1    4.48    3.71
  -8   7  -1    2.34    2.21
   8  -7   1    1.41    3.37
   8  -7   1    4.21    4.11
  10   6  -1    4.72    3.43
  10   6  -1    1.19    2.56
 -10  -6   1    2.81    3.95
 -10  -6   1    0.27    2.88
 -10  -6   1    5.25    3.93
 -10  -6   1    2.32    2.99
   9   6  -1   12.42    2.93
   9   6  -1    5.77    3.23
   9   6  -1    6.20    3.06
   9   6  -1   12.98    5.61
  -9  -6   1   10.02    3.07
  -9  -6   1   13.71    5.31
  -9  -6   1    8.44    4.16
  -9  -6   1    5.23    3.54
   8   6  -1   17.64    4.46
   8   6  -1   19.03    3.71
   8   6  -1   20.71    4.68
   8   6  -1   14.61    5.48
  -8  -6   1   11.64    3.70
  -8  -6   1   18.63    3.51
  -8  -6   1   22.65    7.04
  -8  -6   1   14.96    2.95
   7   6  -1    6.69    3.19
   7   6  -1    5.48    2.72
   7   6  -1    4.82    2.17
  -7  -6   1    8.85    4.67
  -7  -6   1    5.18    2.51
  -7  -6   1    5.59    2.02
  -7  -6   1    6.44    2.71
   6   6  -1   10.93    3.84
   6   6  -1   11.41    2.94
   6   6  -1    4.73    2.16
  -6  -6   1    7.14    1.98
  -6  -6   1   14.97    4.88
  -6  -6   1    6.54    2.21
   5   6  -1   29.72    4.50
   5   6  -1   33.39    4.08
   5   6  -1   23.51    3.54
   5   6  -1   37.38    3.58
  -5  -6   1   41.32    4.17
  -5  -6   1   17.64    5.89
  -5  -6   1   31.59    4.21
   4   6  -1   21.08    2.66
   4   6  -1   22.58    3.34
   4   6  -1   20.56    3.79
   4   6  -1   15.46    5.01
   4   6  -1   20.66    1.65
   4   6  -1   20.19    1.76
  -4  -6   1   14.42    4.71
  -4  -6   1   17.15    2.84
  -4  -6   1   24.01    3.50
   3   6  -1   43.48    4.50
   3   6  -1   47.63    3.47
  -3  -6   1   48.31    4.57
   2   6  -1   35.48    5.60
   2   6  -1   46.15    3.61
   2   6  -1   40.53    4.17
   2   6  -1   44.58    4.89
  -2  -6   1   47.22    4.62
  -2  -6   1   38.30    4.16
  -2  -6   1   40.10    5.30
   1   6  -1    4.53    2.26
   1   6  -1    2.81    1.20
   1   6  -1   -0.64    1.56
   1   6  -1    1.71    1.40
   1   6  -1    1.62    0.97
  -1  -6   1   -0.20    1.53
  -1  -6   1    3.57    1.46
  -1  -6   1    1.49    1.09
  -1  -6   1    2.68    1.84
   0   6  -1   88.13    6.61
   0   6  -1   75.77    8.60
   0   6  -1   90.14    7.41
   0   6  -1  106.74    9.23
   0  -6   1   94.16    7.34
   0  -6   1   89.02    6.33
   0  -6   1   89.43    7.09
  -1   6  -1   27.10    5.87
  -1   6  -1   23.82    3.06
  -1   6  -1   23.57    3.18
  -1   6  -1   26.26    4.27
  -1   6  -1   26.77    3.09
   1  -6   1   23.47    3.24
   1  -6   1   29.82    6.43
   1  -6   1   22.82    7.79
   1  -6   1   26.11    3.57
   1  -6   1   20.63    2.83
  -2   6  -1    4.13    1.69
  -2   6  -1    4.28    2.33
  -2   6  -1    3.03    1.56
  -2   6  -1    4.25    2.69
  -2   6  -1    4.78    1.59
   2  -6   1    2.92    1.54
   2  -6   1    3.16    1.17
   2  -6   1    3.47    2.16
   2  -6   1    1.48    1.71
  -3   6  -1    0.21    1.06
  -3   6  -1   -2.05    1.22
  -3   6  -1   -0.64    1.10
  -3   6  -1   -0.16    0.92
  -3   6  -1    1.20    1.33
   3  -6   1   -2.25    1.12
   3  -6   1   -0.70    1.24
   3  -6   1   -0.31    0.76
   3  -6   1   -0.60    1.14
  -4   6  -1    1.17    1.99
  -4   6  -1    8.73    2.30
  -4   6  -1    0.85    1.24
  -4   6  -1   -0.88    1.56
  -4   6  -1    0.26    0.92
   4  -6   1   -1.85    1.40
   4  -6   1    3.37    2.17
   4  -6   1   -0.18    1.33
   4  -6   1    1.10    0.85
   4  -6   1    1.61    1.58
  -5   6  -1   23.03    5.50
  -5   6  -1   26.86    4.57
  -5   6  -1   22.67    3.79
  -5   6  -1   24.12    5.15
   5  -6   1   17.55    4.76
   5  -6   1   21.73    5.01
   5  -6   1   23.00    2.06
   5  -6   1   19.45    2.46
   5  -6   1   25.05    5.33
  -6   6  -1    7.29    2.52
  -6   6  -1    7.22    2.52
  -6   6  -1    7.39    3.28
  -6   6  -1    9.35    4.40
   6  -6   1    4.97    2.56
   6  -6   1    8.26    3.07
   6  -6   1   10.71    4.89
   6  -6   1    8.37    3.45
  -7   6  -1   25.81    7.18
  -7   6  -1   35.75    5.25
  -7   6  -1   28.87    7.06
  -7   6  -1   24.56    4.79
   7  -6   1   37.71    6.83
   7  -6   1   17.66    5.26
   7  -6   1   35.36    8.16
   7  -6   1   28.38    6.65
  -8   6  -1   17.83    4.21
  -8   6  -1   11.88    5.33
  -8   6  -1   14.11    5.26
  -8   6  -1   22.58    4.71
   8  -6   1    7.07    4.40
   8  -6   1   22.90    6.55
  -9   6  -1    4.11    2.49
  -9   6  -1   10.09    3.52
   9  -6   1    8.58    5.45
   9  -6   1    2.34    4.43
  11   5  -1    5.47    4.66
  11   5  -1    7.37    4.26
 -11  -5   1   10.97    5.29
 -11  -5   1   11.74    5.43
  10   5  -1   11.01    4.52
  10   5  -1   15.96    5.32
  10   5  -1   14.95    3.36
 -10  -5   1   17.83    4.48
 -10  -5   1   12.53    4.07
 -10  -5   1   20.89    6.28
 -10  -5   1   24.43    7.49
   9   5  -1   53.68    7.77
   9   5  -1   47.38    9.86
   9   5  -1   69.71    6.94
   9   5  -1   69.64    8.01
  -9  -5   1   84.10   10.82
  -9  -5   1   69.22    7.98
  -9  -5   1   61.44    7.31
  -9  -5   1   74.10   10.17
   8   5  -1   50.76    7.19
   8   5  -1   68.46    6.37
   8   5  -1   39.67    8.83
   8   5  -1   62.11    7.13
  -8  -5   1   63.20    7.05
  -8  -5   1   55.43    9.01
  -8  -5   1   90.34   10.23
  -8  -5   1   65.81    6.59
  -8  -5   1   70.67    5.84
   7   5  -1   79.88    7.90
   7   5  -1   70.86    7.46
   7   5  -1   75.91    6.64
  -7  -5   1   74.40    7.39
  -7  -5   1   76.34    6.14
  -7  -5   1   69.52    8.89
  -7  -5   1   81.16   10.63
   6   5  -1   50.99    6.07
   6   5  -1   51.96    5.06
  -6  -5   1   61.41    8.94
  -6  -5   1   55.88    5.13
  -6  -5   1   50.71    5.62
  -6  -5   1   53.28    4.82
   5   5  -1   69.31    5.78
   5   5  -1   61.47    6.46
   5   5  -1   66.77    5.23
  -5  -5   1   70.43    5.52
  -5  -5   1   62.35    5.25
  -5  -5   1   63.62    6.12
  -5  -5   1   55.66    8.37
   4   5  -1    3.06    1.90
   4   5  -1    2.73    1.91
   4   5  -1    5.65    1.41
   4   5  -1    5.17    1.67
  -4  -5   1    3.37    1.71
  -4  -5   1    0.32    2.30
  -4  -5   1    6.39    1.76
   3   5  -1    7.50    1.82
   3   5  -1    9.40    1.84
   3   5  -1    9.13    2.19
  -3  -5   1    8.81    1.86
  -3  -5   1    5.89    1.92
   2   5  -1  177.98   10.66
   2   5  -1  159.92   11.10
  -2  -5   1  174.96   10.61
  -2  -5   1  167.19   10.93
   1   5  -1  254.88   15.57
   1   5  -1  251.40   14.70
   1   5  -1  252.52   14.16
  -1  -5   1  247.50   14.60
  -1  -5   1  274.71   16.73
  -1  -5   1  253.78   15.16
   0   5  -1  275.98   15.52
   0   5  -1  261.24   14.64
   0   5  -1  245.96   16.84
   0   5  -1  251.40   17.07
   0   5  -1  268.93   14.52
   0  -5   1  255.78   14.49
   0  -5   1  262.92   14.38
   0  -5   1  246.86   15.13
   0  -5   1  221.58   16.72
  -1   5  -1  181.53   15.89
  -1   5  -1  225.04   12.58
  -1   5  -1  227.25   14.85
  -1   5  -1  238.64   13.00
   1  -5   1  202.00   15.06
   1  -5   1  219.32   13.38
   1  -5   1  211.25   12.38
  -2   5  -1   13.55    1.96
  -2   5  -1   12.15    2.92
  -2   5  -1    7.51    1.96
  -2   5  -1    7.03    2.62
   2  -5   1   10.97    3.18
   2  -5   1    7.62    1.98
   2  -5   1    7.30    2.65
   2  -5   1    7.78    1.58
  -3   5  -1   88.58    7.60
  -3   5  -1   75.69    8.21
  -3   5  -1   76.86    5.30
  -3   5  -1   83.91    6.46
  -3   5  -1   84.00    6.75
   3  -5   1   81.32    7.03
   3  -5   1   80.37    7.83
   3  -5   1   70.64    7.47
   3  -5   1   82.33    5.29
  -4   5  -1   87.83    7.17
  -4   5  -1   72.44    8.55
  -4   5  -1   77.99    7.53
  -4   5  -1   96.30    7.21
   4  -5   1   84.57    8.29
   4  -5   1   74.96    7.41
   4  -5   1   79.12    5.09
  -5   5  -1    6.32    3.29
  -5   5  -1    7.05    2.65
  -5   5  -1    6.18    2.35
  -5   5  -1    5.85    2.24
   5  -5   1    7.82    3.51
   5  -5   1    6.06    2.58
   5  -5   1    9.97    3.10
   5  -5   1    9.08    3.64
  -6   5  -1    9.00    2.71
  -6   5  -1    9.13    4.73
  -6   5  -1   11.22    3.64
  -6   5  -1    8.41    2.88
   6  -5   1    5.81    2.93
   6  -5   1    6.08    2.82
   6  -5   1    8.12    3.78
   6  -5   1    8.26    3.53
  -7   5  -1   24.80    5.74
  -7   5  -1   21.58    6.08
  -7   5  -1   22.22    4.64
  -7   5  -1   23.29    4.25
   7  -5   1   25.02    5.68
   7  -5   1   20.90    5.89
   7  -5   1   31.53    6.90
  -8   5  -1   15.68    4.07
  -8   5  -1   15.10    5.33
  -8   5  -1   10.41    7.82
  -8   5  -1   16.00    3.95
   8  -5   1   11.77    5.04
   8  -5   1   10.55    4.72
  -9   5  -1   10.82    6.28
  -9   5  -1   10.56    3.12
  -9   5  -1    1.45    3.73
  -9   5  -1    0.31    2.14
   9  -5   1   -0.78    3.46
   9  -5   1   -3.17    3.01
  11   4  -1    1.67    4.07
  11   4  -1    5.15    2.19
  11   4  -1    4.20    4.26
 -11  -4   1    5.30    4.74
 -11  -4   1   -2.19    5.21
 -11  -4   1    2.87    3.44
  10   4  -1    7.51    3.28
  10   4  -1    8.87    2.36
  10   4  -1    4.42    3.11
 -10  -4   1   12.14    5.23
 -10  -4   1    7.92    3.01
 -10  -4   1    7.68    3.23
 -10  -4   1    6.53    4.11
   9   4  -1   12.67    2.77
   9   4  -1    6.25    3.17
   9   4  -1    8.67    4.44
   9   4  -1    7.66    4.36
  -9  -4   1    9.01    4.53
  -9  -4   1    5.54    2.65
  -9  -4   1    5.62    4.13
  -9  -4   1    7.86    1.99
   8   4  -1   21.15    3.03
   8   4  -1   13.05    5.09
   8   4  -1    8.37    3.36
   8   4  -1   18.02    4.43
  -8  -4   1   14.55    2.83
  -8  -4   1   19.70    5.47
  -8  -4   1   17.18    3.46
  -8  -4   1   25.54    6.55
   7   4  -1   28.07    4.62
   7   4  -1   36.70    4.12
  -7  -4   1   32.40    5.81
  -7  -4   1   40.39    6.79
  -7  -4   1   37.97    3.80
  -7  -4   1   38.11    4.76
   6   4  -1    7.25    3.49
   6   4  -1    6.81    2.61
   6   4  -1   12.06    2.44
  -6  -4   1    9.94    4.03
  -6  -4   1    9.30    2.03
  -6  -4   1    8.44    2.45
  -6  -4   1    8.15    2.10
   5   4  -1    0.84    1.09
   5   4  -1    3.27    1.51
   5   4  -1    0.47    1.66
  -5  -4   1    1.73    1.23
  -5  -4   1    2.55    1.01
  -5  -4   1    2.83    1.20
  -5  -4   1    2.78    2.83
   4   4  -1   58.34    5.05
   4   4  -1   62.94    4.69
   4   4  -1   56.67    5.73
  -4  -4   1   67.91    5.65
  -4  -4   1   71.30    5.04
  -4  -4   1   60.21    4.94
  -4  -4   1   65.91    8.57
   3   4  -1    5.52    1.42
   3   4  -1    4.46    2.03
   3   4  -1    3.87    1.54
  -3  -4   1    4.16    1.14
  -3  -4   1    8.37    5.09
  -3  -4   1    7.00    1.77
   2   4  -1   45.14    3.91
   2   4  -1   31.35    4.61
   2   4  -1   33.55    3.26
  -2  -4   1   31.80    4.58
  -2  -4   1   39.65    3.66
  -2  -4   1   31.76    3.15
  -1  -4   1   18.34    3.21
   0   4  -1   85.73    7.48
   0   4  -1   92.09    5.92
   0   4  -1   91.49    6.41
   0   4  -1   90.41    7.68
   0  -4   1   88.42    5.81
   0  -4   1   91.09    6.33
   0  -4   1   74.37    7.28
   0  -4   1   95.95    5.79
  -1   4  -1   17.06    2.23
  -1   4  -1   14.64    1.84
  -1   4  -1   20.34    2.26
  -1   4  -1   17.19    3.70
  -1   4  -1   16.48    2.71
   1  -4   1   14.01    1.77
   1  -4   1   10.97    2.53
   1  -4   1   14.44    2.11
   1  -4   1   14.65    3.31
  -2   4  -1   45.91    5.75
  -2   4  -1   56.52    3.80
  -2   4  -1   59.13    5.39
  -2   4  -1   44.00    4.82
   2  -4   1   51.22    3.65
   2  -4   1   51.98    4.60
   2  -4   1   52.29    5.46
   2  -4   1   45.56    5.22
  -3   4  -1   38.42    4.45
  -3   4  -1   34.79    2.76
  -3   4  -1   31.10    4.78
  -3   4  -1   31.96    3.72
  -3   4  -1   42.67    3.99
   3  -4   1   40.52    4.93
   3  -4   1   31.44    4.04
   3  -4   1   38.54    4.76
   3  -4   1   37.51    2.79
  -4   4  -1   62.92    6.20
  -4   4  -1   67.96    5.82
  -4   4  -1   58.97    5.36
  -4   4  -1   58.13    7.04
   4  -4   1   59.19    3.72
   4  -4   1   61.48    4.04
   4  -4   1   63.72    6.49
   4  -4   1   61.56    7.12
  -5   4  -1   24.48    5.76
  -5   4  -1   29.95    3.94
  -5   4  -1   24.11    4.01
   5  -4   1   24.38    4.31
   5  -4   1   28.50    4.42
   5  -4   1   17.41    3.90
  -6   4  -1   49.22    7.45
  -6   4  -1   49.74    5.22
  -6   4  -1   47.12    5.97
  -6   4  -1   53.14    5.78
   6  -4   1   51.25    7.03
   6  -4   1   48.29    6.80
   6  -4   1   42.41    6.33
   6  -4   1   51.89    6.36
  -7   4  -1   -2.41    1.39
  -7   4  -1   -0.65    2.10
  -7   4  -1   -2.29    1.78
  -7   4  -1    2.38    1.88
   7  -4   1   -0.10    2.03
   7  -4   1   -0.99    1.39
   7  -4   1    3.30    2.41
   7  -4   1   -1.74    1.67
  -8   4  -1    1.99    2.57
  -8   4  -1   -0.73    2.96
  -8   4  -1   -0.77    1.73
  -8   4  -1    0.72    2.09
   8  -4   1   -0.05    2.90
   8  -4   1   -2.33    1.47
   8  -4   1    3.87    3.91
   8  -4   1    2.67    2.47
  -9   4  -1    1.55    2.34
  -9   4  -1    3.86    4.34
  -9   4  -1    6.42    3.47
   9  -4   1   -4.49    2.85
   9  -4   1   -4.79    2.61
  10  -4   1   21.80    7.11
  11   3  -1   13.74    5.76
  11   3  -1   19.22    6.02
 -11  -3   1   21.49    5.76
 -11  -3   1   22.36    7.25
  10   3  -1   11.00    3.99
  10   3  -1   10.89    2.31
  10   3  -1    9.23    4.85
 -10  -3   1   15.84    4.30
 -10  -3   1   18.85    6.68
 -10  -3   1   10.14    4.19
 -10  -3   1    9.90    3.56
   9   3  -1    4.19    1.74
   9   3  -1   -1.58    1.95
   9   3  -1    6.78    4.62
  -9  -3   1    1.13    2.80
  -9  -3   1    1.59    2.90
  -9  -3   1    3.81    2.38
  -9  -3   1    2.41    1.31
  -9  -3   1    1.42    0.92
  -9  -3   1    4.57    3.04
   8   3  -1    1.54    1.42
   8   3  -1    4.32    3.62
   8   3  -1    1.09    2.40
   8   3  -1    0.61    2.03
  -8  -3   1    2.51    2.66
  -8  -3   1   -0.44    2.18
  -8  -3   1   -1.67    1.45
  -8  -3   1    0.85    0.83
  -8  -3   1    4.04    1.96
  -8  -3   1    8.33    5.21
   7   3  -1   27.45    3.28
   7   3  -1   27.26    4.32
  -7  -3   1   18.13    4.38
  -7  -3   1   32.10    3.24
  -7  -3   1   24.91    2.21
  -7  -3   1   20.87    5.18
  -7  -3   1   16.70    4.25
  -7  -3   1   31.14    4.17
   6   3  -1   39.93    3.86
   6   3  -1   32.69    4.52
  -6  -3   1   34.95    2.60
  -6  -3   1   39.16    3.57
  -6  -3   1   50.13    6.07
  -6  -3   1   31.08    4.91
  -6  -3   1   46.85    6.43
  -6  -3   1   37.00    4.12
   5   3  -1   53.23    5.40
   5   3  -1   52.35    4.41
  -5  -3   1   40.53    5.22
  -5  -3   1   54.93    4.18
  -5  -3   1   58.59    4.62
  -5  -3   1   55.43    7.06
   4   3  -1   85.97    4.68
   4   3  -1   86.57    7.02
   4   3  -1   88.54    6.11
  -4  -3   1   81.72    5.78
  -4  -3   1   86.13    5.89
  -4  -3   1   84.10    9.02
   3   3  -1  230.34   13.96
   3   3  -1  259.36   12.73
   3   3  -1  232.48   14.98
   3   3  -1  257.70   13.66
  -3  -3   1  256.57   13.74
  -3  -3   1  242.02   13.90
  -3  -3   1  253.27   17.73
  -3  -3   1  254.94   14.50
   2   3  -1  231.54   13.57
   2   3  -1  259.56   14.01
   2   3  -1  259.60   13.25
  -2  -3   1  229.25   13.50
  -2  -3   1  240.29   13.94
   1   3  -1   59.92    4.48
   1   3  -1   57.66    4.09
  -1  -3   1   53.56    4.21
  -1  -3   1   66.54    5.10
  -1  -3   1   55.24    4.03
   0   3  -1   54.55    5.03
   0   3  -1   45.65    3.79
   0   3  -1   49.70    3.51
   0  -3   1   48.50    3.50
   0  -3   1   46.68    3.77
   0  -3   1   49.64    3.48
   0  -3   1   51.21    4.95
  -1   3  -1   70.19    5.05
  -1   3  -1   73.69    5.79
  -1   3  -1   80.01    5.02
  -1   3  -1   71.92    6.22
  -1   3  -1   73.89    4.61
   1  -3   1   73.60    4.55
   1  -3   1   68.90    5.89
   1  -3   1   74.41    6.25
   1  -3   1   71.82    5.12
  -2   3  -1   36.45    3.73
  -2   3  -1   33.35    2.52
  -2   3  -1   37.65    3.28
  -2   3  -1   33.77    4.06
  -2   3  -1   36.05    3.30
   2  -3   1   36.55    3.92
   2  -3   1   35.38    2.52
   2  -3   1   32.61    3.33
   2  -3   1   35.53    4.01
  -3   3  -1   89.48    6.57
  -3   3  -1   88.67    7.80
  -3   3  -1   97.25    7.18
  -3   3  -1   87.41    6.35
   3  -3   1   84.19    7.24
   3  -3   1   87.11    7.17
   3  -3   1   86.91    5.02
   3  -3   1   90.73    7.01
  -4   3  -1   66.62    6.10
  -4   3  -1   68.27    5.44
  -4   3  -1   64.80    5.68
  -4   3  -1   69.85    7.08
   4  -3   1   65.81    6.20
   4  -3   1   63.38    6.29
   4  -3   1   59.85    6.06
  -5   3  -1    7.38    1.83
  -5   3  -1    5.53    2.08
  -5   3  -1    5.83    2.18
  -5   3  -1    1.67    1.82
   5  -3   1    2.02    1.88
   5  -3   1    3.34    1.87
   5  -3   1    4.42    2.06
  -6   3  -1  153.27   13.21
  -6   3  -1  145.26   10.31
  -6   3  -1  154.89   11.26
  -6   3  -1  147.74   11.79
   6  -3   1  143.85   12.45
   6  -3   1  163.08   12.07
   6  -3   1  161.82   12.51
   6  -3   1  147.93   12.69
  -7   3  -1    7.68    3.47
  -7   3  -1   10.26    2.53
  -7   3  -1   11.94    3.79
  -7   3  -1   10.71    3.40
   7  -3   1    9.21    3.89
   7  -3   1   13.23    4.51
   7  -3   1    6.42    2.86
   7  -3   1   11.18    3.46
  -8   3  -1   21.63    3.92
  -8   3  -1   17.46    4.30
  -8   3  -1   16.86    5.35
  -8   3  -1   27.88    5.08
   8  -3   1   12.26    3.96
   8  -3   1   16.93    4.86
  -9   3  -1    5.57    3.41
  -9   3  -1    6.54    4.13
  -9   3  -1   10.98    3.24
  -9   3  -1    7.77    2.79
   9  -3   1    8.08    3.49
   9  -3   1    5.21    4.13
 -10   3  -1    5.33    3.96
 -10   3  -1    9.25    3.46
  10  -3   1    5.54    5.10
  11   2  -1    2.74    4.40
  11   2  -1    7.49    4.42
 -11  -2   1    5.56    3.63
 -11  -2   1    5.87    4.66
  10   2  -1   -2.66    2.57
  10   2  -1    0.43    3.59
 -10  -2   1    1.85    3.50
 -10  -2   1    3.19    3.25
 -10  -2   1   -0.20    2.97
 -10  -2   1    5.44    3.19
   9   2  -1   14.85    5.00
   9   2  -1    1.61    1.24
   9   2  -1    1.97    2.88
   9   2  -1   -2.07    1.94
  -9  -2   1    3.38    2.38
  -9  -2   1   -0.13    1.12
  -9  -2   1    1.64    2.58
  -9  -2   1   -1.23    2.30
  -9  -2   1   -2.19    2.29
   8   2  -1   24.33    5.35
   8   2  -1   16.57    4.49
   8   2  -1   21.92    2.65
   8   2  -1   26.78    6.90
  -8  -2   1   22.99    6.49
  -8  -2   1   18.98    3.74
  -8  -2   1   23.09    2.63
  -8  -2   1   24.56    5.55
  -8  -2   1   25.42    2.55
  -8  -2   1   24.76    6.11
   7   2  -1    7.87    3.41
   7   2  -1   13.32    2.08
   7   2  -1   11.66    3.05
  -7  -2   1   13.39    4.06
  -7  -2   1    6.66    2.42
  -7  -2   1   12.24    1.85
  -7  -2   1   10.59    3.69
  -7  -2   1    8.17    1.53
  -7  -2   1    8.11    2.26
   6   2  -1   34.33    3.46
   6   2  -1   31.11    5.61
   6   2  -1   38.59    4.65
  -6  -2   1   32.14    4.77
  -6  -2   1   35.18    4.08
  -6  -2   1   39.91    5.33
  -6  -2   1   36.26    2.90
  -6  -2   1   41.71    5.64
   5   2  -1    9.69    2.96
   5   2  -1   14.61    2.66
   5   2  -1   13.71    2.07
  -5  -2   1   18.14    3.19
  -5  -2   1   10.81    1.74
  -5  -2   1    7.78    2.73
  -5  -2   1    8.84    2.66
  -5  -2   1   16.94    2.48
   4   2  -1   13.00    2.42
   4   2  -1   12.27    2.09
   4   2  -1   12.89    1.34
   4   2  -1    8.39    2.76
  -4  -2   1   14.31    1.30
  -4  -2   1   11.92    2.96
  -4  -2   1   15.91    2.18
  -4  -2   1   12.60    1.76
  -4  -2   1   12.68    3.49
   3   2  -1    2.93    1.70
   3   2  -1    3.25    1.21
   3   2  -1    2.87    0.98
   3   2  -1    4.99    0.70
  -3  -2   1    3.63    1.91
  -3  -2   1    4.09    0.99
  -3  -2   1    3.40    0.98
  -3  -2   1    2.98    1.26
   2   2  -1  305.99   18.43
   2   2  -1  318.13   17.70
   2   2  -1  373.99   17.47
  -2  -2   1  349.12   20.59
  -2  -2   1  318.61   17.62
   1   2  -1   55.29    3.63
  -1  -2   1   52.10    3.54
   0   2  -1   36.81    2.96
   0   2  -1   38.14    3.62
   0   2  -1   42.87    3.09
   0   2  -1   38.39    5.06
   0  -2   1   38.37    2.70
   0  -2   1   45.47    3.08
   0  -2   1   43.66    2.75
   0  -2   1   35.32    3.53
  -1   2  -1  351.58   18.21
  -1   2  -1  367.76   17.67
  -1   2  -1  310.95   19.00
   1  -2   1  366.18   17.65
   1  -2   1  291.46   18.67
   1  -2   1  355.45   18.26
   1  -2   1  339.76   19.07
  -2   2  -1    0.79    0.62
  -2   2  -1    2.98    0.98
  -2   2  -1    0.83    0.71
  -2   2  -1    0.57    0.41
   2  -2   1    1.65    1.01
   2  -2   1    1.50    0.78
   2  -2   1    1.80    0.47
   2  -2   1    2.72    1.08
  -3   2  -1   32.89    3.48
  -3   2  -1   36.31    3.79
  -3   2  -1   50.79    3.77
   3  -2   1   44.72    4.10
   3  -2   1   37.15    4.06
   3  -2   1   40.78    4.12
  -4   2  -1    1.41    1.13
  -4   2  -1    0.57    1.34
  -4   2  -1    1.25    1.09
  -4   2  -1    0.69    1.06
   4  -2   1    1.65    1.52
   4  -2   1    0.90    1.14
   4  -2   1    2.29    1.47
  -5   2  -1    3.87    1.73
  -5   2  -1    1.43    1.59
  -5   2  -1    3.55    1.30
  -5   2  -1    4.56    1.78
   5  -2   1    2.24    1.73
   5  -2   1    4.49    1.80
  -6   2  -1   20.37    3.38
  -6   2  -1   23.01    3.74
  -6   2  -1   28.36    4.25
  -6   2  -1   25.65    5.56
   6  -2   1   20.71    4.40
   6  -2   1   20.98    3.58
   6  -2   1   20.94    4.95
  -7   2  -1   13.47    4.63
  -7   2  -1   14.99    2.91
  -7   2  -1   12.99    3.49
  -7   2  -1   17.04    3.91
   7  -2   1   13.74    4.64
   7  -2   1   10.63    3.97
   7  -2   1   11.13    3.17
  -8   2  -1    4.07    2.49
  -8   2  -1    9.07    2.32
  -8   2  -1    4.51    2.83
  -8   2  -1   10.81    3.54
   8  -2   1    2.93    2.52
   8  -2   1    3.45    3.29
  -9   2  -1   40.24    6.46
  -9   2  -1   23.99    5.91
  -9   2  -1   28.35    4.84
  -9   2  -1   26.16    5.34
  -9   2  -1   25.36    6.79
   9  -2   1   34.48    6.06
   9  -2   1   25.80    7.47
 -10   2  -1   13.35    4.57
 -10   2  -1    5.48    4.17
 -10   2  -1    7.13    3.63
  10  -2   1   13.96    4.60
  10  -2   1    4.55    3.94
  10   1  -1    3.06    3.77
  10   1  -1    5.21    3.65
 -10  -1   1    6.02    3.96
 -10  -1   1    6.84    3.53
 -10  -1   1   10.28    3.54
 -10  -1   1   10.35    5.16
   9   1  -1   32.89    6.30
   9   1  -1   13.41    4.35
   9   1  -1   15.91    5.60
  -9  -1   1   19.71    4.87
  -9  -1   1   26.97    5.27
  -9  -1   1   23.83    5.63
  -9  -1   1   30.22    7.16
  -9  -1   1   22.06    3.22
   8   1  -1   63.57    9.10
   8   1  -1   86.27    5.49
   8   1  -1   93.99    8.64
  -8  -1   1   88.89    9.92
  -8  -1   1   83.92    7.84
  -8  -1   1   94.68    9.17
  -8  -1   1   91.21    6.26
  -8  -1   1   80.11    8.72
   7   1  -1   46.40    7.28
   7   1  -1   71.89    6.89
   7   1  -1   59.84    4.34
  -7  -1   1   46.66    6.53
  -7  -1   1   63.06    5.87
  -7  -1   1   63.01    3.97
  -7  -1   1   64.96    4.76
  -7  -1   1   64.46    7.62
  -7  -1   1   60.83    7.03
   6   1  -1   60.42    7.97
   6   1  -1   82.32    5.40
   6   1  -1   84.12    7.32
  -6  -1   1   90.03    8.15
  -6  -1   1   71.57    7.39
  -6  -1   1   81.85    6.54
  -6  -1   1   83.22    8.09
  -6  -1   1   85.69    5.52
  -6  -1   1   83.78    4.97
   5   1  -1   83.36    5.50
   5   1  -1   84.82    7.05
   5   1  -1   68.96    7.83
  -5  -1   1   91.00    7.95
  -5  -1   1   88.21    5.48
  -5  -1   1   81.84    7.39
  -5  -1   1   95.10    6.53
  -5  -1   1   91.61    7.69
   4   1  -1   35.41    2.81
   4   1  -1   33.72    2.90
   4   1  -1   33.65    3.84
   4   1  -1   32.95    4.51
  -4  -1   1   39.52    4.33
  -4  -1   1   42.90    2.88
  -4  -1   1   38.85    4.68
  -4  -1   1   40.63    4.25
   3   1  -1    5.13    1.07
   3   1  -1    2.41    1.17
   3   1  -1    6.13    0.89
   3   1  -1    3.45    1.27
  -3  -1   1    4.75    1.76
  -3  -1   1    4.86    1.31
  -3  -1   1    5.84    0.93
  -3  -1   1    8.27    0.98
  -3  -1   1    4.98    1.52
   2   1  -1   56.24    4.18
   2   1  -1   48.70    3.51
  -2  -1   1   49.72    3.38
  -2  -1   1   60.17    4.97
  -2  -1   1   64.25    3.62
  -2  -1   1   53.97    4.75
   1   1  -1  210.59   10.07
   1   1  -1  213.37    9.95
   1   1  -1  196.34   10.29
   1   1  -1  162.64   11.91
   1   1  -1  190.76   10.78
  -1  -1   1  174.76   10.70
  -1  -1   1  208.38    9.95
  -1  -1   1  194.59   10.26
  -1  -1   1  171.22   11.49
  -1  -1   1  211.24   10.08
  -1   1  -1    4.67    0.97
  -1   1  -1    5.03    0.50
  -1   1  -1    3.56    0.75
   1  -1   1    3.91    0.91
   1  -1   1    3.98    0.96
   1  -1   1    3.39    0.76
  -2   1  -1  682.34   33.79
  -2   1  -1  648.29   34.19
  -2   1  -1  673.22   34.81
  -2   1  -1  648.67   34.11
   2  -1   1  654.13   34.59
   2  -1   1  633.47   34.29
   2  -1   1  638.26   33.02
   2  -1   1  675.07   34.26
  -3   1  -1    3.10    1.16
  -3   1  -1    2.78    1.08
  -3   1  -1    4.04    1.34
   3  -1   1    2.48    1.21
   3  -1   1    2.76    1.12
   3  -1   1    3.29    1.11
  -4   1  -1  158.35   10.68
  -4   1  -1  133.16    9.58
  -4   1  -1  139.81    9.65
  -4   1  -1  148.78    8.86
   4  -1   1  150.03   10.23
   4  -1   1  134.01   10.24
   4  -1   1  149.64    9.64
  -5   1  -1   49.90    5.86
  -5   1  -1   57.78    4.45
  -5   1  -1   51.22    5.17
  -5   1  -1   44.65    5.01
   5  -1   1   47.29    5.74
   5  -1   1   57.03    5.28
   5  -1   1   52.09    6.86
  -6   1  -1   12.79    3.30
  -6   1  -1    9.85    3.26
  -6   1  -1   11.43    2.30
  -6   1  -1   11.44    2.98
   6  -1   1   10.25    3.23
  -7   1  -1    8.96    2.33
  -7   1  -1    7.99    2.89
  -7   1  -1    6.97    2.96
  -7   1  -1   11.81    3.24
   7  -1   1   13.27    4.42
   7  -1   1    7.71    3.01
   7  -1   1   14.00    3.46
  -8   1  -1   16.26    4.05
  -8   1  -1   16.89    3.14
  -8   1  -1   19.04    5.51
  -8   1  -1   25.27    3.81
  -8   1  -1   16.26    3.99
   8  -1   1   15.79    5.27
   8  -1   1   17.12    4.85
  -9   1  -1    8.19    3.82
  -9   1  -1    2.25    2.69
  -9   1  -1    9.35    4.36
  -9   1  -1    8.02    2.64
  -9   1  -1   10.09    3.58
   9  -1   1    5.70    3.41
   9  -1   1    9.31    4.25
   9  -1   1    7.69    4.28
 -10   1  -1    3.45    3.91
 -10   1  -1    1.08    3.86
 -10   1  -1    3.86    2.81
  10  -1   1    3.29    2.91
  10  -1   1   -2.14    3.00
  10   0  -1    8.12    3.71
  10   0  -1    3.88    4.05
 -10   0   1   -1.73    4.00
 -10   0   1    6.31    3.66
 -10   0   1    8.59    3.59
 -10   0   1    7.68    3.87
   9   0  -1    3.04    2.71
   9   0  -1    8.86    4.70
   9   0  -1    3.88    3.46
  -9   0   1   -0.33    2.93
  -9   0   1    1.92    2.49
  -9   0   1    1.88    1.70
  -9   0   1    5.83    3.28
   8   0  -1   21.30    5.48
   8   0  -1   14.36    3.58
  -8   0   1   19.59    4.52
  -8   0   1   12.61    4.60
  -8   0   1   15.75    2.94
  -8   0   1    9.90    3.54
  -8   0   1   12.58    3.37
   7   0  -1    6.15    3.11
   7   0  -1    5.70    2.18
  -7   0   1    3.15    1.22
  -7   0   1    2.49    1.85
  -7   0   1    0.47    1.96
   6   0  -1   54.43    7.35
   6   0  -1   66.89    4.37
   6   0  -1   80.42    6.97
  -6   0   1   64.95    6.87
  -6   0   1   66.12    6.93
  -6   0   1   83.50    5.51
  -6   0   1   69.32    7.34
   5   0  -1   22.01    3.16
   5   0  -1   22.03    2.01
   5   0  -1   18.62    4.18
  -5   0   1   19.19    3.26
  -5   0   1   20.35    3.50
  -5   0   1   26.81    3.75
   4   0  -1   21.59    2.38
   4   0  -1   19.14    2.74
   4   0  -1   13.18    3.22
   4   0  -1   18.07    1.84
  -4   0   1   17.10    2.86
  -4   0   1   22.47    3.36
  -4   0   1   19.19    2.98
   3   0  -1  178.15   12.31
   3   0  -1  189.96   10.59
   3   0  -1  196.40   10.51
   3   0  -1  197.73   11.66
  -3   0   1  184.04   11.74
  -3   0   1  189.23   11.78
  -3   0   1  197.96   12.17
  -3   0   1  203.85   10.62
   2   0  -1   28.65    3.09
   2   0  -1   29.71    2.68
   2   0  -1   28.99    2.11
   2   0  -1   25.94    1.86
   2   0  -1   29.83    2.67
  -2   0   1   30.81    2.09
  -2   0   1   28.98    2.93
  -2   0   1   27.71    2.65
   1   0  -1   36.83    2.21
   1   0  -1   33.85    2.78
   1   0  -1   38.63    2.55
   1   0  -1   35.45    2.58
  -1   0   1   37.20    2.82
  -1   0   1   39.26    2.22
  -1   0   1   38.99    2.55
  -1   0   1   36.51    2.62
  -1   0  -1    8.59    0.61
  -1   0  -1    9.07    0.87
  -1   0  -1    9.20    0.72
  -1   0  -1    8.26    0.89
  -1   0  -1    9.61    1.05
   1   0   1    8.91    1.02
   1   0   1    9.42    0.71
   1   0   1    8.34    0.95
  -2   0  -1   18.60    1.43
  -2   0  -1   22.07    1.99
  -2   0  -1   22.62    2.20
  -2   0  -1   21.36    1.34
  -2   0  -1   22.09    2.32
  -2   0  -1   23.45    2.12
   2   0   1   20.50    1.94
   2   0   1   19.77    1.34
   2   0   1   19.77    2.30
   2   0   1   22.76    2.27
  -3   0  -1  112.43    7.36
  -3   0  -1  106.71    7.24
  -3   0  -1  108.92    6.29
  -3   0  -1  117.06    7.64
   3   0   1  100.32    5.74
   3   0   1   93.37    7.39
   3   0   1  107.61    6.97
   3   0   1  112.30    7.46
  -4   0  -1   87.34    5.81
  -4   0  -1   93.61    6.98
  -4   0  -1   91.07    7.35
  -4   0  -1   95.69    7.14
  -4   0  -1   94.75    5.22
   4   0   1  105.41    6.89
   4   0   1   87.20    5.11
   4   0   1   80.14    7.39
  -5   0  -1  108.91    8.19
  -5   0  -1  100.02    6.55
  -5   0  -1   98.90    7.94
  -5   0  -1  100.42    5.62
  -5   0  -1   96.40    8.35
   5   0   1   84.95    8.46
   5   0   1  107.53    7.72
  -6   0  -1   54.21    5.85
  -6   0  -1   52.29    6.35
  -6   0  -1   48.49    5.73
  -6   0  -1   60.08    4.61
   6   0   1   57.56    5.60
  -7   0  -1   67.96    7.23
  -7   0  -1   65.31    6.77
  -7   0  -1   64.31    7.89
  -7   0  -1   64.89    6.38
  -7   0  -1   65.67    5.26
   7   0   1   60.70    7.58
   7   0   1   70.97    6.75
  -8   0  -1   33.35    4.43
  -8   0  -1   25.16    4.45
  -8   0  -1   25.13    3.51
  -8   0  -1   21.60    5.49
   8   0   1   28.89    4.67
   8   0   1   36.64    5.28
  -9   0  -1    9.34    3.52
  -9   0  -1   14.24    5.37
  -9   0  -1   10.22    3.35
  -9   0  -1   10.11    3.53
   9   0   1    8.50    3.79
   9   0   1    5.70    3.86
   9   0   1    8.47    3.20
 -10   0  -1    6.51    3.36
 -10   0  -1    2.68    2.44
 -10   0  -1    7.95    3.99
  10   0   1    4.63    3.06
  10   0   1    0.46    3.12
  10  -1  -1   50.36    8.05
  10  -1  -1   38.18    8.98
 -10   1   1   58.36    9.79
 -10   1   1   50.53    7.15
 -10   1   1   36.57    8.07
   9  -1  -1    9.55    4.92
   9  -1  -1    5.68    3.38
  -9   1   1    3.71    3.11
  -9   1   1   10.78    4.45
  -9   1   1    8.48    3.85
  -9   1   1    9.49    3.58
  -9   1   1    9.82    2.64
   8  -1  -1    1.01    2.20
   8  -1  -1    6.25    3.13
  -8   1   1    0.38    1.91
  -8   1   1    3.09    2.45
  -8   1   1    4.08    2.45
  -8   1   1    4.18    1.61
   7  -1  -1    4.11    1.95
   7  -1  -1    1.69    2.96
  -7   1   1    5.43    2.51
  -7   1   1    3.44    2.52
  -7   1   1    5.04    2.26
  -7   1   1    6.47    1.89
   6  -1  -1   18.91    3.87
   6  -1  -1   12.62    3.89
  -6   1   1   15.94    3.64
  -6   1   1   13.84    3.52
  -6   1   1   11.39    3.52
   5  -1  -1   19.62    4.10
   5  -1  -1   19.01    4.30
   5  -1  -1   19.69    3.12
  -5   1   1   21.74    3.83
  -5   1   1   27.99    3.88
  -5   1   1   23.57    3.67
   4  -1  -1  136.22   10.11
   4  -1  -1  153.05   10.10
   4  -1  -1  142.79   10.89
   4  -1  -1  143.72    8.00
   4  -1  -1  153.43    9.09
  -4   1   1  166.71    9.18
  -4   1   1  145.02   10.23
  -4   1   1  155.80   10.47
  -4   1   1  142.99   10.51
   3  -1  -1  113.65    7.08
   3  -1  -1  116.61    8.49
   3  -1  -1  123.20    7.94
   3  -1  -1  122.58    8.13
  -3   1   1  124.69    8.22
  -3   1   1  112.30    7.05
  -3   1   1  108.94    7.86
  -3   1   1  115.20    8.22
   2  -1  -1  412.02   23.55
   2  -1  -1  466.38   23.06
   2  -1  -1  443.14   24.04
   2  -1  -1  429.72   23.74
  -2   1   1  455.17   23.85
  -2   1   1  423.61   23.65
  -2   1   1  470.17   23.05
  -2   1   1  431.28   23.90
   1  -1  -1   31.71    2.55
   1  -1  -1   34.05    1.91
   1  -1  -1   34.09    2.06
   1  -1  -1   30.50    2.27
   1  -1  -1   33.61    2.65
   1  -1  -1   34.32    2.69
  -1   1   1   33.12    2.56
  -1   1   1   34.27    2.61
  -1   1   1   35.71    2.78
  -1   1   1   33.92    2.37
  -1  -1  -1  117.34    6.08
  -1  -1  -1   95.41    5.92
  -1  -1  -1  103.16    6.74
  -1  -1  -1  113.55    6.06
   1   1   1  123.18    6.10
   1   1   1   99.11    5.93
   1   1   1  114.50    6.06
  -2  -1  -1  150.61    9.43
  -2  -1  -1  152.45    9.00
  -2  -1  -1  148.79    8.36
  -2  -1  -1  145.13    8.02
  -2  -1  -1  175.07    8.82
   2   1   1  154.53    8.40
   2   1   1  159.00    8.92
  -3  -1  -1   33.67    3.48
  -3  -1  -1   36.90    2.98
  -3  -1  -1   30.09    2.34
  -3  -1  -1   32.49    2.33
  -3  -1  -1   28.08    3.04
  -3  -1  -1   35.58    3.45
   3   1   1   31.73    3.00
   3   1   1   31.01    2.36
   3   1   1   25.18    3.29
  -4  -1  -1   61.93    4.12
  -4  -1  -1   63.05    4.14
  -4  -1  -1   65.28    5.82
  -4  -1  -1   67.74    5.88
  -4  -1  -1   66.51    5.05
  -4  -1  -1   64.57    5.53
  -4  -1  -1   64.69    4.08
   4   1   1   71.17    5.38
   4   1   1   56.49    5.90
   4   1   1   65.40    4.17
  -5  -1  -1   26.27    2.43
  -5  -1  -1   28.19    4.00
  -5  -1  -1   32.96    3.56
  -5  -1  -1   23.24    3.46
  -5  -1  -1   24.91    2.24
  -5  -1  -1   27.66    3.83
   5   1   1   19.40    4.41
   5   1   1   25.54    3.29
   5   1   1   24.75    2.27
  -6  -1  -1    1.30    1.59
  -6  -1  -1    5.63    2.86
  -6  -1  -1    0.46    1.23
  -6  -1  -1    1.74    1.04
  -6  -1  -1    2.78    1.81
   6   1   1    3.04    1.62
   6   1   1    4.56    2.42
  -7  -1  -1   76.38    6.88
  -7  -1  -1   70.51    8.03
  -7  -1  -1   69.32    7.26
  -7  -1  -1   69.22    7.46
  -7  -1  -1   68.13    4.54
  -7  -1  -1   71.89    5.23
   7   1   1   63.77    7.60
   7   1   1   68.69    4.51
   7   1   1   78.12    7.09
  -8  -1  -1   -1.41    3.17
  -8  -1  -1    0.58    1.17
  -8  -1  -1    0.73    2.08
  -8  -1  -1   -0.76    1.85
  -8  -1  -1   -1.77    1.69
   8   1   1   -0.26    2.37
   8   1   1    1.91    2.12
   8   1   1    2.63    2.06
  -9  -1  -1   21.91    4.66
  -9  -1  -1   20.65    5.41
  -9  -1  -1   31.48    5.16
  -9  -1  -1   21.40    3.22
  -9  -1  -1   25.59    6.37
   9   1   1   20.70    5.40
   9   1   1   21.30    5.68
 -10  -1  -1   11.42    3.76
 -10  -1  -1   -1.54    3.09
 -10  -1  -1    7.01    2.96
 -10  -1  -1    8.40    4.62
  10   1   1    5.91    3.30
  10   1   1    2.85    4.04
  10  -2  -1   24.95    5.23
  10  -2  -1    8.67    4.85
 -10   2   1   11.72    4.46
 -10   2   1   15.39    5.52
 -10   2   1   11.92    4.96
   9  -2  -1    0.66    2.66
   9  -2  -1    2.25    2.93
  -9   2   1    1.16    2.40
  -9   2   1    1.16    3.13
  -9   2   1    3.09    2.10
  -9   2   1   10.64    3.92
   8  -2  -1    3.45    2.53
   8  -2  -1    9.10    4.44
   8  -2  -1    1.65    2.46
  -8   2   1   -0.52    1.45
  -8   2   1    2.28    2.58
  -8   2   1    4.26    2.27
  -8   2   1    0.74    1.81
   7  -2  -1   31.06    6.70
   7  -2  -1   28.35    4.63
  -7   2   1   36.09    6.02
  -7   2   1   32.11    5.09
  -7   2   1   29.50    4.55
  -7   2   1   31.04    4.05
   6  -2  -1    3.06    2.04
   6  -2  -1    3.32    2.25
   6  -2  -1    0.66    1.49
  -6   2   1    4.52    2.63
  -6   2   1    2.13    1.73
  -6   2   1    6.75    1.83
  -6   2   1    1.94    1.66
   5  -2  -1   65.98    6.55
   5  -2  -1   76.73    6.60
   5  -2  -1   68.44    7.28
  -5   2   1   62.33    6.94
  -5   2   1   68.00    6.50
  -5   2   1   70.01    5.57
  -5   2   1   70.57    6.67
   4  -2  -1    4.15    1.65
   4  -2  -1    2.88    1.93
   4  -2  -1    4.57    2.17
   4  -2  -1    2.99    1.86
  -4   2   1    5.34    1.98
  -4   2   1    4.81    1.64
  -4   2   1    2.88    1.77
  -4   2   1    1.76    1.06
   3  -2  -1  107.68    6.17
   3  -2  -1  117.74    8.06
   3  -2  -1  114.87    8.38
   3  -2  -1  110.87    7.22
   3  -2  -1  114.43    8.20
  -3   2   1  112.79    8.04
  -3   2   1  102.41    7.08
  -3   2   1  129.20    9.09
  -3   2   1  116.39    8.79
   2  -2  -1   45.70    4.07
   2  -2  -1   45.96    4.03
   2  -2  -1   47.66    3.61
   2  -2  -1   51.19    4.32
   2  -2  -1   48.55    3.00
  -2   2   1   47.48    3.61
  -2   2   1   50.48    4.19
  -2   2   1   48.15    4.42
  -2   2   1   50.94    4.04
   1  -2  -1  684.40   34.34
   1  -2  -1  688.70   35.19
   1  -2  -1  653.13   34.00
   1  -2  -1  659.79   35.31
   1  -2  -1  665.08   34.73
  -1   2   1  648.60   35.40
  -1   2   1  675.76   34.34
  -1   2   1  677.16   34.10
  -1   2   1  649.12   34.60
  -1   2   1  682.68   35.06
   0  -2  -1   58.74    4.50
   0  -2  -1   53.69    3.43
   0  -2  -1   54.29    3.35
   0  -2  -1   47.37    3.98
   0  -2  -1   58.27    3.70
   0   2   1   54.43    4.39
   0   2   1   53.67    3.57
   0   2   1   53.99    3.61
   0   2   1   55.60    3.52
   0   2   1   53.30    4.07
  -1  -2  -1  190.93    9.93
  -1  -2  -1  196.79   10.48
  -1  -2  -1  196.30   10.59
   1   2   1  189.75    9.92
   1   2   1  195.66   10.49
   1   2   1  184.82   10.58
  -2  -2  -1  575.78   30.98
  -2  -2  -1  645.62   31.13
  -2  -2  -1  653.42   31.27
  -2  -2  -1  554.55   33.01
   2   2   1  576.08   30.98
   2   2   1  605.09   31.03
   2   2   1  650.17   31.08
   2   2   1  542.88   31.45
  -3  -2  -1   18.78    1.95
  -3  -2  -1   20.84    2.18
  -3  -2  -1   18.25    2.45
  -3  -2  -1   15.50    2.89
   3   2   1   19.59    1.98
   3   2   1   14.65    3.16
   3   2   1   18.70    2.03
   3   2   1   17.42    2.26
  -4  -2  -1   18.87    3.39
  -4  -2  -1   17.81    2.80
  -4  -2  -1   19.89    1.52
  -4  -2  -1   18.18    2.07
  -4  -2  -1   22.49    2.64
   4   2   1   20.06    2.64
   4   2   1   18.70    2.17
   4   2   1   11.17    3.15
  -5  -2  -1   12.16    3.00
  -5  -2  -1    9.72    2.48
   5   2   1    5.76    2.39
   5   2   1   14.51    2.48
  -6  -2  -1   13.90    1.86
  -6  -2  -1   12.36    3.15
  -6  -2  -1   13.25    3.39
  -6  -2  -1   14.10    1.86
  -6  -2  -1   12.52    1.71
  -6  -2  -1   10.13    2.24
  -6  -2  -1    9.45    2.77
   6   2   1   12.13    3.39
   6   2   1   10.71    2.72
   6   2   1   14.29    2.02
   6   2   1    7.98    2.69
  -7  -2  -1   25.91    3.89
  -7  -2  -1   34.06    2.90
  -7  -2  -1   25.31    5.45
  -7  -2  -1   21.74    4.70
  -7  -2  -1   36.82    5.25
  -7  -2  -1   23.24    2.56
   7   2   1   27.96    4.15
   7   2   1   21.44    5.00
   7   2   1   22.31    5.34
   7   2   1   27.27    2.76
  -8  -2  -1   27.05    5.50
  -8  -2  -1   26.15    2.64
  -8  -2  -1   27.50    6.12
  -8  -2  -1   20.60    4.89
  -8  -2  -1   34.17    5.65
  -8  -2  -1   24.91    2.72
   8   2   1   25.28    2.72
   8   2   1   25.05    4.35
   8   2   1   17.75    6.09
   8   2   1   19.34    4.75
  -9  -2  -1   27.62    5.79
  -9  -2  -1   32.06    5.77
  -9  -2  -1   42.52    8.95
  -9  -2  -1   25.26    5.67
  -9  -2  -1   21.88    2.93
   9   2   1   20.40    5.61
   9   2   1   31.72    5.05
 -10  -2  -1   13.69    4.16
 -10  -2  -1   13.62    4.61
 -10  -2  -1   20.65    6.55
  10   2   1   11.56    3.97
  10   2   1    9.48    4.77
 -11  -2  -1   11.27    5.15
 -11  -2  -1   12.59    4.38
 -11  -2  -1   12.24    5.38
  11   2   1    7.94    5.34
  11   2   1    7.39    4.54
  10  -3  -1   20.13    5.85
 -10   3   1   16.96    5.59
 -10   3   1   16.33    5.34
 -10   3   1   20.86    4.15
   9  -3  -1    6.00    3.86
   9  -3  -1    6.28    3.80
  -9   3   1    5.71    3.22
  -9   3   1   12.95    3.35
  -9   3   1    5.35    3.73
  -9   3   1    5.25    3.70
   8  -3  -1    4.16    2.70
   8  -3  -1    6.34    3.98
   8  -3  -1    4.33    2.87
  -8   3   1    8.84    3.39
  -8   3   1   10.53    3.48
  -8   3   1   13.11    3.09
  -8   3   1    6.98    4.09
   7  -3  -1   90.51    9.10
   7  -3  -1   83.03    8.40
   7  -3  -1   67.28    9.20
  -7   3   1   72.00    9.12
  -7   3   1   74.75    6.67
  -7   3   1   71.88    8.27
   6  -3  -1   26.93    4.71
   6  -3  -1   26.32    4.43
   6  -3  -1   28.77    6.21
  -6   3   1   30.10    4.59
  -6   3   1   20.71    4.86
  -6   3   1   31.87    4.38
   5  -3  -1   71.75    7.71
   5  -3  -1   75.06    7.13
   5  -3  -1   77.71    7.54
  -5   3   1   75.73    6.18
  -5   3   1   82.50    8.26
  -5   3   1   78.43    7.34
  -5   3   1   78.18    6.99
   4  -3  -1   24.20    1.90
   4  -3  -1   26.56    3.66
   4  -3  -1   24.86    3.97
   4  -3  -1   21.77    3.63
  -4   3   1   24.31    4.06
  -4   3   1   29.92    3.90
  -4   3   1   27.43    3.57
   3  -3  -1   35.16    4.16
   3  -3  -1   28.01    3.88
   3  -3  -1   34.32    2.56
   3  -3  -1   34.38    2.50
   3  -3  -1   35.78    4.02
  -3   3   1   28.18    4.18
  -3   3   1   35.48    4.07
  -3   3   1   42.27    4.04
   2  -3  -1   21.03    2.34
   2  -3  -1   14.79    2.52
   2  -3  -1   16.79    2.42
   2  -3  -1   13.99    1.50
   2  -3  -1   17.25    2.69
  -2   3   1   21.43    2.24
  -2   3   1   11.41    2.64
  -2   3   1   16.91    2.45
  -2   3   1   15.74    1.61
  -2   3   1   16.10    2.14
   1  -3  -1   45.36    3.16
   1  -3  -1   40.67    3.59
   1  -3  -1   40.46    4.36
   1  -3  -1   53.30    3.60
   1  -3  -1   43.62    4.18
  -1   3   1   45.74    3.65
  -1   3   1   40.43    4.42
  -1   3   1   46.02    4.11
  -1   3   1   45.33    3.22
  -1   3   1   50.24    3.55
   0   3   1    5.36    1.43
   0   3   1    4.29    0.96
  -1  -3  -1   16.59    2.69
  -1  -3  -1   17.23    1.63
  -1  -3  -1   20.03    2.11
  -1  -3  -1   27.16    2.38
   1   3   1   16.99    2.64
   1   3   1   26.64    2.51
   1   3   1   23.18    1.98
   1   3   1   23.02    2.17
  -2  -3  -1   19.77    2.14
   2   3   1   17.59    1.25
  -3  -3  -1  222.38   12.05
  -3  -3  -1  199.93   14.53
  -3  -3  -1  196.88   11.52
  -3  -3  -1  213.94   11.63
   3   3   1  191.85   11.48
   3   3   1  206.49   11.49
   3   3   1  189.54   11.49
   3   3   1  184.49   12.20
  -4  -3  -1   30.90    3.11
  -4  -3  -1   42.09    3.58
  -4  -3  -1   29.37    5.06
  -4  -3  -1   39.40    3.64
   4   3   1   30.60    3.60
   4   3   1   36.32    3.29
   4   3   1   32.34    3.24
   4   3   1   26.61    3.36
  -5  -3  -1   73.11    5.25
  -5  -3  -1   73.94    7.79
  -5  -3  -1   77.93    5.87
  -5  -3  -1   60.11    6.39
   5   3   1   74.59    7.30
   5   3   1   71.14    5.33
   5   3   1   80.21    6.48
  -6  -3  -1   30.19    4.56
  -6  -3  -1   38.67    5.56
  -6  -3  -1   37.82    4.18
  -6  -3  -1   36.92    5.24
  -6  -3  -1   37.50    3.42
  -6  -3  -1   33.27    3.20
   6   3   1   28.86    4.13
   6   3   1   31.08    3.38
   6   3   1   36.34    4.74
  -7  -3  -1   33.70    3.55
  -7  -3  -1   37.21    3.47
  -7  -3  -1   41.54    6.07
  -7  -3  -1   31.75    2.45
  -7  -3  -1   44.42    6.04
  -7  -3  -1   33.01    4.20
  -7  -3  -1   34.86    5.34
   7   3   1   23.17    5.67
   7   3   1   25.74    4.44
   7   3   1   38.85    3.61
   7   3   1   31.67    4.49
  -8  -3  -1   10.33    3.69
  -8  -3  -1   12.87    3.98
  -8  -3  -1   14.31    4.77
  -8  -3  -1   12.96    2.58
  -8  -3  -1   13.50    1.61
  -8  -3  -1   12.04    3.17
   8   3   1   13.20    3.44
   8   3   1   14.97    2.54
   8   3   1    6.45    3.92
   8   3   1   11.85    3.78
  -9  -3  -1   16.81    5.28
  -9  -3  -1   32.73    4.48
  -9  -3  -1   23.40    5.42
  -9  -3  -1   17.07    4.66
  -9  -3  -1   27.10    2.98
   9   3   1   12.04    7.31
   9   3   1   25.88    4.52
   9   3   1   22.62    2.98
   9   3   1   17.79    4.69
 -10  -3  -1    8.61    3.79
 -10  -3  -1    6.11    1.64
 -10  -3  -1    0.62    3.15
 -10  -3  -1    1.59    2.83
  10   3   1    1.08    2.99
  10   3   1    2.44    2.77
 -11  -3  -1    9.01    5.45
  11   3   1    0.58    3.45
  11   3   1   -4.83    2.52
  10  -4  -1    1.22    3.88
 -10   4   1    3.58    3.38
 -10   4   1    5.11    3.35
 -10   4   1    1.92    2.50
   9  -4  -1    7.70    4.24
   9  -4  -1    3.68    3.15
  -9   4   1    6.67    4.17
  -9   4   1   14.81    4.80
  -9   4   1    9.19    3.86
   8  -4  -1    1.48    2.84
   8  -4  -1   -0.73    1.88
   8  -4  -1    8.41    3.76
  -8   4   1   -0.21    1.82
  -8   4   1    4.15    3.43
  -8   4   1    4.66    2.50
  -8   4   1    3.56    3.35
   7  -4  -1   13.71    4.43
   7  -4  -1   20.56    5.25
   7  -4  -1   19.66    5.57
  -7   4   1   11.58    4.51
  -7   4   1   15.41    3.93
  -7   4   1   17.34    3.68
  -7   4   1   18.63    4.82
   6  -4  -1    5.70    2.55
   6  -4  -1    4.41    2.71
   6  -4  -1    5.10    2.28
  -6   4   1    9.79    2.38
  -6   4   1    4.50    2.77
  -6   4   1    2.89    1.92
  -6   4   1    4.32    2.51
   5  -4  -1  147.49   12.21
   5  -4  -1  164.19   12.19
   5  -4  -1  148.82   11.75
  -5   4   1  146.62   12.80
  -5   4   1  157.11   11.21
  -5   4   1  145.21   10.22
  -5   4   1  144.79   11.56
   4  -4  -1   32.33    2.49
   4  -4  -1   28.95    4.68
   4  -4  -1   32.09    4.49
  -4   4   1   34.54    3.83
  -4   4   1   33.25    4.01
  -4   4   1   29.38    4.90
  -4   4   1   30.73    4.19
   3  -4  -1   68.71    6.58
   3  -4  -1   69.13    6.42
   3  -4  -1   69.81    4.66
   3  -4  -1   70.25    6.86
  -3   4   1   74.78    4.77
  -3   4   1   71.37    6.00
  -3   4   1   84.42    5.95
  -3   4   1   69.06    7.23
  -3   4   1   70.86    6.48
   2  -4  -1  133.76    7.83
   2  -4  -1  132.62    9.96
   2  -4  -1  137.52    9.19
   2  -4  -1  128.95   10.24
   2  -4  -1  131.82    9.90
  -2   4   1  127.29    7.86
  -2   4   1  138.48    9.60
  -2   4   1  131.10    8.48
   1  -4  -1    8.06    1.88
   1  -4  -1    6.23    1.90
   1  -4  -1    6.60    1.35
   1  -4  -1    9.94    1.84
   1  -4  -1    5.91    1.89
  -1   4   1    7.42    2.14
  -1   4   1    7.62    1.43
  -1   4   1    5.71    2.19
  -1   4   1    7.64    1.52
  -1   4   1    8.36    1.84
   0  -4  -1  142.72    8.66
   0  -4  -1  145.59    9.13
   0  -4  -1  151.91   10.76
   0  -4  -1  150.76    8.62
   0   4   1  153.16   10.78
   0   4   1  147.54    9.15
   0   4   1  147.22    8.60
   0   4   1  142.07    8.73
   0   4   1  138.39   10.12
  -1  -4  -1   15.68    2.14
  -1  -4  -1   11.16    1.82
   1   4   1   16.49    1.68
   1   4   1   15.78    2.00
   1   4   1   10.71    1.93
  -2  -4  -1  112.64    7.45
  -2  -4  -1  110.82    7.65
   2   4   1  113.43    6.96
   2   4   1  118.46    7.58
   2   4   1  130.56    7.51
   2   4   1  120.26    7.90
  -3  -4  -1    2.72    1.88
  -3  -4  -1    1.51    1.06
  -3  -4  -1    3.21    1.04
   3   4   1    0.36    1.06
   3   4   1    0.30    1.48
   3   4   1    3.80    1.17
  -4  -4  -1  102.28   10.32
  -4  -4  -1  102.01    7.29
  -4  -4  -1   97.90    6.89
  -4  -4  -1   95.54    6.81
   4   4   1   95.70    6.84
   4   4   1  100.92    6.74
   4   4   1  100.38    6.99
   4   4   1   92.20    7.65
  -5  -4  -1   58.85    5.20
  -5  -4  -1   51.26    4.72
  -5  -4  -1   55.53    7.38
   5   4   1   53.00    5.41
   5   4   1   49.00    4.92
   5   4   1   54.87    4.65
  -6  -4  -1  105.30    8.08
  -6  -4  -1  106.19   10.49
  -6  -4  -1   93.49    7.46
  -6  -4  -1   99.03    6.92
   6   4   1   96.59    7.04
   6   4   1   94.02    8.11
   6   4   1   92.67    8.14
  -7  -4  -1  107.03    8.67
  -7  -4  -1  124.07   11.32
  -7  -4  -1  113.10    9.14
  -7  -4  -1  119.51   11.39
  -7  -4  -1  118.49    7.80
  -7  -4  -1  107.89    7.85
   7   4   1  104.84    7.78
   7   4   1  104.97    9.65
   7   4   1  113.68    9.43
  -8  -4  -1   38.88    5.30
  -8  -4  -1   36.56    7.32
  -8  -4  -1   30.47    4.91
  -8  -4  -1   25.36    3.91
  -8  -4  -1   39.04    6.71
  -8  -4  -1   39.55    3.86
   8   4   1   28.04    5.49
   8   4   1   36.74    3.89
   8   4   1   32.92    5.02
  -9  -4  -1   13.92    4.61
  -9  -4  -1    8.68    2.47
  -9  -4  -1    8.57    3.59
  -9  -4  -1   11.39    4.67
  -9  -4  -1   20.85    4.37
   9   4   1   14.47    3.74
   9   4   1   13.87    2.70
   9   4   1   18.45    4.81
   9   4   1   10.13    4.47
 -10  -4  -1    4.00    1.66
 -10  -4  -1    5.34    3.48
 -10  -4  -1    8.64    4.44
 -10  -4  -1   -0.11    2.67
 -10  -4  -1    1.98    2.10
  10   4   1   -0.30    2.41
  10   4   1    4.07    1.77
  10   4   1    6.94    3.34
 -11  -4  -1    0.45    3.30
 -11  -4  -1   12.94    5.58
  11   4   1    5.16    3.24
  11   4   1    6.40    4.07
   9  -5  -1   44.20    7.88
  -9   5   1   52.06    6.50
  -9   5   1   42.96    7.29
  -9   5   1   28.21    8.16
  -9   5   1   47.24    6.61
   8  -5  -1    3.98    2.85
   8  -5  -1    8.31    4.20
  -8   5   1   17.34    5.23
  -8   5   1   14.93    5.38
  -8   5   1    9.81    3.32
  -8   5   1   12.43    3.50
   7  -5  -1    6.86    1.96
   7  -5  -1    3.81    2.45
  -7   5   1    1.58    2.15
  -7   5   1    2.23    2.09
  -7   5   1    2.13    2.40
   6  -5  -1   18.63    5.49
   6  -5  -1    8.53    3.14
   6  -5  -1   21.68    5.14
  -6   5   1   11.92    4.70
  -6   5   1    9.02    2.61
  -6   5   1   12.23    3.44
  -6   5   1   13.41    3.71
   5  -5  -1   31.30    5.17
   5  -5  -1   19.88    4.34
   5  -5  -1   21.18    5.07
   5  -5  -1   20.55    2.02
  -5   5   1   19.85    4.51
  -5   5   1   23.34    3.78
  -5   5   1   25.29    5.94
  -5   5   1   22.37    3.95
   4  -5  -1   20.04    2.02
   4  -5  -1   24.59    4.17
   4  -5  -1   13.61    3.59
   4  -5  -1   15.22    3.63
  -4   5   1   16.81    3.10
  -4   5   1   15.00    3.66
  -4   5   1   10.97    3.75
   3  -5  -1   87.77    5.85
   3  -5  -1   92.63    8.48
   3  -5  -1   87.97    7.68
  -3   5   1   90.95    6.03
  -3   5   1   94.80    7.38
  -3   5   1   94.91    7.02
  -3   5   1   86.06    8.77
  -3   5   1   94.00    8.03
   2  -5  -1   77.83    5.30
   2  -5  -1   75.81    6.40
   2  -5  -1   74.31    7.52
   2  -5  -1   68.69    7.08
  -2   5   1   76.21    5.36
  -2   5   1   78.79    7.91
  -2   5   1   78.71    6.28
  -2   5   1   74.78    6.82
  -2   5   1   76.74    5.89
   1  -5  -1  185.53   10.67
   1  -5  -1  181.13   11.48
   1  -5  -1  167.51   13.07
   1  -5  -1  168.62   12.73
  -1   5   1  145.14   16.29
  -1   5   1  178.57   10.74
  -1   5   1  184.12   11.44
  -1   5   1  190.94   12.69
  -1   5   1  198.79   11.07
   0  -5  -1   91.54    8.85
   0  -5  -1   86.35    8.46
   0  -5  -1  108.60    7.12
   0  -5  -1  117.38    7.82
   0   5   1  112.81    7.30
   0   5   1  119.10    9.25
   0   5   1  101.74    9.17
   0   5   1  117.61    7.85
   0   5   1  129.42    7.33
  -1  -5  -1  205.04   13.12
  -1  -5  -1  175.99   11.01
  -1  -5  -1  194.62   11.62
   1   5   1  156.70   12.70
   1   5   1  186.82   10.59
   1   5   1  194.70   11.30
   2   5   1   11.44    1.58
  -3  -5  -1   13.15    2.42
  -3  -5  -1   15.44    3.31
   3   5   1   14.13    1.80
   3   5   1   15.89    2.58
   3   5   1   17.82    2.69
   3   5   1   16.22    2.35
  -4  -5  -1    1.57    1.01
  -4  -5  -1    0.87    1.94
  -4  -5  -1    2.61    1.17
  -4  -5  -1    0.79    1.08
   4   5   1   -1.82    1.39
   4   5   1    2.53    1.42
   4   5   1    1.73    1.30
   4   5   1    1.27    1.25
   4   5   1    1.67    1.24
  -5  -5  -1   80.81    9.65
  -5  -5  -1   62.11    5.28
  -5  -5  -1   61.41    5.30
  -5  -5  -1   62.57    5.72
   5   5   1   62.66    5.16
   5   5   1   56.71    5.19
   5   5   1   62.40    6.27
   5   5   1   51.70    5.22
  -6  -5  -1    1.40    2.69
  -6  -5  -1    2.58    1.86
  -6  -5  -1    2.99    1.43
  -6  -5  -1    2.61    1.23
   6   5   1    1.39    1.40
   6   5   1    2.56    2.08
   6   5   1    1.14    2.60
   6   5   1    3.67    1.54
  -7  -5  -1    2.83    1.95
  -7  -5  -1    3.10    1.86
  -7  -5  -1    4.06    1.31
  -7  -5  -1    4.64    3.44
   7   5   1    2.02    1.58
   7   5   1    1.81    3.31
   7   5   1    2.74    1.92
   7   5   1   -1.09    1.80
  -8  -5  -1   22.44    3.23
  -8  -5  -1   27.64    5.05
  -8  -5  -1   24.64    5.73
  -8  -5  -1   21.77    4.51
   8   5   1   21.21    3.74
   8   5   1   18.19    5.49
   8   5   1   16.30    4.56
   8   5   1   19.89    4.51
  -9  -5  -1    6.06    3.61
  -9  -5  -1    1.57    2.56
  -9  -5  -1    4.06    2.96
  -9  -5  -1    4.43    3.21
   9   5   1    5.60    2.57
   9   5   1    3.77    2.92
   9   5   1    4.06    2.60
 -10  -5  -1   13.36    4.08
 -10  -5  -1   21.03    7.00
 -10  -5  -1   11.07    4.28
 -10  -5  -1    6.77    2.96
  10   5   1   11.30    3.85
  10   5   1    4.55    3.51
  10   5   1   11.84    3.14
 -11  -5  -1    6.20    3.09
  11   5   1    4.11    3.14
  11   5   1    1.73    2.02
  11   5   1    0.35    2.94
   9  -6  -1   19.40    5.72
   9  -6  -1    8.80    5.40
  -9   6   1   13.46    4.45
  -9   6   1   19.08    6.27
  -9   6   1    7.46    4.60
   8  -6  -1    4.23    3.18
   8  -6  -1    9.60    4.64
  -8   6   1    3.51    2.99
  -8   6   1    7.98    2.93
  -8   6   1    9.78    5.11
  -8   6   1    6.90    3.88
   7  -6  -1   16.47    4.71
   7  -6  -1   12.59    4.51
   7  -6  -1   23.23    5.63
   7  -6  -1   13.97    4.55
  -7   6   1   12.35    3.06
  -7   6   1    9.08    3.98
  -7   6   1   12.61    3.77
  -7   6   1   12.97    4.15
   6  -6  -1   52.40    7.29
   6  -6  -1   60.68    7.86
   6  -6  -1   63.69    8.17
  -6   6   1   66.18   11.92
  -6   6   1   60.97    6.74
  -6   6   1   44.86    7.82
  -6   6   1   57.08    6.22
   5  -6  -1    2.49    2.33
   5  -6  -1    2.20    1.74
   5  -6  -1    1.77    0.89
   5  -6  -1   -0.49    1.89
  -5   6   1    6.12    1.98
  -5   6   1    1.67    2.19
  -5   6   1    2.02    2.27
  -5   6   1    1.27    1.74
   4  -6  -1   44.05    6.23
   4  -6  -1   44.62    3.68
   4  -6  -1   43.63    5.86
   4  -6  -1   40.12    5.45
  -4   6   1   42.09    6.74
  -4   6   1   48.37    6.02
  -4   6   1   44.52    5.12
  -4   6   1   48.30    5.16
   3  -6  -1   -0.46    0.52
   3  -6  -1   -0.27    1.34
   3  -6  -1    2.77    1.72
   3  -6  -1    1.12    1.68
  -3   6   1    0.10    1.23
  -3   6   1   -1.15    1.34
  -3   6   1   -0.74    1.76
  -3   6   1    0.97    1.18
  -3   6   1    1.09    1.00
   2  -6  -1    4.21    2.12
   2  -6  -1    4.67    2.14
   2  -6  -1    6.69    2.35
   2  -6  -1    5.61    1.48
  -2   6   1    8.28    2.75
  -2   6   1    8.22    2.31
  -2   6   1    5.33    2.98
  -2   6   1    4.46    1.66
  -2   6   1    5.62    1.68
   1  -6  -1    2.90    1.19
   1  -6  -1    2.88    1.39
   1  -6  -1    1.95    1.78
   1  -6  -1    1.04    2.09
  -1   6   1    3.94    1.22
  -1   6   1    2.60    1.38
  -1   6   1    2.35    1.41
  -1   6   1    4.57    2.20
  -1   6   1    3.49    2.19
   0  -6  -1  213.85   16.87
   0  -6  -1  240.73   15.13
   0  -6  -1  254.11   15.21
   0   6   1  240.45   14.21
   0   6   1  253.24   14.60
   0   6   1  237.22   17.30
   0   6   1  265.09   15.40
   0   6   1  259.45   17.04
  -1  -6  -1   26.04    4.45
  -1  -6  -1   22.63    3.16
  -1  -6  -1   13.20    3.87
  -1  -6  -1   23.75    2.99
   1   6   1   21.48    2.55
   1   6   1   24.73    3.05
   1   6   1   31.27    4.91
   1   6   1   28.42    3.65
   1   6   1   23.31    4.10
  -2  -6  -1  130.76    9.06
  -2  -6  -1  154.38   11.08
  -2  -6  -1  134.51    9.45
   2   6   1  135.26    9.18
   2   6   1  137.73    8.19
   2   6   1  130.41    9.85
  -3  -6  -1  298.65   18.70
  -3  -6  -1  305.78   18.33
   3   6   1  318.82   16.83
   3   6   1  329.42   18.28
   3   6   1  320.65   18.55
   3   6   1  332.69   19.22
  -4  -6  -1    2.21    1.37
  -4  -6  -1    2.12    2.33
  -4  -6  -1    1.60    1.29
   4   6   1    3.88    1.41
   4   6   1    2.19    1.45
  -5  -6  -1   68.40    5.70
  -5  -6  -1   53.76    5.81
  -5  -6  -1   57.58    8.39
   5   6   1   65.55    5.67
   5   6   1   51.21    6.18
   5   6   1   61.28    5.15
   5   6   1   55.95    4.99
  -6  -6  -1    9.97    4.44
  -6  -6  -1    6.81    2.37
  -6  -6  -1   11.66    2.61
   6   6   1    9.77    2.77
  -7  -6  -1   12.33    3.19
  -7  -6  -1    8.40    2.65
  -7  -6  -1   10.38    4.57
  -7  -6  -1   12.14    2.42
   7   6   1    6.77    2.94
   7   6   1   11.99    2.88
   7   6   1   11.11    3.30
   7   6   1    6.10    3.91
  -8  -6  -1   20.13    3.64
  -8  -6  -1   20.58    6.31
  -8  -6  -1   17.65    3.82
  -8  -6  -1   15.33    3.59
   8   6   1    9.06    3.63
   8   6   1   17.53    4.78
   8   6   1   11.33    3.60
   8   6   1   25.26    3.97
  -9  -6  -1   40.30    7.40
  -9  -6  -1   38.28    4.44
  -9  -6  -1   25.47    5.76
  -9  -6  -1   44.87    9.36
  -9  -6  -1   41.43    5.59
   9   6   1   26.05    5.63
   9   6   1   30.71    7.35
   9   6   1   28.70    4.57
 -10  -6  -1   28.67    6.43
 -10  -6  -1   24.03    5.08
 -10  -6  -1   26.38    7.96
 -10  -6  -1   21.33    4.91
  10   6   1   22.19    4.91
  10   6   1   21.35    4.16
  11   6   1   15.19    4.70
   9  -7  -1    0.12    3.10
   8  -7  -1    5.35    3.86
   8  -7  -1   -2.94    2.44
  -8   7   1   -1.99    2.00
  -8   7   1   -0.03    3.35
  -8   7   1    7.63    4.23
   7  -7  -1    7.85    4.29
   7  -7  -1    4.29    2.96
  -7   7   1    9.34    4.19
  -7   7   1    9.18    2.94
  -7   7   1    0.43    3.74
  -7   7   1    9.38    3.70
   6  -7  -1   43.58    6.72
   6  -7  -1   40.74    6.90
   6  -7  -1   55.55    7.85
   6  -7  -1   42.30    7.11
  -6   7   1   43.31    6.63
  -6   7   1   47.45    6.83
  -6   7   1   46.39    8.12
  -6   7   1   55.68    6.40
   5  -7  -1   27.50    5.05
   5  -7  -1   26.00    2.80
   5  -7  -1   32.56    5.84
   5  -7  -1   32.68    2.66
   5  -7  -1   17.09    5.51
  -5   7   1   18.07    5.75
  -5   7   1   30.07    4.73
  -5   7   1   38.12    4.99
  -5   7   1   29.42    6.18
   4  -7  -1   55.84    4.62
   4  -7  -1   62.39    7.24
   4  -7  -1   59.53    7.65
   4  -7  -1   57.81    7.70
  -4   7   1   53.39    8.02
  -4   7   1   55.36    6.11
  -4   7   1   71.22    6.40
  -4   7   1   63.12    7.31
  -4   7   1   65.87    5.01
   3  -7  -1   11.39    3.55
   3  -7  -1    8.00    3.09
   3  -7  -1   22.35    3.74
   3  -7  -1   13.40    3.16
  -3   7   1   14.28    3.75
  -3   7   1   17.30    2.67
  -3   7   1   12.08    4.19
   2  -7  -1    7.30    3.06
   2  -7  -1    9.06    2.01
   2  -7  -1    4.31    3.94
   2  -7  -1    7.23    2.74
  -2   7   1    6.15    3.05
  -2   7   1    7.92    2.78
  -2   7   1   10.04    2.58
  -2   7   1   11.40    2.29
   1  -7  -1    5.06    2.02
   1  -7  -1    5.01    1.72
   1  -7  -1    2.89    2.10
  -1   7   1    4.67    1.72
  -1   7   1    5.07    2.45
  -1   7   1    4.75    1.69
  -1   7   1    3.02    2.32
  -1   7   1    5.11    1.67
   0  -7  -1    4.00    2.55
   0  -7  -1    5.10    1.99
   0  -7  -1    2.89    2.14
   0  -7  -1    7.40    1.97
   0   7   1    7.47    2.84
   0   7   1    6.60    1.75
   0   7   1    5.81    1.85
   0   7   1    6.54    3.48
   0   7   1    6.56    2.24
  -1  -7  -1   35.06    5.78
  -1  -7  -1   41.96    4.60
  -1  -7  -1   43.72    4.33
   1   7   1   50.25    6.78
   1   7   1   44.55    6.22
   1   7   1   43.67    4.49
  -2  -7  -1   19.97    3.23
  -2  -7  -1   25.42    3.46
   2   7   1   23.54    3.25
   2   7   1   14.81    4.39
   2   7   1   23.57    2.66
  -3  -7  -1    6.38    2.86
  -3  -7  -1   11.03    2.33
  -3  -7  -1   11.81    3.70
  -3  -7  -1    8.17    2.22
   3   7   1    5.45    3.06
   3   7   1    8.21    2.21
   3   7   1    7.69    1.47
   3   7   1    7.93    2.48
   3   7   1    9.93    2.19
  -4  -7  -1   44.84    4.82
  -4  -7  -1   33.90    4.20
   4   7   1   26.98    9.77
   4   7   1   36.54    4.40
   4   7   1   31.01    2.65
   4   7   1   38.64    4.48
   4   7   1   40.11    4.11
  -5  -7  -1    6.27    2.05
  -5  -7  -1    4.31    1.95
  -5  -7  -1    1.20    2.93
   5   7   1    4.77    2.48
   5   7   1    6.40    1.88
   5   7   1    5.07    2.08
  -6  -7  -1   54.55    5.42
  -6  -7  -1   56.32    9.50
  -6  -7  -1   46.90    5.67
   6   7   1   47.94    4.89
   6   7   1   49.56    6.25
   6   7   1   51.72    5.55
   6   7   1   45.67    4.70
  -7  -7  -1    4.97    2.14
  -7  -7  -1    5.82    4.10
  -7  -7  -1    2.57    1.52
   7   7   1    3.59    2.17
   7   7   1    3.15    1.90
   7   7   1    3.99    3.33
   7   7   1    1.94    1.97
  -8  -7  -1    2.21    2.29
  -8  -7  -1    1.47    2.16
  -8  -7  -1    6.24    2.20
  -8  -7  -1    7.57    4.50
   8   7   1    6.24    2.74
   8   7   1   -0.68    3.52
   8   7   1    0.99    2.01
   8   7   1    0.82    3.96
  -9  -7  -1    6.13    3.84
  -9  -7  -1    4.71    4.43
  -9  -7  -1    1.68    2.64
   9   7   1    6.41    2.90
   9   7   1    8.17    2.61
   9   7   1    2.55    2.84
   9   7   1    8.44    5.37
 -10  -7  -1   23.19    6.34
 -10  -7  -1   19.78    5.59
 -10  -7  -1   20.02    4.54
 -10  -7  -1   23.39    7.47
  10   7   1   34.52    5.63
  10   7   1   30.71    5.50
  10   7   1   24.27    4.87
   8  -8  -1   13.15    5.70
   8  -8  -1   11.02    6.86
  -8   8   1   25.40    5.45
  -8   8   1   18.64    4.68
  -8   8   1    7.16    4.48
   7  -8  -1    5.64    3.91
   7  -8  -1    2.08    3.06
  -7   8   1   -2.10    3.64
  -7   8   1    2.49    2.47
  -7   8   1    0.12    2.81
   6  -8  -1    6.52    1.41
   6  -8  -1    2.97    2.43
   6  -8  -1    3.70    3.75
   6  -8  -1    2.06    3.17
   6  -8  -1    2.44    3.13
  -6   8   1    4.69    3.30
  -6   8   1    6.13    2.97
  -6   8   1    6.45    3.48
  -6   8   1    8.86    2.88
   5  -8  -1   12.19    2.17
   5  -8  -1   13.75    5.16
   5  -8  -1   10.13    2.07
   5  -8  -1    9.16    4.04
   5  -8  -1    8.24    3.24
  -5   8   1   10.15    3.18
  -5   8   1    6.81    3.73
  -5   8   1    9.47    3.58
  -5   8   1   11.16    3.54
   4  -8  -1   79.23    6.05
   4  -8  -1   89.63   10.14
   4  -8  -1   68.73    9.33
   4  -8  -1   80.08    8.73
  -4   8   1   86.59    6.51
  -4   8   1   77.45    7.35
  -4   8   1   92.59    9.31
  -4   8   1   71.98    9.82
  -4   8   1   82.75    8.06
   3  -8  -1   46.50    6.17
   3  -8  -1   42.13    7.04
   3  -8  -1   50.72    4.54
   3  -8  -1   37.25    6.70
  -3   8   1   39.42    7.07
  -3   8   1   46.86    4.62
  -3   8   1   51.77    7.93
  -3   8   1   51.83    5.86
  -3   8   1   47.75    5.40
   2  -8  -1  107.15   11.31
   2  -8  -1  115.29    8.09
   2  -8  -1  103.89    9.29
  -2   8   1  119.14    9.48
  -2   8   1  127.42   10.96
  -2   8   1  116.36    8.81
  -2   8   1  115.31    8.30
  -2   8   1   99.69   11.29
   1  -8  -1  195.67   13.88
   1  -8  -1  192.25   12.26
   1  -8  -1  179.96   15.79
  -1   8   1  207.04   15.40
  -1   8   1  200.32   12.86
  -1   8   1  201.42   13.66
  -1   8   1  175.26   15.73
  -1   8   1  196.50   12.62
   0  -8  -1   24.58    3.30
   0  -8  -1   16.62    4.55
   0  -8  -1   24.11    3.70
   0   8   1   23.01    5.44
   0   8   1   23.42    3.73
   0   8   1   20.26    3.08
   0   8   1   20.81    3.30
   0   8   1   24.55    6.09
  -1  -8  -1  134.27    9.39
  -1  -8  -1  137.62   12.09
  -1  -8  -1  126.87    9.84
   1   8   1  123.75   11.86
   1   8   1  134.76   10.50
   1   8   1  140.54    9.65
   1   8   1  133.75   12.40
   1   8   1  132.97    8.93
  -2  -8  -1   36.41    4.75
  -2  -8  -1   56.47    5.20
  -2  -8  -1   49.86    6.62
   2   8   1   50.99    5.10
   2   8   1   36.84    5.26
   2   8   1   51.63    4.31
  -3  -8  -1   21.19    3.44
  -3  -8  -1   30.12    5.12
  -3  -8  -1   22.66    3.62
   3   8   1   24.90    3.64
   3   8   1   18.88    2.57
   3   8   1   20.27    5.35
   3   8   1   18.33    5.23
  -4  -8  -1    9.70    2.39
   4   8   1   12.16    2.61
   4   8   1    5.69    3.32
   4   8   1    9.26    3.28
  -5  -8  -1  103.93    8.36
  -5  -8  -1  103.68    8.77
   5   8   1  109.51    8.66
   5   8   1   74.85   10.20
   5   8   1  108.78    8.02
  -6  -8  -1   12.37    3.08
  -6  -8  -1    9.27    3.32
  -6  -8  -1    1.35    3.61
   6   8   1   15.47    3.54
   6   8   1   11.04    2.49
   6   8   1    5.96    3.75
   6   8   1   11.44    5.45
  -7  -8  -1   47.00    5.84
  -7  -8  -1   48.71    5.68
   7   8   1   30.43    7.60
   7   8   1   52.28    7.22
   7   8   1   55.62    6.13
   7   8   1   56.56    5.40
  -8  -8  -1   36.42    4.81
  -8  -8  -1   40.47    5.71
  -8  -8  -1   36.54    9.53
   8   8   1   40.19    6.16
   8   8   1   33.47    4.67
   8   8   1   20.18    6.79
   8   8   1   36.30    5.63
  -9  -8  -1   18.00    3.83
  -9  -8  -1   15.40    5.63
  -9  -8  -1   18.10    4.26
   9   8   1   17.58    8.59
   9   8   1   28.25    4.94
   9   8   1   13.66    3.89
   9   8   1   17.73    5.03
 -10  -8  -1   29.66    5.38
 -10  -8  -1    9.28    5.46
 -10  -8  -1    5.82    4.66
  10   8   1   17.02    4.38
  10   8   1   15.13    3.94
   8  -9  -1   21.35    7.40
   8  -9  -1   18.41    6.04
  -8   9   1   29.87    8.35
  -8   9   1   21.71    8.26
   7  -9  -1    7.20    4.32
   7  -9  -1    2.26    4.49
  -7   9   1    4.35    4.60
  -7   9   1    7.00    3.07
  -7   9   1    5.34    4.27
   6  -9  -1    2.18    1.13
   6  -9  -1    3.07    3.15
   6  -9  -1   -3.98    3.05
  -6   9   1    4.79    2.64
  -6   9   1    2.69    4.40
  -6   9   1    2.37    2.82
  -6   9   1    3.28    3.68
   5  -9  -1   13.41    5.38
   5  -9  -1   15.54    5.53
   5  -9  -1   17.63    2.90
   5  -9  -1   10.96    4.31
   5  -9  -1   11.29    2.38
   5  -9  -1    9.95    4.29
  -5   9   1   11.30    3.60
  -5   9   1   17.44    3.99
  -5   9   1   16.68    5.25
  -5   9   1   12.18    4.64
   4  -9  -1   18.92    5.14
   4  -9  -1   16.98    4.43
   4  -9  -1   20.56    3.16
   4  -9  -1   33.59    8.24
   4  -9  -1   21.06    6.32
  -4   9   1   15.31    3.54
  -4   9   1   11.19    4.07
  -4   9   1   23.75    5.13
  -4   9   1   20.84    3.62
  -4   9   1   21.95    5.51
   3  -9  -1    7.68    2.25
   3  -9  -1    7.07    3.25
   3  -9  -1    3.53    2.63
   3  -9  -1    6.68    3.25
  -3   9   1    5.57    2.21
  -3   9   1    3.98    3.89
  -3   9   1   10.49    2.52
  -3   9   1    7.35    3.49
  -3   9   1    7.84    3.01
   2  -9  -1   24.83    3.34
   2  -9  -1   18.20    5.51
   2  -9  -1   25.60    7.11
   2  -9  -1   22.72    4.91
  -2   9   1   20.70    6.12
  -2   9   1   33.77    5.64
  -2   9   1   27.85    4.15
  -2   9   1   25.49    3.70
  -2   9   1   27.81    4.50
   1  -9  -1   64.54    5.98
   1  -9  -1   73.49    7.43
   1  -9  -1   73.39    9.42
  -1   9   1   73.46    7.32
  -1   9   1   74.74    6.65
  -1   9   1   72.04    6.52
  -1   9   1   61.65    8.93
  -1   9   1   74.76    8.71
   0  -9  -1   26.76    6.35
   0  -9  -1   24.45    3.63
   0  -9  -1   24.32    3.45
   0  -9  -1   16.33    5.12
   0   9   1   34.93    5.97
   0   9   1   29.76    7.15
   0   9   1   31.22    4.74
   0   9   1   32.30    4.60
  -1  -9  -1   47.33    5.55
  -1  -9  -1   46.11    4.92
  -1  -9  -1   39.60    6.89
   1   9   1   43.03    5.65
   1   9   1   40.59    6.97
   1   9   1   50.85    5.38
   1   9   1   53.74    4.85
   1   9   1   51.68    7.25
  -2  -9  -1   12.26    4.31
  -2  -9  -1   22.47    3.57
  -2  -9  -1   23.76    3.79
   2   9   1   24.28    3.66
   2   9   1   28.05    4.56
   2   9   1   12.32    4.29
  -3  -9  -1    2.09    2.90
  -3  -9  -1    5.99    2.94
  -3  -9  -1    3.63    1.90
   3   9   1    2.36    2.88
   3   9   1    8.48    2.23
   3   9   1    7.08    2.76
  -4  -9  -1    2.62    1.49
  -4  -9  -1    7.78    4.03
  -4  -9  -1    6.51    2.45
  -4  -9  -1    0.48    2.96
   4   9   1    6.30    2.17
   4   9   1    6.95    3.77
   4   9   1    7.57    2.91
   4   9   1    5.03    1.35
   4   9   1    5.83    2.57
  -5  -9  -1    5.32    4.00
  -5  -9  -1    7.91    2.93
  -5  -9  -1    7.71    2.73
   5   9   1    9.81    1.48
   5   9   1    6.39    2.36
   5   9   1    8.42    2.44
   5   9   1    5.54    3.16
   5   9   1    6.91    2.57
  -6  -9  -1   15.10    3.65
  -6  -9  -1    9.93    4.45
  -6  -9  -1   12.98    3.62
   6   9   1    1.66    4.18
   6   9   1   13.08    3.68
   6   9   1   10.09    3.60
   6   9   1   11.68    2.90
  -7  -9  -1   -0.70    1.62
  -7  -9  -1    1.06    3.81
  -7  -9  -1   -2.64    2.07
   7   9   1    1.27    2.68
   7   9   1    1.30    4.19
   7   9   1   -0.45    2.13
   7   9   1    0.60    1.45
  -8  -9  -1    7.09    3.35
  -8  -9  -1    6.31    4.64
  -8  -9  -1    5.50    2.69
   8   9   1    4.41    3.02
   8   9   1    5.32    4.51
  -9  -9  -1   -5.44    4.37
  -9  -9  -1   -2.42    1.35
   9   9   1    2.74    3.12
   9   9   1    2.40    2.75
   9   9   1   -0.05    2.08
 -10  -9  -1   14.81    4.23
 -10  -9  -1   15.47    6.56
 -10  -9  -1   12.10    3.30
  10   9   1   12.15    2.71
  10   9   1   12.36    4.64
  10   9   1   20.39    6.75
   7 -10  -1   12.08    5.92
   7 -10  -1   21.82    8.01
  -7  10   1   18.37    4.92
  -7  10   1   14.29    5.64
   6 -10  -1   24.04    6.74
   6 -10  -1   19.93    2.88
   6 -10  -1   24.77    3.12
   6 -10  -1   13.57    3.41
  -6  10   1   18.96    6.83
  -6  10   1   28.33    7.42
  -6  10   1   18.02    4.72
   5 -10  -1   27.48    3.45
   5 -10  -1   33.16    5.87
   5 -10  -1   24.46    3.78
   5 -10  -1   25.41    5.85
   5 -10  -1   27.05    7.67
  -5  10   1   28.94    5.60
  -5  10   1   26.45    5.68
  -5  10   1   23.26    7.57
  -5  10   1   28.19    6.77
   4 -10  -1    4.69    2.01
   4 -10  -1    4.95    3.59
   4 -10  -1    7.66    4.63
   4 -10  -1   15.17    5.04
   4 -10  -1   11.51    4.34
  -4  10   1    6.24    2.44
  -4  10   1    6.70    2.43
  -4  10   1    3.34    2.24
  -4  10   1    7.18    4.12
  -4  10   1   -0.15    3.34
   3 -10  -1   23.05    6.58
   3 -10  -1   38.13    9.16
   3 -10  -1   24.66    5.34
   3 -10  -1   27.85    3.94
   3 -10  -1   30.26    6.57
  -3  10   1   22.43    6.62
  -3  10   1   33.45    4.54
  -3  10   1   32.35    4.81
  -3  10   1   42.78    8.33
   2 -10  -1   13.29    5.64
   2 -10  -1    5.67    2.65
   2 -10  -1    5.66    2.25
   2 -10  -1   10.26    3.48
   2 -10  -1    4.74    3.35
  -2  10   1    7.22    2.42
  -2  10   1    9.42    2.55
  -2  10   1    9.42    4.03
  -2  10   1    9.35    4.51
  -2  10   1    5.82    2.72
   1 -10  -1   12.70    5.18
   1 -10  -1    9.68    2.88
   1 -10  -1    8.43    3.15
   1 -10  -1    5.82    2.23
   1 -10  -1    7.67    4.01
  -1  10   1    7.93    2.77
  -1  10   1   11.69    2.91
  -1  10   1   13.37    3.40
  -1  10   1   11.48    4.70
  -1  10   1    7.58    3.78
   0 -10  -1    5.29    3.23
   0 -10  -1    3.27    2.26
   0 -10  -1    3.79    1.98
   0 -10  -1    0.45    2.23
   0  10   1    6.96    2.25
   0  10   1    3.11    2.73
   0  10   1    3.78    3.46
   0  10   1    2.79    1.58
   0  10   1    5.10    2.26
  -1 -10  -1  146.36   15.20
  -1 -10  -1  194.11   12.88
  -1 -10  -1  188.04   13.65
   1  10   1  178.75   13.08
   1  10   1  209.59   12.68
   1  10   1  189.96   14.29
   1  10   1  199.63   16.68
   1  10   1  189.13   16.89
  -2 -10  -1   17.05    3.87
  -2 -10  -1   18.10    3.47
  -2 -10  -1   11.34    4.50
   2  10   1   19.56    3.91
   2  10   1   19.90    5.03
   2  10   1   25.32    7.04
   2  10   1   13.43    2.77
  -3 -10  -1  105.97    8.75
  -3 -10  -1  108.81   11.21
  -3 -10  -1  110.17    9.25
   3  10   1  104.95   10.16
   3  10   1   95.07   11.15
   3  10   1  106.97    9.04
   3  10   1  105.19    7.54
  -4 -10  -1  115.03   11.78
  -4 -10  -1  102.16    9.42
  -4 -10  -1  105.57    9.10
   4  10   1  121.11    9.61
   4  10   1  119.22    7.62
   4  10   1  102.60   10.37
   4  10   1  121.96    9.51
  -5 -10  -1    6.06    2.41
  -5 -10  -1    5.75    4.38
  -5 -10  -1    4.78    2.70
   5  10   1    8.74    2.84
   5  10   1    7.10    3.00
   5  10   1    7.42    1.53
   5  10   1    8.28    2.82
  -6 -10  -1   60.49    6.61
  -6 -10  -1   52.58    6.14
   6  10   1   59.96    6.87
   6  10   1   42.45    7.27
   6  10   1   29.59    8.76
   6  10   1   49.78    5.57
  -7 -10  -1    3.03    4.11
  -7 -10  -1    2.73    2.51
  -7 -10  -1    1.85    1.89
   7  10   1    5.15    2.03
   7  10   1    4.34    2.82
   7  10   1    3.71    2.94
   7  10   1   16.47    6.15
  -8 -10  -1    5.14    4.62
  -8 -10  -1    0.69    3.05
  -8 -10  -1    1.98    2.17
   8  10   1    2.59    3.03
   8  10   1   -1.24    2.49
   8  10   1    0.99    1.84
   8  10   1   10.42    5.12
  -9 -10  -1    3.66    5.89
  -9 -10  -1    6.81    2.86
  -9 -10  -1    6.30    3.42
   9  10   1    6.75    3.63
   9  10   1    3.68    3.70
 -10 -10  -1   10.11    8.37
 -10 -10  -1   31.44    4.92
  10  10   1   22.62    5.92
   6 -11  -1   11.25    5.58
   6 -11  -1   12.16    2.92
   6 -11  -1   19.97    2.59
   6 -11  -1   12.06    3.65
   6 -11  -1   11.05    4.66
  -6  11   1   13.51    6.51
  -6  11   1    3.59    5.53
  -6  11   1   19.44    7.28
   5 -11  -1   32.64    7.57
   5 -11  -1   22.34    7.57
   5 -11  -1   28.75    3.71
   5 -11  -1   23.16    5.76
  -5  11   1   26.27    7.59
  -5  11   1   17.64    6.34
  -5  11   1   29.82    6.25
   4 -11  -1    8.53    4.01
   4 -11  -1    2.73    3.13
   4 -11  -1   13.41    4.20
   4 -11  -1    6.20    2.45
   4 -11  -1    4.63    4.41
  -4  11   1    9.29    4.41
  -4  11   1    7.26    3.31
  -4  11   1    8.81    3.30
  -4  11   1   20.17    4.42
  -4  11   1    3.05    3.74
   3 -11  -1   34.01   10.44
   3 -11  -1   23.99    3.91
   3 -11  -1   18.99    6.93
   3 -11  -1   19.61    4.65
  -3  11   1   30.03    5.65
  -3  11   1   32.38    5.59
  -3  11   1   28.52    8.03
  -3  11   1   18.51    5.52
  -3  11   1   33.02    5.61
   2 -11  -1    7.50    3.01
   2 -11  -1    9.69    2.85
   2 -11  -1    9.97    4.04
   2 -11  -1    6.97    4.58
   2 -11  -1   13.50    5.87
  -2  11   1    7.54    4.37
  -2  11   1    9.83    6.04
  -2  11   1   21.90    4.35
  -2  11   1    9.80    3.10
  -2  11   1   11.94    4.21
   1 -11  -1   12.99    3.19
   1 -11  -1    8.56    4.81
   1 -11  -1    7.19    2.94
   1 -11  -1   11.40    4.94
   1 -11  -1   11.88    4.22
  -1  11   1   15.01    3.38
  -1  11   1   13.89    3.79
  -1  11   1   12.37    3.94
  -1  11   1    4.74    4.05
  -1  11   1   15.48    5.45
   0 -11  -1   -1.33    2.76
   0 -11  -1    3.24    3.18
   0 -11  -1    1.97    1.81
   0 -11  -1    2.95    2.39
   0 -11  -1   -1.16    1.59
   0  11   1    3.52    1.86
   0  11   1    0.86    2.98
   0  11   1    3.22    3.24
   0  11   1    3.27    2.16
   0  11   1    3.46    2.43
  -1 -11  -1   14.53    4.43
  -1 -11  -1   12.81    3.31
  -1 -11  -1    9.38    3.26
   1  11   1    4.31    4.28
   1  11   1   12.66    3.41
   1  11   1    5.52    2.31
   1  11   1   10.06    5.20
   1  11   1   12.77    4.04
  -2 -11  -1   10.15    3.13
  -2 -11  -1    4.54    3.25
  -2 -11  -1    8.30    2.52
  -2 -11  -1    6.11    1.90
   2  11   1    4.28    2.16
   2  11   1    7.63    2.07
   2  11   1    8.33    3.69
  -3 -11  -1    0.47    1.63
  -3 -11  -1   -2.81    1.96
  -3 -11  -1   -0.49    1.54
  -3 -11  -1    1.86    2.64
   3  11   1    2.35    2.23
   3  11   1    2.23    3.36
   3  11   1    2.12    1.32
  -4 -11  -1    9.34    4.01
  -4 -11  -1    2.11    1.47
  -4 -11  -1    5.55    3.30
   4  11   1    4.54    2.86
   4  11   1    5.06    4.28
   4  11   1    4.52    1.48
   4  11   1    7.23    2.63
   4  11   1    5.69    2.16
  -5 -11  -1    8.00    3.81
  -5 -11  -1    3.89    2.60
  -5 -11  -1    0.82    2.74
  -5 -11  -1    1.37    3.78
   5  11   1    5.75    4.43
   5  11   1    8.31    2.63
   5  11   1    2.79    2.08
   5  11   1    3.75    2.88
   5  11   1    0.45    1.14
  -6 -11  -1   -1.55    3.33
  -6 -11  -1   -1.46    1.66
  -6 -11  -1   -1.36    1.92
  -6 -11  -1    0.05    2.61
   6  11   1   -0.53    6.20
   6  11   1   -2.79    1.68
  -7 -11  -1    3.71    3.62
  -7 -11  -1   11.00    4.23
  -7 -11  -1    6.43    2.90
   7  11   1    2.89    2.39
   7  11   1    4.29    3.41
   7  11   1    9.19    2.82
   7  11   1    8.89    6.23
  -8 -11  -1    8.32    5.21
  -8 -11  -1   -0.17    1.91
   8  11   1    2.67    3.79
   8  11   1    4.20    1.97
   8  11   1   -1.15    3.29
  -9 -11  -1    2.66    4.32
  -9 -11  -1    3.70    2.58
  -9 -11  -1    7.40    5.46
   9  11   1   -1.73    3.92
   9  11   1   -1.09    3.19
   6 -12  -1    2.32    5.50
   6 -12  -1    4.11    4.37
  -6  12   1    2.38    2.73
  -6  12   1   10.70    6.88
  -6  12   1   -2.17    4.56
   5 -12  -1   -1.10    1.39
   5 -12  -1    2.57    4.49
   5 -12  -1    3.06    3.47
  -5  12   1    4.61    4.96
  -5  12   1    3.06    2.59
  -5  12   1    6.90    4.83
   4 -12  -1    5.26    2.22
   4 -12  -1    6.59    3.82
   4 -12  -1    6.73    4.09
  -4  12   1    8.17    3.55
  -4  12   1    2.62    3.81
  -4  12   1    5.38    3.05
   3 -12  -1   26.54    8.04
   3 -12  -1   60.50    7.17
   3 -12  -1   46.21    5.33
   3 -12  -1   43.70    6.93
  -3  12   1   33.86    6.01
  -3  12   1   35.03    9.38
  -3  12   1   42.89    6.58
  -3  12   1   52.87    9.24
  -3  12   1   41.97    5.89
   2 -12  -1   18.26    5.75
   2 -12  -1   19.36    8.07
   2 -12  -1   14.99    3.44
   2 -12  -1   14.66    4.23
  -2  12   1   16.88    7.36
  -2  12   1   22.55    4.63
  -2  12   1   22.28    7.38
  -2  12   1   21.81    5.45
  -2  12   1   21.44    4.91
   1 -12  -1   70.48    7.61
   1 -12  -1   86.37   12.00
   1 -12  -1   77.26    7.29
   1 -12  -1   86.25    9.03
  -1  12   1   84.87    7.90
  -1  12   1   63.26   10.39
  -1  12   1   73.49    7.97
  -1  12   1   63.55   14.62
   0 -12  -1   75.78    7.46
   0 -12  -1   76.69    8.36
   0 -12  -1   86.62   11.30
   0 -12  -1   73.48    7.03
   0  12   1   91.55    8.11
   0  12   1   73.63    8.57
   0  12   1   93.50   11.47
   0  12   1   60.96   10.32
   0  12   1   88.55    7.71
  -1 -12  -1    3.60    2.83
  -1 -12  -1    4.95    2.19
  -1 -12  -1    2.75    4.06
  -1 -12  -1   -0.64    2.70
   1  12   1    4.81    4.36
   1  12   1    3.35    2.68
   1  12   1    5.41    2.47
   1  12   1    1.77    2.38
  -2 -12  -1   50.76   10.45
  -2 -12  -1   55.50    7.02
  -2 -12  -1   55.86    6.69
   2  12   1   57.08   11.25
   2  12   1   57.28    6.85
   2  12   1   51.09    7.46
   2  12   1   55.22    5.87
  -3 -12  -1   10.01    3.83
  -3 -12  -1    3.21    3.61
  -3 -12  -1   17.89    5.21
  -3 -12  -1    9.57    2.74
   3  12   1   11.77    2.54
   3  12   1   13.42    3.77
   3  12   1   11.59    5.32
   3  12   1    9.35    3.63
  -4 -12  -1    1.06    3.38
  -4 -12  -1    0.36    3.56
  -4 -12  -1   -0.06    1.49
  -4 -12  -1    0.59    1.99
   4  12   1    2.82    4.35
   4  12   1    3.36    2.62
   4  12   1   -2.23    1.88
   4  12   1    0.33    1.38
   4  12   1   -0.82    1.99
  -5 -12  -1    7.93    3.98
  -5 -12  -1   -0.29    2.82
  -5 -12  -1    6.50    2.94
  -5 -12  -1    2.20    2.14
   5  12   1    5.67    3.37
   5  12   1    2.77    2.40
   5  12   1    3.15    4.60
   5  12   1    2.61    2.97
   5  12   1    4.29    1.39
  -6 -12  -1   72.13    7.71
  -6 -12  -1   54.85    9.28
  -6 -12  -1   44.89    6.60
   6  12   1   51.89    6.37
   6  12   1   53.19    4.24
   6  12   1   56.98    6.96
  -7 -12  -1    7.82    5.56
  -7 -12  -1   11.86    4.22
  -7 -12  -1    3.47    2.53
   7  12   1    1.44    2.37
   7  12   1   11.55    3.99
   7  12   1    6.80    4.60
  -8 -12  -1   37.66    7.60
  -8 -12  -1   30.14    9.03
  -8 -12  -1   36.77    5.81
   8  12   1   43.88    6.11
   8  12   1   35.34    7.88
  -9 -12  -1    7.19    6.76
  -9 -12  -1   12.38    3.81
  -9 -12  -1   23.47    5.56
   9  12   1    4.62    4.69
   5 -13  -1    3.83    5.19
   5 -13  -1   -3.61    3.15
   5 -13  -1   -1.23    1.46
  -5  13   1   10.66    5.36
  -5  13   1    2.00    3.08
   4 -13  -1    4.16    5.00
   4 -13  -1   -0.34    1.93
   4 -13  -1   -0.82    3.19
  -4  13   1    1.25    5.24
  -4  13   1   10.00    4.93
  -4  13   1    9.27    4.29
  -4  13   1   -2.47    3.10
   3 -13  -1    5.29    2.65
   3 -13  -1    4.87    2.72
   3 -13  -1    1.45    4.62
  -3  13   1   12.34    4.14
  -3  13   1   16.34    7.18
  -3  13   1   11.51    6.28
  -3  13   1   -0.53    3.87
   2 -13  -1    6.94    3.96
   2 -13  -1    9.76    5.23
   2 -13  -1    7.37    3.38
   2 -13  -1    8.95    2.96
   2 -13  -1    8.18    5.52
  -2  13   1   12.08    3.64
  -2  13   1    7.60    2.80
  -2  13   1   19.67    6.60
  -2  13   1   10.05    4.11
  -2  13   1   -1.33    3.53
   1 -13  -1    7.13    4.58
   1 -13  -1    5.80    3.77
   1 -13  -1    4.40    4.25
   1 -13  -1    3.46    2.71
   1 -13  -1    8.38    5.61
  -1  13   1   10.34    3.94
  -1  13   1   16.43   10.63
  -1  13   1   10.96    3.64
  -1  13   1    9.24    3.67
   0 -13  -1    7.11    3.35
   0 -13  -1    6.78    2.33
   0 -13  -1    0.97    3.82
   0 -13  -1    7.24    2.65
   0 -13  -1   13.70    5.18
   0  13   1   11.67    3.42
   0  13   1   10.97    2.97
   0  13   1    5.93    5.29
   0  13   1    7.30    4.65
   0  13   1    8.84    3.30
  -1 -13  -1    6.34    2.56
  -1 -13  -1    7.75    3.92
  -1 -13  -1    8.70    4.75
  -1 -13  -1   13.42    4.68
   1  13   1    9.23    2.78
   1  13   1    8.63    4.34
   1  13   1    6.89    3.27
   1  13   1   12.90    5.30
  -2 -13  -1   -1.05    3.31
  -2 -13  -1    3.63    4.02
  -2 -13  -1    3.83    3.22
  -2 -13  -1    1.27    1.91
   2  13   1    1.24    4.01
   2  13   1    3.82    2.38
   2  13   1    3.61    7.63
   2  13   1    3.24    3.11
  -3 -13  -1    2.91    2.74
  -3 -13  -1    0.30    3.77
  -3 -13  -1    6.82    3.08
  -3 -13  -1    3.32    3.24
   3  13   1    6.60    2.81
   3  13   1    3.91    2.07
   3  13   1    0.88    2.72
   3  13   1   -0.89    4.92
  -4 -13  -1    0.23    2.86
  -4 -13  -1    2.13    3.80
  -4 -13  -1    4.98    2.89
  -4 -13  -1    3.91    2.19
   4  13   1    3.93    3.54
   4  13   1   -6.20    4.12
   4  13   1    5.70    2.66
   4  13   1    3.80    2.40
   4  13   1    5.91    2.19
  -5 -13  -1    0.44    3.46
  -5 -13  -1    7.59    3.99
  -5 -13  -1   13.53    5.32
  -5 -13  -1    4.83    2.66
   5  13   1    4.22    3.23
   5  13   1    9.58    3.54
   5  13   1   13.39    5.86
   5  13   1    6.96    1.90
   5  13   1    4.81    4.27
  -6 -13  -1    7.59    4.02
  -6 -13  -1    4.37    2.63
  -6 -13  -1   -5.05    3.85
   6  13   1    2.59    2.67
   6  13   1    5.48    1.39
   6  13   1    1.16    3.39
  -7 -13  -1   11.00    6.32
  -7 -13  -1    5.63    3.08
  -7 -13  -1    6.62    3.36
   7  13   1    5.18    2.85
   7  13   1    8.09    4.53
  -8 -13  -1   10.95    6.54
  -8 -13  -1    7.00    3.55
   8  13   1    0.64    3.68
   8  13   1    3.17    2.30
   4 -14  -1   18.01    6.89
   4 -14  -1   21.18    4.27
   4 -14  -1   18.65    5.71
  -4  14   1   10.40    5.84
  -4  14   1   18.51    5.60
  -4  14   1   37.35    6.73
   3 -14  -1    9.58    5.53
   3 -14  -1   12.41    4.52
   3 -14  -1    5.03    2.77
  -3  14   1   16.71    7.09
  -3  14   1   12.61    5.02
  -3  14   1   21.03    5.67
   2 -14  -1   18.99    4.59
  -2  14   1   31.39    5.06
  -2  14   1   25.44    8.46
  -2  14   1   26.68    9.74
   1 -14  -1    0.09    2.22
   1 -14  -1    1.22    1.84
   1 -14  -1   -2.44    3.19
   1 -14  -1   -1.10    2.29
  -1  14   1    2.38    2.68
  -1  14   1    3.67    3.08
  -1  14   1   -2.80    3.26
  -1  14   1   -4.69    4.87
  -1  14   1   -3.58    2.45
   0 -14  -1    2.92    2.30
   0 -14  -1   -0.09    1.70
   0 -14  -1   -1.21    3.20
   0 -14  -1    1.98    4.12
   0 -14  -1   -4.90    2.80
   0  14   1    4.21    5.23
   0  14   1    2.87    2.74
   0  14   1    2.61    2.38
  -1 -14  -1    5.69    2.93
  -1 -14  -1   -0.28    4.16
  -1 -14  -1    0.08    2.66
  -1 -14  -1   14.66    6.41
   1  14   1   26.75    7.31
   1  14   1    6.32    2.85
   1  14   1    7.47    2.80
   1  14   1    1.75    2.53
  -2 -14  -1   70.74   14.16
  -2 -14  -1   66.93    8.28
  -2 -14  -1   65.80    7.58
   2  14   1   77.62   16.58
   2  14   1   81.75    7.64
   2  14   1   83.38    8.28
   2  14   1   61.76   11.36
  -3 -14  -1    5.52    3.73
  -3 -14  -1   -0.76    2.83
  -3 -14  -1    1.21    2.19
  -3 -14  -1   16.89    6.84
   3  14   1    8.82    4.21
   3  14   1    3.53    2.63
   3  14   1    3.84    3.91
  -4 -14  -1   80.85    8.65
  -4 -14  -1   72.12    8.45
   4  14   1   69.30    6.94
   4  14   1   80.51   10.43
  -5 -14  -1   38.80    6.23
  -5 -14  -1   35.11    6.57
   5  14   1   38.74    8.56
   5  14   1   35.32    5.95
   5  14   1   40.67    4.80
  -6 -14  -1   10.35    4.14
  -6 -14  -1    3.04    4.65
   6  14   1    4.98    1.38
   6  14   1    4.25    2.46
   6  14   1    4.82    3.58
  -7 -14  -1   36.35    6.95
  -7 -14  -1   19.21    8.50
  -7 -14  -1   49.02    7.28
   7  14   1   44.26    6.54
   7  14   1   24.10    8.06
  -8 -14  -1    4.65    5.22
   8  14   1    9.29    4.31
   8  14   1    5.01    3.21
   3 -15  -1    1.86    2.52
   3 -15  -1    4.71    5.82
   3 -15  -1    1.48    2.60
  -3  15   1   -4.80    3.93
  -3  15   1   10.80    3.62
   2 -15  -1    5.81    3.14
   2 -15  -1    9.10    3.55
  -2  15   1    8.18    3.92
  -2  15   1    4.05    6.39
  -2  15   1   18.06    6.25
   1 -15  -1   13.79    4.04
   1 -15  -1   16.79    4.50
   1 -15  -1    6.69    5.86
  -1  15   1   21.35    7.84
  -1  15   1   21.17    5.12
   0 -15  -1    6.00    5.23
   0 -15  -1    6.56    3.26
   0 -15  -1    1.97    2.17
   0  15   1   12.09    4.30
   0  15   1    5.23    5.28
   0  15   1    7.51    4.21
  -1 -15  -1    7.16    5.03
  -1 -15  -1    0.01    2.17
  -1 -15  -1    5.35    3.72
   1  15   1   -5.64    2.79
   1  15   1   -0.71    2.87
  -2 -15  -1    5.32    4.61
  -2 -15  -1    3.61    4.58
  -2 -15  -1   14.58    4.01
   2  15   1    6.50    4.21
   2  15   1   15.04    5.94
  -3 -15  -1   -5.67    3.54
  -3 -15  -1    3.14    2.57
   3  15   1    1.23    3.25
   3  15   1    2.33    2.74
  -4 -15  -1    1.23    2.26
  -4 -15  -1    0.53    4.31
  -4 -15  -1    1.61    3.84
   4  15   1   -2.14    3.71
   4  15   1    1.21    2.20
  -5 -15  -1    9.48    3.92
  -5 -15  -1    0.81    5.14
  -5 -15  -1    1.66    2.41
   5  15   1    4.78    3.39
   5  15   1   -1.48    4.41
   5  15   1    5.42    2.23
  -6 -15  -1    3.48    3.24
  -6 -15  -1   -8.54    6.32
  -6 -15  -1   12.81    5.17
   6  15   1    9.04    2.16
   6  15   1   -0.31    2.52
  -7 -15  -1   -1.53    2.11
  -7 -15  -1    2.92    6.15
  -7 -15  -1    7.62    3.93
   7  15   1   -5.28    6.11
   7  15   1   -3.17    2.44
  -2  16   1   20.03    6.06
   1 -16  -1    4.33    2.89
   1 -16  -1    6.34    3.58
   1 -16  -1   10.84    7.42
  -1  16   1   15.41    5.03
  -1  16   1    0.25    4.21
   0 -16  -1   24.34    6.25
   0 -16  -1   26.42    4.79
   0 -16  -1   30.36    6.06
   0  16   1   39.14    8.72
  -1 -16  -1   15.02    5.37
  -1 -16  -1   29.14    5.33
   1  16   1   26.91    7.82
  -2 -16  -1   13.74    4.39
  -2 -16  -1    0.11    4.34
   2  16   1    9.61    4.35
   2  16   1    9.94    3.90
  -3 -16  -1   18.31    5.31
  -3 -16  -1   40.01    6.87
   3  16   1   26.75    7.30
   3  16   1   24.17    5.06
  -4 -16  -1    3.00    3.37
  -4 -16  -1   -1.51    3.75
  -4 -16  -1    1.85    7.55
   4  16   1    4.22    2.07
   4  16   1    0.41    4.55
  -5 -16  -1   -0.44    4.54
  -5 -16  -1   -1.92    2.33
  -5 -16  -1    4.16    4.21
   5  16   1   -2.78    2.78
   5  16   1    0.14    3.80
   5  16   1    4.31    3.03
  -6 -16  -1    7.55    4.04
  -6 -16  -1    2.88    2.73
  -6 -16  -1    9.23    6.27
   6  16   1    3.14    5.10
   6  16   1    8.83    2.58
   6  16   1    9.98    3.95
  -1 -17  -1    4.46    4.75
  -1 -17  -1    1.04    3.59
   1  17   1    5.18    4.53
  -2 -17  -1    1.12    2.60
  -2 -17  -1   18.61    7.64
   2  17   1    0.80    4.19
  -3 -17  -1   -0.25    4.94
  -3 -17  -1   -0.72    2.55
   3  17   1    4.23    3.38
   3  17   1   -1.55    4.84
  -4 -17  -1    9.40    4.58
  -4 -17  -1   10.51    5.71
   4  17   1    5.16    3.81
   4  17   1    1.98    5.10
   4  17  -2   -1.99    3.94
   3  17  -2   -1.74    4.00
  -3 -17   2   -4.82    5.10
  -3 -17   2    0.14    2.37
   2  17  -2    3.65    4.12
  -2 -17   2   11.54    5.09
  -2 -17   2    4.02    2.78
   1  17  -2    0.59    6.07
  -1 -17   2   -1.92    5.64
  -1 -17   2    1.04    3.16
   6  16  -2    8.98    3.81
   6  16  -2    4.91    5.92
   6  16  -2    9.53    3.29
  -6 -16   2    8.66    6.89
  -6 -16   2    7.74    3.68
   5  16  -2    5.48    3.55
   5  16  -2    6.86    3.99
   5  16  -2    3.51    5.45
  -5 -16   2    8.39    5.96
  -5 -16   2   -0.07    2.22
  -5 -16   2   13.01    5.61
   4  16  -2   30.97    7.92
   4  16  -2   44.99    6.42
  -4 -16   2   49.27    9.92
   3  16  -2   10.73    4.93
   3  16  -2    2.76    3.01
  -3 -16   2   10.57    3.36
  -3 -16   2    6.30    5.77
   2  16  -2   -5.45    3.64
   2  16  -2    2.92    3.45
  -2 -16   2    3.86    1.82
  -2 -16   2    5.35    3.65
   1  16  -2   11.08    4.97
  -1 -16   2   10.03    5.65
  -1 -16   2   12.90    3.64
   0  16  -2   21.89    8.25
   0  16  -2    9.95    4.32
   0 -16   2    3.90    5.06
   0 -16   2    9.50    3.65
   0 -16   2   12.91    2.92
  -1  16  -2   -5.33    4.23
  -1  16  -2   -4.39    3.36
   1 -16   2   -1.51    2.15
   1 -16   2    1.98    2.39
   1 -16   2   -0.91    5.39
   7  15  -2    3.26    1.81
   7  15  -2    0.86    2.98
   7  15  -2    8.55    6.06
  -7 -15   2   14.14    7.26
  -7 -15   2    2.37    4.75
  -7 -15   2    2.88    3.13
   6  15  -2   -0.48    2.72
   6  15  -2   -3.52    1.89
  -6 -15   2    2.18    4.68
  -6 -15   2    5.88    5.15
   5  15  -2    5.19    2.81
   5  15  -2    8.87    5.00
   5  15  -2    5.42    3.83
  -5 -15   2    5.30    3.03
  -5 -15   2   12.92    5.62
  -5 -15   2    0.31    5.26
   4  15  -2   -3.96    2.32
   4  15  -2   -5.60    2.82
  -4 -15   2    3.84    3.99
  -4 -15   2   -0.01    1.94
  -4 -15   2    8.26    4.75
   3  15  -2    8.94    5.38
   3  15  -2    9.15    3.68
  -3 -15   2   11.10    3.76
  -3 -15   2   11.01    5.96
  -3 -15   2   15.53    5.54
   2  15  -2   13.51    4.28
   2  15  -2   11.85    4.88
  -2 -15   2    7.79    5.41
  -2 -15   2   19.87    5.28
  -2 -15   2   10.93    3.86
   1  15  -2   -1.88    2.76
   1  15  -2    0.03    3.09
  -1 -15   2    1.68    2.07
  -1 -15   2   -3.70    2.57
  -1 -15   2    0.12    2.84
   0  15  -2   19.06    7.03
   0  15  -2   49.49   11.37
   0  15  -2   23.62    6.10
   0 -15   2   14.83    4.10
  -1  15  -2   13.40    4.59
  -1  15  -2   14.48    4.12
  -1  15  -2    7.55    5.20
   1 -15   2    6.64    2.76
   1 -15   2    1.46    4.46
   1 -15   2    3.33    2.86
  -2  15  -2   -4.24    3.85
  -2  15  -2    2.33    5.15
  -2  15  -2    2.10    2.85
   2 -15   2   -3.81    1.90
   2 -15   2   -1.14    5.96
   2 -15   2    4.37    2.54
  -3  15  -2    3.23    4.80
  -3  15  -2    3.61    2.97
   3 -15   2   -0.37    2.08
   3 -15   2    2.84    3.04
   3 -15   2   -4.48    5.16
   8  14  -2    8.88    6.41
   8  14  -2    9.32    3.43
  -8 -14   2   10.33    4.41
  -8 -14   2   -2.32    5.06
  -8 -14   2   27.81    7.24
   7  14  -2   12.37    3.83
  -7 -14   2    1.14    6.45
  -7 -14   2    6.16    4.48
  -7 -14   2    4.44    2.87
   6  14  -2   10.42    2.02
   6  14  -2    8.32    3.43
  -6 -14   2    2.29    4.59
  -6 -14   2    7.83    4.29
  -6 -14   2    2.07    2.61
   5  14  -2   15.01    3.07
   5  14  -2   13.15    4.21
   5  14  -2   20.08    9.46
  -5 -14   2   23.46    5.59
  -5 -14   2   15.11    4.47
   4  14  -2   12.81    3.03
   4  14  -2    5.75    6.15
  -4 -14   2    2.31    2.29
  -4 -14   2    2.07    3.39
  -4 -14   2   11.06    3.38
   3  14  -2   -1.36    1.89
   3  14  -2    1.67    1.66
   3  14  -2   -0.44    2.90
  -3 -14   2   -4.03    4.00
  -3 -14   2   -2.47    2.97
  -3 -14   2    2.56    2.16
  -3 -14   2    3.46    3.55
   2  14  -2   19.32    4.39
   2  14  -2   18.57    5.39
   2  14  -2   17.86    4.98
   2  14  -2   35.94    9.28
  -2 -14   2   12.50    3.58
  -2 -14   2    9.28    5.24
  -2 -14   2   11.89    5.97
  -2 -14   2   18.47    5.35
   1  14  -2   54.34    7.74
   1  14  -2   53.37   11.74
   1  14  -2   46.68    7.52
   1  14  -2   77.60   15.20
  -1 -14   2   42.31    5.85
  -1 -14   2   49.14    7.25
  -1 -14   2   35.06    9.41
   0  14  -2    0.61    2.52
   0  14  -2   -2.62    2.77
   0  14  -2   -1.47    3.17
   0  14  -2    0.00    4.34
   0  14  -2   -7.19    5.06
   0 -14   2    1.77    3.14
   0 -14   2    2.04    2.09
   0 -14   2    0.45    2.62
   0 -14   2   -2.21    1.58
  -1  14  -2   85.99   12.81
  -1  14  -2   88.76   10.51
  -1  14  -2  115.70   14.83
  -1  14  -2   81.42   10.12
   1 -14   2   71.01    7.72
   1 -14   2   80.34    8.03
  -2  14  -2    7.06    4.84
  -2  14  -2   13.15    9.09
  -2  14  -2   29.91    9.45
  -2  14  -2   13.73    5.37
   2 -14   2   17.05    4.17
   2 -14   2   13.26    6.82
   2 -14   2   10.78    2.80
  -3  14  -2    0.19    5.29
  -3  14  -2   10.32    5.86
  -3  14  -2    0.60    3.84
  -3  14  -2    8.84    4.23
   3 -14   2    3.15    2.54
   3 -14   2    1.70    5.67
   3 -14   2    1.77    3.19
  -4  14  -2   21.66    4.42
  -4  14  -2    9.75    6.26
  -4  14  -2   15.06    5.11
   4 -14   2   14.28    5.42
   4 -14   2    8.73    5.86
   8  13  -2   -1.00    4.91
   8  13  -2    1.71    2.08
  -8 -13   2   -2.07    1.96
  -8 -13   2   11.40    9.70
  -8 -13   2   11.91    3.91
   7  13  -2    5.00    4.84
   7  13  -2   11.72    3.52
  -7 -13   2   10.01    5.85
  -7 -13   2   12.96    3.63
  -7 -13   2    8.71    4.66
   6  13  -2   11.91    3.65
   6  13  -2    9.04    2.25
  -6 -13   2    3.99    3.95
  -6 -13   2   11.91    3.22
  -6 -13   2   19.57    5.12
   5  13  -2   -2.09    3.08
   5  13  -2   -1.88    2.50
   5  13  -2    3.64    1.98
   5  13  -2   -3.66    5.84
   5  13  -2    2.05    1.96
  -5 -13   2    2.59    3.15
  -5 -13   2   -5.31    3.93
  -5 -13   2    3.51    2.04
  -5 -13   2   -5.80    3.45
   4  13  -2   47.56   11.21
   4  13  -2   35.90    6.81
   4  13  -2   39.42    4.99
   4  13  -2   35.12    7.61
  -4 -13   2   37.41    5.62
  -4 -13   2   38.27    5.91
  -4 -13   2   49.33    7.89
   3  13  -2   -0.71    1.83
   3  13  -2    3.50    4.79
   3  13  -2    4.75    2.32
   3  13  -2    3.20    3.35
  -3 -13   2   -1.06    1.35
  -3 -13   2    0.62    2.54
  -3 -13   2    5.38    5.18
  -3 -13   2   -4.24    2.92
   2  13  -2    4.78    6.04
   2  13  -2   -0.17    2.69
   2  13  -2   -2.59    1.73
  -2 -13   2    3.25    3.52
  -2 -13   2    1.12    1.88
  -2 -13   2    2.10    3.36
  -2 -13   2    0.73    2.41
   1  13  -2   -3.16    1.86
   1  13  -2   -3.90    4.75
   1  13  -2    2.24    2.98
   1  13  -2   -1.41    2.55
  -1 -13   2   -2.64    2.88
  -1 -13   2   -1.37    2.21
  -1 -13   2    0.71    4.11
  -1 -13   2    1.49    1.61
   0  13  -2   14.18    4.90
   0  13  -2   26.23    7.85
   0  13  -2   18.85    4.46
   0  13  -2   14.08    3.44
   0  13  -2    6.86    4.71
   0 -13   2    0.56    3.75
   0 -13   2   10.85    5.22
   0 -13   2    6.26    2.81
   0 -13   2   10.38    3.34
   0 -13   2    7.52    5.38
  -1  13  -2    7.28    2.73
  -1  13  -2    0.86    2.88
  -1  13  -2   -0.46    3.08
  -1  13  -2   -4.92    5.20
  -1  13  -2    3.19    3.30
   1 -13   2   -0.63    2.08
   1 -13   2   -0.85    3.77
   1 -13   2   -1.69    3.43
   1 -13   2    1.86    1.83
  -2  13  -2   23.62    6.32
  -2  13  -2   22.17    5.37
  -2  13  -2   33.00    6.17
  -2  13  -2   43.81   10.52
  -2  13  -2   15.92    6.79
   2 -13   2   20.85    5.08
   2 -13   2   24.54    4.56
   2 -13   2   32.07    5.06
  -3  13  -2   21.49    5.18
  -3  13  -2   18.49    5.33
  -3  13  -2   15.47    8.17
   3 -13   2    4.31    5.18
   3 -13   2   17.97    4.88
   3 -13   2   12.79    3.31
  -4  13  -2   17.74    5.16
  -4  13  -2    8.23    5.33
  -4  13  -2   19.40    8.20
   4 -13   2   21.63    7.35
   4 -13   2   11.44    2.79
   4 -13   2   10.44    4.80
  -5  13  -2   16.35    5.12
  -5  13  -2   15.09    7.85
  -5  13  -2   11.97    7.63
  -5  13  -2    6.70    3.44
   5 -13   2   13.74    6.56
   5 -13   2    9.68    2.42
   5 -13   2   10.38    4.78
   9  12  -2    9.46    4.63
  -9 -12   2    8.87    5.11
  -9 -12   2   15.17    7.04
   8  12  -2    5.89    2.64
   8  12  -2    2.32    4.21
  -8 -12   2    0.44    5.47
  -8 -12   2   11.24    3.83
  -8 -12   2    2.84    2.36
   7  12  -2    7.53    4.94
   7  12  -2    9.69    4.01
   7  12  -2   10.39    2.63
  -7 -12   2    6.28    5.86
  -7 -12   2    4.37    2.40
  -7 -12   2    9.60    4.22
   6  12  -2   23.15    2.82
   6  12  -2   32.05    3.34
   6  12  -2   34.12    6.40
   6  12  -2   24.58    4.84
   6  12  -2    9.62    5.94
   6  12  -2   20.55    6.25
  -6 -12   2   26.53    5.27
  -6 -12   2   26.42    6.08
   5  12  -2   55.00    4.98
   5  12  -2   32.77    9.53
   5  12  -2   50.30    7.86
   5  12  -2   53.71    7.46
   5  12  -2   49.64    6.19
  -5 -12   2   45.69    5.91
  -5 -12   2   62.56   11.77
  -5 -12   2   60.53    7.49
   4  12  -2   35.22    4.40
   4  12  -2   38.11    7.92
   4  12  -2   38.29    5.90
   4  12  -2   31.87    9.98
  -4 -12   2   39.49    5.28
  -4 -12   2   36.18    9.04
  -4 -12   2   34.18    5.51
   3  12  -2   60.42    5.91
   3  12  -2   59.27    7.98
   3  12  -2   60.27    7.04
   3  12  -2   55.15    9.78
  -3 -12   2   54.16    6.40
  -3 -12   2   60.38    6.94
  -3 -12   2   37.48    8.99
   2  12  -2   34.10    5.46
   2  12  -2   16.75    5.23
   2  12  -2   28.71    4.41
   2  12  -2   25.56    6.53
  -2 -12   2   24.63    5.54
  -2 -12   2   26.67    8.03
  -2 -12   2   14.93    6.01
  -2 -12   2   25.51    5.72
   1  12  -2   -3.81    1.69
   1  12  -2   -1.70    1.60
   1  12  -2    0.09    2.35
   1  12  -2   -2.29    3.05
   1  12  -2   -3.57    3.28
  -1 -12   2    2.48    2.34
  -1 -12   2    0.46    1.96
  -1 -12   2    1.95    3.03
  -1 -12   2    1.87    2.56
   0  12  -2   15.37    5.10
   0  12  -2   23.87    7.28
   0  12  -2   12.73    4.05
   0 -12   2   10.18    2.88
   0 -12   2    2.18    3.62
   0 -12   2   12.43    3.77
   0 -12   2   16.88    3.74
   0 -12   2   19.41    6.21
  -1  12  -2   35.45    5.24
  -1  12  -2   21.86    5.28
  -1  12  -2   35.47    5.14
  -1  12  -2   31.17    9.04
   1 -12   2   31.22    5.74
   1 -12   2   26.93    9.42
   1 -12   2   18.60    6.18
   1 -12   2   30.99    4.62
   1 -12   2   20.83    4.73
  -2  12  -2   -3.81    3.83
  -2  12  -2   -3.47    1.83
  -2  12  -2    0.78    2.17
  -2  12  -2   -2.51    1.85
  -2  12  -2    4.09    4.28
   2 -12   2    2.73    3.67
   2 -12   2   -0.14    4.34
   2 -12   2    0.53    1.49
   2 -12   2    0.91    2.35
   2 -12   2   -2.08    1.90
  -3  12  -2   24.56    5.98
  -3  12  -2   19.13    8.17
  -3  12  -2   28.11    5.47
  -3  12  -2   15.62    3.98
  -3  12  -2   18.79    6.93
   3 -12   2   29.31    6.89
   3 -12   2   13.84    8.74
   3 -12   2   11.85    4.63
   3 -12   2   21.68    5.87
   3 -12   2   24.48    3.84
  -4  12  -2   23.72    5.89
  -4  12  -2   11.84    4.49
  -4  12  -2   23.04    4.52
  -4  12  -2   32.55    8.40
   4 -12   2   22.06    3.80
   4 -12   2   13.44    5.25
   4 -12   2   18.26    5.57
  -5  12  -2   -1.32    1.86
  -5  12  -2    6.37    3.72
  -5  12  -2   -3.02    4.12
   5 -12   2   -1.38    3.22
   5 -12   2   -0.42    3.93
   5 -12   2    0.09    1.51
  -6  12  -2   42.77    6.83
  -6  12  -2   26.03    8.55
  -6  12  -2   35.31   10.00
   6 -12   2   17.77    8.20
   6 -12   2   36.91    5.81
   6 -12   2   32.34    9.68
   9  11  -2    2.88    3.79
  -9 -11   2    1.05    5.53
  -9 -11   2   -1.63    1.84
   8  11  -2   30.98    6.66
   8  11  -2   25.26    6.48
   8  11  -2   24.87    4.52
  -8 -11   2   20.05    4.56
  -8 -11   2   21.54    5.99
  -8 -11   2   12.62    6.56
   7  11  -2    8.09    2.81
   7  11  -2    1.91    3.07
   7  11  -2    0.52    1.37
   7  11  -2   -2.45    5.22
  -7 -11   2   -3.48    2.76
  -7 -11   2    0.49    3.34
  -7 -11   2    0.71    1.74
   6  11  -2   -3.16    2.05
   6  11  -2    0.36    4.64
   6  11  -2    1.58    0.94
   6  11  -2    1.93    1.89
   6  11  -2    2.16    2.62
   6  11  -2    1.46    1.19
  -6 -11   2    2.51    2.90
  -6 -11   2    2.87    3.99
  -6 -11   2   -3.13    3.52
  -6 -11   2    1.69    2.29
   5  11  -2    4.26    5.08
   5  11  -2    7.98    2.97
   5  11  -2    4.32    1.74
   5  11  -2    4.27    2.21
   5  11  -2    5.16    2.92
  -5 -11   2    4.03    2.70
  -5 -11   2    3.05    3.48
  -5 -11   2    9.44    2.63
  -5 -11   2    1.27    3.63
   4  11  -2   33.24    3.97
   4  11  -2   36.53    6.41
   4  11  -2   31.47    4.82
   4  11  -2   25.52    6.91
   4  11  -2   40.26    5.66
  -4 -11   2   41.80    5.84
  -4 -11   2   31.11    4.92
  -4 -11   2   39.28    8.23
   3  11  -2    8.49    4.23
   3  11  -2    0.78    2.19
   3  11  -2    0.30    1.31
   3  11  -2    3.44    2.86
  -3 -11   2    3.79    3.35
  -3 -11   2   -0.02    2.34
  -3 -11   2    5.08    2.62
  -3 -11   2    2.22    1.77
   2  11  -2   54.68    9.91
   2  11  -2   63.96    8.17
   2  11  -2   75.86    6.49
   2  11  -2   70.84    6.90
  -2 -11   2   59.47    6.51
  -2 -11   2   67.62    7.21
  -2 -11   2   48.75    8.07
   1  11  -2   25.64    7.06
   1  11  -2   19.03    5.05
   1  11  -2   11.82    5.25
   1  11  -2   17.87    3.41
   1  11  -2   20.99    4.57
  -1 -11   2   13.45    4.81
  -1 -11   2   25.31    4.58
  -1 -11   2   12.53    2.64
  -1 -11   2    5.46    4.12
  -1 -11   2   18.54    3.83
   0  11  -2   16.63    5.54
   0  11  -2   15.86    5.17
   0  11  -2   19.39    4.06
   0  11  -2   14.97    3.24
   0  11  -2   17.07    4.49
   0 -11   2   13.04    3.31
   0 -11   2   14.26    5.56
   0 -11   2   13.49    3.27
   0 -11   2   24.05    4.37
   0 -11   2    6.80    3.89
  -1  11  -2  106.92   11.88
  -1  11  -2  104.24    8.68
  -1  11  -2   95.63    9.50
  -1  11  -2   91.17    8.30
  -1  11  -2   88.48   11.84
   1 -11   2   97.29    9.27
   1 -11   2   83.76   10.84
   1 -11   2   90.33    7.72
   1 -11   2   74.48    7.97
  -2  11  -2    2.12    2.31
  -2  11  -2    0.20    1.87
  -2  11  -2    1.75    3.73
  -2  11  -2    3.75    2.54
  -2  11  -2    3.48    2.87
   2 -11   2    1.74    3.23
   2 -11   2    2.52    1.80
   2 -11   2   -2.60    2.80
   2 -11   2    9.50    4.07
   2 -11   2   -0.04    2.02
  -3  11  -2    6.90    2.56
  -3  11  -2    3.55    3.72
  -3  11  -2    5.54    2.57
  -3  11  -2   11.01    5.59
  -3  11  -2    1.79    2.29
   3 -11   2    2.07    2.22
   3 -11   2    5.92    3.09
   3 -11   2    4.95    2.14
   3 -11   2   11.03    3.97
   3 -11   2    2.82    3.32
  -4  11  -2    7.72    1.68
  -4  11  -2    2.35    2.43
  -4  11  -2    1.67    3.45
   4 -11   2   -3.16    2.23
   4 -11   2   14.30    4.95
   4 -11   2   -4.32    2.47
   4 -11   2    4.10    2.90
   4 -11   2    0.60    1.52
  -5  11  -2   -2.66    3.49
  -5  11  -2    0.76    2.10
  -5  11  -2    4.18    4.70
  -5  11  -2    2.82    2.69
   5 -11   2    1.86    1.45
   5 -11   2    0.82    3.90
   5 -11   2   -2.18    2.51
  -6  11  -2   -2.62    5.01
   6 -11   2   10.49    3.15
   6 -11   2    6.15    3.83
   6 -11   2    2.38    5.23
  10  10  -2   15.24    5.42
  10  10  -2   28.53    8.11
 -10 -10   2   14.37    3.69
 -10 -10   2   16.95    5.53
 -10 -10   2   20.97    8.64
   9  10  -2    8.90    4.64
   9  10  -2    5.13    4.24
  -9 -10   2    8.00    3.04
  -9 -10   2   -1.36    5.55
  -9 -10   2   12.42    4.53
   8  10  -2   25.83    6.38
   8  10  -2   46.56    6.97
  -8 -10   2   44.51    7.12
  -8 -10   2   28.47    8.91
  -8 -10   2   25.84    4.82
   7  10  -2    8.60    5.84
   7  10  -2   27.27    3.63
   7  10  -2    8.19    4.33
   7  10  -2   20.71    4.83
  -7 -10   2   16.71    6.00
  -7 -10   2   14.81    4.04
  -7 -10   2   22.04    5.48
   6  10  -2   15.02    5.54
   6  10  -2   35.90    4.29
   6  10  -2   22.73    6.17
   6  10  -2   24.38    2.06
   6  10  -2   34.59    5.02
  -6 -10   2   15.85    4.46
  -6 -10   2   22.03    4.69
  -6 -10   2   11.30    5.14
   5  10  -2    2.70    2.59
   5  10  -2    4.88    1.52
   5  10  -2    3.09    1.85
   5  10  -2    4.18    2.91
   5  10  -2   -0.88    3.68
  -5 -10   2    5.42    3.69
  -5 -10   2    6.32    3.17
  -5 -10   2    5.40    2.29
  -5 -10   2    1.33    2.96
   4  10  -2   33.28    4.80
   4  10  -2   28.44    4.18
   4  10  -2   29.89    5.52
  -4 -10   2   25.31    7.65
  -4 -10   2   20.04    5.82
  -4 -10   2   20.14    4.19
   3  10  -2    7.56    2.91
   3  10  -2    5.89    3.61
  -3 -10   2    9.97    3.78
  -3 -10   2   10.50    2.90
  -3 -10   2    6.53    2.26
   2  10  -2    0.00    1.25
   2  10  -2    2.34    3.32
   2  10  -2    0.32    1.73
   2  10  -2    2.33    1.66
  -2 -10   2   -2.88    1.85
  -2 -10   2    0.85    1.47
  -2 -10   2    0.44    2.42
  -2 -10   2    1.09    1.28
   1  10  -2    4.63    3.36
   1  10  -2    4.64    2.98
   1  10  -2    6.81    2.64
  -1 -10   2    7.71    2.24
  -1 -10   2    3.60    1.62
  -1 -10   2    2.40    2.74
  -1 -10   2    1.50    2.53
  -1 -10   2    5.66    2.52
   0  10  -2   33.15    7.82
   0  10  -2   39.81    5.69
   0  10  -2   46.33    5.00
   0  10  -2   40.91    5.07
   0  10  -2   49.57    8.09
   0 -10   2   35.33    8.71
   0 -10   2   31.14    4.29
   0 -10   2   36.33    4.52
   0 -10   2   35.73    5.26
   0 -10   2   20.02    6.59
  -1  10  -2    6.32    4.37
  -1  10  -2   -0.03    1.77
  -1  10  -2    4.02    2.04
  -1  10  -2    3.18    2.40
  -1  10  -2    6.13    3.22
   1 -10   2    0.52    2.68
   1 -10   2    2.94    1.91
   1 -10   2    4.66    2.04
   1 -10   2    5.14    2.79
  -2  10  -2  131.67   12.52
  -2  10  -2   85.35   11.46
  -2  10  -2  112.97    8.89
  -2  10  -2  106.19    9.86
  -2  10  -2  109.83    9.17
   2 -10   2  116.12    8.52
   2 -10   2  107.18   10.02
   2 -10   2   95.88    9.20
   2 -10   2  109.81   12.41
  -3  10  -2    1.79    1.55
  -3  10  -2    1.76    3.52
  -3  10  -2    1.17    2.08
  -3  10  -2    2.53    2.80
   3 -10   2    0.64    2.96
   3 -10   2    4.58    3.44
   3 -10   2    2.79    2.67
   3 -10   2   -1.64    1.78
   3 -10   2   -1.35    1.00
  -4  10  -2    7.55    3.40
  -4  10  -2    2.50    4.00
  -4  10  -2    6.54    4.46
  -4  10  -2    7.91    3.25
  -4  10  -2    7.08    2.62
   4 -10   2    8.51    3.60
   4 -10   2   12.64    4.81
   4 -10   2    7.75    4.67
   4 -10   2    7.11    2.05
  -5  10  -2   15.68    4.31
  -5  10  -2   10.97    2.90
  -5  10  -2    9.45    3.51
  -5  10  -2   12.98    4.84
  -5  10  -2    6.39    4.47
   5 -10   2   16.81    2.59
   5 -10   2   10.38    4.62
   5 -10   2    7.91    3.76
  -6  10  -2   14.69    5.73
  -6  10  -2   17.84    4.53
  -6  10  -2    8.61    5.91
   6 -10   2   11.00    2.76
   6 -10   2    8.50    4.48
   6 -10   2   19.38    6.96
  -7  10  -2   -1.12    3.79
  -7  10  -2    4.33    2.72
   7 -10   2   -0.05    6.18
  10   9  -2    9.20    2.71
  10   9  -2   17.86    4.92
  10   9  -2    2.27    3.37
 -10  -9   2    1.75    2.33
   9   9  -2    5.67    3.34
   9   9  -2   -1.62    2.91
  -9  -9   2   10.18    3.67
  -9  -9   2    9.75    5.93
   8   9  -2   18.74    5.30
   8   9  -2   17.70    6.01
   8   9  -2   15.96    4.39
  -8  -9   2   17.72    7.61
  -8  -9   2   19.94    4.74
  -8  -9   2   18.62    5.70
   7   9  -2   -0.86    1.13
   7   9  -2   -1.00    5.77
   7   9  -2   -2.58    2.01
   7   9  -2   -3.45    2.06
  -7  -9   2   -4.42    3.72
  -7  -9   2    2.56    2.37
  -7  -9   2    0.11    1.19
   6   9  -2   19.62    6.75
   6   9  -2   24.31    6.02
   6   9  -2   32.01    5.09
   6   9  -2   31.05    3.82
  -6  -9   2   26.45    4.90
  -6  -9   2   29.41    4.37
  -6  -9   2   15.41    5.89
   5   9  -2   40.75    4.52
   5   9  -2   52.19    5.95
   5   9  -2   42.89    3.44
   5   9  -2   27.08    7.43
  -5  -9   2   24.46    7.60
  -5  -9   2   42.06    5.58
  -5  -9   2   43.75    5.05
   4   9  -2    1.54    3.12
   4   9  -2    5.48    2.05
   4   9  -2    5.32    2.31
   4   9  -2    5.55    1.60
   4   9  -2    5.18    2.44
  -4  -9   2    2.74    1.79
  -4  -9   2    7.46    2.49
  -4  -9   2    7.92    3.20
   3   9  -2  238.01   13.89
   3   9  -2  236.32   16.83
   3   9  -2  248.12   15.71
  -3  -9   2  226.61   15.71
  -3  -9   2  214.89   17.27
  -3  -9   2  231.31   15.08
   2   9  -2    0.38    1.34
   2   9  -2    2.11    2.90
   2   9  -2   -0.65    1.90
   2   9  -2    0.33    1.11
  -2  -9   2   -1.60    1.50
  -2  -9   2    0.83    1.54
  -2  -9   2   -2.69    1.36
  -2  -9   2    3.07    1.80
   1   9  -2   24.19    3.36
   1   9  -2   26.85    7.05
   1   9  -2   23.03    3.71
   1   9  -2   12.45    4.48
   1   9  -2   23.37    4.94
  -1  -9   2   19.99    3.57
  -1  -9   2   15.12    4.32
  -1  -9   2   21.40    6.70
   0   9  -2    1.73    1.43
   0   9  -2    3.77    2.13
   0   9  -2    1.70    2.66
   0   9  -2    0.43    2.20
   0   9  -2    1.49    1.78
   0  -9   2    2.30    1.55
   0  -9   2    2.29    2.83
   0  -9   2    0.33    2.22
   0  -9   2    0.45    1.53
   0  -9   2    4.29    1.96
  -1   9  -2   61.30    6.63
  -1   9  -2   57.84    8.96
  -1   9  -2   62.95    5.82
  -1   9  -2   50.26    7.95
  -1   9  -2   68.65    6.17
   1  -9   2   59.28    6.50
   1  -9   2   53.41    5.86
   1  -9   2   52.92    8.31
   1  -9   2   55.50    5.38
  -2   9  -2    2.65    1.56
  -2   9  -2    1.89    1.54
  -2   9  -2    5.13    3.27
  -2   9  -2    1.88    1.63
  -2   9  -2    0.00    2.29
   2  -9   2    1.73    2.39
   2  -9   2    3.55    3.33
   2  -9   2    2.09    1.93
   2  -9   2    3.00    1.47
   2  -9   2   -0.07    1.67
  -3   9  -2  125.50   11.62
  -3   9  -2  111.37    8.22
  -3   9  -2  102.97    9.49
  -3   9  -2  107.61    9.04
  -3   9  -2   89.21   11.46
   3  -9   2   94.34    9.44
   3  -9   2  104.77   11.44
   3  -9   2  103.21    7.59
   3  -9   2  112.91   10.19
  -4   9  -2   54.03    5.11
  -4   9  -2   34.49    8.13
  -4   9  -2   65.11    8.16
  -4   9  -2   55.83    6.62
  -4   9  -2   61.61    6.79
   4  -9   2   51.81    6.96
   4  -9   2   48.50    8.19
   4  -9   2   50.29    7.20
   4  -9   2   53.42    8.12
   4  -9   2   56.54    4.83
  -5   9  -2   38.98    5.57
  -5   9  -2   45.25    7.30
  -5   9  -2   28.16    8.01
  -5   9  -2   36.93    3.85
  -5   9  -2   40.95    5.59
   5  -9   2   33.55    7.15
   5  -9   2   32.11    6.76
   5  -9   2   28.74    6.42
   5  -9   2   31.78    7.32
  -6   9  -2   23.82    6.44
  -6   9  -2   27.02    8.42
  -6   9  -2   31.88    5.62
  -6   9  -2   26.24    5.13
   6  -9   2   28.24    3.56
   6  -9   2   29.36    7.70
   6  -9   2   27.45    3.01
   6  -9   2   28.40    6.51
  -7   9  -2    6.75    5.62
  -7   9  -2   -1.04    3.77
  -7   9  -2    4.82    3.23
   7  -9   2   12.23    5.01
   7  -9   2    8.64    4.69
  10   8  -2   18.31    4.25
  10   8  -2   13.35    4.32
  10   8  -2   14.59    3.97
 -10  -8   2    6.56    3.75
 -10  -8   2   14.15    6.95
   9   8  -2   13.47    3.56
   9   8  -2   11.70    4.40
   9   8  -2   12.41    3.99
  -9  -8   2   13.26    3.28
  -9  -8   2   13.08    6.89
  -9  -8   2    7.28    5.83
   8   8  -2    5.58    3.35
   8   8  -2    7.33    3.08
   8   8  -2    6.67    5.02
   8   8  -2    4.51    2.27
  -8  -8   2    5.07    2.66
  -8  -8   2    8.63    2.62
  -8  -8   2   14.62    5.91
   7   8  -2   18.50    5.13
   7   8  -2   18.70    4.22
   7   8  -2   14.28    5.49
  -7  -8   2   22.77    3.69
  -7  -8   2   15.66    6.12
   6   8  -2   16.76    3.08
   6   8  -2   22.64    4.57
   6   8  -2    6.60    4.33
   6   8  -2   15.35    4.22
  -6  -8   2   16.54    3.22
  -6  -8   2   10.55    5.50
  -6  -8   2   20.43    4.36
   5   8  -2   13.57    3.81
   5   8  -2   28.19    3.32
   5   8  -2   28.59    4.31
   5   8  -2   19.75    1.87
   5   8  -2    8.82    4.02
  -5  -8   2   16.53    4.02
  -5  -8   2   25.56    3.89
   4   8  -2   23.73    7.03
   4   8  -2   38.77    5.32
   4   8  -2   39.83    3.44
   4   8  -2   40.64    4.85
   4   8  -2   40.68    4.28
  -4  -8   2   38.50    4.51
  -4  -8   2   32.48    4.47
   3   8  -2   63.08    6.79
   3   8  -2   68.66    6.21
   3   8  -2   71.33    5.16
  -3  -8   2   64.28    7.56
  -3  -8   2   65.66    5.98
  -3  -8   2   57.14    6.19
   2   8  -2  142.59    9.00
   2   8  -2  152.13   11.34
   2   8  -2  127.50   10.81
  -2  -8   2  130.89   12.24
  -2  -8   2  127.28   10.00
  -2  -8   2  133.90    9.61
   1   8  -2    3.58    2.07
   1   8  -2    9.70    3.76
   1   8  -2    6.44    1.81
   1   8  -2    9.59    2.51
   1   8  -2   13.45    4.41
  -1  -8   2    9.28    2.77
  -1  -8   2    9.34    3.17
  -1  -8   2    7.07    2.19
  -1  -8   2    7.04    1.64
  -1  -8   2    3.33    2.49
   0   8  -2   19.11    3.15
   0   8  -2   20.34    4.25
   0   8  -2   21.34    3.24
   0   8  -2   20.28    5.73
   0   8  -2   25.14    6.21
   0  -8   2   21.28    3.04
   0  -8   2   20.15    3.48
   0  -8   2   12.69    5.07
   0  -8   2   21.35    3.22
  -1   8  -2   27.49    3.79
  -1   8  -2   26.98    3.62
  -1   8  -2   21.21    6.06
  -1   8  -2   29.08    6.48
  -1   8  -2   25.55    3.91
   1  -8   2   25.57    6.68
   1  -8   2   24.59    3.25
   1  -8   2   24.42    3.97
   1  -8   2   24.12    3.80
  -2   8  -2   53.01    6.89
  -2   8  -2   45.41    5.00
  -2   8  -2   39.48    8.34
  -2   8  -2   38.81    5.10
  -2   8  -2   43.27    4.38
   2  -8   2   34.44    3.91
   2  -8   2   37.73    5.19
   2  -8   2   36.24    4.84
  -3   8  -2    2.00    1.58
  -3   8  -2    2.12    2.47
  -3   8  -2    4.87    1.87
  -3   8  -2    1.30    1.67
  -3   8  -2    0.27    2.40
   3  -8   2    0.58    2.25
   3  -8   2    2.08    2.34
   3  -8   2    2.43    1.38
   3  -8   2    3.93    2.36
   3  -8   2    0.15    1.50
  -4   8  -2   20.94    4.47
  -4   8  -2   21.52    4.09
  -4   8  -2   23.34    3.05
  -4   8  -2   16.75    5.99
  -4   8  -2   24.26    5.72
   4  -8   2   22.27    5.16
   4  -8   2   12.87    3.55
   4  -8   2   21.22    5.01
   4  -8   2   25.26    6.51
  -5   8  -2    8.62    3.45
  -5   8  -2    7.58    3.59
  -5   8  -2   10.80    3.34
  -5   8  -2    9.45    4.73
   5  -8   2    7.93    2.64
   5  -8   2    5.13    3.16
   5  -8   2   14.01    5.09
   5  -8   2   11.27    3.87
   5  -8   2   10.15    1.92
   5  -8   2   13.43    4.70
  -6   8  -2   -1.96    2.08
  -6   8  -2    0.53    3.45
  -6   8  -2    2.45    2.09
  -6   8  -2    1.31    2.31
   6  -8   2   -3.06    1.94
   6  -8   2    1.89    2.85
   6  -8   2   -0.68    2.48
   6  -8   2    5.08    3.07
  -7   8  -2   18.35    6.61
  -7   8  -2   23.66    5.33
  -7   8  -2   29.05    7.18
   7  -8   2   31.41    7.58
   7  -8   2   27.48    7.38
  -8   8  -2    3.59    4.58
  -8   8  -2   -2.33    2.41
  -8   8  -2    0.52    3.90
   8  -8   2   -4.01    3.37
   8  -8   2   -0.50    3.78
  10   7  -2   11.85    4.07
  10   7  -2    8.22    4.17
  10   7  -2   20.40    3.98
 -10  -7   2   10.14    4.07
 -10  -7   2    8.33    5.76
 -10  -7   2   19.48    7.24
 -10  -7   2    9.00    3.98
   9   7  -2   37.37    9.86
   9   7  -2   19.34    4.62
   9   7  -2   26.62    6.08
   9   7  -2   26.14    5.30
  -9  -7   2   20.90    7.01
  -9  -7   2   21.89    5.38
  -9  -7   2   24.97    3.87
  -9  -7   2   29.13    4.98
   8   7  -2    5.78    2.90
   8   7  -2    3.41    5.04
   8   7  -2    6.36    3.20
   8   7  -2    8.00    2.96
  -8  -7   2   14.01    3.52
  -8  -7   2   10.02    2.49
  -8  -7   2    8.03    2.50
  -8  -7   2    6.47    4.87
   7   7  -2   77.59    7.57
   7   7  -2   70.78    8.39
   7   7  -2   78.46    7.13
  -7  -7   2   76.12    7.97
  -7  -7   2   78.51    6.86
  -7  -7   2   85.68   12.66
   6   7  -2    5.63    3.45
   6   7  -2    2.52    2.07
   6   7  -2    0.05    1.49
   6   7  -2    1.84    1.51
   6   7  -2    1.41    1.14
  -6  -7   2    3.82    2.68
  -6  -7   2    3.99    1.60
  -6  -7   2    1.45    1.88
   5   7  -2    2.56    1.84
   5   7  -2    7.57    0.96
   5   7  -2    7.09    1.86
   5   7  -2    8.57    2.52
  -5  -7   2    6.97    2.37
  -5  -7   2    2.74    2.84
  -5  -7   2    4.78    2.36
   4   7  -2   10.50    2.74
   4   7  -2    4.09    1.15
   4   7  -2    5.79    2.41
   4   7  -2    4.38    1.82
   4   7  -2    1.53    2.31
  -4  -7   2    8.33    2.17
  -4  -7   2    5.51    2.08
  -4  -7   2    5.46    3.28
   3   7  -2  191.19   13.25
   3   7  -2  185.13   12.26
  -3  -7   2  195.93   14.23
  -3  -7   2  186.75   12.05
  -3  -7   2  169.19   12.43
   2   7  -2    0.79    1.18
   2   7  -2    0.80    1.64
   2   7  -2    2.62    2.05
   2   7  -2    1.67    1.07
  -2  -7   2    1.66    1.85
  -2  -7   2    2.00    1.23
  -2  -7   2   -1.06    1.31
  -2  -7   2    0.92    1.26
   1   7  -2  201.48   12.58
   1   7  -2  208.62   12.06
   1   7  -2  218.70   16.05
   1   7  -2  194.39   13.71
   1   7  -2  159.97   14.69
  -1  -7   2  191.46   14.89
  -1  -7   2  200.99   12.45
  -1  -7   2  199.05   13.09
   0   7  -2   52.25    4.88
   0   7  -2   52.77    5.54
   0   7  -2   52.93    6.86
   0   7  -2   54.44    4.80
   0   7  -2   56.01    7.32
   0  -7   2   52.58    5.33
   0  -7   2   45.36    6.67
   0  -7   2   52.18    4.60
   0  -7   2   46.19    4.55
  -1   7  -2   20.20    2.84
  -1   7  -2   15.39    4.39
  -1   7  -2   19.56    4.79
  -1   7  -2   19.41    3.23
  -1   7  -2   23.80    3.21
   1  -7   2   17.21    2.55
   1  -7   2   16.61    5.10
   1  -7   2   13.73    4.42
   1  -7   2   13.91    3.17
  -2   7  -2  193.99   14.02
  -2   7  -2  178.01   10.95
  -2   7  -2  171.77   12.07
  -2   7  -2  139.70   13.82
  -2   7  -2  173.34   11.57
   2  -7   2  168.92   14.32
   2  -7   2  163.49   10.72
   2  -7   2  176.17   12.06
   2  -7   2  172.97   12.27
  -3   7  -2    2.29    1.32
  -3   7  -2   -0.01    1.50
  -3   7  -2    0.20    1.26
  -3   7  -2    0.49    1.46
   3  -7   2    2.06    2.02
   3  -7   2    4.25    1.98
   3  -7   2    1.76    1.08
   3  -7   2    4.82    2.76
   3  -7   2    1.91    1.53
  -4   7  -2   27.72    6.16
  -4   7  -2   35.34    4.89
  -4   7  -2   41.45    5.10
  -4   7  -2   34.86    3.45
  -4   7  -2   34.76    5.52
   4  -7   2   34.58    6.24
   4  -7   2   38.97    6.42
   4  -7   2   36.87    5.42
   4  -7   2   38.84    5.48
   4  -7   2   36.25    3.34
  -5   7  -2    3.13    2.67
  -5   7  -2    4.35    2.61
  -5   7  -2    4.29    3.31
  -5   7  -2    8.66    2.92
   5  -7   2    2.12    2.29
   5  -7   2    6.23    2.70
   5  -7   2    2.78    2.73
   5  -7   2    7.85    1.46
   5  -7   2    4.75    3.14
   5  -7   2    1.07    1.58
  -6   7  -2   -3.10    1.48
  -6   7  -2   -1.95    2.46
  -6   7  -2    2.13    2.02
   6  -7   2    1.92    2.44
   6  -7   2    0.00    2.34
   6  -7   2   -1.53    1.92
   6  -7   2    3.24    3.25
  -7   7  -2    8.91    3.73
  -7   7  -2    6.58    2.81
  -7   7  -2    7.30    3.20
  -7   7  -2   11.09    4.68
   7  -7   2    7.80    4.44
   7  -7   2    5.80    3.47
  -8   7  -2   26.12    7.50
  -8   7  -2   21.37    5.79
  -8   7  -2   36.90    5.81
   8  -7   2   32.92    8.13
   8  -7   2   35.52    8.31
  10   6  -2   23.45    4.42
  10   6  -2   19.20    5.13
 -10  -6   2   17.54    5.77
 -10  -6   2   26.65    5.44
 -10  -6   2   23.35    7.22
   9   6  -2   21.81    4.11
   9   6  -2   16.94    4.97
   9   6  -2   18.77    4.69
  -9  -6   2   16.16    5.97
  -9  -6   2   22.35    4.32
  -9  -6   2   16.76    4.59
  -9  -6   2   18.61    6.46
   8   6  -2   20.47    5.01
   8   6  -2   20.33    4.91
   8   6  -2   17.58    3.70
   8   6  -2   15.57    4.33
  -8  -6   2   12.92    4.92
  -8  -6   2   19.16    3.59
  -8  -6   2   20.06    4.63
  -8  -6   2   27.76    4.04
   7   6  -2  101.21    8.97
   7   6  -2  104.75    8.63
   7   6  -2  103.72    9.80
  -7  -6   2  106.32    9.45
  -7  -6   2  101.09    8.14
  -7  -6   2  122.89   14.12
  -7  -6   2  104.69    8.06
   6   6  -2   11.12    4.44
   6   6  -2    9.95    3.35
  -6  -6   2   19.36    3.12
  -6  -6   2   13.92    3.35
  -6  -6   2   11.25    2.41
  -6  -6   2    9.20    4.83
   5   6  -2   53.95    5.11
   5   6  -2   51.46    4.39
   5   6  -2   44.69    5.73
  -5  -6   2   43.35    4.50
  -5  -6   2   26.93    7.11
  -5  -6   2   37.84    4.87
   4   6  -2    6.16    3.38
   4   6  -2   14.15    2.97
   4   6  -2   10.82    3.35
   4   6  -2   15.00    1.41
   4   6  -2   13.35    2.06
  -4  -6   2    7.34    3.56
  -4  -6   2   13.31    3.01
  -4  -6   2   14.56    2.88
   3   6  -2    5.65    2.78
  -3  -6   2    3.33    2.32
   2   6  -2    1.14    1.95
   2   6  -2    1.33    1.17
   2   6  -2    2.08    1.51
  -2  -6   2    1.39    1.32
  -2  -6   2    1.23    1.16
  -2  -6   2    1.32    1.85
  -2  -6   2    1.56    1.21
   1   6  -2    1.90    1.12
   1   6  -2    2.69    2.26
   1   6  -2   -0.24    1.40
   1   6  -2    1.84    1.76
  -1  -6   2    3.13    2.22
  -1  -6   2    1.01    1.93
  -1  -6   2    2.06    1.31
  -1  -6   2    0.87    0.97
   0   6  -2   19.13    2.62
   0   6  -2   15.33    4.30
   0   6  -2   14.24    3.05
   0   6  -2   11.80    2.37
   0   6  -2   18.36    4.92
   0  -6   2   13.32    2.48
   0  -6   2   14.81    4.03
   0  -6   2   18.47    4.52
   0  -6   2    6.34    3.38
   0  -6   2   18.77    2.82
  -1   6  -2    3.99    2.10
  -1   6  -2    4.31    1.71
  -1   6  -2    5.91    1.80
  -1   6  -2    3.03    1.32
  -1   6  -2    5.63    2.90
   1  -6   2    4.47    2.99
   1  -6   2    1.51    1.89
   1  -6   2    3.61    1.64
   1  -6   2    3.12    1.59
   1  -6   2    3.55    1.55
  -2   6  -2    1.15    1.56
  -2   6  -2    0.44    0.90
  -2   6  -2    1.86    1.35
  -2   6  -2   -1.67    1.37
  -2   6  -2    1.16    1.04
   2  -6   2    2.21    3.08
   2  -6   2    3.09    1.56
   2  -6   2   -0.19    0.74
   2  -6   2    0.55    1.09
   2  -6   2    2.37    1.79
  -3   6  -2  109.42    8.35
  -3   6  -2  101.81    6.84
  -3   6  -2  110.53    8.11
  -3   6  -2  110.99    9.26
  -3   6  -2   92.51   10.00
   3  -6   2  110.80   10.03
   3  -6   2   77.43    8.96
   3  -6   2  108.19    8.92
   3  -6   2  101.18    6.65
   3  -6   2  101.87    8.50
  -4   6  -2   -1.86    1.21
  -4   6  -2    1.03    1.78
  -4   6  -2    0.84    1.01
  -4   6  -2    1.46    1.26
  -4   6  -2    1.10    1.59
   4  -6   2    1.47    1.79
   4  -6   2   -0.50    1.38
   4  -6   2    0.33    0.82
   4  -6   2    0.99    1.68
   4  -6   2    0.10    1.58
  -5   6  -2    3.24    1.99
  -5   6  -2    6.41    3.36
  -5   6  -2    5.00    2.56
  -5   6  -2    6.16    2.49
   5  -6   2    7.44    3.45
   5  -6   2    5.65    2.98
   5  -6   2    4.84    2.46
   5  -6   2    3.85    2.19
   5  -6   2    6.22    1.59
  -6   6  -2    7.75    2.81
  -6   6  -2    3.91    2.55
  -6   6  -2    7.60    3.74
  -6   6  -2    5.72    2.66
   6  -6   2    3.78    2.77
   6  -6   2    3.00    2.90
   6  -6   2    7.18    3.59
   6  -6   2    4.49    3.20
  -7   6  -2   15.88    6.07
  -7   6  -2   14.24    4.14
  -7   6  -2   19.29    4.42
  -7   6  -2   15.78    3.76
   7  -6   2   17.51    5.41
   7  -6   2   15.08    5.14
   7  -6   2    9.81    3.92
   7  -6   2   17.97    4.47
  -8   6  -2    8.91    2.83
  -8   6  -2    6.52    5.10
  -8   6  -2    5.74    2.98
  -8   6  -2    6.97    3.82
   8  -6   2    4.61    3.76
   8  -6   2   12.28    4.56
  -9   6  -2    8.61    5.36
  -9   6  -2    8.45    3.43
  -9   6  -2   -1.04    3.72
   9  -6   2    3.72    5.38
   9  -6   2    5.14    4.07
  11   5  -2   -0.91    2.72
  11   5  -2    3.98    3.54
  11   5  -2    4.35    4.07
 -11  -5   2    0.91    3.89
 -11  -5   2    3.73    4.24
 -11  -5   2    4.24    4.59
  10   5  -2    3.06    2.15
  10   5  -2   -1.73    2.55
  10   5  -2    0.30    3.02
 -10  -5   2   -0.99    3.83
 -10  -5   2    7.49    3.77
 -10  -5   2    4.84    3.03
 -10  -5   2    5.78    2.71
   9   5  -2   -1.49    1.62
   9   5  -2    0.03    1.98
   9   5  -2   -2.48    2.23
   9   5  -2    8.21    4.22
  -9  -5   2    3.29    2.51
  -9  -5   2    0.14    2.16
  -9  -5   2    3.36    3.65
  -9  -5   2   -2.55    2.54
   8   5  -2    0.03    1.92
   8   5  -2    7.53    4.39
   8   5  -2   -2.93    2.22
   8   5  -2   -2.93    2.27
  -8  -5   2    3.35    2.20
  -8  -5   2    1.68    2.08
  -8  -5   2   -0.22    3.20
  -8  -5   2    1.20    2.65
   7   5  -2   38.42    4.74
   7   5  -2   41.88    5.72
  -7  -5   2   45.69    5.74
  -7  -5   2   44.76    4.83
  -7  -5   2   46.58    4.53
  -7  -5   2   34.40    8.44
   6   5  -2    3.25    2.51
   6   5  -2    1.19    1.46
   6   5  -2    0.93    1.81
  -6  -5   2    0.75    1.64
  -6  -5   2    1.31    1.01
  -6  -5   2    1.56    1.25
  -6  -5   2    2.33    2.80
   5   5  -2  103.56    7.55
   5   5  -2  101.13    7.50
   5   5  -2   88.88    8.40
  -5  -5   2   90.85    7.87
  -5  -5   2   90.10   11.41
  -5  -5   2  100.05    6.94
  -5  -5   2  104.58    7.25
   4   5  -2   29.91    4.45
   4   5  -2   41.05    2.53
   4   5  -2   40.38    3.49
   4   5  -2   40.35    4.17
  -4  -5   2   31.03    7.16
  -4  -5   2   43.99    4.13
  -4  -5   2   43.02    4.62
   3   5  -2   67.21    5.40
   3   5  -2   71.37    5.78
   3   5  -2   64.61    4.62
  -3  -5   2   61.37    5.08
  -3  -5   2   44.25    6.85
  -3  -5   2   57.31    5.45
   2   5  -2  517.41   28.71
   2   5  -2  573.14   29.72
  -2  -5   2  476.85   28.96
  -2  -5   2  558.50   28.95
   1   5  -2   15.57    2.27
   1   5  -2    7.01    2.67
   1   5  -2   15.17    3.67
   1   5  -2   12.86    2.37
  -1  -5   2   12.96    2.37
  -1  -5   2   10.69    2.84
  -1  -5   2   15.60    2.40
   0   5  -2  108.34    9.74
   0   5  -2  128.00    8.77
   0   5  -2  130.21   10.40
   0   5  -2  124.27    7.94
   0  -5   2  113.88    9.97
   0  -5   2  131.23    8.66
   0  -5   2  127.90    7.85
   0  -5   2  122.09    7.87
  -1   5  -2   33.77    3.46
  -1   5  -2   42.09    5.00
  -1   5  -2   28.69    4.82
  -1   5  -2   31.78    3.92
  -1   5  -2   34.22    3.30
   1  -5   2   36.17    3.81
   1  -5   2   36.81    3.79
   1  -5   2   33.83    5.07
   1  -5   2   32.62    3.19
  -2   5  -2   91.28    6.91
  -2   5  -2   84.73    8.53
  -2   5  -2   91.31    6.00
  -2   5  -2   95.23    7.99
  -2   5  -2   87.44    6.58
   2  -5   2   95.09    7.39
   2  -5   2   89.37    8.45
   2  -5   2   86.40    5.82
   2  -5   2   88.38    6.96
   2  -5   2   74.85    7.79
  -3   5  -2    8.58    2.68
  -3   5  -2    6.42    1.40
  -3   5  -2    6.42    1.68
  -3   5  -2    7.04    3.14
  -3   5  -2    3.99    1.64
   3  -5   2    6.14    1.23
   3  -5   2    6.81    2.39
   3  -5   2    5.49    2.38
   3  -5   2    3.30    1.78
   3  -5   2    5.65    2.05
  -4   5  -2  233.34   17.97
  -4   5  -2  243.33   13.44
  -4   5  -2  246.88   15.69
  -4   5  -2  272.09   15.67
  -4   5  -2  264.89   16.78
   4  -5   2  240.69   16.76
   4  -5   2  241.78   16.40
   4  -5   2  257.64   17.48
   4  -5   2  243.13   13.33
   4  -5   2  239.37   17.21
  -5   5  -2   90.97    8.44
  -5   5  -2  100.20    7.79
  -5   5  -2   91.86    9.85
  -5   5  -2   85.18    7.55
   5  -5   2   80.98    8.36
   5  -5   2   78.65    8.57
   5  -5   2   80.73    8.57
   5  -5   2   89.49    8.95
  -6   5  -2   56.72    8.41
  -6   5  -2   57.06    6.05
  -6   5  -2   58.92    5.87
  -6   5  -2   54.68    6.52
   6  -5   2   57.35    7.60
   6  -5   2   45.18    6.55
   6  -5   2   43.05    6.54
   6  -5   2   44.77    6.66
  -7   5  -2   83.27    8.89
  -7   5  -2   85.03   10.88
  -7   5  -2   83.43    8.06
  -7   5  -2   86.26    7.99
   7  -5   2   88.01    9.48
   7  -5   2   87.00   11.15
   7  -5   2   83.05    9.38
   7  -5   2   73.03    9.35
  -8   5  -2    9.31    4.57
  -8   5  -2   17.00    3.98
  -8   5  -2   14.69    4.62
  -8   5  -2   13.24    3.74
   8  -5   2   14.55    4.91
   8  -5   2   11.22    4.20
  -9   5  -2    3.06    2.83
  -9   5  -2   -1.57    2.23
  -9   5  -2    1.23    3.61
  -9   5  -2   -4.86    2.81
   9  -5   2   10.74    3.94
   9  -5   2    0.64    4.00
  11   4  -2   35.04    7.50
  11   4  -2   35.56    8.37
  11   4  -2   46.05    4.53
 -11  -4   2   25.35    6.37
 -11  -4   2   44.62    7.74
 -11  -4   2   46.34   10.56
 -11  -4   2   61.04    8.01
  10   4  -2    2.46    3.28
  10   4  -2    0.49    1.81
  10   4  -2    0.82    2.62
 -10  -4   2    9.36    3.59
 -10  -4   2   -1.14    2.56
 -10  -4   2    1.95    3.72
 -10  -4   2   -0.34    2.55
 -10  -4   2    3.36    2.72
   9   4  -2    9.41    3.23
   9   4  -2   12.27    2.76
   9   4  -2   11.13    4.68
   9   4  -2   20.47    6.39
  -9  -4   2   12.06    2.20
  -9  -4   2   13.50    3.78
  -9  -4   2   13.94    5.19
  -9  -4   2   16.62    5.83
   8   4  -2    9.78    3.30
   8   4  -2    9.16    4.47
  -8  -4   2    8.50    2.47
  -8  -4   2   16.12    5.26
  -8  -4   2    8.09    3.85
   7   4  -2   12.79    3.91
  -7  -4   2    8.01    2.33
  -7  -4   2   13.07    4.01
  -7  -4   2    9.93    3.63
  -7  -4   2    9.71    2.16
   6   4  -2   55.88    4.88
   6   4  -2   42.21    6.68
   6   4  -2   44.21    5.60
  -6  -4   2   50.26    4.50
  -6  -4   2   53.80    4.83
  -6  -4   2   60.77    8.42
   5   4  -2   32.97    4.47
   5   4  -2   32.58    3.81
  -5  -4   2   34.52    3.44
  -5  -4   2   47.51    7.70
  -5  -4   2   41.49    4.52
  -5  -4   2   39.05    3.65
   4   4  -2   45.94    4.24
   4   4  -2   38.23    4.65
   4   4  -2   41.21    3.44
   4   4  -2   41.68    2.54
  -4  -4   2   39.69    4.33
  -4  -4   2   26.45    6.14
  -4  -4   2   45.53    3.72
  -4  -4   2   36.81    5.28
   3   4  -2   14.28    1.26
   3   4  -2    8.21    3.00
   3   4  -2   13.73    3.12
   3   4  -2   14.22    2.25
   3   4  -2   14.66    1.74
  -3  -4   2   14.21    2.12
  -3  -4   2   13.84    2.39
  -3  -4   2    6.53    3.63
   2   4  -2   78.37    5.72
   2   4  -2   72.98    5.25
  -2  -4   2   68.00    5.09
  -2  -4   2   65.32    5.43
   1   4  -2   26.18    3.00
   1   4  -2   13.88    3.46
   1   4  -2   21.76    2.47
  -1  -4   2   26.18    3.48
  -1  -4   2   25.80    2.84
  -1  -4   2   20.95    2.38
   0   4  -2   13.20    3.53
   0   4  -2   11.09    1.98
   0   4  -2    8.74    2.63
   0   4  -2   10.92    1.72
   0  -4   2   13.22    1.79
   0  -4   2    7.08    2.37
   0  -4   2   11.93    1.93
   0  -4   2   10.51    1.64
   0  -4   2    9.49    2.75
  -1   4  -2    6.42    1.53
  -1   4  -2    3.52    1.79
  -1   4  -2    5.44    1.25
  -1   4  -2    7.47    2.22
   1  -4   2    6.14    2.13
   1  -4   2    7.07    1.42
   1  -4   2    6.93    1.76
   1  -4   2    8.73    1.99
   1  -4   2    5.01    2.09
  -2   4  -2   15.35    2.31
  -2   4  -2   18.18    2.48
  -2   4  -2   20.18    3.08
  -2   4  -2   13.28    3.26
  -2   4  -2   16.65    1.92
   2  -4   2    9.89    2.43
   2  -4   2   17.24    3.13
   2  -4   2   18.12    2.96
   2  -4   2   16.44    1.86
   2  -4   2   13.72    2.37
  -3   4  -2   22.96    4.05
  -3   4  -2   25.46    3.59
  -3   4  -2   16.63    2.67
  -3   4  -2   17.70    1.87
   3  -4   2   19.70    3.41
   3  -4   2   18.32    2.99
   3  -4   2   23.55    3.77
   3  -4   2   14.28    3.46
   3  -4   2   23.61    1.98
  -4   4  -2   35.37    4.13
  -4   4  -2   35.97    4.04
  -4   4  -2   36.76    4.54
  -4   4  -2   37.00    5.32
   4  -4   2   25.56    4.16
   4  -4   2   35.11    2.82
   4  -4   2   33.89    4.78
   4  -4   2   41.45    5.38
   4  -4   2   30.87    8.23
  -5   4  -2   16.08    3.16
  -5   4  -2   13.44    3.92
  -5   4  -2   14.11    3.02
  -5   4  -2   13.41    3.32
   5  -4   2   10.35    3.22
   5  -4   2   14.19    3.44
   5  -4   2   16.78    4.12
   5  -4   2   14.72    3.75
  -6   4  -2    5.44    2.12
  -6   4  -2    5.03    2.39
  -6   4  -2    2.30    1.89
  -6   4  -2    4.60    2.93
   6  -4   2    5.56    2.55
   6  -4   2    2.51    1.79
   6  -4   2    1.62    2.71
  -7   4  -2   -0.37    1.91
  -7   4  -2    0.51    1.95
  -7   4  -2   -0.49    1.47
  -7   4  -2    2.13    2.06
   7  -4   2   -1.64    1.95
   7  -4   2   -0.51    1.90
   7  -4   2    1.50    2.43
   7  -4   2    1.57    2.95
  -8   4  -2   18.40    4.39
  -8   4  -2   18.85    6.11
  -8   4  -2   12.17    4.56
  -8   4  -2   18.20    3.96
   8  -4   2    9.06    3.82
   8  -4   2   23.50    6.12
   8  -4   2   17.82    5.08
   8  -4   2   27.97    7.59
  -9   4  -2    1.96    2.29
  -9   4  -2    0.23    3.86
  -9   4  -2    0.99    3.05
  -9   4  -2   10.38    4.44
   9  -4   2    3.79    3.93
   9  -4   2   -0.12    3.23
  10  -4   2    0.87    3.81
  11   3  -2   -0.80    3.65
 -11  -3   2    0.56    3.67
 -11  -3   2   -3.10    3.04
  10   3  -2    4.61    1.90
  10   3  -2    3.45    3.39
  10   3  -2   -1.09    2.67
 -10  -3   2   13.43    5.39
 -10  -3   2   14.30    4.87
 -10  -3   2   -0.65    3.30
 -10  -3   2    2.86    3.69
 -10  -3   2    3.96    1.31
   9   3  -2   47.27    7.22
   9   3  -2   26.89    9.41
   9   3  -2   35.52    3.85
   9   3  -2   37.89    5.70
  -9  -3   2   30.42    3.43
  -9  -3   2   33.61    5.73
  -9  -3   2   32.34    2.89
  -9  -3   2   32.36    6.83
  -9  -3   2   38.40    7.11
  -9  -3   2   37.53    8.14
   8   3  -2   23.14    3.22
   8   3  -2   23.60    4.91
   8   3  -2   16.26    5.21
  -8  -3   2   21.69    5.21
  -8  -3   2   32.12    4.41
  -8  -3   2   20.41    3.18
  -8  -3   2   26.93    2.38
  -8  -3   2   25.99    6.56
  -8  -3   2   28.14    6.46
   7   3  -2   61.67    7.55
   7   3  -2   63.19    5.28
  -7  -3   2   69.75    8.64
  -7  -3   2   64.72    7.84
  -7  -3   2   62.03    6.83
  -7  -3   2   53.43    6.94
  -7  -3   2   58.86    4.04
   6   3  -2  151.09   11.84
   6   3  -2  159.30   10.33
  -6  -3   2  159.23    9.00
  -6  -3   2  143.67   12.30
  -6  -3   2  196.04   13.74
  -6  -3   2  167.18   10.66
  -6  -3   2  186.23   14.59
   5   3  -2   15.40    2.40
   5   3  -2   14.21    3.11
   5   3  -2   13.91    1.47
   5   3  -2   14.65    4.14
  -5  -3   2   14.91    3.57
  -5  -3   2   21.05    5.31
  -5  -3   2   14.86    2.09
  -5  -3   2   17.61    2.40
  -5  -3   2   14.79    1.39
   4   3  -2   22.06    2.79
   4   3  -2   14.01    3.98
   4   3  -2   21.71    3.31
   4   3  -2   24.57    1.71
  -4  -3   2   21.02    2.46
  -4  -3   2   15.70    3.49
  -4  -3   2   27.43    5.74
  -4  -3   2   24.92    2.54
  -4  -3   2   21.25    1.95
   3   3  -2   50.23    4.12
   3   3  -2   53.33    3.57
   3   3  -2   54.04    3.04
   3   3  -2   38.79    4.46
  -3  -3   2   56.92    3.74
  -3  -3   2   47.36    3.88
  -3  -3   2   44.32    6.28
  -3  -3   2   52.10    4.42
   2   3  -2   98.79    5.53
   2   3  -2   95.33    6.11
  -2  -3   2   92.65    5.99
  -2  -3   2   83.19    6.23
   1   3  -2    2.86    1.02
   1   3  -2    1.87    0.77
   1   3  -2    1.93    1.40
  -1  -3   2    3.13    1.40
  -1  -3   2    2.81    1.06
  -1  -3   2    2.04    0.79
  -1  -3   2    0.09    0.83
   0   3  -2  807.00   39.72
   0   3  -2  770.24   38.96
   0   3  -2  728.67   40.72
   0   3  -2  731.89   38.92
   0  -3   2  834.53   39.04
   0  -3   2  773.04   39.49
   0  -3   2  692.97   40.59
   0  -3   2  716.96   38.85
  -1   3  -2   68.58    5.61
  -1   3  -2   61.17    4.68
  -1   3  -2   62.22    5.80
  -1   3  -2   77.52    4.40
   1  -3   2   56.62    5.44
   1  -3   2   74.16    4.33
   1  -3   2   57.45    5.61
   1  -3   2   71.81    4.91
  -2   3  -2  156.61    8.77
  -2   3  -2  134.16    9.96
  -2   3  -2  133.33    7.71
  -2   3  -2  136.77    9.27
  -2   3  -2  134.61    8.64
   2  -3   2  145.42    9.44
   2  -3   2  142.85    7.70
   2  -3   2  124.95    9.43
   2  -3   2  138.30    8.81
   2  -3   2  139.91    9.79
  -3   3  -2  320.85   20.03
  -3   3  -2  324.00   18.33
  -3   3  -2  313.23   16.62
  -3   3  -2  339.85   18.21
  -3   3  -2  343.46   19.06
   3  -3   2  337.57   16.59
   3  -3   2  320.66   19.40
   3  -3   2  310.64   18.67
   3  -3   2  285.76   17.11
   3  -3   2  318.83   19.47
   3  -3   2  327.45   19.36
  -4   3  -2   14.43    3.07
  -4   3  -2   13.18    3.48
  -4   3  -2   13.80    2.79
  -4   3  -2   11.18    2.44
   4  -3   2   11.18    3.09
   4  -3   2   16.04    3.43
   4  -3   2   12.79    3.39
   4  -3   2   12.64    2.85
  -5   3  -2   70.63    6.09
  -5   3  -2   65.78    6.43
  -5   3  -2   61.40    7.22
  -5   3  -2   69.84    5.82
   5  -3   2   64.27    7.12
   5  -3   2   61.68    6.69
   5  -3   2   70.16    6.73
   5  -3   2   61.57    6.70
  -6   3  -2    6.32    2.04
  -6   3  -2    2.42    2.01
  -6   3  -2    4.75    2.08
  -6   3  -2    3.34    2.11
   6  -3   2    2.80    1.91
   6  -3   2    2.13    1.71
   6  -3   2    0.19    1.93
   6  -3   2    2.37    2.21
  -7   3  -2   -0.83    1.36
  -7   3  -2    1.46    1.81
  -7   3  -2   -0.14    1.85
  -7   3  -2    0.12    1.58
   7  -3   2   -1.74    2.64
   7  -3   2   -1.05    1.41
   7  -3   2   -2.72    1.55
   7  -3   2    0.58    1.91
  -8   3  -2    7.01    2.66
  -8   3  -2   10.24    2.96
  -8   3  -2   14.25    4.16
  -8   3  -2    4.38    3.21
   8  -3   2    5.99    3.69
   8  -3   2   14.52    3.91
   8  -3   2    6.65    3.00
  -9   3  -2   44.23    6.06
  -9   3  -2   50.59   11.04
  -9   3  -2   51.26    7.01
  -9   3  -2   48.55    5.87
   9  -3   2   38.60    8.69
   9  -3   2   37.73    7.08
 -10   3  -2   40.77    6.87
 -10   3  -2   21.14    7.78
 -10   3  -2   21.15    5.81
  10  -3   2   30.76    5.93
  10  -3   2   15.19    6.81
 -11  -2   2   13.80    5.80
  10   2  -2    6.40    3.77
  10   2  -2   11.23    4.19
 -10  -2   2   10.10    4.41
 -10  -2   2   18.11    4.71
 -10  -2   2   24.88    4.73
 -10  -2   2   16.76    5.26
   9   2  -2   26.04    3.00
   9   2  -2   21.90    4.86
  -9  -2   2   21.13    4.39
  -9  -2   2   22.27    2.77
  -9  -2   2   19.57    4.91
  -9  -2   2   13.41    4.64
  -9  -2   2   16.03    4.88
   8   2  -2   10.47    3.72
   8   2  -2    3.09    2.17
   8   2  -2    2.67    1.37
  -8  -2   2    3.64    1.92
  -8  -2   2    4.10    1.04
  -8  -2   2    3.66    3.07
  -8  -2   2    1.98    2.29
  -8  -2   2    3.79    1.12
  -8  -2   2    2.37    2.44
   7   2  -2    1.91    1.70
   7   2  -2    5.79    1.63
   7   2  -2    8.09    3.59
  -7  -2   2    3.10    2.23
  -7  -2   2    5.24    2.83
  -7  -2   2    3.78    1.09
  -7  -2   2    2.67    1.62
  -7  -2   2    0.86    1.87
  -7  -2   2    5.62    1.23
   6   2  -2  107.82    8.86
   6   2  -2   98.50    6.99
  -6  -2   2  123.33   10.01
  -6  -2   2  104.66    6.39
  -6  -2   2   98.10    9.18
  -6  -2   2   96.59    7.54
  -6  -2   2  110.40    9.99
   5   2  -2    3.16    2.25
   5   2  -2    4.70    1.43
   5   2  -2    3.35    1.61
   5   2  -2    3.34    0.93
  -5  -2   2    3.95    2.01
  -5  -2   2    3.91    1.45
  -5  -2   2    2.54    1.70
  -5  -2   2    5.50    2.57
  -5  -2   2    3.88    0.95
   4   2  -2    7.40    2.93
   4   2  -2   12.39    2.08
   4   2  -2   15.08    1.38
   4   2  -2   14.52    3.04
  -4  -2   2   10.67    1.69
  -4  -2   2   13.90    2.05
  -4  -2   2   14.32    1.35
  -4  -2   2   13.13    3.40
  -4  -2   2   10.72    2.71
   3   2  -2    9.26    2.14
   3   2  -2    4.29    2.04
   3   2  -2   10.03    1.01
   3   2  -2    8.01    1.61
  -3  -2   2    6.49    2.24
  -3  -2   2    8.61    1.39
  -3  -2   2    9.80    2.41
  -3  -2   2    9.04    0.98
  -3  -2   2   10.79    1.43
   2   2  -2    2.73    1.58
   2   2  -2    3.36    1.16
   2   2  -2    2.67    0.88
  -2  -2   2    3.27    0.85
  -2  -2   2    3.30    1.83
   1   2  -2   39.94    3.03
   1   2  -2   34.82    2.77
  -1  -2   2   38.44    2.98
  -1  -2   2   35.83    2.72
   0   2  -2    1.45    0.68
   0   2  -2    1.39    0.64
   0   2  -2    0.99    1.01
   0   2  -2    1.59    0.66
   0   2  -2    1.03    0.77
   0  -2   2    1.14    0.84
   0  -2   2    0.63    0.84
   0  -2   2    0.99    0.57
   0  -2   2    1.19    0.59
   0  -2   2    0.88    0.49
  -1   2  -2    4.79    1.45
  -1   2  -2    5.23    0.87
  -1   2  -2    6.64    1.12
  -1   2  -2    7.65    1.57
   1  -2   2    5.25    1.43
   1  -2   2    7.58    1.94
   1  -2   2    6.28    1.13
   1  -2   2    6.42    0.89
   1  -2   2    5.13    1.21
  -2   2  -2    3.22    0.59
  -2   2  -2    2.29    0.89
  -2   2  -2    3.24    1.04
  -2   2  -2    2.83    1.14
  -2   2  -2    1.35    0.90
   2  -2   2    3.15    1.20
   2  -2   2    2.15    1.03
   2  -2   2    2.66    0.97
   2  -2   2    2.27    1.12
   2  -2   2    3.10    0.55
  -3   2  -2   17.05    2.49
  -3   2  -2   18.02    2.34
  -3   2  -2   22.13    6.25
   3  -2   2   20.64    2.92
   3  -2   2   16.21    1.42
   3  -2   2   17.65    2.50
   3  -2   2   17.01    2.54
  -4   2  -2   78.49    6.30
  -4   2  -2   63.69    5.46
  -4   2  -2   77.04    6.01
  -4   2  -2   78.26    7.12
   4  -2   2   80.42    6.40
   4  -2   2   75.99    6.67
   4  -2   2   72.48    6.50
  -5   2  -2   14.37    2.63
  -5   2  -2   16.67    2.78
  -5   2  -2   20.40    4.73
  -5   2  -2   15.91    3.35
   5  -2   2   17.74    3.57
   5  -2   2   18.77    4.69
   5  -2   2   11.78    3.14
  -6   2  -2    3.93    2.02
  -6   2  -2   -0.27    1.09
  -6   2  -2    2.03    1.83
  -6   2  -2    1.89    1.58
   6  -2   2   -0.05    1.46
   6  -2   2    3.19    1.84
   6  -2   2    2.72    1.87
   6  -2   2    1.83    1.75
  -7   2  -2    2.23    1.62
  -7   2  -2   -1.37    1.19
  -7   2  -2    0.06    1.27
  -7   2  -2    1.07    1.91
   7  -2   2    1.36    1.67
   7  -2   2    0.06    2.58
   7  -2   2    2.79    2.75
  -8   2  -2   10.70    4.46
  -8   2  -2   10.67    3.34
  -8   2  -2   11.53    3.44
  -8   2  -2   10.42    2.60
   8  -2   2    5.90    3.42
   8  -2   2    7.09    4.07
  -9   2  -2   29.73    4.71
  -9   2  -2   33.17    6.87
  -9   2  -2   28.91    7.28
  -9   2  -2   27.20    4.83
  -9   2  -2   24.24    5.78
   9  -2   2   31.58    6.78
   9  -2   2   21.73    5.81
   9  -2   2   26.58    7.98
 -10   2  -2   -4.72    3.21
 -10   2  -2    4.79    2.73
 -10   2  -2    4.68    4.08
  10  -2   2    1.84    3.70
  10  -2   2    3.31    3.64
  10   1  -2    2.77    3.67
  10   1  -2    6.29    4.41
 -10  -1   2    6.00    3.48
 -10  -1   2   12.08    1.90
 -10  -1   2    1.97    2.77
 -10  -1   2   14.05    5.00
   9   1  -2    8.94    4.82
   9   1  -2    6.02    2.85
   9   1  -2    0.42    2.36
  -9  -1   2    2.65    3.02
  -9  -1   2    8.79    3.66
  -9  -1   2    5.82    2.88
  -9  -1   2    8.24    3.48
  -9  -1   2    4.96    1.76
   8   1  -2    6.20    3.94
   8   1  -2    1.09    1.91
   8   1  -2   -0.56    0.96
  -8  -1   2    1.22    1.87
  -8  -1   2   -0.15    1.81
  -8  -1   2   -1.65    1.86
  -8  -1   2   -0.10    2.22
  -8  -1   2    0.39    0.93
   7   1  -2    7.59    3.63
   7   1  -2    6.28    1.35
  -7  -1   2    7.03    2.17
  -7  -1   2    6.83    3.01
  -7  -1   2    8.13    3.02
  -7  -1   2    6.75    1.52
  -7  -1   2    3.96    2.16
   6   1  -2   26.31    6.02
   6   1  -2   38.56    4.83
   6   1  -2   31.46    3.13
  -6  -1   2   38.19    5.26
  -6  -1   2   38.51    5.08
  -6  -1   2   40.83    3.35
  -6  -1   2   39.49    2.81
  -6  -1   2   35.72    5.22
  -6  -1   2   49.19    4.49
   5   1  -2    8.08    1.56
   5   1  -2    8.91    2.49
   5   1  -2    6.59    1.52
   5   1  -2    6.22    2.82
  -5  -1   2    7.58    2.75
  -5  -1   2    7.53    2.75
  -5  -1   2    7.44    2.50
  -5  -1   2    7.86    1.49
   4   1  -2  142.39    8.37
   4   1  -2  145.36    9.83
   4   1  -2  142.26    8.14
  -4  -1   2  156.65    8.15
  -4  -1   2  134.06   10.48
  -4  -1   2  124.60    9.84
  -4  -1   2  141.60    9.92
   3   1  -2  198.77   10.42
   3   1  -2  181.79   11.75
   3   1  -2  184.37   10.64
  -3  -1   2  202.16   11.93
  -3  -1   2  201.65   10.38
  -3  -1   2  190.31   12.75
  -3  -1   2  189.04   12.09
   2   1  -2   60.23    3.38
   2   1  -2   58.91    4.41
   2   1  -2   55.23    3.62
  -2  -1   2   56.66    3.58
  -2  -1   2   51.98    4.97
  -2  -1   2   57.91    3.34
  -2  -1   2   54.46    4.41
   1   1  -2  940.03   43.53
   1   1  -2  864.66   44.46
   1   1  -2  746.18   44.47
  -1  -1   2  823.86   44.42
  -1  -1   2  913.98   43.52
  -1  -1   2  822.06   45.44
  -1  -1   2  887.12   43.77
  -1  -1   2  912.49   43.37
   0   1  -2   21.10    1.51
   0   1  -2   16.29    1.64
   0   1  -2   17.50    1.77
   0   1  -2   18.36    1.33
   0  -1   2   18.81    1.36
   0  -1   2   16.85    1.74
   0  -1   2   21.84    1.58
   0  -1   2   17.19    1.46
  -1   1  -2  425.22   23.33
  -1   1  -2  447.67   23.07
  -1   1  -2  435.36   22.29
  -1   1  -2  431.00   22.69
  -1   1  -2  487.14   23.45
   1  -1   2  413.07   23.11
   1  -1   2  467.96   23.36
   1  -1   2  437.94   23.29
   1  -1   2  427.48   22.71
  -2   1  -2    1.61    0.58
  -2   1  -2    1.62    0.90
  -2   1  -2    1.52    0.74
  -2   1  -2    0.70    0.63
   2  -1   2    1.55    0.45
   2  -1   2    0.61    0.60
   2  -1   2    0.43    0.63
   2  -1   2    0.00    0.63
   2  -1   2    2.02    0.91
  -3   1  -2   94.69    5.88
  -3   1  -2   93.78    7.01
  -3   1  -2   90.85    6.19
  -3   1  -2   89.79    6.89
   3  -1   2   89.16    6.54
   3  -1   2   87.26    6.67
   3  -1   2   97.07    6.36
   3  -1   2   84.37    4.96
  -4   1  -2    1.95    1.38
  -4   1  -2    2.49    1.13
  -4   1  -2    1.90    1.18
  -4   1  -2   -0.04    0.89
   4  -1   2    1.15    1.19
   4  -1   2    1.56    1.38
   4  -1   2    0.32    0.92
  -5   1  -2  365.62   21.92
  -5   1  -2  387.67   23.24
  -5   1  -2  386.11   21.82
  -5   1  -2  375.13   20.64
   5  -1   2  350.87   22.85
   5  -1   2  353.63   22.81
   5  -1   2  401.64   21.94
  -6   1  -2   56.54    6.15
  -6   1  -2   64.49    6.05
  -6   1  -2   65.45    7.22
  -6   1  -2   62.06    5.15
   6  -1   2   69.48    6.29
   6  -1   2   52.81    6.72
   6  -1   2   65.80    7.23
  -7   1  -2   92.72    7.85
  -7   1  -2   80.65    6.45
  -7   1  -2   78.46    7.88
  -7   1  -2   86.71    9.11
   7  -1   2   73.71    8.50
   7  -1   2   93.27    8.01
   7  -1   2   63.66    8.37
  -8   1  -2   52.37    6.97
  -8   1  -2   66.63    6.97
  -8   1  -2   56.41    5.23
  -8   1  -2   71.88    7.09
  -8   1  -2   55.94    8.03
   8  -1   2   46.65    7.47
   8  -1   2   58.71    8.19
   8  -1   2   73.66    7.47
  -9   1  -2    5.36    2.43
  -9   1  -2    0.63    3.17
  -9   1  -2    2.54    3.21
  -9   1  -2    0.24    3.14
  -9   1  -2    4.67    2.44
   9  -1   2    3.86    4.14
   9  -1   2    2.69    3.12
   9  -1   2    4.65    3.37
 -10   1  -2   14.97    4.09
 -10   1  -2   15.47    6.71
 -10   1  -2    6.65    4.55
  10   0  -2   43.45    7.24
 -10   0   2   34.50    7.74
 -10   0   2   41.16    6.76
 -10   0   2   47.70    7.32
 -10   0   2   37.63    6.64
   9   0  -2   -2.47    1.59
   9   0  -2    5.85    4.95
   9   0  -2    0.27    2.27
  -9   0   2   -3.87    1.87
  -9   0   2    1.74    2.54
  -9   0   2    2.42    2.98
  -9   0   2    0.15    2.45
  -9   0   2   -1.68    1.35
   8   0  -2   31.71    4.87
   8   0  -2   31.68    6.99
  -8   0   2   24.33    4.28
  -8   0   2   31.51    3.70
  -8   0   2   23.24    6.03
  -8   0   2   23.55    5.35
  -8   0   2   22.03    4.84
   7   0  -2    9.03    3.84
   7   0  -2    8.32    2.63
  -7   0   2    8.86    2.78
  -7   0   2   16.06    4.10
  -7   0   2   10.75    3.77
   6   0  -2    5.02    1.17
   6   0  -2    4.41    2.15
   6   0  -2    4.51    2.69
  -6   0   2    6.59    2.55
  -6   0   2    5.99    1.48
  -6   0   2    1.37    1.74
  -6   0   2    4.40    2.21
   5   0  -2   48.17    6.47
   5   0  -2   59.85    5.81
   5   0  -2   59.79    4.22
   5   0  -2   65.64    4.77
  -5   0   2   74.54    4.89
  -5   0   2   62.55    6.27
  -5   0   2   62.81    6.50
  -5   0   2   68.77    6.54
   4   0  -2   28.96    2.75
   4   0  -2   27.46    2.36
   4   0  -2   20.19    3.83
   4   0  -2   32.45    3.69
  -4   0   2   27.19    3.65
  -4   0   2   29.29    2.69
  -4   0   2   31.25    3.83
  -4   0   2   34.11    4.10
   3   0  -2    6.69    1.22
   3   0  -2    6.49    2.10
   3   0  -2    6.55    1.70
   3   0  -2    5.57    0.97
  -3   0   2    6.40    1.86
  -3   0   2    3.96    1.58
  -3   0   2    7.36    2.03
  -3   0   2    6.14    1.12
   2   0  -2    0.50    0.61
   2   0  -2   -0.26    0.55
   2   0  -2    0.89    0.43
  -2   0   2    0.15    0.70
  -2   0   2    0.35    0.34
  -2   0   2    0.31    0.51
  -2   0   2    0.26    0.51
   1   0  -2   94.04    5.06
   1   0  -2   94.63    5.60
  -1   0   2   88.22    5.84
  -1   0   2   96.69    5.07
  -1   0   2   90.10    5.29
  -1   0   2   87.27    5.56
  -1   0  -2   27.34    1.69
  -1   0  -2   27.90    1.73
  -1   0  -2   27.90    1.82
  -1   0  -2   27.52    2.10
  -1   0  -2   28.43    1.73
   1   0   2   27.20    2.09
   1   0   2   27.59    1.80
   1   0   2   26.70    1.77
  -2   0  -2    0.41    0.28
  -2   0  -2    0.68    0.57
  -2   0  -2    0.19    0.46
  -2   0  -2    0.36    0.37
  -2   0  -2    0.62    0.62
   2   0   2    0.74    0.84
   2   0   2    0.51    0.46
   2   0   2   -0.01    0.33
   2   0   2    0.07    0.26
   2   0   2    0.14    0.51
   2   0   2    0.49    0.57
  -3   0  -2    6.69    1.58
  -3   0  -2    8.00    2.13
  -3   0  -2    5.93    0.71
  -3   0  -2    5.94    1.50
  -3   0  -2    7.26    1.24
  -3   0  -2    5.94    0.91
   3   0   2    6.99    2.11
   3   0   2    5.72    0.72
   3   0   2    6.27    1.36
   3   0   2    6.39    1.80
   3   0   2    5.45    1.38
  -4   0  -2    1.40    1.18
  -4   0  -2    1.49    0.61
  -4   0  -2   -0.16    0.81
  -4   0  -2    1.66    1.16
  -4   0  -2    2.18    1.37
   4   0   2    1.19    1.11
   4   0   2    1.89    1.12
   4   0   2   -0.99    1.01
  -5   0  -2   12.61    1.47
  -5   0  -2   19.07    2.36
  -5   0  -2   11.97    2.70
  -5   0  -2   14.36    2.98
  -5   0  -2   15.16    3.55
   5   0   2    8.73    2.45
   5   0   2   14.24    2.51
   5   0   2   10.15    3.10
  -6   0  -2    1.64    1.44
  -6   0  -2    3.19    1.66
  -6   0  -2    2.56    1.40
  -6   0  -2    1.64    1.46
  -6   0  -2    1.38    1.02
   6   0   2    2.63    1.44
   6   0   2    3.55    2.18
   6   0   2    1.74    1.75
  -7   0  -2    3.58    1.85
  -7   0  -2    2.38    2.41
  -7   0  -2    2.47    2.02
  -7   0  -2    0.72    1.43
  -7   0  -2    2.97    1.33
   7   0   2   -1.24    2.15
   7   0   2    2.05    1.70
   7   0   2    0.27    1.47
  -8   0  -2    1.61    2.08
  -8   0  -2    1.26    2.04
  -8   0  -2    0.68    2.97
  -8   0  -2    1.15    1.50
  -8   0  -2    1.99    2.30
   8   0   2    0.03    1.85
   8   0   2    0.37    3.16
  -9   0  -2   10.13    4.32
  -9   0  -2    3.67    2.82
  -9   0  -2    7.72    3.22
  -9   0  -2    8.18    3.39
   9   0   2   12.83    4.09
   9   0   2   15.63    5.03
   9   0   2    9.42    4.04
 -10   0  -2   13.99    4.11
 -10   0  -2   10.94    3.69
 -10   0  -2    6.64    3.88
  10   0   2    3.89    4.29
  10   0   2    6.24    3.24
  10  -1  -2   -2.31    2.90
  10  -1  -2    5.88    3.76
 -10   1   2    1.59    2.30
 -10   1   2    3.96    3.67
 -10   1   2    6.54    1.96
 -10   1   2   -0.30    3.70
   9  -1  -2   15.82    4.80
   9  -1  -2    9.03    3.72
   9  -1  -2   24.62   10.39
  -9   1   2   19.80    4.86
  -9   1   2   18.40    4.78
  -9   1   2   11.01    4.48
  -9   1   2   15.97    4.96
  -9   1   2   24.91    4.03
   8  -1  -2   33.29    5.24
   8  -1  -2   29.61    7.78
  -8   1   2   35.34    5.93
  -8   1   2   43.53    4.34
  -8   1   2   40.12    5.95
  -8   1   2   32.75    7.31
   7  -1  -2   61.68    6.83
   7  -1  -2   51.99    7.74
  -7   1   2   66.38    7.22
  -7   1   2   66.51    7.91
  -7   1   2   57.56    7.08
  -7   1   2   67.26    5.50
   6  -1  -2  116.54    9.32
   6  -1  -2   88.28    9.74
   6  -1  -2   98.85    6.48
  -6   1   2  108.18    9.68
  -6   1   2  112.58    9.34
  -6   1   2  119.08    7.65
  -6   1   2   99.66    9.15
   5  -1  -2  185.94   14.92
   5  -1  -2  194.31   13.71
   5  -1  -2  221.79   12.29
   5  -1  -2  213.29   13.70
   5  -1  -2  195.32   11.01
  -5   1   2  209.46   14.07
  -5   1   2  193.88   14.08
  -5   1   2  186.28   13.67
  -5   1   2  232.87   12.33
   4  -1  -2    9.80    1.88
   4  -1  -2   15.04    2.48
   4  -1  -2   15.74    2.69
   4  -1  -2   10.92    1.26
   4  -1  -2   17.81    3.79
  -4   1   2   11.25    1.96
  -4   1   2   13.75    3.11
  -4   1   2   12.28    2.78
  -4   1   2   15.86    2.85
   3  -1  -2   38.29    3.10
   3  -1  -2   34.92    4.10
   3  -1  -2   34.32    3.60
   3  -1  -2   37.74    3.70
  -3   1   2   32.84    3.73
  -3   1   2   42.32    3.18
  -3   1   2   40.99    3.90
  -3   1   2   41.26    4.04
   2  -1  -2    1.14    0.75
   2  -1  -2    1.01    1.00
   2  -1  -2    0.29    0.61
  -2   1   2    0.98    0.76
  -2   1   2    3.64    0.81
  -2   1   2    0.78    0.63
  -2   1   2    2.09    1.03
   1  -1  -2  234.71   12.08
   1  -1  -2  257.50   12.48
   1  -1  -2  235.41   13.04
   1  -1  -2  222.20   12.81
   1  -1  -2  228.69   12.80
  -1   1   2  225.98   12.85
  -1   1   2  230.48   12.92
  -1   1   2  222.85   13.10
  -1   1   2  239.16   12.08
  -1   1   2  250.65   12.45
   0  -1  -2   33.06    2.08
   0  -1  -2   31.51    2.17
   0  -1  -2   25.19    2.22
   0  -1  -2   34.14    2.48
   0   1   2   28.48    1.95
   0   1   2   26.63    1.87
   0   1   2   31.29    2.33
   0   1   2   31.49    2.16
   0   1   2   23.62    1.79
  -1  -1  -2  839.47   45.40
  -1  -1  -2  833.38   45.21
  -1  -1  -2  876.91   45.40
  -1  -1  -2  891.30   45.04
  -1  -1  -2 1000.00   45.65
   1   1   2  966.70   45.59
   1   1   2  871.91   45.39
   1   1   2  903.18   45.05
   1   1   2  865.25   45.43
   1   1   2  939.91   45.57
  -2  -1  -2   15.02    1.39
  -2  -1  -2   12.47    1.77
  -2  -1  -2   14.27    1.41
  -2  -1  -2   12.68    1.55
  -2  -1  -2   17.84    1.77
   2   1   2   18.35    2.02
   2   1   2   10.11    1.69
   2   1   2   15.29    1.41
   2   1   2   16.06    2.27
   2   1   2   15.95    1.65
  -3  -1  -2  196.65   10.23
  -3  -1  -2  195.08   11.44
  -3  -1  -2  174.16    9.90
  -3  -1  -2  174.23   10.83
  -3  -1  -2  171.21    9.97
  -3  -1  -2  170.63   11.06
  -3  -1  -2  196.68   10.79
   3   1   2  187.33   10.71
   3   1   2  190.17   11.31
   3   1   2  178.37    9.92
  -4  -1  -2  206.65   11.28
  -4  -1  -2  203.70   11.36
  -4  -1  -2  220.24   12.51
  -4  -1  -2  214.10   13.36
  -4  -1  -2  188.99   12.83
  -4  -1  -2  208.22   11.20
   4   1   2  207.58   11.26
   4   1   2  210.52   13.29
   4   1   2  206.43   12.41
  -5  -1  -2   -0.99    0.91
  -5  -1  -2    2.11    1.67
  -5  -1  -2    1.30    0.70
  -5  -1  -2    2.51    1.48
  -5  -1  -2    0.44    0.82
  -5  -1  -2    1.42    0.73
  -5  -1  -2    2.56    1.44
   5   1   2    1.13    0.74
   5   1   2    0.34    1.19
   5   1   2    0.20    0.94
   5   1   2    1.91    1.61
  -6  -1  -2   94.12    5.99
  -6  -1  -2   94.73    6.28
  -6  -1  -2  101.04    8.33
  -6  -1  -2   88.47    8.06
  -6  -1  -2   96.14    7.70
  -6  -1  -2   99.26    9.01
   6   1   2   96.58    5.80
   6   1   2  104.99    7.89
   6   1   2   99.98    8.88
  -7  -1  -2    5.63    2.06
  -7  -1  -2    5.77    2.14
  -7  -1  -2    3.63    1.31
  -7  -1  -2    1.99    2.02
  -7  -1  -2    2.09    2.33
   7   1   2    5.64    2.88
   7   1   2    2.09    1.63
   7   1   2    4.15    1.80
  -8  -1  -2    4.73    3.14
  -8  -1  -2    6.54    2.28
  -8  -1  -2    5.67    2.82
  -8  -1  -2    3.23    1.54
  -8  -1  -2    1.08    1.86
   8   1   2    2.98    3.64
   8   1   2    5.49    2.38
   8   1   2    2.26    2.71
  -9  -1  -2    0.13    3.84
  -9  -1  -2    5.46    3.03
  -9  -1  -2    4.63    2.47
  -9  -1  -2    7.34    1.85
  -9  -1  -2   11.64    4.29
   9   1   2    3.50    3.00
   9   1   2    5.28    2.66
   9   1   2   13.87    5.12
 -10  -1  -2   53.93    7.30
 -10  -1  -2   56.61    6.88
 -10  -1  -2   58.90    9.66
  10  -2  -2    2.10    3.80
 -10   2   2    3.85    3.70
 -10   2   2    2.47    3.64
 -10   2   2    5.70    4.84
   9  -2  -2   28.63    7.77
   9  -2  -2   19.01    4.88
  -9   2   2   30.55    4.36
  -9   2   2   15.42    4.67
  -9   2   2   19.51    5.33
  -9   2   2   21.29    5.11
   8  -2  -2   17.40    5.66
   8  -2  -2   18.22    4.61
  -8   2   2   23.07    5.09
  -8   2   2   18.08    4.74
  -8   2   2   22.57    6.05
  -8   2   2   27.43    3.95
   7  -2  -2   -0.39    1.57
   7  -2  -2    0.42    2.24
  -7   2   2    2.20    1.65
  -7   2   2    1.41    1.48
  -7   2   2    1.40    2.03
  -7   2   2   -0.73    1.69
   6  -2  -2   -0.08    2.21
   6  -2  -2    1.77    1.54
   6  -2  -2    0.21    1.70
  -6   2   2    0.25    1.50
  -6   2   2    0.59    0.99
  -6   2   2    2.14    1.97
  -6   2   2    1.31    1.66
   5  -2  -2  103.28    8.78
   5  -2  -2  103.63    5.99
   5  -2  -2  119.39    8.92
   5  -2  -2  113.73    9.94
   5  -2  -2  107.45    7.53
  -5   2   2  105.64    7.50
  -5   2   2  113.82    9.56
  -5   2   2  105.06    8.71
  -5   2   2  101.02    8.79
   4  -2  -2   29.98    3.93
   4  -2  -2   36.64    3.66
   4  -2  -2   27.76    4.28
   4  -2  -2   29.02    2.26
   4  -2  -2   34.70    4.02
  -4   2   2   34.18    4.09
  -4   2   2   32.15    4.09
  -4   2   2   31.52    4.33
  -4   2   2   36.43    3.47
   3  -2  -2  174.53   11.90
   3  -2  -2  174.54    9.69
   3  -2  -2  178.60   10.59
   3  -2  -2  191.16   11.63
   3  -2  -2  178.98   11.59
  -3   2   2  174.84   10.56
  -3   2   2  196.10   12.24
  -3   2   2  173.11   11.52
   2  -2  -2    8.11    0.99
   2  -2  -2    7.16    0.78
   2  -2  -2    8.82    1.60
   2  -2  -2    9.12    2.04
   2  -2  -2    9.86    1.65
   2  -2  -2    5.97    1.67
  -2   2   2    8.02    1.80
  -2   2   2    6.00    1.55
  -2   2   2    5.83    1.63
  -2   2   2    7.11    1.46
   1  -2  -2    0.14    0.60
   1  -2  -2    0.45    0.52
   1  -2  -2    0.00    0.25
   1  -2  -2   -0.08    0.30
   1  -2  -2    0.03    0.56
   1  -2  -2    0.65    0.54
  -1   2   2    0.30    0.69
  -1   2   2    0.12    0.48
  -1   2   2    0.56    0.65
  -1   2   2    0.28    0.51
  -1   2   2   -0.15    0.39
   0  -2  -2    3.94    1.57
   0  -2  -2    3.70    0.70
   0  -2  -2    5.00    1.00
   0  -2  -2    4.17    1.16
   0  -2  -2    4.62    0.88
   0   2   2    3.75    0.82
   0   2   2    3.31    0.66
   0   2   2    6.33    1.66
   0   2   2    4.02    1.04
   0   2   2    5.47    1.04
  -1  -2  -2   58.38    3.39
  -1  -2  -2   58.45    3.86
  -1  -2  -2   66.64    3.60
  -1  -2  -2   60.08    3.87
   1   2   2   57.85    3.89
   1   2   2   64.46    3.98
   1   2   2   59.97    3.93
   1   2   2   59.05    3.40
  -2  -2  -2    2.19    1.36
  -2  -2  -2    0.40    0.49
  -2  -2  -2    1.06    0.59
  -2  -2  -2    0.99    0.62
   2   2   2    0.73    0.59
   2   2   2    0.74    0.60
   2   2   2    0.16    0.66
   2   2   2   -0.32    0.76
   2   2   2    2.00    0.72
  -3  -2  -2    0.21    0.52
  -3  -2  -2    0.73    0.62
  -3  -2  -2   -0.80    0.79
  -3  -2  -2    0.15    0.64
   3   2   2   -1.26    0.72
   3   2   2   -0.04    0.72
   3   2   2    0.19    0.67
   3   2   2    0.00    0.53
   3   2   2   -0.20    0.46
  -4  -2  -2   11.23    1.69
  -4  -2  -2    9.46    2.38
  -4  -2  -2    9.19    1.86
  -4  -2  -2   10.47    1.14
  -4  -2  -2   11.63    1.81
   4   2   2    9.69    2.15
   4   2   2   13.65    2.93
   4   2   2    4.69    2.27
   4   2   2   10.62    1.69
  -5  -2  -2    1.07    0.82
  -5  -2  -2    0.61    1.07
  -5  -2  -2    4.51    1.91
  -5  -2  -2    0.88    0.87
  -5  -2  -2    2.21    1.52
  -5  -2  -2    2.46    1.42
   5   2   2    1.35    1.45
   5   2   2    1.32    1.64
   5   2   2    1.27    0.66
   5   2   2    1.22    1.21
  -6  -2  -2   35.95    3.33
  -6  -2  -2   43.22    5.32
  -6  -2  -2   38.92    3.07
  -6  -2  -2   47.73    5.88
  -6  -2  -2   36.96    4.87
  -6  -2  -2   42.22    5.19
  -6  -2  -2   40.33    3.21
   6   2   2   28.11    5.00
   6   2   2   39.50    5.13
   6   2   2   41.46    3.38
   6   2   2   45.68    4.68
  -7  -2  -2    7.73    2.65
  -7  -2  -2    5.40    1.38
  -7  -2  -2    5.19    3.16
  -7  -2  -2    6.36    1.50
  -7  -2  -2    2.57    2.28
  -7  -2  -2    6.94    2.21
   7   2   2    2.89    2.32
   7   2   2    1.39    1.99
   7   2   2    7.09    2.66
   7   2   2    7.91    1.66
  -8  -2  -2    3.47    2.39
  -8  -2  -2    5.41    2.76
  -8  -2  -2    6.24    2.80
  -8  -2  -2    1.71    1.15
  -8  -2  -2    4.97    1.36
  -8  -2  -2    2.39    2.39
   8   2   2    3.25    1.11
   8   2   2    5.03    2.35
   8   2   2    9.08    3.92
   8   2   2    1.64    2.56
  -9  -2  -2   14.60    4.26
  -9  -2  -2   18.00    4.31
  -9  -2  -2   15.30    2.35
  -9  -2  -2   15.91    4.74
  -9  -2  -2   16.80    4.19
   9   2   2   15.76    3.95
   9   2   2    9.71    3.92
   9   2   2   22.21    5.64
 -10  -2  -2    9.25    3.95
 -10  -2  -2   15.83    4.40
 -10  -2  -2    6.05    3.29
 -10  -2  -2    8.06    4.56
  10   2   2    7.51    3.93
  10   2   2    7.29    3.19
 -11  -2  -2    7.15    4.26
  11   2   2    1.35    3.85
  11   2   2    2.56    3.13
  10  -3  -2   46.76    8.45
 -10   3   2   49.65    5.78
 -10   3   2   36.14    7.49
 -10   3   2   42.46    6.64
 -10   3   2   40.20    9.71
   9  -3  -2   10.62    3.99
   9  -3  -2   16.55    5.38
  -9   3   2   16.24    4.17
  -9   3   2   16.69    5.61
  -9   3   2   17.16    5.68
   8  -3  -2   31.59    6.71
   8  -3  -2   30.66    6.44
  -8   3   2   33.29    5.37
  -8   3   2   34.82    7.59
  -8   3   2   30.37    4.41
  -8   3   2   29.40    7.72
   7  -3  -2    1.98    2.31
   7  -3  -2    1.35    1.88
   7  -3  -2    2.08    2.23
  -7   3   2    0.97    2.34
  -7   3   2    1.33    2.01
  -7   3   2    2.48    2.36
  -7   3   2    0.11    1.39
   6  -3  -2    9.66    3.16
   6  -3  -2    5.99    2.38
   6  -3  -2    6.87    3.05
  -6   3   2   10.15    3.14
  -6   3   2    6.80    2.80
  -6   3   2   11.76    2.47
  -6   3   2    5.84    2.49
   5  -3  -2   14.77    3.79
   5  -3  -2   18.78    4.12
   5  -3  -2   17.29    4.16
   5  -3  -2   18.31    1.62
  -5   3   2   19.91    3.44
  -5   3   2   22.48    3.78
  -5   3   2   27.64    3.39
  -5   3   2   17.06    4.58
   4  -3  -2    7.24    1.05
   4  -3  -2    6.11    2.18
   4  -3  -2    9.60    2.50
   4  -3  -2    5.36    2.16
   4  -3  -2    6.73    1.68
  -4   3   2    7.00    2.47
  -4   3   2    5.69    2.51
  -4   3   2    7.29    2.21
  -4   3   2    6.13    1.77
   3  -3  -2  266.36   16.46
   3  -3  -2  255.16   16.53
   3  -3  -2  258.38   14.26
   3  -3  -2  252.46   16.44
   3  -3  -2  316.07   16.59
  -3   3   2  267.57   16.07
  -3   3   2  271.78   16.52
  -3   3   2  238.92   16.77
  -3   3   2  290.63   15.45
   2  -3  -2  240.86   14.81
   2  -3  -2  249.82   13.67
   2  -3  -2  240.93   12.74
   2  -3  -2  237.69   14.46
   2  -3  -2  233.39   14.63
   2  -3  -2  235.68   12.98
  -2   3   2  238.16   14.13
  -2   3   2  232.54   13.55
  -2   3   2  236.35   15.14
  -2   3   2  241.94   14.60
  -2   3   2  259.23   13.15
   1  -3  -2  229.08   13.40
   1  -3  -2  228.36   12.68
   1  -3  -2  222.77   13.98
   1  -3  -2  226.07   14.27
   1  -3  -2  242.73   12.96
  -1   3   2  236.51   12.94
  -1   3   2  236.02   13.88
  -1   3   2  239.78   12.77
  -1   3   2  239.15   13.35
  -1   3   2  230.08   14.48
   0  -3  -2  668.80   33.57
   0  -3  -2  666.78   34.03
   0  -3  -2  548.06   34.66
   0  -3  -2  631.87   33.68
   0  -3  -2  674.17   35.51
   0   3   2  667.72   35.45
   0   3   2  679.30   34.05
   0   3   2  641.47   34.82
   0   3   2  649.85   33.78
   0   3   2  702.15   33.64
  -1  -3  -2    5.21    1.44
  -1  -3  -2    3.15    0.96
  -1  -3  -2    3.65    0.73
  -1  -3  -2    1.40    1.10
   1   3   2    2.64    0.66
   1   3   2    3.94    1.03
   1   3   2    3.34    1.03
   1   3   2    2.39    1.22
  -2  -3  -2  102.70    6.53
  -2  -3  -2  112.20    6.66
  -2  -3  -2   98.89    5.56
  -2  -3  -2  100.85    6.60
   2   3   2  108.55    6.09
   2   3   2  101.16    6.54
   2   3   2  109.84    6.60
   2   3   2  105.58    5.56
   2   3   2  104.90    6.62
  -3  -3  -2    4.94    2.23
  -3  -3  -2    4.86    1.19
  -3  -3  -2    2.07    1.04
   3   3   2    1.35    0.96
   3   3   2    3.90    1.28
   3   3   2    2.15    0.89
   3   3   2    3.00    1.02
   3   3   2    1.09    1.44
  -4  -3  -2    3.12    1.20
  -4  -3  -2    3.77    2.13
  -4  -3  -2    2.13    1.05
  -4  -3  -2    3.20    1.33
   4   3   2    1.92    1.37
   4   3   2    2.72    1.12
   4   3   2    3.34    1.49
   4   3   2    2.72    2.15
   4   3   2    3.31    1.30
  -5  -3  -2    2.71    1.15
  -5  -3  -2    6.33    2.34
   5   3   2    4.26    1.38
   5   3   2    3.24    1.97
   5   3   2    2.65    1.40
  -6  -3  -2  266.09   15.59
  -6  -3  -2  254.47   17.68
  -6  -3  -2  286.24   18.78
  -6  -3  -2  265.67   15.44
  -6  -3  -2  319.56   19.35
  -6  -3  -2  280.11   16.75
   6   3   2  279.73   17.20
   6   3   2  259.94   17.52
   6   3   2  277.32   15.69
  -7  -3  -2   11.01    3.68
  -7  -3  -2   10.83    2.27
  -7  -3  -2    9.66    1.35
  -7  -3  -2   12.33    2.96
  -7  -3  -2    7.59    3.33
  -7  -3  -2   15.73    2.25
  -7  -3  -2   10.91    3.25
   7   3   2    7.29    3.49
   7   3   2   11.65    2.18
   7   3   2   10.26    3.02
   7   3   2   14.12    3.51
  -8  -3  -2   53.57    7.10
  -8  -3  -2   57.25    5.08
  -8  -3  -2   63.19    6.78
  -8  -3  -2   71.81    7.87
  -8  -3  -2   69.18    8.70
   8   3   2   63.83    5.02
   8   3   2   68.78    6.80
   8   3   2   53.45    7.18
  -9  -3  -2   42.37    6.27
  -9  -3  -2   36.15    6.46
  -9  -3  -2   40.97    8.58
  -9  -3  -2   37.48    3.80
   9   3   2   21.13    6.19
   9   3   2   34.26    3.58
   9   3   2   38.20    9.84
   9   3   2   43.82    5.81
 -10  -3  -2   15.28    4.14
 -10  -3  -2    5.14    4.13
 -10  -3  -2    0.65    2.67
  10   3   2    1.76    3.66
  10   3   2    6.84    2.93
 -11  -3  -2   17.10    5.48
 -11  -3  -2   24.97    7.75
  11   3   2   13.01    5.92
  11   3   2   12.53    5.12
  10  -4  -2    4.75    4.61
 -10   4   2    0.67    4.38
   9  -4  -2   31.80    6.67
  -9   4   2   23.37    6.95
  -9   4   2   21.11    5.34
  -9   4   2   13.58    5.39
  -9   4   2   26.31    4.78
   8  -4  -2   -0.67    2.55
   8  -4  -2   -0.35    3.27
   8  -4  -2   -0.02    2.37
  -8   4   2    2.85    2.47
  -8   4   2    0.57    2.29
  -8   4   2   -1.12    1.69
  -8   4   2   -3.98    2.24
   7  -4  -2   39.05    5.90
   7  -4  -2   37.48    5.64
   7  -4  -2   26.79    6.53
  -7   4   2   29.68    4.58
  -7   4   2   41.08    5.92
  -7   4   2   36.81    5.17
  -7   4   2   30.69    7.41
   6  -4  -2    3.03    1.82
   6  -4  -2    1.85    2.16
   6  -4  -2    1.69    1.77
  -6   4   2    6.09    1.95
  -6   4   2    0.91    1.43
  -6   4   2    0.87    1.54
  -6   4   2   -0.49    1.73
   5  -4  -2    5.56    1.06
   5  -4  -2    6.52    2.42
   5  -4  -2    4.93    2.58
  -5   4   2    4.55    1.68
  -5   4   2    3.49    1.91
  -5   4   2    5.10    2.49
  -5   4   2    7.81    2.62
   4  -4  -2   72.93    7.19
   4  -4  -2   74.23    5.93
   4  -4  -2   67.99    4.54
   4  -4  -2   69.84    7.13
  -4   4   2   75.91    6.00
  -4   4   2   67.12    7.49
  -4   4   2   70.22    6.86
  -4   4   2   71.03    6.43
   3  -4  -2  166.86   11.97
   3  -4  -2  175.40   12.32
   3  -4  -2  169.86    9.54
   3  -4  -2  177.33   10.93
   3  -4  -2  171.37    9.88
   3  -4  -2  170.88   12.32
  -3   4   2  180.57   11.61
  -3   4   2  175.72   10.92
  -3   4   2  176.27   12.98
  -3   4   2  182.47   12.18
   2  -4  -2    2.82    1.48
   2  -4  -2    4.50    1.07
   2  -4  -2    5.91    1.90
   2  -4  -2    5.59    1.96
  -2   4   2    3.88    1.12
  -2   4   2    5.83    1.35
  -2   4   2    3.41    2.28
  -2   4   2    6.26    1.98
   1  -4  -2    3.28    1.21
   1  -4  -2    5.52    1.75
   1  -4  -2    2.68    1.44
   1  -4  -2    2.42    0.87
   1  -4  -2    5.13    1.22
  -1   4   2    5.46    1.84
  -1   4   2    4.04    1.17
  -1   4   2    4.23    1.31
  -1   4   2    2.73    1.47
  -1   4   2    3.60    1.03
   0  -4  -2    3.43    1.57
   0  -4  -2    5.92    1.26
   0  -4  -2    6.15    1.23
   0  -4  -2    6.58    1.56
   0  -4  -2   10.23    2.57
   0   4   2    7.80    1.58
   0   4   2    5.75    1.43
   0   4   2    7.64    2.23
   0   4   2    6.27    1.26
   0   4   2    6.96    1.95
  -1  -4  -2  109.21    6.93
  -1  -4  -2  104.82    6.33
  -1  -4  -2  127.68    8.41
  -1  -4  -2  107.96    7.10
   1   4   2  101.21    7.20
   1   4   2  107.87    6.37
   1   4   2  104.99    6.92
  -2  -4  -2    1.25    0.73
  -2  -4  -2    0.38    0.99
   2   4   2    2.16    0.90
   2   4   2   -0.03    0.50
   2   4   2    1.34    0.78
   2   4   2    0.79    0.74
   2   4   2    0.76    1.15
  -3  -4  -2   18.86    4.40
  -3  -4  -2   26.15    2.82
  -3  -4  -2   27.13    2.90
  -3  -4  -2   23.97    2.80
   3   4   2   22.00    2.41
   3   4   2   26.89    2.77
   3   4   2   23.65    2.80
   3   4   2   14.06    3.82
   3   4   2   28.24    2.91
  -4  -4  -2    4.46    2.65
  -4  -4  -2    3.12    1.28
   4   4   2    1.33    1.14
   4   4   2    8.18    2.35
   4   4   2    2.72    1.20
   4   4   2    1.29    1.72
  -5  -4  -2   18.53    2.86
  -5  -4  -2   16.22    4.11
  -5  -4  -2   18.98    2.80
  -5  -4  -2   24.24    5.38
   5   4   2   12.13    2.60
   5   4   2   13.50    3.11
   5   4   2   20.28    2.73
   5   4   2   19.94    2.71
  -6  -4  -2   22.46    3.35
  -6  -4  -2   23.77    2.84
  -6  -4  -2   16.53    3.02
  -6  -4  -2   15.27    3.92
   6   4   2   21.35    2.94
   6   4   2   18.18    3.20
  -7  -4  -2    5.35    2.04
  -7  -4  -2    8.42    2.12
  -7  -4  -2    9.73    3.16
  -7  -4  -2   10.02    3.27
  -7  -4  -2    7.57    1.75
   7   4   2    1.57    2.49
   7   4   2    5.18    1.96
   7   4   2    3.04    2.39
  -8  -4  -2    3.96    2.94
  -8  -4  -2    3.69    1.46
  -8  -4  -2    5.44    2.56
  -8  -4  -2    5.46    3.04
  -8  -4  -2    3.30    1.83
  -8  -4  -2    5.13    2.22
   8   4   2   12.19    4.74
   8   4   2    6.20    1.74
   8   4   2    2.29    2.82
   8   4   2    2.74    2.01
  -9  -4  -2    1.57    2.08
  -9  -4  -2    5.90    3.12
  -9  -4  -2    5.79    4.14
  -9  -4  -2    4.86    2.79
   9   4   2    8.25    1.96
   9   4   2    2.64    3.57
   9   4   2    1.61    4.48
   9   4   2    5.70    2.74
 -10  -4  -2   -0.23    3.68
 -10  -4  -2   -0.37    2.67
 -10  -4  -2   -1.99    1.98
 -10  -4  -2   -3.25    2.74
  10   4   2    4.98    3.26
  10   4   2   -1.27    1.40
  10   4   2    2.96    2.55
 -11  -4  -2   11.51    3.49
 -11  -4  -2   17.06    6.06
 -11  -4  -2   10.60    4.59
  11   4   2   12.83    4.83
   9  -5  -2   -1.06    3.20
   9  -5  -2    0.25    2.31
  -9   5   2   -0.34    2.25
  -9   5   2    1.81    2.36
  -9   5   2    0.91    3.75
  -9   5   2    6.58    3.41
   8  -5  -2   45.52    7.57
   8  -5  -2   52.13    8.22
  -8   5   2   52.26    6.76
  -8   5   2   47.99    6.77
  -8   5   2   45.35    7.89
  -8   5   2   44.97    7.67
   7  -5  -2   45.02    6.81
   7  -5  -2   39.28    6.34
   7  -5  -2   51.56    7.36
  -7   5   2   50.96    5.92
  -7   5   2   48.18    6.32
  -7   5   2   46.43    6.19
  -7   5   2   44.41    7.81
   6  -5  -2   78.32    8.03
   6  -5  -2   71.23    8.80
   6  -5  -2   69.84    8.34
  -6   5   2   78.56    7.68
  -6   5   2   76.77    8.36
  -6   5   2   84.96    7.24
  -6   5   2   76.71    9.25
   5  -5  -2  130.23   11.25
   5  -5  -2  126.23    7.48
   5  -5  -2  130.24   11.54
   5  -5  -2  125.34   11.08
  -5   5   2  121.65   11.89
  -5   5   2  120.57   10.68
  -5   5   2  134.94   10.32
  -5   5   2  139.97    9.82
   4  -5  -2  214.74   11.57
   4  -5  -2  206.14   11.96
   4  -5  -2  211.79   15.33
   4  -5  -2  223.12   15.38
   4  -5  -2  197.19   14.99
  -4   5   2  216.85   14.29
  -4   5   2  241.61   13.86
  -4   5   2  217.60   15.04
  -4   5   2  194.17   15.91
   3  -5  -2   56.94    4.41
   3  -5  -2   61.32    5.36
   3  -5  -2   59.28    6.50
   3  -5  -2   62.53    6.75
   3  -5  -2   69.21    6.44
  -3   5   2   63.38    5.66
  -3   5   2   59.56    6.99
  -3   5   2   55.12    5.14
  -3   5   2   66.75    6.33
  -3   5   2   58.43    4.50
   2  -5  -2   16.67    3.65
   2  -5  -2   22.92    3.33
   2  -5  -2   23.32    2.55
   2  -5  -2   15.00    3.62
   2  -5  -2   25.19    3.10
  -2   5   2   24.26    3.09
  -2   5   2   33.81    3.41
  -2   5   2   13.06    3.42
  -2   5   2   22.92    2.57
  -2   5   2   23.04    3.46
   1  -5  -2   22.25    4.68
   1  -5  -2   23.57    2.62
   1  -5  -2   24.17    3.08
   1  -5  -2   17.29    3.17
  -1   5   2   25.05    3.57
  -1   5   2   21.08    2.56
  -1   5   2   26.07    2.88
  -1   5   2   23.14    2.89
  -1   5   2   18.00    4.29
   0  -5  -2   33.35    3.37
   0  -5  -2   25.34    4.24
   0  -5  -2   29.51    2.81
   0  -5  -2   25.45    2.73
   0  -5  -2   18.84    3.43
   0   5   2   25.95    4.28
   0   5   2   25.29    3.05
   0   5   2   26.95    2.94
   0   5   2   27.99    3.88
  -1  -5  -2   40.75    3.30
  -1  -5  -2   45.93    5.14
  -1  -5  -2   40.77    3.69
  -1  -5  -2   47.16    4.11
   1   5   2   31.05    4.47
   1   5   2   41.25    3.37
   1   5   2   42.77    3.83
   1   5   2   44.47    4.21
  -2  -5  -2  471.49   26.08
  -2  -5  -2  501.12   26.56
   2   5   2  473.78   25.04
   2   5   2  488.69   26.29
   2   5   2  479.13   26.84
  -3  -5  -2    5.40    2.73
  -3  -5  -2   12.39    2.79
  -3  -5  -2   12.96    2.32
   3   5   2   13.90    2.73
   3   5   2   13.19    2.41
   3   5   2   11.82    1.23
   3   5   2    5.74    2.51
   3   5   2   12.41    2.18
  -4  -5  -2  151.99    9.65
  -4  -5  -2  148.46    9.68
  -4  -5  -2  145.39    9.95
   4   5   2  151.77    9.49
   4   5   2  145.04    9.65
   4   5   2  135.75   10.42
   4   5   2  149.32    8.97
  -5  -5  -2  214.20   12.93
  -5  -5  -2  206.33   12.70
  -5  -5  -2  189.32   16.67
  -5  -5  -2  194.32   13.08
   5   5   2  212.81   12.68
   5   5   2  197.21   13.73
   5   5   2  199.46   12.61
   5   5   2  214.30   12.83
  -6  -5  -2    1.55    1.17
  -6  -5  -2    1.55    1.80
  -6  -5  -2    2.11    2.39
  -6  -5  -2    1.86    1.23
   6   5   2    0.80    1.28
   6   5   2    0.87    1.83
   6   5   2    1.46    1.20
   6   5   2    5.28    3.14
  -7  -5  -2   83.49    6.50
  -7  -5  -2   83.67    9.92
  -7  -5  -2   79.49    7.43
  -7  -5  -2   82.38    7.39
   7   5   2   87.15    6.81
   7   5   2   77.13    7.62
   7   5   2   77.59    7.80
  -8  -5  -2    3.61    2.17
  -8  -5  -2    9.95    2.91
  -8  -5  -2    4.03    1.65
  -8  -5  -2    6.29    3.46
  -8  -5  -2    0.61    1.96
   8   5   2   -2.05    2.58
   8   5   2    0.37    1.74
   8   5   2   -0.06    1.82
   8   5   2   -0.86    3.67
  -9  -5  -2    3.59    2.61
  -9  -5  -2    3.95    2.81
  -9  -5  -2    3.83    3.68
  -9  -5  -2    2.03    1.60
  -9  -5  -2    4.01    3.26
   9   5   2    8.78    5.10
   9   5   2    4.80    2.26
   9   5   2    2.34    2.45
 -10  -5  -2    1.34    3.23
 -10  -5  -2   -0.41    4.18
 -10  -5  -2   -0.63    3.06
 -10  -5  -2    6.48    2.56
  10   5   2    3.90    2.10
  10   5   2    5.32    2.35
  10   5   2    4.85    3.27
 -11  -5  -2   22.65    4.80
 -11  -5  -2   27.29    7.00
 -11  -5  -2   29.61    8.30
  11   5   2   25.77    6.32
  11   5   2   28.79    3.81
   9  -6  -2    1.55    3.58
   9  -6  -2    1.31    4.06
  -9   6   2    1.84    4.01
  -9   6   2    5.99    5.29
  -9   6   2   -0.14    2.43
   8  -6  -2    2.14    3.72
   8  -6  -2    1.29    2.48
  -8   6   2    6.01    3.93
  -8   6   2    4.12    2.24
  -8   6   2    1.28    3.45
  -8   6   2    3.30    2.48
   7  -6  -2   26.85    5.91
   7  -6  -2   24.81    6.42
   7  -6  -2   34.60    5.97
  -7   6   2   24.95    5.85
  -7   6   2   23.28    6.06
  -7   6   2   32.98    4.76
  -7   6   2   16.11    4.35
   6  -6  -2    2.68    2.59
   6  -6  -2    0.47    2.32
   6  -6  -2    3.82    1.76
  -6   6   2    2.01    1.45
  -6   6   2   -0.64    1.68
  -6   6   2   -0.14    1.29
  -6   6   2   -2.24    1.76
   5  -6  -2    2.43    2.46
   5  -6  -2    2.53    2.35
   5  -6  -2    1.04    1.77
   5  -6  -2    0.37    0.87
  -5   6   2    1.50    1.69
  -5   6   2    2.62    2.77
  -5   6   2    2.43    1.38
  -5   6   2   -0.37    1.56
   4  -6  -2    3.59    2.26
   4  -6  -2    3.98    1.14
   4  -6  -2    2.86    2.40
   4  -6  -2    6.13    2.72
   4  -6  -2    4.38    1.30
  -4   6   2    3.53    1.83
  -4   6   2    1.14    2.06
  -4   6   2    2.53    2.16
  -4   6   2    1.65    1.61
   3  -6  -2   52.81    6.58
   3  -6  -2   60.32    6.36
   3  -6  -2   44.35    6.87
   3  -6  -2   58.14    4.38
  -3   6   2   55.99    5.67
  -3   6   2   42.34    6.60
  -3   6   2   59.15    6.35
  -3   6   2   60.77    4.64
  -3   6   2   57.83    5.42
   2  -6  -2   11.03    3.56
   2  -6  -2   14.78    2.42
   2  -6  -2   10.94    3.48
   2  -6  -2   15.26    3.21
   2  -6  -2   11.11    2.35
  -2   6   2   10.48    3.78
  -2   6   2   13.00    2.76
  -2   6   2   13.79    2.63
  -2   6   2   15.93    3.72
  -2   6   2   13.66    2.49
   1  -6  -2    0.49    1.31
   1  -6  -2    0.77    1.13
   1  -6  -2    0.33    0.83
   1  -6  -2    0.30    1.01
   1  -6  -2   -0.21    1.26
  -1   6   2    0.15    1.17
  -1   6   2    0.74    1.02
  -1   6   2   -0.15    0.64
  -1   6   2    0.07    0.83
  -1   6   2    0.18    1.29
   0  -6  -2    2.02    1.96
   0  -6  -2    2.45    1.48
   0  -6  -2    2.66    1.66
   0   6   2    2.78    1.13
   0   6   2    2.12    1.54
   0   6   2    3.65    1.53
   0   6   2    2.36    1.08
   0   6   2    0.69    2.01
  -1  -6  -2   37.34    5.16
  -1  -6  -2   29.85    3.45
  -1  -6  -2   32.14    3.71
   1   6   2   36.60    3.25
   1   6   2   40.37    5.48
   1   6   2   30.33    3.53
   1   6   2   31.48    4.60
   1   6   2   32.84    3.85
  -2  -6  -2   54.72    6.08
  -2  -6  -2   46.27    4.62
  -2  -6  -2   50.07    4.59
   2   6   2   44.62    3.65
   2   6   2   42.50    4.72
   2   6   2   52.06    4.67
  -3  -6  -2    6.79    2.69
   3   6   2    4.01    1.98
   3   6   2    8.83    2.28
  -4  -6  -2    2.04    1.31
  -4  -6  -2    1.29    1.29
   4   6   2    0.66    1.20
   4   6   2    1.38    0.95
   4   6   2    1.40    1.48
  -5  -6  -2    6.24    1.80
  -5  -6  -2    3.86    1.61
  -5  -6  -2    6.61    3.56
   5   6   2    3.18    1.73
   5   6   2    5.29    1.50
   5   6   2    7.15    1.80
   5   6   2   -0.13    1.41
   5   6   2    2.74    2.11
  -6  -6  -2   14.46    3.09
  -6  -6  -2   12.26    2.99
  -6  -6  -2   15.71    3.12
  -6  -6  -2   10.63    4.25
   6   6   2    9.33    2.72
   6   6   2   13.93    2.96
   6   6   2   19.83    3.51
   6   6   2   13.01    3.18
   6   6   2    5.90    2.96
  -7  -6  -2   26.74    7.04
  -7  -6  -2   18.28    3.94
  -7  -6  -2   20.90    3.19
  -7  -6  -2   20.61    3.89
   7   6   2   18.25    4.04
   7   6   2   27.87    4.56
   7   6   2   23.94    5.96
  -8  -6  -2    9.37    4.51
  -8  -6  -2    7.81    2.94
  -8  -6  -2    6.30    2.83
  -8  -6  -2    6.34    2.22
   8   6   2    8.88    3.84
   8   6   2    6.32    2.89
   8   6   2    8.18    2.73
   8   6   2    4.63    3.14
  -9  -6  -2    9.47    3.48
  -9  -6  -2    6.65    4.19
  -9  -6  -2   15.53    3.56
  -9  -6  -2    7.34    2.42
  -9  -6  -2    8.32    4.54
   9   6   2   13.81    6.62
   9   6   2   13.22    3.03
   9   6   2    5.69    3.39
   9   6   2    5.96    2.92
 -10  -6  -2   18.63    3.72
 -10  -6  -2   10.44    5.42
 -10  -6  -2   13.85    3.55
 -10  -6  -2    8.83    4.47
  10   6   2    8.83    2.47
   9  -7  -2   25.47    7.26
   8  -7  -2    9.27    4.06
   8  -7  -2   13.21    6.03
  -8   7   2    9.51    4.32
  -8   7   2    4.92    3.24
  -8   7   2    9.84    4.54
   7  -7  -2   28.47    7.25
   7  -7  -2   27.78    7.02
  -7   7   2   29.74    8.56
  -7   7   2   27.75    5.11
  -7   7   2   37.66    5.61
  -7   7   2   40.32    7.04
   6  -7  -2    1.20    2.72
   6  -7  -2    0.20    0.76
   6  -7  -2    1.91    2.50
   6  -7  -2    4.02    2.64
  -6   7   2    0.97    2.27
  -6   7   2    4.26    2.51
  -6   7   2   -0.53    2.35
  -6   7   2   -2.37    1.83
   5  -7  -2    6.12    2.19
   5  -7  -2    1.64    1.03
   5  -7  -2    1.90    0.93
   5  -7  -2    0.68    2.20
   5  -7  -2    0.93    2.56
  -5   7   2    1.40    2.10
  -5   7   2    2.54    1.67
  -5   7   2   -1.95    1.98
  -5   7   2    0.88    1.76
   4  -7  -2   14.46    4.68
   4  -7  -2   17.59    2.46
   4  -7  -2    8.56    3.22
   4  -7  -2   13.51    3.95
   4  -7  -2   15.57    2.22
  -4   7   2   13.41    3.48
  -4   7   2   14.11    4.36
  -4   7   2   13.82    4.58
  -4   7   2   15.63    3.17
   3  -7  -2   64.27    6.94
   3  -7  -2   54.17    7.28
   3  -7  -2   68.10    5.80
   3  -7  -2   58.71    7.58
  -3   7   2   67.08    5.38
  -3   7   2   68.85    6.52
  -3   7   2   52.82    7.69
  -3   7   2   66.20    6.10
  -3   7   2   71.67    7.48
   2  -7  -2  156.11    9.60
   2  -7  -2  140.89   17.25
   2  -7  -2  142.38   12.64
   2  -7  -2  147.45   11.29
  -2   7   2  116.38   12.29
  -2   7   2  150.07    9.75
  -2   7   2  158.29   12.12
  -2   7   2  149.94   10.81
  -2   7   2  156.73   10.58
   1  -7  -2   59.04    5.84
   1  -7  -2   53.73    7.53
   1  -7  -2   47.63    6.69
   1  -7  -2   60.15    5.05
  -1   7   2   67.38    5.48
  -1   7   2   65.88    7.02
  -1   7   2   65.71    5.43
  -1   7   2   57.92    5.67
  -1   7   2   59.26    7.57
   0  -7  -2   81.12    9.18
   0  -7  -2   90.72    6.82
   0  -7  -2   91.76    7.51
   0   7   2   88.09    7.01
   0   7   2   99.18    7.79
   0   7   2   94.31    8.99
   0   7   2   94.98    6.86
   0   7   2   96.76    9.74
  -1  -7  -2   92.28    7.37
  -1  -7  -2   81.83    8.70
  -1  -7  -2   88.97    6.79
   1   7   2   81.92    6.83
   1   7   2   90.38    9.33
   1   7   2  100.17    6.55
   1   7   2   83.96    8.74
   1   7   2   89.49    7.58
  -2  -7  -2    3.43    2.62
  -2  -7  -2    7.09    2.08
  -2  -7  -2    6.47    2.24
  -2  -7  -2    4.98    2.61
   2   7   2    5.08    1.88
   2   7   2    5.34    1.38
   2   7   2    3.85    2.33
   2   7   2    5.92    2.33
  -3  -7  -2  190.83   12.57
  -3  -7  -2  192.66   12.92
   3   7   2  198.75   12.78
   3   7   2  194.28   13.46
   3   7   2  205.19   12.67
   3   7   2  197.47   11.09
  -4  -7  -2    5.82    1.93
  -4  -7  -2    4.01    2.92
  -4  -7  -2    5.91    2.05
   4   7   2    5.29    1.77
   4   7   2    6.81    2.17
   4   7   2    6.76    2.19
   4   7   2    4.42    0.98
   4   7   2   -0.05    3.65
  -5  -7  -2    4.28    1.78
  -5  -7  -2    5.68    2.39
  -5  -7  -2    2.96    2.46
   5   7   2    6.38    1.89
   5   7   2    1.67    2.65
   5   7   2    3.84    2.10
   5   7   2    0.88    1.65
  -6  -7  -2    3.19    1.79
  -6  -7  -2    1.03    2.83
  -6  -7  -2    2.15    1.77
   6   7   2    4.66    1.71
   6   7   2    3.37    2.29
   6   7   2    2.70    1.62
   6   7   2    0.51    1.69
  -7  -7  -2   81.00    7.98
  -7  -7  -2   80.49    7.18
  -7  -7  -2   87.87   12.09
  -7  -7  -2   93.20    7.86
   7   7   2   89.98    7.71
   7   7   2   90.58    8.75
   7   7   2   78.95    7.13
  -8  -7  -2    2.93    2.18
  -8  -7  -2    1.37    3.41
  -8  -7  -2    2.21    1.74
  -8  -7  -2    3.20    2.59
   8   7   2    2.21    2.01
   8   7   2    3.41    2.63
   8   7   2    6.96    2.73
   8   7   2    6.47    4.59
  -9  -7  -2   15.69    4.18
  -9  -7  -2   12.32    5.99
  -9  -7  -2   15.76    4.88
  -9  -7  -2   18.31    3.52
  -9  -7  -2   22.82    7.12
   9   7   2   14.39    3.76
   9   7   2   21.47    5.00
   9   7   2   22.63    4.32
   9   7   2   19.46    6.31
 -10  -7  -2   26.67    4.21
 -10  -7  -2   13.80    4.62
 -10  -7  -2   15.57    5.96
 -10  -7  -2   22.83    5.50
 -10  -7  -2   34.43    9.21
  10   7   2   24.81    5.60
  10   7   2   29.59    7.65
  10   7   2   19.51    4.09
  -8   8   2    1.83    3.43
  -8   8   2    1.04    4.81
  -8   8   2   -0.47    2.36
   7  -8  -2    6.06    4.05
   7  -8  -2    4.39    4.13
  -7   8   2    5.92    4.21
  -7   8   2    6.02    4.38
  -7   8   2    2.55    2.49
   6  -8  -2   15.84    5.22
   6  -8  -2   12.96    2.08
   6  -8  -2    9.33    3.86
   6  -8  -2   10.91    5.17
  -6   8   2    9.30    4.51
  -6   8   2   12.95    3.09
  -6   8   2   15.82    5.39
  -6   8   2   17.77    4.19
   5  -8  -2    4.89    1.50
   5  -8  -2    5.93    3.34
   5  -8  -2    5.87    3.73
   5  -8  -2    3.73    3.13
  -5   8   2    2.22    2.81
  -5   8   2    4.39    2.36
  -5   8   2    6.30    2.35
  -5   8   2    5.59    2.94
   4  -8  -2    4.57    2.87
   4  -8  -2    2.79    1.49
   4  -8  -2    6.39    3.07
   4  -8  -2    9.12    2.32
   4  -8  -2    4.83    1.65
  -4   8   2    2.93    2.46
  -4   8   2    5.40    1.87
  -4   8   2    2.42    2.74
  -4   8   2    6.70    2.11
  -4   8   2    2.66    2.06
   3  -8  -2    1.01    1.27
   3  -8  -2    3.56    2.46
   3  -8  -2    0.25    1.93
   3  -8  -2    1.43    2.98
  -3   8   2    0.43    1.32
  -3   8   2    0.27    1.42
  -3   8   2   -2.06    1.56
  -3   8   2    2.34    1.69
  -3   8   2    0.92    2.10
   2  -8  -2   78.86    9.44
   2  -8  -2   68.63    8.70
   2  -8  -2   81.65    7.93
   2  -8  -2   87.56    6.49
  -2   8   2   89.57    7.75
  -2   8   2   87.13    7.19
  -2   8   2   83.13    6.67
  -2   8   2   71.18    9.33
  -2   8   2   87.86   10.62
   1  -8  -2   48.66    5.62
   1  -8  -2   50.49    7.53
   1  -8  -2   53.34    4.84
  -1   8   2   42.27    5.27
  -1   8   2   50.99    5.00
  -1   8   2   61.00    5.53
  -1   8   2   43.01    7.10
  -1   8   2   54.26    6.69
   0  -8  -2    0.43    1.33
   0  -8  -2    2.01    1.22
   0  -8  -2    4.67    2.48
   0  -8  -2    2.94    1.80
   0   8   2    1.21    1.79
   0   8   2    2.41    1.41
   0   8   2    1.85    1.10
   0   8   2    2.07    1.42
   0   8   2    0.61    1.79
  -1  -8  -2    6.27    2.11
  -1  -8  -2    9.91    3.77
  -1  -8  -2    2.81    2.42
   1   8   2    5.44    1.63
   1   8   2    5.92    2.24
   1   8   2    2.54    2.38
   1   8   2    3.38    2.50
   1   8   2    6.74    1.70
  -2  -8  -2  177.11   11.87
  -2  -8  -2  179.21   11.51
  -2  -8  -2  165.47   13.47
   2   8   2  163.39   12.41
   2   8   2  164.31   10.27
   2   8   2  137.27   13.21
   2   8   2  178.67   11.63
  -3  -8  -2    4.73    1.87
  -3  -8  -2   -0.53    1.73
  -3  -8  -2    4.94    2.37
  -3  -8  -2    3.33    1.56
   3   8   2    3.37    1.12
   3   8   2    1.41    1.31
   3   8   2    1.72    1.86
   3   8   2    3.73    2.24
  -4  -8  -2   31.86    4.13
  -4  -8  -2   33.74    4.46
   4   8   2   32.15    2.77
   4   8   2   37.24    4.99
   4   8   2   32.68    4.19
   4   8   2   32.24    4.38
  -5  -8  -2   15.92    3.69
  -5  -8  -2   16.14    3.15
   5   8   2    8.70    4.14
   5   8   2   27.44    3.99
  -6  -8  -2    1.66    1.70
  -6  -8  -2    1.41    1.95
  -6  -8  -2   -0.02    4.14
   6   8   2    3.51    1.74
   6   8   2    4.78    3.31
   6   8   2    1.56    1.73
   6   8   2    1.07    1.91
  -7  -8  -2    1.71    3.65
  -7  -8  -2    3.32    2.09
  -7  -8  -2    3.41    1.79
   7   8   2    2.48    1.47
   7   8   2    4.55    1.57
   7   8   2    0.34    3.43
   7   8   2    0.00    1.84
   7   8   2    1.39    1.58
  -8  -8  -2    6.38    4.65
  -8  -8  -2    4.59    2.66
   8   8   2   -0.03    2.16
   8   8   2    5.10    3.91
   8   8   2    3.23    1.91
  -9  -8  -2    5.91    4.54
  -9  -8  -2    7.24    2.71
  -9  -8  -2    3.26    1.80
   9   8   2    2.83    2.65
   9   8   2    7.46    6.22
   9   8   2    1.49    2.74
   9   8   2    5.26    2.55
 -10  -8  -2   13.90    3.72
 -10  -8  -2    9.22    5.04
 -10  -8  -2    6.09    3.05
  10   8   2    3.95    3.50
  10   8   2   15.19    4.10
  10   8   2   10.11    3.10
   8  -9  -2    1.48    4.88
  -8   9   2    1.26    5.24
  -8   9   2    1.81    2.67
  -8   9   2    4.03    5.34
   7  -9  -2   29.37    7.56
  -7   9   2   29.41    7.51
  -7   9   2   29.94    8.70
  -7   9   2   35.51    6.05
   6  -9  -2    8.91    4.50
   6  -9  -2    9.45    2.17
   6  -9  -2    7.54    3.66
  -6   9   2    4.93    4.62
  -6   9   2    7.22    3.17
  -6   9   2   14.54    5.17
  -6   9   2   13.81    4.26
   5  -9  -2   50.62    8.48
   5  -9  -2   50.48    4.55
   5  -9  -2   54.96    8.32
   5  -9  -2   49.34    4.68
   5  -9  -2   58.84    8.64
  -5   9   2   60.54    6.72
  -5   9   2   52.87    9.00
  -5   9   2   52.17    6.74
  -5   9   2   46.50    7.76
   4  -9  -2   91.67    6.98
   4  -9  -2   80.81   10.55
   4  -9  -2  120.13   10.72
   4  -9  -2   87.96    6.84
   4  -9  -2   75.49    9.50
  -4   9   2   96.27    7.38
  -4   9   2   74.75   10.87
  -4   9   2   88.39    8.40
  -4   9   2   95.06   10.38
  -4   9   2   98.99    9.17
   3  -9  -2   66.97    8.90
   3  -9  -2   84.40    8.67
   3  -9  -2   77.00    6.39
   3  -9  -2   75.40    9.50
  -3   9   2   73.74    6.68
  -3   9   2   58.29    9.36
  -3   9   2   80.39    7.39
  -3   9   2   77.15    7.81
  -3   9   2   90.41    9.49
   2  -9  -2   54.36   10.58
   2  -9  -2   53.60    6.40
   2  -9  -2   41.06    7.14
   2  -9  -2   53.50    4.79
  -2   9   2   51.38    5.68
  -2   9   2   59.24    7.59
  -2   9   2   49.00    7.83
  -2   9   2   47.64    5.22
  -2   9   2   51.26    6.08
   1  -9  -2   35.46    4.11
   1  -9  -2   31.93    7.10
   1  -9  -2   28.92    4.46
   1  -9  -2   19.48    5.56
  -1   9   2   47.80    4.87
  -1   9   2   33.78    4.85
  -1   9   2   33.61    5.08
  -1   9   2   38.03    6.17
  -1   9   2   18.85    5.17
   0  -9  -2   -1.79    1.56
   0  -9  -2    1.95    1.47
   0  -9  -2    2.58    1.72
   0  -9  -2   -1.76    1.26
   0   9   2    0.82    1.59
   0   9   2   -0.38    1.57
   0   9   2    0.61    1.15
   0   9   2   -0.46    1.79
   0   9   2    1.19    1.59
  -1  -9  -2    5.90    2.31
  -1  -9  -2   10.56    2.64
  -1  -9  -2   11.11    3.84
  -1  -9  -2    3.55    2.74
   1   9   2    4.79    2.69
   1   9   2    6.23    1.86
   1   9   2   11.46    3.13
   1   9   2    7.36    2.27
   1   9   2    5.80    3.24
  -2  -9  -2    0.78    2.21
  -2  -9  -2   -0.26    1.18
  -2  -9  -2    0.24    1.36
  -2  -9  -2    0.68    2.08
   2   9   2    3.28    2.98
   2   9   2    2.66    2.05
   2   9   2    3.39    1.48
   2   9   2   -0.22    0.80
  -3  -9  -2  156.87   13.25
  -3  -9  -2  148.01   10.71
  -3  -9  -2  149.75   11.14
   3   9   2  165.12   11.30
   3   9   2  138.62   11.79
   3   9   2  121.67   12.79
   3   9   2  156.56    9.45
  -4  -9  -2   12.11    3.30
  -4  -9  -2   10.40    2.87
  -4  -9  -2   15.17    5.25
   4   9   2   17.29    3.62
   4   9   2   16.47    4.32
   4   9   2    6.32    2.43
   4   9   2    3.56    2.96
   4   9   2   11.01    1.87
  -5  -9  -2   79.30    7.54
  -5  -9  -2   72.59    7.04
   5   9   2   72.41    6.76
   5   9   2   54.67    8.61
   5   9   2   81.46    7.91
   5   9   2   69.48    7.18
   5   9   2   77.94    4.66
  -6  -9  -2   64.79    7.07
  -6  -9  -2   65.29    6.77
   6   9   2   67.53    6.30
   6   9   2   68.63    7.24
   6   9   2   58.46    7.80
  -7  -9  -2   11.88    3.58
  -7  -9  -2   12.07    3.74
  -7  -9  -2   10.65    4.92
   7   9   2   14.82    3.32
   7   9   2    5.86    3.29
   7   9   2    8.26    3.23
   7   9   2    2.17    4.05
  -8  -9  -2   37.31    9.78
  -8  -9  -2   53.02    7.03
  -8  -9  -2   42.65    5.62
   8   9   2   45.93    6.62
   8   9   2   49.84    7.14
  -9  -9  -2    3.60    3.04
  -9  -9  -2    3.63    1.99
  -9  -9  -2   20.12    7.21
   9   9   2    0.70    2.33
   9   9   2    3.12    2.07
   9   9   2    6.31    3.36
 -10  -9  -2    2.52    1.96
 -10  -9  -2   -1.11    4.60
 -10  -9  -2    2.77    3.31
  10   9   2   -1.23    3.20
   7 -10  -2   -1.04    4.17
   7 -10  -2    2.94    4.28
  -7  10   2    5.07    3.42
  -7  10   2   -4.16    4.03
  -7  10   2   -3.04    4.55
   6 -10  -2   22.35    7.59
   6 -10  -2   21.43    2.80
   6 -10  -2   12.40    4.88
   6 -10  -2   12.88    2.42
  -6  10   2   12.96    5.15
  -6  10   2   24.67    6.68
  -6  10   2   17.37    5.04
   5 -10  -2    5.28    4.56
   5 -10  -2    7.34    3.65
   5 -10  -2    7.94    2.20
   5 -10  -2   14.73    4.64
   5 -10  -2    3.91    3.80
  -5  10   2    9.84    5.12
  -5  10   2    8.27    3.24
  -5  10   2    2.33    3.71
  -5  10   2    9.15    3.55
   4 -10  -2   -3.49    1.76
   4 -10  -2    5.11    3.15
   4 -10  -2   -2.97    1.77
   4 -10  -2    1.72    1.44
   4 -10  -2   -2.77    2.05
  -4  10   2    2.06    2.21
  -4  10   2    3.27    2.07
  -4  10   2   -0.44    2.57
  -4  10   2   -2.52    2.76
  -4  10   2    1.82    3.39
   3 -10  -2    0.60    2.64
   3 -10  -2    0.23    1.32
   3 -10  -2    8.55    2.92
   3 -10  -2    2.39    3.22
  -3  10   2    0.40    1.71
  -3  10   2   -0.16    1.60
  -3  10   2    5.64    3.81
  -3  10   2    5.52    3.97
   2 -10  -2   78.92    8.25
   2 -10  -2   73.11    6.69
   2 -10  -2   70.82    9.53
  -2  10   2   82.49    8.15
  -2  10   2   96.45    7.85
  -2  10   2   78.03    7.19
  -2  10   2   52.19    9.11
  -2  10   2   93.21   10.25
   1 -10  -2   14.29    5.83
   1 -10  -2   13.32    3.89
   1 -10  -2   10.17    4.26
   1 -10  -2   11.76    3.02
  -1  10   2   16.36    3.64
  -1  10   2   12.21    4.32
  -1  10   2   14.08    3.31
  -1  10   2   10.46    3.73
  -1  10   2   14.01    3.97
   0 -10  -2   50.77    5.39
   0 -10  -2   34.27    7.68
   0 -10  -2   47.69    6.06
   0  10   2   50.39    5.78
   0  10   2   51.38    8.34
   0  10   2   51.29    6.30
   0  10   2   48.41    5.30
   0  10   2   65.66    8.58
  -1 -10  -2   11.17    3.65
  -1 -10  -2   17.32    5.12
   1  10   2   15.90    3.94
   1  10   2   12.16    4.48
   1  10   2   15.65    3.57
   1  10   2    7.60    3.09
  -2 -10  -2   -1.39    1.35
  -2 -10  -2    1.81    1.62
  -2 -10  -2    0.89    2.70
  -2 -10  -2    2.11    2.30
   2  10   2   -2.25    1.90
   2  10   2   -0.01    0.98
   2  10   2    0.72    1.30
   2  10   2    5.85    2.15
  -3 -10  -2   51.14    5.62
  -3 -10  -2   49.12    5.96
  -3 -10  -2   65.77    8.62
   3  10   2   47.64    6.61
   3  10   2   36.51    6.96
   3  10   2   54.35    4.67
   3  10   2   50.84    5.86
  -4 -10  -2   45.61    7.54
  -4 -10  -2   37.28    5.00
  -4 -10  -2   32.08    4.89
   4  10   2   39.01    3.62
   4  10   2   39.01    6.08
   4  10   2   41.24    5.18
   4  10   2   38.46    5.26
  -5 -10  -2    2.15    1.74
  -5 -10  -2   -0.05    2.89
  -5 -10  -2    3.30    2.46
  -5 -10  -2    1.47    3.40
   5  10   2    3.74    2.21
   5  10   2    0.22    1.45
   5  10   2    1.20    0.94
   5  10   2   -2.48    2.79
   5  10   2    3.55    2.54
  -6 -10  -2   12.25    5.52
  -6 -10  -2   18.83    4.21
  -6 -10  -2   19.20    4.42
   6  10   2   10.36    4.17
   6  10   2   18.70    4.44
   6  10   2   13.86    5.24
   6  10   2   22.13    4.13
  -7 -10  -2   13.16    3.67
  -7 -10  -2   13.67    5.34
  -7 -10  -2   22.18    4.82
   7  10   2   20.49    4.26
   7  10   2   16.58    5.10
   7  10   2   10.25    5.74
   7  10   2   19.14    4.74
  -8 -10  -2   14.55    4.38
  -8 -10  -2   12.19    3.56
  -8 -10  -2   10.80    4.26
   8  10   2   17.78    6.55
   8  10   2    9.40    3.99
   8  10   2   16.68    4.44
   8  10   2   15.97    3.96
  -9 -10  -2    0.63    4.55
  -9 -10  -2   11.26    3.62
   9  10   2    7.48    4.08
   9  10   2    9.10    4.02
 -10 -10  -2   16.93    3.92
 -10 -10  -2   13.74    4.55
  10  10   2    9.27    3.81
   6 -11  -2   24.57    8.05
   6 -11  -2   23.42    3.40
   6 -11  -2   17.80    5.93
  -6  11   2   39.80   10.14
  -6  11   2   13.65    6.65
  -6  11   2   28.65    7.95
   5 -11  -2   -0.02    1.64
   5 -11  -2   -3.31    3.06
   5 -11  -2    2.53    3.51
  -5  11   2   -1.86    3.41
  -5  11   2   -2.72    3.81
   4 -11  -2   -1.11    2.57
   4 -11  -2    0.17    1.54
  -4  11   2    3.48    2.22
  -4  11   2    5.74    3.93
  -4  11   2   -4.18    3.01
  -4  11   2    0.31    1.84
   3 -11  -2   -2.67    1.70
   3 -11  -2    0.41    2.46
   3 -11  -2   -1.25    2.51
   3 -11  -2    0.20    1.40
  -3  11   2   -2.62    1.73
  -3  11   2    2.52    2.70
  -3  11   2    1.54    2.64
  -3  11   2    2.16    2.56
  -3  11   2   -0.04    2.02
   2 -11  -2   21.19    6.52
   2 -11  -2   23.31    5.17
   2 -11  -2   27.44    4.72
   2 -11  -2   30.75    6.49
  -2  11   2   29.14    5.28
  -2  11   2   29.24    6.95
  -2  11   2   26.78    4.80
  -2  11   2   24.07    7.28
  -2  11   2   43.34    9.14
   1 -11  -2   56.27    9.28
   1 -11  -2   64.35    7.59
   1 -11  -2   60.98    6.15
   1 -11  -2   52.45    6.41
   1 -11  -2   63.84    9.36
  -1  11   2   59.47    8.56
  -1  11   2   66.96    6.72
  -1  11   2   54.43    8.87
  -1  11   2   66.49    6.97
  -1  11   2   72.83    7.89
   0 -11  -2   87.50    8.69
   0 -11  -2   81.81    7.08
   0 -11  -2   82.63   10.63
   0 -11  -2   86.89    7.69
   0  11   2   83.24    7.32
   0  11   2   88.26    8.89
   0  11   2   92.64   10.61
   0  11   2   81.29    8.01
   0  11   2   77.45   10.85
  -1 -11  -2   66.32    6.86
  -1 -11  -2   69.24    7.42
  -1 -11  -2   64.87    9.06
   1  11   2   75.27    8.26
   1  11   2   73.35    9.83
   1  11   2   80.79    6.85
   1  11   2   74.31   10.42
   1  11   2   74.26    7.62
  -2 -11  -2   62.14    8.96
  -2 -11  -2   83.43    8.14
  -2 -11  -2   75.84    7.35
   2  11   2   74.10    8.28
   2  11   2   77.01    7.41
   2  11   2   83.38   10.23
   2  11   2   86.27    6.91
  -3 -11  -2    4.74    2.40
  -3 -11  -2    6.61    3.77
  -3 -11  -2    1.71    3.41
  -3 -11  -2    4.86    4.08
   3  11   2    5.42    3.30
   3  11   2    1.80    1.36
   3  11   2    1.11    2.67
   3  11   2    0.38    2.03
  -4 -11  -2   21.55    4.77
  -4 -11  -2   25.57    4.72
  -4 -11  -2   28.81    7.69
   4  11   2   32.56    5.14
   4  11   2   31.42    6.66
   4  11   2   23.88    7.19
   4  11   2   32.91    4.87
   4  11   2   25.74    3.25
  -5 -11  -2   13.78    4.60
  -5 -11  -2    8.55    4.80
  -5 -11  -2    7.55    3.37
  -5 -11  -2   10.34    3.14
   5  11   2    6.09    3.24
   5  11   2    7.35    1.84
   5  11   2    4.21    4.12
   5  11   2   14.48    3.58
   5  11   2    4.73    2.79
  -6 -11  -2   -2.99    3.19
  -6 -11  -2    2.83    3.59
  -6 -11  -2   -2.50    1.94
   6  11   2    0.72    1.09
   6  11   2    0.50    1.84
  -7 -11  -2   -2.40    2.44
  -7 -11  -2   -0.15    2.06
  -7 -11  -2   -0.72    4.23
   7  11   2    2.11    2.17
   7  11   2    2.96    1.95
   7  11   2   -2.34    5.22
   7  11   2    1.41    2.47
  -8 -11  -2   39.12    5.52
  -8 -11  -2   51.22    6.50
   8  11   2   29.73    6.84
   8  11   2   43.72    7.33
  -9 -11  -2    1.61    2.04
  -9 -11  -2    7.20    3.97
  -9 -11  -2   -3.49    4.45
   9  11   2   -0.37    4.27
   6 -12  -2   10.25    2.61
   6 -12  -2    8.51    5.46
   6 -12  -2   13.33    6.40
   6 -12  -2    8.06    3.27
  -6  12   2   14.55   10.37
  -6  12   2   22.25    8.93
  -6  12   2   18.80    4.88
   5 -12  -2    0.56    1.58
   5 -12  -2    7.56    4.72
   5 -12  -2    1.77    3.24
  -5  12   2    1.62    4.26
  -5  12   2   -0.28    2.40
  -5  12   2   -2.37    4.89
   4 -12  -2    3.07    4.16
   4 -12  -2    6.94    3.63
   4 -12  -2    4.43    2.36
  -4  12   2    9.43    3.77
  -4  12   2   -5.50    4.65
  -4  12   2    9.01    3.88
  -4  12   2    3.66    3.63
   3 -12  -2    9.78    5.99
   3 -12  -2   10.59    2.94
   3 -12  -2   12.53    4.53
   3 -12  -2    8.83    4.74
   3 -12  -2    2.17    2.97
  -3  12   2    1.56    4.43
  -3  12   2    4.65    3.06
  -3  12   2   13.92    2.97
  -3  12   2    5.16    2.65
  -3  12   2    0.36    2.85
   2 -12  -2    1.42    1.86
   2 -12  -2   -0.04    3.30
   2 -12  -2    0.19    3.50
   2 -12  -2    2.03    2.54
  -2  12   2    5.12    3.09
  -2  12   2    3.12    3.35
  -2  12   2    2.32    2.24
  -2  12   2    3.85    2.55
  -2  12   2   -1.41    3.05
   1 -12  -2   36.66    5.07
   1 -12  -2   27.78   11.07
   1 -12  -2   51.91    6.82
   1 -12  -2   49.49    8.29
   1 -12  -2   41.56    5.84
  -1  12   2   57.06    6.07
  -1  12   2   44.92   11.28
  -1  12   2   49.61    7.93
  -1  12   2   49.02    6.32
  -1  12   2   34.79    8.70
   0 -12  -2   21.96    4.04
   0 -12  -2   29.39    4.52
   0 -12  -2   26.45    5.89
   0 -12  -2   22.02    6.38
   0 -12  -2   17.34    6.25
   0  12   2   22.36    5.21
   0  12   2   30.23    8.07
   0  12   2   37.49    5.07
   0  12   2   10.91    5.16
   0  12   2   38.86    4.83
  -1 -12  -2    4.06    3.35
  -1 -12  -2    0.19    1.53
  -1 -12  -2   -0.66    1.89
  -1 -12  -2   -5.13    2.71
   1  12   2    0.45    2.26
   1  12   2    4.79    4.21
   1  12   2    1.18    1.84
   1  12   2   -1.49    1.44
  -2 -12  -2    8.91    8.22
  -2 -12  -2   17.98    6.66
  -2 -12  -2   13.11    3.61
  -2 -12  -2   14.85    3.85
   2  12   2   11.24    2.84
   2  12   2   13.42    4.54
   2  12   2   13.14    3.47
   2  12   2   15.90    6.42
  -3 -12  -2   58.71    9.79
  -3 -12  -2   82.56    8.01
  -3 -12  -2   83.91    8.31
   3  12   2   80.93    6.80
   3  12   2   76.37    9.24
   3  12   2   78.54    8.24
   3  12   2   70.14   10.62
  -4 -12  -2    1.48    2.19
  -4 -12  -2    5.04    4.73
  -4 -12  -2    0.79    2.19
  -4 -12  -2    0.64    2.79
   4  12   2    0.79    4.91
   4  12   2    0.16    2.01
   4  12   2    0.78    1.32
   4  12   2   -3.32    2.21
   4  12   2    3.28    2.56
  -5 -12  -2   40.48    8.86
  -5 -12  -2   33.76    5.28
  -5 -12  -2   39.79    5.78
   5  12   2   38.33    3.77
   5  12   2   31.65    6.38
   5  12   2   39.02    5.53
   5  12   2   35.89    7.51
   5  12   2   31.35    8.93
  -6 -12  -2    9.77    3.61
  -6 -12  -2    2.79    4.10
  -6 -12  -2   21.37    6.49
  -6 -12  -2   12.01    4.14
   6  12   2    9.52    6.27
   6  12   2   11.66    1.84
   6  12   2   17.22    3.82
   6  12   2    7.35    3.04
  -7 -12  -2    1.58    3.41
  -7 -12  -2    0.51    2.21
  -7 -12  -2    2.38    4.46
   7  12   2    1.33    3.50
   7  12   2    1.69    2.00
   7  12   2    2.68    3.06
  -8 -12  -2    5.98    2.57
  -8 -12  -2    5.41    5.60
  -8 -12  -2   11.98    3.57
   8  12   2    1.11    3.78
   8  12   2    6.02    2.63
  -9 -12  -2    4.65    2.71
  -9 -12  -2   14.47    4.90
   9  12   2    1.71    4.09
   9  12   2    2.13    2.09
   5 -13  -2    5.05    2.31
   5 -13  -2    8.77    5.27
   5 -13  -2    7.65    4.46
  -5  13   2    6.94    3.58
  -5  13   2    7.96    6.42
   4 -13  -2   32.77    7.16
   4 -13  -2   26.88    7.87
   4 -13  -2   33.16    5.21
  -4  13   2   53.37    8.13
  -4  13   2   52.36   10.75
  -4  13   2   27.37    7.58
  -4  13   2   42.77    7.00
   3 -13  -2   15.25    4.60
   3 -13  -2   26.29    4.69
   3 -13  -2   12.50    6.07
  -3  13   2   17.69    6.31
  -3  13   2   36.44    9.30
  -3  13   2   25.01    6.05
  -3  13   2   21.05    5.94
   2 -13  -2   19.14    4.99
   2 -13  -2   19.95    7.49
   2 -13  -2   22.24    6.68
   2 -13  -2   15.14    4.44
   2 -13  -2   20.53    5.69
  -2  13   2   19.41    5.24
  -2  13   2   15.62    6.21
  -2  13   2   22.52    4.64
  -2  13   2   17.46    6.97
  -2  13   2   25.54    5.99
   1 -13  -2   27.75    6.23
   1 -13  -2   15.04    6.97
   1 -13  -2   19.52    5.10
   1 -13  -2    7.11    4.71
   1 -13  -2   16.26    4.15
  -1  13   2   14.35    5.78
  -1  13   2   16.14    4.67
  -1  13   2   21.64    5.68
  -1  13   2   16.00    3.83
  -1  13   2   25.49   11.52
   0 -13  -2    5.80    2.93
   0 -13  -2    3.32    1.90
   0 -13  -2    5.99    4.45
   0 -13  -2    0.01    2.10
   0  13   2    2.93    2.74
   0  13   2    4.46    6.86
   0  13   2    3.99    2.29
   0  13   2   -0.46    3.08
   0  13   2    3.96    3.15
  -1 -13  -2    4.16    2.19
  -1 -13  -2    2.28    2.38
  -1 -13  -2    9.51    2.99
   1  13   2    9.64    4.10
   1  13   2    0.25    1.94
   1  13   2    0.24    2.14
   1  13   2    3.71    2.84
  -2 -13  -2    0.61    2.01
  -2 -13  -2   -1.26    1.49
  -2 -13  -2    8.38    5.78
   2  13   2    1.80    3.17
   2  13   2    4.14    3.91
   2  13   2    0.78    1.88
  -3 -13  -2    7.33    2.84
  -3 -13  -2    2.53    3.77
  -3 -13  -2    5.02    2.99
  -3 -13  -2   10.15    4.26
   3  13   2    9.88    4.60
   3  13   2   12.76    2.97
   3  13   2    5.81    2.48
   3  13   2   15.41    6.63
  -4 -13  -2   16.56    6.18
  -4 -13  -2   32.95    5.23
  -4 -13  -2   24.60    7.37
  -4 -13  -2   25.81    5.85
   4  13   2   21.48    4.71
   4  13   2   26.23    6.30
   4  13   2   31.28    7.92
   4  13   2   28.36    4.26
   4  13   2   18.86    4.91
  -5 -13  -2   -5.09    3.55
  -5 -13  -2    5.37    3.51
  -5 -13  -2   -0.16    1.59
   5  13   2    1.34    3.73
   5  13   2    2.79    2.78
   5  13   2    0.94    1.32
   5  13   2   -0.30    1.68
   5  13   2    7.48    5.05
  -6 -13  -2   43.22    6.96
  -6 -13  -2   34.75    6.47
   6  13   2   39.69    3.75
   6  13   2   36.02    7.72
   6  13   2   45.62   10.55
  -7 -13  -2   18.48    4.87
  -7 -13  -2   10.22    3.99
  -7 -13  -2   13.45    6.13
   7  13   2   13.98    5.43
   7  13   2   14.97    3.97
  -8 -13  -2    3.78    2.46
  -8 -13  -2    6.58    4.17
  -8 -13  -2    6.84    5.31
   8  13   2    3.60    4.64
   8  13   2    3.41    2.67
   4 -14  -2    1.10    2.26
   4 -14  -2    0.46    3.39
   4 -14  -2    3.36    5.74
  -4  14   2   -1.06    4.90
  -4  14   2    4.90    4.22
   3 -14  -2    1.84    4.39
   3 -14  -2   -1.79    2.74
   3 -14  -2    0.55    2.22
  -3  14   2    3.26    4.05
  -3  14   2    0.22    3.55
  -3  14   2    0.42    2.77
   2 -14  -2    5.52    2.82
   2 -14  -2    4.12    3.42
   2 -14  -2    2.49    2.14
  -2  14   2    4.89    2.92
  -2  14   2    3.52    4.78
  -2  14   2   -4.37    4.85
  -2  14   2    2.88    3.90
   1 -14  -2   19.54    7.36
   1 -14  -2   31.96    5.26
   1 -14  -2   35.05    5.68
  -1  14   2   31.66    7.48
  -1  14   2   48.05    8.31
  -1  14   2   48.88    7.13
  -1  14   2   35.80    6.55
   0 -14  -2    5.75    3.87
   0 -14  -2    0.46    3.70
   0 -14  -2   -1.65    1.39
   0 -14  -2    0.17    2.81
   0 -14  -2   -0.28    2.25
   0  14   2   -0.27    2.09
   0  14   2    1.28    2.84
   0  14   2    3.38    2.80
   0  14   2   -7.14    4.54
   0  14   2    0.33    4.77
  -1 -14  -2   75.72    8.27
  -1 -14  -2   47.01    6.60
  -1 -14  -2   37.33    6.98
   1  14   2   70.57    7.24
   1  14   2   53.73    8.33
   1  14   2   54.55    9.79
   1  14   2   62.74    7.11
  -2 -14  -2   12.15    4.48
  -2 -14  -2   12.30    3.76
   2  14   2   14.98    3.48
  -3 -14  -2   -3.87    2.94
  -3 -14  -2    0.88    1.95
  -3 -14  -2   -0.45    3.45
   3  14   2   -3.55    1.89
   3  14   2   -8.45    4.70
   3  14   2   -2.91    2.44
   3  14   2    4.04    2.66
  -4 -14  -2   11.10    4.14
  -4 -14  -2    6.12    4.73
  -4 -14  -2   23.08   10.32
  -4 -14  -2   18.34    4.35
   4  14   2   10.85    3.75
   4  14   2   14.62    4.75
   4  14   2   18.09    3.43
  -5 -14  -2    3.70    4.54
  -5 -14  -2    9.72    4.37
  -5 -14  -2   10.96    3.66
   5  14   2   16.46    5.61
   5  14   2    7.35    3.26
   5  14   2    9.14    3.53
  -6 -14  -2   -4.72    3.34
  -6 -14  -2    3.22    2.74
  -6 -14  -2   -1.53    3.27
   6  14   2   -1.21    1.99
   6  14   2   -4.53    2.72
   6  14   2    0.75    1.31
  -7 -14  -2   13.89    3.60
  -7 -14  -2   22.86    5.14
  -7 -14  -2   10.58    6.39
   7  14   2   16.84    4.31
   7  14   2    1.71    4.66
  -8 -14  -2   12.30    6.99
  -8 -14  -2   22.64    5.48
   8  14   2   16.94    4.20
   8  14   2   31.36    7.17
   3 -15  -2    3.39    2.93
   3 -15  -2    1.24    2.72
   3 -15  -2    4.10    4.36
  -3  15   2   11.62    3.78
  -3  15   2    4.18    5.51
   2 -15  -2    3.43    3.04
   2 -15  -2   -1.33    2.26
   2 -15  -2   -0.42    4.95
  -2  15   2    1.49    3.13
  -2  15   2   -2.06    4.64
   1 -15  -2   -1.38    5.05
   1 -15  -2   12.02    3.45
   1 -15  -2   10.01    3.69
  -1  15   2   10.33    4.76
  -1  15   2    9.90    6.59
   0 -15  -2   13.70    3.40
   0 -15  -2   13.38    4.20
   0 -15  -2   12.02    4.77
   0 -15  -2   17.81    5.96
   0  15   2   14.52    4.66
   0  15   2    6.73    4.65
   0  15   2   26.50    8.74
  -1 -15  -2   36.01    6.29
  -1 -15  -2   29.87    5.85
   1  15   2   30.91    6.05
   1  15   2   24.03    6.42
  -2 -15  -2   24.29    7.27
  -2 -15  -2   21.99    4.97
   2  15   2   23.79    5.53
   2  15   2   18.13    5.52
  -3 -15  -2   11.48    4.13
  -3 -15  -2    8.51    2.97
  -3 -15  -2    1.60    4.98
   3  15   2    7.29    3.29
   3  15   2   13.50    4.82
  -4 -15  -2   -1.58    3.28
  -4 -15  -2    3.36    3.25
  -4 -15  -2    4.25    3.00
   4  15   2    2.49    7.28
   4  15   2    3.84    2.56
  -5 -15  -2   -3.30    3.81
  -5 -15  -2    5.69    4.32
  -5 -15  -2    1.56    2.66
   5  15   2    3.85    1.90
   5  15   2    0.68    3.86
   5  15   2    5.13    3.15
  -6 -15  -2   -5.00    6.01
  -6 -15  -2    3.37    2.93
   6  15   2   10.46    3.09
   6  15   2    9.41    2.24
   6  15   2    9.10    4.66
  -7 -15  -2    1.26    2.77
  -7 -15  -2    5.41    4.31
  -7 -15  -2    0.11    6.27
   7  15   2    0.18    5.85
   7  15   2    6.23    3.10
   2 -16  -2    7.96    3.45
   2 -16  -2    2.57    3.71
  -2  16   2    4.02    5.23
  -2  16   2   16.17    4.64
   1 -16  -2    1.06    2.31
   1 -16  -2    3.78    5.07
  -1  16   2    5.79    4.59
  -1  16   2    8.25    4.87
   0 -16  -2   14.29    3.66
   0 -16  -2   15.85    4.35
   0  16   2   15.56    4.72
   0  16   2    7.44    7.37
  -1 -16  -2   13.98    4.14
  -1 -16  -2   15.35    6.69
   1  16   2   18.22    5.66
  -2 -16  -2    1.34    2.67
  -2 -16  -2   -1.31    5.42
   2  16   2   -0.34    2.67
   2  16   2    1.30    3.52
  -3 -16  -2   14.11    4.51
  -3 -16  -2   27.97    5.95
   3  16   2   28.04    6.07
   3  16   2   18.57    6.03
  -4 -16  -2   22.00    7.40
  -4 -16  -2   38.22    8.75
   4  16   2   22.75    4.08
   4  16   2   23.02    7.50
  -5 -16  -2   -1.58    4.75
  -5 -16  -2   -0.80    2.62
  -5 -16  -2   -4.18    5.43
   5  16   2   -0.83    2.47
   5  16   2    2.57    3.89
   5  16   2   -0.01    2.88
  -6 -16  -2   24.71    5.95
  -6 -16  -2   10.57    6.47
   6  16   2   36.17    4.73
   6  16   2   31.38    8.95
   6  16   2   17.77    5.55
  -1 -17  -2    4.45    4.11
   1  17   2   -3.25    3.62
  -2 -17  -2    4.41    5.73
  -2 -17  -2    3.56    2.36
   2  17   2    8.32    4.03
  -3 -17  -2    1.07    2.84
  -3 -17  -2   10.06    6.54
   3  17   2    6.52    4.93
   3  17   2    2.07    3.20
  -4 -17  -2   10.19    4.76
  -4 -17  -2   -2.66    2.75
   4  17   2   -0.17    4.26
   4  17   2    5.09    3.83
   4  17   2    2.08    3.46
   3  17  -3   -3.40    3.91
  -3 -17   3    3.54    2.77
  -3 -17   3    1.26    5.09
   2  17  -3   -0.12    3.70
  -2 -17   3    2.09    2.01
  -2 -17   3   12.26    5.86
  -1 -17   3    9.41    7.54
   6  16  -3   11.14    3.91
  -6 -16   3    8.80    5.08
   5  16  -3   -0.03    3.30
   5  16  -3    3.46    4.72
   5  16  -3   -4.57    2.64
  -5 -16   3    8.57    5.43
  -5 -16   3   -1.02    2.44
   4  16  -3   -2.42    2.28
   4  16  -3    0.58    4.47
  -4 -16   3    3.08    4.12
   3  16  -3   19.61    4.50
   3  16  -3   16.76    6.27
  -3 -16   3   17.16    4.19
   2  16  -3    0.93    3.74
   2  16  -3    2.90    3.12
  -2 -16   3    1.39    1.74
  -2 -16   3   -5.42    3.86
   1  16  -3   30.90    7.90
  -1 -16   3    9.74    5.93
  -1 -16   3   21.86    4.82
   0  16  -3   35.39   10.54
   0 -16   3   19.12    8.65
   0 -16   3   26.61    4.58
   0 -16   3   28.74    6.00
  -1  16  -3    6.76    4.32
  -1  16  -3   13.05    7.21
   1 -16   3   11.18    3.88
   1 -16   3    9.31    3.28
   1 -16   3   11.95    7.73
   7  15  -3   14.25    6.97
   7  15  -3   20.49    3.01
   7  15  -3   10.13    3.77
  -7 -15   3   16.15    6.72
  -7 -15   3   17.01    4.93
  -7 -15   3   24.10    5.91
   6  15  -3    1.31    1.78
   6  15  -3   -1.95    3.17
  -6 -15   3   -4.39    4.99
  -6 -15   3    1.64    4.49
   5  15  -3    5.83    2.53
   5  15  -3   -1.95    3.09
   5  15  -3    0.32    3.59
  -5 -15   3    0.13    2.02
  -5 -15   3   -1.84    3.68
  -5 -15   3    3.35    3.82
   4  15  -3    7.11    3.24
   4  15  -3   14.88    5.57
  -4 -15   3    6.10    2.61
  -4 -15   3    1.61    4.83
   3  15  -3   -0.96    2.57
   3  15  -3   -3.92    2.71
  -3 -15   3    2.34    2.41
  -3 -15   3    4.44    5.35
  -3 -15   3    2.74    3.69
   2  15  -3   -4.16    2.48
   2  15  -3    0.39    3.39
  -2 -15   3   -6.37    3.38
  -2 -15   3   -1.99    2.79
  -2 -15   3   -2.30    1.39
   1  15  -3    0.45    2.26
   1  15  -3    1.47    3.18
  -1 -15   3   -1.41    1.52
  -1 -15   3   -4.38    3.86
   0  15  -3   10.33    4.30
   0  15  -3    5.47    5.79
   0 -15   3    8.09    2.87
   0 -15   3   10.87    5.21
   0 -15   3    7.54    3.48
  -1  15  -3    8.41    4.29
  -1  15  -3   22.76    5.33
  -1  15  -3   14.89    6.73
   1 -15   3    4.90    6.80
   1 -15   3    7.32    3.44
   1 -15   3   13.27    3.82
  -2  15  -3    0.92    5.05
  -2  15  -3   -3.86    4.27
  -2  15  -3    9.24    5.86
   2 -15   3   -1.23    2.33
   2 -15   3    2.33    5.29
   2 -15   3    2.93    2.78
  -3  15  -3    3.77    3.75
  -3  15  -3    1.53    4.13
   3 -15   3    7.04    3.65
   3 -15   3    0.78    1.99
   3 -15   3    6.43    6.21
   8  14  -3    2.88    4.80
   8  14  -3    6.01    2.97
  -8 -14   3   -1.77    2.23
  -8 -14   3   -2.66    7.87
  -8 -14   3   13.18    6.00
   7  14  -3    1.62    5.36
   7  14  -3   14.43    3.55
   7  14  -3    9.25    1.84
   7  14  -3   11.90    2.35
  -7 -14   3   22.37    6.25
  -7 -14   3    9.51    3.15
   6  14  -3    0.57    2.63
   6  14  -3    7.21    2.24
  -6 -14   3    0.83    2.31
  -6 -14   3    5.31    4.13
  -6 -14   3    2.47    5.60
   5  14  -3   40.03    6.29
   5  14  -3   42.16    5.41
   5  14  -3   52.16    8.72
  -5 -14   3   46.41    6.91
  -5 -14   3   39.46    6.28
   4  14  -3   44.39    5.35
   4  14  -3   40.63    8.43
  -4 -14   3   35.41    5.87
  -4 -14   3   36.45    7.52
   3  14  -3    3.92    4.02
   3  14  -3   17.25    4.95
   3  14  -3    8.14    3.54
  -3 -14   3    8.99    3.34
  -3 -14   3    2.27    3.11
  -3 -14   3    8.79    3.57
  -3 -14   3   15.72    8.31
   2  14  -3   68.31    8.97
   2  14  -3   94.64   13.02
   2  14  -3   64.66    7.22
   2  14  -3   69.64    8.33
  -2 -14   3   54.18    6.95
  -2 -14   3   64.01   10.02
  -2 -14   3   62.44   10.77
   1  14  -3    2.40    3.72
   1  14  -3    0.06    2.33
   1  14  -3    6.63    3.18
  -1 -14   3    2.14    4.36
  -1 -14   3   -0.67    2.19
  -1 -14   3    6.30    4.34
  -1 -14   3   -0.35    1.86
   0  14  -3   -3.18    2.94
   0  14  -3    3.72    4.69
   0  14  -3   -2.81    2.38
   0  14  -3   -1.84    1.94
   0  14  -3   -2.38    7.42
   0 -14   3    0.81    1.97
   0 -14   3   -2.35    2.74
   0 -14   3   -6.52    3.77
   0 -14   3    1.32    1.73
  -1  14  -3    0.72    3.94
  -1  14  -3    1.96    6.21
  -1  14  -3    6.71    4.28
  -1  14  -3    4.37    2.83
   1 -14   3    0.60    2.01
   1 -14   3    5.86    5.57
   1 -14   3    4.53    1.96
  -2  14  -3   15.11    6.28
  -2  14  -3   26.36    6.89
  -2  14  -3   17.70    5.20
  -2  14  -3   36.56    8.28
   2 -14   3    8.31    5.67
   2 -14   3   18.49    4.57
   2 -14   3   14.76    3.53
  -3  14  -3    8.03    3.44
  -3  14  -3   -6.01    6.06
  -3  14  -3    6.52    4.36
  -3  14  -3   -1.59    2.36
   3 -14   3   -0.01    2.99
   3 -14   3   -0.81    1.70
   3 -14   3    1.43    5.64
  -4  14  -3    6.75    6.79
   4 -14   3   14.03    6.96
   4 -14   3   22.67    5.69
   8  13  -3    1.29    1.95
   8  13  -3    5.62    4.89
  -8 -13   3    9.03    6.12
  -8 -13   3    6.68    3.15
   7  13  -3    3.68    2.32
   7  13  -3    1.29    4.00
  -7 -13   3   -1.26    3.39
  -7 -13   3    6.72    2.72
  -7 -13   3   -8.91    4.28
   6  13  -3    1.62    1.71
   6  13  -3    4.40    1.71
  -6 -13   3   -2.02    3.73
  -6 -13   3    4.30    3.51
  -6 -13   3   -1.21    1.34
   5  13  -3   16.34    4.15
   5  13  -3   17.73    4.99
   5  13  -3   20.52    4.72
   5  13  -3   21.48    6.80
   5  13  -3   21.62    6.06
  -5 -13   3   13.80    4.79
  -5 -13   3   22.91    4.94
  -5 -13   3   25.08    8.66
   4  13  -3    2.59    2.07
   4  13  -3    3.12    3.21
   4  13  -3    5.32    3.44
   4  13  -3   11.19    4.11
  -4 -13   3   -2.82    2.68
  -4 -13   3    4.11    2.07
  -4 -13   3    2.94    3.53
  -4 -13   3   -3.59    3.77
   3  13  -3    0.43    2.98
   3  13  -3    5.87    6.47
   3  13  -3    2.30    2.08
   3  13  -3   -0.16    2.44
  -3 -13   3    4.08    4.30
  -3 -13   3    2.24    3.27
  -3 -13   3   -0.05    1.75
  -3 -13   3   -2.62    2.19
   2  13  -3    9.02    7.39
   2  13  -3   10.23    4.57
   2  13  -3    9.55    3.66
   2  13  -3   11.11    3.38
  -2 -13   3    7.12    5.07
  -2 -13   3    5.97    2.88
  -2 -13   3    8.00    4.34
  -2 -13   3   10.01    4.04
   1  13  -3   -1.58    2.26
   1  13  -3   -1.38    4.54
   1  13  -3   -0.48    2.69
   1  13  -3    2.81    2.30
  -1 -13   3    0.68    3.29
  -1 -13   3    1.34    2.34
  -1 -13   3    2.50    4.19
  -1 -13   3    1.93    1.88
   0  13  -3    9.11    2.73
   0  13  -3    1.08    4.16
   0  13  -3    2.61    2.46
   0  13  -3   -0.49    3.17
   0  13  -3   -1.57    1.92
   0 -13   3   -1.48    1.50
   0 -13   3   10.57    3.35
   0 -13   3   -2.93    3.90
   0 -13   3    0.95    3.49
  -1  13  -3    3.63    3.83
  -1  13  -3   -1.04    2.75
  -1  13  -3    8.35    3.33
  -1  13  -3    5.75    3.31
   1 -13   3    1.34    2.89
   1 -13   3    0.33    2.12
   1 -13   3    0.61    3.46
   1 -13   3   -1.95    3.89
  -2  13  -3    1.28    2.75
  -2  13  -3    1.66    2.58
  -2  13  -3   -1.33    3.28
   2 -13   3   -1.04    1.37
   2 -13   3   -2.78    1.90
  -3  13  -3   10.73    3.40
  -3  13  -3    3.43    4.32
  -3  13  -3    8.30    8.06
  -3  13  -3    2.40    2.90
   3 -13   3    4.43    2.03
   3 -13   3   -0.96    3.82
   3 -13   3    2.91    3.27
  -4  13  -3    3.66    6.33
  -4  13  -3    0.54    2.61
  -4  13  -3    9.19    4.51
  -4  13  -3    7.34    3.58
   4 -13   3    2.12    4.19
   4 -13   3   -1.07    1.27
   4 -13   3   -2.13    2.69
  -5  13  -3    4.63    3.69
  -5  13  -3    0.93    2.96
  -5  13  -3   -1.81    5.72
   5 -13   3   -2.18    2.32
   5 -13   3    2.34    1.67
   5 -13   3    3.41    2.02
   5 -13   3    0.97    4.56
   9  12  -3   20.86    7.40
  -9 -12   3   18.19    4.28
   8  12  -3   10.69    5.72
   8  12  -3   16.87    3.64
  -8 -12   3   22.07    6.07
  -8 -12   3   17.94    4.65
   7  12  -3   12.93    4.92
   7  12  -3   16.40    3.57
   7  12  -3   16.87    4.93
  -7 -12   3   23.29    6.27
  -7 -12   3    5.99    5.13
  -7 -12   3   10.62    2.96
   6  12  -3   16.86    6.26
   6  12  -3   21.39    8.65
   6  12  -3   21.60    3.03
   6  12  -3   19.56    4.04
   6  12  -3   24.31    4.98
  -6 -12   3   24.11    5.44
  -6 -12   3   16.30    3.76
  -6 -12   3   16.42    5.23
  -6 -12   3   39.40    8.64
   5  12  -3    4.74    3.01
   5  12  -3   -0.59    2.66
   5  12  -3    4.34    4.97
   5  12  -3    3.66    2.26
   5  12  -3   -1.70    1.39
  -5 -12   3    1.45    1.64
  -5 -12   3    1.71    2.70
  -5 -12   3   -0.49    2.96
  -5 -12   3    1.24    3.72
   4  12  -3    8.64    6.10
   4  12  -3    6.94    3.51
   4  12  -3   11.72    4.21
  -4 -12   3    8.08    5.29
  -4 -12   3    8.05    3.60
  -4 -12   3    5.72    2.56
   3  12  -3    7.51    2.42
   3  12  -3    1.22    1.97
   3  12  -3   -2.29    4.31
   3  12  -3    2.55    2.90
  -3 -12   3    3.44    2.13
  -3 -12   3    3.53    2.47
  -3 -12   3    6.03    3.90
  -3 -12   3    3.27    3.40
   2  12  -3   42.54    7.01
   2  12  -3   38.69    7.94
   2  12  -3   50.84    8.64
   2  12  -3   34.53    4.92
  -2 -12   3   29.55    6.84
  -2 -12   3   36.42    5.48
   1  12  -3   -1.58    2.29
   1  12  -3    0.99    2.04
   1  12  -3    1.54    2.66
   1  12  -3    2.38    1.77
   1  12  -3    0.80    3.60
  -1 -12   3   -1.52    1.32
  -1 -12   3   -1.25    1.80
  -1 -12   3    1.62    1.93
  -1 -12   3    4.11    3.39
  -1 -12   3   -1.95    3.03
   0  12  -3  100.33   12.72
   0  12  -3   84.34   11.61
   0  12  -3   93.31    8.02
   0  12  -3   96.87    8.70
   0  12  -3   81.23   10.45
   0 -12   3   93.04    8.86
   0 -12   3   73.94    7.27
   0 -12   3   86.42    7.95
   0 -12   3   71.36   10.99
  -1  12  -3   56.39    9.69
  -1  12  -3   48.10    6.04
  -1  12  -3   49.08   11.29
  -1  12  -3   53.54    6.10
  -1  12  -3   46.44    6.81
   1 -12   3   44.38    5.42
   1 -12   3   57.48    6.93
   1 -12   3   38.93    5.77
  -2  12  -3   40.02    6.53
  -2  12  -3   36.59    6.15
  -2  12  -3   28.39    5.00
  -2  12  -3   41.42    9.19
  -2  12  -3   32.75    9.10
   2 -12   3   28.14    4.30
   2 -12   3   27.41    6.26
   2 -12   3   26.44    5.45
   2 -12   3   52.51    8.39
   2 -12   3   19.09    7.30
  -3  12  -3  103.22    9.12
  -3  12  -3   88.71    9.91
  -3  12  -3   86.86   10.28
  -3  12  -3   81.28   12.47
  -3  12  -3  111.49   12.62
   3 -12   3   75.12   10.81
   3 -12   3   95.36   13.19
   3 -12   3  108.91   10.85
   3 -12   3   93.35    7.85
  -4  12  -3    5.75    4.62
  -4  12  -3    4.61    3.70
  -4  12  -3    4.36    2.71
  -4  12  -3    2.03    2.69
   4 -12   3    3.63    4.25
   4 -12   3    3.67    2.02
   4 -12   3    3.39    3.40
  -5  12  -3   13.09    3.11
  -5  12  -3    9.73    6.98
  -5  12  -3    6.21    3.92
  -5  12  -3   12.04    6.05
   5 -12   3    5.39    2.00
   5 -12   3    3.87    2.80
   5 -12   3    0.74    3.25
   5 -12   3   -1.42    4.53
  -6  12  -3    4.48    5.04
  -6  12  -3    2.90    3.15
   6 -12   3   10.06    5.40
   6 -12   3    0.91    2.91
   9  11  -3   11.75    4.35
  -9 -11   3    9.67    3.63
  -9 -11   3   11.13    4.32
  -9 -11   3   16.06   10.21
   8  11  -3    7.64    4.60
   8  11  -3   12.02    4.22
  -8 -11   3   12.09    4.48
  -8 -11   3    3.18    2.26
  -8 -11   3    7.54    6.14
   7  11  -3    1.72    1.49
   7  11  -3   -0.51    2.87
   7  11  -3    9.82    3.32
  -7 -11   3   -0.99    2.67
  -7 -11   3    1.58    3.72
  -7 -11   3    0.59    1.92
   6  11  -3   15.18    3.36
   6  11  -3   10.56    2.01
   6  11  -3    8.50    6.29
   6  11  -3    7.60    4.19
   6  11  -3   10.19    1.69
  -6 -11   3   10.92    5.90
  -6 -11   3    7.93    2.65
  -6 -11   3   14.21    5.82
  -6 -11   3    9.44    3.71
   5  11  -3    7.66    5.91
   5  11  -3    9.63    3.78
   5  11  -3    7.31    2.60
   5  11  -3    5.63    1.88
   5  11  -3    6.66    3.61
  -5 -11   3    7.28    4.45
  -5 -11   3    3.26    2.87
  -5 -11   3    2.33    2.75
  -5 -11   3    7.22    2.60
   4  11  -3   10.06    3.80
   4  11  -3    4.78    5.19
   4  11  -3   12.41    3.30
   4  11  -3   19.39    4.27
  -4 -11   3    8.16    2.82
  -4 -11   3    1.92    3.26
  -4 -11   3   20.74    4.67
  -4 -11   3    8.26    4.62
   3  11  -3    1.81    4.33
   3  11  -3    0.41    1.88
   3  11  -3   -1.76    2.07
   3  11  -3    1.19    2.08
  -3 -11   3    2.17    1.75
  -3 -11   3   -0.96    3.59
  -3 -11   3    0.49    1.60
  -3 -11   3   -1.17    2.74
   2  11  -3    6.22    2.41
   2  11  -3    4.04    1.82
   2  11  -3    2.00    3.71
   2  11  -3    2.04    2.27
  -2 -11   3    2.88    1.75
  -2 -11   3    1.07    1.97
  -2 -11   3    1.34    2.88
  -2 -11   3    2.90    2.82
   1  11  -3    5.86    2.53
   1  11  -3    7.15    4.00
   1  11  -3    3.74    4.05
   1  11  -3    5.18    2.18
   1  11  -3    6.31    3.15
  -1 -11   3    2.89    2.43
  -1 -11   3    4.79    2.00
  -1 -11   3    2.62    3.03
  -1 -11   3    2.92    2.07
  -1 -11   3    2.24    1.59
   0  11  -3    6.25    2.34
   0  11  -3    3.44    2.82
   0  11  -3    5.54    3.84
   0  11  -3    4.58    4.13
   0  11  -3    6.68    2.78
   0 -11   3    4.99    2.14
   0 -11   3    2.26    3.36
   0 -11   3    2.30    2.43
   0 -11   3    2.46    1.91
   0 -11   3    7.37    2.63
  -1  11  -3    4.77    2.49
  -1  11  -3    3.89    1.97
  -1  11  -3    1.78    3.25
  -1  11  -3    1.45    1.74
  -1  11  -3    3.26    3.35
   1 -11   3    3.12    2.78
   1 -11   3    2.76    1.45
   1 -11   3    3.07    2.32
   1 -11   3    4.54    2.48
   1 -11   3   -0.33    2.96
  -2  11  -3    2.79    2.38
  -2  11  -3   -1.89    2.60
  -2  11  -3   -2.39    2.42
  -2  11  -3   -1.18    1.73
  -2  11  -3   -3.03    1.75
   2 -11   3    1.67    2.08
   2 -11   3   -1.56    1.31
   2 -11   3    2.22    1.93
   2 -11   3   -2.22    2.33
  -3  11  -3   -1.36    1.63
  -3  11  -3   -1.21    2.77
  -3  11  -3   -0.44    2.64
  -3  11  -3    4.08    2.42
  -3  11  -3   -2.61    1.75
   3 -11   3    0.33    1.47
   3 -11   3   -0.88    1.52
   3 -11   3    5.31    3.49
   3 -11   3   -2.82    3.20
   3 -11   3    1.23    2.85
  -4  11  -3    1.53    1.38
  -4  11  -3    3.00    2.54
  -4  11  -3    1.90    1.98
  -4  11  -3   -3.36    3.16
  -4  11  -3    0.26    3.87
   4 -11   3    5.89    3.68
   4 -11   3   -0.54    2.24
   4 -11   3   -0.30    3.19
   4 -11   3   -0.07    1.12
   4 -11   3    1.81    3.76
  -5  11  -3    5.34    5.21
  -5  11  -3    4.44    3.09
  -5  11  -3    6.84    4.74
  -5  11  -3    4.88    2.41
   5 -11   3    8.12    4.33
   5 -11   3    5.00    3.52
   5 -11   3    5.17    1.90
   5 -11   3    0.71    2.71
  -6  11  -3    0.42    5.81
  -6  11  -3   -2.74    3.91
   6 -11   3   -2.59    2.79
   6 -11   3   -1.55    2.39
   6 -11   3    5.73    5.42
  10  10  -3    0.80    3.80
 -10 -10   3    3.37    3.02
 -10 -10   3    0.47    4.91
   9  10  -3   13.86    5.68
   9  10  -3   14.26    4.92
  -9 -10   3   14.64    3.54
  -9 -10   3   11.75    4.06
  -9 -10   3    8.99    5.18
   8  10  -3    2.03    3.18
   8  10  -3    3.94    2.66
  -8 -10   3    6.38    4.88
  -8 -10   3    3.94    2.38
  -8 -10   3    1.63    3.24
   7  10  -3    2.17    5.46
   7  10  -3    2.03    2.77
   7  10  -3    0.57    1.40
   7  10  -3   -2.29    2.95
  -7 -10   3    1.56    4.52
  -7 -10   3    2.54    2.90
  -7 -10   3   -0.39    1.44
   6  10  -3    5.91    2.59
   6  10  -3    9.14    1.47
   6  10  -3   13.74    1.89
   6  10  -3    9.52    2.38
   6  10  -3    7.24    3.75
  -6 -10   3   -0.53    3.47
  -6 -10   3    6.08    3.14
   5  10  -3   17.38    4.08
   5  10  -3   20.83    3.75
   5  10  -3   17.26    6.67
   5  10  -3   18.66    2.82
  -5 -10   3    5.89    4.53
  -5 -10   3   15.50    3.56
  -5 -10   3   14.70    5.86
  -5 -10   3   15.22    4.09
   4  10  -3  104.10    7.28
   4  10  -3   99.45    8.25
   4  10  -3  105.72    9.19
   4  10  -3   97.30    9.81
  -4 -10   3  100.98    9.31
  -4 -10   3   98.61   10.81
  -4 -10   3   98.16    8.57
   3  10  -3  161.00   11.71
   3  10  -3  145.46    9.96
   3  10  -3  148.57   12.89
  -3 -10   3  147.84   13.81
  -3 -10   3  136.31   10.79
  -3 -10   3  151.87   11.77
   2  10  -3   63.46    5.56
   2  10  -3   55.71    6.35
   2  10  -3   51.94    7.06
   2  10  -3   46.79    8.36
  -2 -10   3   51.47    6.09
  -2 -10   3   59.00    5.97
  -2 -10   3   52.69    7.73
   1  10  -3  119.18    8.81
   1  10  -3  113.67   10.51
   1  10  -3  109.28   12.49
   1  10  -3  130.55    9.74
   1  10  -3  122.34   12.99
  -1 -10   3  104.07    7.61
  -1 -10   3  131.43    9.41
  -1 -10   3  116.45    9.85
  -1 -10   3   94.05   11.22
   0  10  -3   18.77    4.38
   0  10  -3   28.23    4.27
   0  10  -3   12.07    4.92
   0  10  -3   25.24    7.19
   0  10  -3   14.41    3.05
   0 -10   3    8.19    3.98
   0 -10   3   17.33    4.29
   0 -10   3   16.96    3.10
   0 -10   3   15.47    3.16
   0 -10   3    9.71    4.32
  -1  10  -3   26.49    7.11
  -1  10  -3   20.84    3.99
  -1  10  -3   12.74    4.87
  -1  10  -3   13.23    3.59
  -1  10  -3   16.49    3.69
   1 -10   3   16.11    4.40
   1 -10   3   19.76    4.06
   1 -10   3   17.19    4.98
   1 -10   3   15.40    3.28
   1 -10   3    5.68    3.71
  -2  10  -3   -0.34    1.64
  -2  10  -3    1.05    1.96
  -2  10  -3    0.40    1.44
  -2  10  -3   -2.18    2.44
  -2  10  -3   -2.71    2.69
   2 -10   3    2.16    1.60
   2 -10   3   -0.66    2.00
   2 -10   3   -0.05    2.56
   2 -10   3    1.05    1.90
   2 -10   3    0.15    1.21
  -3  10  -3   42.83    5.96
  -3  10  -3   40.02    4.97
  -3  10  -3   54.31   10.07
  -3  10  -3   32.82    8.03
   3 -10   3   31.75    5.64
   3 -10   3   35.68    6.00
   3 -10   3   31.57    4.02
   3 -10   3   24.89    6.88
   3 -10   3   35.05    9.42
  -4  10  -3    0.16    1.64
  -4  10  -3   -2.27    1.76
  -4  10  -3   -2.53    2.79
  -4  10  -3    1.71    3.30
  -4  10  -3    1.58    2.01
   4 -10   3    2.37    1.49
   4 -10   3   -0.47    2.39
   4 -10   3    0.32    3.63
   4 -10   3   -0.63    3.34
   4 -10   3    3.92    3.74
  -5  10  -3   60.26    8.55
  -5  10  -3   66.34    9.43
  -5  10  -3   59.37    5.71
  -5  10  -3   60.51   10.33
  -5  10  -3   72.85    8.03
   5 -10   3   67.38    5.25
   5 -10   3   44.51    8.09
   5 -10   3   56.25    8.13
  -6  10  -3   20.86    4.69
  -6  10  -3   12.16    5.50
  -6  10  -3   10.83    5.43
   6 -10   3   11.03    3.36
   6 -10   3    5.71    2.52
   6 -10   3    9.50    4.99
   6 -10   3   11.19    5.30
  -7  10  -3   16.37    4.64
  -7  10  -3   11.00    5.18
   7 -10   3   18.65    8.56
   7 -10   3   11.21    5.31
  10   9  -3    7.40    3.86
  10   9  -3   10.69    5.71
 -10  -9   3   19.70    6.99
   9   9  -3    3.65    3.60
   9   9  -3    1.79    2.20
  -9  -9   3    4.26    5.52
  -9  -9   3   -1.23    1.43
  -9  -9   3    9.94    3.60
   8   9  -3    6.09    3.04
   8   9  -3    8.32    2.93
   8   9  -3   17.41    6.80
  -8  -9   3    6.66    2.58
  -8  -9   3   12.78    3.73
  -8  -9   3    6.88    5.71
   7   9  -3    2.13    2.46
   7   9  -3   11.37   10.47
   7   9  -3    3.56    1.60
   7   9  -3    0.56    2.39
  -7  -9   3    4.04    2.43
  -7  -9   3    1.48    4.31
  -7  -9   3    0.38    1.47
   6   9  -3   10.20    2.96
   6   9  -3    4.85    1.71
   6   9  -3    7.99    3.58
   6   9  -3    7.87    4.01
  -6  -9   3    6.94    6.28
  -6  -9   3    9.03    3.45
  -6  -9   3    9.94    2.81
   5   9  -3   13.74    4.34
   5   9  -3   20.53    3.14
   5   9  -3    3.22    3.86
  -5  -9   3   17.96    3.75
  -5  -9   3    9.86    3.11
   4   9  -3   49.35    4.16
   4   9  -3   45.88    5.54
   4   9  -3   25.32    7.92
   4   9  -3   49.32    6.05
   4   9  -3   52.17    5.00
  -4  -9   3   41.92    5.00
  -4  -9   3   45.87    7.07
  -4  -9   3   42.61    5.66
   3   9  -3    1.00    1.43
   3   9  -3    0.25    1.41
   3   9  -3    0.54    2.46
   3   9  -3    1.87    1.20
  -3  -9   3   -2.71    1.77
  -3  -9   3   -0.25    1.06
  -3  -9   3   -0.62    2.10
  -3  -9   3    1.47    1.75
   2   9  -3    2.41    1.47
   2   9  -3   -1.20    1.90
   2   9  -3    1.61    1.11
   2   9  -3    0.12    1.66
  -2  -9   3    1.71    1.29
  -2  -9   3    0.62    1.51
  -2  -9   3   -2.12    2.08
   1   9  -3   12.23    4.26
   1   9  -3    9.87    2.67
   1   9  -3   13.53    2.96
   1   9  -3   11.49    3.70
   1   9  -3   10.82    4.11
  -1  -9   3   10.52    2.05
  -1  -9   3   10.43    4.28
  -1  -9   3    8.66    2.77
  -1  -9   3   10.14    2.64
   0   9  -3   14.23    3.63
   0   9  -3    5.83    3.58
   0   9  -3    8.49    2.66
   0   9  -3   12.09    2.55
   0   9  -3   17.07    7.20
   0  -9   3    9.86    2.49
   0  -9   3    6.23    3.41
   0  -9   3    9.19    3.67
   0  -9   3   12.00    2.57
   0  -9   3   13.58    3.34
  -1   9  -3    0.95    1.42
  -1   9  -3    0.59    2.31
  -1   9  -3    1.78    1.65
  -1   9  -3    1.47    1.25
   1  -9   3    1.29    1.55
   1  -9   3    0.93    1.28
   1  -9   3    1.34    2.16
   1  -9   3    1.52    2.21
   1  -9   3    1.62    1.57
  -2   9  -3    1.68    2.91
  -2   9  -3   -0.10    1.13
  -2   9  -3   -1.49    1.36
  -2   9  -3    0.29    2.06
  -2   9  -3   -0.05    1.34
   2  -9   3    1.02    0.99
   2  -9   3    1.30    2.72
   2  -9   3   -0.84    1.87
   2  -9   3    0.87    1.82
   2  -9   3   -1.15    1.22
  -3   9  -3    7.93    4.10
  -3   9  -3    6.87    2.22
  -3   9  -3    7.84    4.24
  -3   9  -3    4.74    2.51
  -3   9  -3    8.55    2.94
   3  -9   3   -0.51    2.52
   3  -9   3    7.16    2.80
   3  -9   3    3.68    2.53
   3  -9   3    5.50    3.58
   3  -9   3    5.78    1.73
  -4   9  -3    5.92    1.99
  -4   9  -3    8.52    4.52
  -4   9  -3    5.60    2.41
  -4   9  -3    6.92    2.87
  -4   9  -3    2.00    3.30
   4  -9   3   -0.07    2.99
   4  -9   3   -3.99    3.07
   4  -9   3    2.02    2.85
   4  -9   3    1.45    2.43
   4  -9   3    6.29    1.87
  -5   9  -3    1.78    3.03
  -5   9  -3   -1.08    1.63
  -5   9  -3   -1.18    1.81
  -5   9  -3   -1.64    2.99
  -5   9  -3   -1.30    1.23
   5  -9   3   -2.04    1.89
   5  -9   3   -4.10    2.51
   5  -9   3    4.96    3.05
   5  -9   3   -0.69    2.50
   5  -9   3   -0.72    2.88
  -6   9  -3   -4.23    2.74
  -6   9  -3   -1.48    1.62
  -6   9  -3   -4.03    3.43
  -6   9  -3   -3.51    2.40
   6  -9   3   -2.02    2.74
   6  -9   3    1.13    1.44
   6  -9   3   -1.68    3.00
  -7   9  -3    0.30    3.76
  -7   9  -3   -1.48    2.27
  -7   9  -3    2.30    3.82
  10   8  -3   13.52    3.79
  10   8  -3    9.90    3.15
  10   8  -3    9.90    4.66
 -10  -8   3    7.74    3.43
 -10  -8   3   10.57    7.58
 -10  -8   3    6.96    5.96
   9   8  -3   50.32    6.68
   9   8  -3   41.13    6.00
   9   8  -3   44.19    7.54
  -9  -8   3   38.12    7.66
  -9  -8   3   38.54    9.81
   8   8  -3   28.87    6.53
   8   8  -3   38.94    5.02
   8   8  -3   31.26    5.61
   8   8  -3   25.97    6.61
  -8  -8   3   30.25    8.63
  -8  -8   3   29.56    4.43
   7   8  -3   85.66    7.97
   7   8  -3   42.77    9.45
   7   8  -3   64.41    5.88
   7   8  -3   54.28    7.71
  -7  -8   3   67.88    6.41
  -7  -8   3   60.19    6.99
  -7  -8   3   42.88   10.51
   6   8  -3   13.48    5.68
   6   8  -3   17.93    4.22
   6   8  -3   19.76    3.12
   6   8  -3   17.49    4.59
  -6  -8   3   15.98    7.00
  -6  -8   3   19.61    3.76
  -6  -8   3   15.68    4.05
   5   8  -3   54.02    3.73
   5   8  -3   56.12    6.06
   5   8  -3   57.01    4.90
   5   8  -3   51.06    3.95
   5   8  -3   51.30    7.15
  -5  -8   3   58.00    5.71
  -5  -8   3   48.56    6.08
   4   8  -3    5.87    2.25
   4   8  -3    7.38    2.61
   4   8  -3    9.03    2.12
   4   8  -3    1.60    2.54
  -4  -8   3    1.09    2.62
  -4  -8   3    8.07    2.51
  -4  -8   3    7.38    2.40
   3   8  -3   10.40    4.56
   3   8  -3   15.60    3.06
   3   8  -3   19.69    4.41
  -3  -8   3   21.20    5.40
  -3  -8   3   14.55    2.80
  -3  -8   3   14.70    3.67
   2   8  -3   16.87    3.93
   2   8  -3    9.49    3.67
  -2  -8   3   27.26    3.58
  -2  -8   3   22.62    3.71
  -2  -8   3   16.30    5.80
   1   8  -3   21.27    3.88
   1   8  -3   18.12    5.22
   1   8  -3   24.00    3.48
   1   8  -3   26.17    3.34
   1   8  -3   29.48    6.57
  -1  -8   3   26.02    3.54
  -1  -8   3   25.19    2.76
  -1  -8   3   24.94    3.67
  -1  -8   3   30.64    5.40
  -1  -8   3   13.56    4.89
   0   8  -3    2.47    1.95
   0   8  -3    1.93    1.17
   0   8  -3    8.42    3.94
   0   8  -3    2.55    2.20
   0   8  -3    3.61    1.60
   0  -8   3    0.91    1.28
   0  -8   3    0.74    2.00
   0  -8   3    3.00    1.49
   0  -8   3    1.86    1.30
  -1   8  -3  219.51   17.50
  -1   8  -3  217.38   14.91
  -1   8  -3  236.08   17.29
  -1   8  -3  228.78   13.82
  -1   8  -3  214.90   13.90
   1  -8   3  202.61   13.84
   1  -8   3  210.75   14.70
   1  -8   3  209.95   17.33
   1  -8   3  217.81   13.40
  -2   8  -3   71.00    8.23
  -2   8  -3   57.29    8.37
  -2   8  -3   69.94    5.86
  -2   8  -3   71.19    6.91
  -2   8  -3   66.31    6.35
   2  -8   3   64.83    8.64
   2  -8   3   69.38    7.04
   2  -8   3   62.38    5.37
   2  -8   3   63.30    6.53
  -3   8  -3   55.88    5.25
  -3   8  -3   48.32    7.95
  -3   8  -3   61.68    6.24
  -3   8  -3   71.40    8.04
  -3   8  -3   60.01    6.38
   3  -8   3   58.05    8.19
   3  -8   3   57.55    6.60
   3  -8   3   62.13    5.02
   3  -8   3   42.56    7.24
   3  -8   3   67.69    7.09
  -4   8  -3  163.12   12.34
  -4   8  -3  169.12   13.71
  -4   8  -3  142.84   14.88
  -4   8  -3  157.52   10.13
  -4   8  -3  160.92   11.82
   4  -8   3  146.46   12.66
   4  -8   3  151.62   12.80
   4  -8   3  169.80   14.69
  -5   8  -3   -1.65    1.87
  -5   8  -3    4.03    3.61
  -5   8  -3   -0.26    1.01
  -5   8  -3    2.00    3.00
  -5   8  -3   -0.82    1.50
   5  -8   3    0.86    2.22
   5  -8   3    1.87    0.96
   5  -8   3   -0.20    2.11
   5  -8   3   -1.96    2.09
   5  -8   3   -4.21    2.47
  -6   8  -3   22.52    6.21
  -6   8  -3   21.17    5.15
  -6   8  -3   20.01    4.41
  -6   8  -3   14.67    5.71
   6  -8   3   14.52    5.45
   6  -8   3   19.98    2.21
   6  -8   3   20.02    6.30
   6  -8   3   16.76    5.56
   6  -8   3   25.50    6.04
  -7   8  -3   -2.47    3.07
  -7   8  -3   -2.63    1.64
  -7   8  -3   -5.81    3.04
   7  -8   3    0.43    2.68
   7  -8   3    1.57    3.19
  -8   8  -3   17.87    5.68
  -8   8  -3    8.48    6.16
  -8   8  -3   17.93    5.61
   8  -8   3   17.06    5.92
   8  -8   3    8.91    4.16
  10   7  -3    0.78    2.75
  10   7  -3    8.27    3.31
  10   7  -3    1.99    3.24
 -10  -7   3    7.22    3.98
 -10  -7   3    7.46    3.51
 -10  -7   3    4.37    2.79
 -10  -7   3   -2.79    3.13
   9   7  -3   10.53    4.19
   9   7  -3    8.10    3.20
   9   7  -3    7.68    3.58
  -9  -7   3    6.92    2.93
  -9  -7   3    4.94    3.44
  -9  -7   3    7.31    5.19
   8   7  -3    4.91    2.87
   8   7  -3    4.58    2.82
   8   7  -3    3.28    4.37
   8   7  -3   11.56    4.11
  -8  -7   3    0.71    4.24
  -8  -7   3    8.27    2.82
  -8  -7   3    8.52    2.41
   7   7  -3    8.46    4.00
   7   7  -3    2.33    2.06
   7   7  -3    5.11    2.48
  -7  -7   3    3.37    1.52
  -7  -7   3    4.67    2.31
   6   7  -3    1.46    1.63
   6   7  -3    1.92    1.97
   6   7  -3   -0.40    2.64
   6   7  -3    4.17    1.34
  -6  -7   3    1.45    1.67
  -6  -7   3    3.30    1.68
  -6  -7   3    6.27    4.72
   5   7  -3   12.47    2.28
   5   7  -3    6.81    3.67
   5   7  -3   15.61    1.47
   5   7  -3   13.61    3.69
   5   7  -3   19.80    3.81
  -5  -7   3   20.04    3.13
  -5  -7   3   19.27    6.17
  -5  -7   3   13.14    3.41
   4   7  -3   70.47    5.45
  -4  -7   3   72.69    6.17
  -4  -7   3   66.50    6.62
   3   7  -3    3.36    1.88
   3   7  -3    1.85    1.37
   3   7  -3    0.20    2.15
  -3  -7   3    1.87    2.04
  -3  -7   3    3.15    1.85
  -3  -7   3    3.60    1.57
  -3  -7   3    2.64    1.54
   2   7  -3    6.70    3.25
   2   7  -3    9.05    2.11
   2   7  -3    8.17    2.50
  -2  -7   3    9.38    2.31
  -2  -7   3    8.57    2.44
  -2  -7   3   11.24    3.30
   1   7  -3   33.16    5.92
   1   7  -3   41.50    5.28
   1   7  -3   55.52    7.05
   1   7  -3   49.21    4.64
  -1  -7   3   40.65    5.94
  -1  -7   3   42.96    4.78
  -1  -7   3   41.98    4.28
  -1  -7   3   43.28    3.56
   0   7  -3   18.74    5.48
   0   7  -3   12.87    3.12
   0   7  -3    7.81    3.14
   0   7  -3   12.98    2.45
   0   7  -3   11.48    2.46
   0  -7   3   10.88    2.70
   0  -7   3   15.15    4.70
   0  -7   3   13.98    2.48
   0  -7   3   11.45    2.33
  -1   7  -3    3.36    1.67
  -1   7  -3    3.36    1.46
  -1   7  -3    2.63    2.37
  -1   7  -3    2.09    2.08
  -1   7  -3    1.66    1.15
   1  -7   3    1.88    1.62
   1  -7   3    2.32    1.22
   1  -7   3    1.63    1.76
   1  -7   3    1.99    2.03
   1  -7   3    0.96    1.58
  -2   7  -3    3.28    1.29
  -2   7  -3    0.73    1.39
  -2   7  -3    1.23    1.48
  -2   7  -3    0.86    2.10
  -2   7  -3    2.02    1.96
   2  -7   3    0.58    1.93
   2  -7   3   -0.50    1.42
   2  -7   3    0.43    1.27
   2  -7   3    1.69    1.30
   2  -7   3    1.87    1.19
  -3   7  -3    6.42    2.14
  -3   7  -3    8.76    3.10
  -3   7  -3    6.54    2.97
  -3   7  -3    7.86    2.42
  -3   7  -3    8.90    2.10
   3  -7   3    3.47    2.41
   3  -7   3    6.69    2.49
   3  -7   3    1.35    2.25
   3  -7   3    8.31    1.85
   3  -7   3    6.23    2.55
  -4   7  -3   21.00    4.26
  -4   7  -3   20.14    5.93
  -4   7  -3   16.51    2.42
  -4   7  -3   20.25    3.67
  -4   7  -3   18.59    4.64
   4  -7   3   15.74    4.38
   4  -7   3   15.26    4.64
   4  -7   3   16.89    3.97
   4  -7   3   20.67    2.38
   4  -7   3   17.38    4.98
  -5   7  -3   10.61    3.51
  -5   7  -3    9.82    3.10
  -5   7  -3   13.64    8.12
  -5   7  -3   10.11    3.75
   5  -7   3    5.89    2.72
   5  -7   3    6.57    3.03
   5  -7   3    7.87    2.32
   5  -7   3    4.99    3.19
   5  -7   3    9.24    1.50
   5  -7   3    7.60    3.00
  -6   7  -3   15.97    3.97
  -6   7  -3   13.51    5.00
  -6   7  -3   14.27    4.54
  -6   7  -3   13.85    4.11
   6  -7   3   10.91    4.41
   6  -7   3   12.02    4.86
   6  -7   3   12.13    5.32
   6  -7   3    8.04    3.43
  -7   7  -3   -2.89    2.99
  -7   7  -3   -1.10    2.44
  -7   7  -3    0.14    1.99
  -7   7  -3    1.63    2.78
   7  -7   3   -1.64    3.20
   7  -7   3   -1.63    2.43
  -8   7  -3    0.79    3.76
  -8   7  -3    0.86    2.77
  -8   7  -3   -1.68    1.69
   8  -7   3    1.05    3.71
  10   6  -3   19.72    5.07
  10   6  -3   21.65    4.32
 -10  -6   3   24.15    7.58
 -10  -6   3   28.46    5.11
 -10  -6   3   20.98    4.67
 -10  -6   3   31.94    9.24
   9   6  -3   15.26    3.71
   9   6  -3   11.85    4.19
   9   6  -3    8.68    3.89
   9   6  -3   14.59    6.02
  -9  -6   3    8.60    5.41
  -9  -6   3    7.55    3.78
  -9  -6   3   16.26    3.27
  -9  -6   3   11.05    5.11
   8   6  -3   56.04    6.62
   8   6  -3   45.24    6.60
   8   6  -3   32.02   11.87
   8   6  -3   42.69    5.57
  -8  -6   3   44.60    5.21
  -8  -6   3   41.23    6.17
  -8  -6   3   40.72    4.83
  -8  -6   3   59.10    9.59
   7   6  -3    4.11    3.39
   7   6  -3    6.77    2.78
   7   6  -3    3.82    2.07
  -7  -6   3    3.37    1.63
  -7  -6   3    4.05    3.93
  -7  -6   3    4.02    1.92
  -7  -6   3    3.08    2.13
   6   6  -3   -1.80    2.19
   6   6  -3    6.44    1.85
   6   6  -3    4.83    2.36
  -6  -6   3    1.34    1.89
  -6  -6   3    3.22    1.43
  -6  -6   3    4.98    3.68
  -6  -6   3    3.85    1.52
[truncated: 2,568,393 more chars]
