# Supplementary material for: Dicoordinate Au(I)–Ethylene Complexes as Hydroamination Catalysts
Source: ACS Catal. 2022 Mar 23;12(7):4227–41. doi: 10.1021/acscatal.1c05823 (PMC8981211; doi:10.1021/acscatal.1c05823)
Supplement: Supplementary file 4 — cs1c05823_si_004.cif [file cs1c05823_si_004.cif]

data_global
# 1. SUBMISSION DETAILS
_publ_contact_author
;
       Macarena Gonz\'alez Alf\'erez
        Instituto de Investigaciones Qu\'imicas (IIQ)
        Universidad de Sevilla and Consejo Superior de Investigaciones Cient\'ificas
        Avenida Am\'erico Vespucio 49
        41092 Sevilla (Spain)
;
_publ_contact_author_phone         '34 954489554'
_publ_contact_author_email         macarena.gonzalez@iiq.csic.es
_publ_requested_journal            '?'
_publ_requested_coeditor_name
;
?
;
#=========================================================================
# Data for compound X (local labelling jcm04321a_0m)
#========================================================================= 
data_jcm04321a_0m


_vrf_PLAT972_jcm04321a_0m
;
PROBLEM: Check Calcd Resid. Dens.  0.31A   From Cl1         -2.52 eA-3
RESPONSE: This residual density peak is very close to a chlorine atom
of a disorder dicholoromethane solvent molecule and does not represent
any problem to the overall structure.
;


_audit_creation_date               2021-12-15
_audit_creation_method
;
Olex2 1.3
(compiled 2020.11.12 svn.r5f609507 for OlexSys, GUI svn.r6408)
;
_shelx_SHELXL_version_number       '2018/3'
_audit_contact_author_address      ?
_audit_contact_author_email        ?
_audit_contact_author_name         ''
_audit_contact_author_phone        ?
_publ_contact_author_id_orcid      ?
_publ_section_references
;
Dolomanov, O.V., Bourhis, L.J., Gildea, R.J, Howard, J.A.K. & Puschmann, H.
 (2009), J. Appl. Cryst. 42, 339-341.

Sheldrick, G.M. (2008). Acta Cryst. A64, 112-122.

Sheldrick, G.M. (2015). Acta Cryst. C71, 3-8.
;
_chemical_name_common              ?
_chemical_name_systematic          ?
_chemical_formula_moiety           'C48 H71 Au P, F6 Sb, 2(C H2 Cl2), C3 H7'
_chemical_formula_sum              'C53 H82 Au Cl4 F6 P Sb'
_chemical_formula_weight           1324.67
_chemical_melting_point            ?
loop_
  _atom_type_symbol
  _atom_type_description
  _atom_type_scat_dispersion_real
  _atom_type_scat_dispersion_imag
  _atom_type_scat_source
 'C' 'C' 0.0033 0.0016 'International Tables Vol C Tables 4.2.6.8 and 6.1.1.4'
 'H' 'H' 0.0000 0.0000 'International Tables Vol C Tables 4.2.6.8 and 6.1.1.4'
 'Au' 'Au' -2.0133 8.8022
 'International Tables Vol C Tables 4.2.6.8 and 6.1.1.4'
 'Cl' 'Cl' 0.1484 0.1585 'International Tables Vol C Tables 4.2.6.8 and 6.1.1.4'
 'F' 'F' 0.0171 0.0103 'International Tables Vol C Tables 4.2.6.8 and 6.1.1.4'
 'P' 'P' 0.1023 0.0942 'International Tables Vol C Tables 4.2.6.8 and 6.1.1.4'
 'Sb' 'Sb' -0.5866 1.5461
 'International Tables Vol C Tables 4.2.6.8 and 6.1.1.4'

_shelx_space_group_comment
;
The symmetry employed for this shelxl refinement is uniquely defined
by the following loop, which should always be used as a source of
symmetry information in preference to the above space-group names.
They are only intended as comments.
;
_space_group_crystal_system        'monoclinic'
_space_group_IT_number             15
_space_group_name_H-M_alt          'C 1 2/c 1'
_space_group_name_Hall             '-C 2yc'
loop_
  _space_group_symop_operation_xyz
 'x, y, z'
 '-x, y, -z+1/2'
 'x+1/2, y+1/2, z'
 '-x+1/2, y+1/2, -z+1/2'
 '-x, -y, -z'
 'x, -y, z-1/2'
 '-x+1/2, -y+1/2, -z'
 'x+1/2, -y+1/2, z-1/2'

_cell_length_a                     33.253(3)
_cell_length_b                     13.3849(11)
_cell_length_c                     26.020(2)
_cell_angle_alpha                  90
_cell_angle_beta                   93.079(3)
_cell_angle_gamma                  90
_cell_volume                       11564.5(17)
_cell_formula_units_Z              8
_cell_measurement_reflns_used      9938
_cell_measurement_temperature      100.0
_cell_measurement_theta_max        27.058
_cell_measurement_theta_min        2.247
_shelx_estimated_absorpt_T_max     ?
_shelx_estimated_absorpt_T_min     ?
_exptl_absorpt_coefficient_mu      3.266
_exptl_absorpt_correction_T_max    0.7455
_exptl_absorpt_correction_T_min    0.4346
_exptl_absorpt_correction_type     multi-scan
_exptl_absorpt_process_details
;
SADABS-2016/2 (Bruker,2016/2) was used for absorption correction.
wR2(int) was 0.1519 before and 0.0948 after correction.
The Ratio of minimum to maximum transmission is 0.5830.
The \l/2 correction factor is Not present.
;
_exptl_absorpt_special_details     ?
_exptl_crystal_colour              colorless
_exptl_crystal_density_diffrn      1.522
_exptl_crystal_density_meas        ?
_exptl_crystal_density_method      ?
_exptl_crystal_description         prysm
_exptl_crystal_F_000               5336
_exptl_crystal_size_max            0.18
_exptl_crystal_size_mid            0.15
_exptl_crystal_size_min            0.12
_exptl_transmission_factor_max     ?
_exptl_transmission_factor_min     ?
_diffrn_reflns_av_R_equivalents    0.0988
_diffrn_reflns_av_unetI/netI       0.0489
_diffrn_reflns_Laue_measured_fraction_full  1.000
_diffrn_reflns_Laue_measured_fraction_max  1.000
_diffrn_reflns_limit_h_max         40
_diffrn_reflns_limit_h_min         -40
_diffrn_reflns_limit_k_max         16
_diffrn_reflns_limit_k_min         -16
_diffrn_reflns_limit_l_max         32
_diffrn_reflns_limit_l_min         -30
_diffrn_reflns_number              100015
_diffrn_reflns_point_group_measured_fraction_full  1.000
_diffrn_reflns_point_group_measured_fraction_max  1.000
_diffrn_reflns_theta_full          25.242
_diffrn_reflns_theta_max           25.999
_diffrn_reflns_theta_min           1.938
_diffrn_ambient_temperature        100.0
_diffrn_detector_area_resol_mean   ?
_diffrn_measured_fraction_theta_full  1.000
_diffrn_measured_fraction_theta_max  1.000
_diffrn_measurement_device_type    'Bruker APEX-II CCD'
_diffrn_measurement_method         '\f and \w scans'
_diffrn_radiation_type             MoK\a
_diffrn_radiation_wavelength       0.71073
_diffrn_source                     ?
_diffrn_source_current             1.4
_diffrn_source_power               0.07
_diffrn_source_voltage             50.0
_diffrn_standards_number           0
_reflns_Friedel_coverage           0.000
_reflns_Friedel_fraction_full      .
_reflns_Friedel_fraction_max       .
_reflns_number_gt                  9089
_reflns_number_total               11354
_reflns_special_details
;
 Reflections were merged by SHELXL according to the crystal
 class for the calculation of statistics and refinement.
 
 _reflns_Friedel_fraction is defined as the number of unique
 Friedel pairs measured divided by the number that would be
 possible theoretically, ignoring centric projections and
 systematic absences.
;
_reflns_threshold_expression       'I > 2\s(I)'
_computing_cell_refinement         'SAINT V8.38A (Bruker, 2018)'
_computing_data_collection         'Bruker APEX2'
_computing_data_reduction          'SAINT V8.38A (Bruker, 2018)'
_computing_molecular_graphics       ?
_computing_publication_material     ?
_computing_structure_refinement    'SHELXL 2018/3 (Sheldrick, 2015)'
_computing_structure_solution      'SHELXS  (Sheldrick, 2008)'
_refine_diff_density_max           2.185
_refine_diff_density_min           -2.479
_refine_diff_density_rms           0.165
_refine_ls_extinction_coef         .
_refine_ls_extinction_method       none
_refine_ls_goodness_of_fit_ref     1.026
_refine_ls_hydrogen_treatment      constr
_refine_ls_matrix_type             full
_refine_ls_number_parameters       647
_refine_ls_number_reflns           11354
_refine_ls_number_restraints       67
_refine_ls_R_factor_all            0.0686
_refine_ls_R_factor_gt             0.0503
_refine_ls_restrained_S_all        1.025
_refine_ls_shift/su_max            0.001
_refine_ls_shift/su_mean           0.000
_refine_ls_structure_factor_coef   Fsqd
_refine_ls_weighting_details      
 'w=1/[\s^2^(Fo^2^)+(0.0691P)^2^+161.8453P] where P=(Fo^2^+2Fc^2^)/3'
_refine_ls_weighting_scheme        calc
_refine_ls_wR_factor_gt            0.1252
_refine_ls_wR_factor_ref           0.1425
_refine_special_details            ?
_olex2_refinement_description
;
1. Fixed Uiso
 At 1.2 times of:
  All C(H) groups, All C(H,H) groups
 At 1.5 times of:
  All C(H,H,H) groups
2. Rigid bond restraints
 Au1, C47, C48
 with sigma for 1-2 distances of 0.001 and sigma for 1-3 distances of 0.001
 C27, C30
 with sigma for 1-2 distances of 0.001 and sigma for 1-3 distances of 0.001
 C51, C52, C53
 with sigma for 1-2 distances of 0.01 and sigma for 1-3 distances of 0.01
3. Uiso/Uaniso restraints and constraints
Au1 \\sim C47 \\sim C48: within 2A with sigma of 0.001 and sigma for terminal
atoms of 0.002 within 2A
C27 \\sim C30: within 2A with sigma of 0.001 and sigma for terminal atoms of
0.002 within 2A
C51 \\sim C52 \\sim C53: within 2A with sigma of 0.04 and sigma for terminal
atoms of 0.08 within 2A
4. Rigid body (RIGU) restrains
 C17A, C18A, C19A, C20A, C17B, C18B, C19B, C20B
 with sigma for 1-2 distances of 0.004 and sigma for 1-3 distances of 0.004
5. Others
 Sof(C17B)=Sof(C18B)=Sof(H18D)=Sof(H18E)=Sof(H18F)=Sof(C19B)=Sof(H19D)=
 Sof(H19E)=Sof(H19F)=Sof(C20B)=Sof(H20D)=Sof(H20E)=Sof(H20F)=1-FVAR(1)
 Sof(C17A)=Sof(C18A)=Sof(H18A)=Sof(H18B)=Sof(H18C)=Sof(C19A)=Sof(H19A)=
 Sof(H19B)=Sof(H19C)=Sof(C20A)=Sof(H20A)=Sof(H20B)=Sof(H20C)=FVAR(1)
6.a Ternary CH refined with riding coordinates:
 C35(H35), C41(H41)
6.b Secondary CH2 refined with riding coordinates:
 C36(H36A,H36B), C37(H37A,H37B), C38(H38A,H38B), C39(H39A,H39B), C40(H40A,
 H40B), C42(H42A,H42B), C43(H43A,H43B), C44(H44A,H44B), C45(H45A,H45B),
 C46(H46A,H46B), C47(H47A,H47B), C48(H48A,H48B), C49(H49A,H49B), C50(H50A,H50B),
  C51(H51A,H51B), C52(H52A,H52B)
6.c Me refined with riding coordinates:
 C53(H53A,H53B,H53C)
6.d Aromatic/amide H refined with riding coordinates:
 C3(H3), C4(H4), C5(H5), C8(H8), C10(H10), C12(H12), C22(H22), C24(H24),
 C26(H26)
6.e Idealised Me refined as rotating group:
 C14(H14A,H14B,H14C), C15(H15A,H15B,H15C), C16(H16A,H16B,H16C), C28(H28A,H28B,
 H28C), C29(H29A,H29B,H29C), C30(H30A,H30B,H30C), C32(H32A,H32B,H32C), C33(H33A,
 H33B,H33C), C34(H34A,H34B,H34C), C18A(H18A,H18B,H18C), C19A(H19A,H19B,H19C),
 C20A(H20A,H20B,H20C), C18B(H18D,H18E,H18F), C19B(H19D,H19E,H19F), C20B(H20D,
 H20E,H20F)
;
_atom_sites_solution_hydrogens     geom
_atom_sites_solution_primary       direct
_atom_sites_solution_secondary     ?
loop_
  _atom_site_label
  _atom_site_type_symbol
  _atom_site_fract_x
  _atom_site_fract_y
  _atom_site_fract_z
  _atom_site_U_iso_or_equiv
  _atom_site_adp_type
  _atom_site_occupancy
  _atom_site_site_symmetry_order
  _atom_site_calc_flag
  _atom_site_refinement_flags_posn
  _atom_site_refinement_flags_adp
  _atom_site_refinement_flags_occupancy
  _atom_site_disorder_assembly
  _atom_site_disorder_group
 Au1 Au 0.18948(2) 0.38517(2) 0.16864(2) 0.02479(9) Uani 1 1 d . U . . .
 P1 P 0.12862(5) 0.31324(12) 0.14451(6) 0.0213(3) Uani 1 1 d . . . . .
 C1 C 0.12064(19) 0.3146(5) 0.0746(2) 0.0221(13) Uani 1 1 d . . . . .
 C2 C 0.09098(19) 0.2565(5) 0.0474(3) 0.0243(13) Uani 1 1 d . . . . .
 C3 C 0.0871(2) 0.2616(5) -0.0056(3) 0.0315(15) Uani 1 1 d . . . . .
 H3 H 0.066863 0.222871 -0.023412 0.038 Uiso 1 1 calc R U . . .
 C4 C 0.1118(2) 0.3212(6) -0.0335(3) 0.0350(16) Uani 1 1 d . . . . .
 H4 H 0.108205 0.324866 -0.069920 0.042 Uiso 1 1 calc R U . . .
 C5 C 0.1416(2) 0.3753(5) -0.0075(3) 0.0277(14) Uani 1 1 d . . . . .
 H5 H 0.159318 0.414880 -0.026552 0.033 Uiso 1 1 calc R U . . .
 C6 C 0.14662(18) 0.3735(4) 0.0459(2) 0.0202(12) Uani 1 1 d . . . . .
 C7 C 0.0638(2) 0.1815(5) 0.0707(3) 0.0270(14) Uani 1 1 d . . . . .
 C8 C 0.0706(2) 0.0812(5) 0.0603(3) 0.0283(14) Uani 1 1 d . . . . .
 H8 H 0.092700 0.063522 0.040489 0.034 Uiso 1 1 calc R U . . .
 C9 C 0.0461(2) 0.0065(6) 0.0780(3) 0.0370(18) Uani 1 1 d . . . . .
 C10 C 0.0144(3) 0.0363(8) 0.1072(3) 0.051(2) Uani 1 1 d . . . . .
 H10 H -0.002363 -0.014020 0.120362 0.061 Uiso 1 1 calc R U . . .
 C11 C 0.0060(3) 0.1338(8) 0.1180(4) 0.061(3) Uani 1 1 d . . . . .
 C12 C 0.0315(2) 0.2074(7) 0.0989(3) 0.046(2) Uani 1 1 d . . . . .
 H12 H 0.026376 0.275860 0.105489 0.055 Uiso 1 1 calc R U . . .
 C13 C 0.0518(2) -0.1048(6) 0.0657(4) 0.047(2) Uani 1 1 d . . . . .
 C14 C 0.0879(3) -0.1212(6) 0.0330(4) 0.057(3) Uani 1 1 d . . . . .
 H14A H 0.112277 -0.096113 0.051506 0.085 Uiso 1 1 calc R U . . .
 H14B H 0.083665 -0.085271 0.000365 0.085 Uiso 1 1 calc R U . . .
 H14C H 0.090886 -0.192723 0.026209 0.085 Uiso 1 1 calc R U . . .
 C15 C 0.0585(3) -0.1643(9) 0.1162(5) 0.085(4) Uani 1 1 d . . . . .
 H15A H 0.060484 -0.235690 0.108345 0.128 Uiso 1 1 calc R U . . .
 H15B H 0.035809 -0.153087 0.138047 0.128 Uiso 1 1 calc R U . . .
 H15C H 0.083488 -0.142002 0.134384 0.128 Uiso 1 1 calc R U . . .
 C16 C 0.0139(3) -0.1434(6) 0.0370(4) 0.055(3) Uani 1 1 d . . . . .
 H16A H 0.016368 -0.215480 0.031350 0.083 Uiso 1 1 calc R U . . .
 H16B H 0.010312 -0.109327 0.003709 0.083 Uiso 1 1 calc R U . . .
 H16C H -0.009498 -0.130287 0.057371 0.083 Uiso 1 1 calc R U . . .
 C21 C 0.1813(2) 0.4355(5) 0.0667(2) 0.0237(13) Uani 1 1 d . . . . .
 C22 C 0.1755(2) 0.5275(5) 0.0901(3) 0.0252(13) Uani 1 1 d . . . . .
 H22 H 0.149305 0.545210 0.099617 0.030 Uiso 1 1 calc R U . . .
 C23 C 0.2071(2) 0.5942(5) 0.1000(3) 0.0267(14) Uani 1 1 d . . . . .
 C24 C 0.2447(2) 0.5667(5) 0.0850(3) 0.0289(15) Uani 1 1 d . . . . .
 H24 H 0.266534 0.611636 0.091334 0.035 Uiso 1 1 calc R U . . .
 C25 C 0.2522(2) 0.4749(5) 0.0607(2) 0.0254(14) Uani 1 1 d . . . . .
 C26 C 0.2203(2) 0.4097(5) 0.0530(2) 0.0242(13) Uani 1 1 d . . . . .
 H26 H 0.224771 0.346118 0.038104 0.029 Uiso 1 1 calc R U . . .
 C27 C 0.1989(4) 0.6973(6) 0.1226(3) 0.056(2) Uani 1 1 d . U . . .
 C28 C 0.1691(4) 0.6896(8) 0.1645(5) 0.078(4) Uani 1 1 d . . . . .
 H28A H 0.142709 0.670168 0.149251 0.117 Uiso 1 1 calc R U . . .
 H28B H 0.167005 0.754384 0.181655 0.117 Uiso 1 1 calc R U . . .
 H28C H 0.178480 0.639121 0.189705 0.117 Uiso 1 1 calc R U . . .
 C29 C 0.2364(3) 0.7459(7) 0.1463(4) 0.065(3) Uani 1 1 d . . . . .
 H29A H 0.248091 0.703090 0.173775 0.097 Uiso 1 1 calc R U . . .
 H29B H 0.229431 0.810942 0.160760 0.097 Uiso 1 1 calc R U . . .
 H29C H 0.255921 0.755329 0.119899 0.097 Uiso 1 1 calc R U . . .
 C30 C 0.1829(4) 0.7614(6) 0.0797(3) 0.061(2) Uani 1 1 d . U . . .
 H30A H 0.202861 0.766294 0.053501 0.092 Uiso 1 1 calc R U . . .
 H30B H 0.177119 0.828177 0.092846 0.092 Uiso 1 1 calc R U . . .
 H30C H 0.158032 0.731862 0.064432 0.092 Uiso 1 1 calc R U . . .
 C31 C 0.2946(2) 0.4511(5) 0.0428(3) 0.0337(16) Uani 1 1 d . . . . .
 C32 C 0.3255(2) 0.4511(7) 0.0886(4) 0.046(2) Uani 1 1 d . . . . .
 H32A H 0.324516 0.515384 0.106572 0.069 Uiso 1 1 calc R U . . .
 H32B H 0.352518 0.440930 0.076263 0.069 Uiso 1 1 calc R U . . .
 H32C H 0.319224 0.397139 0.112319 0.069 Uiso 1 1 calc R U . . .
 C33 C 0.2964(2) 0.3494(6) 0.0160(3) 0.0364(17) Uani 1 1 d . . . . .
 H33A H 0.289296 0.296631 0.040017 0.055 Uiso 1 1 calc R U . . .
 H33B H 0.323758 0.337820 0.004970 0.055 Uiso 1 1 calc R U . . .
 H33C H 0.277395 0.348596 -0.014068 0.055 Uiso 1 1 calc R U . . .
 C34 C 0.3053(3) 0.5309(6) 0.0035(4) 0.050(2) Uani 1 1 d . . . . .
 H34A H 0.285112 0.530523 -0.025383 0.076 Uiso 1 1 calc R U . . .
 H34B H 0.331892 0.516420 -0.009281 0.076 Uiso 1 1 calc R U . . .
 H34C H 0.305759 0.596808 0.019918 0.076 Uiso 1 1 calc R U . . .
 C35 C 0.0868(2) 0.3812(5) 0.1730(3) 0.0272(14) Uani 1 1 d . . . . .
 H35 H 0.065243 0.331680 0.179889 0.033 Uiso 1 1 calc R U . . .
 C36 C 0.0687(2) 0.4606(6) 0.1369(3) 0.0360(17) Uani 1 1 d . . . . .
 H36A H 0.057282 0.427988 0.105212 0.043 Uiso 1 1 calc R U . . .
 H36B H 0.090257 0.506595 0.126909 0.043 Uiso 1 1 calc R U . . .
 C37 C 0.0357(2) 0.5208(6) 0.1614(4) 0.047(2) Uani 1 1 d . . . . .
 H37A H 0.026087 0.574055 0.137370 0.056 Uiso 1 1 calc R U . . .
 H37B H 0.012634 0.476348 0.167532 0.056 Uiso 1 1 calc R U . . .
 C38 C 0.0507(3) 0.5676(6) 0.2119(4) 0.051(2) Uani 1 1 d . . . . .
 H38A H 0.071856 0.617365 0.205502 0.061 Uiso 1 1 calc R U . . .
 H38B H 0.028215 0.602608 0.227733 0.061 Uiso 1 1 calc R U . . .
 C39 C 0.0676(3) 0.4882(6) 0.2484(3) 0.049(2) Uani 1 1 d . . . . .
 H39A H 0.045713 0.442130 0.257248 0.059 Uiso 1 1 calc R U . . .
 H39B H 0.078235 0.520311 0.280627 0.059 Uiso 1 1 calc R U . . .
 C40 C 0.1013(2) 0.4285(6) 0.2249(3) 0.0363(17) Uani 1 1 d . . . . .
 H40A H 0.110523 0.375139 0.249044 0.044 Uiso 1 1 calc R U . . .
 H40B H 0.124364 0.473191 0.219451 0.044 Uiso 1 1 calc R U . . .
 C41 C 0.1276(2) 0.1822(5) 0.1661(2) 0.0251(13) Uani 1 1 d . . . . .
 H41 H 0.100781 0.152771 0.155665 0.030 Uiso 1 1 calc R U . . .
 C42 C 0.1343(2) 0.1740(5) 0.2242(3) 0.0312(15) Uani 1 1 d . . . . .
 H42A H 0.112251 0.208735 0.241107 0.037 Uiso 1 1 calc R U . . .
 H42B H 0.160003 0.206679 0.235349 0.037 Uiso 1 1 calc R U . . .
 C43 C 0.1354(2) 0.0642(6) 0.2406(3) 0.0392(18) Uani 1 1 d . . . . .
 H43A H 0.140623 0.060074 0.278402 0.047 Uiso 1 1 calc R U . . .
 H43B H 0.108845 0.033258 0.232038 0.047 Uiso 1 1 calc R U . . .
 C44 C 0.1678(3) 0.0062(6) 0.2142(3) 0.0406(18) Uani 1 1 d . . . . .
 H44A H 0.194733 0.032336 0.225473 0.049 Uiso 1 1 calc R U . . .
 H44B H 0.166685 -0.065166 0.224046 0.049 Uiso 1 1 calc R U . . .
 C45 C 0.1617(2) 0.0160(5) 0.1563(3) 0.0381(17) Uani 1 1 d . . . . .
 H45A H 0.136057 -0.016869 0.144873 0.046 Uiso 1 1 calc R U . . .
 H45B H 0.183786 -0.019175 0.139724 0.046 Uiso 1 1 calc R U . . .
 C46 C 0.1606(2) 0.1243(5) 0.1386(3) 0.0270(14) Uani 1 1 d . . . . .
 H46A H 0.154934 0.127152 0.100867 0.032 Uiso 1 1 calc R U . . .
 H46B H 0.187182 0.155769 0.146527 0.032 Uiso 1 1 calc R U . . .
 C47 C 0.2477(2) 0.4450(5) 0.2001(3) 0.0318(10) Uani 1 1 d . U . . .
 H47A H 0.272085 0.420048 0.184066 0.038 Uiso 1 1 calc R U . . .
 H47B H 0.248565 0.517575 0.207416 0.038 Uiso 1 1 calc R U . . .
 C48 C 0.2322(2) 0.3848(5) 0.2375(3) 0.0321(10) Uani 1 1 d . U . . .
 H48A H 0.223141 0.419097 0.268545 0.039 Uiso 1 1 calc R U . . .
 H48B H 0.246684 0.321474 0.245173 0.039 Uiso 1 1 calc R U . . .
 C17A C -0.0260(4) 0.1371(14) 0.1581(7) 0.036(4) Uani 0.508(16) 1 d . . P A 1
 C18A C -0.0183(6) 0.0726(15) 0.2073(7) 0.057(5) Uani 0.508(16) 1 d . . P A 1
 H18A H -0.016427 0.002088 0.197587 0.086 Uiso 0.508(16) 1 calc R U P A 1
 H18B H -0.040637 0.081506 0.229973 0.086 Uiso 0.508(16) 1 calc R U P A 1
 H18C H 0.006905 0.093588 0.225280 0.086 Uiso 0.508(16) 1 calc R U P A 1
 C19A C -0.0655(8) 0.104(2) 0.1295(9) 0.050(6) Uani 0.508(16) 1 d . . P A 1
 H19A H -0.070355 0.144446 0.098530 0.075 Uiso 0.508(16) 1 calc R U P A 1
 H19B H -0.087917 0.112245 0.152152 0.075 Uiso 0.508(16) 1 calc R U P A 1
 H19C H -0.063447 0.033255 0.119824 0.075 Uiso 0.508(16) 1 calc R U P A 1
 C20A C -0.0321(12) 0.249(3) 0.1725(15) 0.050(8) Uani 0.508(16) 1 d . . P A 1
 H20A H -0.008296 0.272800 0.192567 0.075 Uiso 0.508(16) 1 calc R U P A 1
 H20B H -0.055856 0.254857 0.193024 0.075 Uiso 0.508(16) 1 calc R U P A 1
 H20C H -0.036058 0.288414 0.141032 0.075 Uiso 0.508(16) 1 calc R U P A 1
 C17B C -0.0361(5) 0.1877(15) 0.1368(7) 0.039(4) Uani 0.492(16) 1 d . . P A 2
 C18B C -0.0624(10) 0.103(2) 0.1530(11) 0.063(7) Uani 0.492(16) 1 d . . P A 2
 H18D H -0.070269 0.062350 0.123005 0.095 Uiso 0.492(16) 1 calc R U P A 2
 H18E H -0.086494 0.130692 0.167913 0.095 Uiso 0.492(16) 1 calc R U P A 2
 H18F H -0.047457 0.062389 0.178749 0.095 Uiso 0.492(16) 1 calc R U P A 2
 C19B C -0.0589(7) 0.258(2) 0.1003(10) 0.090(9) Uani 0.492(16) 1 d . . P A 2
 H19D H -0.039979 0.304410 0.085217 0.135 Uiso 0.492(16) 1 calc R U P A 2
 H19E H -0.078570 0.296127 0.119163 0.135 Uiso 0.492(16) 1 calc R U P A 2
 H19F H -0.073016 0.219615 0.072817 0.135 Uiso 0.492(16) 1 calc R U P A 2
 C20B C -0.0225(11) 0.245(3) 0.1839(14) 0.042(7) Uani 0.492(16) 1 d . . P A 2
 H20D H -0.002683 0.205478 0.204419 0.063 Uiso 0.492(16) 1 calc R U P A 2
 H20E H -0.045642 0.259370 0.204430 0.063 Uiso 0.492(16) 1 calc R U P A 2
 H20F H -0.010093 0.308017 0.173727 0.063 Uiso 0.492(16) 1 calc R U P A 2
 Sb1 Sb 0.20575(2) 0.64194(4) 0.32928(2) 0.03374(13) Uani 1 1 d . . . . .
 F1 F 0.17364(17) 0.5581(4) 0.2880(2) 0.0677(16) Uani 1 1 d . . . . .
 F2 F 0.23881(18) 0.7277(4) 0.3701(2) 0.0661(16) Uani 1 1 d . . . . .
 F3 F 0.24304(16) 0.6493(4) 0.2778(2) 0.0518(13) Uani 1 1 d . . . . .
 F4 F 0.17871(16) 0.7541(4) 0.3023(2) 0.0587(14) Uani 1 1 d . . . . .
 F5 F 0.16931(19) 0.6320(5) 0.3808(2) 0.0722(18) Uani 1 1 d . . . . .
 F6 F 0.23380(17) 0.5311(4) 0.3554(2) 0.0626(15) Uani 1 1 d . . . . .
 Cl1 Cl 0.0705(3) 0.8357(3) 0.25480(18) 0.191(3) Uani 1 1 d . . . . .
 Cl2 Cl 0.04905(11) 0.7428(5) 0.34731(14) 0.142(2) Uani 1 1 d . . . . .
 C49 C 0.0873(4) 0.7835(18) 0.3090(7) 0.149(9) Uani 1 1 d . . . . .
 H49A H 0.104365 0.832213 0.328752 0.179 Uiso 1 1 calc R U . . .
 H49B H 0.104477 0.725704 0.300926 0.179 Uiso 1 1 calc R U . . .
 Cl3 Cl 0.15534(14) 0.7181(4) -0.1459(2) 0.149(2) Uani 1 1 d . . . . .
 Cl4 Cl 0.1805(2) 0.6500(4) -0.04526(12) 0.163(3) Uani 1 1 d . . . . .
 C50 C 0.1692(4) 0.6199(7) -0.1081(4) 0.060(3) Uani 1 1 d . . . . .
 H50A H 0.193007 0.587735 -0.122227 0.073 Uiso 1 1 calc R U . . .
 H50B H 0.147061 0.570388 -0.109484 0.073 Uiso 1 1 calc R U . . .
 C51 C -0.0117(5) 0.4693(12) 0.0150(7) 0.111(5) Uani 1 1 d . U . . .
 H51A H -0.014227 0.502854 0.048625 0.134 Uiso 1 1 calc R U . . .
 H51B H 0.003420 0.406598 0.021788 0.134 Uiso 1 1 calc R U . . .
 C52 C -0.0545(5) 0.4409(12) -0.0059(7) 0.113(5) Uani 1 1 d . U . . .
 H52A H -0.068800 0.499616 -0.021059 0.135 Uiso 1 1 calc R U . . .
 H52B H -0.053553 0.387719 -0.032233 0.135 Uiso 1 1 calc R U . . .
 C53 C -0.0736(8) 0.406(2) 0.0395(13) 0.261(16) Uani 1 1 d . U . . .
 H53A H -0.101360 0.385427 0.030067 0.392 Uiso 1 1 calc R U . . .
 H53B H -0.058637 0.348192 0.054059 0.392 Uiso 1 1 calc R U . . .
 H53C H -0.073767 0.459236 0.065147 0.392 Uiso 1 1 calc R U . . .

loop_
  _atom_site_aniso_label
  _atom_site_aniso_U_11
  _atom_site_aniso_U_22
  _atom_site_aniso_U_33
  _atom_site_aniso_U_23
  _atom_site_aniso_U_13
  _atom_site_aniso_U_12
 Au1 0.02353(14) 0.02618(14) 0.02450(14) -0.00497(10) -0.00017(9) -0.00375(10)
 P1 0.0188(8) 0.0232(8) 0.0219(8) -0.0046(6) 0.0017(6) -0.0018(6)
 C1 0.026(3) 0.021(3) 0.019(3) -0.004(2) 0.000(2) 0.002(3)
 C2 0.017(3) 0.028(3) 0.028(3) -0.003(3) 0.003(3) -0.003(3)
 C3 0.030(4) 0.037(4) 0.027(4) 0.000(3) -0.007(3) -0.006(3)
 C4 0.043(4) 0.040(4) 0.022(3) 0.001(3) -0.003(3) -0.009(3)
 C5 0.029(4) 0.028(3) 0.026(3) 0.004(3) -0.001(3) -0.006(3)
 C6 0.015(3) 0.017(3) 0.028(3) -0.004(2) -0.001(2) 0.000(2)
 C7 0.023(3) 0.032(3) 0.025(3) -0.004(3) -0.004(3) -0.006(3)
 C8 0.023(3) 0.037(4) 0.025(3) 0.001(3) -0.002(3) -0.008(3)
 C9 0.037(4) 0.045(4) 0.028(4) 0.007(3) -0.010(3) -0.019(3)
 C10 0.046(5) 0.075(6) 0.032(4) -0.006(4) 0.008(4) -0.036(5)
 C11 0.037(5) 0.095(8) 0.053(5) -0.043(5) 0.025(4) -0.036(5)
 C12 0.028(4) 0.061(5) 0.050(5) -0.030(4) 0.013(4) -0.016(4)
 C13 0.032(4) 0.037(4) 0.067(6) 0.018(4) -0.020(4) -0.019(3)
 C14 0.053(6) 0.036(4) 0.078(7) -0.002(4) -0.030(5) -0.004(4)
 C15 0.057(7) 0.081(8) 0.113(10) 0.061(7) -0.043(7) -0.035(6)
 C16 0.037(5) 0.038(4) 0.088(7) 0.003(4) -0.025(5) -0.013(4)
 C21 0.026(3) 0.022(3) 0.023(3) 0.000(2) 0.003(3) -0.004(3)
 C22 0.025(3) 0.021(3) 0.030(3) 0.003(3) -0.002(3) -0.002(3)
 C23 0.034(4) 0.021(3) 0.025(3) -0.002(3) -0.002(3) -0.002(3)
 C24 0.036(4) 0.022(3) 0.027(3) 0.000(3) -0.002(3) -0.007(3)
 C25 0.032(4) 0.022(3) 0.022(3) 0.000(2) 0.001(3) -0.003(3)
 C26 0.028(3) 0.018(3) 0.027(3) -0.001(2) 0.002(3) 0.001(3)
 C27 0.105(6) 0.020(3) 0.041(4) -0.009(3) -0.014(4) 0.011(3)
 C28 0.084(8) 0.047(5) 0.107(9) -0.049(6) 0.050(7) -0.020(5)
 C29 0.057(6) 0.048(5) 0.090(8) -0.045(5) 0.005(5) -0.015(5)
 C30 0.111(6) 0.025(3) 0.045(4) -0.007(3) -0.016(4) 0.013(3)
 C31 0.030(4) 0.031(4) 0.041(4) 0.002(3) 0.008(3) -0.006(3)
 C32 0.021(4) 0.056(5) 0.061(5) -0.008(4) 0.002(4) 0.001(3)
 C33 0.021(3) 0.038(4) 0.052(5) -0.008(3) 0.013(3) 0.000(3)
 C34 0.047(5) 0.039(5) 0.067(6) 0.006(4) 0.028(5) -0.008(4)
 C35 0.021(3) 0.028(3) 0.034(4) -0.009(3) 0.011(3) -0.005(3)
 C36 0.021(4) 0.036(4) 0.051(5) -0.010(3) 0.003(3) 0.006(3)
 C37 0.034(4) 0.042(5) 0.065(6) -0.012(4) 0.016(4) 0.007(4)
 C38 0.049(5) 0.033(4) 0.073(6) -0.015(4) 0.033(5) -0.005(4)
 C39 0.063(6) 0.043(5) 0.046(5) -0.019(4) 0.031(4) -0.005(4)
 C40 0.043(4) 0.032(4) 0.035(4) -0.011(3) 0.009(3) -0.002(3)
 C41 0.027(3) 0.024(3) 0.024(3) -0.005(3) -0.001(3) -0.003(3)
 C42 0.033(4) 0.033(4) 0.029(4) 0.001(3) 0.004(3) -0.003(3)
 C43 0.043(5) 0.035(4) 0.039(4) 0.008(3) 0.001(3) -0.001(3)
 C44 0.041(4) 0.032(4) 0.047(5) 0.007(3) -0.006(4) 0.001(3)
 C45 0.036(4) 0.030(4) 0.047(5) -0.003(3) -0.001(3) 0.003(3)
 C46 0.022(3) 0.027(3) 0.032(4) -0.004(3) 0.005(3) 0.003(3)
 C47 0.026(2) 0.033(3) 0.035(2) -0.004(2) -0.0108(17) -0.0021(18)
 C48 0.027(2) 0.033(3) 0.035(2) -0.004(2) -0.0106(16) -0.0016(19)
 C17A 0.018(7) 0.055(9) 0.037(8) -0.006(6) 0.013(6) 0.000(6)
 C18A 0.060(12) 0.067(11) 0.045(9) 0.005(8) 0.013(7) -0.010(9)
 C19A 0.033(9) 0.063(13) 0.055(14) -0.011(11) 0.006(9) -0.011(8)
 C20A 0.031(19) 0.056(9) 0.064(18) -0.018(10) 0.008(11) -0.001(10)
 C17B 0.027(8) 0.053(9) 0.039(9) 0.005(7) 0.013(6) 0.005(6)
 C18B 0.054(15) 0.068(12) 0.069(19) -0.014(12) 0.023(14) -0.026(10)
 C19B 0.045(12) 0.14(2) 0.086(15) 0.055(15) 0.018(10) 0.031(13)
 C20B 0.016(13) 0.056(12) 0.057(13) -0.008(11) 0.023(9) -0.007(9)
 Sb1 0.0378(3) 0.0319(3) 0.0325(3) -0.00626(19) 0.0101(2) -0.0003(2)
 F1 0.051(3) 0.061(3) 0.091(4) -0.030(3) -0.003(3) -0.016(3)
 F2 0.065(4) 0.069(4) 0.064(4) -0.033(3) 0.001(3) -0.009(3)
 F3 0.051(3) 0.045(3) 0.062(3) -0.001(2) 0.022(2) -0.001(2)
 F4 0.052(3) 0.048(3) 0.077(4) 0.004(3) 0.014(3) 0.013(2)
 F5 0.070(4) 0.086(4) 0.065(4) 0.012(3) 0.041(3) 0.010(3)
 F6 0.060(3) 0.052(3) 0.077(4) 0.019(3) 0.014(3) 0.011(3)
 Cl1 0.403(10) 0.087(3) 0.088(3) -0.004(2) 0.054(4) -0.111(5)
 Cl2 0.070(2) 0.292(7) 0.064(2) 0.062(3) 0.0093(17) 0.039(3)
 C49 0.042(7) 0.28(3) 0.131(14) -0.093(16) 0.030(8) -0.017(11)
 Cl3 0.114(3) 0.130(4) 0.193(5) 0.082(4) -0.070(3) -0.001(3)
 Cl4 0.286(7) 0.163(4) 0.0391(16) -0.004(2) 0.000(3) -0.142(5)
 C50 0.088(8) 0.046(5) 0.047(5) -0.008(4) 0.003(5) 0.009(5)
 C51 0.105(9) 0.104(11) 0.124(13) 0.054(9) 0.001(9) 0.040(8)
 C52 0.098(9) 0.111(11) 0.129(12) 0.070(10) 0.005(8) 0.042(8)
 C53 0.177(19) 0.28(3) 0.34(3) 0.17(3) 0.14(2) 0.06(2)

_geom_special_details
;
 All esds (except the esd in the dihedral angle between two l.s. planes)
 are estimated using the full covariance matrix.  The cell esds are taken
 into account individually in the estimation of esds in distances, angles
 and torsion angles; correlations between esds in cell parameters are only
 used when they are defined by crystal symmetry.  An approximate (isotropic)
 treatment of cell esds is used for estimating esds involving l.s. planes.
;
loop_
  _geom_bond_atom_site_label_1
  _geom_bond_atom_site_label_2
  _geom_bond_distance
  _geom_bond_site_symmetry_2
  _geom_bond_publ_flag
 Au1 P1 2.2977(16) . ?
 Au1 C47 2.210(7) . ?
 Au1 C48 2.227(7) . ?
 P1 C1 1.823(6) . ?
 P1 C35 1.849(7) . ?
 P1 C41 1.843(7) . ?
 C1 C2 1.416(9) . ?
 C1 C6 1.413(9) . ?
 C2 C3 1.381(9) . ?
 C2 C7 1.501(9) . ?
 C3 H3 0.9500 . ?
 C3 C4 1.377(10) . ?
 C4 H4 0.9500 . ?
 C4 C5 1.378(10) . ?
 C5 H5 0.9500 . ?
 C5 C6 1.391(9) . ?
 C6 C21 1.497(8) . ?
 C7 C8 1.390(10) . ?
 C7 C12 1.376(10) . ?
 C8 H8 0.9500 . ?
 C8 C9 1.383(10) . ?
 C9 C10 1.391(12) . ?
 C9 C13 1.537(12) . ?
 C10 H10 0.9500 . ?
 C10 C11 1.368(14) . ?
 C11 C12 1.408(12) . ?
 C11 C17A 1.529(15) . ?
 C11 C17B 1.671(19) . ?
 C12 H12 0.9500 . ?
 C13 C14 1.523(15) . ?
 C13 C15 1.543(13) . ?
 C13 C16 1.521(10) . ?
 C14 H14A 0.9800 . ?
 C14 H14B 0.9800 . ?
 C14 H14C 0.9800 . ?
 C15 H15A 0.9800 . ?
 C15 H15B 0.9800 . ?
 C15 H15C 0.9800 . ?
 C16 H16A 0.9800 . ?
 C16 H16B 0.9800 . ?
 C16 H16C 0.9800 . ?
 C21 C22 1.391(9) . ?
 C21 C26 1.408(9) . ?
 C22 H22 0.9500 . ?
 C22 C23 1.391(9) . ?
 C23 C24 1.381(10) . ?
 C23 C27 1.531(10) . ?
 C24 H24 0.9500 . ?
 C24 C25 1.410(9) . ?
 C25 C26 1.380(9) . ?
 C25 C31 1.543(10) . ?
 C26 H26 0.9500 . ?
 C27 C28 1.513(14) . ?
 C27 C29 1.508(13) . ?
 C27 C30 1.484(12) . ?
 C28 H28A 0.9800 . ?
 C28 H28B 0.9800 . ?
 C28 H28C 0.9800 . ?
 C29 H29A 0.9800 . ?
 C29 H29B 0.9800 . ?
 C29 H29C 0.9800 . ?
 C30 H30A 0.9800 . ?
 C30 H30B 0.9800 . ?
 C30 H30C 0.9800 . ?
 C31 C32 1.531(11) . ?
 C31 C33 1.533(10) . ?
 C31 C34 1.535(10) . ?
 C32 H32A 0.9800 . ?
 C32 H32B 0.9800 . ?
 C32 H32C 0.9800 . ?
 C33 H33A 0.9800 . ?
 C33 H33B 0.9800 . ?
 C33 H33C 0.9800 . ?
 C34 H34A 0.9800 . ?
 C34 H34B 0.9800 . ?
 C34 H34C 0.9800 . ?
 C35 H35 1.0000 . ?
 C35 C36 1.522(10) . ?
 C35 C40 1.543(10) . ?
 C36 H36A 0.9900 . ?
 C36 H36B 0.9900 . ?
 C36 C37 1.529(10) . ?
 C37 H37A 0.9900 . ?
 C37 H37B 0.9900 . ?
 C37 C38 1.516(13) . ?
 C38 H38A 0.9900 . ?
 C38 H38B 0.9900 . ?
 C38 C39 1.513(13) . ?
 C39 H39A 0.9900 . ?
 C39 H39B 0.9900 . ?
 C39 C40 1.530(10) . ?
 C40 H40A 0.9900 . ?
 C40 H40B 0.9900 . ?
 C41 H41 1.0000 . ?
 C41 C42 1.521(9) . ?
 C41 C46 1.550(9) . ?
 C42 H42A 0.9900 . ?
 C42 H42B 0.9900 . ?
 C42 C43 1.531(10) . ?
 C43 H43A 0.9900 . ?
 C43 H43B 0.9900 . ?
 C43 C44 1.523(11) . ?
 C44 H44A 0.9900 . ?
 C44 H44B 0.9900 . ?
 C44 C45 1.516(11) . ?
 C45 H45A 0.9900 . ?
 C45 H45B 0.9900 . ?
 C45 C46 1.521(10) . ?
 C46 H46A 0.9900 . ?
 C46 H46B 0.9900 . ?
 C47 H47A 0.9900 . ?
 C47 H47B 0.9900 . ?
 C47 C48 1.384(10) . ?
 C48 H48A 0.9900 . ?
 C48 H48B 0.9900 . ?
 C17A C18A 1.55(3) . ?
 C17A C19A 1.54(3) . ?
 C17A C20A 1.56(4) . ?
 C18A H18A 0.9800 . ?
 C18A H18B 0.9800 . ?
 C18A H18C 0.9800 . ?
 C19A H19A 0.9800 . ?
 C19A H19B 0.9800 . ?
 C19A H19C 0.9800 . ?
 C20A H20A 0.9800 . ?
 C20A H20B 0.9800 . ?
 C20A H20C 0.9800 . ?
 C17B C18B 1.50(3) . ?
 C17B C19B 1.51(3) . ?
 C17B C20B 1.50(4) . ?
 C18B H18D 0.9800 . ?
 C18B H18E 0.9800 . ?
 C18B H18F 0.9800 . ?
 C19B H19D 0.9800 . ?
 C19B H19E 0.9800 . ?
 C19B H19F 0.9800 . ?
 C20B H20D 0.9800 . ?
 C20B H20E 0.9800 . ?
 C20B H20F 0.9800 . ?
 Sb1 F1 1.852(5) . ?
 Sb1 F2 1.878(5) . ?
 Sb1 F3 1.876(5) . ?
 Sb1 F4 1.867(5) . ?
 Sb1 F5 1.860(5) . ?
 Sb1 F6 1.861(5) . ?
 Cl1 C49 1.65(2) . ?
 Cl2 C49 1.745(16) . ?
 C49 H49A 0.9900 . ?
 C49 H49B 0.9900 . ?
 Cl3 C50 1.691(10) . ?
 Cl4 C50 1.705(10) . ?
 C50 H50A 0.9900 . ?
 C50 H50B 0.9900 . ?
 C51 C51 1.40(3) 5_565 ?
 C51 H51A 0.9900 . ?
 C51 H51B 0.9900 . ?
 C51 C52 1.54(2) . ?
 C52 H52A 0.9900 . ?
 C52 H52B 0.9900 . ?
 C52 C53 1.45(3) . ?
 C53 H53A 0.9800 . ?
 C53 H53B 0.9800 . ?
 C53 H53C 0.9800 . ?

loop_
  _geom_angle_atom_site_label_1
  _geom_angle_atom_site_label_2
  _geom_angle_atom_site_label_3
  _geom_angle
  _geom_angle_site_symmetry_1
  _geom_angle_site_symmetry_3
  _geom_angle_publ_flag
 C47 Au1 P1 173.54(19) . . ?
 C47 Au1 C48 36.3(3) . . ?
 C48 Au1 P1 137.2(2) . . ?
 C1 P1 Au1 110.3(2) . . ?
 C1 P1 C35 108.8(3) . . ?
 C1 P1 C41 108.0(3) . . ?
 C35 P1 Au1 110.7(2) . . ?
 C41 P1 Au1 110.2(2) . . ?
 C41 P1 C35 108.6(3) . . ?
 C2 C1 P1 123.6(5) . . ?
 C6 C1 P1 118.2(5) . . ?
 C6 C1 C2 118.1(6) . . ?
 C1 C2 C7 125.8(6) . . ?
 C3 C2 C1 119.9(6) . . ?
 C3 C2 C7 114.2(6) . . ?
 C2 C3 H3 119.1 . . ?
 C4 C3 C2 121.9(6) . . ?
 C4 C3 H3 119.1 . . ?
 C3 C4 H4 120.7 . . ?
 C3 C4 C5 118.7(6) . . ?
 C5 C4 H4 120.7 . . ?
 C4 C5 H5 119.2 . . ?
 C4 C5 C6 121.7(6) . . ?
 C6 C5 H5 119.2 . . ?
 C1 C6 C21 126.8(6) . . ?
 C5 C6 C1 119.7(6) . . ?
 C5 C6 C21 113.5(6) . . ?
 C8 C7 C2 117.3(6) . . ?
 C12 C7 C2 123.4(7) . . ?
 C12 C7 C8 119.1(7) . . ?
 C7 C8 H8 119.1 . . ?
 C9 C8 C7 121.9(7) . . ?
 C9 C8 H8 119.1 . . ?
 C8 C9 C10 116.8(8) . . ?
 C8 C9 C13 123.4(8) . . ?
 C10 C9 C13 119.7(7) . . ?
 C9 C10 H10 118.1 . . ?
 C11 C10 C9 123.7(8) . . ?
 C11 C10 H10 118.1 . . ?
 C10 C11 C12 117.4(8) . . ?
 C10 C11 C17A 109.0(10) . . ?
 C10 C11 C17B 131.0(9) . . ?
 C12 C11 C17A 132.5(10) . . ?
 C12 C11 C17B 109.4(10) . . ?
 C7 C12 C11 121.0(8) . . ?
 C7 C12 H12 119.5 . . ?
 C11 C12 H12 119.5 . . ?
 C9 C13 C15 109.7(9) . . ?
 C14 C13 C9 111.4(6) . . ?
 C14 C13 C15 108.6(8) . . ?
 C16 C13 C9 108.9(7) . . ?
 C16 C13 C14 109.5(8) . . ?
 C16 C13 C15 108.7(7) . . ?
 C13 C14 H14A 109.5 . . ?
 C13 C14 H14B 109.5 . . ?
 C13 C14 H14C 109.5 . . ?
 H14A C14 H14B 109.5 . . ?
 H14A C14 H14C 109.5 . . ?
 H14B C14 H14C 109.5 . . ?
 C13 C15 H15A 109.5 . . ?
 C13 C15 H15B 109.5 . . ?
 C13 C15 H15C 109.5 . . ?
 H15A C15 H15B 109.5 . . ?
 H15A C15 H15C 109.5 . . ?
 H15B C15 H15C 109.5 . . ?
 C13 C16 H16A 109.5 . . ?
 C13 C16 H16B 109.5 . . ?
 C13 C16 H16C 109.5 . . ?
 H16A C16 H16B 109.5 . . ?
 H16A C16 H16C 109.5 . . ?
 H16B C16 H16C 109.5 . . ?
 C22 C21 C6 121.9(6) . . ?
 C22 C21 C26 118.5(6) . . ?
 C26 C21 C6 118.3(6) . . ?
 C21 C22 H22 119.0 . . ?
 C21 C22 C23 122.0(6) . . ?
 C23 C22 H22 119.0 . . ?
 C22 C23 C27 120.2(7) . . ?
 C24 C23 C22 117.5(6) . . ?
 C24 C23 C27 122.1(7) . . ?
 C23 C24 H24 118.6 . . ?
 C23 C24 C25 122.9(6) . . ?
 C25 C24 H24 118.6 . . ?
 C24 C25 C31 120.1(6) . . ?
 C26 C25 C24 117.7(6) . . ?
 C26 C25 C31 122.2(6) . . ?
 C21 C26 H26 119.3 . . ?
 C25 C26 C21 121.3(6) . . ?
 C25 C26 H26 119.3 . . ?
 C28 C27 C23 110.6(7) . . ?
 C29 C27 C23 112.7(8) . . ?
 C29 C27 C28 107.0(8) . . ?
 C30 C27 C23 107.1(7) . . ?
 C30 C27 C28 111.1(10) . . ?
 C30 C27 C29 108.3(9) . . ?
 C27 C28 H28A 109.5 . . ?
 C27 C28 H28B 109.5 . . ?
 C27 C28 H28C 109.5 . . ?
 H28A C28 H28B 109.5 . . ?
 H28A C28 H28C 109.5 . . ?
 H28B C28 H28C 109.5 . . ?
 C27 C29 H29A 109.5 . . ?
 C27 C29 H29B 109.5 . . ?
 C27 C29 H29C 109.5 . . ?
 H29A C29 H29B 109.5 . . ?
 H29A C29 H29C 109.5 . . ?
 H29B C29 H29C 109.5 . . ?
 C27 C30 H30A 109.5 . . ?
 C27 C30 H30B 109.5 . . ?
 C27 C30 H30C 109.5 . . ?
 H30A C30 H30B 109.5 . . ?
 H30A C30 H30C 109.5 . . ?
 H30B C30 H30C 109.5 . . ?
 C32 C31 C25 110.6(6) . . ?
 C32 C31 C33 108.3(6) . . ?
 C32 C31 C34 110.5(7) . . ?
 C33 C31 C25 112.3(6) . . ?
 C33 C31 C34 107.4(7) . . ?
 C34 C31 C25 107.8(6) . . ?
 C31 C32 H32A 109.5 . . ?
 C31 C32 H32B 109.5 . . ?
 C31 C32 H32C 109.5 . . ?
 H32A C32 H32B 109.5 . . ?
 H32A C32 H32C 109.5 . . ?
 H32B C32 H32C 109.5 . . ?
 C31 C33 H33A 109.5 . . ?
 C31 C33 H33B 109.5 . . ?
 C31 C33 H33C 109.5 . . ?
 H33A C33 H33B 109.5 . . ?
 H33A C33 H33C 109.5 . . ?
 H33B C33 H33C 109.5 . . ?
 C31 C34 H34A 109.5 . . ?
 C31 C34 H34B 109.5 . . ?
 C31 C34 H34C 109.5 . . ?
 H34A C34 H34B 109.5 . . ?
 H34A C34 H34C 109.5 . . ?
 H34B C34 H34C 109.5 . . ?
 P1 C35 H35 108.0 . . ?
 C36 C35 P1 112.1(5) . . ?
 C36 C35 H35 108.0 . . ?
 C36 C35 C40 110.3(6) . . ?
 C40 C35 P1 110.4(5) . . ?
 C40 C35 H35 108.0 . . ?
 C35 C36 H36A 109.1 . . ?
 C35 C36 H36B 109.1 . . ?
 C35 C36 C37 112.3(7) . . ?
 H36A C36 H36B 107.9 . . ?
 C37 C36 H36A 109.1 . . ?
 C37 C36 H36B 109.1 . . ?
 C36 C37 H37A 109.3 . . ?
 C36 C37 H37B 109.3 . . ?
 H37A C37 H37B 107.9 . . ?
 C38 C37 C36 111.7(7) . . ?
 C38 C37 H37A 109.3 . . ?
 C38 C37 H37B 109.3 . . ?
 C37 C38 H38A 109.6 . . ?
 C37 C38 H38B 109.6 . . ?
 H38A C38 H38B 108.1 . . ?
 C39 C38 C37 110.4(7) . . ?
 C39 C38 H38A 109.6 . . ?
 C39 C38 H38B 109.6 . . ?
 C38 C39 H39A 109.3 . . ?
 C38 C39 H39B 109.3 . . ?
 C38 C39 C40 111.7(7) . . ?
 H39A C39 H39B 107.9 . . ?
 C40 C39 H39A 109.3 . . ?
 C40 C39 H39B 109.3 . . ?
 C35 C40 H40A 109.3 . . ?
 C35 C40 H40B 109.3 . . ?
 C39 C40 C35 111.4(7) . . ?
 C39 C40 H40A 109.3 . . ?
 C39 C40 H40B 109.3 . . ?
 H40A C40 H40B 108.0 . . ?
 P1 C41 H41 108.8 . . ?
 C42 C41 P1 111.6(4) . . ?
 C42 C41 H41 108.8 . . ?
 C42 C41 C46 110.8(6) . . ?
 C46 C41 P1 108.1(4) . . ?
 C46 C41 H41 108.8 . . ?
 C41 C42 H42A 109.6 . . ?
 C41 C42 H42B 109.6 . . ?
 C41 C42 C43 110.3(6) . . ?
 H42A C42 H42B 108.1 . . ?
 C43 C42 H42A 109.6 . . ?
 C43 C42 H42B 109.6 . . ?
 C42 C43 H43A 109.3 . . ?
 C42 C43 H43B 109.3 . . ?
 H43A C43 H43B 107.9 . . ?
 C44 C43 C42 111.8(6) . . ?
 C44 C43 H43A 109.3 . . ?
 C44 C43 H43B 109.3 . . ?
 C43 C44 H44A 109.6 . . ?
 C43 C44 H44B 109.6 . . ?
 H44A C44 H44B 108.1 . . ?
 C45 C44 C43 110.1(6) . . ?
 C45 C44 H44A 109.6 . . ?
 C45 C44 H44B 109.6 . . ?
 C44 C45 H45A 109.1 . . ?
 C44 C45 H45B 109.1 . . ?
 C44 C45 C46 112.5(6) . . ?
 H45A C45 H45B 107.8 . . ?
 C46 C45 H45A 109.1 . . ?
 C46 C45 H45B 109.1 . . ?
 C41 C46 H46A 109.7 . . ?
 C41 C46 H46B 109.7 . . ?
 C45 C46 C41 110.0(6) . . ?
 C45 C46 H46A 109.7 . . ?
 C45 C46 H46B 109.7 . . ?
 H46A C46 H46B 108.2 . . ?
 Au1 C47 H47A 116.3 . . ?
 Au1 C47 H47B 116.3 . . ?
 H47A C47 H47B 113.3 . . ?
 C48 C47 Au1 72.5(4) . . ?
 C48 C47 H47A 116.3 . . ?
 C48 C47 H47B 116.3 . . ?
 Au1 C48 H48A 116.5 . . ?
 Au1 C48 H48B 116.5 . . ?
 C47 C48 Au1 71.2(4) . . ?
 C47 C48 H48A 116.5 . . ?
 C47 C48 H48B 116.5 . . ?
 H48A C48 H48B 113.5 . . ?
 C11 C17A C18A 117.1(14) . . ?
 C11 C17A C19A 105.7(15) . . ?
 C11 C17A C20A 107(2) . . ?
 C18A C17A C20A 111(2) . . ?
 C19A C17A C18A 109.5(16) . . ?
 C19A C17A C20A 106.0(19) . . ?
 C17A C18A H18A 109.5 . . ?
 C17A C18A H18B 109.5 . . ?
 C17A C18A H18C 109.5 . . ?
 H18A C18A H18B 109.5 . . ?
 H18A C18A H18C 109.5 . . ?
 H18B C18A H18C 109.5 . . ?
 C17A C19A H19A 109.5 . . ?
 C17A C19A H19B 109.5 . . ?
 C17A C19A H19C 109.5 . . ?
 H19A C19A H19B 109.5 . . ?
 H19A C19A H19C 109.5 . . ?
 H19B C19A H19C 109.5 . . ?
 C17A C20A H20A 109.5 . . ?
 C17A C20A H20B 109.5 . . ?
 C17A C20A H20C 109.5 . . ?
 H20A C20A H20B 109.5 . . ?
 H20A C20A H20C 109.5 . . ?
 H20B C20A H20C 109.5 . . ?
 C18B C17B C11 105.5(18) . . ?
 C19B C17B C11 119.0(14) . . ?
 C19B C17B C18B 111(2) . . ?
 C20B C17B C11 103.8(18) . . ?
 C20B C17B C18B 108(2) . . ?
 C20B C17B C19B 108(2) . . ?
 C17B C18B H18D 109.5 . . ?
 C17B C18B H18E 109.5 . . ?
 C17B C18B H18F 109.5 . . ?
 H18D C18B H18E 109.5 . . ?
 H18D C18B H18F 109.5 . . ?
 H18E C18B H18F 109.5 . . ?
 C17B C19B H19D 109.5 . . ?
 C17B C19B H19E 109.5 . . ?
 C17B C19B H19F 109.5 . . ?
 H19D C19B H19E 109.5 . . ?
 H19D C19B H19F 109.5 . . ?
 H19E C19B H19F 109.5 . . ?
 C17B C20B H20D 109.5 . . ?
 C17B C20B H20E 109.5 . . ?
 C17B C20B H20F 109.5 . . ?
 H20D C20B H20E 109.5 . . ?
 H20D C20B H20F 109.5 . . ?
 H20E C20B H20F 109.5 . . ?
 F1 Sb1 F2 179.0(3) . . ?
 F1 Sb1 F3 90.0(3) . . ?
 F1 Sb1 F4 91.1(3) . . ?
 F1 Sb1 F5 89.8(3) . . ?
 F1 Sb1 F6 89.5(3) . . ?
 F3 Sb1 F2 89.0(2) . . ?
 F4 Sb1 F2 88.6(3) . . ?
 F4 Sb1 F3 90.8(2) . . ?
 F5 Sb1 F2 91.2(3) . . ?
 F5 Sb1 F3 178.7(3) . . ?
 F5 Sb1 F4 90.5(3) . . ?
 F5 Sb1 F6 90.7(3) . . ?
 F6 Sb1 F2 90.8(3) . . ?
 F6 Sb1 F3 88.0(2) . . ?
 F6 Sb1 F4 178.6(2) . . ?
 Cl1 C49 Cl2 113.4(9) . . ?
 Cl1 C49 H49A 108.9 . . ?
 Cl1 C49 H49B 108.9 . . ?
 Cl2 C49 H49A 108.9 . . ?
 Cl2 C49 H49B 108.9 . . ?
 H49A C49 H49B 107.7 . . ?
 Cl3 C50 Cl4 114.5(6) . . ?
 Cl3 C50 H50A 108.6 . . ?
 Cl3 C50 H50B 108.6 . . ?
 Cl4 C50 H50A 108.6 . . ?
 Cl4 C50 H50B 108.6 . . ?
 H50A C50 H50B 107.6 . . ?
 C51 C51 H51A 107.7 5_565 . ?
 C51 C51 H51B 107.7 5_565 . ?
 C51 C51 C52 118.5(17) 5_565 . ?
 H51A C51 H51B 107.1 . . ?
 C52 C51 H51A 107.7 . . ?
 C52 C51 H51B 107.7 . . ?
 C51 C52 H52A 111.1 . . ?
 C51 C52 H52B 111.1 . . ?
 H52A C52 H52B 109.1 . . ?
 C53 C52 C51 103.3(18) . . ?
 C53 C52 H52A 111.1 . . ?
 C53 C52 H52B 111.1 . . ?
 C52 C53 H53A 109.5 . . ?
 C52 C53 H53B 109.5 . . ?
 C52 C53 H53C 109.5 . . ?
 H53A C53 H53B 109.5 . . ?
 H53A C53 H53C 109.5 . . ?
 H53B C53 H53C 109.5 . . ?

loop_
  _geom_torsion_atom_site_label_1
  _geom_torsion_atom_site_label_2
  _geom_torsion_atom_site_label_3
  _geom_torsion_atom_site_label_4
  _geom_torsion
  _geom_torsion_site_symmetry_1
  _geom_torsion_site_symmetry_2
  _geom_torsion_site_symmetry_3
  _geom_torsion_site_symmetry_4
  _geom_torsion_publ_flag
 Au1 P1 C1 C2 165.0(5) . . . . ?
 Au1 P1 C1 C6 -12.1(5) . . . . ?
 Au1 P1 C35 C36 93.7(5) . . . . ?
 Au1 P1 C35 C40 -29.7(5) . . . . ?
 Au1 P1 C41 C42 59.2(5) . . . . ?
 Au1 P1 C41 C46 -62.9(5) . . . . ?
 P1 C1 C2 C3 -179.6(5) . . . . ?
 P1 C1 C2 C7 -4.1(9) . . . . ?
 P1 C1 C6 C5 179.3(5) . . . . ?
 P1 C1 C6 C21 1.0(9) . . . . ?
 P1 C35 C36 C37 -176.9(5) . . . . ?
 P1 C35 C40 C39 178.1(5) . . . . ?
 P1 C41 C42 C43 -177.2(5) . . . . ?
 P1 C41 C46 C45 178.6(5) . . . . ?
 C1 P1 C35 C36 -27.7(6) . . . . ?
 C1 P1 C35 C40 -151.1(5) . . . . ?
 C1 P1 C41 C42 179.7(5) . . . . ?
 C1 P1 C41 C46 57.7(5) . . . . ?
 C1 C2 C3 C4 0.8(11) . . . . ?
 C1 C2 C7 C8 -109.7(8) . . . . ?
 C1 C2 C7 C12 74.2(10) . . . . ?
 C1 C6 C21 C22 -76.8(9) . . . . ?
 C1 C6 C21 C26 116.2(7) . . . . ?
 C2 C1 C6 C5 2.0(9) . . . . ?
 C2 C1 C6 C21 -176.3(6) . . . . ?
 C2 C3 C4 C5 1.5(12) . . . . ?
 C2 C7 C8 C9 -177.0(6) . . . . ?
 C2 C7 C12 C11 177.4(8) . . . . ?
 C3 C2 C7 C8 66.1(8) . . . . ?
 C3 C2 C7 C12 -110.0(8) . . . . ?
 C3 C4 C5 C6 -2.0(11) . . . . ?
 C4 C5 C6 C1 0.3(10) . . . . ?
 C4 C5 C6 C21 178.8(7) . . . . ?
 C5 C6 C21 C22 104.8(7) . . . . ?
 C5 C6 C21 C26 -62.1(8) . . . . ?
 C6 C1 C2 C3 -2.5(9) . . . . ?
 C6 C1 C2 C7 173.0(6) . . . . ?
 C6 C21 C22 C23 -166.6(6) . . . . ?
 C6 C21 C26 C25 165.2(6) . . . . ?
 C7 C2 C3 C4 -175.3(7) . . . . ?
 C7 C8 C9 C10 -0.6(11) . . . . ?
 C7 C8 C9 C13 177.8(7) . . . . ?
 C8 C7 C12 C11 1.3(12) . . . . ?
 C8 C9 C10 C11 1.5(13) . . . . ?
 C8 C9 C13 C14 1.2(11) . . . . ?
 C8 C9 C13 C15 121.4(8) . . . . ?
 C8 C9 C13 C16 -119.7(9) . . . . ?
 C9 C10 C11 C12 -0.9(15) . . . . ?
 C9 C10 C11 C17A -170.5(10) . . . . ?
 C9 C10 C11 C17B 160.2(12) . . . . ?
 C10 C9 C13 C14 179.5(7) . . . . ?
 C10 C9 C13 C15 -60.2(10) . . . . ?
 C10 C9 C13 C16 58.7(10) . . . . ?
 C10 C11 C12 C7 -0.5(14) . . . . ?
 C10 C11 C17A C18A 50.5(16) . . . . ?
 C10 C11 C17A C19A -71.7(18) . . . . ?
 C10 C11 C17A C20A 175.5(15) . . . . ?
 C10 C11 C17B C18B 14(2) . . . . ?
 C10 C11 C17B C19B -112(2) . . . . ?
 C10 C11 C17B C20B 128(2) . . . . ?
 C12 C7 C8 C9 -0.7(11) . . . . ?
 C12 C11 C17A C18A -116.9(17) . . . . ?
 C12 C11 C17A C19A 120.9(17) . . . . ?
 C12 C11 C17A C20A 8(2) . . . . ?
 C12 C11 C17B C18B 176.2(16) . . . . ?
 C12 C11 C17B C19B 50(2) . . . . ?
 C12 C11 C17B C20B -70(2) . . . . ?
 C13 C9 C10 C11 -177.0(9) . . . . ?
 C21 C22 C23 C24 0.9(10) . . . . ?
 C21 C22 C23 C27 176.1(7) . . . . ?
 C22 C21 C26 C25 -2.2(10) . . . . ?
 C22 C23 C24 C25 -0.2(10) . . . . ?
 C22 C23 C27 C28 41.8(11) . . . . ?
 C22 C23 C27 C29 161.6(8) . . . . ?
 C22 C23 C27 C30 -79.4(10) . . . . ?
 C23 C24 C25 C26 -1.6(10) . . . . ?
 C23 C24 C25 C31 177.3(6) . . . . ?
 C24 C23 C27 C28 -143.2(9) . . . . ?
 C24 C23 C27 C29 -23.4(11) . . . . ?
 C24 C23 C27 C30 95.6(10) . . . . ?
 C24 C25 C26 C21 2.8(10) . . . . ?
 C24 C25 C31 C32 60.5(8) . . . . ?
 C24 C25 C31 C33 -178.4(6) . . . . ?
 C24 C25 C31 C34 -60.3(9) . . . . ?
 C26 C21 C22 C23 0.3(10) . . . . ?
 C26 C25 C31 C32 -120.7(7) . . . . ?
 C26 C25 C31 C33 0.4(10) . . . . ?
 C26 C25 C31 C34 118.5(7) . . . . ?
 C27 C23 C24 C25 -175.4(7) . . . . ?
 C31 C25 C26 C21 -176.0(6) . . . . ?
 C35 P1 C1 C2 -73.3(6) . . . . ?
 C35 P1 C1 C6 109.6(5) . . . . ?
 C35 P1 C41 C42 -62.3(6) . . . . ?
 C35 P1 C41 C46 175.6(4) . . . . ?
 C35 C36 C37 C38 55.4(9) . . . . ?
 C36 C35 C40 C39 53.6(8) . . . . ?
 C36 C37 C38 C39 -56.0(9) . . . . ?
 C37 C38 C39 C40 56.7(9) . . . . ?
 C38 C39 C40 C35 -56.0(9) . . . . ?
 C40 C35 C36 C37 -53.4(8) . . . . ?
 C41 P1 C1 C2 44.5(6) . . . . ?
 C41 P1 C1 C6 -132.6(5) . . . . ?
 C41 P1 C35 C36 -145.1(5) . . . . ?
 C41 P1 C35 C40 91.5(5) . . . . ?
 C41 C42 C43 C44 57.1(8) . . . . ?
 C42 C41 C46 C45 56.0(7) . . . . ?
 C42 C43 C44 C45 -56.0(9) . . . . ?
 C43 C44 C45 C46 55.9(9) . . . . ?
 C44 C45 C46 C41 -55.9(8) . . . . ?
 C46 C41 C42 C43 -56.7(7) . . . . ?
 C17A C11 C12 C7 166.1(13) . . . . ?
 C17B C11 C12 C7 -165.5(10) . . . . ?
 C51 C51 C52 C53 -163(2) 5_565 . . . ?

_shelx_res_file
;
TITL jcm04321a_0m in C2/c #15
    jcm04321a_0m.res
    created by SHELXL-2018/3 at 15:47:57 on 15-Dec-2021
REM reset to C2/c #15
CELL 0.71073 33.2531 13.3849 26.0201 90 93.0793 90
ZERR 8 0.0029 0.0011 0.0021 0 0.0031 0
LATT 7
SYMM -X,+Y,0.5-Z
SFAC C H Au Cl F P Sb
UNIT 424 656 8 32 48 8 8
SIMU 0.001 0.002 2 Au1 C47 C48
DELU 0.001 0.001 Au1 C47 C48
SIMU 0.001 0.002 2 C27 C30
DELU 0.001 0.001 C27 C30
RIGU C17A > C20B
SIMU C51 C52 C53
DELU C51 C52 C53

L.S. 24
PLAN  23
TEMP -173.15
CONF
BOND
MORE -1
BOND $H
fmap 2 53
acta
OMIT -3 52
REM <olex2.extras>
REM <HklSrc "%.\\jcm04321a_0m.hkl">
REM </olex2.extras>

WGHT    0.069100  161.845306
FVAR       0.02575   0.50814
AU1   3    0.189476    0.385174    0.168635    11.00000    0.02353    0.02618 =
         0.02450   -0.00497   -0.00017   -0.00375
P1    6    0.128620    0.313241    0.144515    11.00000    0.01877    0.02321 =
         0.02194   -0.00459    0.00171   -0.00181
C1    1    0.120643    0.314629    0.074647    11.00000    0.02649    0.02052 =
         0.01915   -0.00378    0.00011    0.00188
C2    1    0.090976    0.256546    0.047429    11.00000    0.01661    0.02832 =
         0.02811   -0.00289    0.00315   -0.00255
C3    1    0.087106    0.261601   -0.005630    11.00000    0.02974    0.03696 =
         0.02682    0.00009   -0.00716   -0.00639
AFIX  43
H3    2    0.066863    0.222871   -0.023412    11.00000   -1.20000
AFIX   0
C4    1    0.111750    0.321175   -0.033498    11.00000    0.04321    0.03972 =
         0.02164    0.00089   -0.00293   -0.00854
AFIX  43
H4    2    0.108205    0.324866   -0.069920    11.00000   -1.20000
AFIX   0
C5    1    0.141649    0.375318   -0.007507    11.00000    0.02889    0.02818 =
         0.02592    0.00389   -0.00075   -0.00579
AFIX  43
H5    2    0.159318    0.414880   -0.026552    11.00000   -1.20000
AFIX   0
C6    1    0.146616    0.373516    0.045923    11.00000    0.01520    0.01737 =
         0.02788   -0.00389   -0.00076    0.00042
C7    1    0.063779    0.181494    0.070702    11.00000    0.02329    0.03182 =
         0.02544   -0.00388   -0.00380   -0.00606
C8    1    0.070600    0.081236    0.060294    11.00000    0.02340    0.03663 =
         0.02459    0.00129   -0.00190   -0.00833
AFIX  43
H8    2    0.092700    0.063522    0.040489    11.00000   -1.20000
AFIX   0
C9    1    0.046127    0.006512    0.077953    11.00000    0.03663    0.04527 =
         0.02779    0.00747   -0.00987   -0.01908
C10   1    0.014411    0.036278    0.107185    11.00000    0.04621    0.07512 =
         0.03197   -0.00646    0.00849   -0.03628
AFIX  43
H10   2   -0.002363   -0.014020    0.120362    11.00000   -1.20000
AFIX   0
C11   1    0.006000    0.133846    0.118038    11.00000    0.03702    0.09503 =
         0.05301   -0.04284    0.02512   -0.03620
C12   1    0.031516    0.207367    0.098871    11.00000    0.02823    0.06075 =
         0.05004   -0.02971    0.01253   -0.01558
AFIX  43
H12   2    0.026376    0.275860    0.105489    11.00000   -1.20000
AFIX   0
C13   1    0.051783   -0.104770    0.065707    11.00000    0.03239    0.03720 =
         0.06747    0.01774   -0.02044   -0.01874
C14   1    0.087871   -0.121183    0.033033    11.00000    0.05294    0.03583 =
         0.07759   -0.00171   -0.03019   -0.00437
AFIX 137
H14A  2    0.112277   -0.096113    0.051506    11.00000   -1.50000
H14B  2    0.083665   -0.085271    0.000365    11.00000   -1.50000
H14C  2    0.090886   -0.192723    0.026209    11.00000   -1.50000
AFIX   0
C15   1    0.058504   -0.164322    0.116231    11.00000    0.05693    0.08090 =
         0.11325    0.06125   -0.04280   -0.03504
AFIX 137
H15A  2    0.060484   -0.235690    0.108345    11.00000   -1.50000
H15B  2    0.035809   -0.153087    0.138047    11.00000   -1.50000
H15C  2    0.083488   -0.142002    0.134384    11.00000   -1.50000
AFIX   0
C16   1    0.013868   -0.143402    0.036979    11.00000    0.03655    0.03819 =
         0.08770    0.00264   -0.02485   -0.01282
AFIX 137
H16A  2    0.016368   -0.215480    0.031350    11.00000   -1.50000
H16B  2    0.010312   -0.109327    0.003709    11.00000   -1.50000
H16C  2   -0.009498   -0.130287    0.057371    11.00000   -1.50000
AFIX   0
C21   1    0.181258    0.435501    0.066703    11.00000    0.02650    0.02173 =
         0.02317    0.00027    0.00286   -0.00417
C22   1    0.175545    0.527460    0.090090    11.00000    0.02451    0.02102 =
         0.02972    0.00340   -0.00172   -0.00171
AFIX  43
H22   2    0.149305    0.545210    0.099617    11.00000   -1.20000
AFIX   0
C23   1    0.207053    0.594241    0.099962    11.00000    0.03394    0.02050 =
         0.02542   -0.00168   -0.00189   -0.00191
C24   1    0.244707    0.566727    0.084986    11.00000    0.03646    0.02236 =
         0.02749   -0.00006   -0.00229   -0.00749
AFIX  43
H24   2    0.266534    0.611636    0.091334    11.00000   -1.20000
AFIX   0
C25   1    0.252180    0.474947    0.060698    11.00000    0.03247    0.02211 =
         0.02164   -0.00041    0.00066   -0.00343
C26   1    0.220290    0.409703    0.052978    11.00000    0.02802    0.01790 =
         0.02665   -0.00054    0.00229    0.00076
AFIX  43
H26   2    0.224771    0.346118    0.038104    11.00000   -1.20000
AFIX   0
C27   1    0.198879    0.697329    0.122642    11.00000    0.10501    0.02045 =
         0.04083   -0.00889   -0.01403    0.01050
C28   1    0.169149    0.689566    0.164501    11.00000    0.08379    0.04714 =
         0.10750   -0.04911    0.04982   -0.01996
AFIX 137
H28A  2    0.142709    0.670168    0.149251    11.00000   -1.50000
H28B  2    0.167005    0.754384    0.181655    11.00000   -1.50000
H28C  2    0.178480    0.639121    0.189705    11.00000   -1.50000
AFIX   0
C29   1    0.236362    0.745927    0.146344    11.00000    0.05661    0.04781 =
         0.08951   -0.04454    0.00532   -0.01512
AFIX 137
H29A  2    0.248091    0.703090    0.173775    11.00000   -1.50000
H29B  2    0.229431    0.810942    0.160760    11.00000   -1.50000
H29C  2    0.255921    0.755329    0.119899    11.00000   -1.50000
AFIX   0
C30   1    0.182863    0.761350    0.079711    11.00000    0.11096    0.02492 =
         0.04515   -0.00668   -0.01609    0.01331
AFIX 137
H30A  2    0.202861    0.766294    0.053501    11.00000   -1.50000
H30B  2    0.177119    0.828177    0.092846    11.00000   -1.50000
H30C  2    0.158032    0.731862    0.064432    11.00000   -1.50000
AFIX   0
C31   1    0.294619    0.451122    0.042820    11.00000    0.02954    0.03090 =
         0.04128    0.00185    0.00829   -0.00637
C32   1    0.325496    0.451146    0.088611    11.00000    0.02059    0.05615 =
         0.06066   -0.00752    0.00233    0.00050
AFIX 137
H32A  2    0.324516    0.515384    0.106572    11.00000   -1.50000
H32B  2    0.352518    0.440930    0.076263    11.00000   -1.50000
H32C  2    0.319224    0.397139    0.112319    11.00000   -1.50000
AFIX   0
C33   1    0.296430    0.349368    0.016018    11.00000    0.02089    0.03795 =
         0.05163   -0.00752    0.01256   -0.00004
AFIX 137
H33A  2    0.289296    0.296631    0.040017    11.00000   -1.50000
H33B  2    0.323758    0.337820    0.004970    11.00000   -1.50000
H33C  2    0.277395    0.348596   -0.014068    11.00000   -1.50000
AFIX   0
C34   1    0.305312    0.530930    0.003462    11.00000    0.04738    0.03939 =
         0.06741    0.00616    0.02847   -0.00813
AFIX 137
H34A  2    0.285112    0.530523   -0.025383    11.00000   -1.50000
H34B  2    0.331892    0.516420   -0.009281    11.00000   -1.50000
H34C  2    0.305759    0.596808    0.019918    11.00000   -1.50000
AFIX   0
C35   1    0.086840    0.381161    0.173030    11.00000    0.02125    0.02761 =
         0.03376   -0.00938    0.01093   -0.00538
AFIX  13
H35   2    0.065243    0.331680    0.179889    11.00000   -1.20000
AFIX   0
C36   1    0.068703    0.460595    0.136880    11.00000    0.02122    0.03601 =
         0.05104   -0.01026    0.00325    0.00560
AFIX  23
H36A  2    0.057282    0.427988    0.105212    11.00000   -1.20000
H36B  2    0.090257    0.506595    0.126909    11.00000   -1.20000
AFIX   0
C37   1    0.035689    0.520789    0.161410    11.00000    0.03419    0.04228 =
         0.06515   -0.01199    0.01602    0.00684
AFIX  23
H37A  2    0.026087    0.574055    0.137370    11.00000   -1.20000
H37B  2    0.012634    0.476348    0.167532    11.00000   -1.20000
AFIX   0
C38   1    0.050687    0.567589    0.211935    11.00000    0.04933    0.03331 =
         0.07256   -0.01465    0.03300   -0.00466
AFIX  23
H38A  2    0.071856    0.617365    0.205502    11.00000   -1.20000
H38B  2    0.028215    0.602608    0.227733    11.00000   -1.20000
AFIX   0
C39   1    0.067591    0.488198    0.248428    11.00000    0.06280    0.04254 =
         0.04582   -0.01898    0.03099   -0.00519
AFIX  23
H39A  2    0.045713    0.442130    0.257248    11.00000   -1.20000
H39B  2    0.078235    0.520311    0.280627    11.00000   -1.20000
AFIX   0
C40   1    0.101254    0.428478    0.224852    11.00000    0.04254    0.03195 =
         0.03515   -0.01055    0.00862   -0.00235
AFIX  23
H40A  2    0.110523    0.375139    0.249044    11.00000   -1.20000
H40B  2    0.124364    0.473191    0.219451    11.00000   -1.20000
AFIX   0
C41   1    0.127636    0.182163    0.166109    11.00000    0.02662    0.02434 =
         0.02424   -0.00509   -0.00062   -0.00319
AFIX  13
H41   2    0.100781    0.152771    0.155665    11.00000   -1.20000
AFIX   0
C42   1    0.134281    0.173977    0.224247    11.00000    0.03253    0.03267 =
         0.02851    0.00079    0.00385   -0.00271
AFIX  23
H42A  2    0.112251    0.208735    0.241107    11.00000   -1.20000
H42B  2    0.160003    0.206679    0.235349    11.00000   -1.20000
AFIX   0
C43   1    0.135409    0.064152    0.240641    11.00000    0.04331    0.03504 =
         0.03923    0.00788    0.00071   -0.00075
AFIX  23
H43A  2    0.140623    0.060074    0.278402    11.00000   -1.20000
H43B  2    0.108845    0.033258    0.232038    11.00000   -1.20000
AFIX   0
C44   1    0.167846    0.006172    0.214187    11.00000    0.04099    0.03250 =
         0.04741    0.00678   -0.00567    0.00066
AFIX  23
H44A  2    0.194733    0.032336    0.225473    11.00000   -1.20000
H44B  2    0.166685   -0.065166    0.224046    11.00000   -1.20000
AFIX   0
C45   1    0.161688    0.015962    0.156253    11.00000    0.03623    0.03023 =
         0.04741   -0.00314   -0.00090    0.00344
AFIX  23
H45A  2    0.136057   -0.016869    0.144873    11.00000   -1.20000
H45B  2    0.183786   -0.019175    0.139724    11.00000   -1.20000
AFIX   0
C46   1    0.160630    0.124306    0.138576    11.00000    0.02202    0.02745 =
         0.03197   -0.00351    0.00456    0.00275
AFIX  23
H46A  2    0.154934    0.127152    0.100867    11.00000   -1.20000
H46B  2    0.187182    0.155769    0.146527    11.00000   -1.20000
AFIX   0
C47   1    0.247677    0.445013    0.200069    11.00000    0.02628    0.03301 =
         0.03473   -0.00402   -0.01076   -0.00209
AFIX  23
H47A  2    0.272085    0.420048    0.184066    11.00000   -1.20000
H47B  2    0.248565    0.517575    0.207416    11.00000   -1.20000
AFIX   0
C48   1    0.232229    0.384849    0.237503    11.00000    0.02688    0.03335 =
         0.03477   -0.00368   -0.01057   -0.00161
AFIX  23
H48A  2    0.223141    0.419097    0.268545    11.00000   -1.20000
H48B  2    0.246684    0.321474    0.245173    11.00000   -1.20000
AFIX   0
PART 1
C17A  1   -0.025997    0.137097    0.158069    21.00000    0.01751    0.05475 =
         0.03678   -0.00627    0.01292    0.00023
C18A  1   -0.018332    0.072619    0.207268    21.00000    0.06003    0.06738 =
         0.04529    0.00540    0.01275   -0.00960
AFIX 137
H18A  2   -0.016427    0.002088    0.197587    21.00000   -1.50000
H18B  2   -0.040637    0.081506    0.229973    21.00000   -1.50000
H18C  2    0.006905    0.093588    0.225280    21.00000   -1.50000
AFIX   0
C19A  1   -0.065524    0.103725    0.129550    21.00000    0.03259    0.06330 =
         0.05526   -0.01069    0.00610   -0.01071
AFIX 137
H19A  2   -0.070355    0.144446    0.098530    21.00000   -1.50000
H19B  2   -0.087917    0.112245    0.152152    21.00000   -1.50000
H19C  2   -0.063447    0.033255    0.119824    21.00000   -1.50000
AFIX   0
C20A  1   -0.032118    0.248601    0.172508    21.00000    0.03130    0.05649 =
         0.06368   -0.01759    0.00811   -0.00081
AFIX 137
H20A  2   -0.008296    0.272800    0.192567    21.00000   -1.50000
H20B  2   -0.055856    0.254857    0.193024    21.00000   -1.50000
H20C  2   -0.036058    0.288414    0.141032    21.00000   -1.50000
AFIX   0
PART 2
C17B  1   -0.036111    0.187665    0.136815   -21.00000    0.02743    0.05251 =
         0.03913    0.00468    0.01256    0.00463
C18B  1   -0.062356    0.103482    0.153025   -21.00000    0.05443    0.06803 =
         0.06888   -0.01402    0.02318   -0.02575
AFIX 137
H18D  2   -0.070269    0.062350    0.123005   -21.00000   -1.50000
H18E  2   -0.086494    0.130692    0.167913   -21.00000   -1.50000
H18F  2   -0.047457    0.062389    0.178749   -21.00000   -1.50000
AFIX   0
C19B  1   -0.058932    0.258173    0.100281   -21.00000    0.04500    0.14012 =
         0.08597    0.05526    0.01829    0.03065
AFIX 137
H19D  2   -0.039979    0.304410    0.085217   -21.00000   -1.50000
H19E  2   -0.078570    0.296127    0.119163   -21.00000   -1.50000
H19F  2   -0.073016    0.219615    0.072817   -21.00000   -1.50000
AFIX   0
C20B  1   -0.022454    0.245086    0.183910   -21.00000    0.01571    0.05637 =
         0.05701   -0.00829    0.02320   -0.00665
AFIX 137
H20D  2   -0.002683    0.205478    0.204419   -21.00000   -1.50000
H20E  2   -0.045642    0.259370    0.204430   -21.00000   -1.50000
H20F  2   -0.010093    0.308017    0.173727   -21.00000   -1.50000
AFIX   0

PART 0
SB1   7    0.205751    0.641938    0.329278    11.00000    0.03777    0.03186 =
         0.03249   -0.00626    0.01012   -0.00026
F1    5    0.173635    0.558060    0.288043    11.00000    0.05065    0.06116 =
         0.09067   -0.02974   -0.00313   -0.01602
F2    5    0.238811    0.727734    0.370066    11.00000    0.06527    0.06873 =
         0.06401   -0.03258    0.00059   -0.00914
F3    5    0.243038    0.649280    0.277806    11.00000    0.05051    0.04486 =
         0.06199   -0.00110    0.02196   -0.00057
F4    5    0.178708    0.754078    0.302330    11.00000    0.05182    0.04788 =
         0.07748    0.00431    0.01395    0.01305
F5    5    0.169305    0.632042    0.380823    11.00000    0.06960    0.08623 =
         0.06467    0.01153    0.04095    0.01046
F6    5    0.233797    0.531130    0.355402    11.00000    0.05991    0.05192 =
         0.07713    0.01917    0.01375    0.01146

CL1   4    0.070486    0.835734    0.254798    11.00000    0.40308    0.08728 =
         0.08837   -0.00397    0.05433   -0.11073
CL2   4    0.049050    0.742777    0.347308    11.00000    0.06966    0.29183 =
         0.06412    0.06216    0.00934    0.03924
C49   1    0.087319    0.783460    0.308995    11.00000    0.04220    0.27697 =
         0.13126   -0.09259    0.02981   -0.01666
AFIX  23
H49A  2    0.104365    0.832213    0.328752    11.00000   -1.20000
H49B  2    0.104477    0.725704    0.300926    11.00000   -1.20000
AFIX   0

CL3   4    0.155337    0.718071   -0.145898    11.00000    0.11419    0.12981 =
         0.19334    0.08173   -0.07011   -0.00100
CL4   4    0.180527    0.650008   -0.045258    11.00000    0.28582    0.16308 =
         0.03908   -0.00382    0.00030   -0.14181
C50   1    0.169196    0.619939   -0.108054    11.00000    0.08762    0.04628 =
         0.04740   -0.00823    0.00343    0.00893
AFIX  23
H50A  2    0.193007    0.587735   -0.122227    11.00000   -1.20000
H50B  2    0.147061    0.570388   -0.109484    11.00000   -1.20000
AFIX   0

C51   1   -0.011718    0.469341    0.015031    11.00000    0.10467    0.10431 =
         0.12420    0.05414    0.00070    0.04024
AFIX  23
H51A  2   -0.014227    0.502854    0.048625    11.00000   -1.20000
H51B  2    0.003420    0.406598    0.021788    11.00000   -1.20000
AFIX   0
C52   1   -0.054457    0.440927   -0.005891    11.00000    0.09816    0.11106 =
         0.12921    0.07049    0.00523    0.04234
AFIX  23
H52A  2   -0.068800    0.499616   -0.021059    11.00000   -1.20000
H52B  2   -0.053553    0.387719   -0.032233    11.00000   -1.20000
AFIX   0
C53   1   -0.073612    0.405573    0.039536    11.00000    0.17741    0.28285 =
         0.33695    0.17485    0.14119    0.06322
AFIX  33
H53A  2   -0.101360    0.385427    0.030067    11.00000   -1.50000
H53B  2   -0.058637    0.348192    0.054059    11.00000   -1.50000
H53C  2   -0.073767    0.459236    0.065147    11.00000   -1.50000
AFIX   0
HKLF 4


REM  jcm04321a_0m in C2/c #15
REM wR2 = 0.1425, GooF = S = 1.026, Restrained GooF = 1.025 for all data
REM R1 = 0.0503 for 9089 Fo > 4sig(Fo) and 0.0686 for all 11354 data
REM 647 parameters refined using 67 restraints

END

WGHT      0.0683    167.6481

REM Highest difference peak  2.185,  deepest hole -2.479,  1-sigma level  0.165
Q1    1   0.0804  0.8219  0.2581  11.00000  0.05    2.18
Q2    1   0.0367  0.8538  0.2611  11.00000  0.05    1.90
Q3    1   0.1588  0.7005 -0.1590  11.00000  0.05    1.60
Q4    1   0.1413  0.7268 -0.1197  11.00000  0.05    1.30
Q5    1   0.0635  0.8068  0.3582  11.00000  0.05    1.25
Q6    1   0.1786  0.6223  0.3204  11.00000  0.05    1.18
Q7    1   0.1580  0.6517 -0.0423  11.00000  0.05    1.17
Q8    1   0.2016  0.6329 -0.0429  11.00000  0.05    1.16
Q9    1   0.1941  0.5775  0.3390  11.00000  0.05    0.94
Q10   1   0.1627  0.4620  0.1794  11.00000  0.05    0.85
Q11   1   0.2042  0.3617  0.1388  11.00000  0.05    0.81
Q12   1  -0.0545  0.4838  0.0869  11.00000  0.05    0.80
Q13   1   0.1625  0.3104  0.1830  11.00000  0.05    0.77
Q14   1   0.2194  0.3177  0.1595  11.00000  0.05    0.76
Q15   1   0.2456  0.3848  0.1773  11.00000  0.05    0.73
Q16   1   0.0593  0.7040  0.3419  11.00000  0.05    0.72
Q17   1   0.0981  0.8811  0.3208  11.00000  0.05    0.71
Q18   1   0.2187  0.4666  0.1557  11.00000  0.05    0.69
Q19   1   0.0770  0.1453  0.1643  11.00000  0.05    0.68
Q20   1   0.1759  0.3528  0.2073  11.00000  0.05    0.67
Q21   1  -0.0395  0.5006  0.0690  11.00000  0.05    0.67
Q22   1   0.1357  0.3864  0.1641  11.00000  0.05    0.66
Q23   1   0.1859  0.7256  0.3407  11.00000  0.05    0.64
;
_shelx_res_checksum                41895
_shelx_hkl_file
;
   4   0   0   14.28    2.49
  -4   0   0   16.88    2.47
   6   0   0  124.70    8.78
  -6   0   0  138.34    8.64
   6   0   0  143.58    8.64
  -6   0   0  116.96    8.74
  -8   0   0  910.91   57.18
   8   0   0  831.17   57.31
   8   0   0  935.68   57.17
  10   0   0   54.65    3.92
 -10   0   0   45.23    3.89
 -10   0   0   52.19    3.71
 -12   0   0    1.34    0.61
  12   0   0    0.34    0.99
  12   0   0    0.23    0.60
 -12   0   0    0.91    0.77
  14   0   0   37.09    3.10
 -14   0   0   36.18    3.52
 -14   0   0   37.90    3.12
  16   0   0  278.98   17.55
 -16   0   0  293.98   18.16
 -16   0   0  238.56   17.92
  16   0   0  258.32   17.67
  18   0   0  142.09    9.57
 -18   0   0  152.72    9.86
 -18   0   0  129.15   10.04
  18   0   0  139.35    9.74
  20   0   0   37.44    3.09
 -20   0   0   34.97    3.60
 -20   0   0   37.02    3.31
  20   0   0   32.91    3.20
 -22   0   0   -0.56    0.99
  22   0   0    0.02    0.98
 -22   0   0    1.99    0.97
  22   0   0    0.70    0.75
 -24   0   0    3.04    1.24
 -24   0   0    2.27    1.26
  24   0   0    2.16    0.87
  24   0   0    2.13    1.22
 -26   0   0    4.73    1.44
  26   0   0    5.22    1.52
 -26   0   0    4.49    1.59
  26   0   0    3.88    1.07
 -28   0   0   24.39    3.31
 -28   0   0   23.02    2.87
 -28   0   0   22.11    2.60
  28   0   0   22.30    2.57
  28   0   0   18.05    2.80
  30   0   0   -1.37    1.22
 -30   0   0    0.76    1.28
 -30   0   0    0.87    1.28
  30   0   0    1.00    1.01
 -30   0   0    1.30    1.07
 -32   0   0   14.97    2.41
  32   0   0    9.41    1.76
  32   0   0    9.37    2.11
 -32   0   0   12.40    2.38
 -32   0   0   13.54    2.47
  34   0   0    8.50    2.12
 -34   0   0    7.62    2.05
  34   0   0    5.78    1.46
 -34   0   0    9.08    2.25
 -34   0   0   10.23    2.32
 -36   0   0   -0.17    1.91
  36   0   0    0.66    1.56
 -36   0   0    0.84    1.33
 -36   0   0   -0.73    1.34
  36   0   0   -0.38    1.02
  38   0   0    0.89    1.31
 -38   0   0    3.83    1.86
 -38   0   0    3.64    1.77
  38   0   0    4.36    1.88
 -38   0   0    2.00    1.65
 -40   0   0   15.13    2.74
 -40   0   0   14.06    2.87
  40   0   0   14.72    3.08
  42   0   0    2.16    1.56
 -42   0   0    9.23    2.42
  42   0   0    6.32    2.29
 -42   0   0    5.24    2.20
   3  -1   0  451.74   30.57
  -3  -1   0  475.84   30.59
  -3  -1   0  456.97   30.59
   3  -1   0  516.39   30.60
  -3   1   0  484.69   30.58
   3   1   0  463.63   30.57
  -3   1   0  493.99   30.60
   3   1   0  481.25   30.59
  -5  -1   0  308.56   20.95
  -5  -1   0  322.04   20.97
   5  -1   0  352.33   21.01
   5  -1   0  348.83   20.97
   5  -1   0  312.48   20.96
  -5   1   0  334.30   20.94
   5   1   0  320.76   20.95
  -5   1   0  338.31   21.00
   5   1   0  296.95   20.91
   7  -1   0  187.82   12.14
   7  -1   0  162.84   12.08
  -7  -1   0  175.06   12.10
  -7  -1   0  197.80   12.17
   7  -1   0  192.42   12.22
  -7   1   0  194.00   12.21
   7   1   0  180.43   12.09
  -7   1   0  196.85   12.10
   9  -1   0    0.66    0.46
   9  -1   0    0.25    0.62
  -9  -1   0    1.20    0.52
  -9  -1   0    1.16    0.57
   9  -1   0    0.54    0.50
  -9   1   0    0.52    0.45
   9   1   0    0.60    0.50
  -9   1   0    0.60    0.56
 -11  -1   0   38.10    3.01
  11  -1   0   41.03    3.02
  11  -1   0   36.10    3.29
 -11  -1   0   35.99    3.31
  11  -1   0   39.59    3.08
 -11  -1   0   42.60    3.13
 -11   1   0   42.28    3.23
 -11   1   0   45.71    3.05
  11   1   0   36.13    2.96
 -13  -1   0  105.89    7.04
  13  -1   0   83.10    6.90
 -13  -1   0  100.94    6.92
 -13  -1   0   87.64    7.20
 -13   1   0  107.17    6.92
 -13   1   0  114.49    7.21
  15  -1   0   13.37    2.05
 -15  -1   0   16.83    2.81
 -15  -1   0   21.14    2.63
  15  -1   0   19.12    1.95
  15  -1   0   10.74    2.14
 -15   1   0   15.77    1.94
 -15   1   0   18.79    2.41
  15   1   0   13.63    1.86
 -17  -1   0    1.65    1.14
  17  -1   0    1.62    0.81
 -17  -1   0    1.60    1.42
  17  -1   0    1.50    1.12
  17  -1   0    0.71    1.52
 -17  -1   0    1.50    1.01
 -17   1   0    2.11    1.06
 -17   1   0    1.67    0.90
  17   1   0    0.65    0.91
 -19  -1   0   41.34    3.61
 -19  -1   0   39.98    3.44
 -19  -1   0   35.97    3.85
  19  -1   0   42.32    3.37
  19  -1   0   36.53    3.51
  19  -1   0   34.85    4.12
 -19   1   0   42.60    3.47
  19   1   0   39.14    3.37
 -19   1   0   41.31    3.78
  21  -1   0   55.99    4.43
  21  -1   0   52.79    4.64
 -21  -1   0   58.16    4.59
  21  -1   0   54.86    5.28
 -21  -1   0   61.33    4.81
 -21  -1   0   53.78    5.05
 -21   1   0   57.94    4.91
  21   1   0   53.98    4.49
 -21   1   0   56.13    4.54
  21   1   0   65.61    4.40
 -23  -1   0   25.41    3.23
 -23  -1   0   23.73    2.70
  23  -1   0   21.41    2.72
  23  -1   0   27.39    2.63
 -23  -1   0   25.56    2.82
 -23   1   0   22.51    2.58
  23   1   0   26.44    2.42
  23   1   0   23.13    2.61
 -23   1   0   23.88    3.03
 -25  -1   0    1.22    1.23
  25  -1   0    0.87    0.84
 -25  -1   0    1.22    1.64
 -25  -1   0    1.16    1.13
  25  -1   0   -0.02    1.01
 -25   1   0    0.74    1.70
  25   1   0    2.21    0.88
 -25   1   0    1.62    1.04
  25   1   0   -0.19    1.13
 -27  -1   0   12.50    2.21
  27  -1   0   16.25    2.16
  27  -1   0   10.97    2.11
 -27  -1   0   10.48    2.09
 -27  -1   0    8.86    2.03
 -27   1   0   10.41    1.95
  27   1   0    8.53    1.78
 -27   1   0    8.15    1.85
 -29  -1   0    7.70    1.97
  29  -1   0    6.26    1.91
  29  -1   0    7.30    1.47
 -29  -1   0    5.48    1.68
 -29  -1   0    6.33    1.84
  29   1   0    6.97    2.08
 -29   1   0    5.49    1.69
 -29   1   0    7.44    1.74
 -31  -1   0    4.33    1.76
 -31  -1   0    3.44    1.50
 -31  -1   0    2.23    1.47
  31  -1   0    3.72    1.75
 -31   1   0    3.22    1.54
  31   1   0    4.28    1.69
 -31   1   0    2.53    1.27
 -33  -1   0    3.36    1.72
 -33  -1   0    3.69    1.67
  33  -1   0    2.29    1.22
  33  -1   0    4.09    1.78
 -33   1   0    1.79    1.36
  33   1   0    1.44    1.52
 -33   1   0    2.69    1.59
  33   1   0    2.94    1.14
 -35  -1   0    5.97    1.93
 -35  -1   0    5.44    1.74
  35  -1   0    8.26    2.28
 -35  -1   0    6.73    2.41
  35  -1   0    5.90    1.52
 -35   1   0   10.60    2.43
  35   1   0    4.91    1.38
  35   1   0    9.10    2.07
 -35   1   0    5.15    1.73
 -37  -1   0    8.14    2.16
 -37  -1   0    5.66    2.03
  37  -1   0    9.54    2.26
 -37  -1   0   11.06    2.43
  37  -1   0    3.49    1.50
 -37   1   0    7.30    2.17
  37   1   0    6.84    2.06
 -37   1   0    4.29    1.54
  37   1   0    5.10    1.44
 -37   1   0    9.43    2.14
  39  -1   0    2.50    1.99
 -39  -1   0    1.83    1.78
 -39  -1   0    4.09    2.02
  39  -1   0    1.37    1.28
 -39  -1   0    2.54    1.66
  39   1   0    2.93    1.93
  39   1   0    1.37    1.25
 -39   1   0    1.15    1.53
 -39   1   0    3.54    1.72
 -39   1   0    2.76    1.61
  41  -1   0   -2.59    1.18
  41  -1   0    1.16    3.13
 -41  -1   0   -1.89    1.40
 -41  -1   0   -2.02    1.36
  41   1   0   -1.52    1.17
 -41   1   0   -1.67    1.49
  41   1   0   -1.25    1.75
 -41   1   0   -0.74    1.45
   0  -2   0   12.36    1.19
   0  -2   0   14.29    1.26
   0  -2   0   13.32    1.24
   0  -2   0   13.46    1.04
   0   2   0   16.13    1.05
   0   2   0   11.96    1.18
   0   2   0   13.12    1.25
   0   2   0   12.71    1.20
   2  -2   0    4.55    0.74
  -2  -2   0    4.57    0.53
   2  -2   0    4.91    0.79
  -2  -2   0    3.54    0.63
  -2  -2   0    5.11    0.82
   2  -2   0    3.82    0.64
   2   2   0    3.95    0.69
  -2   2   0    4.19    0.71
  -2   2   0    2.91    0.55
  -2   2   0    5.29    0.80
   2   2   0    4.88    0.51
   2   2   0    4.60    0.82
  -4  -2   0   45.66    3.31
   4  -2   0   43.03    3.27
   4  -2   0   47.42    3.29
  -4  -2   0   44.25    3.29
  -4   2   0   46.27    3.30
   4   2   0   48.54    3.10
  -4   2   0   48.14    3.31
   4   2   0   46.27    3.29
  -4   2   0   45.49    3.25
   4   2   0   46.04    3.27
   6  -2   0    7.76    1.00
   6  -2   0    8.91    1.08
  -6  -2   0    7.63    1.02
  -6  -2   0    8.10    1.11
  -6   2   0    8.22    1.03
   6   2   0    8.00    1.03
   6   2   0    8.47    1.00
  -6   2   0   11.32    1.09
  -6   2   0    9.57    1.14
   8  -2   0   10.25    1.18
  -8  -2   0    9.67    1.20
  -8  -2   0   10.33    1.17
   8  -2   0   11.51    1.25
   8  -2   0   10.81    1.22
   8   2   0   11.35    1.13
  -8   2   0   11.25    1.13
  -8   2   0   11.69    1.27
   8   2   0    9.96    1.10
  10  -2   0    0.84    0.50
  10  -2   0   -0.10    0.49
 -10  -2   0    0.16    0.53
 -10  -2   0    0.45    0.47
  10  -2   0    0.63    0.54
 -10   2   0    0.63    0.46
  10   2   0    0.50    0.44
 -10   2   0    0.37    0.47
  12  -2   0   17.42    1.92
  12  -2   0   18.31    2.21
 -12  -2   0   18.93    1.92
 -12  -2   0   17.52    1.91
 -12   2   0   19.87    1.76
 -12   2   0   20.10    2.00
  12   2   0   18.29    1.76
  14  -2   0    3.93    1.30
  14  -2   0    4.22    1.21
 -14  -2   0    4.27    1.15
  14  -2   0    3.26    0.93
 -14  -2   0    4.83    1.28
  14   2   0    3.48    0.99
 -14   2   0    3.86    1.03
 -14   2   0    6.11    1.16
 -16  -2   0    9.41    1.81
  16  -2   0    8.35    1.65
  16  -2   0    7.39    1.71
 -16  -2   0   10.25    1.69
 -16  -2   0    7.44    1.86
  16  -2   0   12.37    1.80
 -16   2   0   10.12    1.60
  16   2   0    9.12    1.54
 -16   2   0    9.20    1.54
  18  -2   0    2.42    0.86
  18  -2   0    0.19    0.97
  18  -2   0    0.68    1.27
 -18  -2   0    0.77    1.05
 -18  -2   0    1.17    1.34
 -18  -2   0    2.00    1.08
  18   2   0    1.15    0.83
 -18   2   0    0.73    0.91
 -18   2   0    0.73    0.91
 -20  -2   0    0.84    1.04
  20  -2   0   -0.01    1.38
  20  -2   0   -0.81    0.96
  20  -2   0    0.60    0.72
 -20  -2   0   -0.51    1.25
 -20  -2   0   -0.49    0.78
 -20   2   0    0.25    0.77
 -20   2   0    0.48    0.85
  20   2   0   -0.80    0.71
 -22  -2   0    0.13    1.11
 -22  -2   0    0.44    1.30
  22  -2   0   -2.48    1.12
 -22  -2   0    0.47    1.05
  22  -2   0   -0.39    1.04
  22   2   0   -0.06    0.87
 -22   2   0    1.05    0.86
 -22   2   0    0.96    0.92
 -24  -2   0    8.33    1.89
  24  -2   0    7.98    2.24
  24  -2   0    9.47    1.96
 -24  -2   0   11.80    2.24
 -24  -2   0    8.49    1.98
 -24   2   0    7.99    1.67
 -24   2   0   11.59    1.93
  24   2   0    7.71    1.56
  26  -2   0    0.08    1.28
 -26  -2   0    0.59    1.45
 -26  -2   0    0.70    1.10
  26  -2   0    0.34    1.60
 -26  -2   0    0.69    1.33
  26   2   0    1.55    1.19
 -26   2   0    1.90    1.09
 -26   2   0    1.33    1.12
 -28  -2   0    6.26    1.95
 -28  -2   0    6.48    1.88
  28  -2   0    5.62    1.89
  28  -2   0    5.42    1.40
 -28   2   0    8.01    1.76
  28   2   0    5.73    2.39
 -28   2   0    5.46    1.62
  30  -2   0    1.95    1.08
 -30  -2   0    1.02    1.34
 -30  -2   0    0.98    1.64
 -30  -2   0    0.65    1.57
  30  -2   0    1.08    1.85
 -30   2   0    1.18    1.23
  30   2   0    2.37    1.09
  30   2   0    1.34    1.40
 -30   2   0    2.21    1.29
 -32  -2   0    0.25    1.53
 -32  -2   0    0.45    1.26
 -32  -2   0    2.13    1.62
  32  -2   0    1.56    1.65
 -32   2   0   -0.28    1.15
 -32   2   0    0.75    1.24
  32   2   0    0.03    1.29
 -34  -2   0    6.85    1.96
 -34  -2   0    6.63    3.62
  34  -2   0    3.59    1.99
 -34  -2   0    4.73    1.83
 -34   2   0    3.01    1.42
  34   2   0    5.33    1.84
 -34   2   0    5.46    1.77
 -36  -2   0    1.72    1.79
  36  -2   0    1.41    1.76
 -36  -2   0    1.01    1.62
  36  -2   0    1.44    1.16
 -36  -2   0    0.89    1.41
 -36   2   0   -0.75    1.28
  36   2   0    0.55    1.58
 -36   2   0   -1.44    1.58
  36   2   0    1.58    1.09
  38  -2   0    0.49    1.33
 -38  -2   0    0.85    1.73
  38  -2   0    1.52    1.82
 -38  -2   0    1.31    1.84
 -38  -2   0    0.17    1.35
  38   2   0    1.09    1.18
 -38   2   0   -0.59    1.23
  38   2   0   -0.37    1.63
 -38   2   0   -1.31    1.06
 -38   2   0    0.81    1.57
 -40  -2   0    0.69    1.75
 -40  -2   0   -0.07    1.49
  40  -2   0   -0.10    1.23
  40  -2   0    0.35    1.75
  40   2   0   -0.93    1.11
  40   2   0   -1.15    1.76
 -40   2   0   -1.72    1.39
 -40   2   0    0.30    1.46
  42  -2   0    9.76    2.48
 -42  -2   0   -0.51    1.70
 -42  -2   0    1.79    2.02
 -42   2   0    0.15    1.65
  42   2   0    2.67    1.94
   1  -3   0    0.79    0.65
  -1  -3   0    1.10    0.64
   1  -3   0    0.42    0.48
   1  -3   0    1.15    0.36
  -1  -3   0    1.11    0.54
   1  -3   0    0.65    0.47
  -1  -3   0    1.00    0.32
   1   3   0    0.92    0.30
   1   3   0    1.01    0.72
   1   3   0    0.05    0.45
  -1   3   0    1.07    0.66
  -1   3   0    0.24    0.42
   1   3   0    0.35    0.45
  -1   3   0    1.46    0.39
  -1   3   0    0.81    0.52
   3  -3   0  800.30   50.72
   3  -3   0  741.51   50.71
  -3  -3   0  751.13   50.72
  -3  -3   0  799.80   50.48
  -3  -3   0  806.67   50.77
   3  -3   0  853.58   50.57
   3  -3   0  799.23   50.73
  -3   3   0  784.88   50.73
  -3   3   0  769.28   50.96
   3   3   0  781.39   50.45
   3   3   0  856.34   51.00
   3   3   0  750.49   50.89
  -3   3   0  778.01   50.69
   5  -3   0  315.35   20.36
   5  -3   0  354.90   20.28
   5  -3   0  318.84   20.35
  -5  -3   0  308.10   20.40
   5  -3   0  287.54   20.35
  -5  -3   0  299.98   20.39
  -5   3   0  325.34   20.36
   5   3   0  308.84   20.10
   5   3   0  310.52   20.37
   5   3   0  303.11   20.35
  -5   3   0  310.27   20.40
   7  -3   0    4.28    0.77
   7  -3   0    5.01    0.87
  -7  -3   0    5.29    0.93
   7  -3   0    7.53    0.98
  -7  -3   0    6.83    1.11
  -7   3   0    5.74    1.02
   7   3   0    5.73    0.70
  -7   3   0    5.56    0.95
  -7   3   0    6.00    1.00
   7   3   0    6.05    0.92
   7   3   0    5.86    0.94
   9  -3   0   10.59    1.27
  -9  -3   0    8.14    1.27
   9  -3   0    6.87    1.12
   9  -3   0   10.33    1.25
  -9  -3   0    8.21    1.14
   9   3   0    8.92    1.16
   9   3   0    8.07    1.15
  -9   3   0    8.64    1.25
  -9   3   0    9.50    1.19
  -9   3   0    8.78    1.27
  11  -3   0   22.80    2.31
  11  -3   0   27.18    2.38
 -11  -3   0   24.87    2.47
  11  -3   0   25.55    2.34
 -11  -3   0   23.34    2.28
 -11   3   0   25.95    2.38
  11   3   0   25.05    2.21
  11   3   0   26.92    2.23
 -11   3   0   27.00    2.24
  13  -3   0  117.64    8.86
  13  -3   0  135.91    8.93
 -13  -3   0  124.56    8.90
 -13  -3   0  125.13    8.93
 -13   3   0  126.92    8.93
 -13   3   0  147.13    8.79
  13   3   0  125.54    8.72
  13   3   0  122.89    8.68
  15  -3   0   33.33    3.35
 -15  -3   0   36.17    3.33
 -15  -3   0   37.01    3.42
  15  -3   0   38.76    3.55
  15   3   0   39.33    3.15
 -15   3   0   41.85    3.17
 -15   3   0   36.74    3.43
 -17  -3   0   18.71    2.36
  17  -3   0   15.97    2.11
 -17  -3   0   17.89    2.25
  17  -3   0   15.54    2.25
  17  -3   0   16.64    2.50
 -17   3   0   19.01    2.39
 -17   3   0   16.26    2.22
  17   3   0   18.12    1.99
 -19  -3   0    0.47    0.85
  19  -3   0    0.97    1.20
  19  -3   0    0.32    1.03
 -19  -3   0    0.30    1.14
  19  -3   0    0.62    0.78
 -19   3   0    0.69    0.87
  19   3   0    0.41    0.75
 -19   3   0    1.56    0.94
 -21  -3   0   15.48    2.19
  21  -3   0   10.94    2.10
  21  -3   0    7.81    1.95
 -21  -3   0   12.14    2.29
 -21  -3   0   15.62    2.44
 -21   3   0   13.01    1.79
 -21   3   0   14.27    2.25
  21   3   0   10.82    1.77
 -23  -3   0    6.96    1.91
 -23  -3   0    7.29    1.97
  23  -3   0    5.02    1.71
 -23  -3   0    6.68    1.78
  23  -3   0    3.08    1.79
 -23   3   0    6.74    1.56
 -23   3   0    8.86    1.59
  23   3   0    4.71    1.27
 -25  -3   0   13.82    2.36
 -25  -3   0   14.65    2.65
 -25  -3   0    7.90    2.13
  25  -3   0    6.10    2.22
  25  -3   0   10.20    2.28
 -25   3   0   14.52    2.08
  25   3   0   12.94    2.08
 -25   3   0   10.23    1.95
 -27  -3   0    3.41    1.66
  27  -3   0    0.07    1.86
  27  -3   0    2.80    1.75
 -27  -3   0    3.07    1.62
 -27  -3   0    2.58    1.90
 -27   3   0    1.11    1.12
 -27   3   0    4.47    1.33
  27   3   0    2.73    1.60
  29  -3   0    4.41    2.00
  29  -3   0    2.29    2.16
 -29  -3   0    4.53    1.91
  29  -3   0    5.95    1.40
 -29  -3   0    5.13    1.77
 -29  -3   0    4.70    2.09
 -29   3   0    2.87    1.37
 -29   3   0    2.96    1.32
  29   3   0    3.51    1.54
 -31  -3   0   -0.54    1.56
 -31  -3   0   -0.65    1.47
  31  -3   0    0.05    0.97
  31  -3   0   -1.51    2.05
 -31  -3   0    0.49    1.29
  31  -3   0   -0.09    1.63
 -31   3   0   -0.07    1.17
 -31   3   0    0.70    1.37
  31   3   0    0.76    0.91
  31   3   0   -0.19    1.32
  33  -3   0   -0.34    0.79
 -33  -3   0   -0.51    1.30
 -33  -3   0    0.60    2.72
  33  -3   0    1.36    1.62
 -33  -3   0    0.28    1.44
  33   3   0   -0.15    1.44
  33   3   0   -0.02    0.98
 -33   3   0    0.31    1.34
 -33   3   0   -0.73    1.11
 -35  -3   0    3.54    2.05
  35  -3   0    2.32    1.26
  35  -3   0    3.83    1.97
 -35  -3   0    4.87    2.16
 -35  -3   0    4.55    2.11
  35   3   0    4.44    1.76
  35   3   0    1.96    1.15
 -35   3   0    3.84    1.73
 -35   3   0    1.28    1.61
 -37  -3   0    4.29    2.00
  37  -3   0    2.00    1.50
 -37  -3   0    6.47    2.30
  37  -3   0    5.31    2.11
 -37  -3   0    3.67    1.87
 -37   3   0    5.43    1.81
  37   3   0    3.60    1.89
  37   3   0    3.54    1.27
 -39  -3   0    0.26    1.78
 -39  -3   0    0.00    1.66
  39  -3   0    0.14    1.39
  39  -3   0   -0.39    1.90
 -39   3   0   -1.10    1.40
  39   3   0    0.32    1.07
  39   3   0   -0.21    1.99
  41  -3   0    0.01    2.37
 -41  -3   0   -0.10    1.92
  41   3   0   -1.71    1.16
  41   3   0    2.22    2.14
 -41   3   0   -1.00    1.45
   0  -4   0  368.40   23.69
   0  -4   0  347.46   23.34
   0  -4   0  371.46   23.69
   0   4   0  334.26   23.59
   0   4   0  340.75   23.63
   0   4   0  412.11   23.34
   0   4   0  361.56   23.66
   2  -4   0  245.96   15.79
  -2  -4   0  238.54   15.44
   2  -4   0  244.40   15.77
   2  -4   0  215.36   15.69
  -2  -4   0  248.54   15.82
  -2  -4   0  230.21   15.74
  -2   4   0  224.37   15.68
  -2   4   0  243.29   15.79
   2   4   0  243.94   15.78
  -2   4   0  241.33   15.77
   2   4   0  229.53   15.73
   2   4   0  253.81   15.40
   4  -4   0    0.97    0.72
  -4  -4   0    1.13    0.36
  -4  -4   0    1.22    0.76
   4  -4   0    1.04    0.41
   4  -4   0    0.93    0.54
  -4  -4   0    1.05    0.53
   4  -4   0    0.84    0.48
   4   4   0    1.42    0.82
   4   4   0    1.21    0.33
  -4   4   0    0.99    0.59
  -4   4   0    0.87    0.53
  -4   4   0    1.24    0.70
  -4   4   0    2.50    0.55
   4   4   0    0.73    0.51
  -6  -4   0   68.94    5.13
  -6  -4   0   74.15    5.20
   6  -4   0   72.32    5.09
   6  -4   0   75.72    4.95
   6  -4   0   67.19    5.06
   6  -4   0   64.31    5.08
  -6   4   0   74.89    5.09
  -6   4   0   70.00    5.12
   6   4   0   71.16    5.12
   6   4   0   67.46    5.04
  -6   4   0   68.82    5.13
   8  -4   0  244.60   15.04
  -8  -4   0  247.15   15.61
   8  -4   0  240.77   15.19
  -8  -4   0  219.66   15.17
   8  -4   0  200.81   15.09
  -8   4   0  218.31   15.14
   8   4   0  228.29   15.11
  -8   4   0  224.55   15.19
   8   4   0  221.17   15.09
   8   4   0  223.18   14.78
  -8   4   0  242.23   15.12
 -10  -4   0  320.12   21.99
 -10  -4   0  317.00   21.96
  10  -4   0  356.08   21.88
  10  -4   0  354.80   21.92
  10   4   0  322.72   21.86
  10   4   0  338.37   21.61
 -10   4   0  365.56   21.92
 -10   4   0  319.95   21.94
 -10   4   0  323.62   21.99
  10   4   0  324.79   21.87
 -12  -4   0   67.13    5.30
  12  -4   0   62.39    5.24
  12  -4   0   78.59    5.34
  12  -4   0   73.77    5.28
 -12  -4   0   72.24    5.44
 -12   4   0   78.40    5.25
 -12   4   0   69.60    5.36
 -12   4   0   68.09    5.35
  12   4   0   70.53    5.20
  12   4   0   67.42    5.17
  14  -4   0    6.03    1.20
  14  -4   0    9.89    1.66
 -14  -4   0    9.33    1.57
  14  -4   0    7.86    1.42
 -14  -4   0    8.12    1.74
 -14   4   0    7.78    1.36
 -14   4   0   10.31    1.61
  14   4   0    9.20    1.57
  14   4   0   10.52    1.55
 -16  -4   0   80.52    6.47
 -16  -4   0   82.09    6.40
  16  -4   0   88.42    6.42
  16  -4   0   77.54    6.38
 -16   4   0   82.58    6.43
  16   4   0   83.38    6.12
  16   4   0   90.05    6.21
 -16   4   0   98.67    6.25
  18  -4   0  101.04    7.50
  18  -4   0   95.52    7.49
 -18  -4   0  100.92    7.57
 -18  -4   0   97.12    7.47
 -18   4   0  103.60    7.56
  18   4   0  105.43    7.21
 -20  -4   0   36.38    3.60
 -20  -4   0   35.07    3.66
  20  -4   0   35.07    3.40
  20  -4   0   36.60    3.73
  20  -4   0   36.26    3.63
 -20   4   0   35.65    3.65
 -20   4   0   40.97    3.33
  20   4   0   39.84    3.32
  22  -4   0   -0.34    1.25
  22  -4   0    0.99    0.86
 -22  -4   0    0.23    1.30
 -22  -4   0    0.21    1.02
  22  -4   0   -0.29    1.24
 -22   4   0    0.98    1.03
  22   4   0    0.65    0.90
 -22   4   0    0.10    0.97
  24  -4   0   16.92    2.92
 -24  -4   0   18.33    3.04
  24  -4   0   25.81    2.80
 -24  -4   0   19.99    2.90
 -24  -4   0   22.51    3.58
 -24   4   0   25.39    2.64
 -24   4   0   21.99    3.07
  24   4   0   20.23    2.52
  26  -4   0   13.77    2.77
 -26  -4   0   16.26    3.02
 -26  -4   0   17.65    2.93
  26  -4   0   21.33    2.62
 -26  -4   0   20.36    3.00
  26  -4   0   11.99    2.65
 -26   4   0   18.71    2.49
 -26   4   0   13.13    2.48
 -28  -4   0    3.41    1.89
 -28  -4   0    1.50    1.47
  28  -4   0    2.95    1.28
  28  -4   0    1.39    1.65
 -28  -4   0    1.41    1.60
  28  -4   0   -2.59    2.56
 -28   4   0    2.37    1.31
 -28   4   0    3.72    1.46
  28   4   0    1.32    1.29
  28   4   0    3.64    1.03
  30  -4   0   -1.36    1.60
  30  -4   0    1.01    2.10
 -30  -4   0    1.17    1.75
 -30  -4   0    0.21    1.38
 -30  -4   0    2.07    1.65
  30  -4   0    0.76    0.96
 -30   4   0   -0.73    0.95
  30   4   0    3.07    1.41
  30   4   0    1.27    0.87
 -30   4   0    1.42    1.35
  32  -4   0    7.84    1.75
  32  -4   0    8.26    2.43
  32  -4   0    4.29    2.35
 -32  -4   0    5.96    2.24
 -32  -4   0    6.64    2.24
 -32  -4   0   16.13    3.60
  32   4   0   11.48    2.04
 -32   4   0   10.13    2.07
 -32   4   0    1.93    1.46
  32   4   0    5.94    1.27
 -34  -4   0    6.75    2.31
 -34  -4   0   10.88    2.97
  34  -4   0    5.93    1.72
  34  -4   0    8.28    2.47
 -34  -4   0    9.23    2.46
  34  -4   0    2.92    2.12
 -34   4   0    9.14    1.96
  34   4   0    6.26    1.41
  34   4   0    8.00    1.80
 -34   4   0    6.75    2.08
 -36  -4   0   -0.14    1.76
 -36  -4   0    1.37    1.62
 -36  -4   0    0.08    1.84
  36  -4   0    0.27    1.81
  36   4   0    0.19    0.97
  36   4   0    0.95    1.57
 -36   4   0    2.79    1.86
 -36   4   0   -2.34    1.18
 -38  -4   0    2.86    1.73
 -38  -4   0    7.23    2.31
  38  -4   0    8.06    2.59
 -38  -4   0    6.63    2.56
  38   4   0    1.19    1.15
 -38   4   0    4.65    1.89
 -38   4   0    0.41    1.30
  38   4   0    4.04    2.20
 -40  -4   0   10.75    2.96
  40   4   0   10.66    2.48
  40   4   0    7.13    1.79
 -40   4   0   14.74    2.83
   1  -5   0   16.11    1.91
  -1  -5   0   15.10    1.44
  -1  -5   0   16.22    1.85
  -1  -5   0   13.55    1.88
   1  -5   0   13.39    1.72
   1  -5   0   15.23    1.82
   1  -5   0   14.65    1.45
   1   5   0   14.64    1.76
   1   5   0   15.35    1.90
   1   5   0   16.15    1.78
  -1   5   0   15.78    1.78
   1   5   0   18.45    1.42
  -1   5   0   15.57    1.89
  -1   5   0   15.24    1.79
  -1   5   0   19.36    1.49
   3  -5   0  170.59   11.26
   3  -5   0  168.87   11.58
  -3  -5   0  171.44   11.19
  -3  -5   0  162.19   11.57
   3  -5   0  171.44   11.60
   3  -5   0  154.99   11.53
  -3  -5   0  197.32   12.39
  -3   5   0  170.37   11.63
   3   5   0  161.68   11.54
   3   5   0  176.50   11.12
  -3   5   0  166.21   11.59
   3   5   0  182.15   11.66
  -3   5   0  164.90   11.51
   5  -5   0  225.92   14.75
  -5  -5   0  233.48   15.14
  -5  -5   0  230.83   15.54
  -5  -5   0  227.23   14.61
   5  -5   0  205.32   15.00
   5  -5   0  227.46   15.10
   5  -5   0  244.54   15.45
   5   5   0  210.47   14.96
  -5   5   0  224.77   15.06
  -5   5   0  220.52   15.07
   5   5   0  230.18   15.06
   5   5   0  221.05   14.53
  -5   5   0  218.79   14.95
  -7  -5   0   90.23    6.32
  -7  -5   0   81.35    6.18
   7  -5   0   86.91    6.14
   7  -5   0   90.42    5.96
   7  -5   0   77.58    6.16
   7   5   0   84.05    5.64
  -7   5   0   82.21    6.19
  -7   5   0   84.77    6.10
  -7   5   0   80.93    6.19
   7   5   0   84.30    6.19
   7   5   0   81.44    6.08
   9  -5   0   10.89    1.58
   9  -5   0   10.49    1.76
  -9  -5   0   11.35    1.86
  -9  -5   0   10.37    1.70
   9   5   0    9.85    1.72
  -9   5   0   10.69    1.63
  -9   5   0   11.31    1.86
   9   5   0   10.84    1.66
  -9   5   0    8.15    1.42
  11  -5   0   99.70    6.94
 -11  -5   0   91.68    7.07
  11  -5   0  104.89    7.06
  11  -5   0   84.88    7.01
 -11  -5   0  100.00    7.21
  11   5   0   97.13    7.01
 -11   5   0   94.62    7.13
 -11   5   0  107.18    7.04
  11   5   0   97.53    6.58
  11   5   0   97.31    6.97
 -11   5   0   96.09    7.13
  13  -5   0  113.93    7.78
 -13  -5   0  106.75    7.96
 -13  -5   0   99.91    7.82
  13  -5   0  106.50    7.71
 -13   5   0  103.51    7.89
 -13   5   0  106.77    7.89
  13   5   0  108.96    7.38
 -13   5   0  121.58    7.78
  13   5   0  112.29    7.73
  15  -5   0   24.22    2.57
 -15  -5   0   22.70    2.58
 -15  -5   0   24.04    2.81
  15  -5   0   26.99    2.72
  15  -5   0   21.93    2.63
  15   5   0   25.63    2.52
 -15   5   0   31.12    2.62
  15   5   0   27.36    2.58
 -15   5   0   23.38    2.69
 -15   5   0   25.15    2.81
 -17  -5   0    2.96    1.13
 -17  -5   0    4.46    1.61
  17  -5   0    2.78    1.13
  17  -5   0    2.00    0.98
  17  -5   0    1.68    1.10
  17   5   0    2.67    1.13
 -17   5   0    2.15    1.02
 -17   5   0    4.30    1.21
 -17   5   0    4.37    1.53
  17   5   0    2.36    0.94
  19  -5   0   21.44    2.84
  19  -5   0   30.53    3.23
  19  -5   0   29.58    3.23
 -19  -5   0   27.10    3.04
 -19  -5   0   26.30    3.29
 -19   5   0   37.04    3.00
 -19   5   0   30.88    3.17
 -19   5   0   30.25    3.23
  19   5   0   31.87    2.88
  21  -5   0   52.40    5.03
 -21  -5   0   58.57    5.03
  21  -5   0   48.15    4.66
  21  -5   0   61.44    5.10
 -21  -5   0   63.20    5.26
  21   5   0   59.73    4.64
 -21   5   0   58.73    5.06
  23  -5   0   17.06    2.53
  23  -5   0   20.49    2.95
  23  -5   0   19.45    3.08
 -23  -5   0   18.97    3.10
 -23  -5   0   19.79    2.85
  23   5   0   21.00    2.56
 -23   5   0   19.89    2.98
 -23   5   0   27.53    2.72
  25  -5   0    1.92    1.09
 -25  -5   0    2.84    1.50
 -25  -5   0    2.08    1.88
 -25  -5   0    1.73    1.98
  25  -5   0    1.15    1.56
  25  -5   0    3.11    1.70
 -25   5   0    2.46    1.36
  25   5   0    0.36    1.15
 -25   5   0    1.76    1.28
 -27  -5   0   17.64    3.45
  27  -5   0   22.34    2.94
 -27  -5   0   22.95    3.33
 -27  -5   0   28.79    4.18
  27  -5   0   19.78    3.36
 -27   5   0   21.54    3.27
  27   5   0   18.62    2.72
 -27   5   0   25.79    2.98
  27   5   0   26.37    2.40
 -29  -5   0   20.00    3.66
  29  -5   0   23.86    2.96
 -29  -5   0   17.72    3.16
 -29  -5   0   23.26    3.84
  29  -5   0   13.58    3.03
  29   5   0   22.24    2.26
 -29   5   0   17.73    3.04
  29   5   0   20.50    2.74
 -29   5   0   22.40    2.88
 -31  -5   0    0.21    1.60
 -31  -5   0    5.66    2.72
  31  -5   0    5.06    1.51
 -31  -5   0    3.14    1.74
  31  -5   0    2.24    1.91
  31  -5   0    0.65    2.14
 -31   5   0    1.30    1.18
  31   5   0    5.45    1.17
  31   5   0    3.47    1.50
 -31   5   0    4.38    1.67
  33  -5   0    1.48    1.78
 -33  -5   0   -1.95    1.09
  33  -5   0    0.66    2.23
 -33  -5   0   -0.03    1.87
  33  -5   0   -0.36    1.00
 -33  -5   0   -1.61    1.69
 -33   5   0   -1.18    1.20
  33   5   0   -0.63    0.80
  33   5   0   -0.44    1.21
  35  -5   0    2.45    2.36
 -35  -5   0    2.28    1.91
 -35  -5   0    1.67    1.78
 -35  -5   0    3.66    2.30
  35  -5   0    7.50    2.59
  35  -5   0    2.96    1.73
 -35   5   0    5.41    1.90
  35   5   0    5.10    1.79
 -35   5   0    0.24    1.16
 -37  -5   0   17.51    3.35
  37  -5   0   14.24    3.19
  37  -5   0   10.80    2.27
 -37  -5   0   13.97    3.10
  37   5   0   21.34    3.26
  37   5   0   14.18    2.15
 -37   5   0   22.42    3.25
 -37   5   0    9.60    2.47
 -39  -5   0   10.23    2.81
 -39  -5   0    4.06    2.32
  39  -5   0   14.16    3.04
  39   5   0    7.45    2.27
 -39   5   0   11.42    2.63
   0  -6   0    0.86    0.60
   0  -6   0    0.67    0.78
   0  -6   0    0.81    1.08
   0   6   0    0.60    0.91
   0   6   0    1.75    0.60
   0   6   0    0.17    0.79
   0   6   0    0.72    1.17
  -2  -6   0    1.37    0.82
   2  -6   0    0.27    0.81
   2  -6   0    0.68    1.11
  -2  -6   0    0.78    1.09
  -2  -6   0    0.77    0.55
   2  -6   0    0.98    0.61
   2  -6   0    1.26    0.81
   2   6   0    2.09    0.57
  -2   6   0    0.77    0.80
  -2   6   0    0.72    0.85
  -2   6   0    1.91    0.71
  -2   6   0    0.59    1.10
   2   6   0    0.81    0.87
   2   6   0    0.25    1.23
   2   6   0    1.08    0.94
   4  -6   0    1.35    0.95
   4  -6   0    1.31    0.61
  -4  -6   0    1.37    0.91
  -4  -6   0   -0.02    1.16
   4  -6   0    1.82    0.85
   4  -6   0   -0.19    1.12
  -4  -6   0    0.72    0.58
   4   6   0    1.07    0.48
  -4   6   0    2.73    1.00
  -4   6   0    0.73    1.11
  -4   6   0    0.77    0.89
   4   6   0    1.76    0.98
  -4   6   0    0.47    0.79
   4   6   0    1.10    1.25
   6  -6   0    0.93    0.91
   6  -6   0    0.54    1.19
  -6  -6   0    0.49    0.90
  -6  -6   0    1.35    1.19
   6  -6   0    0.67    0.85
   6  -6   0    1.10    0.67
  -6  -6   0    0.61    0.49
  -6   6   0    0.35    0.81
  -6   6   0    2.40    0.80
  -6   6   0    0.71    0.78
  -6   6   0    1.01    1.12
   6   6   0    0.78    1.10
   6   6   0    0.38    0.80
   6   6   0    0.49    0.42
   8  -6   0   17.84    3.41
  -8  -6   0   19.08    2.24
   8  -6   0   20.21    2.05
  -8  -6   0   19.16    2.48
   8  -6   0   17.63    2.35
   8  -6   0   18.66    2.26
  -8   6   0   18.02    2.42
  -8   6   0   19.29    2.23
   8   6   0   17.39    2.14
   8   6   0   18.51    1.59
  -8   6   0   18.51    2.31
   8   6   0   18.53    2.41
  10  -6   0    0.10    0.63
  10  -6   0   -0.61    0.71
 -10  -6   0    1.38    1.20
 -10  -6   0    0.44    0.72
  10  -6   0   -0.65    0.76
  10   6   0    0.54    0.99
 -10   6   0   -0.73    0.76
 -10   6   0   -0.71    1.03
  10   6   0   -0.12    0.72
 -10   6   0    0.33    0.77
  12  -6   0   24.15    2.50
  12  -6   0   18.08    2.42
  12  -6   0   23.21    2.33
 -12  -6   0   20.22    2.58
 -12  -6   0   21.37    2.45
 -12   6   0   22.93    2.57
  12   6   0   20.94    2.33
 -12   6   0   25.24    2.48
 -12   6   0   20.91    2.57
  12   6   0   20.22    2.44
 -14  -6   0   28.50    3.02
  14  -6   0   23.85    2.84
  14  -6   0   25.62    2.77
 -14  -6   0   25.48    2.83
  14  -6   0   29.71    2.84
  14   6   0   26.93    2.26
  14   6   0   28.58    2.77
 -14   6   0   29.18    3.07
  14   6   0   27.82    2.81
 -14   6   0   27.36    2.95
 -14   6   0   34.60    2.91
 -16  -6   0    2.48    1.13
  16  -6   0    1.33    0.87
  16  -6   0    2.70    1.01
  16  -6   0    2.21    1.13
 -16  -6   0    1.56    1.22
  16   6   0    2.16    1.12
  16   6   0    1.56    0.60
 -16   6   0    4.74    1.76
 -16   6   0    2.98    1.43
  16   6   0    2.29    1.00
 -16   6   0    1.77    1.01
  18  -6   0    3.43    1.20
 -18  -6   0    2.37    1.14
  18  -6   0    2.91    1.25
 -18  -6   0    4.21    1.60
  18  -6   0    1.10    0.90
 -18   6   0    3.89    1.21
  18   6   0    3.45    1.28
 -18   6   0    2.29    0.99
  18   6   0    2.76    1.08
  18   6   0    2.98    0.81
 -18   6   0    4.40    1.54
  20  -6   0    0.27    1.11
  20  -6   0    1.23    1.16
 -20  -6   0    0.61    1.32
 -20  -6   0   -0.05    0.66
  20   6   0    0.23    1.19
 -20   6   0   -0.25    0.73
 -20   6   0    0.80    1.09
  20   6   0    0.05    0.93
 -20   6   0    1.86    1.40
 -22  -6   0   35.01    3.90
  22  -6   0   25.01    3.25
  22  -6   0   32.53    3.66
  22  -6   0   31.82    3.76
 -22  -6   0   32.24    3.56
  22   6   0   36.56    4.81
 -22   6   0   31.92    3.60
 -22   6   0   33.47    3.73
 -24  -6   0   38.87    4.29
  24  -6   0   39.06    4.03
 -24  -6   0   45.37    4.70
  24  -6   0   41.86    4.46
  24  -6   0   38.51    4.42
 -24   6   0   42.85    4.44
  24   6   0   47.95    4.03
 -24   6   0   41.41    4.35
  26  -6   0    6.03    2.65
 -26  -6   0    8.08    2.51
 -26  -6   0    6.70    2.01
  26  -6   0    9.24    2.41
  26  -6   0    7.27    1.72
 -26   6   0    9.23    2.43
 -26   6   0    6.99    1.90
  26   6   0    6.52    1.64
  28  -6   0   -0.10    1.81
 -28  -6   0    3.13    1.87
  28  -6   0   -2.04    1.55
  28  -6   0    0.56    1.05
 -28  -6   0   -1.32    1.61
 -28   6   0    0.45    1.22
 -28   6   0    0.25    1.28
  28   6   0    1.78    0.79
  28   6   0   -0.90    1.05
 -28   6   0    0.63    1.68
  30  -6   0    8.87    1.93
 -30  -6   0   11.49    2.70
 -30  -6   0    9.09    2.49
 -30  -6   0    9.23    2.94
  30  -6   0    8.73    3.37
  30  -6   0    6.16    2.39
  30   6   0   11.68    1.69
  30   6   0    5.65    1.75
 -30   6   0   11.80    2.93
 -30   6   0    6.35    1.83
 -30   6   0   12.13    2.20
 -32  -6   0    6.84    2.40
  32  -6   0    4.92    2.28
  32  -6   0    1.76    2.01
 -32  -6   0    7.04    2.83
 -32  -6   0    3.04    1.85
  32  -6   0    5.60    1.75
  32   6   0    3.62    1.64
 -32   6   0    6.86    1.81
 -32   6   0    7.34    2.49
  32   6   0    6.15    1.15
 -32   6   0    5.34    2.12
  34  -6   0    5.88    2.17
 -34  -6   0    1.31    1.92
 -34  -6   0   -0.04    1.75
  34  -6   0    2.61    1.44
 -34  -6   0    4.85    2.41
  34  -6   0    1.15    2.35
 -34   6   0   -0.29    1.47
 -34   6   0    1.19    2.31
 -34   6   0    3.51    1.74
  34   6   0    2.14    1.57
  34   6   0    4.01    1.08
 -36  -6   0   -0.53    1.58
 -36  -6   0    0.08    1.65
 -36  -6   0    4.24    2.53
  36  -6   0    1.74    1.49
  36  -6   0    4.76    2.10
  36  -6   0    2.79    2.39
  36   6   0    1.92    1.74
 -36   6   0    3.44    2.50
 -36   6   0    0.30    1.53
  36   6   0    2.07    1.14
  38  -6   0    0.09    1.93
 -38  -6   0   -1.08    1.89
  38  -6   0   -2.49    2.74
 -38  -6   0    0.90    1.98
 -38   6   0    1.90    2.24
 -38   6   0   -1.80    1.56
  38   6   0    0.39    1.95
  -1  -7   0    0.04    1.13
  -1  -7   0   -0.10    0.65
   1  -7   0    0.47    1.18
   1  -7   0    0.05    0.52
   1  -7   0    0.40    0.70
  -1  -7   0    0.03    0.52
  -1   7   0   -0.30    0.77
   1   7   0    0.54    0.52
   1   7   0   -0.07    0.78
   1   7   0   -0.37    1.05
   1   7   0   -0.07    0.83
  -1   7   0    0.12    0.72
  -1   7   0    0.61    0.62
  -1   7   0   -0.85    1.10
   3  -7   0   45.66    4.27
  -3  -7   0   48.59    3.79
   3  -7   0   49.95    3.87
   3  -7   0   51.01    4.41
   3  -7   0   52.98    4.38
  -3  -7   0   53.54    4.43
  -3  -7   0   53.12    4.52
   3   7   0   46.87    4.28
   3   7   0   47.51    4.28
  -3   7   0   47.51    4.34
   3   7   0   59.29    3.71
   3   7   0   51.90    4.46
  -3   7   0   48.80    4.42
  -3   7   0   52.60    4.27
  -5  -7   0   67.86    5.52
  -5  -7   0   69.52    4.94
   5  -7   0   64.01    5.61
   5  -7   0   72.71    5.56
   5  -7   0   66.24    5.08
  -5  -7   0   70.45    5.67
   5  -7   0   74.36    5.61
   5   7   0   70.40    5.59
  -5   7   0   70.76    5.60
   5   7   0   66.35    5.51
   5   7   0   77.51    4.84
   5   7   0   69.21    5.48
  -5   7   0   70.77    5.59
  -5   7   0   64.20    5.38
   7  -7   0   45.85    3.81
  -7  -7   0   52.55    3.64
   7  -7   0   47.42    4.23
  -7  -7   0   49.90    4.39
  -7  -7   0   45.39    4.17
   7  -7   0   48.39    4.18
   7  -7   0   46.95    4.27
   7   7   0   45.90    4.22
   7   7   0   51.84    3.48
  -7   7   0   52.66    4.17
  -7   7   0   52.28    4.36
  -7   7   0   48.85    4.28
   7   7   0   44.21    4.08
   9  -7   0    9.92    1.85
   9  -7   0    7.96    1.46
   9  -7   0    9.25    1.82
   9  -7   0   10.03    1.54
  -9  -7   0   10.95    2.18
  -9  -7   0    9.36    1.77
  -9   7   0   11.01    1.85
   9   7   0    8.36    1.73
   9   7   0   10.27    1.08
  -9   7   0   12.35    2.16
  -9   7   0    8.62    1.73
   9   7   0    9.03    1.65
  11  -7   0    6.11    1.31
  11  -7   0    6.35    1.21
  11  -7   0    8.53    1.77
 -11  -7   0    8.47    1.89
 -11  -7   0    7.79    1.65
  11   7   0    6.09    1.37
 -11   7   0    8.16    1.63
 -11   7   0    9.25    1.92
 -11   7   0    5.94    1.32
  11   7   0    9.59    1.86
  13  -7   0   24.95    3.03
 -13  -7   0   27.40    3.03
 -13  -7   0   32.91    3.30
  13  -7   0   29.88    2.92
  13  -7   0   29.00    3.02
 -13   7   0   34.04    3.07
  13   7   0   31.26    2.96
  13   7   0   29.86    3.04
 -13   7   0   29.91    3.20
 -13   7   0   25.67    3.02
  15  -7   0   44.54    3.94
 -15  -7   0   43.15    4.22
  15  -7   0   51.79    4.10
  15  -7   0   40.11    4.04
 -15  -7   0   43.74    4.08
 -15   7   0   42.29    4.09
  15   7   0   47.18    3.94
 -15   7   0   45.46    4.19
  15   7   0   45.44    3.97
 -17  -7   0   21.74    2.69
  17  -7   0   25.65    2.79
  17  -7   0   17.47    2.59
 -17  -7   0   22.75    3.00
  17  -7   0   19.83    2.69
  17   7   0   20.39    2.52
 -17   7   0   21.72    2.78
  17   7   0   22.38    2.66
 -17   7   0   29.25    2.79
 -17   7   0   22.15    2.94
  19  -7   0    1.28    1.20
 -19  -7   0    1.02    1.44
  19  -7   0   -0.27    0.79
  19  -7   0    1.67    1.29
 -19  -7   0    1.18    1.05
  19   7   0    0.92    0.98
 -19   7   0   -0.27    0.86
  19   7   0    1.53    1.42
 -19   7   0    1.79    1.43
 -19   7   0    0.80    1.19
  21  -7   0    0.94    1.18
 -21  -7   0    0.22    1.53
  21  -7   0    1.38    1.32
 -21  -7   0    1.13    1.12
  21  -7   0    0.21    0.97
 -21   7   0    0.59    1.04
 -21   7   0    0.79    1.29
  21   7   0    1.08    0.61
 -21   7   0    1.60    1.58
  21   7   0    1.53    1.14
  21   7   0    0.21    1.30
  23  -7   0    3.50    1.51
 -23  -7   0    6.79    1.88
 -23  -7   0    7.41    2.36
  23  -7   0    7.23    1.89
  23  -7   0    7.29    2.15
 -23   7   0    7.64    1.86
  23   7   0    9.14    1.38
 -23   7   0   14.73    2.25
  23   7   0    9.04    1.80
 -23   7   0   10.76    2.45
  25  -7   0    0.04    1.57
 -25  -7   0    1.12    1.83
  25  -7   0    2.43    1.59
 -25  -7   0    0.58    1.27
  25  -7   0    0.42    1.05
  25   7   0    0.55    1.14
 -25   7   0    2.51    1.55
 -25   7   0    0.70    2.30
  25   7   0    1.09    0.84
 -25   7   0    0.69    1.10
 -27  -7   0   -0.94    1.24
  27  -7   0    0.27    1.60
  27  -7   0   -0.51    1.59
  27  -7   0   -0.20    1.02
 -27  -7   0   -1.00    1.69
  27   7   0   -0.14    0.76
 -27   7   0   -1.91    0.90
 -27   7   0    0.83    1.40
 -27   7   0   -0.13    1.75
  27   7   0    1.42    1.27
  27   7   0    1.30    0.74
  29  -7   0    2.13    1.30
 -29  -7   0    3.21    2.34
 -29  -7   0    0.21    1.16
  29  -7   0    0.33    1.94
 -29   7   0    1.99    1.58
 -29   7   0    6.10    2.31
  29   7   0    5.04    0.99
 -29   7   0    5.07    1.68
  29   7   0    2.98    1.40
 -31  -7   0   -0.62    1.22
  31  -7   0    0.15    1.63
 -31  -7   0   -1.42    1.93
  31  -7   0   -0.91    0.99
 -31  -7   0   -0.62    1.44
  31  -7   0    0.34    2.04
 -31   7   0    1.11    1.48
 -31   7   0   -1.75    1.22
 -31   7   0   -1.22    1.63
  31   7   0    0.84    0.75
  31   7   0    0.11    1.31
 -33  -7   0    0.43    1.73
 -33  -7   0    0.07    1.84
  33  -7   0    0.48    2.18
  33  -7   0   -0.38    1.10
  33  -7   0    1.84    2.04
 -33  -7   0   -1.32    1.27
 -33   7   0   -1.31    1.88
 -33   7   0    0.16    1.51
  33   7   0    0.00    0.80
  33   7   0   -0.35    1.23
 -33   7   0   -0.04    1.36
  35  -7   0   -0.25    2.23
 -35  -7   0    0.93    1.95
  35  -7   0   -0.56    1.35
 -35  -7   0   -0.31    1.93
  35  -7   0    2.27    2.15
  35   7   0   -2.18    1.30
  35   7   0   -0.04    0.84
 -35   7   0    3.00    2.51
  37  -7   0    5.55    2.29
 -37  -7   0   -1.37    1.45
  37  -7   0   -0.04    2.72
 -37  -7   0    0.91    1.80
 -37   7   0   -0.83    1.42
 -37   7   0    1.05    2.30
  37   7   0   -0.79    1.37
  39  -7   0   -0.05    2.76
   0  -8   0  172.66   11.86
   0  -8   0  165.00   11.75
   0  -8   0  166.32   11.18
   0   8   0  162.60   11.71
   0   8   0  155.58   11.61
   0   8   0  170.19   11.78
  -2  -8   0   81.73    5.81
  -2  -8   0   77.33    6.38
   2  -8   0   82.47    6.41
   2  -8   0   81.55    5.86
  -2  -8   0   87.98    6.57
   2  -8   0   88.72    6.55
  -2   8   0   73.47    6.28
  -2   8   0   84.79    6.46
  -2   8   0   80.09    6.29
   2   8   0   81.02    6.37
   2   8   0   77.96    6.41
   2   8   0   77.67    6.32
   4  -8   0   18.66    2.08
  -4  -8   0   18.93    1.95
  -4  -8   0   20.04    2.73
  -4  -8   0   20.34    2.57
   4  -8   0   19.01    2.87
   4  -8   0   22.41    2.63
   4  -8   0   21.50    2.67
  -4   8   0   21.99    2.59
   4   8   0   24.02    1.88
   4   8   0   18.80    2.64
   4   8   0   18.40    2.46
  -4   8   0   19.10    2.65
   4   8   0   21.97    2.58
  -4   8   0   21.53    2.49
  -6  -8   0   51.13    4.53
   6  -8   0   49.20    4.39
   6  -8   0   50.12    4.36
   6  -8   0   46.28    3.86
   6  -8   0   42.66    4.28
  -6  -8   0   50.94    3.71
  -6  -8   0   44.54    4.30
   6   8   0   50.36    4.36
   6   8   0   47.08    4.25
   6   8   0   49.87    4.42
  -6   8   0   46.75    4.40
  -6   8   0   50.44    4.40
  -6   8   0   49.86    4.23
   6   8   0   53.61    3.56
   8  -8   0  153.88   11.74
   8  -8   0  168.38   11.71
  -8  -8   0  158.27   11.75
  -8  -8   0  188.15   11.10
  -8  -8   0  164.61   11.87
   8  -8   0  158.38   11.28
   8  -8   0  166.78   11.69
   8   8   0  171.11   11.76
  -8   8   0  159.17   11.80
  -8   8   0  161.93   11.57
   8   8   0  169.29   10.88
   8   8   0  159.67   11.62
  -8   8   0  165.32   11.80
 -10  -8   0   78.08    6.57
  10  -8   0   88.71    6.56
 -10  -8   0   83.32    6.73
  10  -8   0   87.65    6.60
  10  -8   0   76.26    6.57
  10  -8   0   84.93    6.23
 -10   8   0   87.32    6.69
  10   8   0   80.51    6.42
  10   8   0   82.62    6.56
 -10   8   0   82.43    6.66
 -10   8   0   90.60    6.51
  12  -8   0   -0.45    0.91
  12  -8   0    0.67    0.86
 -12  -8   0    0.44    1.26
  12  -8   0    0.31    0.74
 -12  -8   0   -0.45    0.69
  12   8   0   -0.10    1.10
  12   8   0   -0.39    0.72
 -12   8   0    0.27    0.72
 -12   8   0    0.12    0.85
 -12   8   0   -0.19    1.20
 -14  -8   0    7.83    2.23
  14  -8   0    4.31    1.17
  14  -8   0    6.24    1.72
 -14  -8   0    6.93    1.67
  14  -8   0    5.70    1.43
 -14   8   0    7.60    2.06
  14   8   0    5.23    1.36
  14   8   0    6.95    1.85
  16  -8   0    5.28    1.66
 -16  -8   0    6.13    1.93
 -16  -8   0    4.01    1.40
  16  -8   0    5.18    1.82
  16  -8   0    4.19    1.43
  16   8   0    7.05    1.56
 -16   8   0    5.86    1.99
 -16   8   0    5.64    1.63
 -16   8   0    6.52    1.73
  18  -8   0   42.83    3.98
  18  -8   0   31.57    3.96
 -18  -8   0   43.48    4.41
 -18  -8   0   37.38    4.04
  18  -8   0   35.53    3.86
  18   8   0   40.96    3.93
 -18   8   0   40.39    4.18
  18   8   0   44.82    3.90
 -18   8   0   42.48    4.36
 -18   8   0   51.99    4.14
 -20  -8   0   28.51    3.35
 -20  -8   0   30.29    3.80
  20  -8   0   24.72    3.42
  20  -8   0   20.68    3.19
  20  -8   0   27.92    3.42
 -20   8   0   30.09    3.61
  20   8   0   30.89    3.15
 -20   8   0   37.07    3.42
  20   8   0   29.10    3.27
 -20   8   0   27.47    3.52
 -22  -8   0    1.13    1.85
  22  -8   0   -0.18    1.35
  22  -8   0    4.36    1.69
  22  -8   0    0.55    1.16
 -22  -8   0    2.58    1.35
  22   8   0    2.41    1.38
 -22   8   0    4.74    1.53
  22   8   0    2.74    1.60
 -22   8   0    1.81    1.25
  24  -8   0   24.05    3.51
  24  -8   0   21.55    3.40
 -24  -8   0   17.78    3.55
 -24  -8   0   19.74    4.68
  24   8   0   23.77    2.96
 -24   8   0   26.24    3.50
 -24   8   0   28.86    3.19
 -24   8   0   19.47    3.54
  26  -8   0   23.56    3.82
  26  -8   0   28.27    3.93
 -26  -8   0   18.83    3.37
 -26  -8   0   25.26    4.04
  26   8   0   31.31    3.42
 -26   8   0   30.67    4.10
 -26   8   0   36.73    3.57
 -26   8   0   26.39    3.72
 -28  -8   0    4.32    1.72
  28  -8   0    6.22    2.13
  28  -8   0    1.95    1.32
 -28  -8   0    3.76    2.09
  28  -8   0    2.40    2.02
  28   8   0    4.85    1.64
 -28   8   0    6.07    2.46
 -28   8   0    7.43    1.91
 -28   8   0    2.66    1.43
  30  -8   0    5.58    1.96
  30  -8   0    0.34    1.93
 -30  -8   0    2.07    1.71
 -30  -8   0    2.12    2.42
  30   8   0    2.72    1.41
 -30   8   0    3.09    1.66
 -30   8   0    3.92    1.95
  30   8   0    2.53    0.80
  30   8   0    2.41    0.97
 -30   8   0    2.20    1.92
 -32  -8   0    0.50    1.63
 -32  -8   0    3.26    2.57
  32  -8   0    3.59    2.22
  32  -8   0    0.16    1.18
 -32  -8   0    1.83    1.81
  32  -8   0    9.84    2.54
 -32   8   0    4.05    1.77
 -32   8   0    3.52    2.61
  32   8   0    1.22    2.21
 -32   8   0    1.13    1.22
  34  -8   0   -0.15    1.57
  34  -8   0    0.22    2.08
 -34  -8   0   -1.70    1.79
 -34  -8   0    1.95    2.53
  34  -8   0    2.93    2.24
 -34  -8   0    0.85    1.58
 -34   8   0    1.33    2.34
 -34   8   0    0.70    1.63
 -34   8   0   -2.18    1.04
  34   8   0   -0.31    1.37
  36  -8   0    4.86    2.49
 -36  -8   0   -1.71    1.59
  36  -8   0    1.33    2.31
 -36  -8   0    0.29    2.08
 -36   8   0    2.40    1.65
 -36   8   0    1.65    2.31
  36   8   0   -0.49    2.19
  36   8   0   -0.92    0.83
  -1  -9   0   12.83    1.70
   1  -9   0   11.17    2.03
  -1  -9   0   14.94    2.49
   1  -9   0   12.93    1.71
  -1  -9   0   14.84    2.29
   1  -9   0   14.11    2.48
   1   9   0   14.35    2.24
  -1   9   0   12.83    2.09
   1   9   0   16.23    2.85
   1   9   0   12.40    2.10
  -1   9   0   16.63    2.77
  -1   9   0   13.84    2.32
  -3  -9   0   59.68    5.20
   3  -9   0   55.47    4.46
   3  -9   0   61.21    5.13
  -3  -9   0   58.59    4.38
   3  -9   0   59.66    5.04
  -3  -9   0   59.54    5.10
   3   9   0   55.56    4.97
   3   9   0   56.72    5.05
  -3   9   0   55.09    4.90
   3   9   0   55.17    4.93
  -3   9   0   55.27    4.98
  -3   9   0   59.65    5.12
  -5  -9   0   48.61    4.53
   5  -9   0   42.66    3.89
  -5  -9   0   47.33    3.76
  -5  -9   0   53.22    4.74
   5  -9   0   51.94    4.63
   5  -9   0   49.84    4.50
   5  -9   0   44.97    4.44
  -5   9   0   46.81    4.32
   5   9   0   57.30    3.67
  -5   9   0   45.64    4.50
   5   9   0   48.06    4.48
  -5   9   0   49.66    4.65
   5   9   0   47.60    4.36
   5   9   0   50.96    4.62
   7  -9   0   17.20    2.53
   7  -9   0   18.42    2.64
  -7  -9   0   17.65    2.74
   7  -9   0   19.29    2.74
   7  -9   0   15.87    2.03
  -7  -9   0   18.09    1.88
   7   9   0   22.43    1.78
  -7   9   0   19.84    2.57
   7   9   0   15.70    2.65
   7   9   0   16.75    2.40
  -7   9   0   18.56    2.64
  -7   9   0   20.14    2.78
   7   9   0   16.22    2.53
   9  -9   0    3.68    1.52
  -9  -9   0    1.93    1.10
   9  -9   0    3.34    1.27
   9  -9   0    2.36    0.93
  -9  -9   0    4.51    1.85
  -9  -9   0    3.46    0.82
   9  -9   0    2.71    1.28
  -9   9   0    1.82    1.13
  -9   9   0    3.23    1.30
  -9   9   0    3.31    1.43
   9   9   0    3.82    1.30
   9   9   0    3.83    1.66
  11  -9   0   38.86    3.90
  11  -9   0   43.69    3.85
 -11  -9   0   35.09    3.72
 -11  -9   0   37.42    4.00
  11  -9   0   32.07    3.75
  11  -9   0   32.92    3.35
  11   9   0   36.89    3.64
 -11   9   0   39.68    3.70
  11   9   0   38.81    5.17
 -11   9   0   35.91    3.82
 -11   9   0   34.77    3.92
  13  -9   0   22.25    3.07
  13  -9   0   23.05    3.08
 -13  -9   0   25.67    3.18
  13  -9   0   23.97    2.75
 -13  -9   0   28.82    3.45
 -13   9   0   27.77    4.39
  13   9   0   27.93    3.19
 -13   9   0   25.03    3.33
 -15  -9   0   24.65    3.20
 -15  -9   0   27.87    3.56
  15  -9   0   24.14    3.37
  15  -9   0   24.85    2.96
  15  -9   0   27.90    3.32
 -15   9   0   28.50    3.47
  15   9   0   27.81    3.32
  15   9   0   30.58    3.15
 -15   9   0   28.14    3.38
 -15   9   0   32.61    3.30
  17  -9   0    1.26    1.25
  17  -9   0    1.85    1.36
 -17  -9   0    1.98    1.11
  17  -9   0    0.21    0.99
 -17  -9   0    0.09    1.46
 -17   9   0    0.83    1.79
 -17   9   0    1.35    1.20
  17   9   0   -0.57    1.38
 -17   9   0    0.48    1.36
  17   9   0    0.76    1.13
  19  -9   0   42.75    4.30
  19  -9   0   37.18    4.34
  19  -9   0   34.78    4.03
 -19  -9   0   45.64    4.74
 -19  -9   0   33.96    4.09
 -19   9   0   45.49    4.57
  19   9   0   44.13    4.07
 -19   9   0   50.42    4.24
  19   9   0   43.28    4.17
 -19   9   0   44.78    4.64
 -21  -9   0   49.70    5.42
  21  -9   0   49.31    4.84
  21  -9   0   47.68    5.05
  21   9   0   51.63    4.77
 -21   9   0   58.81    5.41
 -21   9   0   48.70    5.07
  21   9   0   57.25    4.79
 -23  -9   0   11.94    2.46
  23  -9   0   10.81    2.17
  23  -9   0   14.97    2.85
 -23  -9   0   14.25    2.93
  23  -9   0    7.89    2.17
  23   9   0   15.64    2.64
 -23   9   0   13.26    2.57
 -23   9   0   17.98    2.69
 -23   9   0   13.59    3.14
  23   9   0   18.09    2.68
  25  -9   0    1.03    1.54
  25  -9   0   -0.50    1.47
 -25  -9   0   -0.16    1.67
 -25  -9   0    0.17    1.05
  25  -9   0   -0.49    1.04
  25   9   0    0.24    1.14
 -25   9   0    1.87    2.03
 -25   9   0    0.66    1.46
 -25   9   0   -0.04    0.98
  27  -9   0   28.68    3.95
 -27  -9   0   27.04    4.07
 -27  -9   0   24.44    3.56
  27  -9   0   23.81    3.70
  27   9   0   24.83    3.31
 -27   9   0   21.97    3.89
 -27   9   0   20.58    3.56
 -29  -9   0   20.81    3.61
  29  -9   0   26.85    4.49
 -29  -9   0   23.90    4.04
  29  -9   0   24.64    4.08
 -29   9   0   28.02    4.14
  29   9   0   24.61    3.31
  31  -9   0   16.96    3.46
 -31  -9   0    9.31    2.68
  31  -9   0    8.07    2.45
  31  -9   0    5.47    1.78
 -31  -9   0    9.37    3.12
 -31   9   0   11.70    2.50
  31   9   0    9.29    2.22
 -31   9   0   14.34    3.51
  33  -9   0    2.44    2.47
 -33  -9   0   -1.75    2.94
 -33  -9   0   -1.37    1.58
  33  -9   0    2.74    2.41
 -33   9   0   -0.92    2.36
  33   9   0    0.13    1.48
 -33   9   0   -1.88    1.21
 -33   9   0   -0.65    1.65
  35  -9   0    7.36    2.62
 -35  -9   0    2.32    2.11
  35  -9   0    2.61    2.58
 -35  -9   0    3.83    2.64
 -35   9   0    3.67    2.39
 -35   9   0    1.51    1.80
   0 -10   0    2.04    1.47
   0 -10   0    1.63    0.80
   0 -10   0    0.31    0.79
   0  10   0    1.51    1.44
   0  10   0    2.30    0.84
   0  10   0   -0.13    1.08
   0  10   0    1.67    1.17
  -2 -10   0    2.23    1.11
  -2 -10   0    1.86    0.79
   2 -10   0    1.57    0.77
   2 -10   0    2.32    1.49
  -2 -10   0    2.99    1.75
   2 -10   0    1.48    0.92
  -2  10   0    1.29    1.11
  -2  10   0    2.47    1.13
   2  10   0    2.46    0.89
  -2  10   0    2.55    1.58
   2  10   0    1.54    1.25
   2  10   0    2.90    1.24
   2  10   0    1.68    1.46
  -2  10   0    3.49    1.00
  -4 -10   0   15.46    3.01
  -4 -10   0   10.99    1.71
   4 -10   0   10.77    1.81
  -4 -10   0   15.86    2.55
   4 -10   0   14.76    2.44
   4 -10   0   14.13    2.78
  -4  10   0   10.87    2.19
   4  10   0   14.48    4.18
   4  10   0   14.59    1.71
  -4  10   0   13.47    2.32
  -4  10   0   14.46    2.69
   4  10   0   14.00    2.32
   4  10   0   10.84    2.19
  -4  10   0   19.54    2.18
  -6 -10   0    4.72    1.01
  -6 -10   0    5.22    1.72
   6 -10   0    6.37    1.34
   6 -10   0    5.24    1.67
   6 -10   0    4.39    1.52
  -6 -10   0    5.67    1.93
   6 -10   0    7.65    2.09
   6  10   0    5.26    1.80
  -6  10   0    7.91    2.45
  -6  10   0    4.12    1.49
   6  10   0    6.52    1.89
   6  10   0    6.82    1.04
  -6  10   0    5.53    1.61
   6  10   0    7.23    1.84
  -6  10   0    9.90    1.53
  -8 -10   0    3.34    0.89
   8 -10   0    3.01    1.06
   8 -10   0    3.34    1.54
  -8 -10   0    3.44    1.53
  -8 -10   0    1.98    1.37
   8 -10   0    3.65    1.77
   8 -10   0    2.34    1.26
   8  10   0    3.04    1.79
  -8  10   0    2.50    1.29
   8  10   0    3.81    0.77
  -8  10   0    2.61    2.05
   8  10   0    2.41    1.19
   8  10   0    4.36    1.58
  -8  10   0    4.05    1.72
 -10 -10   0    0.50    1.40
  10 -10   0    0.14    0.68
  10 -10   0    0.76    1.21
  10 -10   0    0.28    1.42
 -10 -10   0    0.64    1.09
  10 -10   0   -0.17    1.02
 -10  10   0    0.56    1.01
  10  10   0    0.57    1.09
  10  10   0    0.20    0.50
 -10  10   0   -0.32    0.84
 -10  10   0    0.07    2.44
  10  10   0   -0.03    1.49
 -12 -10   0    0.43    1.12
  12 -10   0    1.67    1.33
  12 -10   0    0.56    1.40
  12 -10   0    0.46    1.15
 -12 -10   0    1.60    1.54
 -12  10   0    0.38    0.99
 -12  10   0   -0.49    1.76
  12  10   0   -0.06    1.09
 -12  10   0   -0.84    1.21
  12  10   0   -0.57    1.47
  14 -10   0    9.52    2.21
 -14 -10   0   11.12    2.75
 -14 -10   0    6.52    1.80
  14 -10   0    5.25    1.37
  14 -10   0    8.79    1.86
  14  10   0   11.28    2.45
 -14  10   0   11.23    2.03
  14  10   0    6.16    1.65
 -14  10   0   10.56    2.53
 -14  10   0    6.87    1.69
  16 -10   0   17.35    2.92
  16 -10   0   16.41    2.64
  16 -10   0   18.38    3.01
 -16 -10   0   20.30    5.04
 -16 -10   0   16.73    2.78
 -16  10   0   18.72    3.21
  16  10   0   20.12    3.06
 -16  10   0   23.06    2.97
  16  10   0   20.17    2.70
 -16  10   0   12.81    2.44
  18 -10   0    2.27    1.46
  18 -10   0    2.36    1.56
  18 -10   0    1.65    1.18
 -18 -10   0    3.51    1.96
  18  10   0    2.87    1.69
  18  10   0    1.10    1.18
 -18  10   0    1.46    1.70
 -18  10   0    1.28    1.07
 -18  10   0    2.81    1.54
  20 -10   0    4.73    1.85
  20 -10   0    3.71    1.48
 -20 -10   0    7.31    2.42
  20 -10   0    4.15    1.73
 -20 -10   0    5.18    1.80
 -20  10   0    6.37    1.92
  20  10   0    4.34    1.62
 -20  10   0    4.98    1.76
  20  10   0    7.21    2.18
 -20  10   0    7.19    2.26
  22 -10   0   15.54    2.87
  22 -10   0   10.27    2.09
 -22 -10   0   16.05    3.29
  22 -10   0   10.83    2.31
 -22 -10   0   12.41    2.54
 -22  10   0   19.27    2.83
 -22  10   0   10.28    2.21
 -22  10   0   20.07    3.59
  22  10   0   11.27    2.17
  22  10   0   17.66    2.72
 -24 -10   0   20.67    3.38
  24 -10   0   22.35    3.54
  24 -10   0   24.19    3.49
 -24 -10   0   25.15    3.87
 -24  10   0   32.51    3.44
  24  10   0   22.05    3.14
 -24  10   0   19.65    3.38
  24  10   0   23.39    3.28
 -24  10   0   28.02    3.89
 -26 -10   0   21.74    3.41
  26 -10   0   21.30    3.64
  26 -10   0   26.66    3.96
 -26 -10   0   23.08    4.01
 -26  10   0   23.81    3.71
 -26  10   0   30.31    4.26
  26  10   0   25.14    3.14
  28 -10   0    8.29    3.31
 -28 -10   0    1.02    1.25
  28 -10   0   -0.32    1.30
 -28 -10   0    4.52    2.20
  28 -10   0    2.74    1.92
 -28  10   0    3.23    2.53
 -28  10   0    3.43    1.63
 -28  10   0    5.21    1.93
 -30 -10   0    1.49    1.59
  30 -10   0    2.95    2.16
  30 -10   0    5.18    2.25
 -30 -10   0    4.15    2.50
  30 -10   0   -0.19    1.49
 -30  10   0    6.40    2.71
 -30  10   0    0.33    1.57
  30  10   0   -0.01    1.46
 -30  10   0    2.26    1.70
 -32 -10   0   14.20    3.26
 -32 -10   0   15.48    3.34
  32 -10   0   11.53    3.05
  32  10   0   15.97    2.81
 -32  10   0   24.25    3.40
 -34 -10   0   15.18    5.48
  34 -10   0   12.04    3.18
 -34 -10   0    9.92    3.46
 -34  10   0   20.19    6.14
  -1 -11   0    1.59    0.79
   1 -11   0    2.29    1.66
   1 -11   0    1.13    1.18
   1 -11   0    1.38    0.87
  -1 -11   0    2.73    1.81
  -1 -11   0    1.24    1.16
  -1  11   0    2.34    1.36
   1  11   0    2.76    1.00
   1  11   0    0.83    1.26
  -1  11   0    3.23    1.79
  -1  11   0    3.73    1.12
   1  11   0    1.61    1.32
   1  11   0    2.68    1.82
  -1  11   0    1.40    1.31
  -3 -11   0   11.63    2.66
   3 -11   0   11.27    2.59
  -3 -11   0    5.60    1.80
  -3 -11   0    7.02    1.34
   3 -11   0    6.20    1.70
   3 -11   0    7.36    1.38
  -3  11   0    7.86    2.02
   3  11   0    8.12    2.06
   3  11   0    6.42    1.89
   3  11   0    9.18    2.50
  -3  11   0   11.07    2.81
  -3  11   0    6.70    1.83
  -5 -11   0   13.62    2.93
  -5 -11   0    7.98    1.38
   5 -11   0    9.87    1.70
  -5 -11   0    9.55    2.14
   5 -11   0    8.94    2.04
   5 -11   0   10.45    2.50
  -5  11   0   13.49    2.95
  -5  11   0    9.35    2.15
   5  11   0    9.44    2.22
   5  11   0   10.45    2.21
   5  11   0   14.08    2.91
  -5  11   0    7.30    1.89
  -7 -11   0   19.58    3.13
   7 -11   0   16.87    2.35
  -7 -11   0   20.02    2.16
   7 -11   0   23.87    3.28
  -7 -11   0   17.99    3.12
   7 -11   0   16.91    2.97
   7 -11   0   21.35    3.05
  -7  11   0   18.83    3.14
  -7  11   0   16.98    2.74
   7  11   0   17.16    2.96
   7  11   0   21.40    3.27
  -7  11   0   15.96    2.73
   7  11   0   24.33    2.30
   7  11   0   18.74    2.91
   9 -11   0    0.70    0.81
  -9 -11   0    0.42    1.40
   9 -11   0    0.57    1.14
   9 -11   0    1.06    1.64
   9 -11   0    0.39    1.20
  -9 -11   0   -0.32    0.89
   9  11   0    0.50    1.11
   9  11   0   -0.67    1.56
  -9  11   0   -0.71    1.59
   9  11   0    0.00    1.16
  -9  11   0    1.21    1.25
   9  11   0    1.01    0.66
  -9  11   0    0.49    1.66
  11 -11   0    0.63    1.14
  11 -11   0    0.01    1.59
  11 -11   0    0.49    1.22
 -11 -11   0   -0.01    1.15
  11 -11   0   -0.67    0.70
  11  11   0    0.14    1.10
 -11  11   0   -1.03    1.55
  11  11   0   -0.44    1.21
  11  11   0   -0.31    1.41
 -11  11   0   -1.40    1.09
 -11  11   0    0.57    0.99
  13 -11   0   -0.71    1.31
  13 -11   0    0.52    1.26
 -13 -11   0    0.41    1.51
 -13 -11   0    1.21    1.69
  13 -11   0   -0.27    0.75
 -13  11   0    0.44    1.04
 -13  11   0   -0.39    1.20
  13  11   0   -0.55    1.44
  13  11   0    0.65    1.06
 -13  11   0    0.44    1.32
  15 -11   0    1.49    1.12
  15 -11   0    2.95    1.61
 -15 -11   0    3.54    1.57
  15 -11   0    2.56    1.46
 -15 -11   0    6.59    2.14
 -15  11   0    4.63    2.37
  15  11   0    6.03    2.16
 -15  11   0    2.81    1.40
 -15  11   0    3.94    1.69
  15  11   0    3.25    1.52
  17 -11   0    3.88    1.30
  17 -11   0    5.22    1.51
 -17 -11   0    5.76    2.06
  17 -11   0    6.45    1.87
 -17 -11   0    4.34    1.55
 -17  11   0    7.61    1.91
 -17  11   0    8.22    2.34
  17  11   0   10.12    2.49
 -17  11   0    4.22    1.69
  17  11   0    5.19    1.57
 -19 -11   0    1.45    1.32
 -19 -11   0    2.81    1.86
  19 -11   0    0.69    1.15
  19 -11   0    2.77    1.63
  19 -11   0    1.14    1.35
 -19  11   0    1.39    1.13
 -19  11   0    1.68    1.62
  19  11   0    3.10    1.61
  19  11   0   -0.08    1.04
 -19  11   0    2.83    1.97
  21 -11   0    1.35    1.53
 -21 -11   0   -0.96    1.00
 -21 -11   0    1.23    1.93
  21 -11   0    0.44    1.38
  21 -11   0   -1.79    0.93
 -21  11   0   -1.47    1.13
 -21  11   0   -1.49    1.77
 -21  11   0    1.67    1.53
  21  11   0   -0.25    1.27
  21  11   0    2.32    1.69
  23 -11   0    4.12    1.97
  23 -11   0    0.02    1.14
 -23 -11   0    4.61    2.09
 -23 -11   0    2.91    1.63
  23 -11   0    1.19    1.56
 -23  11   0    3.98    1.83
 -23  11   0    0.06    1.49
  23  11   0    2.00    1.68
  23  11   0    2.94    1.55
 -23  11   0    6.08    2.50
  25 -11   0   -0.95    1.14
 -25 -11   0    2.41    2.27
  25 -11   0    0.26    1.68
 -25 -11   0    0.66    1.37
  25 -11   0    3.26    1.92
  25  11   0   -0.50    2.29
 -25  11   0    4.00    2.30
  25  11   0    0.98    2.05
 -25  11   0    2.99    1.88
 -25  11   0   -0.65    1.93
 -27 -11   0    3.50    2.36
  27 -11   0    5.21    3.18
 -27 -11   0    0.23    1.12
  27 -11   0    1.79    1.73
 -27  11   0    8.02    2.45
  27  11   0   -1.45    1.30
 -27  11   0   -0.32    1.34
 -27  11   0    2.50    1.81
  29 -11   0    0.90    1.72
  29 -11   0   10.70    2.63
 -29 -11   0    3.69    2.26
 -29  11   0    5.54    2.00
 -29  11   0   10.78    2.88
  31 -11   0    0.59    2.08
 -31 -11   0    0.02    2.23
 -31 -11   0   -0.66    1.79
 -31  11   0    0.16    1.78
 -31  11   0    8.20    3.31
   0 -12   0   30.44    3.13
   0 -12   0   34.05    6.11
   0 -12   0   29.33    3.75
   0  12   0   33.15    3.87
   0  12   0   33.96    4.13
   0  12   0   29.03    3.69
   2 -12   0   25.46    2.82
  -2 -12   0   26.96    2.70
   2 -12   0   27.36    3.53
  -2 -12   0   23.14    3.38
   2 -12   0   27.83    4.40
  -2 -12   0   26.57    4.40
   2  12   0   26.23    3.37
   2  12   0   25.42    3.63
  -2  12   0   23.50    3.40
  -2  12   0   23.87    3.83
  -2  12   0   26.71    3.50
   2  12   0   26.30    3.42
   4 -12   0    1.63    1.24
   4 -12   0    1.69    1.83
  -4 -12   0    1.03    1.20
  -4 -12   0    1.84    0.74
  -4 -12   0    1.66    1.82
   4 -12   0    1.26    0.89
  -4  12   0    0.44    1.72
   4  12   0    1.64    0.92
   4  12   0   -0.21    1.04
  -4  12   0    0.93    1.11
   4  12   0    1.08    1.29
  -4  12   0    1.59    1.35
   4  12   0    0.20    1.71
  -6 -12   0   21.83    2.31
  -6 -12   0   15.96    3.34
  -6 -12   0   21.46    3.34
   6 -12   0   18.55    2.47
   6 -12   0   21.66    3.30
   6 -12   0   21.56    3.90
  -6  12   0   17.72    2.93
   6  12   0   21.80    2.16
  -6  12   0   18.56    3.31
   6  12   0   20.18    3.07
   6  12   0   16.90    3.04
   6  12   0   21.79    3.39
  -6  12   0   23.35    3.56
  -8 -12   0   22.56    2.26
  -8 -12   0   22.26    3.36
   8 -12   0   17.85    3.08
  -8 -12   0   25.24    3.51
   8 -12   0   18.29    2.51
   8 -12   0   13.86    2.99
   8  12   0   19.82    2.04
   8  12   0   17.24    3.03
  -8  12   0   18.31    2.97
   8  12   0   19.95    2.99
  -8  12   0   24.14    4.11
   8  12   0   20.28    3.42
  -8  12   0   18.89    2.98
  10 -12   0   16.79    4.23
  10 -12   0   19.61    3.35
  10 -12   0   15.69    2.43
  10 -12   0   18.73    2.99
 -10 -12   0   15.79    3.33
 -10 -12   0   20.68    3.17
  10  12   0   19.30    3.16
  10  12   0   21.36    3.26
 -10  12   0   19.20    3.41
 -10  12   0   18.62    2.99
 -10  12   0   16.56    3.04
  10  12   0   20.60    3.11
  12 -12   0    1.18    1.55
 -12 -12   0    2.84    1.75
  12 -12   0    1.25    1.00
  12 -12   0    1.83    1.56
 -12 -12   0    0.68    0.97
  12  12   0    1.98    1.72
 -12  12   0    2.96    2.00
 -12  12   0    1.98    1.41
 -12  12   0    1.66    1.48
  12  12   0    1.51    1.32
  12  12   0    3.52    1.66
  14 -12   0    0.76    0.94
 -14 -12   0    1.75    1.37
  14 -12   0    1.86    1.44
 -14 -12   0    4.75    2.04
  14 -12   0    3.86    1.73
 -14  12   0    2.88    1.43
  14  12   0    1.04    1.27
  14  12   0    2.32    1.71
  14  12   0    2.31    1.52
 -14  12   0    1.00    1.73
 -14  12   0    2.57    1.50
  16 -12   0   10.86    2.18
 -16 -12   0    9.19    2.21
  16 -12   0    9.52    2.20
 -16 -12   0   11.82    2.87
  16 -12   0   10.72    2.46
 -16  12   0   16.92    3.57
 -16  12   0   14.49    2.53
  16  12   0   18.79    3.44
  16  12   0   11.95    2.20
 -16  12   0   10.37    2.27
  18 -12   0   10.97    2.24
 -18 -12   0   14.53    2.88
  18 -12   0   23.58    3.34
  18 -12   0   17.34    3.30
 -18 -12   0   22.32    3.49
  18  12   0   18.93    2.93
 -18  12   0   19.40    3.10
  18  12   0   16.46    2.85
 -18  12   0   20.28    3.56
 -18  12   0   14.27    2.67
  20 -12   0    6.00    1.86
 -20 -12   0    8.05    2.57
 -20 -12   0    4.47    1.80
  20 -12   0    9.03    2.03
  20 -12   0    6.18    2.03
 -20  12   0    9.60    2.11
  20  12   0    4.46    1.75
  20  12   0    8.53    2.42
 -20  12   0    2.81    1.62
 -20  12   0    9.43    2.83
 -22 -12   0    0.21    1.27
  22 -12   0    0.53    1.49
  22 -12   0    1.61    1.60
 -22 -12   0    1.41    1.86
  22 -12   0   -2.20    1.04
 -22  12   0    1.05    2.75
  22  12   0   -1.61    1.70
 -22  12   0    0.57    1.62
 -22  12   0    0.32    2.26
  24 -12   0    2.86    1.74
 -24 -12   0    7.76    2.71
 -24 -12   0    4.17    1.75
  24 -12   0    1.50    1.34
  24 -12   0   12.77    2.92
  24  12   0   11.46    2.71
 -24  12   0   11.60    3.09
 -24  12   0    9.62    2.25
  24  12   0    6.27    1.99
 -24  12   0    5.43    2.06
 -26 -12   0    6.88    2.11
  26 -12   0   12.82    3.16
 -26 -12   0    9.86    2.97
  26 -12   0    7.03    2.26
 -26  12   0   16.91    3.98
  26  12   0    5.95    2.02
 -26  12   0   10.51    2.47
  26  12   0    8.04    2.54
 -26  12   0    8.67    2.25
 -28 -12   0    1.36    1.98
 -28 -12   0   -0.12    1.58
  28 -12   0    5.82    2.20
  28 -12   0    0.86    2.23
 -28  12   0    6.47    4.68
 -28  12   0    3.26    1.95
 -30 -12   0    1.13    1.98
  30 -12   0   -1.94    1.89
 -30 -12   0   -1.63    1.51
 -30  12   0    7.89    2.87
 -30  12   0    2.05    1.96
   1 -13   0    8.39    2.57
  -1 -13   0    5.59    1.82
   1 -13   0    5.69    1.82
  -1 -13   0   10.54    2.84
   1 -13   0    8.14    1.64
  -1 -13   0    7.72    1.53
   1  13   0    7.33    2.10
   1  13   0    5.77    1.83
   1  13   0    9.02    2.60
  -1  13   0   11.02    3.00
  -1  13   0    6.65    1.86
  -1  13   0    6.88    1.87
   3 -13   0   27.72    3.93
  -3 -13   0   31.86    4.01
   3 -13   0   23.77    2.94
  -3 -13   0   25.09    2.76
  -3 -13   0   27.25    3.73
   3 -13   0   27.68    3.71
  -3  13   0   29.56    4.01
   3  13   0   25.77    3.75
  -3  13   0   25.01    3.48
   3  13   0   28.41    3.72
   3  13   0   24.81    3.44
  -3  13   0   28.78    4.92
  -5 -13   0   16.01    2.03
  -5 -13   0   21.25    3.71
   5 -13   0   10.94    2.24
  -5 -13   0   13.87    2.63
   5 -13   0   14.13    2.67
   5 -13   0   20.60    3.23
  -5  13   0   17.33    3.35
  -5  13   0   16.05    2.77
   5  13   0   12.46    2.61
  -5  13   0   11.59    2.56
   5  13   0   18.68    3.21
   5  13   0   14.97    2.93
  -7 -13   0    0.15    0.69
  -7 -13   0    2.17    1.75
   7 -13   0    0.41    1.57
  -7 -13   0    1.00    1.26
   7 -13   0   -0.12    0.85
   7 -13   0    0.22    1.20
  -7  13   0   -0.56    1.09
  -7  13   0    1.09    1.37
  -7  13   0    1.45    1.80
   7  13   0    0.59    1.59
   7  13   0   -0.67    1.08
   7  13   0    0.24    1.15
   9 -13   0    3.63    1.26
   9 -13   0    6.63    2.40
  -9 -13   0    6.97    2.29
   9 -13   0    3.82    1.67
  -9 -13   0    4.86    1.67
   9  13   0    8.65    2.50
  -9  13   0    9.14    2.47
   9  13   0    5.18    2.01
  -9  13   0    4.70    1.96
   9  13   0    4.39    1.68
  -9  13   0    6.73    1.89
  11 -13   0   19.51    3.42
 -11 -13   0   14.27    2.78
  11 -13   0   13.46    2.66
  11 -13   0   20.16    3.49
  11 -13   0   14.74    2.51
 -11 -13   0   18.54    3.31
  11  13   0   16.22    3.13
  11  13   0   20.61    3.25
 -11  13   0   24.78    4.17
  11  13   0   13.84    2.62
 -11  13   0   12.54    2.56
 -11  13   0   21.93    3.11
  13 -13   0   20.37    2.99
 -13 -13   0   27.20    3.79
 -13 -13   0   26.43    3.74
  13 -13   0   21.07    3.54
  13 -13   0   24.40    3.60
 -13  13   0   24.08    3.94
  13  13   0   24.79    4.26
 -13  13   0   24.37    3.62
  13  13   0   22.19    3.24
  13  13   0   24.52    3.55
 -13  13   0   28.24    3.58
 -15 -13   0    8.02    2.55
  15 -13   0    5.60    1.67
 -15 -13   0    4.47    1.78
  15 -13   0    6.71    2.01
  15 -13   0   11.57    2.50
 -15  13   0   12.33    2.80
 -15  13   0   10.01    2.24
 -15  13   0    3.88    1.53
  15  13   0    7.70    2.48
  15  13   0    6.89    2.71
  15  13   0    5.35    1.86
 -17 -13   0    5.76    2.04
  17 -13   0    7.57    2.38
  17 -13   0    4.89    1.71
  17 -13   0    4.84    1.86
 -17 -13   0   10.24    2.88
  17  13   0    6.86    2.14
 -17  13   0    2.78    1.52
  17  13   0    8.46    2.51
 -17  13   0    6.22    2.07
 -17  13   0   12.76    3.26
  17  13   0    7.83    2.31
  19 -13   0   33.75    4.48
 -19 -13   0   32.93    4.27
 -19 -13   0   36.21    4.62
  19 -13   0   37.64    4.38
  19 -13   0   25.04    3.72
 -19  13   0   44.53    5.15
 -19  13   0   42.79    4.31
  19  13   0   38.57    4.11
 -19  13   0   26.21    4.54
  19  13   0   36.43    4.15
 -21 -13   0   16.55    3.22
  21 -13   0   13.61    2.83
  21 -13   0   17.76    2.99
 -21 -13   0   24.54    4.06
  21 -13   0   21.95    3.70
 -21  13   0   12.48    2.82
 -21  13   0   24.10    4.05
  21  13   0   21.96    3.39
  21  13   0   16.00    2.86
 -21  13   0   23.29    3.26
  23 -13   0    1.22    1.60
 -23 -13   0    5.20    1.99
 -23 -13   0    2.97    1.91
  23 -13   0    3.18    1.78
 -23  13   0    3.81    1.88
  23  13   0    1.64    1.63
 -23  13   0    1.45    1.60
 -23  13   0    7.98    3.09
  23  13   0    3.68    1.93
 -25 -13   0    5.19    4.52
  25 -13   0    7.61    2.10
 -25  13   0    7.72    3.03
  27 -13   0   11.16    2.74
 -27 -13   0   16.43    4.02
 -27  13   0   20.43    3.45
 -27  13   0   27.32    4.48
   0 -14   0    9.21    1.75
   0 -14   0   10.95    3.04
   0 -14   0    9.58    2.23
   0  14   0    9.01    2.32
   0  14   0   11.76    2.93
   0  14   0   10.60    2.56
  -2 -14   0    0.56    0.76
  -2 -14   0    1.01    1.29
   2 -14   0    0.22    1.18
   2 -14   0    0.21    1.82
   2 -14   0    0.53    1.20
  -2 -14   0    3.41    2.03
  -2  14   0    2.00    1.60
  -2  14   0    4.36    2.09
   2  14   0    5.56    2.25
   2  14   0   -0.77    1.09
  -2  14   0    1.61    1.40
   2  14   0    1.53    2.12
   4 -14   0    3.69    1.38
  -4 -14   0    6.95    2.55
   4 -14   0    4.51    1.79
  -4 -14   0    3.86    1.14
   4 -14   0    5.01    2.28
  -4 -14   0    6.10    1.91
  -4  14   0    6.59    2.19
  -4  14   0    6.04    2.01
   4  14   0   12.56    2.97
  -4  14   0    5.41    1.97
   4  14   0    6.25    2.08
  -6 -14   0    1.54    1.33
   6 -14   0    4.12    1.94
   6 -14   0    3.27    1.57
  -6 -14   0    6.73    2.45
   6 -14   0    2.12    1.16
  -6 -14   0    2.81    0.96
  -6  14   0    5.87    1.80
   6  14   0    5.26    2.36
  -6  14   0    4.69    2.46
   6  14   0    3.12    1.66
  -6  14   0    0.51    1.27
   8 -14   0    1.72    1.14
  -8 -14   0    4.99    1.15
   8 -14   0    1.70    1.52
  -8 -14   0    3.81    1.95
  -8 -14   0    3.70    1.65
   8 -14   0    5.94    2.17
   8  14   0    7.78    2.43
  -8  14   0    3.62    1.96
   8  14   0    3.26    1.61
  -8  14   0    2.27    1.55
  -8  14   0    4.00    1.81
  10 -14   0   -0.20    0.87
 -10 -14   0    1.48    1.69
 -10 -14   0    0.22    1.35
  10 -14   0    1.08    2.10
  10 -14   0   -0.03    1.29
  10  14   0    0.38    1.76
 -10  14   0    1.31    1.30
  10  14   0    2.72    3.38
 -10  14   0    1.58    2.14
  10  14   0    0.35    1.34
 -10  14   0    1.68    1.65
  12 -14   0    1.15    1.47
  12 -14   0    3.69    1.82
  12 -14   0    0.46    1.08
 -12 -14   0    3.16    1.69
 -12 -14   0    1.65    1.75
 -12  14   0    3.94    1.87
  12  14   0    0.50    1.98
  12  14   0    2.36    1.59
 -12  14   0   -1.27    1.22
 -12  14   0    3.91    1.66
  14 -14   0    7.79    2.17
 -14 -14   0   11.99    2.82
  14 -14   0    6.61    1.80
  14 -14   0   11.48    2.68
 -14 -14   0    8.20    2.40
 -14  14   0    7.95    3.27
 -14  14   0   17.00    3.67
 -14  14   0   13.86    2.64
  14  14   0   10.17    2.39
  14  14   0   13.91    2.99
  14  14   0    9.62    2.54
  16 -14   0   14.95    2.90
 -16 -14   0   25.89    3.90
  16 -14   0   15.28    2.72
  16 -14   0   24.29    3.74
 -16 -14   0   24.40    3.85
 -16  14   0   27.54    4.90
  16  14   0   23.87    3.79
 -16  14   0   25.07    3.51
  16  14   0   24.90    3.76
 -16  14   0   17.34    3.44
  16  14   0   20.11    3.25
 -18 -14   0    7.22    2.18
  18 -14   0    3.10    1.61
  18 -14   0    6.44    2.15
 -18 -14   0    3.50    1.82
  18  14   0    4.68    1.91
 -18  14   0    7.77    2.30
 -18  14   0   10.36    2.30
  18  14   0    5.19    1.97
  18  14   0    7.36    2.44
 -18  14   0    9.92    4.58
 -20 -14   0    6.58    2.64
  20 -14   0    3.07    1.97
  20 -14   0    8.04    2.34
 -20 -14   0    5.35    2.03
 -20  14   0   10.61    3.05
  20  14   0    4.75    2.65
  20  14   0    7.19    2.52
 -20  14   0    2.50    1.58
 -20  14   0    8.34    2.23
  22 -14   0   10.50    3.43
  22 -14   0   26.27    3.81
 -22 -14   0   14.98    3.85
 -22  14   0   20.27    3.22
 -22  14   0   22.94    4.23
 -24 -14   0   14.68    3.81
 -24 -14   0   13.62    3.13
 -24  14   0   19.94    4.01
 -24  14   0   20.11    3.33
   1 -15   0    0.78    1.61
  -1 -15   0    0.33    2.00
   1 -15   0    0.21    1.24
  -1 -15   0    0.57    0.89
  -1 -15   0    0.31    1.31
   1 -15   0   -1.26    0.69
  -1  15   0    1.09    1.36
   1  15   0    2.44    1.95
  -1  15   0   -0.81    1.39
  -1  15   0    4.27    2.43
   1  15   0   -1.75    1.13
   1  15   0    1.33    1.36
  -3 -15   0    0.98    1.33
  -3 -15   0    2.72    1.14
   3 -15   0    0.47    1.01
  -3 -15   0    1.88    1.64
   3 -15   0    2.79    2.34
   3 -15   0    1.10    1.44
   3  15   0    1.43    1.52
  -3  15   0    4.27    2.13
  -3  15   0    0.65    1.41
   3  15   0    1.83    1.65
   3  15   0    4.33    2.44
  -3  15   0    3.70    1.84
   5 -15   0   -0.98    0.85
  -5 -15   0    1.92    1.40
  -5 -15   0    3.57    2.09
   5 -15   0   -0.15    1.09
  -5 -15   0    0.29    0.86
   5 -15   0    2.92    2.29
   5  15   0    0.72    1.59
  -5  15   0   -0.91    1.35
   5  15   0    3.03    2.12
  -5  15   0    0.61    1.25
   5  15   0    0.48    1.46
  -5  15   0    3.73    2.10
  -7 -15   0    0.58    0.82
   7 -15   0    1.54    1.22
  -7 -15   0    1.99    2.18
   7 -15   0    1.35    1.10
  -7 -15   0    0.78    1.41
   7 -15   0    2.85    1.88
  -7  15   0   -0.14    1.47
   7  15   0    5.10    2.15
  -7  15   0    2.39    1.58
   7  15   0   -1.36    1.39
  -7  15   0    1.84    1.90
   7  15   0    3.25    1.62
  -9 -15   0   -1.75    1.14
   9 -15   0    1.02    1.85
   9 -15   0    0.70    0.90
   9 -15   0    0.68    1.27
  -9 -15   0    1.77    1.70
  -9  15   0    1.09    1.43
   9  15   0    4.91    2.06
   9  15   0    1.06    1.60
  -9  15   0    4.00    1.97
 -11 -15   0    3.38    2.23
  11 -15   0    2.40    1.77
  11 -15   0    0.97    2.18
 -11 -15   0   -0.79    1.30
  11 -15   0   -0.23    0.97
 -11  15   0    2.35    1.80
  11  15   0   -1.35    1.35
 -11  15   0    1.23    1.63
  11  15   0   -0.74    1.84
  11  15   0    2.80    1.43
 -11  15   0    0.27    1.35
 -13 -15   0    2.49    2.11
  13 -15   0   -1.27    0.90
  13 -15   0    1.61    1.57
 -13 -15   0   -0.57    1.18
 -13  15   0   -0.11    1.60
 -13  15   0    0.68    1.44
  13  15   0    1.92    1.61
 -13  15   0    1.17    2.34
  13  15   0   -1.74    1.34
  15 -15   0    0.63    1.72
  15 -15   0    8.34    2.08
 -15 -15   0    1.30    1.50
  15 -15   0    1.83    1.66
 -15  15   0    8.12    3.01
 -15  15   0    3.65    1.95
  15  15   0    6.04    2.28
 -15  15   0    6.98    2.04
  17 -15   0   -0.09    1.29
 -17 -15   0   -0.89    1.59
 -17 -15   0    4.12    2.39
  17 -15   0   -0.03    1.71
  17 -15   0    5.95    1.79
 -17  15   0    9.98    3.04
  17  15   0    4.13    1.78
 -17  15   0    2.26    1.78
 -19 -15   0    0.85    1.55
 -19 -15   0    5.12    2.46
  19 -15   0    6.98    2.05
  19 -15   0   -1.31    1.31
  19 -15   0    2.56    2.03
 -19  15   0   -0.13    1.62
  19  15   0    2.26    1.65
 -19  15   0    2.15    2.68
   0 -16   0   21.03    2.85
   0 -16   0   22.52    3.84
   0 -16   0   14.26    3.00
   0  16   0   21.89    3.52
   0  16   0   24.53    4.24
   2 -16   0    0.41    1.48
  -2 -16   0    0.69    1.63
   2 -16   0    2.15    1.29
   2 -16   0    4.59    2.58
  -2 -16   0    1.05    1.46
  -2 -16   0    3.16    2.13
   2  16   0   -0.68    1.56
   2  16   0    4.10    1.94
   2  16   0    6.09    3.64
  -2  16   0    3.82    1.73
  -2  16   0   -0.59    1.80
  -2  16   0    7.16    2.51
  -4 -16   0    3.15    2.35
   4 -16   0    3.09    1.33
  -4 -16   0    2.39    1.55
   4 -16   0    3.82    2.16
   4 -16   0    2.89    1.88
  -4 -16   0    2.35    1.05
  -4  16   0    7.18    1.98
  -4  16   0    6.58    2.52
   4  16   0    4.54    1.94
  -4  16   0   -0.70    1.64
   4  16   0   -0.77    2.05
  -6 -16   0    3.24    2.92
   6 -16   0    7.77    2.54
   6 -16   0   -0.12    1.46
  -6 -16   0    3.71    1.59
  -6 -16   0    2.37    0.99
   6 -16   0    0.37    1.22
  -6  16   0    4.95    2.54
  -6  16   0    7.67    2.51
   6  16   0    4.75    2.02
  -6  16   0    3.97    1.78
   8 -16   0   -0.32    1.11
  -8 -16   0    3.03    2.57
  -8 -16   0    0.55    1.57
   8 -16   0    5.53    2.46
   8 -16   0   -2.29    1.47
  -8  16   0    1.59    1.61
   8  16   0    4.09    1.77
  10 -16   0    4.26    2.44
  10 -16   0   -2.26    1.35
  10 -16   0   -0.71    0.96
 -10 -16   0    1.55    2.09
 -10 -16   0    1.16    1.58
  10  16   0    2.49    1.58
 -10  16   0    1.68    2.90
 -10  16   0    2.53    1.49
  12 -16   0   -2.03    1.83
 -12 -16   0    4.11    2.10
 -12 -16   0   -0.24    1.84
  12  16   0    2.18    1.30
 -12  16   0    2.38    1.45
 -14 -16   0    3.62    2.22
 -14 -16   0    2.00    1.67
  14 -16   0    0.17    1.33
  14  16   0    4.30    2.16
 -14  16   0    5.18    1.78
  -1 -17   0   -0.14    0.92
   1 -17   0   -1.71    1.59
  -1 -17   0    2.63    2.08
  -1 -17   0   -1.30    1.46
   1 -17   0    2.17    2.10
   1  17   0    1.14    1.44
  -1  17   0    2.16    1.62
   3 -17   0    0.58    1.84
  -3 -17   0    0.59    1.46
   3 -17   0    0.05    1.24
  -3 -17   0    5.35    2.48
  -3 -17   0    2.58    1.44
   3 -17   0    5.00    2.50
  -3  17   0    6.18    2.16
   3  17   0    6.35    1.91
  -5 -17   0    1.25    1.49
   5 -17   0   -1.14    1.09
   5 -17   0    1.03    1.77
   5 -17   0    3.33    2.09
  -5 -17   0    0.12    1.04
  -5 -17   0    1.59    2.27
   5  17   0    3.11    1.95
  -5  17   0    2.07    1.57
  42   0  -1    0.79    1.62
 -42   0   1   -0.84    1.67
  42   0  -1    0.40    1.91
 -42   0   1   -0.55    1.64
  40   0  -1   -1.14    2.41
  40   0  -1   -0.60    1.19
 -40   0   1   -1.58    1.23
 -40   0   1   -0.23    1.53
  38   0  -1   -0.65    1.17
 -38   0   1    0.56    1.27
  38   0  -1    0.43    1.83
 -38   0   1   -0.84    1.38
 -36   0   1    0.62    1.87
 -36   0   1   -1.27    1.29
 -36   0   1    1.74    1.38
  36   0  -1   -0.03    1.01
  36   0  -1   -0.54    1.48
 -34   0   1   -0.23    1.44
  34   0  -1    0.63    1.60
 -34   0   1    0.60    1.37
  34   0  -1    2.78    1.23
 -32   0   1   -0.27    1.22
 -32   0   1   -0.82    1.02
 -32   0   1    0.58    1.45
  32   0  -1    0.90    0.98
  32   0  -1    0.18    1.45
 -30   0   1    1.23    1.44
  30   0  -1    0.33    1.43
 -30   0   1    0.98    1.15
 -30   0   1   -0.01    1.18
  28   0  -1   -0.86    1.16
 -28   0   1    0.52    1.10
 -28   0   1    1.74    1.37
  26   0  -1    0.74    1.19
 -26   0   1    0.44    1.02
  26   0  -1    0.89    0.81
 -26   0   1    0.44    1.22
  24   0  -1    1.26    0.82
 -24   0   1    0.66    1.00
  24   0  -1   -0.55    1.01
 -24   0   1   -0.63    1.13
  22   0  -1   -0.89    0.94
 -22   0   1    0.80    0.89
  22   0  -1    1.08    0.78
 -22   0   1   -0.64    1.03
  20   0  -1    0.27    0.91
 -20   0   1   -0.30    1.00
 -20   0   1    0.71    0.85
 -18   0   1    1.39    0.90
 -18   0   1    1.48    1.21
  18   0  -1    0.31    0.91
  16   0  -1    0.55    0.76
 -16   0   1    0.00    1.14
  16   0  -1   -1.02    0.87
 -16   0   1    0.42    0.85
 -14   0   1    0.93    1.07
  14   0  -1    0.59    0.63
 -14   0   1   -0.21    0.70
  14   0  -1   -0.45    0.80
  12   0  -1   -0.17    0.55
  12   0  -1    0.14    0.48
 -12   0   1    0.37    0.54
 -12   0   1    0.34    0.72
  10   0  -1   -0.17    0.44
 -10   0   1   -0.36    0.66
  10   0  -1    0.02    0.37
 -10   0   1    0.04    0.44
   8   0  -1   -1.01    0.46
  -8   0   1    0.04    0.48
   8   0  -1    0.15    0.39
   6   0  -1    0.22    0.35
   6   0  -1    0.01    0.45
  -6   0   1    0.35    0.65
  -6   0   1    0.28    0.39
  -4   0   1    0.08    0.33
   4   0  -1    0.23    0.17
  -4   0   1    0.24    0.22
  -4   0   1    0.18    0.17
   4   0  -1   -0.04    0.20
  -4   0  -1   -0.07    0.21
   4   0   1   -0.05    0.20
  -4   0  -1    0.10    0.30
   4   0   1   -0.31    0.32
   6   0   1    0.20    0.43
   6   0   1    0.19    0.68
  -6   0  -1    0.36    0.58
  -6   0  -1    0.29    0.40
  -8   0  -1    0.00    0.44
   8   0   1   -0.60    0.73
   8   0   1    0.23    0.49
  -8   0  -1    0.23    0.70
 -10   0  -1    0.27    0.63
  10   0   1   -0.53    0.73
 -10   0  -1   -0.14    0.45
  10   0   1    0.29    0.45
  12   0   1    0.68    0.63
 -12   0  -1    0.06    0.52
 -12   0  -1   -0.07    0.69
  12   0   1   -0.84    0.94
 -14   0  -1    0.28    1.02
  14   0   1   -1.09    1.29
  14   0   1   -0.28    0.82
 -14   0  -1    0.66    0.85
 -16   0  -1   -0.14    1.07
  16   0   1   -1.32    0.84
 -16   0  -1   -0.62    0.86
 -18   0  -1    0.04    1.12
 -18   0  -1    0.79    0.87
  18   0   1   -0.52    0.89
  20   0   1   -0.79    0.90
 -20   0  -1   -0.04    0.87
 -20   0  -1    0.80    1.07
  22   0   1    0.38    0.72
 -22   0  -1    1.77    1.02
 -22   0  -1    0.56    1.12
  22   0   1   -0.42    0.89
  24   0   1   -1.00    0.96
 -24   0  -1    1.71    1.21
 -24   0  -1   -0.27    0.81
  24   0   1    0.97    0.79
 -26   0  -1    0.31    1.12
  26   0   1   -0.45    1.12
  26   0   1    0.43    0.80
 -26   0  -1    0.88    1.15
 -26   0  -1   -0.36    1.11
 -28   0  -1    1.04    1.15
 -28   0  -1    0.25    1.33
  28   0   1   -0.29    1.19
 -28   0  -1    1.26    1.22
 -30   0  -1    1.02    1.32
  30   0   1    1.18    0.99
 -30   0  -1    1.18    1.31
 -30   0  -1   -0.16    1.20
 -32   0  -1    0.32    1.28
  32   0   1    0.84    1.44
 -32   0  -1    0.95    1.43
 -32   0  -1    0.90    1.29
 -34   0  -1   -0.42    1.31
 -34   0  -1   -0.51    1.42
  34   0   1    0.35    1.49
 -34   0  -1    0.13    1.22
  34   0   1   -0.28    1.03
 -36   0  -1   -0.46    1.82
  36   0   1    0.93    1.16
 -36   0  -1    1.31    1.35
  36   0   1   -0.59    1.38
 -38   0  -1    1.17    1.44
 -38   0  -1    1.84    1.46
  38   0   1    1.67    1.70
 -38   0  -1   -1.17    1.39
 -40   0  -1    0.89    1.58
  40   0   1    0.84    1.56
 -40   0  -1   -0.26    1.48
  40   0   1   -0.30    1.66
  42   0   1   -1.09    1.37
 -42   0  -1    1.49    1.80
 -42   0  -1    1.19    1.60
  42   0   1    1.92    2.04
  41  -1  -1    5.69    2.31
 -41  -1   1    0.25    1.57
  41  -1  -1    0.56    1.50
 -41  -1   1    2.73    1.89
  41   1  -1   -0.52    1.32
 -41   1   1    4.66    2.08
  41   1  -1    5.35    2.14
 -41   1   1    3.02    1.81
  39  -1  -1   20.33    3.42
  39  -1  -1   10.76    2.17
 -39  -1   1   17.48    3.06
 -39  -1   1   13.29    2.77
  39   1  -1    8.60    1.85
 -39   1   1   10.36    2.40
 -39   1   1   17.16    2.88
 -39   1   1   13.75    2.43
  39   1  -1   19.25    3.09
  37  -1  -1   26.85    3.69
 -37  -1   1   25.15    3.50
 -37  -1   1   21.80    3.18
 -37  -1   1   29.59    3.90
 -37   1   1   28.41    3.21
  37   1  -1   27.72    3.53
  37   1  -1   17.94    2.85
 -37   1   1   25.54    3.39
 -37   1   1   27.22    3.76
 -35  -1   1   13.63    2.58
  35  -1  -1   19.88    3.13
 -35  -1   1   13.92    2.63
 -35  -1   1   15.27    2.80
  35   1  -1   15.13    2.61
 -35   1   1   15.01    2.69
 -35   1   1   18.34    2.83
  35   1  -1    9.44    1.90
 -35   1   1   14.53    2.54
 -33  -1   1    3.87    1.78
  33  -1  -1    2.74    1.16
 -33  -1   1    2.97    1.70
  33  -1  -1    0.94    1.63
 -33  -1   1    3.30    1.75
  33   1  -1    2.91    1.66
  33   1  -1    3.05    1.18
 -33   1   1    2.93    1.57
 -33   1   1    3.29    1.48
 -31  -1   1   94.20    7.48
 -31  -1   1   90.18    7.22
 -31  -1   1  103.38    7.92
  31  -1  -1   91.67    7.46
 -31   1   1   93.11    7.27
  31   1  -1   97.05    7.31
  31   1  -1   78.58    6.89
 -31   1   1  104.66    7.80
  29  -1  -1   55.87    5.39
 -29  -1   1   57.77    5.02
  29  -1  -1   42.28    4.49
 -29  -1   1   59.67    4.86
 -29  -1   1   59.41    5.39
  29   1  -1   49.29    4.41
 -29   1   1   55.30    4.78
 -29   1   1   57.20    5.15
  29   1  -1   56.80    4.83
  27  -1  -1   23.82    3.17
  27  -1  -1   24.98    2.83
 -27  -1   1   27.18    3.57
 -27  -1   1   29.36    3.20
 -27  -1   1   26.52    2.97
  27   1  -1   23.72    2.91
 -27   1   1   25.86    2.94
  27   1  -1   26.91    2.74
 -27   1   1   28.80    3.48
  25  -1  -1    8.23    1.79
 -25  -1   1    6.06    1.62
 -25  -1   1    6.94    2.76
 -25  -1   1    7.28    1.69
 -25   1   1    7.16    1.51
  25   1  -1    4.51    1.38
 -23  -1   1   17.27    2.24
  23  -1  -1   12.02    2.08
 -23  -1   1   18.10    2.77
  23  -1  -1   19.52    2.23
 -23  -1   1   16.64    2.36
  23   1  -1   15.89    2.18
 -23   1   1   16.66    2.58
 -23   1   1   15.54    2.07
 -21  -1   1   36.34    3.16
  21  -1  -1   30.52    3.23
 -21  -1   1   36.57    3.31
  21  -1  -1   35.11    3.08
 -21  -1   1   30.40    3.62
  21   1  -1   34.91    3.12
 -21   1   1   32.19    3.47
  21   1  -1   38.65    3.00
 -21   1   1   29.96    3.04
 -19  -1   1   27.76    3.49
 -19  -1   1   42.54    3.37
  19  -1  -1   30.61    3.19
  19  -1  -1   36.52    3.12
  19  -1  -1   35.21    3.92
  19   1  -1   36.69    3.13
 -19   1   1   34.87    3.10
 -19   1   1   35.08    3.49
  17  -1  -1    2.04    1.15
 -17  -1   1    1.52    1.43
 -17  -1   1    6.43    1.38
  17  -1  -1    2.13    1.67
  17  -1  -1    4.06    1.06
 -17   1   1    3.92    1.24
  17   1  -1    5.54    1.20
 -17   1   1    3.04    1.03
  15  -1  -1   23.05    3.33
  15  -1  -1   32.26    2.89
 -15  -1   1   27.61    3.49
 -15  -1   1   35.28    3.04
  15   1  -1   38.52    2.78
  15   1  -1   33.99    2.86
 -15   1   1   31.88    3.23
 -15   1   1   31.34    2.82
  13  -1  -1    1.50    1.07
  13  -1  -1    1.34    0.82
 -13  -1   1    2.44    1.15
 -13  -1   1    2.68    0.85
  13  -1  -1    1.28    0.67
 -13   1   1    3.00    0.85
  13   1  -1    1.62    0.71
  13   1  -1    2.62    0.67
 -13   1   1    3.05    0.97
 -11  -1   1    9.29    1.19
  11  -1  -1    7.63    1.14
  11  -1  -1    9.20    1.19
 -11  -1   1    7.81    1.34
  11  -1  -1    5.42    1.17
 -11   1   1    8.41    1.35
  11   1  -1    6.46    1.04
 -11   1   1   10.22    1.09
   9  -1  -1   19.50    1.71
  -9  -1   1   18.81    1.64
   9  -1  -1   13.95    1.82
   9  -1  -1   19.81    1.66
  -9   1   1   19.41    1.57
  -9   1   1   18.32    1.77
   9   1  -1   16.57    1.54
   7  -1  -1  258.10   16.54
   7  -1  -1  239.91   16.54
   7  -1  -1  260.95   16.65
  -7  -1   1  237.54   16.53
  -7  -1   1  272.99   16.57
  -7   1   1  249.87   16.50
   7   1  -1  243.45   16.50
  -7   1   1  269.29   16.49
  -7   1   1  265.98   16.62
   5  -1  -1    1.11    0.41
  -5  -1   1    1.81    0.51
   5  -1  -1    1.67    0.46
   5  -1  -1    1.09    0.36
  -5  -1   1    1.71    0.42
  -5   1   1    1.72    0.46
   5   1  -1    1.57    0.41
  -5   1   1    1.82    0.38
  -5   1   1    1.27    0.38
   3  -1  -1   18.91    1.27
  -3  -1   1   16.69    1.28
  -3  -1   1   16.94    1.24
   3  -1  -1   15.16    1.28
  -3   1   1   17.48    1.25
  -3   1   1   16.77    1.29
  -3   1   1   17.74    1.27
   3   1  -1   17.10    1.26
   3   1  -1   17.90    1.24
  -3  -1  -1   18.59    1.45
   3  -1   1   19.83    1.47
  -3  -1  -1   19.56    1.49
   3  -1   1   20.54    1.42
  -3   1  -1   20.14    1.42
  -3   1  -1   21.84    1.43
  -3   1  -1   19.69    1.48
   3   1   1   19.50    1.45
   3   1   1   18.79    1.47
  -5  -1  -1   12.01    1.14
   5  -1   1   14.24    1.21
  -5  -1  -1   11.14    1.13
   5  -1   1   14.24    1.16
  -5   1  -1   14.08    1.21
  -5   1  -1   14.09    1.12
   5   1   1   11.83    1.08
   5   1   1   11.79    1.10
   7  -1   1  126.47    8.17
  -7  -1  -1  110.46    8.09
  -7  -1  -1  120.62    8.18
   7  -1   1  126.33    8.23
  -7   1  -1  126.85    8.13
  -7   1  -1  140.99    8.32
   7   1   1  111.98    8.10
  -9  -1  -1   49.01    3.73
   9  -1   1   45.51    3.57
  -9  -1  -1   48.09    3.48
   9  -1   1   46.74    3.45
  -9  -1  -1   46.61    3.39
   9   1   1   44.76    3.42
  -9   1  -1   48.50    3.42
  -9   1  -1   50.31    3.55
 -11  -1  -1  130.97    8.29
 -11  -1  -1  126.77    8.16
  11  -1   1  119.75    8.38
 -11  -1  -1   99.34    8.36
 -11   1  -1  109.59    8.13
 -11   1  -1  135.82    8.38
  11   1   1  125.46    8.15
  13  -1   1   46.18    4.22
  13  -1   1   50.15    4.59
 -13  -1  -1   60.24    4.25
 -13  -1  -1   65.45    4.45
  13   1   1   56.91    4.20
 -13   1  -1   65.54    4.54
 -15  -1  -1    0.11    0.98
 -15  -1  -1    0.93    0.91
  15  -1   1   -0.57    0.89
 -15  -1  -1    0.77    1.28
  15  -1   1   -1.33    1.28
 -15   1  -1    0.43    0.87
  15   1   1   -0.65    0.80
 -15   1  -1    1.22    1.02
 -17  -1  -1   38.71    3.52
 -17  -1  -1   36.40    3.96
 -17  -1  -1   36.61    3.37
  17  -1   1   42.31    3.52
 -17   1  -1   42.30    3.73
 -17   1  -1   42.48    3.86
 -19  -1  -1  164.15   10.86
  19  -1   1  130.46   11.04
 -19  -1  -1  140.28   10.94
 -19  -1  -1  144.27   10.55
  19  -1   1  174.24   10.53
  19  -1   1  165.61   10.75
  19   1   1  140.59   10.51
 -19   1  -1  169.60   10.69
 -19   1  -1  155.55   10.90
 -21  -1  -1   16.02    2.62
  21  -1   1   14.29    2.05
 -21  -1  -1   15.59    2.07
  21  -1   1   12.72    2.40
 -21  -1  -1   18.80    2.35
 -21   1  -1   15.51    2.38
 -21   1  -1   15.69    2.06
  21   1   1   13.90    1.99
 -23  -1  -1   10.62    1.91
  23  -1   1    9.06    2.22
 -23  -1  -1   10.74    1.89
  23  -1   1   13.03    1.78
  23  -1   1    8.60    1.74
 -23  -1  -1    7.65    1.85
 -23   1  -1    8.49    1.72
 -23   1  -1   10.91    1.82
  23   1   1    7.36    1.54
 -25  -1  -1    8.73    2.40
  25  -1   1    6.65    1.67
 -25  -1  -1    8.51    1.78
 -25  -1  -1    8.30    1.85
 -25   1  -1    5.18    1.71
  25   1   1    7.45    1.61
  25   1   1   11.99    1.79
 -25   1  -1    8.21    1.70
 -27  -1  -1   52.79    4.75
 -27  -1  -1   62.65    5.13
 -27  -1  -1   60.95    5.38
  27  -1   1   52.97    4.82
  27  -1   1   53.12    5.24
  27   1   1   56.28    4.73
  27   1   1   52.99    4.41
 -27   1  -1   57.10    5.14
 -27   1  -1   54.23    4.71
  29  -1   1   50.16    4.51
 -29  -1  -1   60.74    5.16
 -29  -1  -1   53.58    4.79
 -29  -1  -1   55.43    5.35
  29  -1   1   53.73    4.93
 -29   1  -1   57.80    5.20
  29   1   1   55.78    5.33
  29   1   1   47.75    4.43
 -29   1  -1   62.35    4.95
  31  -1   1   41.57    4.29
 -31  -1  -1   44.84    4.52
 -31  -1  -1   56.92    5.29
  31  -1   1   49.74    4.82
 -31  -1  -1   56.70    4.93
 -31   1  -1   55.34    5.06
  31   1   1   50.88    4.54
  31   1   1   43.45    4.19
 -31   1  -1   53.80    4.75
 -33  -1  -1    0.56    1.58
  33  -1   1    2.12    1.20
  33  -1   1    0.77    1.52
 -33  -1  -1    3.03    1.65
 -33  -1  -1    1.69    1.56
 -33   1  -1    0.70    1.34
 -33   1  -1    1.44    1.39
 -33   1  -1    2.19    1.39
  33   1   1    1.72    1.12
  33   1   1    1.97    1.42
 -35  -1  -1    9.32    2.30
  35  -1   1    7.81    1.77
 -35  -1  -1   12.42    3.06
 -35  -1  -1   11.35    2.51
  35  -1   1   11.62    2.35
 -35   1  -1   11.42    2.40
  35   1   1    6.88    1.59
 -35   1  -1    7.56    1.92
 -35   1  -1    9.71    2.12
  35   1   1    9.90    2.20
 -37  -1  -1   16.08    2.93
  37  -1   1   12.69    2.66
 -37  -1  -1   13.08    2.78
 -37  -1  -1   16.16    2.75
  37   1   1   15.67    2.77
 -37   1  -1   15.15    2.48
 -37   1  -1   12.47    2.52
  39  -1   1    1.35    2.04
 -39  -1  -1    4.12    1.77
  39  -1   1    1.22    1.74
 -39  -1  -1    6.03    2.09
 -39  -1  -1    1.76    1.72
  39   1   1    4.12    1.86
  39   1   1    2.03    1.28
 -39   1  -1    1.43    1.45
 -39   1  -1    4.82    1.92
 -39   1  -1    3.68    1.92
 -41  -1  -1    1.47    1.70
  41  -1   1    0.74    2.44
  41  -1   1   -1.85    1.29
 -41  -1  -1   -2.20    1.38
 -41   1  -1    0.17    1.55
 -41   1  -1   -1.67    1.27
  41   1   1   -1.45    1.72
  41   1   1   -0.68    1.37
 -42  -2   1   23.84    3.86
  42  -2  -1   28.16    4.12
 -42  -2   1   24.76    3.59
  42   2  -1   25.80    3.91
 -42   2   1   21.68    3.24
 -42   2   1   25.66    3.95
  42   2  -1   16.99    3.03
 -40  -2   1    5.28    2.03
  40  -2  -1   12.08    2.46
 -40  -2   1    5.32    2.16
  40  -2  -1    1.07    1.48
  40   2  -1    2.37    1.37
 -40   2   1    4.76    1.92
 -40   2   1    6.03    2.02
  40   2  -1    5.79    2.17
 -38  -2   1    0.11    1.68
 -38  -2   1    0.15    1.39
  38  -2  -1    4.38    1.87
 -38  -2   1    2.95    1.73
  38  -2  -1   -0.52    1.15
 -38   2   1   -1.45    1.08
  38   2  -1   -1.82    0.93
 -38   2   1   -0.13    1.19
  38   2  -1    3.11    1.80
 -36  -2   1   34.36    3.93
  36  -2  -1   38.88    4.29
 -36  -2   1   33.16    4.09
  36  -2  -1   26.25    3.53
 -36  -2   1   32.49    5.43
  36   2  -1   34.51    3.82
 -36   2   1   21.51    4.72
 -36   2   1   35.06    3.82
  34  -2  -1   67.89    6.23
 -34  -2   1   66.65    6.04
 -34  -2   1   69.19    6.17
  34  -2  -1   52.58    5.50
 -34  -2   1   80.63    6.69
 -34   2   1   68.76    6.21
 -34   2   1   69.20    5.81
  34   2  -1   73.05    5.86
 -32  -2   1   76.83    6.48
 -32  -2   1   88.21    6.96
  32  -2  -1   75.68    6.48
 -32  -2   1   70.51    6.23
  32  -2  -1   59.13    5.82
  32   2  -1   79.23    6.07
 -32   2   1   77.67    6.09
 -32   2   1   76.39    6.46
  32   2  -1   60.52    5.77
 -30  -2   1    4.50    1.78
 -30  -2   1    6.13    2.05
 -30  -2   1    5.02    1.94
  30  -2  -1    3.49    1.27
  30  -2  -1    4.14    2.02
  30   2  -1    4.62    1.62
 -30   2   1    2.43    1.43
 -30   2   1    6.09    1.64
  30   2  -1    3.36    1.14
 -28  -2   1   44.26    4.40
  28  -2  -1   42.40    4.46
 -28  -2   1   51.99    4.62
 -28  -2   1   45.83    4.91
  28  -2  -1   39.72    4.03
 -28   2   1   48.59    4.17
  28   2  -1   47.79    4.13
 -28   2   1   46.98    4.61
  28   2  -1   42.33    3.78
  26  -2  -1  106.03    7.90
 -26  -2   1  108.01    8.04
  26  -2  -1   99.85    8.60
 -26  -2   1   91.73    8.30
 -26  -2   1  120.08    8.29
  26  -2  -1  101.39    8.13
 -26   2   1  110.19    8.23
  26   2  -1  110.37    7.79
 -26   2   1   97.59    7.73
  26   2  -1  109.69    7.49
 -24  -2   1   89.24    8.39
  24  -2  -1  115.04    8.04
 -24  -2   1  122.28    8.42
  24  -2  -1   96.34    8.18
 -24  -2   1  119.04    8.25
  24  -2  -1   90.96    8.51
  24   2  -1  114.88    7.96
 -24   2   1  114.81    8.36
  24   2  -1  124.80    7.73
 -24   2   1  105.01    7.90
  22  -2  -1   36.30    3.13
  22  -2  -1   24.40    3.68
 -22  -2   1   35.02    3.30
 -22  -2   1   31.04    3.21
 -22   2   1   27.47    2.86
  22   2  -1   29.99    2.94
  22   2  -1   35.04    2.77
 -22   2   1   29.65    3.28
  20  -2  -1    6.65    1.65
 -20  -2   1   12.20    2.07
 -20  -2   1    7.64    1.76
  20  -2  -1    3.18    1.61
  20  -2  -1   12.64    1.79
 -20  -2   1    8.73    1.68
 -20   2   1    7.39    1.46
  20   2  -1    7.19    1.31
 -20   2   1    9.29    1.49
 -18  -2   1   57.68    4.70
  18  -2  -1   53.71    4.69
 -18  -2   1   52.65    4.61
  18  -2  -1   54.57    4.49
 -18  -2   1   58.43    5.02
 -18   2   1   66.83    4.51
 -18   2   1   60.98    4.78
 -16  -2   1   56.97    4.71
  16  -2  -1   44.64    4.52
 -16  -2   1   54.49    4.26
  16  -2  -1   41.33    4.02
  16  -2  -1   52.39    4.23
 -16  -2   1   51.26    4.23
 -16   2   1   58.63    4.37
  16   2  -1   46.93    3.94
 -16   2   1   62.54    4.43
 -14  -2   1    6.28    1.26
  14  -2  -1    2.42    0.92
  14  -2  -1    3.24    1.30
 -14  -2   1    4.69    1.41
  14  -2  -1    4.68    1.26
 -14   2   1    6.21    1.14
 -14   2   1    4.30    1.10
  14   2  -1    3.10    0.91
 -12  -2   1    2.18    0.76
 -12  -2   1    2.43    1.01
  12  -2  -1    2.11    0.84
  12  -2  -1    1.22    0.64
 -12   2   1    1.39    0.69
 -12   2   1    1.90    0.72
  12   2  -1    1.12    0.57
 -10  -2   1   17.90    1.71
  10  -2  -1   19.00    1.78
  10  -2  -1   20.01    1.88
  10  -2  -1   15.94    1.71
 -10  -2   1   18.35    1.79
 -10   2   1   19.48    1.67
 -10   2   1   20.38    1.82
  10   2  -1   19.52    1.66
  -8  -2   1   18.43    1.72
  -8  -2   1   20.43    1.82
   8  -2  -1   23.36    1.85
   8  -2  -1   16.45    1.74
   8  -2  -1   21.70    1.81
  -8   2   1   25.00    1.78
  -8   2   1   20.96    1.75
  -8   2   1   21.22    1.82
   8   2  -1   21.39    1.71
  -6  -2   1    9.58    1.07
   6  -2  -1    8.35    1.07
   6  -2  -1   10.41    1.13
  -6  -2   1    9.49    1.16
  -6   2   1    9.62    1.08
   6   2  -1   10.55    1.26
  -6   2   1    9.54    1.12
   6   2  -1   10.28    1.16
   4  -2  -1    0.64    0.44
  -4  -2   1    1.12    0.60
  -4  -2   1    1.25    0.45
   4  -2  -1    1.07    0.40
   4  -2  -1    1.05    0.37
  -4   2   1    0.89    0.56
   4   2  -1    1.60    0.61
   4   2  -1    1.37    0.40
  -4   2   1    0.83    0.38
  -4   2   1    1.24    0.36
  -4   2   1    1.10    0.50
   2  -2  -1   82.54    5.39
  -2  -2   1   77.77    5.37
   2  -2  -1   75.01    5.42
   2  -2  -1   79.63    5.32
  -2  -2   1   82.28    5.43
   2  -2  -1   80.86    5.43
  -2   2   1   78.39    5.42
  -2   2   1   79.31    5.39
  -2   2   1   85.95    5.32
   2   2  -1   83.23    5.42
   2   2  -1   76.06    5.35
  -2   2   1   80.69    5.44
   0  -2  -1   18.99    1.48
   0  -2  -1   17.53    1.37
   0  -2   1   16.89    1.50
   0  -2  -1   17.87    1.53
   0  -2   1   16.35    1.41
   0  -2   1   19.33    1.54
   0   2   1   17.50    1.52
   0   2  -1   17.61    1.50
   0   2  -1   19.21    1.54
   0   2   1   17.76    1.35
   0   2   1   17.37    1.50
   0   2   1   17.28    1.52
  -2  -2  -1   53.88    3.89
   2  -2   1   53.65    3.82
   2  -2   1   54.57    3.84
  -2  -2  -1   55.68    3.75
   2  -2   1   58.00    3.90
  -2  -2  -1   59.28    3.93
   2   2   1   52.01    3.87
   2   2   1   57.08    3.75
  -2   2  -1   55.14    3.82
  -2   2  -1   54.18    3.89
   2   2   1   58.69    3.91
  -2   2  -1   55.04    3.84
  -4  -2  -1  151.41    9.88
  -4  -2  -1  152.63    9.86
   4  -2   1  136.88    9.76
   4  -2   1  149.67    9.78
   4  -2   1  153.43    9.84
  -4   2  -1  152.97    9.77
  -4   2  -1  142.03    9.78
   4   2   1  156.18    9.73
   4   2   1  149.07    9.85
  -4   2  -1  148.68    9.86
   4   2   1  148.59    9.83
   6  -2   1   41.69    2.88
  -6  -2  -1   37.05    2.87
  -6  -2  -1   38.19    2.89
   6  -2   1   35.13    2.79
  -6   2  -1   39.52    3.36
   6   2   1   38.83    2.86
  -6   2  -1   42.64    2.80
  -6   2  -1   37.73    2.81
   6   2   1   36.55    2.81
  -8  -2  -1  223.86   15.28
   8  -2   1  226.76   15.23
  -8  -2  -1  216.32   15.22
   8  -2   1  255.57   15.30
   8   2   1  242.79   15.30
   8   2   1  212.70   15.15
  -8   2  -1  235.04   15.30
  -8   2  -1  254.05   15.19
  10  -2   1   49.63    3.64
  10  -2   1   46.30    3.54
  10  -2   1   46.83    3.58
 -10  -2  -1   48.41    3.62
 -10  -2  -1   46.14    3.56
 -10   2  -1   53.22    3.50
  10   2   1   48.15    3.51
  10   2   1   45.60    3.43
 -10   2  -1   49.85    3.66
  12  -2   1   98.23    6.94
  12  -2   1   99.29    6.90
 -12  -2  -1   90.85    6.81
  12  -2   1  100.56    6.78
 -12  -2  -1   99.10    6.91
  12   2   1   95.15    6.73
 -12   2  -1  100.98    6.74
 -12   2  -1  101.67    6.94
 -14  -2  -1  203.79   15.98
  14  -2   1  228.45   15.64
  14  -2   1  230.59   15.54
 -14  -2  -1  235.49   15.81
  14  -2   1  238.64   15.39
 -14  -2  -1  216.08   16.44
 -14   2  -1  246.81   15.40
 -14   2  -1  252.94   15.66
  14   2   1  239.09   15.39
  16  -2   1  214.37   12.83
  16  -2   1  168.92   13.05
 -16  -2  -1  183.69   12.89
 -16  -2  -1  198.42   13.06
 -16  -2  -1  190.46   13.27
 -16   2  -1  181.77   12.74
 -16   2  -1  202.60   13.08
  16   2   1  184.60   12.74
  18  -2   1   33.51    2.67
 -18  -2  -1   19.70    3.17
 -18  -2  -1   27.21    2.76
 -18  -2  -1   30.27    2.92
  18  -2   1   24.56    3.19
 -18   2  -1   28.83    2.93
  18   2   1   24.73    2.53
 -18   2  -1   24.36    2.62
 -20  -2  -1   22.36    3.37
 -20  -2  -1   32.64    3.23
  20  -2   1   28.75    3.05
 -20  -2  -1   30.28    3.08
 -20   2  -1   35.06    2.93
 -20   2  -1   34.29    3.27
 -22  -2  -1  139.99   11.11
 -22  -2  -1  148.05   10.83
  22  -2   1  165.03   11.01
 -22  -2  -1  149.13   11.02
 -22   2  -1  164.67   10.74
 -22   2  -1  155.47   11.04
 -24  -2  -1  117.40    9.52
  24  -2   1  139.04    9.05
 -24  -2  -1  129.09    9.51
 -24  -2  -1  124.71    9.26
  24  -2   1  131.86    9.39
 -24   2  -1  127.39    9.08
  24   2   1  123.00    9.01
 -24   2  -1  123.97    9.50
 -26  -2  -1   72.88    6.02
  26  -2   1   72.88    5.95
  26  -2   1   62.34    6.45
  26  -2   1   63.74    6.29
 -26  -2  -1   71.48    5.88
 -26  -2  -1   71.60    6.29
 -26   2  -1   77.92    5.67
  26   2   1   69.10    5.29
 -26   2  -1   71.17    6.04
  26   2   1   70.15    5.60
  28  -2   1    1.24    2.05
 -28  -2  -1    0.54    1.45
  28  -2   1    0.90    0.93
 -28  -2  -1    1.35    1.37
 -28  -2  -1    1.20    1.43
  28  -2   1    0.31    1.41
  28   2   1    0.66    1.34
  28   2   1    1.75    0.94
 -28   2  -1    1.30    1.19
 -28   2  -1    1.29    1.33
  30  -2   1   45.62    4.62
 -30  -2  -1   53.70    5.07
  30  -2   1   57.58    5.24
 -30  -2  -1   60.97    5.60
 -30  -2  -1   55.80    5.25
 -30   2  -1   59.49    5.34
 -30   2  -1   66.79    5.09
  30   2   1   59.10    4.89
  30   2   1   45.32    4.40
 -32  -2  -1   54.43    5.23
  32  -2   1   46.82    4.71
 -32  -2  -1   67.00    5.71
  32  -2   1   58.33    5.43
 -32  -2  -1   60.26    5.51
  32   2   1   45.59    4.56
  32   2   1   59.79    5.03
 -32   2  -1   61.74    5.11
 -32   2  -1   56.87    5.42
 -34  -2  -1   46.14    4.71
  34  -2   1   39.91    4.39
  34  -2   1   30.72    3.75
 -34  -2  -1   45.11    4.71
 -34  -2  -1   38.43    4.28
  34   2   1   40.93    4.07
  34   2   1   33.01    3.61
 -34   2  -1   40.73    4.13
 -34   2  -1   36.70    4.31
 -36  -2  -1    3.17    1.95
 -36  -2  -1    4.49    2.03
 -36  -2  -1    3.19    1.74
  36  -2   1    5.48    2.18
 -36   2  -1    2.14    2.34
 -36   2  -1    0.82    1.51
  36   2   1    0.78    1.66
 -38  -2  -1    2.67    1.81
  38  -2   1    1.34    2.09
  38  -2   1    5.74    2.06
 -38  -2  -1    3.09    1.92
 -38  -2  -1    7.04    2.43
 -38   2  -1    2.07    1.51
  38   2   1    2.68    1.35
 -38   2  -1    4.85    1.88
 -38   2  -1    4.05    1.68
  38   2   1    4.28    2.00
  40  -2   1   16.96    3.03
 -40  -2  -1   16.11    3.29
 -40  -2  -1    9.45    2.71
  40   2   1   14.72    3.37
 -40   2  -1   11.24    2.67
 -40   2  -1   15.45    2.69
 -42  -2  -1    4.47    2.25
  42  -2   1   15.12    2.82
 -42  -2  -1    8.40    2.36
  42   2   1    7.40    2.27
  42   2   1    1.93    1.81
 -42   2  -1    8.82    2.36
 -42   2  -1    5.51    2.31
 -41  -3   1    2.34    2.00
  41  -3  -1    4.52    2.66
  41  -3  -1    2.17    2.55
 -41  -3   1    7.73    2.37
  41   3  -1    1.90    1.39
 -41   3   1    2.21    1.95
  41   3  -1    4.12    2.14
 -39  -3   1   27.24    3.72
 -39  -3   1   23.93    3.68
  39  -3  -1   20.24    3.52
  39  -3  -1   14.76    2.85
 -39   3   1   13.27    3.42
 -39   3   1   25.90    3.49
  39   3  -1   26.56    3.50
 -37  -3   1   16.13    3.16
 -37  -3   1   27.35    3.97
  37  -3  -1   21.94    3.68
 -37  -3   1   18.36    3.18
  37  -3  -1   10.56    2.39
  37   3  -1   19.90    2.98
 -37   3   1   10.89    2.26
 -37   3   1   21.50    3.04
 -35  -3   1    7.19    2.17
 -35  -3   1    5.08    2.11
  35  -3  -1    3.47    1.41
 -35  -3   1    5.84    2.45
  35  -3  -1    5.18    2.21
  35   3  -1    6.31    1.77
 -35   3   1    4.20    1.67
 -35   3   1    4.50    2.95
  35   3  -1    4.45    1.30
 -33  -3   1   11.57    2.72
 -33  -3   1    9.81    2.33
  33  -3  -1    7.47    1.73
 -33  -3   1    9.37    2.31
  33  -3  -1    9.62    2.55
  33   3  -1   11.69    2.14
 -33   3   1   10.15    2.10
 -33   3   1    6.46    1.91
 -31  -3   1   21.49    3.27
 -31  -3   1   19.89    3.18
 -31  -3   1   16.20    3.03
  31  -3  -1   19.26    3.31
  31  -3  -1   17.35    2.66
 -31   3   1   17.83    2.78
  31   3  -1   22.48    2.85
 -31   3   1   20.60    3.10
  31   3  -1   17.95    2.30
 -29  -3   1   59.28    5.38
  29  -3  -1   57.06    4.89
 -29  -3   1   61.00    5.41
  29  -3  -1   53.07    6.39
  29  -3  -1   55.34    5.45
 -29  -3   1   45.65    5.40
  29   3  -1   52.21    4.41
 -29   3   1   53.11    5.27
 -29   3   1   56.09    4.83
  29   3  -1   63.22    4.92
  27  -3  -1   31.75    3.30
 -27  -3   1   30.38    3.66
 -27  -3   1   33.21    3.80
  27  -3  -1   24.07    4.15
 -27   3   1   29.16    3.65
 -27   3   1   26.90    3.09
  27   3  -1   33.30    3.26
  27   3  -1   35.51    2.98
 -25  -3   1    4.09    1.59
 -25  -3   1    4.79    1.92
  25  -3  -1    3.53    1.56
  25  -3  -1    1.03    1.78
 -25  -3   1    2.79    1.71
  25   3  -1    4.45    1.35
 -25   3   1    2.70    1.33
 -25   3   1    5.16    1.36
  23  -3  -1   23.32    3.29
 -23  -3   1   33.85    3.95
 -23  -3   1   29.06    3.32
 -23  -3   1   29.87    3.44
  23  -3  -1   37.02    3.24
 -23   3   1   35.92    3.10
  23   3  -1   27.10    2.90
 -23   3   1   31.00    3.40
  21  -3  -1   60.21    4.91
 -21  -3   1   57.04    5.06
 -21  -3   1   48.78    4.97
 -21  -3   1   66.94    5.60
  21  -3  -1   55.71    5.13
  21   3  -1   70.69    4.52
 -21   3   1   59.41    5.11
 -21   3   1   69.08    4.84
  19  -3  -1   36.94    3.63
  19  -3  -1   37.82    4.00
 -19  -3   1   39.35    3.88
  19  -3  -1   43.55    3.98
 -19  -3   1   46.78    3.95
  19   3  -1   42.74    3.55
 -19   3   1   47.50    3.98
 -19   3   1   50.55    3.65
  17  -3  -1    2.38    1.20
  17  -3  -1    1.20    0.84
 -17  -3   1    1.62    1.28
 -17  -3   1    3.03    1.12
  17  -3  -1    1.43    1.03
  17   3  -1    2.81    0.91
 -17   3   1    3.97    1.04
 -17   3   1    2.44    0.96
  15  -3  -1   11.06    1.92
 -15  -3   1   11.31    1.80
  15  -3  -1   10.84    1.85
 -15  -3   1   13.64    2.07
  15  -3  -1    9.54    1.62
 -15   3   1   13.36    1.71
  15   3  -1   11.73    1.59
 -15   3   1   11.86    1.92
  13  -3  -1   39.51    3.26
 -13  -3   1   33.86    3.09
  13  -3  -1   35.80    3.14
 -13  -3   1   35.70    3.25
  13  -3  -1   31.11    3.11
 -13   3   1   37.80    3.22
 -13   3   1   39.65    3.04
  13   3  -1   35.84    2.94
  11  -3  -1   71.52    5.74
  11  -3  -1   65.83    5.34
  11  -3  -1   78.80    5.39
  11   3  -1   79.55    5.27
  11   3  -1   68.44    5.23
 -11   3   1   72.02    5.40
 -11   3   1   84.90    5.35
  -9  -3   1    2.29    0.70
  -9  -3   1    2.25    0.81
   9  -3  -1    2.14    0.59
   9  -3  -1    2.16    0.65
  -9   3   1    2.85    0.66
   9   3  -1    2.61    0.63
  -9   3   1    2.59    0.69
   9   3  -1    2.02    0.75
  -9   3   1    3.31    0.81
  -7  -3   1  151.42   10.34
   7  -3  -1  159.76   10.31
   7  -3  -1  138.88   10.34
  -7  -3   1  153.17   10.39
   7  -3  -1  165.65   10.31
   7   3  -1  155.77   10.29
  -7   3   1  162.77   10.39
  -7   3   1  149.83   10.38
   7   3  -1  150.31   10.29
  -7   3   1  163.43   10.37
   5  -3  -1  180.46   11.44
   5  -3  -1  179.05   11.49
  -5  -3   1  164.05   11.44
   5  -3  -1  166.83   11.50
  -5  -3   1  172.19   11.50
   5  -3  -1  183.45   11.38
  -5   3   1  178.30   11.49
   5   3  -1  165.09   11.40
   5   3  -1  170.06   11.44
  -5   3   1  174.21   11.49
  -5   3   1  169.53   11.50
  -3  -3   1    8.34    1.16
   3  -3  -1    6.64    1.08
   3  -3  -1    7.33    0.91
   3  -3  -1    7.49    1.06
  -3  -3   1    6.60    1.02
   3  -3  -1    6.58    1.14
   3   3  -1    7.95    1.18
  -3   3   1    7.42    1.03
  -3   3   1    7.03    1.07
   3   3  -1    8.93    1.43
  -3   3   1    9.87    0.93
   1  -3  -1   17.11    1.70
  -1  -3   1   16.46    1.68
  -1  -3   1   19.92    1.75
  -1  -3   1   18.53    1.30
   1  -3  -1   17.77    1.45
   1  -3  -1   15.34    1.60
   1  -3  -1   17.04    1.63
  -1   3   1   15.66    1.60
   1   3  -1   16.84    1.67
   1   3  -1   14.57    1.55
  -1   3   1   18.04    1.75
  -1   3   1   17.52    1.62
   1   3  -1   15.03    1.57
  -1   3   1   19.22    1.43
   1  -3   1  241.12   13.69
   1  -3   1  214.40   13.93
  -1  -3  -1  226.22   14.00
   1  -3   1  219.34   13.99
   1  -3   1  191.15   13.84
  -1  -3  -1  208.74   13.75
  -1  -3  -1  205.97   13.96
   1   3   1  210.21   14.17
   1   3   1  208.19   13.96
  -1   3  -1  211.35   14.02
  -1   3  -1  215.79   13.93
  -1   3  -1  198.15   13.84
   1   3   1  201.18   13.95
   1   3   1  213.31   13.72
   3  -3   1  287.25   18.36
   3  -3   1  290.16   18.41
   3  -3   1  268.03   18.33
  -3  -3  -1  288.10   18.19
  -3  -3  -1  294.59   18.45
  -3  -3  -1  270.27   18.41
  -3   3  -1  279.90   18.36
  -3   3  -1  272.24   18.47
   3   3   1  287.38   18.18
   3   3   1  262.34   18.37
  -3   3  -1  282.21   18.32
   3   3   1  298.89   18.67
   5  -3   1    8.89    1.20
  -5  -3  -1    9.67    1.20
  -5  -3  -1   10.33    1.27
   5  -3   1   12.30    1.13
   5  -3   1    9.55    1.18
   5  -3   1    8.02    1.13
   5   3   1   10.34    1.23
  -5   3  -1   10.54    1.21
   5   3   1    8.49    1.21
  -5   3  -1    9.60    1.13
   5   3   1   10.30    0.98
  -5   3  -1    9.50    1.22
   7  -3   1    3.74    0.67
   7  -3   1    2.24    0.61
  -7  -3  -1    3.02    0.73
  -7  -3  -1    4.01    0.96
   7  -3   1    2.64    0.66
   7   3   1    2.66    0.50
   7   3   1    3.32    0.90
  -7   3  -1    2.82    0.67
   7   3   1    2.75    0.65
  -7   3  -1    2.86    1.28
  -7   3  -1    2.37    0.63
   9  -3   1   62.50    4.37
   9  -3   1   55.64    4.37
   9  -3   1   66.95    4.46
  -9  -3  -1   59.54    4.46
  -9  -3  -1   58.86    4.45
  -9   3  -1   59.13    4.40
  -9   3  -1   68.98    4.37
   9   3   1   57.90    4.36
  -9   3  -1   59.23    4.48
   9   3   1   60.16    4.41
  11  -3   1  154.51    9.51
 -11  -3  -1  130.85    9.50
  11  -3   1  129.22    9.45
 -11  -3  -1  136.22    9.51
  11   3   1  134.15    9.34
  11   3   1  139.66    9.41
 -11   3  -1  131.18    9.51
 -11   3  -1  158.07    9.39
 -13  -3  -1   22.78    2.59
  13  -3   1   21.74    2.41
  13  -3   1   25.95    2.64
  13  -3   1   26.88    2.58
 -13  -3  -1   24.16    2.54
  13   3   1   25.32    2.35
 -13   3  -1   29.26    2.69
 -13   3  -1   29.87    2.42
  13   3   1   28.05    2.45
  15  -3   1    5.02    1.07
 -15  -3  -1    6.87    1.42
  15  -3   1    6.22    1.39
 -15  -3  -1    5.37    1.44
  15  -3   1    4.85    1.30
 -15   3  -1    8.45    1.30
 -15   3  -1    5.43    1.26
  15   3   1    5.83    1.14
  17  -3   1   73.04    5.78
 -17  -3  -1   75.17    5.84
  17  -3   1   79.94    5.96
  17  -3   1   79.71    5.64
 -17  -3  -1   71.96    5.76
  17   3   1   71.16    5.51
 -17   3  -1   80.58    5.55
 -17   3  -1   72.74    5.82
 -19  -3  -1  100.95    7.39
 -19  -3  -1   97.93    7.56
  19  -3   1  106.85    7.07
  19  -3   1   89.17    7.24
  19  -3   1   85.17    7.33
 -19  -3  -1   94.28    7.24
  19   3   1   98.43    6.99
 -19   3  -1   97.89    7.31
 -19   3  -1  104.67    7.00
 -21  -3  -1  107.46    7.71
 -21  -3  -1   94.79    7.48
  21  -3   1   92.38    7.67
 -21  -3  -1   96.42    7.82
 -21   3  -1  102.64    7.60
 -21   3  -1   98.30    7.17
  21   3   1  103.01    7.21
 -23  -3  -1    4.23    1.61
  23  -3   1    3.78    1.58
  23  -3   1    2.62    1.71
  23  -3   1    7.32    1.44
 -23  -3  -1    7.67    1.79
 -23  -3  -1    7.37    2.03
  23   3   1    4.47    1.29
 -23   3  -1    7.00    1.53
 -23   3  -1    6.44    1.42
  25  -3   1   32.39    3.71
 -25  -3  -1   22.43    3.87
 -25  -3  -1   35.80    3.73
 -25  -3  -1   31.01    3.67
 -25   3  -1   31.04    3.61
  25   3   1   34.71    3.27
 -25   3  -1   39.12    3.37
  27  -3   1   29.33    4.51
 -27  -3  -1   40.25    4.37
  27  -3   1   48.90    4.02
  27  -3   1   35.72    4.28
 -27  -3  -1   41.56    4.40
 -27  -3  -1   40.08    4.71
 -27   3  -1   36.66    4.24
  27   3   1   49.37    3.61
  27   3   1   41.61    4.22
 -27   3  -1   44.48    3.92
  29  -3   1   30.80    3.87
 -29  -3  -1   36.46    4.20
  29  -3   1   31.16    3.40
  29  -3   1   26.29    4.41
 -29  -3  -1   33.74    4.00
 -29  -3  -1   32.37    3.84
 -29   3  -1   29.13    3.77
 -29   3  -1   36.62    3.57
  29   3   1   33.80    3.44
  29   3   1   29.06    2.99
 -31  -3  -1    9.15    2.37
  31  -3   1   10.22    2.44
  31  -3   1   11.54    3.52
  31  -3   1    7.70    1.75
 -31  -3  -1   12.15    2.73
 -31  -3  -1   13.31    2.55
  31   3   1    9.04    1.53
 -31   3  -1    7.53    2.01
 -31   3  -1   11.39    2.05
  31   3   1   15.43    2.47
 -33  -3  -1    0.13    1.36
 -33  -3  -1    1.97    1.62
 -33  -3  -1    1.64    2.02
  33  -3   1   -0.35    1.63
  33  -3   1    1.72    1.21
  33   3   1    2.78    1.15
 -33   3  -1    1.95    1.45
  33   3   1    1.36    1.49
 -33   3  -1    1.54    1.37
  35  -3   1   15.88    2.68
 -35  -3  -1   19.94    3.34
  35  -3   1   24.26    3.59
 -35  -3  -1   19.97    3.43
 -35  -3  -1   18.84    3.31
 -35   3  -1   14.36    3.12
  35   3   1   23.81    3.09
 -35   3  -1   20.61    3.04
  35   3   1   17.39    2.48
 -37  -3  -1   20.63    3.41
 -37  -3  -1   16.18    2.90
 -37  -3  -1   12.51    2.85
  37  -3   1   15.67    2.85
  37   3   1   17.43    2.95
 -37   3  -1   14.59    2.77
 -39  -3  -1    6.30    2.40
  39  -3   1   11.51    2.70
  39  -3   1    2.62    1.52
 -39  -3  -1    8.49    2.64
  39   3   1    2.84    1.44
  39   3   1    5.34    3.82
 -39   3  -1    5.17    2.11
  41  -3   1    4.23    2.30
 -41  -3  -1   -1.50    1.57
 -41  -3  -1   -0.09    1.60
 -41   3  -1   -1.32    1.42
 -41   3  -1    1.18    1.68
  41   3   1   -2.26    1.87
  41   3   1   -0.49    1.23
 -40  -4   1    1.49    1.90
 -40  -4   1   -1.27    1.58
  40  -4  -1    3.25    2.35
 -40   4   1   -1.21    1.62
  40   4  -1   -3.55    1.70
 -38  -4   1    1.21    1.75
 -38  -4   1    0.43    1.49
 -38  -4   1    0.97    1.79
  38  -4  -1    1.07    1.82
  38  -4  -1   -0.68    1.20
  38   4  -1    1.09    1.63
  38   4  -1    1.14    1.09
 -38   4   1   -1.58    1.29
 -38   4   1    0.53    1.56
  36  -4  -1    0.24    1.48
 -36  -4   1    0.00    1.76
 -36  -4   1    0.68    1.92
 -36  -4   1   -0.81    1.42
  36  -4  -1    1.39    1.94
 -36   4   1   -0.76    1.26
  36   4  -1    0.89    1.53
  36   4  -1    0.09    0.98
 -36   4   1   -1.44    1.36
  34  -4  -1   -1.17    1.89
 -34  -4   1   -0.44    1.62
 -34  -4   1    1.23    1.35
  34  -4  -1    0.42    1.16
 -34  -4   1   -0.37    1.78
  34   4  -1    0.73    0.86
 -34   4   1   -1.00    1.25
 -34   4   1   -0.27    1.26
  34   4  -1   -0.46    1.29
  32  -4  -1   -0.11    1.76
  32  -4  -1   -0.17    2.17
  32  -4  -1    0.27    1.14
 -32  -4   1   -0.09    1.67
 -32  -4   1   -1.13    1.18
 -32  -4   1    0.30    1.69
 -32   4   1   -0.11    1.10
  32   4  -1   -0.11    0.83
 -32   4   1    0.66    1.29
  32   4  -1   -0.98    1.27
  30  -4  -1    2.96    2.00
  30  -4  -1    2.87    2.69
 -30  -4   1    1.98    1.90
 -30  -4   1    4.54    2.15
  30  -4  -1    2.92    1.15
 -30  -4   1    1.42    1.44
  30   4  -1    4.37    1.60
 -30   4   1    2.41    1.45
 -30   4   1    2.34    1.54
  30   4  -1    4.77    1.06
 -28  -4   1    2.21    1.85
  28  -4  -1   -0.76    2.33
  28  -4  -1    3.65    1.27
 -28  -4   1   -0.61    1.57
  28  -4  -1   -0.09    1.69
 -28  -4   1   -1.57    1.04
 -28   4   1    0.21    1.09
  28   4  -1    1.00    1.19
 -28   4   1    0.71    1.15
  26  -4  -1    6.75    2.07
 -26  -4   1   10.16    2.46
 -26  -4   1   12.59    2.57
  26  -4  -1    5.43    1.90
 -26  -4   1   10.16    2.13
 -26   4   1    7.50    1.84
  26   4  -1    4.32    1.42
  24  -4  -1    1.39    1.06
  24  -4  -1    0.99    1.35
  24  -4  -1   -2.21    1.48
 -24  -4   1    3.13    1.89
 -24  -4   1    0.91    1.13
 -24  -4   1   -0.89    1.29
 -24   4   1    0.04    1.07
  24   4  -1    2.11    0.79
 -24   4   1    1.45    1.17
  24   4  -1    0.04    0.94
 -22  -4   1    9.66    2.28
 -22  -4   1    9.95    1.93
  22  -4  -1    4.76    1.23
  22  -4  -1    5.18    1.70
  22  -4  -1    8.04    1.86
  22   4  -1    5.58    1.28
 -22   4   1    6.66    1.47
  20  -4  -1   23.40    2.90
 -20  -4   1   27.12    3.32
  20  -4  -1   32.73    3.41
 -20  -4   1   31.69    3.25
  20  -4  -1   28.38    3.30
  20   4  -1   31.62    2.90
 -20   4   1   33.39    3.27
 -20   4   1   38.03    3.03
 -18  -4   1   11.74    1.91
  18  -4  -1   10.92    1.81
  18  -4  -1   11.15    1.91
 -18  -4   1   13.58    2.26
  18  -4  -1   15.29    2.21
 -18   4   1   14.99    1.85
 -18   4   1   13.81    2.09
  18   4  -1   12.12    1.73
  16  -4  -1    8.44    1.63
  16  -4  -1    6.83    1.42
 -16  -4   1    8.10    1.56
  16  -4  -1    4.95    1.17
 -16  -4   1    9.28    1.80
  16   4  -1    9.59    1.48
 -16   4   1    6.79    1.39
 -16   4   1   10.96    1.62
  14  -4  -1    5.99    1.28
 -14  -4   1    9.09    1.76
 -14  -4   1    6.36    1.36
  14  -4  -1    4.96    1.16
  14  -4  -1    4.81    1.28
  14   4  -1    8.86    1.43
  14   4  -1    8.27    1.48
 -14   4   1    5.01    1.12
 -14   4   1    8.41    1.38
 -12  -4   1   10.09    1.87
  12  -4  -1    7.03    1.41
 -12  -4   1    7.77    1.36
  12  -4  -1    7.57    1.30
  12  -4  -1    7.54    1.34
  12   4  -1   10.35    1.48
 -12   4   1    8.05    1.65
 -12   4   1   11.03    1.57
  12   4  -1    7.90    1.49
  10  -4  -1   97.96    7.71
 -10  -4   1  106.33    7.82
  10  -4  -1  122.77    7.73
  10  -4  -1  116.31    7.70
 -10  -4   1  100.16    7.68
  10   4  -1  106.58    7.64
 -10   4   1  120.70    7.75
 -10   4   1  109.72    7.81
 -10   4   1  110.77    7.78
  10   4  -1  115.01    7.66
   8  -4  -1   18.89    1.79
   8  -4  -1   18.15    1.83
  -8  -4   1   17.01    2.03
   8  -4  -1   16.00    2.11
   8   4  -1   16.34    1.80
  -8   4   1   18.36    1.84
  -8   4   1   17.00    1.85
  -8   4   1   16.90    1.94
   8   4  -1   16.56    1.72
  -6  -4   1    2.23    0.71
   6  -4  -1    3.05    0.91
   6  -4  -1    1.97    0.62
   6  -4  -1    3.06    0.85
  -6  -4   1    2.63    0.87
   6  -4  -1    2.83    0.64
   6   4  -1    2.54    0.69
  -6   4   1    3.01    0.57
   6   4  -1    3.08    0.96
  -6   4   1    2.26    0.71
  -6   4   1    3.01    0.89
  -6   4   1    2.23    0.68
   4  -4  -1   71.81    5.01
   4  -4  -1   68.24    4.78
  -4  -4   1   70.40    5.04
   4  -4  -1   65.46    5.00
  -4  -4   1   65.22    4.93
   4  -4  -1   71.28    4.96
   4   4  -1   66.12    4.89
   4   4  -1   70.07    4.98
  -4   4   1   67.21    4.95
  -4   4   1   70.06    5.03
  -4   4   1   70.04    4.99
   2  -4  -1   54.39    3.85
  -2  -4   1   48.91    3.77
   2  -4  -1   47.78    3.80
   2  -4  -1   50.07    3.59
  -2  -4   1   49.06    3.43
   2  -4  -1   49.13    3.84
  -2  -4   1   51.48    3.87
  -2   4   1   50.80    3.86
   2   4  -1   52.49    3.85
  -2   4   1   56.43    3.57
   2   4  -1   48.11    3.75
   2   4  -1   48.94    3.76
  -2   4   1   52.15    3.84
  -2   4   1   46.55    3.78
   0  -4   1    4.58    0.90
   0  -4  -1    6.50    1.06
   0  -4   1    5.81    1.04
   0  -4  -1    6.61    1.25
   0  -4  -1    5.43    0.80
   0  -4   1    5.39    0.96
   0  -4   1    5.47    0.69
   0   4  -1    7.45    1.24
   0   4   1    3.91    0.84
   0   4   1    4.05    0.88
   0   4  -1    4.80    0.92
   0   4   1    5.96    0.74
   0   4  -1    4.93    0.89
   0   4   1    5.66    1.06
   2  -4   1   61.28    4.18
   2  -4   1   55.09    4.37
   2  -4   1   65.85    4.54
   2  -4   1   60.74    4.46
  -2  -4  -1   58.56    4.48
  -2  -4  -1   60.55    4.20
  -2  -4  -1   63.66    4.55
  -2   4  -1   59.72    4.45
   2   4   1   63.00    4.52
   2   4   1   59.03    4.48
   2   4   1   60.93    4.15
  -2   4  -1   58.15    4.36
  -2   4  -1   60.82    4.50
   4  -4   1    0.21    0.31
   4  -4   1    0.29    0.51
   4  -4   1    0.08    0.45
  -4  -4  -1    0.48    0.68
  -4  -4  -1    0.18    0.50
   4  -4   1    0.49    0.51
  -4  -4  -1    0.20    0.31
   4   4   1    0.39    0.50
  -4   4  -1    0.10    0.40
  -4   4  -1    0.65    0.50
   4   4   1   -0.03    0.57
  -4   4  -1   -0.09    0.43
   4   4   1    0.03    0.28
  -4   4  -1    0.41    0.61
   6  -4   1    3.34    0.78
  -6  -4  -1    4.02    0.90
   6  -4   1    3.75    0.73
   6  -4   1    2.88    0.80
  -6  -4  -1    3.71    0.97
   6  -4   1    3.82    0.91
  -6   4  -1    2.46    0.70
  -6   4  -1    4.14    0.85
  -6   4  -1    3.82    0.97
   6   4   1    3.09    0.76
   6   4   1    4.31    1.01
   6   4   1    3.16    0.55
  -8  -4  -1    1.50    0.71
  -8  -4  -1    0.95    0.93
   8  -4   1    1.44    0.64
   8  -4   1    1.75    0.74
   8   4   1    1.21    0.47
  -8   4  -1    1.39    0.70
  -8   4  -1    1.11    0.79
  -8   4  -1    1.42    0.70
   8   4   1    1.91    0.95
   8   4   1    1.36    0.65
 -10  -4  -1    0.09    0.90
  10  -4   1    0.59    0.73
  10  -4   1    0.88    0.73
 -10  -4  -1    0.86    0.94
  10  -4   1    1.08    0.76
 -10   4  -1    0.52    0.64
  10   4   1    0.28    0.72
  10   4   1    0.55    0.53
 -10   4  -1    0.13    0.78
  10   4   1    0.72    1.03
 -10   4  -1    0.23    0.91
  12  -4   1    3.71    1.00
 -12  -4  -1    3.67    1.04
 -12  -4  -1    4.22    1.43
  12  -4   1    3.49    1.03
  12  -4   1    2.84    0.98
 -12   4  -1    5.80    1.18
 -12   4  -1    2.78    0.98
 -12   4  -1    4.74    1.36
  12   4   1    2.74    0.96
  12   4   1    3.52    1.26
 -14  -4  -1    4.69    1.25
 -14  -4  -1    5.00    1.43
  14  -4   1    2.18    0.90
  14  -4   1    3.42    1.18
  14  -4   1    3.07    1.05
  14   4   1    3.70    1.21
 -14   4  -1    3.76    1.31
  14   4   1    3.59    1.04
 -14   4  -1    4.42    1.11
 -14   4  -1    2.93    1.04
  16  -4   1    1.27    0.98
 -16  -4  -1    0.11    0.73
 -16  -4  -1    0.21    0.99
  16  -4   1    0.32    0.77
  16  -4   1    0.28    0.90
  16   4   1    0.05    0.75
 -16   4  -1    1.29    0.89
  16   4   1    1.02    0.94
 -16   4  -1    0.55    0.78
  18  -4   1    3.18    1.29
  18  -4   1    3.30    0.97
  18  -4   1    4.81    1.36
 -18  -4  -1    6.63    1.87
 -18  -4  -1    2.92    1.16
  18   4   1    4.36    1.09
 -18   4  -1    5.85    1.51
 -18   4  -1    3.32    1.14
 -20  -4  -1    2.11    1.14
  20  -4   1    2.01    0.89
 -20  -4  -1    3.68    1.60
  20  -4   1    2.76    1.28
  20  -4   1    1.08    1.19
 -20   4  -1    2.89    1.08
 -20   4  -1    1.43    1.00
  20   4   1    1.78    0.98
 -22  -4  -1    1.59    1.57
  22  -4   1    0.65    1.30
 -22  -4  -1   -0.92    0.84
  22  -4   1   -0.46    1.10
 -22  -4  -1    0.39    1.26
 -22   4  -1    0.53    0.93
  22   4   1    1.37    1.01
 -22   4  -1    0.15    0.97
  24  -4   1    0.19    1.33
 -24  -4  -1    1.00    1.14
 -24  -4  -1    0.66    1.73
  24  -4   1    2.41    1.06
  24  -4   1    0.58    1.40
 -24  -4  -1    4.10    1.89
 -24   4  -1    0.32    1.03
 -24   4  -1    0.92    0.96
  24   4   1    0.76    1.11
  26  -4   1    3.58    1.20
  26  -4   1    1.22    1.61
 -26  -4  -1    2.16    1.84
 -26  -4  -1    3.57    1.79
  26  -4   1    2.90    1.91
 -26  -4  -1    2.19    1.48
 -26   4  -1    1.18    1.26
 -26   4  -1    4.01    1.43
 -28  -4  -1    4.47    1.82
 -28  -4  -1    5.54    2.10
  28  -4   1    6.58    1.61
 -28  -4  -1    8.44    2.54
  28  -4   1    6.81    2.21
  28  -4   1    4.69    2.23
  28   4   1    6.17    1.63
 -28   4  -1    3.99    1.64
  28   4   1   11.34    1.78
 -28   4  -1    7.70    1.75
  30  -4   1    1.03    2.04
  30  -4   1    2.38    1.86
 -30  -4  -1    2.96    1.95
  30  -4   1    3.64    1.32
 -30  -4  -1    3.27    2.11
 -30  -4  -1    2.64    1.47
  30   4   1    3.57    1.48
 -30   4  -1    3.29    1.46
 -30   4  -1    2.10    1.40
 -32  -4  -1    0.11    2.80
 -32  -4  -1    1.31    1.60
  32  -4   1    0.11    2.20
 -32  -4  -1    2.81    1.80
  32  -4   1    1.55    1.79
  32  -4   1    2.33    1.27
  32   4   1    0.89    1.51
 -32   4  -1   -0.32    1.18
 -32   4  -1    2.65    1.54
  32   4   1    2.04    1.03
 -34  -4  -1   -0.60    1.70
 -34  -4  -1   -1.21    1.26
 -34  -4  -1    1.19    1.69
  34  -4   1   -0.09    2.21
  34  -4   1    0.68    1.15
  34  -4   1   -0.91    1.58
  34   4   1   -0.02    0.94
 -34   4  -1   -1.94    1.02
  34   4   1   -0.19    1.47
 -34   4  -1    0.41    1.29
 -36  -4  -1    0.88    1.72
  36  -4   1   -0.43    1.30
 -36  -4  -1    0.28    1.73
 -36  -4  -1   -0.93    1.45
  36  -4   1   -0.14    1.67
  36   4   1   -0.10    1.01
  36   4   1    0.74    1.60
 -36   4  -1   -0.45    1.47
 -36   4  -1   -1.61    1.28
  38  -4   1    7.01    2.27
 -38  -4  -1    1.78    2.10
  38  -4   1    1.42    1.35
 -38  -4  -1    3.24    1.82
 -38   4  -1    3.70    1.88
 -38   4  -1   -0.68    1.59
  38   4   1    2.28    1.27
 -40  -4  -1    4.89    2.16
 -40  -4  -1   -0.08    1.89
  40  -4   1    5.33    2.30
  40   4   1    0.71    1.21
 -40   4  -1    2.21    1.91
  40   4   1    0.52    1.96
 -39  -5   1   12.58    3.21
 -39  -5   1    9.36    2.76
  39  -5  -1   16.42    3.01
 -39   5   1    8.61    2.44
  39   5  -1    6.77    1.54
  39   5  -1   11.27    2.56
 -37  -5   1    8.12    2.39
 -37  -5   1   10.85    3.25
  37  -5  -1   15.39    3.18
 -37  -5   1    4.70    2.13
  37  -5  -1    4.29    1.64
 -37   5   1    3.95    2.04
  37   5  -1    7.76    2.17
 -37   5   1    9.30    2.27
 -35  -5   1   -0.73    1.39
  35  -5  -1    3.88    1.96
 -35  -5   1    2.78    1.94
 -35  -5   1    2.79    2.21
  35  -5  -1   -0.85    1.43
  35  -5  -1   -0.15    2.44
 -35   5   1   -1.37    1.29
  35   5  -1    1.04    0.89
  35   5  -1    0.62    1.58
 -35   5   1    0.96    2.54
  33  -5  -1    0.42    2.12
  33  -5  -1    1.05    1.78
  33  -5  -1    0.31    1.30
 -33  -5   1    3.74    2.26
 -33  -5   1    1.27    1.54
 -33  -5   1    1.80    1.75
  33   5  -1   -0.63    1.37
  33   5  -1    1.74    0.87
 -33   5   1   -1.14    1.35
 -33   5   1    0.77    1.41
  31  -5  -1    5.35    2.29
  31  -5  -1    4.89    2.27
 -31  -5   1    5.61    2.13
 -31  -5   1   10.88    2.89
  31  -5  -1    7.82    1.87
 -31  -5   1    6.51    2.13
 -31   5   1    6.80    1.81
 -31   5   1    2.89    1.58
  31   5  -1    8.01    1.78
 -29  -5   1   18.34    4.49
  29  -5  -1   19.86    2.88
  29  -5  -1   11.42    2.92
 -29  -5   1   20.28    3.89
 -29  -5   1   15.28    2.90
 -29   5   1   11.78    2.60
 -29   5   1   23.55    2.86
  29   5  -1   20.88    2.11
 -27  -5   1   10.34    2.99
 -27  -5   1   13.27    2.65
  27  -5  -1    6.51    2.38
  27  -5  -1   10.76    2.42
 -27  -5   1   10.20    2.32
  27  -5  -1    8.03    1.72
 -27   5   1    7.23    1.84
  27   5  -1    6.55    1.67
  27   5  -1   12.24    1.72
  25  -5  -1    1.30    1.03
  25  -5  -1   -0.24    1.70
 -25  -5   1   -0.10    1.07
  25  -5  -1   -0.17    1.42
 -25  -5   1   -0.37    1.55
 -25   5   1    1.87    1.33
 -25   5   1    0.56    1.15
  25   5  -1   -0.10    1.04
 -23  -5   1    3.70    1.43
 -23  -5   1    2.78    1.70
  23  -5  -1    1.76    1.51
  23  -5  -1    2.06    1.10
  23  -5  -1    2.98    1.53
 -23   5   1    1.58    1.16
 -23   5   1    4.09    1.39
  23   5  -1    1.97    1.12
  21  -5  -1    9.95    2.10
  21  -5  -1    6.88    1.71
 -21  -5   1    9.89    1.93
  21  -5  -1    5.09    1.46
 -21  -5   1   11.04    2.48
 -21   5   1   12.71    1.97
 -21   5   1    7.19    1.57
  21   5  -1   10.54    1.80
 -19  -5   1   23.85    3.06
 -19  -5   1   24.63    2.82
  19  -5  -1   24.23    2.93
  19  -5  -1   23.22    2.90
  19   5  -1   25.03    2.56
 -19   5   1   23.46    2.83
 -19   5   1   29.11    2.73
  17  -5  -1   25.13    3.01
 -17  -5   1   26.61    2.92
 -17  -5   1   30.38    3.25
  17  -5  -1   24.93    2.89
  17  -5  -1   33.80    3.11
  17   5  -1   33.70    2.84
  17   5  -1   26.54    2.75
 -17   5   1   30.60    3.07
 -17   5   1   37.82    2.99
 -17   5   1   30.56    3.19
 -15  -5   1    7.84    1.52
 -15  -5   1    9.57    1.86
  15  -5  -1    7.92    1.58
  15  -5  -1    5.50    1.16
  15  -5  -1    7.41    1.38
 -15   5   1    6.90    1.34
  15   5  -1    8.86    1.48
 -15   5   1    9.07    1.85
  15   5  -1    7.76    1.48
  13  -5  -1    4.33    1.25
  13  -5  -1    3.84    1.05
 -13  -5   1    5.88    1.60
  13  -5  -1    4.73    1.15
 -13  -5   1    4.58    1.13
 -13   5   1    5.04    1.14
 -13   5   1    5.69    1.59
  13   5  -1    4.27    1.07
  13   5  -1    4.46    1.31
 -13   5   1    5.70    1.32
  11  -5  -1    2.55    0.86
 -11  -5   1    2.70    1.33
  11  -5  -1    1.72    1.00
  11  -5  -1    2.38    0.84
 -11  -5   1    2.00    0.90
 -11   5   1    2.69    1.31
 -11   5   1    1.73    0.87
  11   5  -1    3.17    1.25
  11   5  -1    2.54    0.93
 -11   5   1    2.50    1.05
 -11   5   1    4.39    0.97
   9  -5  -1    6.63    1.23
   9  -5  -1    7.74    1.51
   9  -5  -1   11.27    1.60
  -9  -5   1    9.33    1.73
  -9  -5   1    8.09    1.40
  -9   5   1    6.65    1.31
   9   5  -1    6.63    1.25
   9   5  -1    9.28    1.74
  -9   5   1    8.83    1.70
  -9   5   1    9.70    1.53
  -7  -5   1    0.60    1.09
  -7  -5   1    1.44    0.79
   7  -5  -1    1.04    1.04
   7  -5  -1    1.31    0.61
   7  -5  -1    1.24    0.72
  -7   5   1    1.93    0.66
  -7   5   1    0.66    0.65
   7   5  -1    1.59    0.81
  -7   5   1    0.57    0.81
   7   5  -1    0.62    0.94
  -7   5   1    1.48    1.17
  -5  -5   1   33.12    2.33
   5  -5  -1   32.50    2.59
  -5  -5   1   30.44    2.77
   5  -5  -1   31.02    3.88
  -5  -5   1   32.09    2.96
   5  -5  -1   27.58    2.83
   5  -5  -1   33.35    2.90
  -5   5   1   27.64    2.75
   5   5  -1   31.62    2.89
   5   5  -1   34.56    2.26
  -5   5   1   31.45    2.83
  -5   5   1   32.91    2.96
   5   5  -1   30.35    2.73
   3  -5  -1    0.18    0.57
  -3  -5   1    0.71    1.48
   3  -5  -1    0.56    0.41
   3  -5  -1    0.26    0.53
  -3  -5   1    0.06    0.32
   3  -5  -1   -0.06    0.96
  -3   5   1    0.18    0.50
   3   5  -1    0.60    0.58
  -3   5   1   -0.19    0.72
  -3   5   1    0.45    0.42
   3   5  -1    0.23    0.33
   3   5  -1    0.08    0.55
   3   5  -1   -0.51    0.77
  -3   5   1    0.35    0.64
   1  -5  -1   36.24    3.27
  -1  -5   1   40.76    2.89
  -1  -5   1   40.45    3.39
   1  -5  -1   43.29    3.49
  -1  -5   1   40.05    3.39
   1  -5  -1   36.83    2.98
   1  -5  -1   40.87    3.32
   1   5  -1   41.31    3.37
  -1   5   1   38.65    3.30
   1   5  -1   37.76    3.23
   1   5  -1   39.43    3.27
  -1   5   1   39.46    3.34
  -1   5   1   44.07    2.96
  -1   5   1   39.76    3.39
  -1  -5  -1   27.33    2.19
  -1  -5  -1   22.73    3.31
  -1  -5  -1   27.96    2.49
   1  -5   1   25.38    2.05
   1  -5   1   25.97    2.40
   1  -5   1   26.16    2.50
   1  -5   1   25.84    2.51
   1   5   1   27.39    2.57
  -1   5  -1   25.62    2.35
   1   5   1   27.13    2.06
   1   5   1   23.49    2.41
   1   5   1   25.35    2.46
  -1   5  -1   27.45    2.54
  -1   5  -1   28.92    2.56
  -3  -5  -1   48.87    4.04
  -3  -5  -1   54.72    4.50
   3  -5   1   47.39    3.97
  -3  -5  -1   51.63    3.70
   3  -5   1   52.63    4.07
   3  -5   1   55.17    3.70
   3   5   1   46.58    4.00
   3   5   1   51.44    4.12
   3   5   1   52.99    3.62
  -3   5  -1   50.78    3.94
  -3   5  -1   49.71    4.07
  -3   5  -1   52.64    4.08
  -5  -5  -1    6.78    1.52
  -5  -5  -1    5.86    0.87
  -5  -5  -1    5.06    1.27
   5  -5   1    4.54    0.82
   5  -5   1    4.65    1.00
   5  -5   1    4.84    1.09
   5  -5   1    6.08    1.32
  -5   5  -1    3.87    1.03
  -5   5  -1    4.21    1.00
   5   5   1    5.28    1.32
   5   5   1    5.39    0.88
  -5   5  -1    6.97    1.44
   5   5   1    4.00    1.02
  -7  -5  -1   44.98    3.76
   7  -5   1   47.85    3.38
   7  -5   1   39.19    3.55
   7  -5   1   41.72    3.56
  -7  -5  -1   41.81    3.63
   7  -5   1   45.78    3.62
   7   5   1   38.14    3.50
   7   5   1   44.85    3.17
  -7   5  -1   42.08    3.64
  -7   5  -1   43.80    3.66
  -7   5  -1   44.21    3.52
   7   5   1   40.12    3.64
  -9  -5  -1   35.86    3.34
   9  -5   1   40.97    3.06
   9  -5   1   38.84    3.26
  -9  -5  -1   34.32    3.23
   9  -5   1   32.43    3.16
  -9   5  -1   33.62    3.23
   9   5   1   34.12    3.26
  -9   5  -1   37.15    3.11
  -9   5  -1   32.39    3.23
   9   5   1   36.13    3.17
   9   5   1   35.47    2.76
 -11  -5  -1   65.34    5.39
 -11  -5  -1   64.22    5.34
  11  -5   1   78.16    5.25
  11  -5   1   72.75    5.33
  11  -5   1   58.87    5.60
 -11   5  -1   67.75    5.41
  11   5   1   71.94    4.93
 -11   5  -1   67.79    5.33
  11   5   1   67.40    5.26
  11   5   1   69.72    5.27
 -11   5  -1   80.02    5.30
 -13  -5  -1   64.84    5.30
 -13  -5  -1   67.20    5.37
  13  -5   1   73.25    5.27
  13  -5   1   66.58    5.13
  13  -5   1   58.53    5.17
  13   5   1   74.36    5.23
 -13   5  -1   69.81    5.32
  13   5   1   70.54    5.18
  13   5   1   69.01    4.88
 -13   5  -1   65.61    5.33
 -15  -5  -1   10.45    1.83
 -15  -5  -1   12.30    2.08
  15  -5   1   12.41    1.95
  15  -5   1    9.43    1.71
 -15   5  -1   13.78    1.80
  15   5   1   12.11    1.80
  15   5   1   11.43    1.78
 -15   5  -1   11.84    1.98
 -15   5  -1   11.72    1.99
 -17  -5  -1   86.40    6.75
  17  -5   1   91.83    6.61
 -17  -5  -1   77.08    6.56
  17  -5   1   83.87    6.59
 -17   5  -1   87.18    6.71
 -17   5  -1   91.65    6.67
  17   5   1   94.08    6.47
  17   5   1   83.92    6.33
  19  -5   1  106.91    7.90
 -19  -5  -1  106.98    8.01
  19  -5   1   99.85    7.92
  19  -5   1   92.95    7.61
 -19  -5  -1  108.49    8.06
 -19   5  -1  108.41    7.90
 -19   5  -1  106.21    8.03
  19   5   1  108.37    7.58
  19   5   1  113.30    7.68
  21  -5   1   79.26    6.63
 -21  -5  -1   87.27    6.81
  21  -5   1   82.21    6.62
  21  -5   1   77.55    6.29
 -21  -5  -1   81.25    6.65
 -21   5  -1   79.23    6.61
 -21   5  -1   86.24    6.61
  21   5   1   85.87    6.27
 -23  -5  -1    1.11    1.67
  23  -5   1    0.78    0.92
  23  -5   1    0.02    1.25
 -23  -5  -1    1.00    1.23
  23  -5   1    0.52    1.44
 -23   5  -1   -0.22    0.86
  23   5   1    0.00    1.00
 -23   5  -1    2.02    1.21
 -25  -5  -1    7.38    1.96
  25  -5   1    5.94    2.06
 -25  -5  -1    7.50    2.37
  25  -5   1    4.69    1.34
  25  -5   1    3.15    1.76
 -25  -5  -1    7.63    2.19
 -25   5  -1    5.09    1.60
  25   5   1    4.73    1.43
 -25   5  -1    6.99    1.68
  27  -5   1   13.16    3.08
  27  -5   1   23.96    2.81
 -27  -5  -1   23.31    3.73
  27  -5   1   14.91    3.04
 -27  -5  -1   19.83    3.58
 -27  -5  -1   21.52    3.17
 -27   5  -1   20.16    3.22
 -27   5  -1   20.61    2.76
  27   5   1   22.80    2.80
 -29  -5  -1   21.92    3.65
 -29  -5  -1   21.94    3.68
  29  -5   1   31.06    3.37
 -29  -5  -1   28.98    4.05
 -29   5  -1   26.30    3.17
  29   5   1   30.51    2.73
 -29   5  -1   24.92    3.64
  31  -5   1    6.57    2.33
  31  -5   1    8.38    3.49
 -31  -5  -1   14.75    3.31
 -31  -5  -1    5.54    2.04
  31  -5   1    7.09    1.78
 -31  -5  -1    6.15    2.18
 -31   5  -1   12.12    2.19
 -31   5  -1    4.31    1.73
  31   5   1    7.79    1.78
  33  -5   1   -1.01    1.63
  33  -5   1    0.22    1.05
 -33  -5  -1   -0.44    1.44
 -33  -5  -1    1.25    1.77
  33  -5   1   -0.56    1.96
 -33  -5  -1   -0.31    1.55
  33   5   1    0.16    0.94
 -33   5  -1    0.25    1.28
  33   5   1   -1.36    1.15
 -35  -5  -1    2.76    1.79
  35  -5   1    0.11    1.50
 -35  -5  -1    0.40    1.92
 -35  -5  -1    0.86    1.63
  35  -5   1    0.83    2.49
  35  -5   1    0.18    1.07
 -35   5  -1    0.89    1.54
  35   5   1    1.62    1.04
  35   5   1    2.30    1.69
 -35   5  -1    0.32    1.46
 -37  -5  -1    3.49    2.10
  37  -5   1    0.94    2.07
 -37  -5  -1    8.02    2.74
 -37  -5  -1    3.87    2.04
  37  -5   1    1.79    1.49
  37  -5   1    4.80    2.23
 -37   5  -1    5.92    2.00
  37   5   1    4.13    2.92
 -37   5  -1    1.44    1.60
  37   5   1    4.75    1.29
 -39  -5  -1   -0.52    1.70
 -39  -5  -1    6.65    2.46
  39  -5   1    4.48    2.58
  39   5   1   -0.98    1.90
  39   5   1   -1.20    1.06
 -39   5  -1   -2.02    1.53
 -40  -6   1    9.79    2.94
 -40   6   1    4.74    2.26
 -38  -6   1    5.46    2.15
  38  -6  -1    6.91    2.61
  38  -6  -1   -4.06    3.97
 -38  -6   1    2.64    2.15
 -38   6   1    7.19    2.91
 -38   6   1    1.50    1.81
  38   6  -1    0.87    1.73
  38   6  -1    0.19    1.06
 -36  -6   1    9.39    2.90
 -36  -6   1   12.38    2.78
  36  -6  -1   18.24    3.51
  36  -6  -1   10.38    3.11
  36  -6  -1   10.57    2.45
 -36   6   1   13.44    2.55
 -36   6   1   16.94    3.65
  36   6  -1   12.37    2.41
  36   6  -1   12.84    2.02
 -34  -6   1   25.40    3.91
 -34  -6   1   11.31    2.98
 -34  -6   1   14.17    3.04
  34  -6  -1   11.23    3.21
  34  -6  -1   18.51    3.57
  34  -6  -1   19.05    3.19
 -34   6   1   20.55    3.83
  34   6  -1   18.61    2.19
 -34   6   1   21.66    3.24
 -32  -6   1   14.37    3.22
  32  -6  -1   18.28    3.07
 -32  -6   1   19.31    3.77
  32  -6  -1   13.77    2.97
 -32  -6   1   13.79    3.10
  32   6  -1   19.30    2.10
  32   6  -1   16.73    2.67
 -32   6   1   16.58    3.52
 -32   6   1   22.32    2.97
  30  -6  -1    1.99    1.26
  30  -6  -1    1.67    2.10
 -30  -6   1    3.41    2.26
 -30  -6   1    2.34    1.58
 -30  -6   1    1.27    2.09
  30  -6  -1    3.50    1.98
 -30   6   1   -0.10    1.21
 -30   6   1    0.82    1.94
 -30   6   1    3.77    1.67
  30   6  -1    3.49    1.45
  30   6  -1    2.25    0.85
  28  -6  -1   10.94    2.58
  28  -6  -1   14.29    2.97
  28  -6  -1    9.96    2.02
 -28  -6   1   15.60    4.96
 -28  -6   1   13.77    2.88
 -28  -6   1   17.43    3.00
 -28   6   1   19.18    2.68
 -28   6   1   18.05    3.46
  28   6  -1    9.65    1.97
 -28   6   1   10.87    2.35
  28   6  -1   14.55    1.74
  26  -6  -1   60.56    5.78
 -26  -6   1   58.40    5.59
  26  -6  -1   53.33    5.20
 -26  -6   1   61.45    5.95
  26  -6  -1   53.02    7.29
 -26   6   1   54.17    5.49
  26   6  -1   58.42    4.34
  26   6  -1   69.49    5.11
 -26   6   1   54.96    6.76
 -24  -6   1   65.92    5.96
  24  -6  -1   49.37    5.22
  24  -6  -1   58.03    5.63
  24  -6  -1   57.67    5.60
 -24  -6   1   61.55    5.54
  24   6  -1   66.66    4.45
 -24   6   1   58.87    5.63
  24   6  -1   66.98    5.11
 -24   6   1   63.35    5.64
  22  -6  -1   19.29    2.92
  22  -6  -1   18.29    2.94
 -22  -6   1   18.83    2.73
 -22  -6   1   17.54    3.15
 -22   6   1   16.05    2.99
 -22   6   1   23.79    2.68
 -22   6   1   16.75    2.74
  22   6  -1   21.69    2.76
  20  -6  -1    0.90    1.11
 -20  -6   1    2.40    1.15
  20  -6  -1    2.34    1.42
 -20  -6   1    3.08    1.60
 -20   6   1    1.68    1.01
 -20   6   1    3.63    1.70
 -20   6   1    3.12    1.26
  20   6  -1    2.31    1.13
  18  -6  -1   13.00    2.29
 -18  -6   1   17.36    2.52
  18  -6  -1   17.01    2.33
 -18  -6   1   13.32    2.07
 -18   6   1   14.73    2.41
  18   6  -1   13.70    2.00
  18   6  -1   14.48    1.98
 -18   6   1   13.76    2.03
 -18   6   1   12.37    2.07
 -16  -6   1   14.76    2.28
 -16  -6   1   12.63    1.92
  16  -6  -1    9.33    1.64
  16  -6  -1   12.99    2.01
  16  -6  -1   10.08    1.91
  16   6  -1   14.15    1.95
  16   6  -1   11.76    1.77
 -16   6   1   14.31    2.01
 -16   6   1   13.77    2.37
 -16   6   1    9.94    1.75
 -14  -6   1   32.68    3.25
  14  -6  -1   39.16    3.29
  14  -6  -1   27.98    3.26
  14  -6  -1   36.13    3.27
 -14  -6   1   36.65    3.55
 -14   6   1   33.58    3.46
  14   6  -1   39.39    3.23
 -14   6   1   42.21    3.64
  14   6  -1   34.02    3.23
 -14   6   1   31.23    3.28
 -12  -6   1    5.66    1.56
 -12  -6   1    4.41    1.28
  12  -6  -1    4.67    1.12
  12  -6  -1    4.35    1.29
  12  -6  -1    5.01    1.14
 -12   6   1    5.94    1.34
  12   6  -1    5.31    1.17
 -12   6   1    6.23    1.65
 -12   6   1    5.26    1.24
 -12   6   1    6.57    1.14
  12   6  -1    5.12    1.46
  10  -6  -1   24.29    2.76
  10  -6  -1   26.96    2.55
 -10  -6   1   26.65    2.88
 -10  -6   1   22.57    2.66
  10  -6  -1   27.98    2.72
 -10   6   1   27.03    2.76
 -10   6   1   25.57    2.87
  10   6  -1   25.96    2.57
 -10   6   1   25.95    2.66
  10   6  -1   27.20    2.75
  -8  -6   1   60.91    4.85
   8  -6  -1   60.70    4.73
   8  -6  -1   58.35    4.41
  -8  -6   1   52.46    4.60
   8  -6  -1   63.52    4.69
   8  -6  -1   55.17    4.73
   8   6  -1   58.31    4.70
   8   6  -1   56.84    4.55
  -8   6   1   58.16    4.72
  -8   6   1   59.99    4.65
  -8   6   1   53.00    4.72
   6  -6  -1    2.92    1.21
   6  -6  -1    3.27    1.32
   6  -6  -1    3.09    0.81
  -6  -6   1    2.98    0.63
  -6  -6   1    3.05    1.09
  -6  -6   1    4.55    1.57
   6  -6  -1    3.78    1.08
   6   6  -1    2.51    0.96
   6   6  -1    2.71    1.44
  -6   6   1    4.42    1.60
  -6   6   1    5.88    0.96
  -6   6   1    2.14    0.96
  -6   6   1    2.85    1.11
   4  -6  -1   38.42    3.58
   4  -6  -1   40.66    3.67
  -4  -6   1   40.96    2.99
   4  -6  -1   40.51    3.53
  -4  -6   1   42.15    3.75
  -4  -6   1   36.61    3.46
   4  -6  -1   39.65    3.20
  -4   6   1   40.53    3.69
   4   6  -1   41.80    3.59
  -4   6   1   39.48    3.57
   4   6  -1   40.79    3.68
  -4   6   1   39.12    3.52
   4   6  -1   40.05    3.49
   2  -6  -1   83.11    6.60
   2  -6  -1   91.85    6.71
   2  -6  -1   84.25    6.24
  -2  -6   1   88.49    6.71
  -2  -6   1   90.08    6.72
   2  -6  -1   93.55    6.66
   2   6  -1   90.27    6.69
  -2   6   1  103.94    6.22
   2   6  -1   84.13    6.56
  -2   6   1   85.17    6.58
   2   6  -1   86.88    6.58
  -2   6   1   92.18    6.76
  -2   6   1   87.94    6.65
   0  -6  -1   37.50    3.48
   0  -6   1   37.19    3.41
   0  -6  -1   38.83    3.38
   0  -6   1   36.23    2.81
   0  -6  -1   37.16    2.94
   0  -6   1   38.13    3.48
   0   6   1   35.02    3.30
   0   6   1   33.38    3.32
   0   6   1   40.31    2.86
   0   6  -1   33.84    3.27
   0   6  -1   32.68    3.18
   0   6  -1   38.84    3.48
   0   6   1   35.18    3.45
   2  -6   1   19.47    1.74
   2  -6   1   15.16    2.30
  -2  -6  -1   18.33    2.40
  -2  -6  -1   15.42    1.75
  -2  -6  -1   17.34    2.22
   2  -6   1   18.97    2.29
   2  -6   1   16.75    2.20
   2   6   1   17.72    2.40
   2   6   1   17.58    2.20
  -2   6  -1   18.57    2.30
   2   6   1   17.10    2.23
   2   6   1   19.32    1.66
  -2   6  -1   16.11    2.30
  -2   6  -1   13.66    2.00
   4  -6   1   31.74    3.08
   4  -6   1   29.02    2.94
   4  -6   1   33.11    3.05
  -4  -6  -1   31.08    3.14
   4  -6   1   31.59    2.54
  -4  -6  -1   28.16    2.94
  -4  -6  -1   31.95    2.53
  -4   6  -1   27.90    2.79
  -4   6  -1   27.29    3.05
   4   6   1   28.21    2.93
   4   6   1   30.48    3.14
   4   6   1   30.93    2.38
  -4   6  -1   28.91    2.99
   6  -6   1  156.15   10.45
   6  -6   1  135.89   10.35
   6  -6   1  148.62   10.37
  -6  -6  -1  151.70   10.13
  -6  -6  -1  145.44   10.45
   6  -6   1  157.23   10.05
  -6  -6  -1  152.36   10.54
   6   6   1  154.03   10.48
   6   6   1  147.66    9.84
  -6   6  -1  146.03   10.41
  -6   6  -1  150.14   10.28
   6   6   1  139.25   10.33
  -6   6  -1  147.96   10.48
   8  -6   1   37.21    3.34
  -8  -6  -1   38.30    3.53
   8  -6   1   39.98    3.05
   8  -6   1   36.43    3.33
  -8  -6  -1   33.82    3.34
   8  -6   1   33.22    3.34
  -8   6  -1   34.73    3.18
   8   6   1   37.40    2.75
   8   6   1   35.02    3.27
  -8   6  -1   33.67    3.37
   8   6   1   34.60    3.39
  -8   6  -1   32.55    3.30
  10  -6   1    0.21    0.66
  10  -6   1    0.69    0.77
 -10  -6  -1    0.63    0.81
  10  -6   1    0.16    1.34
 -10  -6  -1    0.22    0.99
  10   6   1    0.07    0.73
  10   6   1    0.37    0.47
 -10   6  -1    0.25    1.04
 -10   6  -1   -0.50    0.77
  10   6   1    0.22    1.11
 -10   6  -1    0.31    0.73
  12  -6   1   26.74    2.53
  12  -6   1   26.32    2.69
  12  -6   1   21.81    2.61
 -12  -6  -1   25.67    2.85
 -12  -6  -1   24.49    2.71
 -12   6  -1   24.49    2.76
  12   6   1   24.79    2.17
 -12   6  -1   28.04    2.64
 -12   6  -1   23.95    2.76
  12   6   1   25.51    2.60
  12   6   1   26.98    2.73
  14  -6   1  152.68    9.93
 -14  -6  -1  127.77    9.99
  14  -6   1  141.99    9.80
  14  -6   1  121.70    9.86
 -14  -6  -1  146.95   10.16
  14   6   1  144.78    9.87
 -14   6  -1  137.74   10.09
  14   6   1  143.10    9.45
  14   6   1  145.16    9.88
 -14   6  -1  140.73   10.00
  16  -6   1   89.62    7.66
 -16  -6  -1  113.79    8.17
 -16  -6  -1  102.35    8.00
  16  -6   1   98.03    7.89
  16  -6   1  118.63    7.93
  16   6   1  110.82    7.77
  16   6   1  114.51    7.83
  16   6   1  107.41    7.42
 -16   6  -1  106.48    8.09
 -16   6  -1  114.28    8.04
  18  -6   1   42.20    3.64
  18  -6   1   31.77    3.57
 -18  -6  -1   37.70    3.85
 -18  -6  -1   34.21    3.60
 -18   6  -1   35.99    3.70
  18   6   1   38.34    3.40
 -18   6  -1   38.86    3.69
  18   6   1   34.01    3.06
  18   6   1   39.42    3.42
  20  -6   1    4.98    1.52
 -20  -6  -1    6.32    1.97
 -20  -6  -1    4.94    1.52
  20  -6   1    2.70    1.88
  20  -6   1    4.06    1.38
  20   6   1    5.76    1.37
 -20   6  -1    5.88    1.82
 -20   6  -1    8.12    1.61
 -20   6  -1    3.15    1.50
  20   6   1    5.02    1.52
 -22  -6  -1  131.05    9.62
  22  -6   1  119.84    9.20
  22  -6   1  117.78    9.40
 -22  -6  -1  115.83    9.34
 -22   6  -1  129.21    9.35
  22   6   1  131.33    9.07
 -22   6  -1  118.33    9.39
  24  -6   1   74.47    6.81
  24  -6   1   75.94    6.47
  24  -6   1   80.72    6.98
 -24  -6  -1   86.28    7.20
 -24  -6  -1   82.05    6.98
 -24   6  -1   79.77    6.97
 -24   6  -1   85.68    6.89
  24   6   1   92.91    6.54
  26  -6   1   35.38    4.41
  26  -6   1   28.30    4.23
  26  -6   1   36.25    3.80
 -26  -6  -1   35.67    4.43
 -26  -6  -1   41.20    4.36
 -26   6  -1   33.98    4.22
  26   6   1   41.00    3.88
 -26   6  -1   35.63    4.27
 -26   6  -1   44.50    3.89
  28  -6   1    0.35    0.92
 -28  -6  -1    2.32    1.73
  28  -6   1    0.67    1.73
  28  -6   1   -0.54    1.66
 -28  -6  -1   -2.32    1.79
 -28  -6  -1    0.10    2.01
  28   6   1    2.29    1.43
 -28   6  -1    1.96    3.58
 -28   6  -1    2.17    1.44
 -28   6  -1    2.29    1.46
  30  -6   1    5.84    1.54
 -30  -6  -1    5.34    2.35
  30  -6   1    9.15    2.60
  30  -6   1    3.85    1.91
 -30  -6  -1    9.85    2.50
 -30  -6  -1   12.61    2.80
 -30   6  -1   11.89    2.87
 -30   6  -1    5.67    1.93
 -30   6  -1   10.47    2.04
  30   6   1    6.35    1.75
  32  -6   1    9.15    2.70
  32  -6   1    3.55    2.23
 -32  -6  -1    9.75    2.51
 -32  -6  -1    8.47    2.72
 -32  -6  -1    8.01    2.44
  32  -6   1    7.49    1.90
  32   6   1    7.50    1.82
 -32   6  -1    5.85    1.96
 -32   6  -1   10.72    2.15
 -32   6  -1   10.84    2.88
  34  -6   1    9.14    2.08
 -34  -6  -1   10.45    2.77
  34  -6   1    8.73    2.90
  34  -6   1   15.61    3.43
 -34  -6  -1   21.11    4.34
 -34  -6  -1   13.28    2.84
 -34   6  -1   17.65    3.45
 -34   6  -1    9.74    2.05
 -34   6  -1   18.85    2.96
  34   6   1   18.76    2.79
  34   6   1   13.81    2.04
  36  -6   1    5.30    2.63
  36  -6   1    1.55    1.54
  36  -6   1    7.07    2.43
 -36  -6  -1    6.02    2.40
 -36  -6  -1    1.05    1.95
 -36  -6  -1    9.18    2.72
 -36   6  -1    8.64    2.91
  36   6   1    2.12    1.21
  36   6   1    3.90    1.86
 -36   6  -1    5.80    3.24
  38  -6   1   -1.20    2.30
  38  -6   1    6.90    2.36
 -38  -6  -1    5.32    2.30
 -38  -6  -1   -0.19    1.79
  38   6   1    2.38    1.93
  38   6   1   -0.15    1.07
 -38   6  -1    0.57    1.51
 -38   6  -1    4.70    2.86
  39  -7  -1   11.34    3.50
 -39  -7   1   20.79    4.66
 -39   7   1    9.87    2.56
  37  -7  -1   11.94    2.79
 -37  -7   1    6.07    2.66
  37  -7  -1    0.49    3.85
 -37  -7   1    3.91    2.36
  37   7  -1    1.30    1.09
 -37   7   1    4.34    2.05
 -37   7   1    7.68    3.01
  37   7  -1    3.20    1.98
  35  -7  -1    1.32    1.94
 -35  -7   1   -0.16    1.65
 -35  -7   1    1.92    1.63
  35  -7  -1   -0.36    2.18
  35  -7  -1   -1.08    1.40
 -35  -7   1    2.62    2.21
 -35   7   1    0.77    2.10
  35   7  -1   -0.29    0.86
  35   7  -1   -2.88    1.27
 -35   7   1   -0.35    1.37
 -33  -7   1    1.09    1.91
 -33  -7   1    3.93    2.55
  33  -7  -1   -0.62    2.09
 -33  -7   1    1.44    1.71
  33  -7  -1    2.38    1.50
  33  -7  -1    7.60    2.11
 -33   7   1    4.74    1.88
 -33   7   1    0.87    2.23
  33   7  -1    2.09    0.92
 -33   7   1   -1.62    1.19
  33   7  -1   -0.16    1.36
 -31  -7   1   13.63    2.99
 -31  -7   1   14.00    3.59
  31  -7  -1   15.34    3.12
  31  -7  -1    9.75    2.29
 -31  -7   1   13.52    3.00
 -31   7   1   10.88    2.61
 -31   7   1   17.44    3.59
 -31   7   1   21.19    2.97
  31   7  -1   15.96    1.80
  31   7  -1   15.15    2.47
 -29  -7   1   25.07    4.17
 -29  -7   1   32.52    3.97
  29  -7  -1   25.87    3.62
  29  -7  -1   24.85    4.30
 -29   7   1   31.51    4.10
 -29   7   1   31.92    4.25
  29   7  -1   34.44    3.53
  29   7  -1   32.56    2.64
  27  -7  -1    7.16    2.14
  27  -7  -1    4.46    1.58
 -27  -7   1    4.73    2.26
 -27  -7   1    7.37    2.22
  27  -7  -1    9.18    2.67
 -27   7   1   12.22    2.25
 -27   7   1   10.49    2.77
  27   7  -1    7.80    1.79
 -27   7   1    6.30    1.94
  27   7  -1    9.20    1.34
 -25  -7   1    8.29    2.63
  25  -7  -1   10.61    2.34
  25  -7  -1    4.73    2.22
 -25  -7   1    6.17    1.93
  25  -7  -1    4.95    1.78
  25   7  -1    6.99    1.30
 -25   7   1   12.84    2.15
  25   7  -1    7.34    1.75
 -25   7   1   14.27    2.92
 -25   7   1    8.29    1.90
  23  -7  -1   79.06    7.01
 -23  -7   1   78.88    6.83
  23  -7  -1   77.70    6.80
 -23  -7   1   85.33    7.28
  23   7  -1   88.99    6.48
 -23   7   1   86.82    7.15
 -23   7   1   81.45    7.00
  21  -7  -1   51.19    5.23
 -21  -7   1   57.97    5.53
 -21  -7   1   52.98    5.06
  21  -7  -1   53.05    5.04
  21   7  -1   59.45    4.79
 -21   7   1   69.01    5.06
  21   7  -1   57.59    4.84
 -21   7   1   54.99    5.34
 -21   7   1   57.40    5.28
  19  -7  -1    1.85    1.22
  19  -7  -1    1.52    0.90
  19  -7  -1    1.20    1.20
 -19  -7   1    1.79    1.10
 -19  -7   1    1.79    1.66
 -19   7   1    2.23    1.33
 -19   7   1    0.95    1.37
 -19   7   1    1.74    1.83
  19   7  -1    2.48    1.33
 -17  -7   1    3.08    1.11
 -17  -7   1    4.56    1.70
  17  -7  -1    2.64    1.10
  17  -7  -1    3.19    1.15
  17  -7  -1    4.03    1.46
 -17   7   1    5.49    1.82
  17   7  -1    2.66    1.06
 -17   7   1    3.25    1.23
 -17   7   1    5.56    1.48
  17   7  -1    3.59    1.46
  15  -7  -1    7.80    1.51
 -15  -7   1   12.71    2.59
 -15  -7   1    9.29    1.81
  15  -7  -1    8.67    1.80
  15  -7  -1    7.69    1.53
  15   7  -1    9.93    1.74
 -15   7   1    9.40    1.80
 -15   7   1   10.92    1.87
  15   7  -1   11.28    1.68
 -15   7   1   12.97    2.26
  13  -7  -1   54.67    5.04
 -13  -7   1   64.24    5.28
 -13  -7   1   51.84    4.94
  13  -7  -1   60.86    4.86
  13  -7  -1   63.25    4.97
  13   7  -1   59.35    4.95
 -13   7   1   69.71    5.17
  13   7  -1   61.95    4.86
 -13   7   1   62.23    5.19
 -13   7   1   63.25    5.15
 -11  -7   1   50.56    4.45
  11  -7  -1   47.56    4.50
  11  -7  -1   55.77    4.43
  11  -7  -1   50.86    4.23
 -11  -7   1   53.09    4.64
 -11   7   1   50.85    4.56
 -11   7   1   54.61    4.58
  11   7  -1   54.00    4.32
 -11   7   1   55.35    4.40
  11   7  -1   52.22    4.43
   9  -7  -1    7.24    1.58
   9  -7  -1    6.31    1.21
  -9  -7   1    8.56    1.67
   9  -7  -1   10.82    1.89
   9  -7  -1    7.38    1.43
  -9  -7   1    8.23    1.78
   9   7  -1    9.02    1.95
  -9   7   1    9.68    1.69
   9   7  -1    6.58    1.36
  -9   7   1    6.35    1.44
  -9   7   1    9.42    1.91
   7  -7  -1  144.41   10.47
   7  -7  -1  161.98   10.83
  -7  -7   1  152.01   10.87
   7  -7  -1  143.45   10.88
  -7  -7   1  158.76   11.01
   7  -7  -1  155.90   10.85
  -7   7   1  157.88   10.80
  -7   7   1  150.22   10.89
   7   7  -1  156.08   10.76
   7   7  -1  157.41   10.87
  -7   7   1  154.72   10.94
   5  -7  -1  124.67    9.01
  -5  -7   1  130.60    9.53
   5  -7  -1  139.48    9.50
  -5  -7   1  130.93    8.79
   5  -7  -1  123.32    9.43
   5  -7  -1  143.89    9.47
  -5  -7   1  128.21    9.40
  -5   7   1  125.99    9.33
  -5   7   1  131.00    9.47
   5   7  -1  129.32    9.41
   5   7  -1  131.48    9.36
   5   7  -1  136.08    9.46
  -5   7   1  134.11    9.53
  -3  -7   1   12.85    2.28
   3  -7  -1   11.88    1.65
   3  -7  -1   14.56    2.04
   3  -7  -1   11.28    2.16
  -3  -7   1   12.82    1.45
   3  -7  -1   13.87    2.26
  -3  -7   1   13.23    2.04
   3   7  -1   12.39    2.19
  -3   7   1    9.24    1.64
  -3   7   1   13.02    2.28
  -3   7   1   13.14    1.98
   3   7  -1   13.03    1.96
   3   7  -1   12.88    1.94
  -3   7   1   15.85    1.62
  -1  -7   1   -0.15    0.64
  -1  -7   1    0.31    0.52
   1  -7  -1   -0.08    1.14
  -1  -7   1    1.19    1.26
   1  -7  -1    0.20    0.75
   1  -7  -1   -0.14    0.58
  -1   7   1    0.34    0.88
  -1   7   1    0.63    1.14
   1   7  -1    0.29    0.86
   1   7  -1   -0.60    1.19
   1   7  -1    0.95    0.66
  -1   7   1    0.65    0.69
  -1   7   1   -0.04    0.75
   1   7  -1    0.10    0.86
  -1  -7  -1   24.86    2.36
  -1  -7  -1   26.08    3.01
  -1  -7  -1   28.07    2.86
   1  -7   1   24.90    2.82
   1  -7   1   27.16    2.97
   1  -7   1   27.66    2.31
  -1   7  -1   24.56    2.73
   1   7   1   29.36    3.06
   1   7   1   22.17    2.78
   1   7   1   24.84    2.75
   1   7   1   30.70    2.30
  -1   7  -1   23.88    2.67
  -1   7  -1   25.89    2.95
   3  -7   1   84.80    6.40
  -3  -7  -1   89.17    6.54
   3  -7   1   91.45    6.48
   3  -7   1   74.72    6.23
  -3  -7  -1   80.30    5.85
   3  -7   1   76.86    5.80
  -3  -7  -1   83.08    6.38
   3   7   1   83.74    6.38
  -3   7  -1   82.48    6.38
  -3   7  -1   82.12    6.42
   3   7   1   85.33    6.46
  -3   7  -1   81.19    6.22
   3   7   1   78.83    6.34
   3   7   1   85.76    5.72
  -5  -7  -1   37.69    3.70
   5  -7   1   38.04    3.61
   5  -7   1   35.84    3.50
   5  -7   1   41.01    3.63
  -5  -7  -1   37.56    3.55
  -5  -7  -1   37.27    2.99
   5  -7   1   36.71    3.04
  -5   7  -1   36.34    3.56
   5   7   1   37.02    2.85
  -5   7  -1   40.46    3.44
   5   7   1   37.59    3.49
  -5   7  -1   37.78    3.62
   5   7   1   37.87    3.63
   7  -7   1   -0.23    0.76
   7  -7   1    0.14    0.55
   7  -7   1    0.43    0.79
  -7  -7  -1    0.58    0.87
  -7  -7  -1    1.08    1.14
   7  -7   1   -0.27    1.01
  -7  -7  -1   -0.21    0.49
   7   7   1   -0.16    0.74
   7   7   1    0.46    0.45
  -7   7  -1   -0.26    0.93
  -7   7  -1    0.35    0.74
  -7   7  -1   -0.14    0.76
   7   7   1   -0.45    1.02
  -9  -7  -1   73.74    5.76
  -9  -7  -1   66.22    5.61
   9  -7   1   73.45    5.24
   9  -7   1   71.34    5.53
   9  -7   1   65.31    5.65
   9  -7   1   72.10    5.58
   9   7   1   71.57    4.90
  -9   7  -1   64.50    5.58
   9   7   1   66.85    5.45
  -9   7  -1   71.66    5.44
   9   7   1   72.16    5.63
  -9   7  -1   68.30    5.56
  11  -7   1   98.59    7.11
 -11  -7  -1  102.07    7.58
  11  -7   1  104.61    7.38
 -11  -7  -1   90.19    7.42
  11  -7   1   91.98    7.36
  11   7   1   99.37    7.38
 -11   7  -1   97.72    7.52
  11   7   1   98.52    6.72
 -11   7  -1  110.11    7.31
  11   7   1   96.36    7.29
 -11   7  -1   95.97    7.41
  13  -7   1    4.87    1.19
  13  -7   1    5.64    1.31
  13  -7   1    4.88    1.35
 -13  -7  -1    5.28    1.42
 -13  -7  -1    6.19    1.66
 -13   7  -1    9.12    1.54
 -13   7  -1    6.43    1.65
  13   7   1    5.16    1.29
  13   7   1    6.30    1.62
 -13   7  -1    3.53    1.10
  13   7   1    7.00    1.07
  15  -7   1    0.14    0.64
 -15  -7  -1   -0.30    0.98
 -15  -7  -1   -0.69    0.71
  15  -7   1    0.31    0.90
  15  -7   1    0.97    0.92
  15   7   1    0.44    0.89
  15   7   1    0.63    1.19
 -15   7  -1   -0.09    0.61
 -15   7  -1   -0.78    0.88
 -15   7  -1   -0.79    1.18
  15   7   1    0.39    0.48
 -17  -7  -1    6.50    1.63
  17  -7   1    7.68    1.74
 -17  -7  -1    9.09    2.18
  17  -7   1    5.49    1.37
  17  -7   1    3.72    1.26
 -17   7  -1    4.55    1.32
 -17   7  -1   10.66    1.92
  17   7   1    5.94    1.01
  17   7   1    9.51    1.97
  17   7   1    6.86    1.46
 -17   7  -1    8.81    1.98
 -19  -7  -1   68.88    5.98
  19  -7   1   63.40    5.97
 -19  -7  -1   73.54    6.26
  19  -7   1   73.13    5.87
  19   7   1   82.56    5.84
  19   7   1   76.68    5.80
 -19   7  -1   69.35    6.12
 -19   7  -1   75.94    6.13
  19   7   1   69.41    5.28
  21  -7   1   31.61    3.47
 -21  -7  -1   27.27    3.63
  21  -7   1   26.17    3.49
 -21  -7  -1   27.05    3.38
  21   7   1   28.77    2.75
  21   7   1   31.82    3.24
  21   7   1   35.32    3.33
 -21   7  -1   31.69    3.62
 -21   7  -1   31.52    3.65
  23  -7   1    1.29    1.45
 -23  -7  -1   -0.51    1.44
 -23  -7  -1    0.59    1.14
  23  -7   1   -0.52    0.91
  23  -7   1    0.31    1.25
  23   7   1    1.04    1.14
 -23   7  -1    1.07    1.78
 -23   7  -1    1.55    1.27
  23   7   1    1.14    0.75
 -23   7  -1    0.13    1.09
 -25  -7  -1   16.73    3.61
 -25  -7  -1   13.30    2.69
  25  -7   1    8.39    2.14
  25  -7   1   18.09    3.13
  25   7   1   16.25    2.45
  25   7   1   13.65    2.04
 -25   7  -1   22.11    2.76
 -25   7  -1   13.24    2.48
 -25   7  -1   16.17    3.10
  27  -7   1   38.23    4.42
  27  -7   1   43.25    4.93
 -27  -7  -1   47.86    5.11
 -27  -7  -1   51.13    5.44
  27  -7   1   51.03    5.23
 -27   7  -1   48.53    5.01
  27   7   1   47.78    4.16
 -27   7  -1   53.33    5.26
  27   7   1   54.06    4.66
 -29  -7  -1   13.11    3.08
 -29  -7  -1   17.74    3.33
  29  -7   1   12.98    2.84
  29  -7   1    8.85    1.88
 -29  -7  -1   11.21    2.70
  29  -7   1   11.50    2.55
  29   7   1   14.68    1.84
 -29   7  -1   14.87    3.27
 -29   7  -1   19.82    2.81
  29   7   1   14.67    2.53
 -29   7  -1   10.69    2.39
  31  -7   1   -0.11    1.83
 -31  -7  -1   -1.11    1.16
  31  -7   1   -1.15    0.77
 -31  -7  -1   -0.63    1.71
  31  -7   1    0.05    1.85
 -31  -7  -1   -2.38    1.91
 -31   7  -1   -0.44    1.48
  31   7   1   -0.79    0.80
 -31   7  -1   -0.82    1.77
  31   7   1   -1.23    1.06
 -31   7  -1    0.01    1.41
 -33  -7  -1    4.52    1.95
 -33  -7  -1    3.24    2.28
  33  -7   1    3.85    2.11
  33  -7   1   -1.82    1.75
 -33  -7  -1    3.81    2.14
  33  -7   1    1.63    1.33
 -33   7  -1   -0.16    1.49
  33   7   1    2.35    1.60
 -33   7  -1    4.83    2.02
  33   7   1    1.50    1.00
 -33   7  -1    4.03    1.65
 -35  -7  -1    5.34    2.40
  35  -7   1    4.16    1.65
  35  -7   1    4.07    2.41
 -35  -7  -1   11.45    2.90
  35  -7   1    4.82    2.58
 -35  -7  -1    6.33    2.55
  35   7   1    4.18    1.17
 -35   7  -1    5.62    1.93
 -35   7  -1    1.16    1.71
  35   7   1    4.27    1.79
 -35   7  -1    9.12    2.94
 -37  -7  -1   21.67    4.33
  37  -7   1   10.47    3.22
  37  -7   1   23.30    4.02
  37   7   1   14.63    2.82
 -37   7  -1   14.71    2.86
 -37   7  -1   19.94    3.86
  36  -8  -1   -1.27    2.87
 -36  -8   1   -1.49    1.31
  36  -8  -1    4.74    2.22
 -36  -8   1    2.40    2.11
 -36   8   1    0.45    2.59
 -36   8   1   -0.75    1.46
 -34  -8   1   -0.44    1.69
  34  -8  -1    0.99    2.13
  34  -8  -1   -1.05    0.86
  34  -8  -1    4.47    2.44
 -34  -8   1   -1.03    1.99
 -34  -8   1   -1.39    1.29
  34   8  -1   -1.75    1.32
 -34   8   1   -0.17    2.14
 -34   8   1    2.28    2.28
 -34   8   1   -1.82    1.57
  32  -8  -1   -0.82    1.00
  32  -8  -1    1.34    2.04
 -32  -8   1   -0.86    1.77
 -32  -8   1   -0.99    1.11
  32  -8  -1    2.02    2.01
 -32  -8   1   -2.40    1.98
 -32   8   1   -0.57    1.49
  32   8  -1   -2.39    1.51
 -32   8   1   -1.00    2.17
 -32   8   1   -1.93    1.25
 -30  -8   1    0.96    1.42
  30  -8  -1    3.34    2.00
  30  -8  -1    0.79    1.91
 -30  -8   1   -0.12    1.64
  30  -8  -1   -0.76    1.53
 -30   8   1    0.87    2.02
 -30   8   1    4.82    1.74
 -30   8   1    1.10    1.32
  30   8  -1    0.88    1.39
  28  -8  -1    5.46    1.77
  28  -8  -1    6.81    2.05
  28  -8  -1   13.35    3.30
 -28  -8   1   10.24    2.58
 -28  -8   1   10.25    3.34
 -28   8   1    5.05    1.61
 -28   8   1    9.41    2.54
  28   8  -1    6.70    1.75
 -26  -8   1    5.85    2.42
  26  -8  -1    1.49    1.23
 -26  -8   1    3.23    1.57
  26  -8  -1    5.21    2.07
  26  -8  -1    3.18    1.87
 -26   8   1    6.62    2.65
  26   8  -1    5.21    1.57
 -26   8   1    7.55    1.89
 -26   8   1    3.01    1.49
  24  -8  -1    2.45    1.42
  24  -8  -1    9.10    2.27
 -24  -8   1    3.70    1.67
 -24  -8   1    6.24    2.52
  24  -8  -1    5.79    1.81
 -24   8   1    5.85    1.71
 -24   8   1   10.17    2.77
 -24   8   1    8.66    1.98
  24   8  -1    5.71    1.61
  22  -8  -1   -1.72    0.83
 -22  -8   1   -0.51    0.95
  22  -8  -1    0.83    1.38
 -22  -8   1    0.75    1.59
  22  -8  -1    0.04    1.34
 -22   8   1    0.60    1.20
  22   8  -1   -0.37    1.34
 -22   8   1    0.87    1.34
  22   8  -1   -0.73    1.09
 -22   8   1    0.15    1.61
  20  -8  -1   25.08    3.33
  20  -8  -1   25.25    3.26
 -20  -8   1   25.93    3.66
 -20  -8   1   23.54    3.22
  20  -8  -1   29.50    3.40
 -20   8   1   34.55    3.38
  20   8  -1   23.94    3.07
  20   8  -1   29.24    3.13
 -20   8   1   30.16    3.55
 -20   8   1   27.08    3.65
  18  -8  -1   29.52    3.30
  18  -8  -1   30.70    3.49
 -18  -8   1   26.88    3.26
  18  -8  -1   25.30    3.16
 -18  -8   1   26.01    3.54
  18   8  -1   26.36    3.11
  18   8  -1   29.03    3.02
 -18   8   1   34.01    3.36
 -18   8   1   29.34    3.47
 -18   8   1   26.89    3.35
 -16  -8   1   15.15    2.56
 -16  -8   1   12.84    2.16
  16  -8  -1   10.23    2.12
  16  -8  -1   10.79    1.87
  16   8  -1   13.23    2.72
  16   8  -1   12.04    2.44
 -16   8   1    9.00    1.83
 -16   8   1   14.73    2.67
 -16   8   1   13.34    2.28
  14  -8  -1    1.48    1.15
  14  -8  -1    1.27    1.06
 -14  -8   1    0.28    0.85
  14  -8  -1    0.76    0.84
 -14  -8   1    1.86    1.55
 -14   8   1    1.31    1.34
 -14   8   1    0.56    1.05
  14   8  -1    1.16    0.86
 -14   8   1    0.76    0.92
  14   8  -1    0.87    1.24
  12  -8  -1   26.40    3.09
 -12  -8   1   25.39    3.14
  12  -8  -1   23.90    2.69
  12  -8  -1   28.66    2.97
 -12  -8   1   25.68    2.93
 -12   8   1   28.08    3.18
  12   8  -1   25.77    2.98
  12   8  -1   24.85    2.70
 -12   8   1   28.81    3.12
 -12   8   1   25.64    3.57
  10  -8  -1   65.51    5.44
 -10  -8   1   61.17    5.37
 -10  -8   1   65.32    5.58
  10  -8  -1   70.08    5.40
  10  -8  -1   59.55    5.04
  10  -8  -1   64.34    5.52
 -10   8   1   66.42    5.55
 -10   8   1   74.15    5.63
  10   8  -1   65.61    5.40
 -10   8   1   67.71    5.31
  10   8  -1   62.32    5.23
   8  -8  -1   31.16    3.36
   8  -8  -1   29.95    2.85
  -8  -8   1   30.94    3.41
   8  -8  -1   35.42    3.30
  -8  -8   1   29.24    3.15
   8  -8  -1   30.23    3.31
  -8   8   1   32.28    3.17
  -8   8   1   30.92    3.28
  -8   8   1   34.24    3.47
   8   8  -1   28.62    3.29
   8   8  -1   32.74    3.13
   6  -8  -1   16.76    1.96
   6  -8  -1   17.33    2.46
  -6  -8   1   16.95    1.68
  -6  -8   1   16.75    2.28
   6  -8  -1   16.95    2.44
  -6  -8   1   19.05    2.60
   6  -8  -1   19.37    2.40
   6   8  -1   16.39    2.44
   6   8  -1   19.98    1.60
  -6   8   1   15.81    2.37
  -6   8   1   14.70    2.47
   6   8  -1   17.12    2.23
   6   8  -1   15.88    2.23
  -6   8   1   16.74    2.29
   4  -8  -1    5.26    1.05
  -4  -8   1    6.07    1.71
   4  -8  -1    7.85    1.93
  -4  -8   1    6.15    0.96
   4  -8  -1    6.45    1.59
  -4  -8   1    4.40    1.24
   4  -8  -1    5.93    1.32
   4   8  -1    8.83    1.14
  -4   8   1    8.98    1.35
  -4   8   1    7.21    1.72
  -4   8   1    5.58    1.40
   4   8  -1    5.28    1.40
   4   8  -1    5.20    1.30
  -4   8   1    4.68    1.20
   4   8  -1    6.10    1.73
  -2  -8   1   95.63    6.97
  -2  -8   1   86.13    6.12
  -2  -8   1   91.87    6.87
   2  -8  -1   90.49    6.89
   2  -8  -1   93.48    6.81
   2  -8  -1   81.26    6.24
  -2   8   1   84.23    6.69
   2   8  -1   86.02    6.77
  -2   8   1   88.28    6.84
   2   8  -1   88.68    6.74
  -2   8   1   80.99    6.72
   2   8  -1   81.26    6.62
   0  -8   1   73.91    5.97
   0  -8   1   69.44    5.23
   0  -8  -1   68.07    5.32
   0  -8  -1   75.63    5.89
   0  -8   1   74.30    5.91
   0  -8  -1   73.46    5.97
   0   8   1   73.52    5.89
   0   8   1   71.61    5.92
   0   8  -1   69.71    5.76
   0   8  -1   69.52    5.70
   0   8   1   71.50    5.83
   0   8  -1   72.57    5.87
   0   8   1   82.59    5.23
   2  -8   1   46.71    3.82
  -2  -8  -1   54.19    4.49
  -2  -8  -1   50.94    4.56
   2  -8   1   51.77    4.49
  -2  -8  -1   47.11    3.86
   2  -8   1   51.22    4.46
  -2   8  -1   48.90    4.35
   2   8   1   52.80    3.77
   2   8   1   48.24    4.37
   2   8   1   49.27    4.49
  -2   8  -1   51.15    4.29
  -2   8  -1   50.45    4.47
   2   8   1   46.97    4.37
  -4  -8  -1   -0.06    0.99
   4  -8   1   -0.04    0.78
  -4  -8  -1   -0.33    0.47
   4  -8   1   -0.29    0.51
  -4  -8  -1   -0.02    0.69
   4  -8   1   -0.22    0.74
   4  -8   1    0.23    1.14
  -4   8  -1    0.02    0.67
   4   8   1   -0.32    0.72
   4   8   1   -0.36    1.07
   4   8   1    0.28    0.41
  -4   8  -1    0.28    0.77
  -4   8  -1   -0.22    1.13
  -4   8  -1    0.56    0.84
   4   8   1   -0.25    0.73
  -6  -8  -1   25.59    3.13
   6  -8   1   30.38    3.21
   6  -8   1   25.61    3.06
  -6  -8  -1   29.00    3.12
  -6  -8  -1   29.46    2.53
   6  -8   1   31.94    3.13
   6  -8   1   27.74    2.60
  -6   8  -1   27.97    3.18
   6   8   1   27.07    3.18
   6   8   1   31.45    3.12
   6   8   1   29.04    3.11
  -6   8  -1   27.17    2.88
  -6   8  -1   29.16    3.19
   6   8   1   31.54    2.37
   8  -8   1    8.06    1.48
  -8  -8  -1    6.86    1.59
   8  -8   1    5.91    1.14
   8  -8   1    9.37    1.97
  -8  -8  -1    8.81    1.32
  -8  -8  -1    8.61    1.92
   8  -8   1    8.32    1.78
  -8   8  -1    8.68    1.62
  -8   8  -1   10.56    2.12
   8   8   1    6.31    1.46
  -8   8  -1    6.29    1.44
   8   8   1    8.16    2.05
   8   8   1    8.21    1.04
 -10  -8  -1   12.56    2.42
  10  -8   1   12.44    2.14
  10  -8   1   11.78    2.13
 -10  -8  -1   11.88    2.13
  10  -8   1   11.49    1.77
  10  -8   1   13.89    2.18
 -10   8  -1    9.94    1.86
 -10   8  -1   12.92    2.42
  10   8   1    9.89    1.27
  10   8   1   12.50    2.23
  10   8   1   12.64    2.04
 -10   8  -1   12.98    2.00
 -12  -8  -1   -0.19    1.11
  12  -8   1    0.00    0.86
 -12  -8  -1   -0.62    0.86
  12  -8   1   -0.28    0.69
  12  -8   1    0.32    0.86
 -12   8  -1    0.35    1.19
  12   8   1    1.17    0.92
 -12   8  -1    0.12    0.59
  12   8   1    0.32    0.46
 -12   8  -1   -0.26    0.89
  12   8   1    0.39    1.18
  14  -8   1    0.93    1.01
 -14  -8  -1    2.22    1.39
  14  -8   1    1.12    0.90
  14  -8   1    1.19    1.05
 -14  -8  -1    2.23    1.17
  14   8   1    1.98    1.14
 -14   8  -1    2.35    1.25
  14   8   1    3.75    1.42
 -14   8  -1    2.28    1.12
 -14   8  -1    1.16    1.40
 -16  -8  -1    1.46    1.39
 -16  -8  -1   -0.05    0.90
  16  -8   1   -0.67    0.94
  16  -8   1    0.52    0.91
  16  -8   1    0.79    1.10
  16   8   1    0.19    0.95
 -16   8  -1   -0.15    1.43
 -16   8  -1   -1.01    1.12
 -16   8  -1    0.40    1.31
  16   8   1   -1.12    2.06
 -18  -8  -1    0.47    1.02
  18  -8   1   -0.19    0.86
  18  -8   1    0.93    1.11
  18  -8   1   -0.04    1.20
 -18  -8  -1    0.24    1.35
  18   8   1    0.39    0.61
 -18   8  -1   -0.24    1.42
  18   8   1    1.46    1.05
 -18   8  -1    0.29    0.97
 -18   8  -1   -0.53    1.08
  18   8   1    1.59    1.42
  20  -8   1    0.89    1.31
 -20  -8  -1    0.22    1.35
  20  -8   1    0.01    0.95
 -20  -8  -1    0.57    1.11
  20  -8   1    2.25    1.47
 -20   8  -1    0.07    0.95
 -20   8  -1    1.37    1.55
  20   8   1    2.88    1.64
 -20   8  -1    1.47    1.29
  20   8   1    1.54    1.18
 -22  -8  -1    2.63    1.32
  22  -8   1    2.77    2.15
  22  -8   1    3.81    1.67
 -22  -8  -1    4.72    2.19
  22  -8   1    0.63    1.10
  22   8   1    2.43    1.37
 -22   8  -1    1.99    1.68
  22   8   1    3.07    1.73
 -22   8  -1    3.77    1.60
 -22   8  -1    1.68    1.34
 -24  -8  -1   -1.15    2.67
  24  -8   1    0.30    1.25
  24  -8   1   -0.19    0.98
 -24  -8  -1    0.69    1.77
  24  -8   1    1.57    1.57
  24   8   1    0.08    1.31
  24   8   1    0.20    1.13
 -24   8  -1    0.96    1.02
 -24   8  -1    1.45    1.41
 -24   8  -1    0.45    1.68
  26  -8   1   -0.31    1.09
 -26  -8  -1   -0.36    1.01
  26  -8   1    1.55    1.67
  26  -8   1    0.20    1.56
 -26  -8  -1    0.42    1.75
  26   8   1   -0.48    0.61
 -26   8  -1    1.06    1.52
  26   8   1    0.11    1.33
 -26   8  -1   -1.12    1.71
 -26   8  -1   -0.47    1.04
  28  -8   1    5.75    2.17
 -28  -8  -1    2.82    1.67
  28  -8   1    3.12    1.38
 -28  -8  -1    3.63    2.22
  28  -8   1    2.49    1.72
 -28   8  -1    2.30    2.17
  28   8   1    2.87    1.05
 -28   8  -1    7.05    1.82
 -28   8  -1    1.56    1.44
  28   8   1    2.95    1.54
 -30  -8  -1    2.44    1.81
  30  -8   1    0.98    1.82
  30  -8   1    6.15    3.48
 -30  -8  -1    2.23    1.67
  30  -8   1    1.42    1.98
 -30   8  -1    4.10    2.39
  30   8   1    1.34    1.50
 -30   8  -1    3.66    1.79
  30   8   1    3.22    0.99
  30   8   1    2.76    0.94
 -30   8  -1    3.20    1.75
 -32  -8  -1    0.16    1.30
 -32  -8  -1    1.94    2.15
  32  -8   1    4.27    2.18
  32  -8   1    5.87    2.16
  32  -8   1    0.75    1.14
 -32  -8  -1   -1.64    2.01
  32   8   1    0.55    0.88
  32   8   1    0.69    0.83
  32   8   1   -0.85    1.38
 -32   8  -1    0.56    1.41
 -32   8  -1    2.85    2.01
 -32   8  -1   -0.22    1.58
  34  -8   1   -0.17    2.32
 -34  -8  -1   -1.14    2.08
 -34  -8  -1   -0.23    1.96
  34  -8   1    2.86    2.20
 -34  -8  -1   -2.72    1.46
 -34   8  -1    0.47    2.08
  34   8   1   -1.63    1.40
 -34   8  -1   -0.28    1.39
  34   8   1   -0.54    0.79
  34   8   1   -0.98    0.92
  36  -8   1    1.68    2.63
 -36  -8  -1   -1.95    1.87
  36  -8   1    8.37    2.70
 -36  -8  -1    0.58    2.18
  36   8   1    0.16    0.94
  36   8   1   -1.43    1.32
 -36   8  -1    3.75    2.93
  36   8   1   -0.43    1.04
 -36   8  -1    1.95    1.76
  35  -9  -1   -0.22    2.22
 -35  -9   1    0.99    2.18
  35  -9  -1    7.26    2.59
 -35  -9   1    0.50    2.17
 -35   9   1    1.83    2.74
 -35   9   1   -2.17    1.46
  33  -9  -1    5.34    2.37
 -33  -9   1   -1.48    1.40
  33  -9  -1   -0.25    1.93
  33   9  -1   -1.67    1.41
 -33   9   1   -1.15    2.44
 -33   9   1   -1.56    2.25
 -31  -9   1    0.94    1.86
  31  -9  -1   -1.06    0.89
 -31  -9   1    2.06    1.43
  31  -9  -1    0.05    1.95
  31  -9  -1    6.70    2.17
 -31   9   1    2.10    2.13
 -31   9   1   -0.16    1.46
  31   9  -1    0.27    1.26
 -31   9   1    1.52    1.58
  29  -9  -1   11.09    2.62
  29  -9  -1    5.79    1.93
  29  -9  -1   14.75    2.91
 -29  -9   1   11.72    2.77
 -29  -9   1   12.90    3.45
 -29   9   1   10.13    2.71
  29   9  -1    9.92    2.14
 -29   9   1   14.91    3.54
 -27  -9   1    7.55    2.14
 -27  -9   1   10.84    2.87
  27  -9  -1    7.76    2.28
  27  -9  -1   10.60    2.51
 -27   9   1   16.37    2.65
 -27   9   1   11.85    3.05
 -27   9   1    4.99    1.85
  27   9  -1    8.20    1.97
  25  -9  -1    6.89    2.20
 -25  -9   1    3.29    2.05
 -25  -9   1    3.02    1.56
  25  -9  -1    1.73    1.59
 -25   9   1    4.77    1.80
 -25   9   1    5.18    1.79
 -25   9   1    4.32    2.25
  25   9  -1    3.84    1.57
  23  -9  -1    0.23    1.04
  23  -9  -1    0.38    1.25
  23  -9  -1    0.75    1.31
 -23  -9   1    0.36    1.16
 -23  -9   1    1.87    1.95
  23   9  -1    1.87    1.65
 -23   9   1    0.49    1.16
 -23   9   1    0.10    1.63
  23   9  -1    0.89    1.20
 -23   9   1    2.08    1.50
  21  -9  -1    0.63    1.02
  21  -9  -1    1.33    1.91
  21  -9  -1    1.40    1.43
 -21  -9   1   -0.03    1.29
 -21  -9   1    1.53    1.92
 -21   9   1    0.97    1.91
  21   9  -1    1.31    1.51
  21   9  -1    0.36    1.07
 -21   9   1    1.14    1.03
 -21   9   1    1.35    1.48
  19  -9  -1    6.24    1.77
  19  -9  -1    3.56    1.38
  19  -9  -1    3.43    1.50
 -19  -9   1    4.57    1.54
 -19  -9   1    4.08    2.22
 -19   9   1    4.72    2.17
 -19   9   1    2.89    1.46
  19   9  -1    4.01    1.35
  19   9  -1    3.71    1.77
 -19   9   1    3.52    1.55
  17  -9  -1    2.22    1.14
  17  -9  -1    2.10    1.20
  17  -9  -1    3.43    1.56
 -17  -9   1    3.20    1.77
 -17  -9   1    3.50    1.41
  17   9  -1    2.88    1.24
 -17   9   1    1.78    2.26
  17   9  -1    2.84    1.50
 -17   9   1    2.24    1.41
 -17   9   1    3.27    1.53
  15  -9  -1   10.93    1.97
 -15  -9   1   13.30    2.71
  15  -9  -1   13.81    2.49
  15  -9  -1    9.88    1.92
 -15  -9   1   11.47    2.18
 -15   9   1   14.29    2.95
 -15   9   1   14.43    2.34
  15   9  -1   13.21    2.18
 -15   9   1   12.25    2.20
  15   9  -1   10.95    2.24
  13  -9  -1    3.56    1.50
 -13  -9   1    3.39    1.33
  13  -9  -1    3.54    1.26
 -13  -9   1    5.39    1.92
  13  -9  -1    2.92    1.03
  13   9  -1    5.71    1.69
 -13   9   1    5.94    1.97
  13   9  -1    3.21    1.55
 -13   9   1    4.11    1.56
 -13   9   1    2.85    1.37
 -11  -9   1    6.22    1.61
  11  -9  -1    6.72    1.60
  11  -9  -1    6.91    1.45
 -11  -9   1    7.65    2.05
  11  -9  -1    6.36    1.81
 -11   9   1    4.78    1.52
 -11   9   1    9.80    1.56
  11   9  -1    5.99    1.51
 -11   9   1    8.00    2.15
 -11   9   1    7.95    2.32
   9  -9  -1    0.26    0.72
   9  -9  -1    1.31    1.42
  -9  -9   1    1.22    1.29
  -9  -9   1    0.97    1.03
   9  -9  -1    1.46    0.94
   9  -9  -1    0.74    1.12
  -9   9   1    1.18    1.35
  -9   9   1    1.12    1.00
   9   9  -1    0.96    1.42
  -9   9   1    0.40    1.06
  -9   9   1    1.41    0.94
   9   9  -1    1.32    0.89
  -7  -9   1    2.34    1.50
   7  -9  -1    0.70    1.12
  -7  -9   1    0.85    0.90
   7  -9  -1    1.87    1.33
  -7  -9   1    1.39    0.63
   7  -9  -1    1.31    1.00
   7  -9  -1    1.72    0.77
   7   9  -1    1.71    1.09
   7   9  -1    1.00    1.38
  -7   9   1    0.42    0.89
  -7   9   1    1.63    1.58
  -7   9   1    3.61    1.02
  -7   9   1    2.01    1.16
   7   9  -1    1.71    0.98
  -5  -9   1   13.50    2.69
   5  -9  -1    7.72    1.39
   5  -9  -1    8.61    1.70
   5  -9  -1   13.50    2.34
  -5  -9   1    9.42    1.33
  -5  -9   1   10.02    1.95
   5  -9  -1   10.35    2.06
  -5   9   1    9.71    1.89
   5   9  -1   11.37    2.24
   5   9  -1    8.29    1.78
   5   9  -1    9.62    1.91
  -5   9   1    9.78    1.77
  -5   9   1   12.85    2.53
  -3  -9   1   45.87    4.14
  -3  -9   1   42.35    4.10
   3  -9  -1   36.45    3.38
  -3  -9   1   39.69    3.22
   3  -9  -1   43.86    3.98
   3  -9  -1   38.72    3.98
   3   9  -1   40.68    3.86
  -3   9   1   36.05    3.85
   3   9  -1   38.53    3.92
  -3   9   1   35.20    3.91
   3   9  -1   40.58    3.84
  -3   9   1   41.81    3.91
  -1  -9   1   24.13    3.13
  -1  -9   1   26.23    2.42
   1  -9  -1   27.95    3.08
   1  -9  -1   27.53    3.22
   1  -9  -1   26.63    2.57
  -1  -9   1   24.05    3.02
  -1   9   1   26.43    3.01
  -1   9   1   26.22    3.18
   1   9  -1   23.81    2.90
   1   9  -1   26.51    3.13
   1   9  -1   26.43    2.96
  -1   9   1   26.07    3.05
   1  -9   1    2.79    0.83
  -1  -9  -1    4.81    1.84
  -1  -9  -1    3.25    1.25
   1  -9   1    5.28    1.70
   1  -9   1    3.33    1.26
  -1  -9  -1    3.68    0.94
  -1   9  -1    2.59    1.22
  -1   9  -1    4.19    1.55
   1   9   1    2.31    1.20
   1   9   1    3.22    1.60
   1   9   1    3.98    0.88
  -1   9  -1    5.59    1.07
   1   9   1    4.85    1.45
  -1   9  -1    2.03    1.10
   3  -9   1    0.27    0.81
   3  -9   1   -0.44    0.54
  -3  -9  -1    0.02    1.09
  -3  -9  -1   -0.07    0.88
   3  -9   1    1.42    1.35
  -3  -9  -1    0.06    0.53
   3   9   1   -0.25    0.90
  -3   9  -1   -0.38    0.83
   3   9   1    0.18    0.51
  -3   9  -1    0.24    0.79
  -3   9  -1    0.23    0.83
   3   9   1    0.19    0.95
  -3   9  -1   -0.48    1.15
   3   9   1    0.34    1.15
  -5  -9  -1    2.16    1.57
  -5  -9  -1    1.52    0.96
   5  -9   1    0.96    0.68
   5  -9   1    1.79    1.11
   5  -9   1    0.85    1.26
   5  -9   1    1.13    0.98
  -5  -9  -1    1.14    0.60
  -5   9  -1    0.89    0.98
  -5   9  -1    0.58    1.37
   5   9   1    0.27    0.85
   5   9   1    0.78    0.54
   5   9   1    0.76    1.26
  -5   9  -1   -0.37    0.61
   5   9   1    0.42    0.98
   7  -9   1   11.51    2.34
  -7  -9  -1   10.30    1.47
  -7  -9  -1   12.88    2.48
  -7  -9  -1   11.13    2.08
   7  -9   1    9.29    1.80
   7  -9   1   10.74    2.06
   7  -9   1    9.44    1.60
  -7   9  -1   10.27    1.82
   7   9   1    7.16    1.72
  -7   9  -1   12.34    2.36
   7   9   1    9.47    1.95
   7   9   1   12.70    2.36
   7   9   1   12.67    1.36
  -7   9  -1   11.31    1.99
   9  -9   1   38.43    3.54
  -9  -9  -1   46.39    3.40
  -9  -9  -1   41.71    4.26
   9  -9   1   43.14    4.10
   9  -9   1   41.02    4.01
   9  -9   1   35.83    4.07
  -9  -9  -1   38.11    4.06
  -9   9  -1   34.85    4.02
   9   9   1   42.57    3.15
  -9   9  -1   44.04    4.28
  -9   9  -1   43.99    3.94
   9   9   1   41.49    3.99
   9   9   1   45.15    4.20
 -11  -9  -1   16.46    2.56
  11  -9   1   14.68    2.56
 -11  -9  -1   15.73    2.74
  11  -9   1   16.99    2.57
  11  -9   1   19.67    2.74
  11  -9   1   17.54    2.18
 -11   9  -1   15.29    2.73
  11   9   1   17.34    2.61
  11   9   1   19.46    4.07
 -11   9  -1   17.12    2.43
 -11   9  -1   15.79    2.56
  13  -9   1    0.31    1.01
 -13  -9  -1   -0.07    0.87
  13  -9   1    1.31    1.13
 -13  -9  -1    0.36    1.24
  13  -9   1    0.00    0.75
 -13   9  -1   -0.40    1.27
 -13   9  -1    0.71    1.15
 -13   9  -1   -0.34    0.88
  13   9   1   -0.14    1.27
  13   9   1    0.43    1.11
  15  -9   1   -0.29    0.70
  15  -9   1    0.01    1.10
 -15  -9  -1   -0.38    1.12
 -15  -9  -1   -0.25    0.96
  15  -9   1   -0.08    1.08
 -15   9  -1    0.69    1.53
  15   9   1   -0.90    1.25
 -15   9  -1    0.11    1.04
  15   9   1   -0.20    0.87
 -15   9  -1    0.05    1.48
  17  -9   1    1.00    1.16
  17  -9   1    0.73    1.20
 -17  -9  -1    1.44    1.18
  17  -9   1    0.76    1.06
 -17  -9  -1    2.57    1.72
  17   9   1    0.20    0.93
 -17   9  -1    1.74    1.62
  17   9   1    0.38    1.48
 -17   9  -1    2.13    1.43
 -17   9  -1    0.80    0.99
 -19  -9  -1   20.48    3.09
  19  -9   1   16.61    2.86
  19  -9   1   22.46    3.16
  19  -9   1   18.83    3.16
 -19  -9  -1   23.94    3.54
 -19   9  -1   31.78    5.98
 -19   9  -1   19.02    3.09
  19   9   1   27.21    3.17
  19   9   1   24.42    3.04
 -19   9  -1   26.41    3.03
 -21  -9  -1   15.52    2.83
  21  -9   1   21.06    3.12
  21  -9   1   21.55    3.23
 -21  -9  -1   19.85    4.53
 -21   9  -1   26.07    3.02
 -21   9  -1   20.29    3.38
  21   9   1   20.67    2.91
 -21   9  -1   13.59    2.76
  21   9   1   24.82    2.90
  23  -9   1   10.48    2.62
 -23  -9  -1    9.81    2.80
 -23  -9  -1    9.66    2.34
  23  -9   1    8.22    1.98
  23   9   1    9.28    1.95
 -23   9  -1    7.54    1.91
 -23   9  -1   12.64    2.83
  23   9   1   11.51    2.32
 -23   9  -1   16.91    2.58
  25  -9   1    1.71    1.52
  25  -9   1    0.82    1.63
 -25  -9  -1   -0.32    1.07
 -25  -9  -1    0.49    1.69
  25   9   1    0.56    1.26
  25   9   1    0.40    1.51
 -25   9  -1    1.25    1.86
 -25   9  -1   -0.20    1.39
 -25   9  -1   -0.15    1.19
 -27  -9  -1    8.69    2.59
  27  -9   1    7.48    2.26
 -27  -9  -1    5.10    2.01
  27  -9   1    9.28    2.39
  27  -9   1    5.17    1.86
  27   9   1   10.79    2.10
 -27   9  -1   11.51    2.25
 -27   9  -1    7.47    2.22
 -27   9  -1    7.88    2.64
 -29  -9  -1   13.11    3.27
 -29  -9  -1    8.36    2.57
  29  -9   1    5.15    1.79
  29  -9   1   16.23    3.03
  29  -9   1    7.81    2.40
 -29   9  -1   13.25    2.46
 -29   9  -1    8.68    2.89
 -29   9  -1   15.01    3.16
  29   9   1   10.30    2.18
  31  -9   1    1.88    1.44
  31  -9   1    3.41    1.98
  31  -9   1   10.92    2.74
 -31  -9  -1    4.43    1.80
 -31  -9  -1    5.80    2.50
 -31   9  -1    6.52    2.09
  31   9   1    4.64    1.82
 -31   9  -1    5.50    2.29
 -31   9  -1    8.75    3.00
 -33  -9  -1    5.91    2.73
  33  -9   1   12.45    3.25
 -33  -9  -1    3.68    3.17
  33  -9   1    1.59    2.23
 -33  -9  -1    6.16    2.33
 -33   9  -1    7.15    2.14
 -33   9  -1    8.56    3.23
  33   9   1    3.04    1.80
 -35  -9  -1   -0.74    1.77
 -35  -9  -1    4.39    2.74
  35  -9   1    6.47    2.30
  35  -9   1    1.22    2.28
 -35   9  -1   -1.00    2.16
 -35   9  -1    3.02    2.68
 -34 -10   1    5.43    2.65
  34 -10  -1    2.96    2.48
 -34 -10   1    5.85    3.20
 -34  10   1    9.09    2.35
 -34  10   1   16.31    3.89
 -32 -10   1    5.48    2.98
  32 -10  -1    5.22    2.31
 -32 -10   1    3.38    2.08
  32  10  -1    4.10    2.47
 -32  10   1    9.89    3.39
 -32  10   1   13.15    3.37
 -30 -10   1   -1.50    1.16
  30 -10  -1    5.09    2.17
  30 -10  -1    1.29    1.89
  30 -10  -1   -2.10    1.16
 -30 -10   1    1.28    1.69
 -30  10   1    2.11    2.37
  30  10  -1   -1.40    1.45
 -30  10   1   -2.12    1.09
 -30  10   1    0.75    1.71
 -28 -10   1    4.04    1.92
  28 -10  -1    4.23    1.94
 -28 -10   1    7.64    2.88
  28 -10  -1    8.77    2.32
  28  10  -1    2.37    1.75
 -28  10   1    2.78    1.88
 -28  10   1    5.87    2.03
 -28  10   1    8.59    2.92
 -26 -10   1   18.73    3.87
  26 -10  -1   15.17    3.22
  26 -10  -1   10.47    2.33
 -26 -10   1   13.85    2.76
  26 -10  -1    7.12    2.16
 -26  10   1   11.68    2.56
 -26  10   1   23.12    3.88
 -24 -10   1   14.20    3.27
  24 -10  -1   15.86    2.93
 -24 -10   1   17.11    2.97
  24 -10  -1   21.21    3.35
 -24  10   1   13.08    2.55
  24  10  -1   17.36    2.68
  24  10  -1   17.95    2.81
 -24  10   1   24.39    3.13
 -24  10   1   20.12    3.92
 -22 -10   1   -1.12    0.72
  22 -10  -1    1.22    1.51
  22 -10  -1   -1.11    1.08
  22 -10  -1    1.11    1.31
 -22 -10   1   -0.29    1.69
 -22  10   1   -0.33    1.05
  22  10  -1   -1.16    1.02
  22  10  -1   -0.32    1.48
 -22  10   1    0.60    1.38
 -22  10   1    0.53    1.74
  20 -10  -1   18.23    3.16
  20 -10  -1    9.08    2.06
 -20 -10   1   15.81    3.31
  20 -10  -1   12.85    2.34
 -20 -10   1   12.83    2.51
 -20  10   1   18.87    3.45
  20  10  -1   15.79    2.66
  20  10  -1   17.02    2.53
 -20  10   1   10.54    2.32
 -20  10   1   20.91    2.87
 -18 -10   1   16.05    2.77
 -18 -10   1   21.06    3.25
  18 -10  -1   17.33    2.74
  18 -10  -1   15.75    2.92
 -18  10   1   21.39    3.75
  18  10  -1   20.48    2.95
  18  10  -1   18.59    2.71
 -18  10   1   18.63    2.96
 -18  10   1   20.82    2.96
 -16 -10   1    8.34    2.01
  16 -10  -1    6.24    1.55
  16 -10  -1    6.06    1.95
  16 -10  -1    6.43    1.68
 -16  10   1    9.96    2.57
 -16  10   1    9.08    2.10
  16  10  -1    7.96    1.81
  16  10  -1   12.17    2.50
 -16  10   1    8.41    1.89
  14 -10  -1    0.51    0.88
  14 -10  -1    1.43    1.09
 -14 -10   1    0.38    1.31
 -14 -10   1    0.55    0.95
  14 -10  -1    0.31    1.35
  14  10  -1    0.15    1.05
 -14  10   1    0.81    0.94
  14  10  -1    0.72    1.58
 -14  10   1    1.28    1.32
 -14  10   1    0.94    1.64
  12 -10  -1    2.15    1.22
  12 -10  -1    1.58    1.00
 -12 -10   1    1.18    1.18
  12 -10  -1    1.97    1.45
 -12 -10   1    1.70    1.76
  12  10  -1    2.04    1.57
 -12  10   1    2.58    1.62
  12  10  -1    1.69    1.18
 -12  10   1    2.76    1.35
 -12  10   1    1.56    1.19
  10 -10  -1   24.27    3.12
  10 -10  -1   21.26    3.24
  10 -10  -1   22.45    3.21
 -10 -10   1   24.65    3.04
 -10 -10   1   24.82    3.32
  10 -10  -1   23.84    2.68
 -10  10   1   25.76    3.65
 -10  10   1   26.32    3.12
 -10  10   1   22.02    3.06
  10  10  -1   24.67    3.24
  10  10  -1   22.29    2.85
  10  10  -1   24.48    3.16
   8 -10  -1    5.89    2.05
   8 -10  -1    6.12    1.60
   8 -10  -1    6.65    1.81
   8 -10  -1    5.18    1.28
  -8 -10   1    6.58    1.61
  -8 -10   1    6.67    2.08
   8  10  -1    8.68    2.03
  -8  10   1    7.99    3.48
  -8  10   1    9.81    1.61
   8  10  -1    6.49    1.67
  -8  10   1    7.22    1.94
  -8  10   1    3.97    1.41
   8  10  -1    6.20    1.85
  -6 -10   1    0.84    1.45
   6 -10  -1    0.43    0.74
   6 -10  -1    0.71    0.98
  -6 -10   1    0.55    0.89
   6 -10  -1    1.44    1.48
  -6 -10   1   -0.15    0.54
   6 -10  -1   -0.09    1.03
  -6  10   1    0.67    1.79
  -6  10   1    1.61    0.84
   6  10  -1    0.30    0.94
   6  10  -1   -0.33    1.18
   6  10  -1    0.76    0.66
   6  10  -1   -0.57    1.62
  -6  10   1    0.56    0.88
  -6  10   1   -0.02    1.05
   4 -10  -1    4.61    1.13
  -4 -10   1    5.13    2.06
   4 -10  -1    5.68    1.55
  -4 -10   1    4.82    1.46
  -4 -10   1    5.63    1.04
   4 -10  -1    6.69    1.96
   4  10  -1    4.99    1.55
   4  10  -1    6.60    1.86
   4  10  -1    7.83    1.71
  -4  10   1    8.63    1.37
  -4  10   1    5.00    1.54
  -4  10   1    3.71    1.51
  -4  10   1    8.05    2.17
   2 -10  -1   23.34    3.25
  -2 -10   1   28.53    3.25
  -2 -10   1   26.47    2.46
   2 -10  -1   24.60    2.58
   2 -10  -1   24.89    3.03
  -2 -10   1   23.53    3.24
   2  10  -1   23.37    2.96
  -2  10   1   22.41    3.07
  -2  10   1   24.07    3.02
  -2  10   1   23.58    3.23
   2  10  -1   26.60    3.10
   2  10  -1   24.29    3.20
   0 -10  -1   10.96    1.77
   0 -10   1    9.53    1.60
   0 -10  -1   14.49    2.81
   0 -10  -1    8.33    1.76
   0 -10   1    9.36    1.89
   0 -10   1   13.83    2.48
   0  10   1    8.25    1.88
   0  10  -1    9.66    1.98
   0  10  -1   10.25    2.05
   0  10   1   12.04    2.58
   0  10  -1   12.11    2.43
   0  10   1   10.45    2.07
   2 -10   1    1.63    0.99
  -2 -10  -1    0.67    0.88
  -2 -10  -1   -0.10    0.63
  -2 -10  -1    0.48    1.42
   2 -10   1    0.62    1.31
   2 -10   1    0.63    0.66
   2  10   1    0.42    1.08
  -2  10  -1    1.32    1.42
   2  10   1    0.82    0.68
   2  10   1    1.49    2.27
  -2  10  -1    0.32    0.92
  -2  10  -1   -0.71    0.96
   2  10   1    0.09    1.05
  -4 -10  -1   14.68    2.83
   4 -10   1   15.74    2.00
   4 -10   1   19.40    2.74
  -4 -10  -1   15.65    2.58
   4 -10   1   17.15    2.81
  -4 -10  -1   14.79    1.96
   4  10   1   16.14    2.60
   4  10   1   14.94    2.57
  -4  10  -1   15.34    2.49
   4  10   1   17.33    1.82
   4  10   1   16.54    3.16
  -4  10  -1   15.13    2.78
  -4  10  -1   16.22    2.52
   6 -10   1   48.60    4.39
  -6 -10  -1   54.66    5.23
  -6 -10  -1   56.86    5.18
   6 -10   1   55.28    5.14
   6 -10   1   56.40    5.14
   6 -10   1   56.09    5.14
  -6 -10  -1   55.78    4.34
  -6  10  -1   56.11    5.19
  -6  10  -1   59.59    6.75
   6  10   1   55.64    5.12
   6  10   1   55.96    5.21
  -6  10  -1   53.49    4.88
   6  10   1   62.31    4.17
   6  10   1   54.12    5.13
  -8 -10  -1   57.87    5.27
   8 -10   1   49.93    5.11
  -8 -10  -1   61.55    4.38
   8 -10   1   49.96    4.45
   8 -10   1   57.43    5.15
  -8 -10  -1   53.64    5.24
   8 -10   1   58.47    5.18
   8  10   1   53.71    5.13
   8  10   1   55.70    5.21
  -8  10  -1   58.77    5.30
  -8  10  -1   55.13    5.22
   8  10   1   55.06    4.08
  -8  10  -1   56.05    4.92
  10 -10   1   -0.19    0.71
 -10 -10  -1    0.08    1.00
  10 -10   1   -0.60    0.98
  10 -10   1   -0.67    1.22
 -10 -10  -1   -0.13    1.18
  10 -10   1    1.00    1.03
 -10  10  -1    0.29    0.85
  10  10   1    0.25    1.38
 -10  10  -1    0.43    0.97
  10  10   1   -0.27    0.98
  10  10   1    0.06    0.51
 -10  10  -1    0.66    1.48
  12 -10   1    3.21    1.39
 -12 -10  -1    3.74    1.78
  12 -10   1    3.24    1.50
 -12 -10  -1    2.57    1.41
  12  10   1    3.27    0.76
  12  10   1    2.86    1.75
 -12  10  -1    2.47    1.23
 -12  10  -1    5.68    3.38
  12  10   1    3.49    1.43
 -12  10  -1    2.63    1.36
 -14 -10  -1   28.97    3.61
 -14 -10  -1   24.35    3.20
  14 -10   1   22.53    3.28
  14 -10   1   26.35    3.40
  14 -10   1   21.29    2.88
  14  10   1   27.88    3.23
 -14  10  -1   29.19    3.77
  14  10   1   28.91    3.49
 -14  10  -1   21.46    3.29
 -14  10  -1   26.60    3.41
 -16 -10  -1   58.01    5.64
  16 -10   1   56.90    5.26
  16 -10   1   58.76    5.59
 -16 -10  -1   73.28    6.79
  16 -10   1   57.38    5.50
 -16  10  -1   62.53    5.79
  16  10   1   63.89    5.46
 -16  10  -1   74.49    5.53
 -16  10  -1   56.78    5.71
  16  10   1   64.27    5.57
 -18 -10  -1   14.96    3.87
  18 -10   1    9.06    1.83
 -18 -10  -1   11.30    2.71
  18 -10   1   11.34    2.47
  18 -10   1   10.82    2.20
 -18  10  -1   16.52    3.05
 -18  10  -1    9.60    2.23
  18  10   1   13.33    2.68
 -18  10  -1   16.06    2.69
  18  10   1   15.26    2.50
  20 -10   1    1.03    1.04
  20 -10   1    2.08    1.50
 -20 -10  -1    2.44    1.86
  20 -10   1    1.83    1.34
 -20 -10  -1    2.90    1.55
  20  10   1    2.65    1.33
  20  10   1    2.53    1.81
 -20  10  -1    1.67    2.01
 -20  10  -1    2.83    1.49
 -20  10  -1    2.32    1.55
 -22 -10  -1   41.76    4.68
  22 -10   1   38.94    4.36
 -22 -10  -1   31.17    4.12
  22 -10   1   35.83    4.36
  22  10   1   37.76    4.03
  22  10   1   41.53    4.01
 -22  10  -1   38.41    4.39
 -22  10  -1   47.92    4.25
 -22  10  -1   37.23    4.66
  24 -10   1   38.36    4.62
 -24 -10  -1   44.38    5.03
 -24 -10  -1   36.61    4.41
  24 -10   1   41.51    4.56
 -24  10  -1   36.75    4.57
 -24  10  -1   39.72    4.80
  24  10   1   43.12    4.19
  24  10   1   41.61    4.26
  26 -10   1   12.77    2.68
 -26 -10  -1    6.84    2.19
  26 -10   1    4.76    1.96
 -26 -10  -1   10.53    3.17
  26 -10   1    7.65    2.21
  26  10   1    7.88    2.04
 -26  10  -1   13.65    3.21
 -26  10  -1    8.06    2.35
  26  10   1    9.58    2.53
 -26  10  -1   12.81    2.31
  28 -10   1   -2.59    1.71
 -28 -10  -1   -0.48    1.52
  28 -10   1    3.89    1.83
 -28 -10  -1    1.73    2.02
 -28  10  -1   -0.60    1.05
 -28  10  -1    0.02    1.52
  28  10   1   -2.37    1.78
 -28  10  -1    0.03    2.14
  30 -10   1    8.88    2.78
  30 -10   1    4.16    2.25
 -30 -10  -1    7.59    3.08
 -30 -10  -1    3.74    1.97
  30 -10   1    0.60    1.29
 -30  10  -1    3.81    1.90
 -30  10  -1    6.58    2.11
  30  10   1    3.45    1.70
 -30  10  -1   10.48    3.26
  32 -10   1    5.81    3.54
 -32 -10  -1    4.57    2.25
 -32 -10  -1    9.41    3.01
 -32  10  -1   12.13    3.48
  32  10   1    4.26    1.90
 -32  10  -1    9.11    2.46
  34 -10   1    5.45    2.73
 -34 -10  -1   11.60    5.63
 -34 -10  -1    5.47    4.24
 -34  10  -1    8.48    3.57
 -34  10  -1   11.77    3.09
 -31 -11   1   15.76    6.67
 -31  11   1   21.20    5.64
 -31  11   1   22.12    4.22
 -29 -11   1   14.40    2.90
  29 -11  -1    5.84    2.22
 -29 -11   1   10.29    2.93
 -29  11   1   19.17    4.31
 -29  11   1   15.48    2.71
 -29  11   1    8.51    2.59
  29  11  -1    8.04    2.19
 -27 -11   1    3.35    1.84
 -27 -11   1   -0.95    1.37
  27 -11  -1    3.05    1.97
  27 -11  -1   -0.45    1.75
 -27  11   1    0.17    1.55
 -27  11   1    6.23    2.32
  27  11  -1   -2.41    1.15
 -27  11   1   -1.33    1.51
 -25 -11   1   16.88    3.57
 -25 -11   1    9.43    2.33
  25 -11  -1    9.43    2.23
  25 -11  -1   14.12    2.88
  25 -11  -1    5.60    2.07
 -25  11   1   17.34    3.74
  25  11  -1   14.05    3.30
 -25  11   1    9.16    2.99
  25  11  -1    9.80    3.05
 -25  11   1   14.59    2.51
  23 -11  -1   25.14    4.01
  23 -11  -1   21.05    3.32
  23 -11  -1   24.78    3.70
 -23 -11   1   27.15    4.07
 -23 -11   1   23.88    3.54
  23  11  -1   25.59    3.34
 -23  11   1   31.67    4.23
 -23  11   1   34.45    3.77
 -23  11   1   22.70    3.47
  23  11  -1   27.50    3.55
 -21 -11   1   16.35    2.85
 -21 -11   1   21.64    3.42
  21 -11  -1   14.17    2.51
  21 -11  -1   17.16    3.16
  21 -11  -1   11.87    2.39
 -21  11   1   12.04    2.74
 -21  11   1   19.26    3.76
 -21  11   1   22.62    3.02
  21  11  -1   20.66    2.79
  21  11  -1   21.46    3.09
 -19 -11   1    4.78    1.65
  19 -11  -1    3.27    1.36
  19 -11  -1    7.22    2.02
 -19 -11   1    8.65    2.83
  19 -11  -1    4.02    1.70
 -19  11   1    4.89    1.51
  19  11  -1    6.85    1.84
 -19  11   1    7.96    2.10
  19  11  -1    5.47    1.62
 -19  11   1   10.32    2.72
 -17 -11   1    4.11    2.07
  17 -11  -1    5.30    1.90
  17 -11  -1    2.55    1.46
  17 -11  -1    1.83    1.27
 -17 -11   1    3.38    1.54
 -17  11   1    4.45    1.77
 -17  11   1    6.25    2.46
  17  11  -1    3.48    1.85
 -17  11   1    2.82    1.39
  17  11  -1    2.71    1.40
 -15 -11   1   42.04    4.71
  15 -11  -1   39.97    4.53
 -15 -11   1   36.99    4.24
  15 -11  -1   31.87    3.87
  15 -11  -1   40.74    4.44
 -15  11   1   42.76    4.65
  15  11  -1   41.68    4.11
  15  11  -1   43.43    4.38
 -15  11   1   49.46    4.42
 -15  11   1   43.54    4.60
 -13 -11   1   35.27    4.36
  13 -11  -1   33.88    3.65
  13 -11  -1   39.78    4.15
 -13 -11   1   33.57    5.77
  13 -11  -1   34.29    4.25
  13  11  -1   40.56    4.17
  13  11  -1   36.34    3.89
 -13  11   1   35.19    4.39
 -13  11   1   39.39    4.11
 -13  11   1   39.93    4.39
 -11 -11   1   21.60    3.00
  11 -11  -1   18.56    2.59
 -11 -11   1   23.42    5.73
  11 -11  -1   18.86    3.20
  11 -11  -1   22.98    3.45
  11 -11  -1   23.03    3.21
  11  11  -1   19.65    2.86
  11  11  -1   22.15    3.28
 -11  11   1   25.42    3.35
  11  11  -1   22.23    3.20
 -11  11   1   23.76    3.50
 -11  11   1   23.73    3.11
  -9 -11   1    7.85    2.33
   9 -11  -1    5.60    2.11
   9 -11  -1    5.75    2.06
   9 -11  -1    4.63    1.56
  -9 -11   1    6.57    1.91
   9 -11  -1    6.18    1.90
  -9  11   1    4.49    2.00
  -9  11   1    4.73    1.61
  -9  11   1    5.79    1.84
   9  11  -1    4.01    1.60
   9  11  -1    5.94    1.82
   9  11  -1    8.53    2.31
   7 -11  -1   39.32    3.86
   7 -11  -1   45.04    4.44
   7 -11  -1   44.69    4.61
  -7 -11   1   42.58    4.66
  -7 -11   1   44.34    4.67
  -7 -11   1   43.82    3.50
   7 -11  -1   40.36    4.50
  -7  11   1   42.74    4.50
  -7  11   1   47.87    4.63
  -7  11   1   45.66    4.73
   7  11  -1   41.82    3.31
   7  11  -1   38.66    4.41
   7  11  -1   42.15    4.55
   7  11  -1   43.93    4.34
   5 -11  -1   66.51    6.13
   5 -11  -1   60.99    5.36
  -5 -11   1   72.03    6.29
  -5 -11   1   68.74    6.22
  -5 -11   1   65.36    5.12
   5 -11  -1   69.69    6.03
  -5  11   1   62.73    5.99
   5  11  -1   64.91    5.87
   5  11  -1   69.60    6.10
   5  11  -1   69.66    6.14
  -5  11   1   73.00    6.33
   5  11  -1   80.94    5.06
  -5  11   1   66.36    6.06
  -3 -11   1   34.36    3.07
   3 -11  -1   30.14    3.20
  -3 -11   1   35.18    3.97
   3 -11  -1   36.19    4.02
   3 -11  -1   38.46    3.94
  -3 -11   1   35.87    4.13
  -3  11   1   29.96    3.68
   3  11  -1   34.74    3.83
   3  11  -1   32.63    3.67
  -3  11   1   31.25    3.97
  -3  11   1   34.22    3.83
   3  11  -1   32.33    3.90
   1 -11  -1    3.71    1.78
   1 -11  -1    1.89    0.99
  -1 -11   1    3.52    1.70
  -1 -11   1    1.64    1.11
   1 -11  -1    2.45    1.35
  -1 -11   1    2.38    0.88
  -1  11   1    2.60    1.38
  -1  11   1    3.02    1.51
   1  11  -1    2.83    1.37
  -1  11   1    3.92    1.11
  -1  11   1    1.68    1.81
   1  11  -1    2.23    1.65
   1  11  -1    1.96    1.41
  -1 -11  -1   38.54    3.48
   1 -11   1   38.02    4.16
   1 -11   1   37.58    4.27
   1 -11   1   40.03    3.46
  -1 -11  -1   39.83    4.42
  -1 -11  -1   37.33    4.08
   1  11   1   40.59    4.14
  -1  11  -1   37.07    3.99
   1  11   1   39.11    4.31
  -1  11  -1   39.55    4.29
   1  11   1   38.17    4.16
  -1  11  -1   32.58    3.98
   3 -11   1   77.18    6.58
   3 -11   1   72.42    5.72
  -3 -11  -1   75.46    6.47
  -3 -11  -1   74.49    6.64
  -3 -11  -1   72.64    5.68
   3 -11   1   79.46    6.54
  -3  11  -1   77.17    6.44
   3  11   1   75.22    6.57
  -3  11  -1   71.83    6.51
  -3  11  -1   74.66    6.28
   3  11   1   76.03    6.46
   3  11   1   72.46    6.43
   5 -11   1   37.95    4.21
  -5 -11  -1   34.83    3.26
   5 -11   1   34.83    3.38
   5 -11   1   40.22    4.20
  -5 -11  -1   34.34    4.23
  -5 -11  -1   38.23    4.16
  -5  11  -1   36.65    4.11
  -5  11  -1   38.10    4.22
  -5  11  -1   40.44    4.08
   5  11   1   33.88    4.12
   5  11   1   35.34    4.02
   5  11   1   42.87    3.11
   5  11   1   30.72    3.92
   7 -11   1    5.10    1.66
  -7 -11  -1    6.58    2.11
   7 -11   1    6.03    2.09
  -7 -11  -1    4.84    1.11
   7 -11   1    5.69    1.86
  -7 -11  -1    4.22    1.49
   7 -11   1    4.10    1.19
  -7  11  -1    5.42    1.64
   7  11   1    5.61    2.23
   7  11   1    6.11    1.92
   7  11   1    3.64    1.56
  -7  11  -1    6.08    2.17
   7  11   1    5.27    0.97
   9 -11   1    4.36    1.65
  -9 -11  -1    4.10    0.97
   9 -11   1    4.18    1.56
   9 -11   1    4.57    1.86
  -9 -11  -1    4.75    2.01
  -9 -11  -1    3.95    1.52
   9 -11   1    3.94    1.27
   9  11   1    5.05    2.01
  -9  11  -1    5.26    2.32
  -9  11  -1    2.61    1.52
   9  11   1    3.84    1.46
  -9  11  -1    3.20    1.58
   9  11   1    4.73    1.65
   9  11   1    3.35    1.56
 -11 -11  -1   23.87    3.35
  11 -11   1   29.26    3.63
  11 -11   1   26.64    3.58
  11 -11   1   29.67    3.63
  11 -11   1   23.13    2.84
 -11  11  -1   27.81    3.66
  11  11   1   27.08    3.62
  11  11   1   28.01    3.66
 -11  11  -1   27.16    3.59
 -11  11  -1   26.76    3.30
  11  11   1   26.00    2.28
  11  11   1   26.10    3.39
 -13 -11  -1   17.26    3.10
  13 -11   1   14.37    2.81
  13 -11   1   14.80    2.34
  13 -11   1   10.17    3.33
 -13 -11  -1   13.09    2.63
  13  11   1   13.59    2.44
 -13  11  -1   17.48    3.12
 -13  11  -1    8.80    2.23
  13  11   1   20.86    3.41
 -13  11  -1   17.24    2.72
 -15 -11  -1    1.07    1.28
  15 -11   1    0.40    1.13
  15 -11   1    0.17    0.91
 -15 -11  -1    0.35    1.11
  15 -11   1    0.54    1.30
  15  11   1    0.71    1.28
  15  11   1    0.82    1.52
 -15  11  -1    0.16    1.35
 -15  11  -1   -0.16    0.92
 -15  11  -1    1.42    1.83
  17 -11   1   13.49    2.77
  17 -11   1   12.24    2.23
  17 -11   1    9.33    2.09
 -17 -11  -1   12.35    2.57
  17  11   1   16.07    2.99
 -17  11  -1    9.80    2.18
 -17  11  -1   18.38    3.33
  17  11   1   12.66    2.37
 -17  11  -1   16.37    2.74
 -19 -11  -1   21.71    3.62
  19 -11   1   17.86    2.81
  19 -11   1   19.64    3.15
  19 -11   1   19.95    3.32
 -19 -11  -1   19.36    3.08
 -19  11  -1   23.88    4.15
 -19  11  -1   25.39    3.11
  19  11   1   21.21    3.19
 -19  11  -1   21.20    3.33
  19  11   1   25.07    3.06
 -21 -11  -1    9.11    2.33
  21 -11   1   10.78    2.21
 -21 -11  -1   12.42    2.83
  21 -11   1   12.18    2.65
  21 -11   1    7.03    1.97
 -21  11  -1   17.34    2.82
 -21  11  -1   18.57    3.29
 -21  11  -1    8.25    2.11
  21  11   1   14.59    2.88
  21  11   1   11.03    2.19
  23 -11   1   -0.85    1.38
  23 -11   1    1.24    1.35
 -23 -11  -1    1.75    1.41
  23 -11   1   -0.83    1.12
 -23 -11  -1    0.35    1.43
  23  11   1   -1.76    1.56
 -23  11  -1   -1.70    0.89
  23  11   1    0.15    1.16
 -23  11  -1    0.87    1.91
 -23  11  -1   -0.37    1.37
 -25 -11  -1    3.64    2.18
 -25 -11  -1    3.67    1.85
  25 -11   1    0.47    1.71
  25 -11   1    8.35    2.35
  25 -11   1   -0.73    1.23
 -25  11  -1    6.45    2.30
 -25  11  -1    2.33    1.59
 -25  11  -1    4.57    1.77
  25  11   1    1.93    1.52
  27 -11   1    7.64    2.27
 -27 -11  -1    9.63    2.59
 -27 -11  -1   13.53    3.23
  27 -11   1   13.36    2.73
  27  11   1   11.44    2.56
 -27  11  -1    7.75    2.29
  27  11   1    7.63    2.12
 -27  11  -1   16.40    3.27
 -29 -11  -1    7.40    2.46
 -29 -11  -1   12.92    3.28
 -29  11  -1   13.80    2.59
 -29  11  -1   15.32    3.38
  29  11   1   11.17    2.35
 -29  11  -1    6.64    2.48
 -31 -11  -1    3.11    2.15
 -31 -11  -1   -0.04    1.59
  31 -11   1    5.07    2.37
  31 -11   1    0.32    1.97
 -31  11  -1    5.66    2.68
 -30 -12   1    7.67    2.69
  30 -12  -1   -3.06    1.86
 -30 -12   1   -0.10    1.55
 -30  12   1    2.65    2.93
 -30  12   1    7.77    3.26
  28 -12  -1    6.70    2.47
 -28 -12   1   10.52    3.14
 -28  12   1   19.70    4.23
 -28  12   1   11.41    2.47
  26 -12  -1    0.58    1.59
 -26 -12   1    4.83    2.05
  26 -12  -1    8.74    2.49
  26 -12  -1    0.91    1.66
 -26 -12   1    6.02    2.50
  26  12  -1    3.82    2.24
  26  12  -1    1.28    1.66
 -26  12   1    7.07    2.82
 -26  12   1    5.73    2.01
 -26  12   1    5.05    1.91
 -24 -12   1    0.42    1.28
  24 -12  -1   -1.82    1.02
 -24 -12   1    0.98    1.58
  24 -12  -1   -2.84    1.42
  24  12  -1   -2.70    1.56
 -24  12   1    0.22    1.61
 -24  12   1   -0.57    1.89
 -24  12   1   -0.79    1.41
  24  12  -1   -1.19    1.19
 -22 -12   1    2.52    2.17
  22 -12  -1    4.79    1.84
  22 -12  -1   -0.46    2.48
  22 -12  -1    1.34    1.62
 -22 -12   1    0.35    1.41
 -22  12   1    2.63    1.76
 -22  12   1    0.14    1.45
 -22  12   1    4.03    2.27
  22  12  -1    1.11    1.83
  22  12  -1   -0.69    1.49
 -20 -12   1   18.72    3.76
  20 -12  -1   14.75    3.00
  20 -12  -1   10.56    2.30
  20 -12  -1   13.10    2.48
 -20 -12   1   12.18    2.69
 -20  12   1   20.29    4.29
  20  12  -1   19.08    3.25
 -20  12   1   13.82    2.78
 -20  12   1   20.91    3.13
  20  12  -1   17.87    2.64
  18 -12  -1   34.84    4.47
  18 -12  -1   38.37    4.27
  18 -12  -1   31.38    3.88
 -18 -12   1   35.37    4.60
 -18 -12   1   32.53    4.03
  18  12  -1   36.03    4.05
 -18  12   1   41.78    4.64
 -18  12   1   32.41    4.30
  18  12  -1   33.84    3.88
 -18  12   1   42.06    4.24
 -16 -12   1   18.48    3.42
  16 -12  -1   20.78    3.30
 -16 -12   1   19.96    3.12
  16 -12  -1   18.53    2.81
  16 -12  -1   20.18    3.26
  16  12  -1   23.56    3.10
 -16  12   1   18.99    3.23
  16  12  -1   22.88    3.31
 -16  12   1   20.84    3.64
 -16  12   1   25.11    3.26
 -14 -12   1    5.36    1.78
  14 -12  -1    4.06    1.43
  14 -12  -1    6.08    2.07
  14 -12  -1    3.77    1.61
 -14 -12   1    6.67    2.58
 -14  12   1    6.82    2.58
  14  12  -1    4.43    1.86
 -14  12   1    5.94    1.97
 -14  12   1    5.30    1.85
  14  12  -1    5.10    2.21
  14  12  -1    4.81    1.64
  12 -12  -1   13.47    2.41
  12 -12  -1   15.19    3.01
 -12 -12   1   14.38    3.05
  12 -12  -1   10.34    1.99
 -12 -12   1   13.88    2.75
 -12  12   1   20.00    3.40
  12  12  -1   17.47    3.19
 -12  12   1   14.46    2.80
  12  12  -1   12.92    2.62
 -12  12   1   16.43    2.76
  12  12  -1   10.90    2.32
  10 -12  -1   30.93    4.00
  10 -12  -1   25.35    3.19
  10 -12  -1   34.11    3.88
  10 -12  -1   30.74    3.91
 -10 -12   1   29.46    3.89
 -10 -12   1   33.09    4.10
  10  12  -1   33.74    3.78
 -10  12   1   31.34    3.68
  10  12  -1   28.50    3.73
  10  12  -1   28.77    3.92
 -10  12   1   30.06    3.93
 -10  12   1   29.01    4.00
  -8 -12   1   15.68    2.82
   8 -12  -1   14.74    2.38
   8 -12  -1   17.01    3.69
   8 -12  -1   16.41    3.31
   8 -12  -1   19.53    3.20
  -8 -12   1   20.18    3.84
  -8  12   1   20.53    3.58
   8  12  -1   18.17    2.81
  -8  12   1   19.54    3.12
   8  12  -1   14.78    2.82
   8  12  -1   17.57    3.11
  -8  12   1   19.03    2.97
  -6 -12   1   10.28    2.61
   6 -12  -1    5.35    3.47
   6 -12  -1    6.08    1.83
   6 -12  -1    5.96    1.42
  -6 -12   1    7.40    1.29
  -6 -12   1    4.85    2.36
   6  12  -1    6.68    1.98
  -6  12   1    7.78    2.05
  -6  12   1    7.12    2.04
   6  12  -1    8.26    2.32
  -6  12   1    9.48    2.76
  -6  12   1   10.03    1.72
   6  12  -1    6.32    1.96
  -4 -12   1    4.32    2.18
  -4 -12   1    2.29    1.58
   4 -12  -1    2.18    1.01
  -4 -12   1    3.81    1.03
   4 -12  -1    4.25    1.58
  -4  12   1    3.86    1.60
   4  12  -1    2.31    1.58
   4  12  -1    3.57    1.64
  -4  12   1    4.73    2.19
  -4  12   1    2.76    1.58
   4  12  -1    2.26    1.61
  -4  12   1    5.21    1.31
   2 -12  -1   38.17    4.38
   2 -12  -1   42.87    3.90
  -2 -12   1   39.86    3.65
  -2 -12   1   39.85    4.54
   2  12  -1   46.86    4.52
   2  12  -1   42.66    4.54
   2  12  -1   44.27    4.69
  -2  12   1   42.39    4.79
  -2  12   1   42.82    4.59
   0 -12  -1   49.91    4.95
   0 -12   1   48.87    5.00
   0 -12   1   56.42    5.80
   0 -12  -1   47.36    4.25
   0 -12   1   46.88    4.11
   0 -12  -1   40.91    5.95
   0  12  -1   51.37    4.94
   0  12   1   48.64    4.93
   0  12   1   48.43    5.07
   0  12  -1   52.57    5.22
   0  12  -1   48.74    4.87
   0  12   1   43.93    4.91
  -2 -12  -1   18.46    3.43
  -2 -12  -1   20.28    3.04
   2 -12   1   17.09    2.31
   2 -12   1   18.44    3.24
  -2 -12  -1   15.70    2.21
   2 -12   1   18.30    3.08
   2  12   1   20.74    3.65
  -2  12  -1   18.08    3.15
   2  12   1   15.86    2.90
   2  12   1   20.35    3.00
  -2  12  -1   16.86    2.89
  -2  12  -1   19.12    2.99
  -4 -12  -1    0.00    0.96
  -4 -12  -1    0.93    1.57
  -4 -12  -1    0.84    0.78
   4 -12   1    0.17    1.43
   4 -12   1    0.98    1.37
   4 -12   1    0.74    0.82
  -4  12  -1   -0.09    1.20
  -4  12  -1   -0.20    1.10
  -4  12  -1    2.05    1.70
   4  12   1    0.12    1.20
   4  12   1   -0.87    1.18
   4  12   1    0.76    0.77
   4  12   1   -1.30    1.52
  -6 -12  -1    0.67    0.76
  -6 -12  -1    2.57    1.82
  -6 -12  -1    0.10    1.19
   6 -12   1    0.61    0.76
   6 -12   1    1.67    1.71
   6 -12   1   -0.88    1.54
   6  12   1    0.21    1.26
   6  12   1   -0.36    1.62
   6  12   1    2.17    1.42
  -6  12  -1    2.58    1.82
   6  12   1    0.93    0.74
  -6  12  -1   -0.15    1.02
  -6  12  -1    2.38    1.38
  -8 -12  -1   12.43    2.79
   8 -12   1   12.64    3.05
   8 -12   1    7.68    1.65
   8 -12   1   10.53    2.19
   8 -12   1   10.51    2.50
  -8 -12  -1   13.67    1.86
   8  12   1   11.26    1.60
  -8  12  -1   12.06    2.40
   8  12   1   11.95    3.06
   8  12   1   10.80    2.36
   8  12   1   11.43    2.57
  -8  12  -1    8.74    2.19
  -8  12  -1   14.57    3.14
 -10 -12  -1   16.99    3.20
  10 -12   1   13.57    2.52
 -10 -12  -1   13.42    2.54
  10 -12   1   23.22    4.86
  10 -12   1   14.49    2.99
  10 -12   1   13.83    2.20
  10  12   1   16.69    3.75
  10  12   1   13.81    1.66
 -10  12  -1   12.70    2.43
 -10  12  -1   20.35    3.22
  10  12   1   17.63    2.95
  10  12   1   19.86    3.40
  12 -12   1    1.67    1.00
  12 -12   1    3.30    1.36
  12 -12   1    4.11    1.73
 -12 -12  -1    5.01    2.11
  12 -12   1    3.74    2.50
 -12 -12  -1    2.17    1.33
  12  12   1    2.22    1.49
 -12  12  -1    3.79    1.67
 -12  12  -1    4.41    2.24
 -12  12  -1    1.72    1.17
  12  12   1    3.76    2.01
  12  12   1    6.43    2.11
  14 -12   1    3.72    1.61
 -14 -12  -1    5.24    2.17
  14 -12   1    5.23    1.80
 -14 -12  -1    1.53    1.39
  14 -12   1    2.72    1.19
 -14  12  -1    4.46    1.65
 -14  12  -1    2.58    1.46
  14  12   1    2.26    1.52
  14  12   1    4.31    1.64
  14  12   1    4.16    2.15
 -14  12  -1    6.69    2.26
  16 -12   1   12.19    2.70
 -16 -12  -1    7.77    2.16
  16 -12   1    5.81    1.58
  16 -12   1    6.88    1.83
 -16 -12  -1   10.02    2.68
 -16  12  -1    5.45    1.61
 -16  12  -1   11.34    2.76
  16  12   1    6.54    1.89
  16  12   1   11.24    2.63
 -16  12  -1    8.60    2.16
 -18 -12  -1    1.58    1.72
  18 -12   1    0.53    1.01
  18 -12   1    1.91    1.31
  18 -12   1    1.03    1.40
 -18 -12  -1    1.15    1.42
 -18  12  -1    3.36    1.77
  18  12   1    1.79    1.79
 -18  12  -1    1.84    1.94
  18  12   1    2.41    1.54
 -18  12  -1    1.26    1.14
  20 -12   1   -0.99    1.40
 -20 -12  -1    2.01    1.37
 -20 -12  -1    0.54    1.75
  20 -12   1    3.62    1.63
  20 -12   1    0.51    1.19
 -20  12  -1    3.51    1.62
 -20  12  -1    1.81    1.50
  20  12   1    1.28    1.75
 -20  12  -1    1.44    2.01
  20  12   1    0.78    1.20
 -22 -12  -1    0.70    1.24
  22 -12   1    3.33    1.98
 -22 -12  -1    3.86    2.15
  22 -12   1    1.25    1.73
  22 -12   1   -0.82    1.49
 -22  12  -1    4.39    1.89
  22  12   1   -0.80    2.10
  22  12   1    2.33    1.99
 -22  12  -1    5.08    2.22
 -22  12  -1    1.06    1.69
  24 -12   1   -1.88    1.12
  24 -12   1   -0.75    1.66
 -24 -12  -1    1.59    2.05
  24 -12   1    5.14    1.90
 -24 -12  -1    0.47    1.45
  24  12   1   -0.03    1.68
 -24  12  -1    2.04    2.20
 -24  12  -1    1.29    1.46
 -26 -12  -1   -1.87    1.06
  26 -12   1   -0.23    1.70
  26 -12   1    2.80    1.79
 -26 -12  -1    0.27    1.66
 -26  12  -1    0.34    1.52
 -26  12  -1    0.75    2.03
 -26  12  -1    0.58    1.69
  26  12   1   -1.58    1.83
 -28 -12  -1    1.90    1.67
  28 -12   1    8.83    2.56
  28 -12   1   -2.44    3.16
 -28 -12  -1    2.08    2.44
 -28  12  -1    3.89    1.95
 -28  12  -1    3.31    2.69
 -30 -12  -1   10.29    3.00
 -30 -12  -1    5.34    2.23
  30 -12   1    3.75    2.53
 -30  12  -1    9.55    2.51
 -30  12  -1   13.23    3.60
 -27 -13   1    5.31    2.69
  27 -13  -1    0.21    1.88
 -27 -13   1    0.78    1.64
 -27  13   1    9.92    3.37
 -27  13   1    5.53    2.17
  25 -13  -1   -1.49    1.66
 -25 -13   1    2.88    2.48
 -25 -13   1    0.00    2.21
 -25  13   1    4.27    2.74
 -25  13   1   -0.35    1.55
  23 -13  -1   -0.98    1.32
  23 -13  -1    5.45    3.39
 -23 -13   1   -0.85    1.25
  23 -13  -1   -1.17    1.54
 -23 -13   1    1.28    2.15
  23  13  -1   -1.94    1.26
 -23  13   1   -1.00    3.98
 -23  13   1    0.66    1.44
  23  13  -1   -0.78    2.19
 -23  13   1   -0.35    1.53
 -21 -13   1   -0.85    1.14
  21 -13  -1    1.74    1.65
  21 -13  -1   -0.15    1.50
 -21 -13   1    1.82    1.84
  21 -13  -1   -0.95    1.18
 -21  13   1    0.91    2.09
  21  13  -1   -0.01    1.45
 -21  13   1    0.29    1.43
 -21  13   1   -0.83    1.19
 -19 -13   1   -0.03    1.63
  19 -13  -1    0.39    1.09
  19 -13  -1    1.91    1.40
  19 -13  -1    3.54    1.99
 -19 -13   1    1.92    1.39
  19  13  -1    0.37    1.24
 -19  13   1    1.37    1.54
  19  13  -1    1.73    1.75
 -19  13   1   -1.03    2.42
 -19  13   1    0.03    2.22
 -17 -13   1    0.57    1.93
  17 -13  -1    1.57    1.36
  17 -13  -1   -0.04    1.05
  17 -13  -1    4.70    1.79
 -17 -13   1    1.22    1.55
  17  13  -1    2.85    2.04
  17  13  -1    1.29    1.93
 -17  13   1   -0.19    1.10
 -17  13   1    3.47    2.30
  17  13  -1    2.35    1.45
 -17  13   1    3.17    1.74
  15 -13  -1    5.87    1.57
 -15 -13   1    3.37    1.79
  15 -13  -1    5.84    1.89
  15 -13  -1    8.02    2.31
 -15 -13   1    5.63    2.19
 -15  13   1    5.68    1.84
  15  13  -1    8.29    2.36
 -15  13   1    8.62    2.51
  15  13  -1    6.38    2.30
  15  13  -1    5.64    1.96
 -15  13   1    9.71    2.31
  13 -13  -1    4.07    1.66
 -13 -13   1    4.31    1.75
  13 -13  -1    8.41    2.13
 -13 -13   1    7.53    2.43
  13 -13  -1    4.00    1.56
  13  13  -1    3.70    1.65
  13  13  -1    7.26    2.23
 -13  13   1    8.14    2.16
 -13  13   1    8.79    2.95
  13  13  -1    7.56    2.18
 -13  13   1    3.60    1.80
 -11 -13   1   -0.78    0.95
  11 -13  -1    0.89    0.97
 -11 -13   1   -0.89    1.18
  11 -13  -1    0.72    1.38
  11 -13  -1    0.86    1.35
  11 -13  -1   -0.08    1.68
  11  13  -1    0.14    1.20
 -11  13   1   -0.29    1.01
 -11  13   1   -1.21    1.25
 -11  13   1   -0.54    1.21
  11  13  -1   -0.58    1.13
  11  13  -1    0.60    1.53
   9 -13  -1    0.37    1.04
   9 -13  -1   -0.10    1.75
  -9 -13   1   -0.47    1.54
  -9 -13   1    0.17    0.92
   9  13  -1    0.73    1.23
  -9  13   1   -0.55    1.09
  -9  13   1    1.00    2.13
   9  13  -1    0.26    1.29
   9  13  -1    1.60    1.71
  -9  13   1    0.82    1.36
  -7 -13   1    1.58    1.75
   7 -13  -1    1.13    0.92
   7 -13  -1    1.12    1.77
   7 -13  -1   -0.13    1.20
  -7 -13   1   -0.58    0.98
  -7  13   1   -0.03    1.22
   7  13  -1   -1.59    1.00
   7  13  -1    0.40    1.30
  -7  13   1   -0.57    1.72
   7  13  -1   -0.52    1.47
  -7  13   1    0.26    1.05
  -5 -13   1    3.24    0.98
  -5 -13   1    3.59    1.52
  -5 -13   1    4.67    2.09
   5 -13  -1    2.15    1.15
   5 -13  -1    4.07    2.15
   5 -13  -1    2.67    1.51
   5  13  -1    2.30    1.57
   5  13  -1    3.85    1.91
  -5  13   1    3.17    2.26
  -5  13   1    3.52    1.59
  -5  13   1    4.68    1.65
   5  13  -1    1.28    1.49
  -3 -13   1    8.38    2.04
  -3 -13   1    7.52    1.41
   3 -13  -1    6.88    1.86
   3 -13  -1   10.56    2.69
   3 -13  -1    8.22    1.68
  -3 -13   1    8.17    2.49
  -3  13   1   12.57    2.58
   3  13  -1    8.80    2.68
   3  13  -1   10.12    2.23
  -3  13   1    9.93    2.85
   3  13  -1    7.00    1.99
  -3  13   1    9.98    2.31
   1 -13  -1    4.15    1.28
   1 -13  -1    3.97    1.60
  -1 -13   1    4.62    1.22
   1 -13  -1    4.52    2.21
  -1 -13   1    2.52    1.90
  -1 -13   1    4.08    1.54
   1  13  -1    4.99    2.40
   1  13  -1    4.34    1.67
  -1  13   1    5.59    2.42
  -1  13   1    5.13    1.87
  -1  13   1    4.64    1.94
   1  13  -1    3.48    1.62
  -1  13   1    5.43    1.41
  -1 -13  -1   -0.77    1.03
   1 -13   1    1.45    1.90
   1 -13   1    0.92    1.11
   1 -13   1    0.29    0.73
  -1 -13  -1   -0.60    0.69
   1  13   1    0.21    0.89
  -1  13  -1    0.28    1.28
   1  13   1   -0.23    1.14
  -1  13  -1   -0.86    1.09
   1  13   1    0.05    1.71
  -1  13  -1   -0.45    1.57
   1  13   1    0.60    1.34
  -3 -13  -1    0.70    0.77
   3 -13   1    0.16    0.79
   3 -13   1    1.70    1.40
   3 -13   1    1.83    1.45
  -3 -13  -1    2.44    1.94
  -3 -13  -1    0.43    1.11
   3  13   1   -0.11    0.89
   3  13   1    0.54    1.83
   3  13   1    0.11    1.13
  -3  13  -1    0.00    1.68
   3  13   1   -1.41    0.98
  -3  13  -1    1.64    1.42
  -3  13  -1    0.96    1.22
   5 -13   1    2.29    1.28
  -5 -13  -1    4.28    1.71
   5 -13   1    6.44    2.32
  -5 -13  -1    2.70    1.93
   5 -13   1    3.94    1.47
  -5 -13  -1    4.74    1.12
   5  13   1    4.78    2.32
   5  13   1    3.12    1.55
   5  13   1    3.90    1.05
  -5  13  -1    4.25    1.73
  -5  13  -1    7.87    2.81
  -5  13  -1    5.53    1.88
   5  13   1    2.90    1.52
   7 -13   1   12.85    3.00
   7 -13   1    9.99    2.13
  -7 -13  -1   14.32    2.92
   7 -13   1    9.71    1.85
  -7 -13  -1   12.43    1.91
  -7 -13  -1    6.87    2.09
   7  13   1    8.84    2.29
   7  13   1   11.92    1.68
  -7  13  -1   12.29    2.71
  -7  13  -1    9.20    2.33
  -7  13  -1   17.62    3.58
   7  13   1    8.99    2.25
   7  13   1   15.63    3.22
  -9 -13  -1    5.38    1.22
   9 -13   1    3.41    1.59
   9 -13   1    3.63    1.29
  -9 -13  -1    3.10    1.53
   9 -13   1    5.42    2.05
  -9 -13  -1    4.57    2.12
   9  13   1    3.41    2.02
  -9  13  -1    4.89    2.56
  -9  13  -1    4.79    1.66
   9  13   1    5.19    1.86
  -9  13  -1    1.80    1.54
   9  13   1    2.93    0.93
   9  13   1    3.06    1.71
 -11 -13  -1    0.08    1.10
  11 -13   1    0.36    1.11
 -11 -13  -1    1.97    1.81
  11 -13   1    1.49    1.28
  11 -13   1    1.36    1.48
  11 -13   1    2.95    1.77
  11  13   1    1.41    1.53
  11  13   1    3.36    1.80
 -11  13  -1    1.69    1.62
 -11  13  -1    4.83    2.21
 -11  13  -1    1.51    1.51
  11  13   1    2.90    1.98
 -13 -13  -1    2.06    1.49
  13 -13   1    0.13    1.44
  13 -13   1   -0.25    1.23
 -13 -13  -1    0.82    1.17
  13 -13   1   -0.49    0.81
 -13  13  -1   -0.04    1.74
  13  13   1    0.34    1.45
  13  13   1    0.40    1.53
 -13  13  -1    1.29    1.35
 -13  13  -1   -0.21    1.32
  13  13   1   -0.38    1.22
 -15 -13  -1   -0.13    0.97
  15 -13   1    0.98    1.55
  15 -13   1    0.28    1.01
  15 -13   1    2.20    1.81
 -15 -13  -1    0.92    1.66
 -15  13  -1    3.61    1.59
  15  13   1    0.85    1.42
 -15  13  -1    2.83    2.11
 -15  13  -1   -0.55    1.04
  15  13   1    0.10    1.28
  15  13   1   -0.90    1.48
 -17 -13  -1    0.67    1.41
  17 -13   1   -0.55    1.43
  17 -13   1    2.17    1.56
  17 -13   1   -0.67    0.99
 -17 -13  -1    1.16    1.86
 -17  13  -1    0.30    1.27
  17  13   1   -2.24    1.06
 -17  13  -1   -1.05    0.98
  17  13   1    0.58    1.59
 -17  13  -1    0.57    1.91
  17  13   1   -0.67    1.54
 -19 -13  -1    3.58    1.73
 -19 -13  -1    4.74    2.37
  19 -13   1    4.89    1.85
  19 -13   1    3.65    1.87
  19 -13   1    2.10    1.39
 -19  13  -1    7.35    2.76
 -19  13  -1    5.72    2.01
  19  13   1    1.94    1.65
  19  13   1    6.58    2.37
 -19  13  -1    0.88    1.46
  21 -13   1    0.13    1.36
  21 -13   1    3.54    1.80
 -21 -13  -1    2.23    1.52
 -21 -13  -1    7.11    2.53
  21 -13   1    7.04    2.26
  21  13   1    5.50    2.07
 -21  13  -1    3.62    1.96
  21  13   1    1.50    1.62
 -21  13  -1    3.06    1.59
 -21  13  -1    6.71    2.70
  23 -13   1    0.28    1.80
 -23 -13  -1    2.32    2.26
  23 -13   1   -0.31    1.34
 -23 -13  -1    0.10    1.42
  23  13   1   -1.39    1.36
 -23  13  -1    3.01    1.87
 -23  13  -1    3.47    2.62
  23  13   1    0.24    1.89
 -23  13  -1   -1.12    1.31
  25 -13   1    3.83    1.88
 -25 -13  -1   -2.17    1.19
  25 -13   1   -2.55    2.49
 -25  13  -1   -0.79    1.53
 -25  13  -1    5.90    5.73
 -27 -13  -1    3.76    2.12
 -27 -13  -1   -1.29    1.41
  27 -13   1    0.78    2.03
 -27  13  -1    1.47    1.85
 -27  13  -1    3.29    2.68
 -24 -14   1    2.51    2.48
 -24 -14   1   -0.24    1.45
  24 -14  -1   -2.65    1.81
 -24  14   1    8.12    3.02
 -24  14   1    0.48    1.79
  22 -14  -1   -2.81    1.85
  22 -14  -1    5.09    1.87
 -22 -14   1    0.04    1.82
  22 -14  -1   -0.56    1.72
 -22 -14   1   -0.74    1.97
 -22  14   1   -2.82    2.39
 -22  14   1    0.85    1.59
  20 -14  -1    1.30    1.54
 -20 -14   1    3.32    2.56
  20 -14  -1    7.94    2.02
 -20 -14   1    2.70    1.65
  20 -14  -1    0.01    1.69
 -20  14   1    8.17    3.01
 -20  14   1    4.07    1.91
  20  14  -1    4.52    1.95
 -20  14   1    2.88    1.39
  18 -14  -1    8.31    2.34
  18 -14  -1   12.07    2.92
 -18 -14   1   11.38    3.01
  18 -14  -1    7.95    1.98
 -18 -14   1    6.40    1.99
 -18  14   1   12.21    2.58
 -18  14   1    7.81    2.16
  18  14  -1    8.18    2.23
  18  14  -1   15.45    3.38
  18  14  -1   12.09    2.85
 -18  14   1   18.66    4.10
  16 -14  -1    2.44    1.61
 -16 -14   1    2.00    1.46
  16 -14  -1   -0.13    1.23
 -16 -14   1    3.92    1.93
  16 -14  -1    3.17    1.90
  16  14  -1    2.66    1.86
  16  14  -1    4.54    2.17
  16  14  -1    0.46    1.44
 -16  14   1    2.40    1.53
 -16  14   1    7.80    2.25
  14 -14  -1    0.55    1.37
  14 -14  -1    1.84    1.73
 -14 -14   1   -0.15    1.23
  14 -14  -1   -1.18    0.92
 -14 -14   1    0.72    1.76
  14  14  -1   -1.97    1.57
 -14  14   1   -1.42    1.30
  14  14  -1    1.07    1.57
 -14  14   1   -0.35    1.89
 -14  14   1   -1.15    1.32
 -12 -14   1    4.10    2.05
  12 -14  -1    2.25    1.78
  12 -14  -1    0.44    1.41
  12 -14  -1    1.90    1.23
 -12 -14   1    1.90    1.52
  12  14  -1    1.92    1.47
  12  14  -1   -0.96    1.51
 -12  14   1    5.05    2.22
 -12  14   1    0.46    1.60
 -12  14   1    3.08    1.72
  12  14  -1    2.37    1.84
  10 -14  -1    8.38    2.50
 -10 -14   1    5.80    2.14
 -10 -14   1    7.74    2.71
  10  14  -1    6.27    3.62
 -10  14   1    6.31    2.16
 -10  14   1    7.02    1.99
  10  14  -1    8.24    2.40
 -10  14   1    8.76    2.58
   8 -14  -1    2.13    1.46
   8 -14  -1    3.04    1.34
  -8 -14   1    5.43    2.48
   8 -14  -1    5.02    2.02
  -8 -14   1    2.42    1.67
   8  14  -1    2.32    1.63
   8  14  -1    3.81    1.93
  -8  14   1    1.96    1.62
  -8  14   1    4.98    2.50
   8  14  -1    9.18    2.53
  -8  14   1    5.48    2.02
  -6 -14   1    1.72    0.85
   6 -14  -1    0.72    0.99
  -6 -14   1    0.79    1.31
  -6 -14   1    2.22    1.88
   6 -14  -1   -0.70    1.19
   6 -14  -1    1.11    2.17
   6  14  -1    1.32    1.42
  -6  14   1    0.94    1.79
  -6  14   1   -0.10    1.34
  -6  14   1    1.31    1.40
   6  14  -1    1.98    1.75
   6  14  -1   -1.80    1.23
  -4 -14   1    1.83    1.64
   4 -14  -1    3.80    2.25
  -4 -14   1    2.91    1.03
   4 -14  -1    1.21    1.32
   4 -14  -1    1.81    1.06
  -4 -14   1    2.99    1.59
   4  14  -1    3.20    1.60
  -4  14   1    1.64    1.34
   4  14  -1    1.73    1.37
   4  14  -1    3.77    2.36
  -4  14   1    3.34    2.15
  -4  14   1    2.93    1.64
  -2 -14   1   15.99    2.32
  -2 -14   1   17.66    3.63
   2 -14  -1   21.25    3.73
  -2 -14   1   14.41    2.83
   2 -14  -1   14.71    2.68
   2 -14  -1   19.86    3.19
  -2  14   1   20.39    3.14
   2  14  -1   16.28    3.09
  -2  14   1   17.87    3.23
   2  14  -1   20.75    3.51
  -2  14   1   26.34    3.77
   2  14  -1   23.11    3.25
   0 -14   1    8.00    1.61
   0 -14  -1    9.29    1.81
   0 -14   1   10.33    2.91
   0 -14   1   10.39    2.37
   0 -14  -1    7.83    2.13
   0 -14  -1   10.24    2.92
   0  14  -1   12.60    2.68
   0  14   1   12.49    2.66
   0  14   1   17.20    3.81
   0  14  -1   10.08    2.40
   0  14   1    7.62    2.31
   0  14  -1    8.10    2.24
  -2 -14  -1    0.45    1.27
   2 -14   1    0.69    0.87
  -2 -14  -1    0.49    0.74
   2 -14   1    0.73    1.25
  -2 -14  -1    1.31    1.71
   2 -14   1    0.81    1.64
  -2  14  -1    0.79    1.19
   2  14   1    2.87    2.00
  -2  14  -1    4.74    1.91
  -2  14  -1    1.31    1.42
   2  14   1   -0.61    1.26
   2  14   1    0.40    1.44
  -4 -14  -1    1.42    0.91
   4 -14   1    0.85    0.83
   4 -14   1    0.54    1.71
  -4 -14  -1    0.74    1.20
   4 -14   1    1.04    1.36
  -4 -14  -1    1.83    1.99
   4  14   1    2.92    2.02
  -4  14  -1    3.47    2.09
  -4  14  -1   -0.55    1.18
   4  14   1    1.48    1.47
   4  14   1    1.84    1.42
  -4  14  -1    2.25    1.64
   6 -14   1    2.61    1.20
  -6 -14  -1    2.42    1.51
  -6 -14  -1    2.27    1.00
   6 -14   1    4.13    2.02
   6 -14   1    1.09    1.49
  -6 -14  -1    2.69    1.95
  -6  14  -1    3.19    1.70
   6  14   1    7.20    2.42
   6  14   1    4.39    1.80
  -6  14  -1    3.11    2.00
   6  14   1    5.43    1.77
  -6  14  -1    0.23    1.42
  -8 -14  -1    0.14    1.23
  -8 -14  -1    1.49    1.90
  -8 -14  -1    2.83    1.03
   8 -14   1    3.27    2.06
   8 -14   1    0.39    0.92
   8 -14   1    0.45    1.22
  -8  14  -1    2.14    1.57
  -8  14  -1    2.92    1.74
   8  14   1    1.18    2.05
   8  14   1   -0.79    1.31
  -8  14  -1   -0.59    1.32
   8  14   1    1.27    1.25
  10 -14   1    1.52    1.35
  10 -14   1    0.46    0.90
  10 -14   1    2.36    2.04
 -10 -14  -1    1.14    1.31
 -10 -14  -1    2.72    2.11
  10  14   1    2.72    1.66
 -10  14  -1    2.40    1.80
 -10  14  -1    3.64    1.65
 -10  14  -1    2.43    1.89
  10  14   1    1.93    1.65
  10  14   1    1.39    3.02
  12 -14   1    0.30    1.04
  12 -14   1    1.23    1.60
 -12 -14  -1    0.23    1.49
  12 -14   1    0.06    1.32
 -12 -14  -1   -1.74    1.01
  12  14   1    1.69    1.45
 -12  14  -1    0.19    1.42
 -12  14  -1    1.81    2.05
  12  14   1    1.22    1.50
 -12  14  -1   -2.19    1.36
 -14 -14  -1    8.92    2.38
  14 -14   1    7.11    1.87
  14 -14   1    5.14    1.96
 -14 -14  -1   11.61    2.79
  14 -14   1   10.81    2.58
  14  14   1   10.43    2.62
 -14  14  -1   15.39    3.65
  14  14   1   11.12    2.86
 -14  14  -1   11.76    2.44
 -14  14  -1    7.08    2.21
  14  14   1    6.51    2.17
  16 -14   1   14.61    3.01
 -16 -14  -1   12.74    3.23
  16 -14   1    7.79    1.95
  16 -14   1    7.10    2.03
 -16 -14  -1    9.03    2.36
  16  14   1   11.12    2.61
 -16  14  -1   11.16    2.56
  16  14   1    8.26    2.32
  16  14   1   14.33    2.96
 -16  14  -1   17.70    3.96
 -16  14  -1    4.65    2.01
 -18 -14  -1    4.09    2.11
 -18 -14  -1    0.27    1.23
  18 -14   1    6.79    1.98
  18 -14   1    0.87    1.54
  18 -14   1    0.18    1.32
  18  14   1    1.26    1.70
  18  14   1    4.81    2.32
 -18  14  -1    3.70    2.51
  18  14   1    3.62    1.87
 -18  14  -1    4.90    1.99
 -20 -14  -1   -0.55    1.33
  20 -14   1   -1.35    1.65
  20 -14   1   -0.45    1.08
  20 -14   1    5.54    2.19
 -20 -14  -1    3.31    2.40
 -20  14  -1    3.03    2.73
  20  14   1    2.28    1.76
  20  14   1   -1.15    1.48
 -20  14  -1   -0.36    1.33
  22 -14   1    7.70    2.06
  22 -14   1   -0.46    2.90
 -22 -14  -1    5.88    2.34
 -22  14  -1    5.39    3.00
 -22  14  -1    4.70    2.07
 -24 -14  -1    1.89    1.69
 -24 -14  -1    6.41    2.44
 -24  14  -1    5.79    3.06
 -24  14  -1    4.05    1.93
 -19 -15   1    1.98    1.75
  19 -15  -1   -2.91    2.42
  19 -15  -1   -0.57    1.29
 -19 -15   1    5.11    2.63
 -19  15   1    3.62    2.01
 -19  15   1    9.85    3.54
  19  15  -1    3.35    2.06
  17 -15  -1    4.93    1.90
  17 -15  -1    5.98    1.83
 -17 -15   1    9.21    3.76
 -17 -15   1    7.19    2.24
  17 -15  -1   10.44    2.66
 -17  15   1   16.45    4.02
 -17  15   1    9.89    4.51
  17  15  -1    7.76    2.38
 -15 -15   1   28.92    7.21
  15 -15  -1   31.18    4.28
  15 -15  -1   29.77    4.20
 -15 -15   1   32.99    4.66
  15 -15  -1   24.18    4.05
  15  15  -1   30.85    4.67
 -15  15   1   28.11    4.34
 -15  15   1   38.59    4.21
 -15  15   1   40.83    5.23
 -13 -15   1   26.32    4.05
  13 -15  -1   17.83    3.15
  13 -15  -1   22.85    3.74
 -13 -15   1   33.90    4.44
 -13  15   1   27.04    3.81
 -13  15   1   30.92    4.45
  13  15  -1   41.90    7.92
 -13  15   1   19.36    3.73
  13  15  -1   20.98    3.33
 -11 -15   1    3.97    1.70
  11 -15  -1   -0.25    0.99
  11 -15  -1    0.65    1.49
  11  15  -1    2.23    1.84
 -11  15   1   -0.04    1.38
  11  15  -1    1.99    1.74
  11  15  -1   -1.40    1.32
 -11  15   1    1.59    2.13
 -11  15   1   -2.17    1.25
  -9 -15   1    2.86    2.08
   9 -15  -1    0.75    1.03
   9 -15  -1    1.84    1.55
  -9 -15   1    0.71    1.36
   9 -15  -1    4.33    2.18
   9  15  -1    1.29    1.79
  -9  15   1    5.41    2.42
   9  15  -1    2.57    1.69
   9  15  -1   -0.75    1.23
  -9  15   1    0.28    1.55
  -9  15   1    4.63    1.74
   7 -15  -1   13.66    2.71
  -7 -15   1   14.11    3.47
  -7 -15   1   14.92    2.88
   7 -15  -1   11.73    3.04
   7 -15  -1   12.05    2.30
   7  15  -1   11.08    2.61
  -7  15   1   23.09    4.59
   7  15  -1   18.14    3.60
  -7  15   1   21.16    3.41
   7  15  -1   16.15    3.06
  -7  15   1   12.75    2.91
  -5 -15   1   41.37    3.83
  -5 -15   1   47.14    5.23
  -5 -15   1   44.32    5.18
   5 -15  -1   41.91    5.26
   5 -15  -1   41.60    4.97
   5 -15  -1   42.13    4.26
  -5  15   1   40.59    5.05
   5  15  -1   44.87    4.94
   5  15  -1   50.10    5.28
  -5  15   1   50.99    5.41
  -5  15   1   45.73    4.94
   5  15  -1   37.94    4.64
  -3 -15   1   34.66    4.59
   3 -15  -1   25.66    3.30
   3 -15  -1   30.67    4.19
  -3 -15   1   28.09    3.07
   3 -15  -1   30.10    4.21
  -3 -15   1   30.76    4.30
  -3  15   1   18.80    5.58
   3  15  -1   22.83    3.62
  -3  15   1   34.01    4.42
  -3  15   1   30.76    4.09
   3  15  -1   34.24    4.28
   3  15  -1   33.00    4.25
  -1 -15   1   -0.64    0.76
  -1 -15   1    3.04    1.91
  -1 -15   1    1.25    1.50
   1 -15  -1   -0.56    1.29
   1 -15  -1    0.10    2.01
   1 -15  -1    0.72    1.00
  -1  15   1   -0.56    2.60
  -1  15   1    1.16    1.54
   1  15  -1    0.77    1.97
   1  15  -1    2.52    2.07
   1  15  -1   -2.21    1.11
  -1  15   1    2.05    2.24
  -1 -15  -1   24.16    3.72
   1 -15   1   16.76    3.20
   1 -15   1   21.86    4.15
  -1 -15  -1   16.24    3.22
  -1 -15  -1   18.06    3.36
   1 -15   1   18.02    3.37
   1  15   1   28.42    4.09
  -1  15  -1   16.68    3.32
   1  15   1   18.73    4.78
   1  15   1   23.25    3.53
  -1  15  -1   16.87    5.26
  -3 -15  -1   16.04    2.99
   3 -15   1   23.37    3.74
  -3 -15  -1   18.03    3.74
  -3 -15  -1   17.62    2.51
   3 -15   1   18.08    2.59
   3 -15   1   14.37    3.04
  -3  15  -1   24.23    3.41
   3  15   1   19.83    3.38
  -3  15  -1   26.56    4.04
   3  15   1   13.03    3.04
  -3  15  -1   15.42    3.06
  -5 -15  -1    6.95    2.69
  -5 -15  -1    6.84    1.49
   5 -15   1    7.06    2.50
  -5 -15  -1    6.51    1.85
   5 -15   1    6.36    2.01
   5 -15   1    3.94    1.44
  -5  15  -1    6.90    2.12
  -5  15  -1   11.02    3.19
  -5  15  -1    7.66    2.36
   5  15   1   11.49    2.93
   5  15   1    7.47    2.34
   5  15   1    2.99    1.94
  -7 -15  -1    1.30    1.46
  -7 -15  -1    1.58    2.14
   7 -15   1    2.29    1.69
   7 -15   1    3.38    2.05
  -7 -15  -1    1.17    0.97
   7 -15   1    1.55    1.10
   7  15   1    4.50    1.85
  -7  15  -1    7.39    2.50
   7  15   1    0.15    1.95
  -7  15  -1    0.23    1.39
  -7  15  -1    2.29    1.55
   9 -15   1   -0.16    1.40
   9 -15   1   -0.88    0.78
  -9 -15  -1    0.43    1.45
  -9 -15  -1   -0.86    1.46
   9 -15   1    5.28    2.35
   9  15   1   -1.97    0.97
  -9  15  -1    1.52    2.02
  -9  15  -1   -0.58    1.27
  -9  15  -1    0.62    1.39
   9  15   1    1.18    1.46
   9  15   1    2.73    2.07
 -11 -15  -1    8.61    2.95
  11 -15   1    5.56    2.03
 -11 -15  -1    5.56    2.18
  11 -15   1   10.01    2.66
  11 -15   1    3.84    1.44
 -11  15  -1    5.53    2.01
 -11  15  -1   14.68    3.63
  11  15   1   12.90    3.22
  11  15   1    4.56    2.08
 -11  15  -1   10.32    2.34
  11  15   1    8.63    2.56
 -13 -15  -1   12.03    3.21
  13 -15   1   10.38    2.43
 -13 -15  -1   13.41    2.89
  13 -15   1    9.55    2.04
  13  15   1   11.60    2.67
 -13  15  -1    9.72    2.92
 -13  15  -1   21.05    4.59
  13  15   1   12.22    2.72
 -13  15  -1   19.34    3.08
  15 -15   1    0.73    1.78
 -15 -15  -1    1.76    1.72
  15 -15   1    5.23    1.61
 -15  15  -1    3.86    2.07
  15  15   1    0.24    2.26
  15  15   1    3.36    1.83
 -15  15  -1    6.00    2.63
  17 -15   1   -0.21    1.95
 -17 -15  -1    2.14    1.55
  17 -15   1    2.18    1.62
 -17 -15  -1    5.95    2.32
 -17  15  -1   14.08    3.31
 -17  15  -1    4.93    2.14
  17  15   1    5.83    2.22
  19 -15   1    5.16    2.01
 -19 -15  -1    6.93    2.46
  19 -15   1   18.03    2.81
  19 -15   1    4.83    2.19
 -19 -15  -1   10.36    2.96
 -19  15  -1   10.39    2.42
  19  15   1   10.45    2.37
 -19  15  -1   15.57    3.30
 -14 -16   1    0.12    1.37
  14 -16  -1   -1.09    1.15
 -14 -16   1    2.74    1.89
  14 -16  -1   -1.31    1.59
 -14  16   1    3.75    1.81
  14  16  -1    1.28    1.81
 -12 -16   1   11.00    3.24
  12 -16  -1    7.04    2.45
  12 -16  -1    3.98    1.83
 -12 -16   1    7.95    2.22
  12  16  -1    8.56    2.32
 -12  16   1   10.09    2.49
  10 -16  -1   22.82    3.65
 -10 -16   1   27.30    4.29
 -10 -16   1   22.54    4.73
  10 -16  -1   28.44    4.36
  10 -16  -1   23.09    3.29
  10  16  -1   31.84    4.24
   8 -16  -1   22.98    3.93
  -8 -16   1   17.48    3.26
   8 -16  -1   17.83    2.94
   8 -16  -1   14.24    2.86
  -8 -16   1   21.58    4.92
   8  16  -1   25.05    3.92
  -8  16   1   18.95    5.20
  -8  16   1   29.43    3.91
  -6 -16   1    1.56    0.92
   6 -16  -1    2.87    1.92
   6 -16  -1   -0.30    1.54
  -6 -16   1    3.58    2.47
   6 -16  -1    0.19    1.07
  -6 -16   1    1.18    1.46
   6  16  -1    1.88    1.88
  -6  16   1    4.81    2.03
  -6  16   1    4.34    2.46
  -6  16   1    0.10    1.37
  -4 -16   1    0.28    1.29
  -4 -16   1    0.71    0.99
   4 -16  -1   -1.41    1.46
   4 -16  -1    1.68    1.28
  -4 -16   1    3.43    2.01
   4 -16  -1    2.82    2.37
  -4  16   1   -2.21    1.75
  -4  16   1    5.29    1.96
  -4  16   1    4.67    3.08
   4  16  -1    4.46    1.95
  -2 -16   1   28.10    4.22
   2 -16  -1   17.06    3.48
   2 -16  -1   27.15    4.21
  -2 -16   1   24.81    2.86
   2 -16  -1   23.69    3.21
  -2 -16   1   24.02    3.80
  -2  16   1   34.48    4.08
  -2  16   1   18.22    3.74
  -2  16   1   38.78    4.96
   2  16  -1   32.61    4.86
   2  16  -1   26.55    4.30
   0 -16  -1   29.78    4.28
   0 -16   1   28.64    4.14
   0 -16  -1   39.93    4.87
   0 -16   1   31.55    4.78
   0 -16  -1   29.92    3.52
   0 -16   1   28.97    3.40
   0  16  -1   24.72    4.38
   0  16  -1   43.56    4.97
   0  16   1   38.12    4.47
   0  16   1   42.36    5.95
   0  16   1   26.45    4.40
   2 -16   1    4.43    1.58
   2 -16   1    8.95    2.74
  -2 -16  -1    7.11    1.60
  -2 -16  -1    2.00    1.81
   2 -16   1    4.00    1.39
  -2 -16  -1    7.51    2.71
  -2  16  -1    8.77    2.16
  -2  16  -1   11.29    2.66
   2  16   1    3.67    2.02
   2  16   1    8.75    2.38
  -2  16  -1    5.11    2.30
  -4 -16  -1    0.97    2.03
  -4 -16  -1    0.29    0.90
   4 -16   1    1.88    1.56
  -4 -16  -1   -1.42    1.38
   4 -16   1   -1.16    1.23
   4 -16   1   -0.80    1.02
   4  16   1    1.68    1.54
  -4  16  -1    1.39    2.29
  -4  16  -1    2.84    1.63
  -4  16  -1   -0.67    1.96
   4  16   1    0.07    1.78
  -6 -16  -1    7.94    2.25
   6 -16   1    3.79    2.06
  -6 -16  -1    4.92    4.17
   6 -16   1    9.57    2.67
   6 -16   1    6.07    1.80
  -6  16  -1   10.09    2.49
   6  16   1    8.14    2.32
   6  16   1    3.69    3.08
  -8 -16  -1   14.75    3.11
  -8 -16  -1   20.81    4.43
   8 -16   1   12.44    2.33
   8 -16   1   19.04    3.81
   8 -16   1   14.37    2.99
   8  16   1   22.72    3.67
  10 -16   1    2.38    2.10
 -10 -16  -1    6.76    2.51
  10 -16   1    1.17    1.23
 -10 -16  -1    2.56    1.48
  10 -16   1    2.27    2.17
 -10  16  -1    6.18    2.03
  10  16   1    4.45    1.99
 -10  16  -1   10.26    3.16
 -12 -16  -1    5.95    2.89
 -12 -16  -1    0.63    1.80
  12 -16   1   -0.18    1.03
 -12  16  -1    5.26    4.01
  12  16   1    1.37    1.53
 -12  16  -1    2.16    1.47
 -14 -16  -1    4.30    1.75
  14 -16   1   -1.16    1.02
  14 -16   1   -2.03    1.50
 -14 -16  -1   -0.19    1.65
 -14  16  -1    4.57    1.98
  14  16   1    4.16    2.13
  -5 -17   1    1.30    2.06
   5 -17  -1    0.81    1.89
  -5 -17   1    4.73    2.20
   5 -17  -1    2.75    2.13
  -5 -17   1    1.40    1.06
   5 -17  -1    2.34    1.43
  -5  17   1    5.70    2.13
   5  17  -1    4.68    1.75
   3 -17  -1   -0.63    1.89
   3 -17  -1   -2.97    1.66
  -3 -17   1   -1.85    1.29
  -3 -17   1    1.00    1.63
  -3 -17   1   -1.64    0.77
   3  17  -1    3.29    1.64
  -3  17   1    3.26    1.83
   1 -17  -1    0.58    1.09
  -1 -17   1    1.03    0.89
   1 -17  -1    1.46    2.31
  -1 -17   1   -0.85    1.39
   1 -17  -1   -3.49    1.48
   1  17  -1    1.87    1.62
  -1  17   1    1.40    1.56
  -1 -17  -1    0.99    1.92
  -1 -17  -1   -3.03    1.50
   1 -17   1    3.79    2.20
   1 -17   1   -1.47    1.22
  -1  17  -1    4.90    1.80
   1  17   1    1.83    1.49
   3 -17   1    8.34    2.68
  -3 -17  -1    2.30    1.04
   3 -17   1    1.49    1.64
  -3 -17  -1    1.84    2.13
   3 -17   1    1.99    1.20
  -3 -17  -1    0.13    1.72
  -3  17  -1    6.31    2.00
   5 -17   1    6.40    2.16
  -5 -17  -1    3.81    2.20
   5 -17   1    5.77    2.78
   5 -17   1    2.32    1.25
  -5 -17  -1    6.82    2.42
  -5 -17  -1    5.58    1.43
   5  17   1    7.00    2.23
  -5  17  -1    6.69    2.27
  42   0  -2   -0.52    1.44
 -42   0   2    1.37    1.71
 -42   0   2   -0.68    1.57
  42   0  -2    3.07    2.09
 -40   0   2   -0.65    1.39
  40   0  -2   -1.55    1.10
  40   0  -2   -0.61    2.11
 -40   0   2    0.06    1.59
  38   0  -2    2.34    1.42
 -38   0   2    6.21    2.00
 -38   0   2    6.97    2.07
  38   0  -2    8.69    2.24
 -38   0   2    4.86    1.89
 -36   0   2   30.94    3.48
  36   0  -2   32.17    3.79
 -36   0   2   31.50    3.68
 -36   0   2   36.73    4.88
  36   0  -2   22.39    3.21
  34   0  -2   34.57    3.87
 -34   0   2   46.40    4.36
 -34   0   2   48.18    4.88
  34   0  -2   50.85    4.58
 -34   0   2   34.13    4.14
 -32   0   2   12.99    2.27
  32   0  -2    7.51    1.72
  32   0  -2   10.09    2.14
 -32   0   2    9.91    2.20
 -32   0   2   11.69    2.35
  30   0  -2   99.87    8.69
  30   0  -2  127.21    9.15
 -30   0   2  129.24    9.11
 -30   0   2  134.24    9.59
  28   0  -2  131.49   10.40
 -28   0   2  136.52    9.77
 -28   0   2  131.99    9.30
  28   0  -2  110.78    8.98
 -26   0   2   57.29    5.19
 -26   0   2   58.27    4.77
  26   0  -2   52.86    4.55
  26   0  -2   56.14    4.82
 -24   0   2    2.64    1.21
  24   0  -2    2.96    0.93
 -24   0   2    2.46    1.38
  24   0  -2    1.73    1.19
 -22   0   2   30.01    2.81
 -22   0   2   28.15    3.28
  22   0  -2   24.70    2.77
  22   0  -2   24.72    2.58
 -20   0   2  176.84   12.13
  20   0  -2  156.34   11.57
  20   0  -2  174.43   11.77
 -20   0   2  178.39   11.75
 -18   0   2  331.41   20.33
  18   0  -2  323.45   20.36
 -18   0   2  298.63   20.61
  18   0  -2  275.61   20.14
 -16   0   2   17.25    1.97
  16   0  -2   12.74    1.92
 -16   0   2   12.69    2.09
  16   0  -2   14.11    1.92
  14   0  -2   12.56    1.71
  14   0  -2   11.07    1.66
 -14   0   2   13.03    2.18
 -14   0   2   13.46    2.23
 -12   0   2  147.81   10.08
  12   0  -2  144.44    9.81
  10   0  -2   32.66    2.33
 -10   0   2   22.80    2.48
   8   0  -2   89.67    5.58
   8   0  -2   71.44    5.89
  -8   0   2   85.14    5.48
   6   0  -2    9.73    1.01
   6   0  -2   10.19    0.99
  -6   0   2   10.63    1.02
  -6   0   2   10.52    0.92
  -6   0   2    7.75    1.36
  -4   0   2    9.07    0.81
   4   0  -2    9.00    0.83
   4   0  -2   10.97    0.85
  -4   0   2   11.62    0.84
   2   0  -2  257.51   16.63
   2   0   2    0.36    0.13
   2   0   2    0.50    0.20
  -2   0  -2    0.33    0.14
  -4   0  -2    3.15    0.54
  -4   0  -2    3.24    0.51
   4   0   2    2.67    0.54
  -4   0  -2    3.00    0.38
   4   0   2    3.03    0.49
  -6   0  -2    4.36    0.69
   6   0   2    2.77    0.80
   6   0   2    3.32    0.62
  -6   0  -2    4.59    0.79
   8   0   2    5.32    1.06
  -8   0  -2    7.74    1.12
  -8   0  -2   10.09    1.12
   8   0   2    8.04    1.01
 -10   0  -2   12.80    1.35
  10   0   2   10.42    1.71
  10   0   2   11.11    1.26
 -10   0  -2   12.63    1.61
 -12   0  -2   61.74    4.23
  12   0   2   50.13    4.49
  12   0   2   54.29    4.08
 -12   0  -2   55.78    4.38
  14   0   2  188.10   13.30
 -14   0  -2  203.16   13.01
  14   0   2  188.61   12.86
 -14   0  -2  191.34   13.16
 -16   0  -2   66.47    4.69
  16   0   2   54.22    5.16
 -16   0  -2   54.50    4.80
  16   0   2   55.24    4.42
 -18   0  -2   36.86    3.64
  18   0   2   33.02    3.18
 -18   0  -2   41.32    3.45
 -20   0  -2  111.11    8.27
  20   0   2  105.15    7.88
 -20   0  -2  118.08    8.13
 -22   0  -2   65.66    5.06
  22   0   2   56.73    4.81
 -22   0  -2   61.69    5.24
 -24   0  -2    3.15    1.29
 -24   0  -2    0.87    1.12
 -24   0  -2    2.36    1.25
  24   0   2    2.09    1.21
 -26   0  -2    6.19    1.73
 -26   0  -2    8.80    1.88
  26   0   2    3.77    1.20
  26   0   2    6.49    1.60
 -26   0  -2    8.79    1.78
 -28   0  -2   57.45    5.00
 -28   0  -2   68.06    5.71
 -28   0  -2   67.88    5.46
  28   0   2   57.02    5.13
 -30   0  -2   96.67    7.40
 -30   0  -2   98.28    7.65
  30   0   2   87.21    7.15
 -30   0  -2   86.84    6.96
  32   0   2   55.47    4.88
 -32   0  -2   58.88    5.12
 -32   0  -2   59.67    5.29
 -32   0  -2   49.01    4.57
  32   0   2   41.20    4.35
 -34   0  -2    0.77    1.38
 -34   0  -2    3.20    1.54
  34   0   2   -0.49    1.06
 -34   0  -2    1.00    1.35
  34   0   2    0.78    1.59
 -36   0  -2   24.01    4.75
 -36   0  -2   28.47    3.38
 -36   0  -2   32.04    3.99
  36   0   2   22.62    3.11
  36   0   2   33.22    3.66
  38   0   2   74.64    6.54
 -38   0  -2   70.87    6.15
 -38   0  -2   74.34    6.67
 -38   0  -2   72.52    6.59
 -40   0  -2   26.04    3.38
  40   0   2   21.46    3.54
 -40   0  -2   23.99    3.70
  42   0   2    5.72    2.27
  42   0   2    3.13    1.67
 -42   0  -2    5.97    2.35
 -42   0  -2    0.73    1.85
  41  -1  -2    0.16    1.55
 -41  -1   2    4.69    1.89
 -41  -1   2    4.17    2.03
  41  -1  -2    7.56    2.29
  41   1  -2    0.77    1.43
  41   1  -2    1.77    1.80
 -41   1   2    2.49    1.83
 -41   1   2    3.44    1.97
 -39  -1   2    0.88    1.49
  39  -1  -2    3.10    2.04
 -39  -1   2    0.65    1.76
 -39  -1   2    4.05    1.82
  39  -1  -2    2.22    1.48
 -39   1   2    3.31    1.58
  39   1  -2    3.28    2.61
  39   1  -2    0.48    1.24
 -39   1   2    3.31    1.73
 -37  -1   2    0.59    1.42
 -37  -1   2   -0.91    1.43
 -37  -1   2   -0.67    1.42
  37  -1  -2   -0.60    1.73
  37  -1  -2    0.98    1.17
 -37   1   2   -0.11    1.26
 -37   1   2   -0.53    1.15
  37   1  -2    0.56    1.04
 -37   1   2   -1.23    1.17
  37   1  -2    0.04    1.47
  35  -1  -2    1.46    1.18
 -35  -1   2    1.00    1.41
 -35  -1   2   -0.10    1.46
  35  -1  -2    2.38    1.72
 -35  -1   2    0.43    1.46
 -35   1   2    1.56    1.55
  35   1  -2    1.82    1.47
  35   1  -2    0.83    0.99
 -35   1   2    2.12    1.43
  33  -1  -2   28.65    3.58
 -33  -1   2   30.37    3.81
  33  -1  -2   24.55    3.08
 -33  -1   2   28.16    4.29
 -33  -1   2   23.75    3.68
 -33   1   2   30.41    3.72
 -33   1   2   27.32    3.29
  33   1  -2   21.66    2.88
  33   1  -2   27.28    3.30
  31  -1  -2   40.30    4.11
 -31  -1   2   49.85    4.96
  31  -1  -2   46.19    4.63
 -31  -1   2   46.34    4.46
 -31  -1   2   41.59    4.25
  31   1  -2   48.72    4.39
 -31   1   2   50.23    4.74
  31   1  -2   42.55    4.41
 -31   1   2   46.28    4.26
 -29  -1   2    5.48    1.62
 -29  -1   2    3.34    1.67
  29  -1  -2    3.10    1.17
 -29  -1   2    7.21    1.81
  29  -1  -2    4.70    1.98
 -29   1   2    6.72    1.63
 -29   1   2    5.63    1.63
  29   1  -2    2.85    1.06
  29   1  -2    5.15    1.62
 -27  -1   2    3.59    1.48
  27  -1  -2    3.75    1.15
 -27  -1   2    3.14    1.44
  27  -1  -2    2.14    1.52
 -27  -1   2    3.31    1.64
 -27   1   2    3.83    1.34
  27   1  -2    4.01    1.07
  27   1  -2    1.24    1.25
 -27   1   2    3.52    1.57
  25  -1  -2   83.79    6.66
 -25  -1   2   74.17    8.32
  25  -1  -2   80.11    6.82
 -25  -1   2   92.58    6.76
 -25  -1   2  103.26    7.00
  25   1  -2   88.37    6.51
 -25   1   2   99.68    8.04
  25   1  -2   90.99    6.72
 -25   1   2   86.43    6.67
 -23  -1   2   90.55    7.49
 -23  -1   2   99.56    7.10
  23  -1  -2   88.12    6.98
  23  -1  -2   87.84    7.16
 -23  -1   2  102.70    7.23
 -23   1   2   93.17    6.99
 -23   1   2  101.16    7.48
  23   1  -2   99.15    6.87
  23   1  -2   99.42    7.06
  21  -1  -2   62.48    5.39
 -21  -1   2   77.76    5.49
  21  -1  -2   64.15    5.24
 -21  -1   2   56.40    5.63
  21   1  -2   73.16    5.15
 -21   1   2   79.72    5.76
  21   1  -2   74.72    5.32
 -21   1   2   64.21    5.20
 -19  -1   2    4.49    1.55
  19  -1  -2    8.32    2.04
 -19  -1   2    9.48    1.56
  19  -1  -2    4.28    1.09
  19  -1  -2    2.39    1.24
  19   1  -2    8.00    1.40
  19   1  -2    6.15    1.17
 -19   1   2    5.42    1.20
 -19   1   2    6.75    1.49
  17  -1  -2   92.90    6.84
  17  -1  -2   75.87    6.13
 -17   1   2   87.16    6.11
  15  -1  -2  132.31   11.09
  15  -1  -2  149.55   10.85
  15  -1  -2  136.85   10.73
 -15  -1   2  182.09   10.94
  15   1  -2  178.62   10.81
 -15   1   2  175.17   10.84
 -15   1   2  168.34   11.07
  15   1  -2  150.44   10.62
  13  -1  -2  109.85    7.47
 -13  -1   2   92.91    7.64
  13  -1  -2  107.42    7.41
 -13  -1   2  111.62    7.53
 -13   1   2  115.98    7.34
 -13   1   2   99.79    7.57
  13   1  -2  110.68    7.37
 -11  -1   2    6.45    1.11
  11  -1  -2    7.13    1.11
  11  -1  -2    6.34    1.10
  11   1  -2    6.79    1.06
 -11   1   2    8.42    1.02
 -11   1   2    5.89    1.06
 -11   1   2    9.33    1.05
  11   1  -2    6.71    1.05
   9  -1  -2   74.27    5.28
  -9  -1   2   65.47    5.23
   9  -1  -2   76.34    5.28
  -9   1   2   86.85    5.21
  -9   1   2   80.10    5.21
  -9   1   2   73.83    5.37
   9   1  -2   79.04    5.16
  -7  -1   2  263.77   17.38
   7  -1  -2  235.24   17.37
   7  -1  -2  254.46   17.49
   7  -1  -2  263.27   17.40
  -7   1   2  272.78   17.36
  -7   1   2  277.01   17.33
  -7   1   2  289.58   17.49
   7   1  -2  292.04   17.29
  -5  -1   2  114.16    6.72
  -5  -1   2  112.43    6.84
  -5  -1   2  105.93    6.90
   5  -1  -2   89.76    6.85
   5  -1  -2  116.67    6.94
  -5   1   2   92.88    6.82
  -5   1   2  115.47    6.90
   5   1  -2  102.87    6.81
  -5   1   2   94.02    6.84
   5   1  -2   97.34    6.73
   3  -1  -2   13.16    0.93
  -3  -1   2   11.63    0.96
   3  -1  -2    9.63    0.97
   3  -1  -2    9.87    0.95
  -3  -1   2   11.99    0.87
   3   1  -2   12.09    0.86
  -3   1   2   10.49    0.94
  -3   1   2   12.44    0.91
  -3   1   2   10.56    0.98
   1  -1  -2    4.34    0.49
  -1  -1   2    3.71    0.37
   1  -1  -2    4.11    0.49
   1  -1  -2    4.87    0.41
  -1  -1   2    4.82    0.47
   1   1  -2    3.61    0.36
  -1   1   2    4.65    0.52
  -1   1   2    4.95    0.52
  -1   1   2    4.25    0.51
   1   1  -2    4.99    0.44
  -1   1   2    4.05    0.40
  -1  -1  -2   66.80    4.33
   1  -1   2   66.07    4.34
   1  -1   2   67.85    4.27
   1  -1   2   65.00    4.22
  -1  -1  -2   60.82    4.35
  -1  -1  -2   66.79    4.34
   1   1   2   61.05    4.35
  -1   1  -2   64.60    4.34
   1   1   2   65.27    4.33
  -1   1  -2   66.59    4.26
   1   1   2   64.66    4.34
   3  -1   2   60.57    3.49
   3  -1   2   54.53    3.55
   3  -1   2   50.82    3.42
  -3  -1  -2   50.19    3.52
  -3  -1  -2   50.67    3.57
   3   1   2   49.32    3.51
  -3   1  -2   49.51    3.43
  -3   1  -2   51.96    3.55
   3   1   2   51.16    3.56
  -5  -1  -2   84.93    6.16
   5  -1   2  103.89    6.15
  -5  -1  -2   81.27    6.09
   5  -1   2   97.56    6.17
   5   1   2   90.64    6.15
  -5   1  -2  106.22    6.15
   5   1   2   83.15    6.07
  -5   1  -2   92.54    6.18
   7  -1   2   99.79    7.02
  -7  -1  -2   98.92    6.95
   7  -1   2  114.24    7.11
  -7  -1  -2  111.05    7.25
  -7  -1  -2  105.77    7.07
   7   1   2   98.37    6.90
  -7   1  -2  105.70    7.02
   7   1   2  109.08    7.02
  -9  -1  -2   34.16    2.52
  -9  -1  -2   31.33    2.36
   9  -1   2   34.23    2.61
  -9  -1  -2   27.27    2.68
  -9   1  -2   26.83    2.40
   9   1   2   33.37    2.41
  -9   1  -2   32.41    2.55
 -11  -1  -2   69.06    4.58
 -11  -1  -2   61.48    4.37
  11  -1   2   59.65    4.67
  11   1   2   61.48    4.39
 -11   1  -2   53.03    4.40
 -11   1  -2   67.89    4.63
  13  -1   2    3.99    1.25
  13  -1   2    7.57    1.28
 -13  -1  -2    9.19    1.50
 -13  -1  -2    5.14    1.45
 -13   1  -2    5.89    1.26
  13   1   2    5.26    0.98
 -13   1  -2    9.24    1.42
 -15  -1  -2   31.12    2.90
  15  -1   2   36.06    3.06
 -15  -1  -2   31.47    3.50
 -15  -1  -2   33.61    3.16
  15   1   2   28.60    2.82
 -15   1  -2   33.68    3.24
 -15   1  -2   39.79    3.08
 -17  -1  -2   74.18    5.86
 -17  -1  -2   89.40    6.43
 -17  -1  -2   79.02    6.12
 -17   1  -2   82.41    6.21
 -19  -1  -2   37.44    3.77
 -19  -1  -2   31.62    3.24
  19  -1   2   44.76    3.47
 -19  -1  -2   37.18    3.56
  19   1   2   32.23    3.21
 -19   1  -2   40.59    3.68
 -19   1  -2   46.30    3.51
 -21  -1  -2    0.71    1.07
  21  -1   2   -0.59    0.93
 -21  -1  -2    0.53    1.03
  21  -1   2    0.06    1.38
 -21  -1  -2    1.64    0.93
 -21   1  -2    0.16    0.90
  21   1   2    0.42    0.89
 -21   1  -2   -0.20    0.90
  23  -1   2    6.23    1.20
 -23  -1  -2    7.50    1.69
 -23  -1  -2    8.93    1.77
 -23  -1  -2    9.80    1.82
  23  -1   2    6.03    1.52
  23  -1   2    4.61    2.00
  23   1   2    6.05    1.39
 -23   1  -2    7.57    1.60
 -23   1  -2    6.55    1.56
  25  -1   2   34.99    3.42
 -25  -1  -2   35.59    3.68
 -25  -1  -2   35.29    4.17
  25  -1   2   34.73    3.21
 -25  -1  -2   30.36    3.36
  25   1   2   32.49    3.30
 -25   1  -2   31.51    3.72
 -25   1  -2   40.44    3.52
 -27  -1  -2    7.18    1.76
  27  -1   2    4.61    1.60
 -27  -1  -2    4.15    1.55
 -27  -1  -2    6.53    1.75
 -27   1  -2    3.40    1.42
  27   1   2    4.09    1.48
 -27   1  -2    5.34    1.53
 -29  -1  -2   -0.08    1.28
 -29  -1  -2    0.25    1.32
  29  -1   2   -0.28    1.32
 -29  -1  -2    1.81    1.33
  29   1   2   -0.44    1.28
 -29   1  -2    2.81    1.39
 -29   1  -2    1.67    1.36
  31  -1   2   23.65    2.83
 -31  -1  -2   17.47    2.98
 -31  -1  -2   23.99    3.27
 -31  -1  -2   24.51    3.49
  31  -1   2   22.96    4.15
  31   1   2   26.00    2.79
  31   1   2   22.27    2.92
 -31   1  -2   21.94    3.09
 -31   1  -2   22.75    3.40
 -31   1  -2   18.31    2.64
 -33  -1  -2   33.79    3.85
 -33  -1  -2   42.33    4.51
 -33  -1  -2   49.25    4.54
  33  -1   2   41.61    4.20
  33  -1   2   29.84    3.54
  33   1   2   30.63    3.55
 -33   1  -2   34.91    3.64
 -33   1  -2   42.44    4.36
  33   1   2   40.50    4.00
 -33   1  -2   42.40    4.16
  35  -1   2   20.60    3.33
 -35  -1  -2   23.74    3.28
 -35  -1  -2   25.34    4.93
  35  -1   2   20.69    2.92
 -35  -1  -2   29.51    3.88
 -35   1  -2   29.63    3.58
 -35   1  -2   23.23    2.93
  35   1   2   17.02    2.77
  35   1   2   28.84    3.36
 -35   1  -2   24.62    3.50
  37  -1   2    3.04    1.44
 -37  -1  -2    5.51    2.07
 -37  -1  -2    3.67    1.87
  37  -1   2    5.38    2.01
 -37  -1  -2    4.09    1.91
  37   1   2    3.66    1.41
 -37   1  -2    1.63    1.49
  37   1   2    4.91    1.79
 -37   1  -2    4.72    1.83
 -37   1  -2    5.71    2.88
  39  -1   2    0.12    1.59
 -39  -1  -2   -1.68    1.18
  39  -1   2    0.84    2.18
 -39  -1  -2   -0.16    1.53
 -39  -1  -2   -0.12    1.76
 -39   1  -2    0.06    1.51
 -39   1  -2    1.50    1.68
  39   1   2   -2.23    1.10
  39   1   2   -0.91    1.74
 -39   1  -2   -0.58    1.39
  41  -1   2    1.96    1.59
 -41  -1  -2    8.99    2.48
  41  -1   2    6.42    2.23
 -41  -1  -2    4.43    2.20
  41   1   2    4.10    2.21
 -41   1  -2    6.90    2.36
 -41   1  -2    9.64    2.34
  41   1   2    9.32    2.91
 -42  -2   2    3.22    1.86
  42  -2  -2    4.09    2.42
  42  -2  -2   -0.68    1.30
 -42  -2   2    2.66    1.96
  42   2  -2    0.73    1.30
 -42   2   2    1.90    1.70
 -42   2   2    1.00    1.76
 -40  -2   2    1.82    1.87
  40  -2  -2   -0.99    1.27
 -40  -2   2   -2.19    1.07
  40  -2  -2    1.67    2.72
  40   2  -2   -0.01    1.61
  40   2  -2   -0.23    1.16
 -40   2   2   -0.58    1.45
 -40   2   2    1.31    1.58
 -38  -2   2    1.50    1.70
 -38  -2   2    1.43    1.38
 -38  -2   2    2.30    1.80
  38  -2  -2    3.60    1.99
  38  -2  -2    0.52    1.30
  38   2  -2    2.18    1.59
  38   2  -2    0.23    1.15
 -38   2   2   -0.03    1.41
  36  -2  -2    1.77    1.30
  36  -2  -2    5.53    2.16
 -36  -2   2    5.58    2.21
 -36  -2   2    2.89    1.67
 -36  -2   2    3.39    2.75
 -36   2   2    3.81    1.66
  36   2  -2    3.41    1.70
  36   2  -2    3.21    1.29
 -34  -2   2   -0.47    1.40
 -34  -2   2   -0.65    1.45
  34  -2  -2    0.79    1.72
  34  -2  -2    1.24    1.20
 -34  -2   2    0.89    1.17
  34   2  -2    0.55    1.37
 -34   2   2    0.56    1.11
  34   2  -2    0.60    0.99
 -34   2   2    1.45    2.14
  32  -2  -2    3.15    1.21
 -32  -2   2    3.52    1.82
  32  -2  -2    6.31    2.16
  32   2  -2    3.56    2.01
  32   2  -2    2.79    1.55
 -32   2   2    2.99    1.44
 -32   2   2    2.20    1.40
 -30  -2   2    1.36    1.73
 -30  -2   2    0.73    1.13
  30  -2  -2    1.66    0.97
  30  -2  -2    2.34    1.82
 -30  -2   2    1.74    1.60
  30   2  -2    1.82    0.98
 -30   2   2    1.84    1.22
 -30   2   2    2.64    1.41
  30   2  -2   -0.97    1.28
 -28  -2   2    7.01    1.73
  28  -2  -2    2.88    1.73
 -28  -2   2    5.27    1.81
 -28  -2   2    3.54    1.76
  28   2  -2    5.03    1.16
 -28   2   2    3.86    1.48
  28   2  -2    3.92    1.44
 -28   2   2    4.08    1.44
 -26  -2   2   -0.23    1.46
  26  -2  -2    1.30    0.96
 -26  -2   2    0.82    1.08
  26  -2  -2    0.91    1.44
 -26  -2   2   -0.24    1.46
 -26   2   2    0.81    1.05
 -26   2   2    0.84    1.17
  26   2  -2    1.53    1.19
  24  -2  -2    1.49    0.93
  24  -2  -2    0.40    1.18
 -24  -2   2    0.61    1.06
 -24  -2   2    1.45    1.40
  24  -2  -2    0.21    1.75
 -24  -2   2    1.66    1.31
  24   2  -2    0.90    1.08
 -24   2   2    0.71    0.95
  24   2  -2    2.12    0.80
 -24   2   2    2.15    1.09
  22  -2  -2    1.66    1.70
 -22  -2   2    2.33    1.47
  22  -2  -2    3.03    1.06
 -22  -2   2    3.91    1.27
 -22  -2   2    4.35    1.40
  22   2  -2    3.57    0.96
  22   2  -2    2.95    1.15
 -22   2   2    4.38    1.29
 -22   2   2    3.49    1.13
 -20  -2   2    3.10    1.18
  20  -2  -2    1.54    0.85
 -20  -2   2    1.83    1.35
 -20  -2   2    1.95    1.29
  20  -2  -2    0.93    1.42
  20  -2  -2    1.46    1.24
  20   2  -2    1.23    0.93
 -20   2   2    1.13    0.99
  20   2  -2    2.58    0.80
 -20   2   2    2.01    0.92
 -18  -2   2   17.47    2.26
  18  -2  -2   13.70    2.07
  18  -2  -2   15.89    2.27
 -18  -2   2   15.14    2.24
 -18  -2   2   16.83    2.77
 -18   2   2   21.68    2.05
 -18   2   2   18.50    2.37
  18   2  -2   15.21    1.91
  16  -2  -2    0.00    0.74
 -16  -2   2    0.77    0.91
 -16  -2   2   -0.01    1.00
  16  -2  -2    0.13    1.00
  16  -2  -2    0.45    1.33
 -16   2   2    1.05    0.98
 -16   2   2   -0.05    0.81
  16   2  -2   -0.13    0.77
  16   2  -2    0.86    0.68
  14  -2  -2    1.86    0.86
  14  -2  -2    2.36    1.04
 -14  -2   2    2.90    0.95
 -14  -2   2    4.46    1.35
  14  -2  -2    0.50    1.24
  14   2  -2    2.56    0.78
  14   2  -2    2.18    0.86
 -14   2   2    1.30    0.94
 -14   2   2    3.48    0.94
 -12  -2   2    1.19    0.96
  12  -2  -2    0.76    0.61
  12  -2  -2    0.70    0.91
 -12  -2   2    1.24    1.00
  12  -2  -2    0.74    0.71
 -12   2   2    1.07    0.69
 -12   2   2    1.38    0.67
  12   2  -2    0.55    0.54
  12   2  -2    0.29    0.47
  10  -2  -2   18.83    1.90
  10  -2  -2   23.37    2.01
 -10  -2   2   22.72    2.03
  10  -2  -2   24.08    2.09
 -10  -2   2   24.03    1.95
 -10   2   2   25.33    1.89
 -10   2   2   24.12    2.03
  10   2  -2   20.80    1.81
 -10   2   2   23.49    1.90
  10   2  -2   18.23    1.68
  -8  -2   2   16.43    1.51
  -8  -2   2   17.27    1.65
   8  -2  -2   17.48    1.64
   8  -2  -2   18.06    1.63
   8  -2  -2   14.47    1.71
   8   2  -2   17.66    1.49
  -8   2   2   18.20    1.62
  -8   2   2   16.46    1.57
   8   2  -2   20.65    1.37
  -8   2   2   18.12    1.52
  -6  -2   2   76.66    5.18
  -6  -2   2   70.94    5.08
   6  -2  -2   66.57    5.16
   6  -2  -2   75.69    5.18
   6  -2  -2   85.45    5.14
  -6   2   2   78.94    5.09
   6   2  -2   71.65    5.14
  -6   2   2   73.81    5.17
  -6   2   2   76.60    5.13
   6   2  -2   74.99    5.20
  -4  -2   2   32.70    2.38
   4  -2  -2   34.61    2.39
   4  -2  -2   28.79    2.49
  -4  -2   2   33.96    2.48
   4  -2  -2   31.14    2.41
  -4   2   2   33.87    2.39
  -4   2   2   34.21    2.55
   4   2  -2   33.44    2.35
  -4   2   2   30.50    2.48
  -4   2   2   31.72    2.40
   4   2  -2   33.70    2.42
   2  -2  -2   17.93    1.50
   2  -2  -2   18.98    1.63
  -2  -2   2   17.80    1.46
   2  -2  -2   20.18    1.51
  -2  -2   2   18.12    1.57
   2  -2  -2   16.73    1.59
  -2   2   2   18.96    1.51
   2   2  -2   17.53    1.54
  -2   2   2   20.08    1.51
  -2   2   2   20.19    1.65
   2   2  -2   18.57    1.45
  -2   2   2   18.42    1.61
   0  -2  -2    6.10    0.77
   0  -2  -2    6.18    0.91
   0  -2  -2    6.77    0.77
   0  -2   2    5.61    0.70
   0  -2   2    5.48    0.83
   0  -2   2    5.76    0.88
   0   2  -2    5.93    0.83
   0   2  -2    6.20    0.89
   0   2   2    6.35    0.78
   0   2   2    5.97    0.92
   0   2   2    5.14    0.84
   0   2   2    5.67    0.87
   2  -2   2   45.09    3.13
  -2  -2  -2   45.77    3.25
  -2  -2  -2   43.66    3.25
  -2  -2  -2   45.22    3.15
   2  -2   2   46.32    3.17
   2  -2   2   46.70    3.25
   2   2   2   45.40    3.25
  -2   2  -2   44.17    3.16
   2   2   2   44.90    3.15
   2   2   2   43.05    3.23
  -2   2  -2   43.45    3.24
   4  -2   2   10.66    1.09
  -4  -2  -2   10.16    1.20
   4  -2   2   11.47    1.21
   4  -2   2    9.87    1.04
  -4  -2  -2   10.36    1.22
   4   2   2   10.89    1.10
   4   2   2   10.60    1.16
  -4   2  -2   11.49    1.04
  -4   2  -2   10.70    1.09
  -4   2  -2   11.56    1.21
   4   2   2   10.91    1.21
   6  -2   2   46.73    3.21
  -6  -2  -2   40.72    3.18
   6  -2   2   42.89    3.12
  -6  -2  -2   40.34    3.21
  -6   2  -2   45.26    3.25
  -6   2  -2   49.89    3.10
   6   2   2   41.83    3.15
   6   2   2   43.10    3.20
  -6   2  -2   41.78    3.09
   8  -2   2   22.44    1.88
  -8  -2  -2   22.20    1.95
  -8  -2  -2   20.06    1.88
   8  -2   2   24.11    1.95
  -8   2  -2   24.79    1.83
   8   2   2   22.26    2.08
  -8   2  -2   24.32    1.99
   8   2   2   20.19    1.96
 -10  -2  -2    7.07    1.14
 -10  -2  -2    8.15    1.17
  10  -2   2    9.95    1.29
  10  -2   2    9.58    1.20
  10   2   2    8.35    1.05
 -10   2  -2    9.94    1.13
  10   2   2    9.55    1.12
 -10   2  -2    9.33    1.29
 -12  -2  -2    7.07    1.33
  12  -2   2    7.88    1.37
 -12  -2  -2    6.82    1.20
  12  -2   2    7.42    1.27
  12   2   2    8.95    1.28
 -12   2  -2    9.34    1.28
 -12   2  -2    7.34    1.22
  14  -2   2    1.96    1.16
 -14  -2  -2    1.51    1.00
 -14  -2  -2    2.38    1.48
  14  -2   2    0.06    0.94
 -14  -2  -2    0.96    1.03
  14   2   2    1.40    0.78
 -14   2  -2    1.83    0.91
 -14   2  -2    0.68    0.82
  16  -2   2    2.78    1.21
 -16  -2  -2    5.70    1.51
  16  -2   2    3.04    1.38
 -16  -2  -2    3.32    1.56
 -16  -2  -2    7.72    1.49
  16   2   2    5.15    1.09
 -16   2  -2    5.14    1.16
 -16   2  -2    3.68    1.13
  18  -2   2    4.31    1.31
  18  -2   2    4.35    1.46
 -18  -2  -2    8.03    1.63
 -18  -2  -2    4.10    1.57
 -18  -2  -2    8.89    1.81
 -18   2  -2    8.23    1.55
  18   2   2    5.49    1.21
 -18   2  -2    6.92    1.27
 -20  -2  -2    0.49    0.91
  20  -2   2   -0.72    1.21
 -20  -2  -2    0.61    1.08
  20  -2   2    0.31    1.03
 -20  -2  -2   -0.03    0.93
 -20   2  -2    0.41    0.83
 -20   2  -2    0.06    0.78
  20   2   2   -0.23    0.82
  22  -2   2    1.64    1.44
 -22  -2  -2    3.48    1.35
  22  -2   2    4.87    1.47
 -22  -2  -2    3.95    1.54
 -22  -2  -2    4.22    1.51
 -22   2  -2    3.41    1.24
  22   2   2    2.83    1.06
 -22   2  -2    5.90    1.34
 -24  -2  -2    3.59    1.52
 -24  -2  -2    5.87    1.59
  24  -2   2    1.27    1.62
 -24  -2  -2    4.01    1.51
  24  -2   2    3.99    1.48
 -24   2  -2    5.32    1.36
  24   2   2    5.39    1.38
 -24   2  -2    4.75    1.60
  26  -2   2   -1.49    1.50
 -26  -2  -2    0.06    1.04
  26  -2   2   -0.04    1.25
 -26  -2  -2    0.75    1.62
 -26  -2  -2    0.08    1.45
 -26   2  -2    1.10    1.08
  26   2   2   -0.07    1.11
 -26   2  -2    0.53    1.15
 -28  -2  -2    2.66    1.48
  28  -2   2    1.75    1.13
 -28  -2  -2    1.98    1.54
 -28  -2  -2    3.39    1.67
  28  -2   2    1.37    1.57
  28  -2   2   -0.41    2.02
 -28   2  -2    0.69    1.21
  28   2   2    2.39    1.47
 -28   2  -2    2.89    1.38
  28   2   2    1.70    1.07
 -30  -2  -2    3.48    1.64
 -30  -2  -2    2.89    1.64
  30  -2   2    1.16    1.63
 -30  -2  -2    3.68    2.02
 -30   2  -2    4.19    1.58
  30   2   2    2.03    1.37
 -30   2  -2    3.15    1.41
 -32  -2  -2    1.71    1.53
 -32  -2  -2    0.56    1.58
  32  -2   2   -0.72    1.54
 -32  -2  -2   -0.66    1.47
  32  -2   2    3.89    1.23
 -32   2  -2    0.18    0.98
 -32   2  -2   -0.96    1.03
  32   2   2    0.13    1.40
 -34  -2  -2   -0.43    1.44
  34  -2   2    1.57    1.71
 -34  -2  -2    0.91    1.55
 -34   2  -2   -0.15    1.03
  34   2   2   -0.71    1.35
 -34   2  -2    0.66    1.36
  36  -2   2    0.87    1.24
 -36  -2  -2   -1.20    1.50
  36  -2   2    2.78    1.89
 -36  -2  -2   -0.01    1.27
 -36  -2  -2    0.68    1.74
 -36   2  -2   -0.06    1.25
 -36   2  -2    1.92    1.53
 -36   2  -2   -1.02    1.28
  36   2   2   -0.69    1.03
  36   2   2   -2.27    1.52
 -38  -2  -2   -2.08    1.29
 -38  -2  -2    0.38    1.58
  38  -2   2   -1.15    1.54
  38  -2   2   -0.28    1.54
 -38   2  -2    0.82    1.34
  38   2   2   -2.52    1.54
 -38   2  -2   -1.82    1.37
  38   2   2    0.61    1.12
 -38   2  -2   -1.68    0.92
 -40  -2  -2    2.79    1.97
  40  -2   2    1.75    1.55
  40  -2   2    7.52    2.22
 -40  -2  -2    1.41    1.79
  40   2   2   -0.26    1.28
  40   2   2    0.85    3.42
 -40   2  -2    2.73    1.86
 -40   2  -2    4.20    1.66
 -42  -2  -2   -1.12    1.56
 -42  -2  -2    1.67    1.89
  42   2   2   -1.95    1.44
 -42   2  -2   -2.11    1.37
 -42   2  -2   -1.62    1.52
  42   2   2    0.17    2.00
 -41  -3   2    0.69    1.75
  41  -3  -2    0.68    1.53
 -41  -3   2    1.97    1.86
  41  -3  -2    2.86    2.28
  41   3  -2   -0.28    2.22
 -41   3   2   -0.38    1.70
  41   3  -2   -0.94    1.18
 -39  -3   2   -2.74    1.42
  39  -3  -2    2.15    1.87
 -39  -3   2    1.24    1.75
  39  -3  -2   -0.89    1.20
 -39   3   2   -0.01    1.50
  39   3  -2    0.73    1.14
  39   3  -2    3.34    1.87
 -37  -3   2   -0.03    1.41
  37  -3  -2    0.65    1.84
 -37  -3   2    0.88    1.63
 -37  -3   2    2.09    1.85
  37  -3  -2   -0.13    1.21
  37   3  -2    0.07    1.58
 -37   3   2   -0.63    1.35
  37   3  -2   -1.76    0.90
 -37   3   2   -1.61    1.08
 -35  -3   2    9.62    2.82
 -35  -3   2    9.20    2.54
 -35  -3   2    4.79    1.91
  35  -3  -2    6.19    1.84
  35  -3  -2    9.28    2.50
  35   3  -2    7.79    1.97
 -35   3   2    3.99    1.60
  35   3  -2    4.89    1.32
 -35   3   2    8.32    2.06
 -33  -3   2   14.88    2.88
  33  -3  -2   16.49    3.02
 -33  -3   2   18.00    2.98
  33  -3  -2   16.68    2.74
 -33  -3   2   20.25    3.15
  33   3  -2   19.76    2.70
 -33   3   2   17.92    2.74
 -33   3   2   11.05    2.43
  33   3  -2   13.29    2.13
 -31  -3   2   17.79    3.05
 -31  -3   2   17.61    4.49
  31  -3  -2   16.62    3.07
 -31  -3   2   20.18    3.24
  31  -3  -2   17.43    2.67
 -31   3   2   19.22    3.01
 -31   3   2   19.28    2.76
  31   3  -2   20.42    2.81
  31   3  -2   19.58    2.31
 -29  -3   2    0.66    1.57
  29  -3  -2   -2.43    2.26
 -29  -3   2    1.21    1.37
 -29  -3   2   -0.02    1.64
  29  -3  -2    0.63    1.00
  29  -3  -2    2.07    3.40
 -29   3   2   -0.47    1.06
  29   3  -2    1.21    0.89
  29   3  -2    1.43    1.37
 -29   3   2    0.55    1.10
  27  -3  -2   44.19    5.17
 -27  -3   2   48.10    4.60
 -27  -3   2   47.90    4.59
  27  -3  -2   47.17    4.26
  27   3  -2   48.08    4.10
 -27   3   2   34.97    3.89
 -27   3   2   41.33    4.40
  27   3  -2   48.54    3.78
 -25  -3   2   45.91    4.36
  25  -3  -2   40.16    4.80
 -25  -3   2   36.78    4.65
 -25  -3   2   53.37    4.57
 -25   3   2   42.55    4.29
 -25   3   2   47.91    4.05
  23  -3  -2   68.41    6.30
 -23  -3   2   79.31    6.71
 -23  -3   2   68.28    6.20
  23  -3  -2   79.88    6.20
 -23  -3   2   73.95    6.28
 -23   3   2   90.14    6.04
  23   3  -2   91.92    5.72
 -23   3   2   73.12    6.24
 -21  -3   2   60.13    4.93
  21  -3  -2   43.87    4.15
 -21  -3   2   45.13    4.37
  21  -3  -2   56.15    4.52
 -21  -3   2   53.18    4.41
  21   3  -2   40.23    3.87
 -21   3   2   51.80    4.40
 -19  -3   2    1.30    0.91
 -19  -3   2    1.51    1.19
  19  -3  -2    2.91    1.23
  19  -3  -2    1.00    1.16
  19  -3  -2    0.82    0.78
  19   3  -2    2.15    0.68
 -19   3   2    3.09    1.06
 -19   3   2    1.04    0.94
  19   3  -2    1.29    0.82
 -17  -3   2   56.45    4.56
 -17  -3   2   57.41    4.68
  17  -3  -2   53.03    4.61
  17  -3  -2   52.94    4.76
  17  -3  -2   46.37    4.43
 -17   3   2   63.77    4.38
  17   3  -2   64.84    4.12
  17   3  -2   54.11    4.27
 -17   3   2   57.32    4.60
 -15  -3   2   73.56    5.60
  15  -3  -2   64.90    5.60
  15  -3  -2   76.28    5.74
 -15  -3   2   74.91    5.73
  15  -3  -2   69.07    5.61
 -15   3   2   77.80    5.70
  15   3  -2   87.40    5.22
 -15   3   2   89.97    5.69
  15   3  -2   62.14    5.31
  13  -3  -2   26.28    2.88
  13  -3  -2   31.58    2.94
 -13  -3   2   29.41    2.80
 -13  -3   2   31.97    3.06
  13  -3  -2   34.77    3.04
  13   3  -2   29.64    2.67
  13   3  -2   37.95    2.51
 -13   3   2   38.04    2.81
 -13   3   2   32.92    2.81
 -13   3   2   30.52    2.96
  11  -3  -2    1.00    0.70
  11  -3  -2    1.54    0.71
  11  -3  -2    2.05    0.96
 -11  -3   2    0.67    0.84
 -11  -3   2    2.11    0.76
 -11   3   2    2.30    0.64
 -11   3   2    1.18    0.66
  11   3  -2    1.80    0.76
  11   3  -2    1.16    0.63
 -11   3   2    1.49    0.78
   9  -3  -2   19.79    1.81
  -9  -3   2   17.37    1.85
   9  -3  -2   18.88    1.76
  -9  -3   2   16.32    1.67
   9  -3  -2   16.25    1.78
  -9   3   2   23.24    1.76
   9   3  -2   19.97    1.66
   9   3  -2   17.39    1.69
  -9   3   2   17.54    1.77
  -9   3   2   19.34    1.80
   7  -3  -2   16.25    1.45
   7  -3  -2   13.84    1.42
   7  -3  -2   11.41    1.50
  -7  -3   2   12.64    1.37
  -7  -3   2   13.83    1.51
  -7   3   2   15.03    1.48
   7   3  -2   14.54    1.35
  -7   3   2   13.18    1.55
   7   3  -2   14.13    1.41
  -7   3   2   17.89    1.41
  -7   3   2   14.34    1.50
   5  -3  -2  233.35   15.33
  -5  -3   2  224.75   15.34
   5  -3  -2  243.51   15.34
   5  -3  -2  218.44   15.44
  -5  -3   2  239.70   15.43
  -5   3   2  251.51   15.29
  -5   3   2  237.66   15.46
  -5   3   2  233.47   15.43
   5   3  -2  230.34   15.30
  -3  -3   2   29.21    2.39
   3  -3  -2   30.62    2.43
   3  -3  -2   29.21    2.75
   3  -3  -2   31.54    2.33
   3  -3  -2   28.66    2.41
  -3  -3   2   27.09    2.26
   3   3  -2   27.44    2.24
   3   3  -2   30.02    2.41
  -3   3   2   27.59    2.42
  -3   3   2   31.93    2.24
  -3   3   2   30.03    2.33
  -3   3   2   28.00    2.39
   1  -3  -2    5.92    1.03
  -1  -3   2    6.12    1.08
  -1  -3   2    4.49    0.83
   1  -3  -2    6.32    0.89
   1  -3  -2    5.91    1.07
   1  -3  -2    6.95    0.99
  -1   3   2    5.81    0.98
  -1   3   2    6.58    1.07
   1   3  -2    6.39    1.07
  -1   3   2    6.86    0.86
   1  -3   2   17.95    1.75
   1  -3   2   16.01    1.56
  -1  -3  -2   16.40    1.71
   1  -3   2   18.69    1.71
  -1  -3  -2   18.18    1.54
  -1  -3  -2   17.33    1.75
   1   3   2   18.41    1.52
   1   3   2   15.79    1.70
  -1   3  -2   18.61    1.99
  -1   3  -2   18.19    1.68
   3  -3   2    3.60    0.68
  -3  -3  -2    3.61    0.76
   3  -3   2    2.37    0.66
   3  -3   2    4.74    0.92
  -3  -3  -2    4.46    0.92
  -3  -3  -2    3.13    0.57
   3   3   2    3.76    0.82
   3   3   2    5.79    0.80
  -3   3  -2    2.84    0.64
  -3   3  -2    4.91    0.89
  -3   3  -2    4.14    0.73
   3   3   2    4.39    0.91
   5  -3   2   53.32    3.87
  -5  -3  -2   51.74    3.89
   5  -3   2   47.80    3.74
   5  -3   2   52.39    3.76
  -5  -3  -2   47.68    3.88
   5  -3   2   61.79    3.74
   5   3   2   51.99    3.87
   5   3   2   52.65    3.70
  -5   3  -2   51.37    3.79
  -5   3  -2   53.23    3.91
   5   3   2   50.46    4.49
  -5   3  -2   55.87    3.75
   7  -3   2   18.29    1.67
  -7  -3  -2   14.81    1.63
   7  -3   2   15.48    1.53
   7  -3   2   15.44    1.52
  -7  -3  -2   15.64    1.63
  -7   3  -2   17.29    1.50
  -7   3  -2   15.89    1.57
   7   3   2   17.94    1.51
  -7   3  -2   17.41    1.68
   7   3   2   15.44    1.63
   7   3   2   16.10    1.60
   9  -3   2    2.37    0.64
  -9  -3  -2    2.19    0.73
   9  -3   2    2.04    0.66
  -9  -3  -2    2.17    0.72
   9  -3   2    1.83    0.63
   9   3   2    1.89    0.75
  -9   3  -2    2.67    0.69
   9   3   2    1.52    0.64
  -9   3  -2    2.91    0.75
  -9   3  -2    1.95    0.76
  11  -3   2   31.41    2.69
 -11  -3  -2   27.78    2.65
  11  -3   2   27.82    2.60
  11  -3   2   30.93    2.60
 -11  -3  -2   30.10    2.70
 -11   3  -2   29.29    2.70
 -11   3  -2   34.82    2.55
  11   3   2   29.12    2.54
  11   3   2   31.25    2.63
  13  -3   2   -0.15    0.91
  13  -3   2    1.55    0.83
  13  -3   2   -0.69    0.90
 -13  -3  -2    1.32    1.17
 -13   3  -2    0.63    0.80
  13   3   2    0.95    0.90
  13   3   2    0.05    0.73
 -13   3  -2   -0.19    0.77
  15  -3   2    2.87    0.93
 -15  -3  -2    2.39    1.28
 -15  -3  -2    2.86    1.10
  15  -3   2    2.90    1.15
  15  -3   2    2.03    1.13
 -15   3  -2    2.46    0.95
  15   3   2    2.38    0.94
 -15   3  -2    1.93    0.93
 -17  -3  -2   18.74    2.42
  17  -3   2   25.30    2.32
  17  -3   2   22.17    2.69
  17  -3   2   16.73    2.41
 -17  -3  -2   25.02    2.58
 -17   3  -2   17.80    2.45
  17   3   2   22.22    2.26
 -17   3  -2   22.60    2.25
 -19  -3  -2    1.71    1.18
 -19  -3  -2    0.64    0.90
 -19  -3  -2    1.32    1.36
  19  -3   2   -0.72    0.90
  19  -3   2    0.06    1.11
 -19   3  -2    0.26    1.01
 -19   3  -2    0.90    0.88
  19   3   2    1.06    0.80
 -21  -3  -2   12.61    2.25
  21  -3   2   10.53    2.12
  21  -3   2   10.78    2.09
 -21  -3  -2   12.13    2.29
 -21  -3  -2   17.69    2.41
  21   3   2   15.40    1.99
 -21   3  -2   15.43    2.35
 -21   3  -2   15.32    1.98
  23  -3   2   12.90    2.35
 -23  -3  -2   15.38    2.51
 -23  -3  -2   17.43    2.65
 -23   3  -2   15.55    2.07
 -23   3  -2   15.88    2.49
  23   3   2   14.83    2.12
  25  -3   2   18.58    2.87
 -25  -3  -2   19.98    3.28
 -25  -3  -2   16.88    2.72
 -25  -3  -2   15.38    2.83
 -25   3  -2   24.06    2.57
 -25   3  -2   12.38    2.28
  25   3   2   20.19    2.48
  27  -3   2   10.57    2.31
 -27  -3  -2   13.44    2.50
  27  -3   2    6.81    2.30
 -27  -3  -2   12.59    2.50
 -27  -3  -2   12.04    2.43
 -27   3  -2    6.53    1.75
  27   3   2    9.32    1.83
 -27   3  -2   15.40    2.29
  29  -3   2    0.72    2.01
  29  -3   2    3.50    1.19
 -29  -3  -2    2.21    1.57
 -29  -3  -2    2.04    1.95
  29  -3   2    1.55    1.56
 -29  -3  -2    1.99    1.54
  29   3   2    1.78    1.30
 -29   3  -2   -0.92    1.02
 -29   3  -2    2.15    1.29
 -31  -3  -2    7.13    2.35
  31  -3   2    4.47    2.36
 -31  -3  -2    7.88    2.28
 -31  -3  -2    8.74    2.12
  31  -3   2    7.92    2.16
  31  -3   2    7.20    1.64
 -31   3  -2    9.38    1.94
  31   3   2    8.26    1.94
  31   3   2    8.28    2.33
 -31   3  -2    4.21    1.58
 -33  -3  -2   23.79    3.67
  33  -3   2   25.64    3.24
  33  -3   2   32.35    3.90
 -33  -3  -2   34.86    4.04
  33   3   2   33.07    3.55
 -33   3  -2   27.19    3.78
 -33   3  -2   27.77    3.46
  33   3   2   23.70    2.92
 -35  -3  -2   27.76    3.74
 -35  -3  -2   25.00    3.81
 -35  -3  -2   34.41    4.55
  35  -3   2   21.07    3.06
  35  -3   2   25.40    3.72
 -35   3  -2   27.62    3.46
  35   3   2   30.59    3.53
 -35   3  -2   18.36    4.56
  35   3   2   21.36    2.85
  37  -3   2    2.34    1.81
 -37  -3  -2    1.78    1.78
  37  -3   2    0.47    1.56
 -37  -3  -2    1.12    2.03
 -37  -3  -2   -1.02    1.49
  37   3   2    2.17    1.78
 -37   3  -2    0.49    1.74
  37   3   2   -0.44    1.11
 -39  -3  -2    1.24    1.72
  39  -3   2    0.73    1.30
  39  -3   2    2.31    1.88
 -39  -3  -2   -2.56    1.33
  39   3   2    0.51    1.23
 -39   3  -2    1.13    1.46
 -39   3  -2    1.31    1.69
  39   3   2    0.32    2.46
 -41  -3  -2   15.16    3.23
 -41  -3  -2    6.30    2.62
  41  -3   2   12.40    2.90
 -41   3  -2    9.06    2.48
 -41   3  -2   10.57    2.41
  41   3   2   11.81    2.52
 -40  -4   2   -2.15    1.59
  40  -4  -2   -0.37    1.83
  40  -4  -2    2.07    2.82
 -40  -4   2   -0.83    1.80
 -40   4   2   -2.61    1.30
  40   4  -2    0.84    1.96
 -38  -4   2   12.31    2.79
 -38  -4   2   11.08    2.76
  38  -4  -2   12.78    3.00
 -38  -4   2   20.30    3.90
 -38   4   2    7.98    2.36
  38   4  -2    8.05    1.72
 -38   4   2   13.68    2.67
  38   4  -2   10.77    2.35
 -36  -4   2   29.92    4.54
 -36  -4   2   24.64    3.73
  36  -4  -2   23.83    4.09
 -36  -4   2   33.35    4.16
 -36   4   2   26.48    3.84
  36   4  -2   30.72    3.55
  36   4  -2   21.70    2.76
 -36   4   2   31.86    3.61
  34  -4  -2    8.90    2.44
 -34  -4   2   11.97    2.66
  34  -4  -2    6.26    1.76
 -34  -4   2    9.45    2.38
 -34  -4   2   11.75    2.97
  34   4  -2   11.52    2.20
 -34   4   2    8.54    2.34
 -34   4   2    5.93    1.98
  34   4  -2    5.63    1.34
  32  -4  -2   -1.02    1.74
 -32  -4   2   -1.23    1.67
  32  -4  -2    0.40    2.09
 -32  -4   2   -0.18    1.31
 -32  -4   2    1.54    1.75
  32  -4  -2   -0.13    1.11
 -32   4   2   -0.80    1.00
  32   4  -2    0.62    0.84
  32   4  -2    0.25    1.30
 -32   4   2   -0.68    1.09
 -30  -4   2   26.85    4.30
  30  -4  -2   26.20    4.01
 -30  -4   2   40.21    4.34
  30  -4  -2   35.15    3.83
  30  -4  -2   25.81    4.45
  30   4  -2   41.18    3.62
 -30   4   2   31.46    3.98
 -30   4   2   29.10    3.45
  30   4  -2   35.40    3.08
  28  -4  -2  117.73    8.46
 -28  -4   2  124.68    8.93
  28  -4  -2   81.40    8.95
 -28  -4   2   90.73    8.45
 -28  -4   2  108.88    8.97
  28   4  -2  114.97    7.67
 -28   4   2  122.96    8.22
 -28   4   2   96.03    8.44
  26  -4  -2   36.62    3.85
 -26  -4   2   38.62    4.69
 -26  -4   2   33.02    4.09
  26  -4  -2   30.16    4.02
 -26  -4   2   30.98    3.93
  26   4  -2   42.42    3.20
 -26   4   2   43.10    3.65
 -26   4   2   36.18    3.96
  24  -4  -2   -0.30    1.11
 -24  -4   2    0.71    1.77
  24  -4  -2   -0.32    1.56
  24  -4  -2    1.20    0.96
 -24  -4   2   -0.16    1.41
 -24  -4   2    1.55    1.20
 -24   4   2    0.35    1.08
 -24   4   2    1.37    1.19
  24   4  -2    0.24    1.06
  24   4  -2    1.41    0.76
  22  -4  -2   67.01    5.66
  22  -4  -2   60.96    5.64
 -22  -4   2   70.18    5.56
 -22  -4   2   68.43    5.69
  22   4  -2   58.72    4.99
 -22   4   2   67.78    5.52
 -20  -4   2  199.11   13.92
  20  -4  -2  192.36   13.98
  20  -4  -2  194.84   13.94
 -20  -4   2  192.62   14.00
  20   4  -2  229.53   13.24
 -20   4   2  201.60   13.94
  20   4  -2  190.53   13.50
  18  -4  -2  193.32   12.79
 -18  -4   2  184.06   12.73
  18  -4  -2  158.91   12.69
 -18  -4   2  190.03   12.89
 -18   4   2  181.67   12.74
  18   4  -2  195.10   12.44
 -16  -4   2   48.08    4.24
  16  -4  -2   49.99    4.17
  16  -4  -2   47.40    4.10
  16  -4  -2   40.37    4.07
 -16  -4   2   48.19    4.04
 -16   4   2   47.57    4.10
 -16   4   2   58.61    4.04
  16   4  -2   52.08    3.86
  14  -4  -2    5.59    1.22
 -14  -4   2    5.19    1.15
  14  -4  -2    4.53    1.24
  14  -4  -2    3.95    1.11
 -14  -4   2    4.70    1.40
 -14   4   2    7.25    1.14
  14   4  -2    5.44    1.32
  14   4  -2    5.36    1.07
 -14   4   2    6.95    1.58
 -14   4   2    3.73    1.07
  12  -4  -2   66.18    5.57
 -12  -4   2   68.20    5.46
  12  -4  -2   76.88    5.60
 -12  -4   2   72.35    5.69
  12  -4  -2   82.45    5.55
 -12   4   2   82.77    5.59
  12   4  -2   70.92    5.42
 -12   4   2   71.78    5.56
  12   4  -2   83.39    5.44
 -10  -4   2  200.94   13.34
  10  -4  -2  209.78   13.19
  10  -4  -2  168.40   13.21
 -10  -4   2  185.27   13.17
  10  -4  -2  204.15   13.22
 -10   4   2  205.57   13.37
  10   4  -2  204.03   13.10
 -10   4   2  209.01   13.24
 -10   4   2  191.50   13.23
  10   4  -2  193.60   13.12
   8  -4  -2   78.18    5.06
  -8  -4   2   70.78    5.34
  -8  -4   2   71.74    5.25
   8  -4  -2   60.56    5.10
   8  -4  -2   70.29    5.01
   8   4  -2   68.91    4.96
  -8   4   2   70.40    5.11
  -8   4   2   67.96    5.07
  -8   4   2   67.25    5.17
  -6  -4   2    8.78    1.24
   6  -4  -2    9.70    1.71
   6  -4  -2   11.10    1.30
   6  -4  -2   11.12    1.24
  -6  -4   2    9.35    1.39
  -6   4   2   11.87    1.21
  -6   4   2    9.65    1.35
   6   4  -2    9.84    1.32
   6   4  -2    8.61    1.17
  -6   4   2   10.29    1.34
  -6   4   2    9.54    1.44
  -4  -4   2   46.50    3.68
  -4  -4   2   53.41    3.84
   4  -4  -2   52.18    3.82
   4  -4  -2   42.90    3.77
   4  -4  -2   52.73    3.72
   4  -4  -2   47.54    3.60
  -4   4   2   47.68    3.81
  -4   4   2   47.26    3.77
   4   4  -2   52.55    3.78
  -4   4   2   48.80    3.73
  -4   4   2   57.31    3.60
   4   4  -2   45.81    3.63
   2  -4  -2  158.05   10.44
   2  -4  -2  160.38   10.37
   2  -4  -2  139.47   10.39
  -2  -4   2  156.24    9.98
  -2  -4   2  162.40   10.45
   2  -4  -2  143.56   10.19
  -2   4   2  164.95   10.18
   2   4  -2  161.20   10.40
  -2   4   2  151.97   10.36
  -2   4   2  150.08   10.42
  -2   4   2  157.53   10.46
   2   4  -2  142.80   10.28
   0  -4   2   57.90    3.58
   0  -4   2   54.07    3.98
   0  -4   2   55.95    4.06
   0  -4   2   49.10    3.85
   0  -4  -2   51.26    3.99
   0  -4  -2   53.44    3.93
   0   4   2   49.42    4.00
   0   4  -2   53.86    3.95
   0   4   2   51.49    4.00
   0   4  -2   50.48    4.01
   0   4  -2   48.94    3.85
   0   4   2   54.59    3.72
   0   4   2   51.17    4.00
   2  -4   2    5.51    1.05
   2  -4   2    6.63    0.76
   2  -4   2    4.24    0.83
  -2  -4  -2    6.03    1.17
  -2  -4  -2    5.29    0.84
   2  -4   2    4.21    0.87
  -2  -4  -2    4.28    0.89
  -2   4  -2    6.10    1.07
  -2   4  -2    4.02    0.83
   2   4   2    5.27    0.80
   2   4   2    3.76    0.91
  -2   4  -2    4.49    0.82
   2   4   2    4.14    0.97
   4  -4   2    3.21    0.86
   4  -4   2    2.80    0.75
   4  -4   2    2.70    0.74
  -4  -4  -2    2.80    0.81
   4  -4   2    3.89    0.62
  -4  -4  -2    4.17    1.09
  -4  -4  -2    2.76    0.59
   4   4   2    2.81    0.59
   4   4   2    2.94    0.77
  -4   4  -2    3.85    0.94
  -4   4  -2    2.63    0.71
  -4   4  -2    3.35    0.73
   4   4   2    2.96    0.88
  -6  -4  -2    6.38    1.15
   6  -4   2    6.59    1.10
   6  -4   2    9.73    1.13
   6  -4   2    7.43    1.18
   6  -4   2    4.69    0.91
  -6  -4  -2    7.73    1.30
  -6   4  -2    7.80    1.08
  -6   4  -2    5.54    1.04
  -6   4  -2    6.82    1.19
   6   4   2    5.52    1.02
   6   4   2    7.60    1.31
   6   4   2    7.33    0.96
   8  -4   2   21.05    1.84
  -8  -4  -2   16.82    2.00
   8  -4   2   16.29    1.82
  -8  -4  -2   17.69    1.93
   8  -4   2   18.97    1.98
  -8   4  -2   18.96    2.00
   8   4   2   16.97    1.97
  -8   4  -2   17.44    1.91
   8   4   2   18.94    1.71
   8   4   2   18.61    1.93
  -8   4  -2   19.57    1.87
  10  -4   2    5.30    1.05
 -10  -4  -2    6.13    1.39
  10  -4   2    7.54    1.28
  10  -4   2    6.43    1.15
 -10  -4  -2    8.78    1.59
  10   4   2    5.91    1.15
 -10   4  -2    5.39    1.17
  10   4   2    7.87    1.26
 -10   4  -2    7.54    1.39
 -10   4  -2    8.01    1.35
  10   4   2    7.38    1.38
 -12  -4  -2    2.07    0.95
  12  -4   2    1.86    0.92
  12  -4   2    2.44    0.92
  12  -4   2    2.08    0.93
 -12  -4  -2    2.84    1.18
  12   4   2    2.32    1.15
 -12   4  -2    3.34    0.97
 -12   4  -2    3.61    1.16
  12   4   2    3.47    1.02
 -12   4  -2    1.75    0.91
  14  -4   2   44.24    3.62
 -14  -4  -2   41.03    3.78
  14  -4   2   39.81    3.68
 -14  -4  -2   42.10    3.73
  14  -4   2   43.12    3.72
 -14   4  -2   40.18    3.77
 -14   4  -2   52.17    3.57
  14   4   2   42.72    3.55
 -14   4  -2   43.35    3.69
  14   4   2   47.90    3.68
  16  -4   2    5.40    1.30
  16  -4   2    5.15    1.06
 -16  -4  -2    6.54    1.63
  16  -4   2    4.52    1.26
 -16  -4  -2    4.19    1.21
 -16   4  -2    6.88    1.57
  16   4   2    5.35    1.20
 -16   4  -2    4.26    1.10
 -16   4  -2    8.10    1.33
  16   4   2    6.63    1.35
 -18  -4  -2    1.39    0.92
 -18  -4  -2    1.61    1.11
  18  -4   2    1.72    1.06
  18  -4   2    0.87    0.79
  18  -4   2    1.05    1.04
 -18   4  -2    0.29    0.78
  18   4   2    1.02    0.86
 -18   4  -2    0.81    0.83
  20  -4   2   41.05    3.98
  20  -4   2   45.29    3.70
  20  -4   2   39.72    4.05
 -20  -4  -2   40.47    3.97
 -20  -4  -2   39.43    3.95
 -20   4  -2   38.56    3.92
  20   4   2   42.22    3.64
 -20   4  -2   46.15    3.61
  22  -4   2   81.29    7.08
 -22  -4  -2   91.17    7.17
  22  -4   2   78.10    6.95
 -22  -4  -2   85.99    7.03
 -22  -4  -2  104.46    7.52
  22  -4   2   93.01    6.67
  22   4   2   88.04    6.64
 -22   4  -2   92.30    7.12
 -22   4  -2   89.71    6.60
 -24  -4  -2    1.69    1.75
  24  -4   2    0.43    1.39
  24  -4   2    1.36    1.65
 -24  -4  -2    1.99    1.58
 -24  -4  -2    3.65    1.61
  24  -4   2    2.77    1.03
  24   4   2    1.99    1.08
 -24   4  -2    1.58    1.09
 -24   4  -2    1.45    1.14
  26  -4   2    2.55    1.10
  26  -4   2   -0.65    1.28
 -26  -4  -2    2.71    2.02
  26  -4   2    0.58    1.73
 -26  -4  -2    1.57    1.65
 -26  -4  -2    3.78    1.69
  26   4   2    2.99    1.29
 -26   4  -2    2.23    1.30
 -26   4  -2    2.63    1.25
 -28  -4  -2   33.40    4.67
 -28  -4  -2   36.59    4.40
  28  -4   2   40.19    4.51
 -28  -4  -2   35.66    4.47
  28  -4   2   48.45    4.06
 -28   4  -2   49.22    4.13
 -28   4  -2   44.79    4.52
  28   4   2   39.11    3.90
  30  -4   2   51.84    4.68
 -30  -4  -2   52.13    5.31
 -30  -4  -2   48.01    5.30
  30  -4   2   40.72    5.41
  30  -4   2   57.79    5.53
 -30  -4  -2   64.85    5.79
  30   4   2   58.60    4.83
 -30   4  -2   44.43    5.11
  30   4   2   55.58    4.34
  32  -4   2   24.13    5.60
 -32  -4  -2   20.44    3.69
  32  -4   2   16.51    2.64
  32  -4   2   10.17    2.97
 -32  -4  -2   13.33    4.46
 -32  -4  -2   18.47    3.08
  32   4   2   16.34    2.74
 -32   4  -2   22.10    2.93
  32   4   2   20.76    2.85
 -32   4  -2   14.85    2.65
  34  -4   2    0.18    1.01
 -34  -4  -2   -0.28    1.52
 -34  -4  -2   -2.28    1.55
 -34  -4  -2   -0.12    1.44
  34  -4   2   -0.82    1.45
  34  -4   2    0.61    2.09
 -34   4  -2   -0.03    1.19
  34   4   2    0.67    1.11
 -34   4  -2   -1.44    1.12
  34   4   2    1.55    1.59
 -36  -4  -2   21.08    3.66
  36  -4   2   25.59    3.67
 -36  -4  -2   17.22    3.45
 -36  -4  -2   21.92    3.53
  36   4   2   15.41    2.60
  36   4   2   20.24    3.14
 -36   4  -2   21.35    3.16
 -38  -4  -2   45.89    5.31
  38  -4   2   48.80    5.28
 -38  -4  -2   53.51    5.84
 -38  -4  -2   46.28    5.60
  38   4   2   45.42    5.22
 -38   4  -2   47.83    4.98
 -40  -4  -2   14.40    3.50
  40  -4   2   25.90    4.06
 -40  -4  -2   23.83    3.75
  40   4   2   21.34    3.52
 -40   4  -2   16.69    3.10
 -39  -5   2   15.80    3.60
 -39  -5   2   12.54    3.10
  39  -5  -2   18.97    3.62
  39   5  -2   12.69    2.55
 -39   5   2   12.34    2.74
  37  -5  -2    1.25    1.36
  37  -5  -2    2.35    2.14
 -37  -5   2   -0.11    1.62
 -37  -5   2    2.55    1.95
 -37  -5   2    2.27    2.18
  37   5  -2    0.87    1.05
 -37   5   2   -1.14    1.44
 -37   5   2    1.21    1.53
  37   5  -2   -1.36    1.57
  35  -5  -2    2.87    2.63
 -35  -5   2    6.17    2.31
  35  -5  -2    6.63    2.55
 -35  -5   2    3.15    1.72
 -35  -5   2    4.52    2.24
  35  -5  -2    1.99    2.68
 -35   5   2    2.19    1.50
  35   5  -2    3.29    1.09
  35   5  -2    2.95    1.69
  33  -5  -2    9.56    2.16
 -33  -5   2    9.42    2.57
 -33  -5   2    6.45    2.16
  33  -5  -2   10.93    3.12
  33  -5  -2    6.16    2.61
 -33  -5   2   12.72    3.01
 -33   5   2   11.72    2.29
  33   5  -2   15.85    2.64
  33   5  -2   11.47    1.85
 -33   5   2    6.42    2.00
 -31  -5   2   18.09    3.22
 -31  -5   2   27.27    3.92
  31  -5  -2   21.87    3.18
  31  -5  -2   17.86    3.60
 -31  -5   2   19.95    3.36
  31  -5  -2   16.65    3.30
  31   5  -2   25.12    2.39
 -31   5   2   25.87    3.12
 -29  -5   2    9.72    2.73
  29  -5  -2    9.03    2.64
 -29  -5   2   10.46    2.53
  29  -5  -2   11.80    4.43
  29  -5  -2   18.52    2.85
 -29   5   2    9.82    2.18
  29   5  -2   13.92    2.30
 -27  -5   2    4.27    2.16
 -27  -5   2    3.06    1.65
  27  -5  -2    1.33    1.21
  27  -5  -2    0.32    1.82
  27  -5  -2    3.75    2.01
 -27  -5   2    3.25    2.25
  27   5  -2    2.98    0.87
 -27   5   2    5.94    1.67
 -27   5   2    1.95    1.29
  27   5  -2    2.06    1.28
  25  -5  -2   54.39    5.43
 -25  -5   2   60.28    5.92
 -25  -5   2   70.05    5.86
  25  -5  -2   59.00    5.92
  25  -5  -2   70.97    6.08
 -25   5   2   65.90    5.79
  25   5  -2   70.61    4.76
  23  -5  -2   57.93    5.70
 -23  -5   2   61.23    5.88
  23  -5  -2   61.09    5.78
 -23  -5   2   66.87    5.75
  23   5  -2   78.08    4.81
 -23   5   2   66.63    5.73
  21  -5  -2   10.29    2.05
  21  -5  -2    9.30    2.14
 -21  -5   2   13.61    2.75
 -21  -5   2   14.11    2.22
  21   5  -2   17.12    1.59
  21   5  -2   13.50    2.02
 -21   5   2   13.36    2.26
 -21   5   2   17.85    2.21
  19  -5  -2    1.88    1.17
  19  -5  -2    1.96    1.26
 -19  -5   2    1.31    0.91
 -19  -5   2    1.21    1.26
  19  -5  -2    1.19    0.93
  19   5  -2    2.69    0.64
 -19   5   2    3.51    1.24
  19   5  -2    1.49    0.85
 -19   5   2    1.29    0.94
  17  -5  -2   15.31    2.31
 -17  -5   2   17.11    2.48
  17  -5  -2   17.47    2.32
  17  -5  -2   16.36    2.35
 -17  -5   2   16.17    2.16
 -17   5   2   18.67    2.34
 -17   5   2   18.89    2.56
  17   5  -2   18.42    2.02
 -17   5   2   21.50    2.27
 -15  -5   2   55.69    4.64
  15  -5  -2   54.45    4.34
  15  -5  -2   43.72    4.35
  15  -5  -2   55.13    4.43
 -15  -5   2   45.29    4.23
 -15   5   2   54.16    4.57
 -15   5   2   49.99    4.37
 -15   5   2   58.51    4.36
  15   5  -2   59.87    4.23
  15   5  -2   56.74    4.26
  13  -5  -2   62.85    4.58
 -13  -5   2   55.09    4.80
  13  -5  -2   60.26    4.67
 -13  -5   2   52.65    4.53
  13  -5  -2   49.26    4.60
 -13   5   2   56.01    4.65
  13   5  -2   63.02    4.49
 -13   5   2   59.68    4.84
 -13   5   2   67.20    4.72
 -11  -5   2   35.99    3.38
  11  -5  -2   38.61    3.17
  11  -5  -2   30.13    3.24
 -11  -5   2   33.36    3.14
  11  -5  -2   36.07    3.17
 -11   5   2   36.17    3.22
  11   5  -2   37.30    3.16
  11   5  -2   37.42    3.07
 -11   5   2   36.02    3.21
 -11   5   2   34.79    3.38
   9  -5  -2   38.43    3.23
   9  -5  -2   38.07    3.19
   9  -5  -2   35.05    3.37
  -9  -5   2   36.67    3.42
  -9  -5   2   36.36    3.25
   9   5  -2   35.42    3.12
  -9   5   2   38.14    3.48
  -9   5   2   38.97    3.32
  -9   5   2   39.31    3.34
   7  -5  -2  116.47    7.95
   7  -5  -2  123.48    8.02
   7  -5  -2  107.01    7.99
  -7  -5   2  117.67    8.05
  -7  -5   2  108.30    7.88
   7  -5  -2  107.23    7.73
   7   5  -2  108.15    7.76
   7   5  -2  107.53    7.86
  -7   5   2  113.08    7.94
  -7   5   2  111.79    8.02
  -7   5   2  112.80    7.94
   5  -5  -2    5.30    1.05
  -5  -5   2    7.02    1.45
   5  -5  -2    7.27    1.39
  -5  -5   2    6.87    1.21
   5  -5  -2    6.21    1.48
   5  -5  -2    6.98    1.13
  -5   5   2    6.49    1.39
  -5   5   2    8.04    1.14
   5   5  -2    6.27    1.11
  -5   5   2    6.00    1.05
   5   5  -2    7.71    1.43
  -5   5   2    5.53    1.22
  -3  -5   2    3.62    0.95
   3  -5  -2    1.87    0.67
  -3  -5   2    4.05    1.88
   3  -5  -2    3.64    1.01
   3  -5  -2    2.86    0.65
   3  -5  -2    3.31    1.25
  -3  -5   2    3.40    0.54
   3   5  -2    3.02    0.84
   3   5  -2    4.04    1.16
   3   5  -2    2.82    0.78
  -3   5   2    1.93    0.76
  -3   5   2    4.32    1.14
  -3   5   2    3.57    0.96
  -3   5   2    3.41    0.69
   1  -5  -2   22.84    2.10
  -1  -5   2   24.78    2.42
  -1  -5   2   24.31    1.88
   1  -5  -2   27.27    2.38
  -1   5   2   25.05    2.42
   1   5  -2   23.80    2.26
  -1   5   2   25.05    2.50
   1   5  -2   23.53    2.25
   1   5  -2   26.35    2.45
  -1   5   2   24.30    2.43
  -1   5   2   25.88    2.05
   1  -5   2  144.29    9.51
  -1  -5  -2  142.47    9.66
   1  -5   2  148.04    9.95
  -1  -5  -2  148.07    9.92
   1  -5   2  131.18    9.79
  -1  -5  -2  146.28   11.09
  -1   5  -2  139.30    9.79
   1   5   2  146.83    9.59
  -1   5  -2  150.29    9.94
   1   5   2  142.13   10.00
   1   5   2  145.03    9.99
  -1   5  -2  149.46   10.04
   1   5   2  143.10    9.99
   3  -5   2   98.52    6.88
  -3  -5  -2   98.71    7.03
   3  -5   2  104.84    6.49
  -3  -5  -2   93.91    6.61
   3  -5   2   90.07    6.76
  -3  -5  -2   91.00    6.90
   3  -5   2   99.24    6.97
   3   5   2   96.89    6.52
  -3   5  -2   96.99    6.74
  -3   5  -2   90.91    6.91
   3   5   2   95.57    6.93
   3   5   2   92.50    6.91
  -3   5  -2   95.91    6.85
   5  -5   2   12.61    1.76
   5  -5   2   11.92    1.76
  -5  -5  -2   12.98    1.91
   5  -5   2   14.71    1.43
  -5  -5  -2   11.32    1.71
  -5  -5  -2   12.80    1.61
   5  -5   2   10.60    1.61
  -5   5  -2   10.61    1.69
   5   5   2   10.90    1.83
   5   5   2   12.63    1.73
  -5   5  -2   11.18    1.55
   5   5   2   13.02    1.36
  -5   5  -2   11.25    1.74
   7  -5   2   14.92    2.00
   7  -5   2   19.85    2.19
  -7  -5  -2   18.36    2.30
   7  -5   2   17.10    2.11
  -7  -5  -2   16.53    2.44
  -7   5  -2   16.69    2.15
   7   5   2   17.75    1.75
  -7   5  -2   19.88    2.22
   7   5   2   17.96    2.09
  -7   5  -2   18.76    1.99
   7   5   2   15.80    2.24
   9  -5   2   28.01    2.81
   9  -5   2   33.53    2.96
  -9  -5  -2   28.26    3.01
  -9  -5  -2   30.43    2.99
   9  -5   2   33.66    2.73
  -9   5  -2   30.13    2.92
   9   5   2   27.87    2.96
  -9   5  -2   29.35    2.97
   9   5   2   28.48    2.84
  -9   5  -2   33.76    2.80
   9   5   2   29.84    2.52
 -11  -5  -2   70.30    5.76
  11  -5   2   81.18    5.74
  11  -5   2   78.03    5.56
 -11  -5  -2   75.54    5.83
  11  -5   2   67.18    5.60
  11   5   2   76.22    5.38
 -11   5  -2   90.28    5.66
  11   5   2   74.39    5.69
  11   5   2   72.40    5.66
 -11   5  -2   73.90    5.68
 -11   5  -2   73.23    5.79
 -13  -5  -2    3.44    1.22
  13  -5   2    2.35    0.92
  13  -5   2    2.59    1.10
 -13  -5  -2    3.08    1.34
  13  -5   2    3.19    0.99
  13   5   2    3.00    0.81
  13   5   2    3.30    1.22
 -13   5  -2    4.34    1.12
  13   5   2    2.78    1.00
 -13   5  -2    3.78    1.35
 -13   5  -2    3.00    1.05
  15  -5   2   17.75    2.22
  15  -5   2   21.17    2.36
  15  -5   2   13.83    2.03
 -15  -5  -2   15.88    2.13
 -15  -5  -2   17.45    2.34
 -15   5  -2   18.64    2.32
  15   5   2   17.79    2.12
 -15   5  -2   18.40    2.27
  15   5   2   20.27    2.20
  17  -5   2   38.65    3.46
 -17  -5  -2   34.46    3.49
 -17  -5  -2   35.43    3.45
  17  -5   2   33.67    3.41
  17  -5   2   34.46    3.23
 -17   5  -2   36.66    3.39
 -17   5  -2   39.01    3.55
  17   5   2   37.46    3.30
  17   5   2   34.92    3.17
  19  -5   2   53.86    4.74
  19  -5   2   53.08    4.62
  19  -5   2   54.09    4.42
 -19  -5  -2   54.91    4.81
 -19  -5  -2   49.04    4.70
 -19   5  -2   53.43    4.76
  19   5   2   53.88    4.34
 -19   5  -2   62.48    4.79
  19   5   2   53.85    4.44
 -19   5  -2   54.25    4.62
  21  -5   2    8.18    1.78
  21  -5   2   14.47    2.17
 -21  -5  -2    8.35    1.93
 -21  -5  -2   11.76    2.44
  21  -5   2    9.46    1.99
 -21   5  -2    7.33    1.70
 -21   5  -2   10.43    2.14
  21   5   2    7.13    1.50
 -21   5  -2   12.52    1.93
  23  -5   2   29.18    3.05
 -23  -5  -2   28.88    3.41
 -23  -5  -2   26.88    3.48
  23  -5   2   27.33    3.48
  23  -5   2   25.34    3.44
  23   5   2   26.66    2.99
 -23   5  -2   27.15    3.23
 -23   5  -2   27.87    3.38
 -23   5  -2   30.20    3.03
  25  -5   2   42.68    4.76
  25  -5   2   45.81    4.32
 -25  -5  -2   52.80    4.97
 -25  -5  -2   47.72    4.87
 -25  -5  -2   54.35    5.41
  25  -5   2   42.73    4.92
 -25   5  -2   47.93    4.85
  25   5   2   53.77    5.84
 -25   5  -2   51.70    4.36
  27  -5   2   28.68    3.06
 -27  -5  -2   29.24    4.19
 -27  -5  -2   23.12    3.62
  27  -5   2   16.49    3.43
 -27  -5  -2   23.38    3.53
 -27   5  -2   24.45    3.48
  27   5   2   26.22    3.07
 -27   5  -2   26.06    3.01
  29  -5   2    3.66    2.01
  29  -5   2    1.09    1.76
 -29  -5  -2    4.64    2.19
 -29  -5  -2    5.47    1.84
 -29  -5  -2    3.04    1.95
  29  -5   2    5.57    1.49
  29   5   2    3.63    1.52
 -29   5  -2    4.47    1.62
 -29   5  -2    4.06    1.75
 -31  -5  -2    7.14    4.65
  31  -5   2    0.50    1.95
  31  -5   2    7.99    2.41
 -31  -5  -2    6.84    2.00
  31  -5   2    5.20    1.56
 -31  -5  -2    5.56    2.11
  31   5   2    5.82    1.35
 -31   5  -2    6.63    1.81
 -31   5  -2    2.68    1.46
  31   5   2    6.28    1.74
  33  -5   2   11.43    2.75
 -33  -5  -2    8.13    2.54
  33  -5   2    9.67    1.97
  33  -5   2    4.29    2.44
 -33  -5  -2   12.68    2.97
 -33  -5  -2   15.55    3.54
  33   5   2    9.40    2.00
 -33   5  -2   12.26    2.35
  33   5   2    7.56    1.74
 -33   5  -2    7.21    1.95
  35  -5   2   20.32    3.52
 -35  -5  -2   15.29    3.03
 -35  -5  -2   14.50    3.30
 -35  -5  -2   17.21    3.44
  35  -5   2   10.82    2.16
  35  -5   2   12.78    3.14
 -35   5  -2    8.96    2.59
  35   5   2   20.19    2.93
 -35   5  -2   21.77    3.11
  35   5   2   14.97    2.27
 -37  -5  -2    9.75    2.55
  37  -5   2    4.41    2.85
  37  -5   2    2.92    1.55
 -37  -5  -2    6.00    2.51
 -37  -5  -2    8.83    2.71
  37  -5   2    7.81    2.61
  37   5   2    5.77    2.82
 -37   5  -2    6.51    3.20
 -39  -5  -2    0.82    1.79
 -39  -5  -2   -0.30    1.95
  39  -5   2    6.21    2.27
  39   5   2   -0.77    1.08
 -39   5  -2    0.33    1.61
  39   5   2   -0.97    1.89
 -40  -6   2    3.17    2.35
 -40   6   2   -2.26    1.49
 -38  -6   2    1.48    1.96
 -38  -6   2   -1.01    1.60
  38  -6  -2    5.52    2.25
 -38   6   2   -1.58    1.56
 -38   6   2    1.30    2.62
  38   6  -2   -3.56    1.77
  38   6  -2    0.43    1.08
 -36  -6   2    3.37    2.35
  36  -6  -2    3.15    2.47
 -36  -6   2   -0.28    1.54
  36  -6  -2    4.21    2.20
 -36  -6   2    2.78    2.02
  36  -6  -2    1.20    1.30
 -36   6   2   -1.10    1.38
 -36   6   2    2.60    1.74
  36   6  -2    1.33    1.65
  36   6  -2    0.81    0.88
 -36   6   2    3.73    2.47
 -34  -6   2    2.34    2.09
  34  -6  -2    2.18    1.67
 -34  -6   2    3.64    1.96
 -34  -6   2    0.05    1.58
  34  -6  -2    1.53    2.35
  34  -6  -2    3.84    2.10
  34   6  -2    2.23    1.04
 -34   6   2    1.59    2.10
 -34   6   2    2.20    2.06
  34   6  -2    0.57    1.39
 -34   6   2   -0.03    1.42
  32  -6  -2    1.55    1.81
 -32  -6   2    3.92    2.49
  32  -6  -2    2.28    1.95
 -32  -6   2    1.52    1.70
 -32  -6   2    1.37    1.67
  32  -6  -2    1.90    1.33
  32   6  -2    1.92    0.86
 -32   6   2   -0.04    1.29
  32   6  -2    2.19    1.48
 -32   6   2    0.50    2.10
 -32   6   2    4.68    1.77
  30  -6  -2    0.78    2.07
  30  -6  -2    1.62    1.87
  30  -6  -2    3.31    1.35
 -30  -6   2    3.40    1.96
 -30  -6   2    0.73    2.03
 -30  -6   2    0.98    1.41
  30   6  -2    1.72    1.19
 -30   6   2    5.58    1.84
 -30   6   2    4.22    2.39
 -30   6   2    1.49    1.51
  30   6  -2    2.65    0.87
 -28  -6   2   -1.81    1.63
  28  -6  -2   -0.54    1.69
  28  -6  -2    0.54    1.10
 -28  -6   2    1.10    1.37
  28  -6  -2    0.98    1.69
 -28   6   2    4.70    1.61
 -28   6   2    1.86    1.40
 -28   6   2   -0.42    1.92
  28   6  -2    2.12    0.78
  28   6  -2   -0.16    1.20
  26  -6  -2    3.07    1.36
 -26  -6   2    4.36    2.24
 -26  -6   2    5.50    1.82
  26  -6  -2    2.88    2.00
  26  -6  -2    6.92    2.03
 -26   6   2    6.94    1.87
  26   6  -2    4.64    0.90
 -26   6   2    3.36    2.10
  26   6  -2    4.02    1.44
 -26   6   2    3.33    1.43
  24  -6  -2    4.69    1.85
 -24  -6   2    2.39    1.92
 -24  -6   2    1.71    1.15
  24  -6  -2    2.66    1.56
  24  -6  -2    0.71    1.12
 -24   6   2    2.95    1.41
 -24   6   2    4.29    2.01
  24   6  -2    2.84    0.75
  24   6  -2    3.14    1.32
 -24   6   2    7.04    1.71
 -22  -6   2    1.13    1.11
 -22  -6   2   -0.72    1.56
  22  -6  -2   -0.94    0.92
  22  -6  -2    0.93    1.46
  22  -6  -2    0.16    1.20
 -22   6   2    0.46    1.01
 -22   6   2    0.54    1.16
  22   6  -2    0.82    1.02
  22   6  -2    1.70    0.61
 -22   6   2   -0.41    1.22
 -20  -6   2    3.02    1.16
  20  -6  -2    0.69    1.74
  20  -6  -2    2.16    1.18
 -20  -6   2    3.71    1.75
  20  -6  -2    2.03    1.27
 -20   6   2    2.58    1.18
  20   6  -2    2.43    1.04
 -20   6   2    2.35    1.66
 -20   6   2    1.50    1.00
  18  -6  -2    5.49    1.60
  18  -6  -2    3.81    1.18
  18  -6  -2    6.17    1.44
 -18  -6   2    4.39    1.26
 -18  -6   2    6.79    1.90
  18   6  -2    5.38    1.36
 -18   6   2    9.32    1.71
 -18   6   2    6.80    1.93
  18   6  -2    7.34    1.33
 -18   6   2    6.39    1.50
 -16  -6   2    0.33    0.75
  16  -6  -2    0.49    0.90
  16  -6  -2   -0.02    0.89
 -16  -6   2    0.60    1.19
  16  -6  -2    0.06    0.81
  16   6  -2    0.49    0.77
  16   6  -2    0.39    0.93
 -16   6   2    0.55    1.02
 -16   6   2    0.35    0.80
 -16   6   2    0.14    1.11
  14  -6  -2    6.95    1.60
 -14  -6   2   14.15    2.42
  14  -6  -2   10.54    1.73
 -14  -6   2    7.34    1.49
  14  -6  -2   11.68    1.83
 -14   6   2   11.00    1.72
 -14   6   2    7.49    1.47
  14   6  -2   10.38    1.60
  14   6  -2   10.70    1.82
 -14   6   2   10.15    2.04
  12  -6  -2   18.01    2.15
 -12  -6   2   14.61    1.98
 -12  -6   2   17.27    2.32
  12  -6  -2   17.08    2.11
  12  -6  -2   13.86    2.22
 -12   6   2   17.49    2.19
 -12   6   2   17.12    2.19
  12   6  -2   17.26    2.14
 -12   6   2   14.91    2.33
  12   6  -2   18.75    2.05
  10  -6  -2    4.42    1.33
  10  -6  -2    4.34    1.09
  10  -6  -2    4.32    0.98
 -10  -6   2    4.70    1.18
 -10  -6   2    7.34    1.89
 -10   6   2    5.99    1.03
 -10   6   2    5.84    1.59
  10   6  -2    4.03    1.07
  10   6  -2    3.97    1.33
 -10   6   2    4.25    1.10
 -10   6   2    5.51    1.33
  -8  -6   2   41.25    3.77
   8  -6  -2   47.40    3.79
   8  -6  -2   39.05    3.90
  -8  -6   2   45.51    4.00
   8  -6  -2   44.59    3.63
   8  -6  -2   47.01    3.96
  -8   6   2   46.93    3.85
  -8   6   2   47.48    4.03
   8   6  -2   44.18    3.84
  -8   6   2   42.90    3.84
   8   6  -2   44.29    3.68
   6  -6  -2    3.56    0.90
   6  -6  -2    3.14    0.99
   6  -6  -2    3.55    1.22
  -6  -6   2    4.94    1.58
   6  -6  -2    3.57    1.42
  -6  -6   2    2.77    1.00
  -6   6   2    3.92    1.53
  -6   6   2    5.22    1.28
   6   6  -2    4.10    1.04
  -6   6   2    2.88    1.01
  -6   6   2    5.09    0.98
   6   6  -2    2.75    1.26
  -4  -6   2   50.02    4.12
   4  -6  -2   49.65    4.30
   4  -6  -2   53.97    4.18
  -4  -6   2   50.56    3.57
  -4  -6   2   51.17    4.35
   4  -6  -2   47.92    3.89
   4  -6  -2   46.71    4.23
   4   6  -2   47.33    4.10
  -4   6   2   51.41    4.23
   4   6  -2   48.25    4.06
  -4   6   2   48.94    4.18
  -4   6   2   56.25    3.83
   4   6  -2   52.09    4.27
  -4   6   2   52.42    4.35
   2  -6  -2    1.53    1.23
   2  -6  -2    0.61    0.62
  -2  -6   2    0.71    0.78
  -2  -6   2    0.07    1.01
   2  -6  -2    0.32    0.94
   2  -6  -2    0.58    0.73
  -2  -6   2    0.78    0.49
   2   6  -2   -0.07    0.69
   2   6  -2    1.92    0.67
  -2   6   2    0.61    1.12
   2   6  -2   -0.04    1.21
  -2   6   2    0.55    0.84
  -2   6   2    1.13    0.60
   2   6  -2    0.72    0.76
  -2   6   2    0.54    0.84
   0  -6   2    1.78    0.93
   0  -6  -2    1.28    0.82
   0  -6  -2    1.22    0.64
   0  -6  -2    0.54    1.11
   0  -6   2    1.51    0.56
   0  -6   2    2.30    1.35
   0   6  -2    1.15    0.88
   0   6   2    1.67    0.66
   0   6   2    1.86    1.00
   0   6  -2    1.26    1.21
   0   6  -2    0.81    0.84
   0   6   2    0.99    1.15
   0   6   2    1.44    0.89
  -2  -6  -2    0.06    0.57
   2  -6   2    0.60    0.47
  -2  -6  -2    0.17    1.10
  -2  -6  -2    0.43    0.73
   2  -6   2   -0.44    0.75
   2  -6   2   -0.09    0.81
   2  -6   2    0.43    1.10
   2   6   2   -0.91    1.01
  -2   6  -2    0.13    0.80
   2   6   2    0.06    0.50
   2   6   2   -0.94    0.73
   2   6   2    0.01    0.77
  -2   6  -2   -0.09    0.70
  -2   6  -2   -0.13    1.14
   4  -6   2   47.36    4.01
   4  -6   2   46.94    3.46
  -4  -6  -2   47.22    4.02
   4  -6   2   45.69    3.98
  -4  -6  -2   45.51    4.10
   4  -6   2   46.54    3.88
  -4  -6  -2   44.46    3.53
   4   6   2   45.90    4.08
  -4   6  -2   46.28    3.99
  -4   6  -2   43.95    3.99
   4   6   2   45.99    3.44
  -4   6  -2   43.91    3.75
   4   6   2   46.35    3.97
   6  -6   2  138.51   10.37
  -6  -6  -2  152.15   10.59
   6  -6   2  155.28   10.06
  -6  -6  -2  153.11   10.07
   6  -6   2  151.41   10.42
   6  -6   2  155.64   10.51
  -6  -6  -2  143.28   10.52
   6   6   2  150.63   10.52
   6   6   2  146.94    9.98
  -6   6  -2  148.45   10.55
  -6   6  -2  145.89   10.43
  -6   6  -2  154.72   10.32
   6   6   2  146.46   10.47
   8  -6   2   41.53    3.94
   8  -6   2   47.03    4.03
   8  -6   2   48.37    4.07
  -8  -6  -2   43.13    4.07
  -8  -6  -2   49.60    4.24
   8  -6   2   52.67    3.76
   8   6   2   46.39    4.03
  -8   6  -2   47.15    4.13
   8   6   2   47.77    3.57
  -8   6  -2   46.14    4.06
  -8   6  -2   50.99    3.94
   8   6   2   49.07    4.13
  10  -6   2    1.96    0.90
 -10  -6  -2    1.24    0.92
 -10  -6  -2    1.43    1.20
  10  -6   2    1.59    0.98
  10  -6   2    0.89    0.68
  10   6   2    2.16    0.96
  10   6   2    1.00    0.57
  10   6   2    1.28    1.08
 -10   6  -2    1.15    0.84
 -10   6  -2    1.12    1.00
 -10   6  -2    1.63    1.17
  12  -6   2   20.29    2.61
  12  -6   2   27.34    2.74
 -12  -6  -2   22.42    2.68
  12  -6   2   25.83    2.49
 -12  -6  -2   23.66    2.79
 -12   6  -2   24.92    2.73
  12   6   2   25.38    2.64
  12   6   2   23.49    2.64
 -12   6  -2   24.83    2.75
 -12   6  -2   28.29    2.60
  12   6   2   25.19    2.22
 -14  -6  -2   48.32    4.34
  14  -6   2   46.74    4.18
  14  -6   2   42.52    3.95
  14  -6   2   53.84    4.22
 -14  -6  -2   46.65    4.24
  14   6   2   49.24    4.14
  14   6   2   50.36    3.78
 -14   6  -2   50.50    4.35
 -14   6  -2   48.25    4.22
  14   6   2   53.35    4.18
  16  -6   2   26.03    2.93
 -16  -6  -2   25.94    2.95
 -16  -6  -2   27.14    3.13
  16  -6   2   30.64    3.05
 -16   6  -2   35.72    2.91
 -16   6  -2   27.87    3.03
 -16   6  -2   31.23    3.21
  16   6   2   26.09    2.83
  16   6   2   28.39    2.55
  16   6   2   30.09    2.90
 -18  -6  -2    0.31    0.82
  18  -6   2    0.14    0.96
 -18  -6  -2   -0.32    1.23
  18  -6   2    1.23    1.01
  18  -6   2   -0.13    0.82
  18   6   2    0.84    0.94
 -18   6  -2    1.42    1.01
 -18   6  -2    1.12    1.13
  18   6   2    0.27    1.02
  18   6   2    0.00    0.62
 -18   6  -2    0.43    1.11
  20  -6   2    3.05    1.42
 -20  -6  -2    2.56    1.26
 -20  -6  -2    3.59    1.66
  20  -6   2    2.36    1.03
  20  -6   2    1.12    1.28
 -20   6  -2    4.01    1.38
  20   6   2    2.19    1.16
 -20   6  -2    3.54    1.42
 -20   6  -2    1.90    1.55
  20   6   2    2.34    1.22
  20   6   2    2.17    0.90
 -22  -6  -2   24.10    3.35
 -22  -6  -2   23.33    3.14
  22  -6   2   26.41    3.31
  22  -6   2   24.40    3.29
  22  -6   2   27.28    2.99
 -22   6  -2   25.34    3.18
 -22   6  -2   28.91    2.95
 -22   6  -2   24.14    3.22
  22   6   2   25.46    2.94
  24  -6   2   25.35    3.54
  24  -6   2   24.70    3.65
 -24  -6  -2   29.35    3.78
  24  -6   2   28.63    3.19
 -24  -6  -2   24.17    3.40
 -24   6  -2   34.62    3.24
 -24   6  -2   26.50    3.46
  24   6   2   32.75    3.25
 -24   6  -2   26.34    3.52
 -26  -6  -2    0.63    1.91
  26  -6   2    0.62    1.42
  26  -6   2    1.76    1.10
 -26  -6  -2    0.53    1.59
 -26  -6  -2    1.04    1.23
  26  -6   2   -0.74    1.55
 -26   6  -2   -0.59    1.53
 -26   6  -2   -0.24    1.18
  26   6   2   -0.09    1.13
 -26   6  -2    1.26    1.37
  28  -6   2    1.12    1.11
  28  -6   2   -1.60    1.72
 -28  -6  -2    0.94    2.19
 -28  -6  -2    1.20    1.78
 -28  -6  -2    1.04    1.34
  28  -6   2    0.55    1.58
 -28   6  -2    0.10    1.25
 -28   6  -2    0.82    1.57
  28   6   2   -0.43    1.17
 -28   6  -2    2.04    1.36
 -30  -6  -2   -0.22    1.23
 -30  -6  -2   -1.23    1.74
  30  -6   2   -2.52    1.62
 -30  -6  -2   -0.08    1.71
  30  -6   2    0.84    1.00
  30  -6   2    0.35    1.64
 -30   6  -2   -0.81    1.24
 -30   6  -2    1.43    1.39
 -30   6  -2   -0.64    1.73
  30   6   2   -0.66    1.14
  32  -6   2   -2.41    1.73
 -32  -6  -2    0.53    1.86
  32  -6   2   -1.22    2.13
  32  -6   2   -1.13    0.95
 -32  -6  -2   -1.10    1.38
 -32  -6  -2   -1.31    1.60
 -32   6  -2   -1.87    1.66
 -32   6  -2    0.40    1.38
  32   6   2   -1.76    1.11
 -32   6  -2   -1.55    1.21
  32   6   2    0.71    0.90
  34  -6   2    0.20    1.11
  34  -6   2   -1.10    1.99
  34  -6   2    2.66    1.98
 -34  -6  -2   -0.69    1.57
 -34  -6  -2    1.45    2.14
 -34  -6  -2   -0.60    1.68
  34   6   2    1.51    1.04
 -34   6  -2   -0.98    1.62
  34   6   2   -0.84    1.24
 -34   6  -2   -1.15    1.30
 -34   6  -2    1.52    1.53
  36  -6   2    0.34    2.28
 -36  -6  -2    1.14    1.70
  36  -6   2   -0.48    1.95
 -36  -6  -2   -2.87    1.86
 -36  -6  -2   -0.82    1.73
  36   6   2   -1.74    1.01
  36   6   2   -1.35    2.77
 -36   6  -2   -0.81    1.86
 -36   6  -2   -1.55    1.34
  38  -6   2    4.53    2.45
 -38  -6  -2   -0.66    1.77
  38  -6   2    0.30    2.53
 -38  -6  -2    5.93    2.42
  38   6   2   -0.96    1.08
  38   6   2   -3.01    1.69
 -38   6  -2    2.32    2.34
 -38   6  -2    1.08    1.71
  39  -7  -2   -1.91    2.55
 -39   7   2   -0.12    1.73
  37  -7  -2   -1.45    3.31
 -37  -7   2   -0.19    1.44
  37  -7  -2    6.23    2.68
 -37  -7   2    1.97    2.04
  37   7  -2   -0.67    0.83
 -37   7   2    0.99    1.67
 -37   7   2    4.34    2.67
  35  -7  -2    3.22    2.28
  35  -7  -2    0.72    1.44
 -35  -7   2    0.48    1.67
 -35  -7   2    0.46    1.89
  35  -7  -2    0.91    2.21
 -35  -7   2    1.86    2.07
  35   7  -2    2.50    1.62
 -35   7   2   -1.81    1.08
 -35   7   2    1.19    2.39
  35   7  -2    0.86    0.89
 -35   7   2    3.38    1.72
 -33  -7   2   -0.34    1.46
 -33  -7   2   -1.27    2.04
 -33  -7   2    4.77    2.75
  33  -7  -2    0.63    1.23
  33  -7  -2    5.34    2.36
  33  -7  -2    1.12    2.33
  33   7  -2    1.30    1.82
 -33   7   2    2.96    1.82
 -33   7   2    0.51    2.25
 -33   7   2    0.40    1.36
 -31  -7   2    3.87    2.40
 -31  -7   2    0.87    2.01
 -31  -7   2    1.19    1.58
  31  -7  -2    1.38    1.83
  31  -7  -2   -1.15    1.66
  31  -7  -2    2.53    1.39
  31   7  -2    2.01    0.76
  31   7  -2    2.12    1.37
 -31   7   2    3.28    1.71
 -31   7   2    0.78    1.40
 -31   7   2    2.99    2.44
  29  -7  -2    0.94    1.88
 -29  -7   2    1.32    1.54
  29  -7  -2    0.12    1.05
 -29  -7   2   -0.15    1.95
  29  -7  -2    1.09    1.75
  29   7  -2    0.43    0.67
 -29   7   2   -0.04    1.52
  29   7  -2   -0.55    1.05
 -29   7   2   -0.67    1.05
 -29   7   2   -0.20    2.01
  27  -7  -2    8.31    2.11
 -27  -7   2   12.16    3.17
  27  -7  -2   12.64    2.62
  27  -7  -2    7.75    1.98
 -27  -7   2    8.76    2.32
 -27   7   2   12.85    2.93
 -27   7   2   16.32    2.56
 -27   7   2    8.83    1.99
  27   7  -2   10.10    1.94
  25  -7  -2   51.69    5.57
 -25  -7   2   63.77    7.29
 -25   7   2   52.34    5.42
 -25   7   2   70.23    5.28
  25   7  -2   59.34    5.00
 -25   7   2   54.60    5.60
  23  -7  -2   32.24    3.90
  23  -7  -2   33.31    3.99
 -23  -7   2   30.55    3.68
 -23  -7   2   34.36    4.25
  23   7  -2   34.23    3.38
 -23   7   2   32.24    4.60
 -23   7   2   37.28    3.58
 -23   7   2   31.45    3.78
  21  -7  -2   17.66    2.85
 -21  -7   2   15.55    2.47
  21  -7  -2   13.16    2.66
 -21  -7   2   17.47    3.10
  21  -7  -2   15.83    2.58
  21   7  -2   16.90    2.41
 -21   7   2   15.68    2.83
 -21   7   2   17.91    2.74
 -21   7   2   23.05    2.77
  19  -7  -2   -0.35    0.91
 -19  -7   2   -0.03    0.81
 -19  -7   2    0.50    1.47
  19  -7  -2    1.98    1.20
  19  -7  -2    0.71    1.11
  19   7  -2    0.16    1.23
 -19   7   2    0.48    0.98
 -19   7   2   -0.32    1.28
 -19   7   2    0.79    1.21
  19   7  -2    1.68    1.52
 -17  -7   2   17.50    2.38
 -17  -7   2   21.29    2.89
  17  -7  -2   21.74    2.60
  17  -7  -2   16.31    2.61
  17  -7  -2   18.80    2.54
 -17   7   2   23.95    2.61
  17   7  -2   18.82    2.44
 -17   7   2   19.05    2.88
 -17   7   2   18.93    2.63
  17   7  -2   23.10    2.37
 -15  -7   2   34.63    3.58
  15  -7  -2   38.32    3.62
 -15  -7   2   40.33    4.00
  15  -7  -2   35.75    3.81
  15  -7  -2   44.09    3.74
 -15   7   2   40.66    3.86
 -15   7   2   44.26    3.77
  15   7  -2   41.87    3.52
 -15   7   2   38.69    3.93
  15   7  -2   39.42    3.63
  13  -7  -2   37.90    3.38
 -13  -7   2   33.63    3.41
 -13  -7   2   38.20    3.74
  13  -7  -2   33.20    3.57
  13  -7  -2   39.23    3.47
 -13   7   2   35.80    3.68
  13   7  -2   36.82    3.31
  13   7  -2   37.13    3.47
 -13   7   2   33.42    3.48
 -13   7   2   41.55    3.54
 -11  -7   2   15.53    2.31
  11  -7  -2   13.75    1.91
  11  -7  -2   16.58    2.16
 -11  -7   2   14.76    2.07
  11  -7  -2   15.10    2.32
  11   7  -2   15.37    2.18
 -11   7   2   17.74    2.30
 -11   7   2   13.92    2.33
 -11   7   2   16.31    2.22
  11   7  -2   13.80    1.90
   9  -7  -2    4.89    1.10
   9  -7  -2    7.09    1.57
   9  -7  -2    4.56    1.15
  -9  -7   2    8.39    2.01
  -9  -7   2    6.76    1.46
  -9   7   2    4.02    1.16
   9   7  -2    6.37    1.54
  -9   7   2    5.37    1.35
  -9   7   2    7.64    1.76
   9   7  -2    5.87    1.31
  -7  -7   2   18.19    2.29
   7  -7  -2   19.21    2.11
  -7  -7   2   21.93    2.62
   7  -7  -2   17.80    2.51
   7  -7  -2   20.24    2.38
   7  -7  -2   20.45    2.54
  -7   7   2   19.20    2.36
  -7   7   2   16.66    2.32
   7   7  -2   19.31    2.49
  -7   7   2   21.13    2.60
   7   7  -2   19.73    2.18
   5  -7  -2   34.55    3.04
  -5  -7   2   36.65    2.69
  -5  -7   2   36.83    3.58
  -5  -7   2   35.04    3.33
   5  -7  -2   29.05    3.34
   5  -7  -2   36.35    3.37
   5  -7  -2   39.20    3.56
  -5   7   2   34.66    3.34
  -5   7   2   37.69    3.57
   5   7  -2   35.25    3.32
   5   7  -2   36.05    3.26
   5   7  -2   35.75    3.43
  -5   7   2   33.15    3.35
   3  -7  -2   32.35    3.27
   3  -7  -2   28.44    3.05
  -3  -7   2   32.33    2.52
   3  -7  -2   33.10    3.10
  -3  -7   2   30.60    3.19
   3  -7  -2   30.09    2.71
  -3  -7   2   31.30    3.26
  -3   7   2   32.99    3.14
   3   7  -2   29.08    2.97
  -3   7   2   30.04    3.25
   3   7  -2   29.89    3.16
  -3   7   2   29.13    3.02
   3   7  -2   29.10    2.93
  -1  -7   2   37.43    3.50
  -1  -7   2   32.32    3.40
  -1  -7   2   33.22    2.71
   1  -7  -2   35.08    3.30
   1  -7  -2   33.22    3.46
   1  -7  -2   35.15    2.96
  -1   7   2   38.63    2.85
  -1   7   2   35.49    3.51
   1   7  -2   34.11    3.19
  -1   7   2   33.21    3.32
  -1   7   2   33.02    3.37
   1   7  -2   32.96    3.37
   1   7  -2   34.47    3.21
  -1  -7  -2   21.22    2.67
   1  -7   2   23.65    2.68
  -1  -7  -2   19.99    2.44
   1  -7   2   20.35    2.58
   1  -7   2   19.91    1.90
  -1  -7  -2   21.30    2.13
   1   7   2   20.76    2.66
  -1   7  -2   19.47    2.57
  -1   7  -2   19.29    2.33
   1   7   2   21.39    2.58
  -1   7  -2   18.63    2.33
   1   7   2   21.86    2.55
   1   7   2   21.66    1.96
  -3  -7  -2    1.41    1.19
  -3  -7  -2    0.48    0.56
  -3  -7  -2    1.22    0.86
   3  -7   2    0.60    1.13
   3  -7   2    0.26    0.77
   3  -7   2    0.50    0.49
   3  -7   2    0.84    0.86
  -3   7  -2    0.13    0.81
   3   7   2    0.32    1.09
   3   7   2    0.33    0.89
   3   7   2    0.54    0.52
  -3   7  -2   -0.30    1.02
  -3   7  -2   -0.11    0.76
   3   7   2    0.55    0.88
   5  -7   2   14.88    1.65
   5  -7   2   14.09    2.07
  -5  -7  -2   13.69    1.62
  -5  -7  -2   11.87    2.00
  -5  -7  -2   13.42    2.22
   5  -7   2   14.21    2.18
   5  -7   2    9.66    1.71
   5   7   2   12.43    1.45
  -5   7  -2   14.54    2.13
   5   7   2   12.59    2.20
  -5   7  -2   12.31    1.89
   5   7   2   16.27    2.15
  -5   7  -2   14.17    2.24
   7  -7   2   30.50    3.09
   7  -7   2   26.33    2.97
   7  -7   2   31.45    3.12
  -7  -7  -2   33.28    2.63
  -7  -7  -2   28.89    3.09
   7  -7   2   29.11    2.63
  -7  -7  -2   28.76    3.20
   7   7   2   30.28    3.04
  -7   7  -2   30.31    3.14
   7   7   2   28.22    2.42
  -7   7  -2   32.25    3.16
  -7   7  -2   28.38    2.89
   7   7   2   28.25    3.12
  -9  -7  -2   35.06    3.68
   9  -7   2   40.48    3.67
   9  -7   2   38.40    3.69
   9  -7   2   39.31    3.29
   9  -7   2   39.77    3.65
  -9  -7  -2   40.00    3.84
  -9   7  -2   38.66    3.68
   9   7   2   40.84    3.10
  -9   7  -2   44.30    3.55
   9   7   2   37.75    3.73
  -9   7  -2   40.48    3.79
   9   7   2   38.84    3.61
  11  -7   2    5.58    1.47
  11  -7   2    5.57    1.30
 -11  -7  -2    6.91    1.72
  11  -7   2    4.08    1.01
 -11  -7  -2    6.47    1.47
  11   7   2    7.69    1.92
  11   7   2    4.67    1.20
 -11   7  -2    6.27    1.36
  11   7   2    4.84    0.92
 -11   7  -2    6.15    1.60
 -11   7  -2    5.79    1.32
  13  -7   2    0.84    0.78
  13  -7   2    2.11    1.12
 -13  -7  -2    1.83    1.16
 -13  -7  -2    1.35    0.93
  13  -7   2    2.49    0.98
  13   7   2    1.61    0.61
  13   7   2    1.65    1.22
  13   7   2    2.12    1.01
 -13   7  -2    2.70    1.12
 -13   7  -2    1.58    1.19
 -13   7  -2    1.30    0.97
 -15  -7  -2    1.91    1.32
  15  -7   2    1.03    0.83
  15  -7   2    2.08    1.00
 -15  -7  -2    2.80    1.22
  15  -7   2    1.28    1.06
  15   7   2    2.30    1.31
  15   7   2    2.20    0.75
 -15   7  -2    1.69    0.98
 -15   7  -2    2.38    1.33
 -15   7  -2    1.92    1.09
  15   7   2    2.07    1.01
  17  -7   2    0.33    0.99
 -17  -7  -2   -0.37    0.81
 -17  -7  -2   -0.15    1.10
  17  -7   2    0.09    0.74
  17  -7   2    0.02    0.97
  17   7   2   -0.38    1.03
 -17   7  -2    0.32    0.86
 -17   7  -2   -0.15    1.06
 -17   7  -2    0.82    1.31
  17   7   2    0.35    0.65
  17   7   2    0.59    0.96
  19  -7   2    1.01    1.12
 -19  -7  -2    1.19    1.13
  19  -7   2    0.28    0.86
  19  -7   2    0.66    1.15
 -19  -7  -2    3.51    1.75
  19   7   2    1.94    0.91
 -19   7  -2    1.90    1.26
 -19   7  -2    1.67    1.46
  19   7   2    1.52    1.14
 -19   7  -2    1.31    1.02
  19   7   2    2.62    1.32
 -21  -7  -2    5.51    1.91
  21  -7   2    3.69    1.66
  21  -7   2    2.87    1.15
  21  -7   2    4.76    1.61
 -21  -7  -2    5.47    1.71
 -21   7  -2    3.94    1.50
  21   7   2    5.26    1.18
  21   7   2    5.37    1.88
 -21   7  -2    5.14    1.92
  21   7   2    5.24    1.88
 -21   7  -2    8.10    1.65
  23  -7   2    6.91    2.01
 -23  -7  -2    7.62    2.02
  23  -7   2    4.91    1.70
 -23  -7  -2    8.22    2.41
  23  -7   2    3.58    1.24
  23   7   2    5.84    1.28
 -23   7  -2    4.77    1.74
  23   7   2    5.45    1.67
 -23   7  -2   11.16    1.98
 -23   7  -2    8.65    2.37
  23   7   2    7.01    1.69
 -25  -7  -2   20.64    2.97
  25  -7   2   19.53    3.21
  25  -7   2   13.50    2.63
  25  -7   2   16.39    2.62
 -25  -7  -2   17.89    3.62
 -25   7  -2   24.97    2.92
  25   7   2   20.00    2.41
 -25   7  -2   16.95    3.08
 -25   7  -2   19.05    3.11
  25   7   2   23.65    2.87
  27  -7   2    1.62    1.09
  27  -7   2    0.61    1.55
  27  -7   2    0.35    1.58
  27   7   2    0.68    1.31
 -27   7  -2    3.59    1.61
  27   7   2    3.09    1.13
 -27   7  -2   -0.58    1.19
  29  -7   2   -0.53    0.92
  29  -7   2    0.08    1.56
 -29  -7  -2   -1.74    1.00
 -29  -7  -2   -0.44    1.45
 -29  -7  -2   -0.95    1.84
  29  -7   2    0.97    1.50
 -29   7  -2   -0.65    1.47
 -29   7  -2    0.13    1.19
  29   7   2    0.28    1.39
  29   7   2   -0.12    0.90
 -29   7  -2    0.43    1.28
 -31  -7  -2    5.58    2.23
 -31  -7  -2    6.05    2.64
  31  -7   2    2.05    1.98
  31  -7   2    3.35    2.24
 -31  -7  -2    3.31    2.37
  31  -7   2    4.88    1.59
  31   7   2    3.08    1.56
 -31   7  -2    5.60    1.74
 -31   7  -2    2.16    1.82
  31   7   2    5.70    1.28
 -31   7  -2   10.92    2.48
  33  -7   2    4.44    2.28
 -33  -7  -2   11.07    3.37
 -33  -7  -2    9.29    2.75
 -33  -7  -2    8.71    2.66
  33  -7   2    3.28    2.21
  33  -7   2    6.66    1.78
 -33   7  -2    8.39    2.07
 -33   7  -2   11.98    2.81
 -33   7  -2    5.59    2.02
  33   7   2    9.23    2.04
  33   7   2    7.19    1.35
  35  -7   2    7.10    2.84
 -35  -7  -2    0.77    2.11
 -35  -7  -2    4.80    2.76
  35  -7   2   -1.25    2.12
  35  -7   2    1.22    1.39
 -35  -7  -2    4.02    1.87
  35   7   2    5.54    1.33
 -35   7  -2    8.96    2.85
 -35   7  -2    4.82    1.86
  35   7   2    5.17    1.94
 -37  -7  -2    2.27    1.90
  37  -7   2    8.46    2.62
  37  -7   2    3.25    2.63
 -37  -7  -2   -1.24    1.78
 -37   7  -2    1.20    1.92
  37   7   2    2.05    1.21
 -37   7  -2    8.08    2.87
  37   7   2    1.96    1.80
  36  -8  -2    6.48    2.91
  36  -8  -2    4.99    4.49
 -36  -8   2    8.54    2.83
 -36  -8   2    0.65    1.90
 -36   8   2    4.57    1.93
 -36   8   2    5.83    3.16
  34  -8  -2   -1.05    2.10
  34  -8  -2    2.51    2.01
 -34  -8   2   -1.51    1.33
 -34  -8   2    0.00    2.23
 -34  -8   2    1.71    1.99
  34  -8  -2    0.26    1.30
 -34   8   2   -0.81    2.55
  34   8  -2   -1.77    1.12
 -34   8   2    0.02    1.53
  32  -8  -2   -2.22    1.02
 -32  -8   2    0.10    1.64
  32  -8  -2    3.99    2.06
 -32  -8   2    0.14    1.41
  32  -8  -2   -0.28    1.99
  32   8  -2   -0.77    1.37
 -32   8   2    0.02    1.46
 -32   8   2    1.38    2.35
 -32   8   2   -1.82    1.20
  30  -8  -2   20.71    3.77
 -30  -8   2   11.71    3.06
  30  -8  -2    9.37    2.72
 -30  -8   2   14.90    3.04
  30  -8  -2   10.37    3.03
  30   8  -2    9.57    1.98
 -30   8   2   18.48    3.57
 -30   8   2   11.35    2.51
  28  -8  -2   45.13    5.27
  28  -8  -2   51.35    5.75
 -28  -8   2   45.51    5.11
 -28  -8   2   54.37    5.80
 -28   8   2   51.84    5.43
  28   8  -2   52.04    4.65
 -28   8   2   53.68    5.66
  26  -8  -2   33.16    4.24
 -26  -8   2   33.24    4.02
 -26  -8   2   34.48    4.54
  26  -8  -2   33.44    4.31
  26   8  -2   33.99    3.54
 -26   8   2   37.69    4.54
 -26   8   2   33.43    4.12
 -26   8   2   43.61    4.05
 -24  -8   2    1.25    1.68
  24  -8  -2    0.67    1.29
  24  -8  -2    1.11    1.36
 -24  -8   2    0.51    1.12
  24  -8  -2    0.42    1.05
 -24   8   2    2.46    1.52
 -24   8   2    0.57    1.53
  24   8  -2    0.50    1.19
 -24   8   2    0.20    1.16
  22  -8  -2   38.48    4.61
 -22  -8   2   52.71    5.39
  22  -8  -2   46.27    5.01
  22  -8  -2   52.74    4.84
 -22  -8   2   47.70    4.80
 -22   8   2   52.11    5.26
 -22   8   2   47.60    4.91
  22   8  -2   53.33    4.64
 -22   8   2   63.33    4.88
  22   8  -2   57.16    4.58
  20  -8  -2   41.91    4.51
 -20  -8   2   41.23    4.33
  20  -8  -2   36.91    4.33
 -20  -8   2   53.02    5.06
  20  -8  -2   45.71    4.39
  20   8  -2   48.35    4.29
  20   8  -2   52.81    4.27
 -20   8   2   46.38    5.54
 -20   8   2   44.06    4.50
 -20   8   2   54.43    4.51
  18  -8  -2   13.85    2.58
 -18  -8   2   10.65    2.03
  18  -8  -2    8.17    1.70
 -18  -8   2   18.57    3.26
  18  -8  -2   10.94    1.90
  18   8  -2   12.71    2.23
 -18   8   2   15.19    2.46
  18   8  -2   16.53    2.20
 -18   8   2   13.20    2.81
 -18   8   2    8.98    1.78
 -16  -8   2   20.21    2.96
  16  -8  -2   14.83    3.27
  16  -8  -2   21.68    2.69
 -16  -8   2   17.55    2.53
  16  -8  -2   18.61    2.74
 -16   8   2   20.68    3.05
 -16   8   2   21.36    2.75
 -16   8   2   19.61    2.70
  16   8  -2   21.07    3.50
  16   8  -2   20.91    2.68
  14  -8  -2    4.00    1.20
  14  -8  -2    2.91    1.38
  14  -8  -2    3.44    1.18
 -14  -8   2    4.45    1.91
 -14  -8   2    3.88    1.32
 -14   8   2    3.71    1.22
  14   8  -2    3.97    1.23
  14   8  -2    4.06    1.39
 -14   8   2    5.70    1.23
 -14   8   2    4.59    1.83
 -14   8   2    3.31    1.24
 -12  -8   2   66.37    5.79
  12  -8  -2   66.20    5.76
  12  -8  -2   73.86    5.56
 -12  -8   2   67.80    5.61
  12  -8  -2   64.36    5.37
 -12   8   2   66.49    5.69
  12   8  -2   69.00    5.55
 -12   8   2   74.45    5.59
  12   8  -2   68.93    5.42
 -12   8   2   69.67    5.85
 -10  -8   2  128.94    9.37
 -10  -8   2  120.11    9.13
  10  -8  -2  132.13    9.08
  10  -8  -2  119.84    8.85
  10  -8  -2  114.41    9.24
 -10   8   2  127.09    9.27
 -10   8   2  130.59    9.38
  10   8  -2  121.87    8.95
  10   8  -2  128.67    9.11
   8  -8  -2   61.14    5.15
   8  -8  -2   57.93    4.76
   8  -8  -2   61.91    5.07
  -8  -8   2   63.11    5.15
  -8  -8   2   65.80    5.36
   8  -8  -2   61.18    5.32
   8   8  -2   62.74    4.98
  -8   8   2   62.75    5.31
  -8   8   2   59.08    5.07
   8   8  -2   62.23    5.13
  -8   8   2   60.15    5.17
   6  -8  -2    0.04    0.54
  -6  -8   2   -0.44    0.91
  -6  -8   2   -0.11    0.34
   6  -8  -2    0.00    0.67
   6  -8  -2   -0.26    0.81
   6  -8  -2   -0.38    1.01
   6   8  -2    0.17    0.72
  -6   8   2   -1.30    0.61
   6   8  -2   -0.04    0.86
  -6   8   2    0.11    0.83
  -6   8   2   -0.89    0.92
  -6   8   2    1.08    0.64
   6   8  -2   -0.30    1.06
  -4  -8   2   53.39    4.58
   4  -8  -2   49.55    4.53
   4  -8  -2   49.84    4.34
   4  -8  -2   49.22    4.47
   4  -8  -2   47.73    4.00
  -4  -8   2   52.02    3.72
  -4  -8   2   53.95    4.63
  -4   8   2   44.82    4.32
  -4   8   2   49.38    4.41
   4   8  -2   48.16    4.27
  -4   8   2   52.24    4.58
   4   8  -2   48.33    4.26
   4   8  -2   55.37    4.52
  -2  -8   2   41.93    3.89
   2  -8  -2   40.49    3.87
  -2  -8   2   41.46    3.88
   2  -8  -2   39.49    3.35
  -2  -8   2   39.15    3.07
   2  -8  -2   39.29    3.67
   2   8  -2   38.75    3.74
   2   8  -2   39.77    3.60
  -2   8   2   43.36    3.95
  -2   8   2   38.09    3.71
  -2   8   2   34.02    3.68
   2   8  -2   35.05    3.53
   0  -8  -2   23.65    2.28
   0  -8  -2   18.33    2.73
   0  -8   2   21.72    2.72
   0  -8  -2   22.02    2.60
   0  -8   2   22.25    2.76
   0  -8   2   21.24    2.03
   0   8   2   20.45    2.61
   0   8  -2   23.81    2.79
   0   8  -2   20.88    2.53
   0   8   2   19.35    2.72
   0   8   2   26.12    2.12
   0   8  -2   21.50    2.46
   0   8   2   19.63    2.60
   2  -8   2   20.70    2.09
   2  -8   2   25.66    2.87
  -2  -8  -2   24.58    2.74
   2  -8   2   23.38    2.78
  -2  -8  -2   22.94    2.87
  -2  -8  -2   22.52    2.26
   2   8   2   20.76    2.66
   2   8   2   20.29    2.67
   2   8   2   21.69    2.82
  -2   8  -2   20.37    2.58
  -2   8  -2   24.43    2.86
   2   8   2   26.08    2.13
  -2   8  -2   24.26    2.58
  -4  -8  -2    1.95    1.33
   4  -8   2    0.87    0.79
  -4  -8  -2    1.62    0.73
   4  -8   2    1.48    1.28
   4  -8   2    1.27    0.94
   4  -8   2    1.30    0.63
  -4  -8  -2    0.75    0.84
   4   8   2    2.01    1.27
  -4   8  -2    0.78    1.29
  -4   8  -2    0.71    0.82
   4   8   2    1.27    1.03
   4   8   2    1.97    0.65
   4   8   2    0.90    0.95
  -4   8  -2    0.94    0.91
  -6  -8  -2   29.12    2.55
   6  -8   2   29.80    3.16
   6  -8   2   28.63    3.08
   6  -8   2   27.36    2.52
  -6  -8  -2   26.62    3.09
   6  -8   2   25.90    2.98
  -6  -8  -2   29.47    3.24
  -6   8  -2   28.62    3.10
   6   8   2   28.64    2.36
   6   8   2   28.41    3.06
   6   8   2   28.88    3.14
  -6   8  -2   26.28    3.08
  -6   8  -2   28.03    2.86
   6   8   2   28.24    3.11
   8  -8   2   28.31    3.01
  -8  -8  -2   24.49    3.09
  -8  -8  -2   25.19    2.98
  -8  -8  -2   26.83    2.40
   8  -8   2   26.69    2.97
   8  -8   2   25.40    2.90
   8  -8   2   26.13    2.50
   8   8   2   24.98    3.07
  -8   8  -2   27.53    2.77
  -8   8  -2   25.09    2.96
   8   8   2   23.83    2.81
  -8   8  -2   28.00    3.09
   8   8   2   25.30    2.20
  10  -8   2    0.70    0.84
 -10  -8  -2    3.25    1.25
 -10  -8  -2    2.01    1.29
  10  -8   2    1.94    1.34
  10  -8   2    1.52    0.82
  10  -8   2    3.25    1.27
 -10   8  -2    0.56    1.18
  10   8   2    1.93    0.61
 -10   8  -2    3.06    1.21
 -10   8  -2    2.71    1.08
  10   8   2    2.01    1.08
  10   8   2    1.95    1.33
 -12  -8  -2   13.34    2.25
  12  -8   2   13.43    2.32
 -12  -8  -2   14.65    2.45
  12  -8   2   17.65    2.38
  12  -8   2   13.34    2.00
  12   8   2   13.86    1.63
 -12   8  -2   17.12    2.27
 -12   8  -2   15.43    2.41
  12   8   2   14.59    2.19
  12   8   2   16.54    2.42
 -12   8  -2   13.77    2.34
  14  -8   2    7.21    1.74
 -14  -8  -2    7.62    1.77
  14  -8   2    5.98    1.36
 -14  -8  -2    9.51    2.11
  14  -8   2    5.18    1.40
 -14   8  -2    5.39    1.40
  14   8   2    6.96    1.56
 -14   8  -2    8.99    1.97
  14   8   2    8.19    2.09
 -14   8  -2    9.65    1.75
  14   8   2    7.52    1.28
 -16  -8  -2    6.37    2.14
  16  -8   2    4.47    1.51
 -16  -8  -2    5.63    1.62
  16  -8   2    3.51    1.30
  16  -8   2    4.06    1.56
  16   8   2    6.86    2.24
 -16   8  -2    5.91    1.60
 -16   8  -2    6.88    1.97
  16   8   2    3.89    0.90
  16   8   2    3.46    1.31
 -16   8  -2    3.42    1.20
  18  -8   2    1.75    1.15
  18  -8   2    0.01    1.12
 -18  -8  -2    0.82    1.48
 -18  -8  -2   -0.22    0.92
  18  -8   2   -0.45    0.81
 -18   8  -2    0.87    1.46
 -18   8  -2    1.57    1.02
  18   8   2    0.03    1.27
 -18   8  -2   -0.24    1.11
  18   8   2    0.73    0.63
 -20  -8  -2   25.08    3.50
  20  -8   2   24.22    3.33
  20  -8   2   24.34    3.21
 -20  -8  -2   21.00    3.14
 -20   8  -2   25.24    3.43
  20   8   2   30.41    3.17
 -20   8  -2   28.01    3.43
 -20   8  -2   33.25    3.27
  20   8   2   26.26    3.12
  20   8   2   24.94    2.85
 -22  -8  -2   19.09    2.98
 -22  -8  -2   22.11    3.41
  22  -8   2   14.06    3.14
  22  -8   2   21.61    3.27
  22   8   2   23.58    2.92
  22   8   2   19.73    2.84
  22   8   2   20.15    2.28
 -22   8  -2   19.99    3.22
 -22   8  -2   26.03    2.93
 -22   8  -2   19.84    3.19
 -24  -8  -2   11.74    2.53
  24  -8   2   11.65    2.62
  24  -8   2   11.47    2.15
 -24  -8  -2   12.39    3.75
  24  -8   2    7.00    1.75
  24   8   2   10.53    2.31
  24   8   2   10.62    2.06
  24   8   2   12.29    1.83
 -24   8  -2    9.68    2.19
 -24   8  -2   16.98    2.59
 -24   8  -2   14.38    3.60
  26  -8   2    1.00    1.40
 -26  -8  -2   -0.08    1.32
  26  -8   2    0.30    1.54
  26  -8   2   -0.70    0.79
 -26  -8  -2    1.90    1.84
 -26   8  -2    0.00    0.84
 -26   8  -2    1.28    1.55
  26   8   2    0.73    0.76
 -26   8  -2   -0.33    1.66
  26   8   2   -0.51    1.36
 -28  -8  -2   40.76    4.84
  28  -8   2   29.46    3.85
  28  -8   2   38.26    4.59
  28  -8   2   34.32    4.42
 -28  -8  -2   38.69    4.58
 -28   8  -2   39.13    4.51
 -28   8  -2   47.91    4.21
  28   8   2   39.29    4.03
 -28   8  -2   32.50    4.34
  28   8   2   31.87    3.42
  30  -8   2   22.84    3.68
 -30  -8  -2   19.92    3.45
  30  -8   2   11.28    2.70
 -30  -8  -2   18.49    3.15
 -30  -8  -2   18.01    3.47
 -30   8  -2   19.54    3.55
  30   8   2   18.94    3.06
 -30   8  -2   20.64    4.91
 -30   8  -2   24.43    3.14
  30   8   2   17.74    2.47
  32  -8   2    4.74    2.35
 -32  -8  -2    3.37    2.32
  32  -8   2    9.16    2.75
  32  -8   2    4.87    1.65
 -32  -8  -2    8.62    2.97
 -32  -8  -2    7.82    2.53
  32   8   2    5.97    1.20
 -32   8  -2   10.48    2.29
  32   8   2    7.00    2.07
  32   8   2    6.96    1.45
 -32   8  -2   10.11    2.95
 -32   8  -2    5.34    1.89
 -34  -8  -2    2.02    2.10
  34  -8   2    5.38    2.59
  34  -8   2   -2.33    1.82
 -34  -8  -2   -1.15    1.47
 -34  -8  -2    3.18    2.12
 -34   8  -2   -1.05    1.42
  34   8   2   -0.05    1.01
 -34   8  -2    1.36    2.35
  34   8   2   -1.50    1.42
  34   8   2   -1.13    0.87
  36  -8   2    1.03    2.18
 -36  -8  -2    8.16    2.83
 -36  -8  -2   -0.80    1.94
  36  -8   2   10.09    2.77
  36   8   2    1.87    1.16
 -36   8  -2    5.82    3.30
  36   8   2    2.39    1.11
  36   8   2    3.56    1.83
 -36   8  -2    6.52    2.72
  35  -9  -2   -2.09    1.98
  35  -9  -2    5.30    2.35
 -35  -9   2   -0.40    2.04
 -35   9   2    0.30    1.65
 -35   9   2   -0.74    3.13
  33  -9  -2   12.50    2.99
 -33  -9   2    6.75    2.51
  33  -9  -2    4.48    2.39
 -33  -9   2    8.63    3.05
 -33   9   2    7.46    2.32
  33   9  -2    4.46    1.83
 -33   9   2   14.55    3.96
 -33   9   2    8.92    2.30
  31  -9  -2   14.00    3.09
 -31  -9   2   19.84    3.47
  31  -9  -2   23.34    3.76
  31   9  -2   21.83    3.05
 -31   9   2   23.42    4.18
 -31   9   2   26.24    3.37
 -31   9   2   13.62    3.12
 -29  -9   2   13.00    2.76
 -29  -9   2   13.29    3.47
  29  -9  -2    7.07    2.29
  29  -9  -2   14.62    3.10
  29  -9  -2   10.21    2.62
 -29   9   2   11.36    2.68
 -29   9   2   19.89    3.74
  29   9  -2    9.73    2.10
 -27  -9   2   -0.42    1.73
 -27  -9   2    0.06    1.24
  27  -9  -2    2.60    1.77
  27  -9  -2    2.93    1.90
  27   9  -2   -0.51    1.19
 -27   9   2    2.28    1.61
 -27   9   2    0.19    1.85
 -27   9   2    1.19    1.40
 -25  -9   2   21.56    3.87
  25  -9  -2   24.11    3.53
 -25  -9   2   22.09    3.17
  25  -9  -2   22.98    3.73
  25   9  -2   27.27    3.10
 -25   9   2   22.81    3.53
 -25   9   2   25.07    4.03
 -25   9   2   30.15    3.37
 -23  -9   2   33.65    3.91
 -23  -9   2   33.37    4.56
  23  -9  -2   24.62    3.61
  23  -9  -2   35.09    4.33
  23  -9  -2   35.91    4.08
  23   9  -2   37.16    3.60
 -23   9   2   37.45    4.42
 -23   9   2   32.57    4.07
  23   9  -2   39.34    3.87
 -21  -9   2   14.90    2.61
 -21  -9   2   16.69    3.21
  21  -9  -2   16.63    3.28
  21  -9  -2   16.28    2.88
  21   9  -2   19.53    2.61
 -21   9   2   19.09    3.41
  21   9  -2   24.26    2.90
 -21   9   2   21.31    2.93
 -21   9   2   12.81    2.55
  19  -9  -2    0.16    1.24
 -19  -9   2   -0.58    1.27
  19  -9  -2   -0.19    0.98
 -19  -9   2    0.42    1.00
  19  -9  -2   -0.11    1.24
 -19   9   2   -0.08    1.36
  19   9  -2   -0.72    1.35
 -19   9   2    0.17    1.06
  19   9  -2    0.59    1.05
 -19   9   2    0.64    1.49
 -17  -9   2   19.14    2.73
  17  -9  -2   17.30    2.91
  17  -9  -2   20.46    2.88
 -17  -9   2   22.03    3.18
  17  -9  -2   18.53    2.76
 -17   9   2   20.09    2.91
  17   9  -2   22.34    2.96
  17   9  -2   23.38    2.72
 -17   9   2   22.47    3.32
 -17   9   2   23.65    2.99
  15  -9  -2   37.41    3.67
 -15  -9   2   35.65    3.95
 -15  -9   2   34.88    3.67
  15  -9  -2   29.27    3.75
  15  -9  -2   32.45    3.52
  15   9  -2   37.30    3.73
  15   9  -2   35.71    3.44
 -15   9   2   35.62    5.75
 -15   9   2   38.51    3.78
 -15   9   2   31.97    3.73
  13  -9  -2   19.74    2.60
  13  -9  -2   16.38    2.33
 -13  -9   2   19.20    2.95
  13  -9  -2   16.13    2.77
 -13  -9   2   18.90    2.58
  13   9  -2   18.41    2.42
 -13   9   2   17.63    2.60
 -13   9   2   20.75    2.92
  13   9  -2   17.57    2.60
 -13   9   2   14.28    2.48
  11  -9  -2    3.47    1.13
  11  -9  -2    4.31    1.26
  11  -9  -2    4.11    1.57
 -11  -9   2    3.29    1.30
 -11  -9   2    3.91    1.71
  11   9  -2    5.59    3.37
 -11   9   2    5.07    1.92
 -11   9   2    4.75    1.50
  11   9  -2    4.06    1.33
 -11   9   2    4.79    1.34
 -11   9   2    5.93    1.31
  -9  -9   2   50.04    4.63
   9  -9  -2   48.24    4.32
  -9  -9   2   55.88    4.99
   9  -9  -2   53.29    4.80
   9  -9  -2   54.88    4.63
   9  -9  -2   48.11    4.76
   9   9  -2   53.52    4.72
  -9   9   2   52.03    4.77
  -9   9   2   51.28    4.91
   9   9  -2   51.36    4.49
  -9   9   2   55.77    4.79
   7  -9  -2   46.04    4.12
  -7  -9   2   56.57    4.84
   7  -9  -2   45.30    4.62
   7  -9  -2   51.05    4.65
   7  -9  -2   53.93    4.59
  -7  -9   2   53.21    4.82
  -7   9   2   45.24    4.50
   7   9  -2   52.23    4.63
  -7   9   2   49.86    4.61
   7   9  -2   50.60    4.45
  -7   9   2   52.11    4.77
   7   9  -2   52.48    4.62
  -5  -9   2   15.57    2.56
   5  -9  -2   12.72    1.81
   5  -9  -2   16.56    2.35
  -5  -9   2   13.82    1.55
  -5  -9   2   15.53    2.44
   5  -9  -2   13.06    2.38
   5  -9  -2   12.08    2.44
  -5   9   2   13.30    2.20
  -5   9   2   14.72    2.53
   5   9  -2   14.21    2.38
  -5   9   2   18.95    1.90
  -5   9   2   12.64    2.14
   5   9  -2   12.38    2.17
   5   9  -2   12.47    2.15
   3  -9  -2    1.03    1.36
   3  -9  -2    0.66    0.68
  -3  -9   2    0.96    0.96
  -3  -9   2    0.98    1.18
   3  -9  -2    0.98    0.95
  -3  -9   2    0.77    0.54
  -3   9   2    1.22    0.74
  -3   9   2    0.84    0.95
   3   9  -2    1.63    1.05
   3   9  -2    0.67    0.93
  -3   9   2   -0.38    1.21
   3   9  -2    1.08    1.17
  -3   9   2    0.47    0.89
   1  -9  -2   10.64    2.40
   1  -9  -2    7.13    1.32
  -1  -9   2    8.50    1.36
  -1  -9   2   11.24    2.27
  -1  -9   2    6.63    1.54
   1  -9  -2    7.50    1.56
   1   9  -2    6.97    1.69
   1   9  -2    7.33    1.64
  -1   9   2    7.38    1.76
   1   9  -2   14.24    2.50
  -1   9   2   10.16    1.44
  -1   9   2    7.46    1.78
  -1   9   2    9.51    2.30
   1  -9   2   63.24    5.30
   1  -9   2   58.13    4.50
  -1  -9  -2   60.20    5.14
  -1  -9  -2   56.71    4.64
   1  -9   2   66.22    5.35
  -1  -9  -2   61.31    5.34
   1   9   2   65.77    4.49
  -1   9  -2   56.92    4.98
  -1   9  -2   55.74    5.03
   1   9   2   58.12    5.29
   1   9   2   61.03    5.25
  -1   9  -2   57.92    5.19
   1   9   2   60.36    5.23
  -3  -9  -2   38.11    3.70
   3  -9   2   35.62    3.06
  -3  -9  -2   35.74    3.15
   3  -9   2   38.29    3.78
  -3  -9  -2   38.93    3.89
   3  -9   2   35.98    3.75
  -3   9  -2   36.93    3.57
  -3   9  -2   34.69    3.56
   3   9   2   36.00    3.82
   3   9   2   34.84    3.68
  -3   9  -2   33.72    3.74
   3   9   2   39.99    2.98
   3   9   2   35.04    3.68
  -5  -9  -2    0.50    0.64
  -5  -9  -2    0.39    0.79
   5  -9   2    0.40    0.91
   5  -9   2    0.52    1.16
   5  -9   2    0.09    0.94
  -5  -9  -2    1.25    1.33
   5  -9   2    0.58    0.56
  -5   9  -2    0.30    0.86
  -5   9  -2    1.29    1.24
   5   9   2    1.44    0.52
   5   9   2    0.50    0.94
   5   9   2    0.24    1.27
  -5   9  -2    0.67    0.90
   5   9   2    1.01    1.04
   7  -9   2   12.91    2.34
   7  -9   2   10.61    2.53
  -7  -9  -2   14.01    2.45
  -7  -9  -2   13.23    2.29
   7  -9   2   13.77    2.29
   7  -9   2   11.69    1.68
  -7  -9  -2   13.91    1.72
   7   9   2   10.59    2.21
  -7   9  -2   13.93    2.14
  -7   9  -2   13.51    2.42
   7   9   2   12.91    2.37
   7   9   2   11.89    2.13
   7   9   2   12.04    1.61
  -7   9  -2    8.22    1.70
   9  -9   2   92.82    7.57
  -9  -9  -2   97.11    7.79
   9  -9   2   95.78    7.52
[truncated: 2,876,692 more chars]
