# Supplementary material for: Dicoordinate Au(I)–Ethylene Complexes as Hydroamination Catalysts
Source: ACS Catal. 2022 Mar 23;12(7):4227–41. doi: 10.1021/acscatal.1c05823 (PMC8981211; doi:10.1021/acscatal.1c05823)
Supplement: Supplementary file 5 — cs1c05823_si_005.cif [file cs1c05823_si_005.cif]

 
data_jcm0419a_0m_sq
 
_audit_creation_method            'SHELXL-2014/7'
_shelx_SHELXL_version_number      '2014/7'
_chemical_name_systematic         ?
_chemical_name_common             ?
_chemical_melting_point           ?
_chemical_formula_moiety          ?
_chemical_formula_sum
 'C120 H165 Au3 Cl3 P3' 
_chemical_formula_weight          2397.67


_vrf_PLAT213_jcm0419a_0m_sq
;
PROBLEM: Atom C63 has ADP max/min Ratio      9.6
RESPONSE: This is common in high librating tert-butyl
 gruops. Moreover, there are three independent gold
molecules in the asymmetric unit, each containing
four tert-butyl groups. Only one of them seems to be
behaving poorly, which does not represent any significant
problem.
;

_vrf_PLAT973_jcm0419a_0m_sq
;
PROBLEM: Check Calcd Positive Resid. Density on Au
RESPONSE: The Positive Residual Densities are very 
close to a metallic heavy atom (Au1, Au2 or Au3).
 This is a very common feature in structures 
containing heavy scatterers such as gold and where
 multi-scan absorption correction has been employed.
 There is no reasonable chemical interpretation 
of this electron densities close to heavy atoms
;


loop_
 _atom_type_symbol
 _atom_type_description
 _atom_type_scat_dispersion_real
 _atom_type_scat_dispersion_imag
 _atom_type_scat_source
 'C'  'C'   0.0033   0.0016
 'International Tables Vol C Tables 4.2.6.8 and 6.1.1.4'
 'H'  'H'   0.0000   0.0000
 'International Tables Vol C Tables 4.2.6.8 and 6.1.1.4'
 'P'  'P'   0.1023   0.0942
 'International Tables Vol C Tables 4.2.6.8 and 6.1.1.4'
 'Cl'  'Cl'   0.1484   0.1585
 'International Tables Vol C Tables 4.2.6.8 and 6.1.1.4'
 'Au'  'Au'  -2.0133   8.8022
 'International Tables Vol C Tables 4.2.6.8 and 6.1.1.4'
 
_space_group_crystal_system       monoclinic
_space_group_IT_number            15
_space_group_name_H-M_alt         'C 2/c'
_space_group_name_Hall            '-C 2yc'
 
_shelx_space_group_comment
;
The symmetry employed for this shelxl refinement is uniquely defined
by the following loop, which should always be used as a source of
symmetry information in preference to the above space-group names.
They are only intended as comments.
;
 
loop_
 _space_group_symop_operation_xyz
 'x, y, z'
 '-x, y, -z+1/2'
 'x+1/2, y+1/2, z'
 '-x+1/2, y+1/2, -z+1/2'
 '-x, -y, -z'
 'x, -y, z-1/2'
 '-x+1/2, -y+1/2, -z'
 'x+1/2, -y+1/2, z-1/2'
 
_cell_length_a                    54.233(8)
_cell_length_b                    14.371(2)
_cell_length_c                    32.268(5)
_cell_angle_alpha                 90
_cell_angle_beta                  102.216(9)
_cell_angle_gamma                 90
_cell_volume                      24579(6)
_cell_formula_units_Z             8
_cell_measurement_temperature     193(2)
_cell_measurement_reflns_used    9436
_cell_measurement_theta_min        2.31
_cell_measurement_theta_max       24.88
 
_exptl_crystal_description        'plate'
_exptl_crystal_colour             'colorless'
_exptl_crystal_density_meas       .
_exptl_crystal_density_method     .
_exptl_crystal_density_diffrn     1.296          
_exptl_crystal_F_000              9744
_exptl_transmission_factor_min    .
_exptl_transmission_factor_max    .
_exptl_crystal_size_max           0.12
_exptl_crystal_size_mid           0.11
_exptl_crystal_size_min           0.04
_exptl_absorpt_coefficient_mu     3.718
_exptl_absorpt_correction_type    multi-scan
_exptl_absorpt_correction_T_min   0.6011
_exptl_absorpt_correction_T_max   0.7461
_exptl_absorpt_process_details    
; 
 SADABS, Bruker (2006). APEX 2. Version 2.1. Bruker Analytical
 X-ray Solutions, Madison, Wisconsin, USA. 
; 
_exptl_absorpt_special_details    ?
_diffrn_ambient_temperature       193(2)
_diffrn_radiation_wavelength      0.71073
_diffrn_radiation_type            MoK\a
_diffrn_radiation_source          'fine-focus sealed tube' 
_diffrn_radiation_monochromator   graphite 
_diffrn_measurement_device_type  'Bruker APEX-II CCD'
_diffrn_measurement_method       '\f and \w scans'
_diffrn_reflns_number             194519
_diffrn_reflns_av_unetI/netI      0.0831
_diffrn_reflns_av_R_equivalents   0.1138
_diffrn_reflns_limit_h_min        -66
_diffrn_reflns_limit_h_max        66
_diffrn_reflns_limit_k_min        -17
_diffrn_reflns_limit_k_max        17
_diffrn_reflns_limit_l_min        -39
_diffrn_reflns_limit_l_max        39
_diffrn_reflns_theta_min          1.291
_diffrn_reflns_theta_max          25.999
_diffrn_reflns_theta_full         25.242
_diffrn_measured_fraction_theta_max   0.999
_diffrn_measured_fraction_theta_full  0.999
_diffrn_reflns_Laue_measured_fraction_max    0.999
_diffrn_reflns_Laue_measured_fraction_full   0.999
_diffrn_reflns_point_group_measured_fraction_max   0.999
_diffrn_reflns_point_group_measured_fraction_full  0.999
_reflns_number_total              24156
_reflns_number_gt                 15217
_reflns_threshold_expression      'I > 2\s(I)'
_reflns_Friedel_coverage          0.000
_reflns_Friedel_fraction_max      .
_reflns_Friedel_fraction_full     .
 
_reflns_special_details
;
 Reflections were merged by SHELXL according to the crystal
 class for the calculation of statistics and refinement.
 
 Structure factors included contributions from the .fab file.
 
 _reflns_Friedel_fraction is defined as the number of unique
 Friedel pairs measured divided by the number that would be
 possible theoretically, ignoring centric projections and
 systematic absences.
;
 
_computing_data_collection      'Bruker APEX2'
_computing_cell_refinement      'Bruker SAINT'
_computing_data_reduction       'Bruker SAINT A'  
_computing_structure_solution     'SHELXT 2014/5 (Sheldrick, 2014)'
_computing_structure_refinement 'SHELXL-2014/7 (Sheldrick, 2014)'
_computing_molecular_graphics     ?
_computing_publication_material   ?
_refine_special_details           .


loop_
  _platon_squeeze_void_nr
  _platon_squeeze_void_average_x
  _platon_squeeze_void_average_y
  _platon_squeeze_void_average_z
  _platon_squeeze_void_volume
  _platon_squeeze_void_count_electrons
  _platon_squeeze_void_content
   1  0.211  0.841  0.120       194        49 ' '
   2  0.711  0.341  0.120       194        49 ' '
   3  0.471  0.181  0.125        10         1 ' '
   4  0.971  0.681  0.125        10         1 ' '
   5  0.000  0.103  0.250       181        65 ' '
   6  0.500  0.603  0.250       181        65 ' '
   7  0.066  0.530  0.219        14         1 ' '
   8  0.566  0.030  0.219        14         1 ' '
   9  0.289  0.341  0.380       194        49 ' '
  10  0.434  0.030  0.281        14         1 ' '
  11  0.789  0.841  0.380       194        49 ' '
  12  0.934  0.530  0.281        14         1 ' '
  13  0.029  0.681  0.375        10         1 ' '
  14  0.529  0.181  0.375        10         1 ' '
  15  0.211  0.159  0.620       193        49 ' '
  16  0.711  0.659  0.620       193        49 ' '
  17  0.471  0.819  0.625        10         1 ' '
  18  0.971  0.319  0.625        10         1 ' '
  19  0.000  0.897  0.750       180        64 ' '
  20  0.500  0.397  0.750       180        64 ' '
  21  0.066  0.470  0.719        14         1 ' '
  22  0.566  0.970  0.719        14         1 ' '
  23  0.289  0.659  0.880       193        49 ' '
  24  0.434  0.970  0.781        14         1 ' '
  25  0.789  0.159  0.880       193        49 ' '
  26  0.934  0.470  0.781        14         1 ' '
  27  0.029  0.319  0.875        10         1 ' '
  28  0.529  0.819  0.875        10         1 ' '
_platon_squeeze_void_probe_radius                  1.20

_platon_squeeze_details                           
;
The unit cell contains 12 benzene molecules which have
 been treated as a diffuse contribution to the overall scattering
 without specific atom positions by SQUEEZE/PLATON.'
;


_refine_ls_structure_factor_coef  Fsqd
_refine_ls_matrix_type            full
_refine_ls_weighting_scheme       calc
_refine_ls_weighting_details
'w=1/[\s^2^(Fo^2^)+(0.0811P)^2^+242.1748P] where P=(Fo^2^+2Fc^2^)/3'
_atom_sites_solution_primary      ?
_atom_sites_solution_secondary    ?
_atom_sites_solution_hydrogens    geom
_refine_ls_hydrogen_treatment     constr
_refine_ls_extinction_method      none
_refine_ls_extinction_coef        .
_refine_ls_number_reflns          24156
_refine_ls_number_parameters      1201
_refine_ls_number_restraints      18
_refine_ls_R_factor_all           0.1113
_refine_ls_R_factor_gt            0.0604
_refine_ls_wR_factor_ref          0.1790
_refine_ls_wR_factor_gt           0.1473
_refine_ls_goodness_of_fit_ref    1.057
_refine_ls_restrained_S_all       1.060
_refine_ls_shift/su_max           0.003
_refine_ls_shift/su_mean          0.000
 
loop_
 _atom_site_label
 _atom_site_type_symbol
 _atom_site_fract_x
 _atom_site_fract_y
 _atom_site_fract_z
 _atom_site_U_iso_or_equiv
 _atom_site_adp_type
 _atom_site_occupancy
 _atom_site_site_symmetry_order  
 _atom_site_calc_flag
 _atom_site_refinement_flags_posn
 _atom_site_refinement_flags_adp
 _atom_site_refinement_flags_occupancy
 _atom_site_disorder_assembly
 _atom_site_disorder_group
Au1 Au 0.96672(2) 0.09969(3) 1.02117(2) 0.03402(11) Uani 1 1 d . . . . .
Au2 Au 0.87150(2) 0.10142(3) 0.26009(2) 0.03715(11) Uani 1 1 d . . . . .
Au3 Au 0.83489(2) 0.30102(3) 0.13755(2) 0.03530(11) Uani 1 1 d . . . . .
Cl1 Cl 0.98006(5) 0.18894(19) 1.08055(8) 0.0557(7) Uani 1 1 d . . . . .
Cl2 Cl 0.90465(5) 0.0117(2) 0.25046(9) 0.0598(7) Uani 1 1 d . . . . .
Cl3 Cl 0.80181(5) 0.39059(19) 0.14767(9) 0.0562(7) Uani 1 1 d . . . . .
P1 P 0.95489(4) 0.00915(16) 0.96389(7) 0.0290(5) Uani 1 1 d . . . . .
P2 P 0.83912(4) 0.19097(16) 0.26770(7) 0.0309(5) Uani 1 1 d . . . . .
P3 P 0.86712(4) 0.21122(16) 0.12880(7) 0.0305(5) Uani 1 1 d . . . . .
C1 C 0.92119(15) 0.0189(6) 0.9374(2) 0.0266(19) Uani 1 1 d . . . . .
C2 C 0.90311(15) -0.0402(6) 0.9491(3) 0.0283(19) Uani 1 1 d . . . . .
C3 C 0.87866(16) -0.0429(6) 0.9243(3) 0.037(2) Uani 1 1 d . . . . .
H3 H 0.8665 -0.0833 0.9320 0.045 Uiso 1 1 calc R U . . .
C4 C 0.87209(18) 0.0119(7) 0.8891(3) 0.043(2) Uani 1 1 d . . . . .
H4 H 0.8557 0.0061 0.8715 0.052 Uiso 1 1 calc R U . . .
C5 C 0.88890(18) 0.0759(7) 0.8787(3) 0.042(2) Uani 1 1 d . . . . .
H5 H 0.8839 0.1152 0.8547 0.051 Uiso 1 1 calc R U . . .
C6 C 0.91356(16) 0.0827(6) 0.9038(3) 0.033(2) Uani 1 1 d . . . . .
C7 C 0.90841(15) -0.1029(6) 0.9873(3) 0.0285(19) Uani 1 1 d . . . . .
C8 C 0.90598(16) -0.1969(6) 0.9834(3) 0.032(2) Uani 1 1 d . . . . .
H8 H 0.8990 -0.2223 0.9563 0.039 Uiso 1 1 calc R U . . .
C9 C 0.91334(18) -0.2575(6) 1.0176(3) 0.035(2) Uani 1 1 d . . . . .
C10 C 0.92274(17) -0.2148(7) 1.0577(3) 0.038(2) Uani 1 1 d . . . . .
H10 H 0.9284 -0.2540 1.0816 0.045 Uiso 1 1 calc R U . . .
C11 C 0.92408(16) -0.1189(6) 1.0639(3) 0.033(2) Uani 1 1 d . . . . .
C12 C 0.91700(16) -0.0622(6) 1.0277(3) 0.033(2) Uani 1 1 d . . . . .
H12 H 0.9180 0.0036 1.0304 0.039 Uiso 1 1 calc R U . . .
C13 C 0.91214(18) -0.3618(7) 1.0125(3) 0.041(2) Uani 1 1 d . . . . .
C14 C 0.9233(3) -0.3906(8) 0.9749(4) 0.075(4) Uani 1 1 d . . . . .
H14A H 0.9127 -0.3663 0.9487 0.112 Uiso 1 1 calc R U . . .
H14B H 0.9239 -0.4586 0.9734 0.112 Uiso 1 1 calc R U . . .
H14C H 0.9404 -0.3654 0.9784 0.112 Uiso 1 1 calc R U . . .
C15 C 0.8839(2) -0.3934(8) 1.0047(6) 0.093(5) Uani 1 1 d . . . . .
H15A H 0.8768 -0.3762 1.0292 0.140 Uiso 1 1 calc R U . . .
H15B H 0.8829 -0.4611 1.0009 0.140 Uiso 1 1 calc R U . . .
H15C H 0.8743 -0.3629 0.9792 0.140 Uiso 1 1 calc R U . . .
C16 C 0.9273(3) -0.4158(8) 1.0511(4) 0.079(4) Uani 1 1 d . . . . .
H16A H 0.9448 -0.3943 1.0573 0.119 Uiso 1 1 calc R U . . .
H16B H 0.9268 -0.4825 1.0446 0.119 Uiso 1 1 calc R U . . .
H16C H 0.9198 -0.4048 1.0757 0.119 Uiso 1 1 calc R U . . .
C17 C 0.93459(18) -0.0774(7) 1.1077(3) 0.039(2) Uani 1 1 d . . . . .
C18 C 0.9256(2) -0.1276(9) 1.1429(3) 0.068(4) Uani 1 1 d . . . . .
H18A H 0.9338 -0.1009 1.1703 0.103 Uiso 1 1 calc R U . . .
H18B H 0.9299 -0.1938 1.1423 0.103 Uiso 1 1 calc R U . . .
H18C H 0.9072 -0.1208 1.1389 0.103 Uiso 1 1 calc R U . . .
C19 C 0.9639(2) -0.0854(9) 1.1160(4) 0.067(3) Uani 1 1 d . . . . .
H19A H 0.9703 -0.0450 1.0962 0.101 Uiso 1 1 calc R U . . .
H19B H 0.9686 -0.1500 1.1119 0.101 Uiso 1 1 calc R U . . .
H19C H 0.9712 -0.0662 1.1452 0.101 Uiso 1 1 calc R U . . .
C20 C 0.9282(2) 0.0242(8) 1.1101(3) 0.056(3) Uani 1 1 d . . . . .
H20A H 0.9374 0.0604 1.0926 0.085 Uiso 1 1 calc R U . . .
H20B H 0.9330 0.0453 1.1396 0.085 Uiso 1 1 calc R U . . .
H20C H 0.9100 0.0330 1.0997 0.085 Uiso 1 1 calc R U . . .
C21 C 0.93060(15) 0.1567(6) 0.8927(3) 0.030(2) Uani 1 1 d . . . . .
C22 C 0.93529(16) 0.1626(6) 0.8523(3) 0.033(2) Uani 1 1 d . . . . .
H22 H 0.9269 0.1209 0.8312 0.040 Uiso 1 1 calc R U . . .
C23 C 0.95174(17) 0.2267(7) 0.8417(3) 0.038(2) Uani 1 1 d . . . . .
C24 C 0.96323(17) 0.2874(6) 0.8735(3) 0.038(2) Uani 1 1 d . . . . .
H24 H 0.9752 0.3307 0.8675 0.046 Uiso 1 1 calc R U . . .
C25 C 0.95778(16) 0.2874(6) 0.9143(3) 0.031(2) Uani 1 1 d . . . . .
C26 C 0.94147(16) 0.2207(6) 0.9229(3) 0.0285(19) Uani 1 1 d . . . . .
H26 H 0.9376 0.2186 0.9503 0.034 Uiso 1 1 calc R U . . .
C27 C 0.9580(2) 0.2295(8) 0.7974(3) 0.053(3) Uani 1 1 d . . . . .
C28 C 0.9684(3) 0.1303(11) 0.7881(4) 0.094(5) Uani 1 1 d . . . . .
H28A H 0.9698 0.1270 0.7584 0.142 Uiso 1 1 calc R U . . .
H28B H 0.9568 0.0820 0.7938 0.142 Uiso 1 1 calc R U . . .
H28C H 0.9850 0.1206 0.8065 0.142 Uiso 1 1 calc R U . . .
C29 C 0.9332(3) 0.2387(13) 0.7655(4) 0.099(5) Uani 1 1 d . . . . .
H29A H 0.9267 0.3020 0.7666 0.148 Uiso 1 1 calc R U . . .
H29B H 0.9211 0.1939 0.7722 0.148 Uiso 1 1 calc R U . . .
H29C H 0.9360 0.2264 0.7369 0.148 Uiso 1 1 calc R U . . .
C30 C 0.9758(4) 0.3026(13) 0.7921(5) 0.158(10) Uani 1 1 d . . . . .
H30A H 0.9789 0.3000 0.7632 0.237 Uiso 1 1 calc R U . . .
H30B H 0.9917 0.2935 0.8126 0.237 Uiso 1 1 calc R U . . .
H30C H 0.9687 0.3635 0.7968 0.237 Uiso 1 1 calc R U . . .
C31 C 0.97146(18) 0.3572(6) 0.9479(3) 0.042(2) Uani 1 1 d . . . . .
C32 C 0.9591(2) 0.3621(7) 0.9864(3) 0.050(3) Uani 1 1 d . . . . .
H32A H 0.9409 0.3720 0.9767 0.076 Uiso 1 1 calc R U . . .
H32B H 0.9664 0.4137 1.0047 0.076 Uiso 1 1 calc R U . . .
H32C H 0.9620 0.3035 1.0022 0.076 Uiso 1 1 calc R U . . .
C33 C 0.9987(2) 0.3230(10) 0.9642(4) 0.081(4) Uani 1 1 d . . . . .
H33A H 1.0077 0.3667 0.9854 0.121 Uiso 1 1 calc R U . . .
H33B H 1.0073 0.3192 0.9405 0.121 Uiso 1 1 calc R U . . .
H33C H 0.9984 0.2613 0.9770 0.121 Uiso 1 1 calc R U . . .
C34 C 0.9707(2) 0.4551(7) 0.9293(4) 0.063(3) Uani 1 1 d . . . . .
H34A H 0.9532 0.4733 0.9181 0.094 Uiso 1 1 calc R U . . .
H34B H 0.9801 0.4560 0.9065 0.094 Uiso 1 1 calc R U . . .
H34C H 0.9785 0.4989 0.9516 0.094 Uiso 1 1 calc R U . . .
C35 C 0.97322(17) 0.0264(7) 0.9235(3) 0.040(2) Uani 1 1 d . . . . .
H35A H 0.9641 0.0004 0.8966 0.060 Uiso 1 1 calc R U . . .
H35B H 0.9895 -0.0049 0.9321 0.060 Uiso 1 1 calc R U . . .
H35C H 0.9759 0.0931 0.9201 0.060 Uiso 1 1 calc R U . . .
C36 C 0.96214(17) -0.1133(6) 0.9760(3) 0.038(2) Uani 1 1 d . . . . .
H36A H 0.9547 -0.1515 0.9514 0.058 Uiso 1 1 calc R U . . .
H36B H 0.9552 -0.1320 1.0004 0.058 Uiso 1 1 calc R U . . .
H36C H 0.9805 -0.1221 0.9826 0.058 Uiso 1 1 calc R U . . .
C37 C 0.82953(16) 0.1780(6) 0.3190(3) 0.030(2) Uani 1 1 d . . . . .
C38 C 0.83973(17) 0.2383(6) 0.3536(3) 0.035(2) Uani 1 1 d . . . . .
C39 C 0.82912(18) 0.2354(7) 0.3894(3) 0.043(2) Uani 1 1 d . . . . .
H39 H 0.8357 0.2753 0.4126 0.051 Uiso 1 1 calc R U . . .
C40 C 0.80988(19) 0.1781(8) 0.3924(3) 0.049(3) Uani 1 1 d . . . . .
H40 H 0.8025 0.1810 0.4166 0.059 Uiso 1 1 calc R U . . .
C41 C 0.80051(18) 0.1131(7) 0.3594(3) 0.043(2) Uani 1 1 d . . . . .
H41 H 0.7875 0.0706 0.3620 0.052 Uiso 1 1 calc R U . . .
C42 C 0.81082(17) 0.1132(6) 0.3233(3) 0.035(2) Uani 1 1 d . . . . .
C43 C 0.86210(16) 0.2979(6) 0.3543(3) 0.032(2) Uani 1 1 d . . . . .
C44 C 0.85985(17) 0.3937(6) 0.3577(3) 0.037(2) Uani 1 1 d . . . . .
H44 H 0.8445 0.4190 0.3623 0.044 Uiso 1 1 calc R U . . .
C45 C 0.87950(17) 0.4536(7) 0.3547(3) 0.037(2) Uani 1 1 d . . . . .
C46 C 0.90229(17) 0.4133(6) 0.3498(3) 0.036(2) Uani 1 1 d . . . . .
H46 H 0.9160 0.4527 0.3478 0.044 Uiso 1 1 calc R U . . .
C47 C 0.90538(16) 0.3157(7) 0.3480(3) 0.034(2) Uani 1 1 d . . . . .
C48 C 0.88458(16) 0.2595(6) 0.3496(3) 0.034(2) Uani 1 1 d . . . . .
H48 H 0.8860 0.1939 0.3474 0.040 Uiso 1 1 calc R U . . .
C49 C 0.87650(19) 0.5603(7) 0.3573(3) 0.048(3) Uani 1 1 d . . . . .
C50 C 0.8800(3) 0.5904(9) 0.4032(4) 0.095(5) Uani 1 1 d . . . . .
H50A H 0.8980 0.5940 0.4159 0.142 Uiso 1 1 calc R U . . .
H50B H 0.8719 0.5452 0.4187 0.142 Uiso 1 1 calc R U . . .
H50C H 0.8723 0.6517 0.4045 0.142 Uiso 1 1 calc R U . . .
C51 C 0.8502(2) 0.5900(8) 0.3334(5) 0.080(4) Uani 1 1 d . . . . .
H51A H 0.8374 0.5574 0.3452 0.121 Uiso 1 1 calc R U . . .
H51B H 0.8481 0.5743 0.3034 0.121 Uiso 1 1 calc R U . . .
H51C H 0.8483 0.6573 0.3365 0.121 Uiso 1 1 calc R U . . .
C52 C 0.8958(2) 0.6122(8) 0.3364(5) 0.079(4) Uani 1 1 d . . . . .
H52A H 0.8927 0.6794 0.3370 0.119 Uiso 1 1 calc R U . . .
H52B H 0.8938 0.5915 0.3069 0.119 Uiso 1 1 calc R U . . .
H52C H 0.9129 0.5985 0.3520 0.119 Uiso 1 1 calc R U . . .
C53 C 0.93080(17) 0.2757(7) 0.3421(3) 0.043(2) Uani 1 1 d . . . . .
C54 C 0.9527(2) 0.3225(11) 0.3721(5) 0.083(4) Uani 1 1 d . . . . .
H54A H 0.9510 0.3136 0.4014 0.125 Uiso 1 1 calc R U . . .
H54B H 0.9527 0.3892 0.3658 0.125 Uiso 1 1 calc R U . . .
H54C H 0.9686 0.2948 0.3684 0.125 Uiso 1 1 calc R U . . .
C55 C 0.9327(2) 0.1716(7) 0.3501(4) 0.055(3) Uani 1 1 d . . . . .
H55A H 0.9495 0.1499 0.3483 0.082 Uiso 1 1 calc R U . . .
H55B H 0.9200 0.1394 0.3288 0.082 Uiso 1 1 calc R U . . .
H55C H 0.9297 0.1583 0.3785 0.082 Uiso 1 1 calc R U . . .
C56 C 0.9326(3) 0.2929(9) 0.2952(4) 0.076(4) Uani 1 1 d . . . . .
H56A H 0.9493 0.2742 0.2912 0.114 Uiso 1 1 calc R U . . .
H56B H 0.9299 0.3591 0.2885 0.114 Uiso 1 1 calc R U . . .
H56C H 0.9196 0.2562 0.2764 0.114 Uiso 1 1 calc R U . . .
C57 C 0.80096(17) 0.0393(6) 0.2912(3) 0.032(2) Uani 1 1 d . . . . .
C58 C 0.77494(17) 0.0333(7) 0.2749(3) 0.039(2) Uani 1 1 d . . . . .
H58 H 0.7638 0.0752 0.2845 0.047 Uiso 1 1 calc R U . . .
C59 C 0.76529(18) -0.0331(7) 0.2447(3) 0.044(3) Uani 1 1 d . . . . .
C60 C 0.78181(18) -0.0950(7) 0.2323(3) 0.044(2) Uani 1 1 d . . . . .
H60 H 0.7753 -0.1394 0.2110 0.053 Uiso 1 1 calc R U . . .
C61 C 0.80779(18) -0.0952(6) 0.2500(3) 0.036(2) Uani 1 1 d . . . . .
C62 C 0.81680(17) -0.0261(6) 0.2791(3) 0.033(2) Uani 1 1 d . . . . .
H62 H 0.8343 -0.0235 0.2912 0.040 Uiso 1 1 calc R U . . .
C63 C 0.7371(2) -0.0377(14) 0.2260(4) 0.103(3) Uani 1 1 d . U . . .
C64 C 0.7211(2) -0.0166(13) 0.2569(4) 0.109(5) Uani 1 1 d . U . . .
H64A H 0.7278 0.0380 0.2738 0.163 Uiso 1 1 calc R U . . .
H64B H 0.7038 -0.0036 0.2415 0.163 Uiso 1 1 calc R U . . .
H64C H 0.7210 -0.0701 0.2757 0.163 Uiso 1 1 calc R U . . .
C65 C 0.7315(4) 0.0380(19) 0.1932(7) 0.181(5) Uani 1 1 d . U . . .
H65A H 0.7365 0.0983 0.2066 0.271 Uiso 1 1 calc R U . . .
H65B H 0.7409 0.0263 0.1709 0.271 Uiso 1 1 calc R U . . .
H65C H 0.7134 0.0388 0.1808 0.271 Uiso 1 1 calc R U . . .
C66 C 0.7286(3) -0.1156(18) 0.2005(7) 0.178(5) Uani 1 1 d . U . . .
H66A H 0.7398 -0.1265 0.1808 0.267 Uiso 1 1 calc R U . . .
H66B H 0.7286 -0.1705 0.2185 0.267 Uiso 1 1 calc R U . . .
H66C H 0.7114 -0.1040 0.1844 0.267 Uiso 1 1 calc R U . . .
C67 C 0.8252(2) -0.1657(7) 0.2348(3) 0.049(3) Uani 1 1 d . . . . .
C68 C 0.8512(2) -0.1702(8) 0.2649(4) 0.061(3) Uani 1 1 d . . . . .
H68A H 0.8599 -0.1107 0.2643 0.091 Uiso 1 1 calc R U . . .
H68B H 0.8611 -0.2201 0.2558 0.091 Uiso 1 1 calc R U . . .
H68C H 0.8490 -0.1829 0.2938 0.091 Uiso 1 1 calc R U . . .
C69 C 0.8285(3) -0.1380(11) 0.1910(4) 0.094(5) Uani 1 1 d . . . . .
H69A H 0.8119 -0.1359 0.1716 0.141 Uiso 1 1 calc R U . . .
H69B H 0.8392 -0.1837 0.1808 0.141 Uiso 1 1 calc R U . . .
H69C H 0.8364 -0.0765 0.1924 0.141 Uiso 1 1 calc R U . . .
C70 C 0.8134(2) -0.2649(8) 0.2339(4) 0.074(4) Uani 1 1 d . . . . .
H70A H 0.8110 -0.2810 0.2622 0.111 Uiso 1 1 calc R U . . .
H70B H 0.8248 -0.3102 0.2251 0.111 Uiso 1 1 calc R U . . .
H70C H 0.7971 -0.2660 0.2137 0.111 Uiso 1 1 calc R U . . .
C71 C 0.81090(18) 0.1742(7) 0.2255(3) 0.046(3) Uani 1 1 d . . . . .
H71A H 0.7967 0.2076 0.2328 0.069 Uiso 1 1 calc R U . . .
H71B H 0.8069 0.1077 0.2225 0.069 Uiso 1 1 calc R U . . .
H71C H 0.8141 0.1982 0.1987 0.069 Uiso 1 1 calc R U . . .
C72 C 0.84495(19) 0.3141(6) 0.2597(3) 0.041(2) Uani 1 1 d . . . . .
H72A H 0.8316 0.3515 0.2679 0.061 Uiso 1 1 calc R U . . .
H72B H 0.8450 0.3252 0.2298 0.061 Uiso 1 1 calc R U . . .
H72C H 0.8613 0.3318 0.2772 0.061 Uiso 1 1 calc R U . . .
C73 C 0.87523(16) 0.2227(6) 0.0763(3) 0.029(2) Uani 1 1 d . . . . .
C74 C 0.89323(16) 0.2892(6) 0.0696(3) 0.032(2) Uani 1 1 d . . . . .
C75 C 0.90184(18) 0.2875(6) 0.0317(3) 0.040(2) Uani 1 1 d . . . . .
H75 H 0.9141 0.3317 0.0274 0.048 Uiso 1 1 calc R U . . .
C76 C 0.89301(19) 0.2233(7) 0.0005(3) 0.045(3) Uani 1 1 d . . . . .
H76 H 0.8998 0.2211 -0.0242 0.054 Uiso 1 1 calc R U . . .
C77 C 0.87427(17) 0.1620(6) 0.0053(3) 0.035(2) Uani 1 1 d . . . . .
H77 H 0.8680 0.1186 -0.0166 0.042 Uiso 1 1 calc R U . . .
C78 C 0.86439(16) 0.1632(6) 0.0422(3) 0.0289(19) Uani 1 1 d . . . . .
C79 C 0.84308(16) 0.0984(7) 0.0443(3) 0.034(2) Uani 1 1 d . . . . .
C80 C 0.84619(16) 0.0037(6) 0.0424(3) 0.0304(19) Uani 1 1 d . . . . .
H80 H 0.8614 -0.0207 0.0367 0.036 Uiso 1 1 calc R U . . .
C81 C 0.82720(17) -0.0569(7) 0.0486(3) 0.036(2) Uani 1 1 d . . . . .
C82 C 0.80475(16) -0.0183(6) 0.0547(3) 0.035(2) Uani 1 1 d . . . . .
H82 H 0.7917 -0.0592 0.0589 0.042 Uiso 1 1 calc R U . . .
C83 C 0.80039(17) 0.0768(6) 0.0549(3) 0.035(2) Uani 1 1 d . . . . .
C84 C 0.82019(16) 0.1364(7) 0.0500(3) 0.033(2) Uani 1 1 d . . . . .
H84 H 0.8181 0.2020 0.0505 0.040 Uiso 1 1 calc R U . . .
C85 C 0.83240(18) -0.1631(7) 0.0488(3) 0.039(2) Uani 1 1 d . . . . .
C86 C 0.8571(2) -0.1851(8) 0.0812(4) 0.057(3) Uani 1 1 d . . . . .
H86A H 0.8603 -0.2522 0.0815 0.086 Uiso 1 1 calc R U . . .
H86B H 0.8555 -0.1648 0.1095 0.086 Uiso 1 1 calc R U . . .
H86C H 0.8712 -0.1521 0.0730 0.086 Uiso 1 1 calc R U . . .
C87 C 0.8355(3) -0.1939(8) 0.0053(4) 0.070(4) Uani 1 1 d . . . . .
H87A H 0.8375 -0.2617 0.0050 0.104 Uiso 1 1 calc R U . . .
H87B H 0.8504 -0.1640 -0.0014 0.104 Uiso 1 1 calc R U . . .
H87C H 0.8205 -0.1761 -0.0159 0.104 Uiso 1 1 calc R U . . .
C88 C 0.8115(2) -0.2192(8) 0.0626(4) 0.066(3) Uani 1 1 d . . . . .
H88A H 0.7961 -0.2168 0.0403 0.099 Uiso 1 1 calc R U . . .
H88B H 0.8080 -0.1926 0.0888 0.099 Uiso 1 1 calc R U . . .
H88C H 0.8169 -0.2840 0.0676 0.099 Uiso 1 1 calc R U . . .
C89 C 0.77499(18) 0.1157(7) 0.0616(3) 0.046(3) Uani 1 1 d . . . . .
C90 C 0.75337(19) 0.0655(9) 0.0305(4) 0.067(4) Uani 1 1 d . . . . .
H90A H 0.7536 -0.0009 0.0376 0.100 Uiso 1 1 calc R U . . .
H90B H 0.7557 0.0730 0.0014 0.100 Uiso 1 1 calc R U . . .
H90C H 0.7371 0.0925 0.0329 0.100 Uiso 1 1 calc R U . . .
C91 C 0.77221(19) 0.2184(8) 0.0526(4) 0.061(3) Uani 1 1 d . . . . .
H91A H 0.7555 0.2391 0.0560 0.092 Uiso 1 1 calc R U . . .
H91B H 0.7740 0.2306 0.0235 0.092 Uiso 1 1 calc R U . . .
H91C H 0.7853 0.2523 0.0725 0.092 Uiso 1 1 calc R U . . .
C92 C 0.7728(2) 0.0972(11) 0.1066(4) 0.082(4) Uani 1 1 d . . . . .
H92A H 0.7860 0.1313 0.1261 0.122 Uiso 1 1 calc R U . . .
H92B H 0.7747 0.0304 0.1125 0.122 Uiso 1 1 calc R U . . .
H92C H 0.7562 0.1178 0.1105 0.122 Uiso 1 1 calc R U . . .
C93 C 0.90346(17) 0.3625(6) 0.1012(3) 0.032(2) Uani 1 1 d . . . . .
C94 C 0.92884(17) 0.3696(6) 0.1181(3) 0.037(2) Uani 1 1 d . . . . .
H94 H 0.9401 0.3292 0.1078 0.045 Uiso 1 1 calc R U . . .
C95 C 0.93871(18) 0.4328(7) 0.1493(3) 0.038(2) Uani 1 1 d . . . . .
C96 C 0.92173(17) 0.4910(6) 0.1623(3) 0.038(2) Uani 1 1 d . . . . .
H96 H 0.9281 0.5339 0.1844 0.045 Uiso 1 1 calc R U . . .
C97 C 0.89584(17) 0.4918(6) 0.1454(3) 0.034(2) Uani 1 1 d . . . . .
C98 C 0.88710(17) 0.4264(6) 0.1141(3) 0.033(2) Uani 1 1 d . . . . .
H98 H 0.8697 0.4250 0.1011 0.040 Uiso 1 1 calc R U . . .
C99 C 0.96726(19) 0.4365(8) 0.1676(3) 0.050(3) Uani 1 1 d . . . . .
C100 C 0.9753(3) 0.3454(11) 0.1896(5) 0.101(5) Uani 1 1 d . . . . .
H10A H 0.9674 0.2938 0.1718 0.152 Uiso 1 1 calc R U . . .
H10B H 0.9701 0.3439 0.2169 0.152 Uiso 1 1 calc R U . . .
H10C H 0.9937 0.3395 0.1944 0.152 Uiso 1 1 calc R U . . .
C101 C 0.9809(2) 0.4477(12) 0.1334(4) 0.085(4) Uani 1 1 d . . . . .
H10D H 0.9991 0.4494 0.1454 0.128 Uiso 1 1 calc R U . . .
H10E H 0.9757 0.5060 0.1183 0.128 Uiso 1 1 calc R U . . .
H10F H 0.9771 0.3953 0.1137 0.128 Uiso 1 1 calc R U . . .
C102 C 0.9745(3) 0.5127(13) 0.2001(6) 0.132(8) Uani 1 1 d . . . . .
H10G H 0.9929 0.5139 0.2099 0.198 Uiso 1 1 calc R U . . .
H10H H 0.9665 0.5010 0.2242 0.198 Uiso 1 1 calc R U . . .
H10I H 0.9687 0.5728 0.1873 0.198 Uiso 1 1 calc R U . . .
C103 C 0.8784(2) 0.5594(7) 0.1621(3) 0.043(2) Uani 1 1 d . . . . .
C104 C 0.8901(2) 0.6583(8) 0.1673(4) 0.067(3) Uani 1 1 d . . . . .
H10J H 0.9060 0.6565 0.1882 0.100 Uiso 1 1 calc R U . . .
H10K H 0.8784 0.7012 0.1769 0.100 Uiso 1 1 calc R U . . .
H10L H 0.8932 0.6796 0.1400 0.100 Uiso 1 1 calc R U . . .
C105 C 0.8526(2) 0.5667(8) 0.1315(4) 0.055(3) Uani 1 1 d . . . . .
H10M H 0.8431 0.5092 0.1326 0.083 Uiso 1 1 calc R U . . .
H10N H 0.8551 0.5764 0.1026 0.083 Uiso 1 1 calc R U . . .
H10O H 0.8432 0.6194 0.1397 0.083 Uiso 1 1 calc R U . . .
C106 C 0.8742(3) 0.5232(9) 0.2046(4) 0.079(4) Uani 1 1 d . . . . .
H10P H 0.8622 0.5635 0.2148 0.119 Uiso 1 1 calc R U . . .
H10Q H 0.8903 0.5231 0.2253 0.119 Uiso 1 1 calc R U . . .
H10R H 0.8675 0.4597 0.2011 0.119 Uiso 1 1 calc R U . . .
C107 C 0.89610(17) 0.2289(7) 0.1687(3) 0.037(2) Uani 1 1 d . . . . .
H10S H 0.8947 0.1971 0.1949 0.056 Uiso 1 1 calc R U . . .
H10T H 0.8987 0.2956 0.1742 0.056 Uiso 1 1 calc R U . . .
H10U H 0.9104 0.2034 0.1583 0.056 Uiso 1 1 calc R U . . .
C108 C 0.86166(18) 0.0893(7) 0.1390(3) 0.039(2) Uani 1 1 d . . . . .
H10V H 0.8745 0.0510 0.1298 0.059 Uiso 1 1 calc R U . . .
H10W H 0.8449 0.0710 0.1232 0.059 Uiso 1 1 calc R U . . .
H10Y H 0.8627 0.0801 0.1694 0.059 Uiso 1 1 calc R U . . .
C109 C 0.6879(4) 0.0936(15) 0.0635(7) 0.123(7) Uani 1 1 d . . . . .
H109 H 0.6904 0.1281 0.0892 0.147 Uiso 1 1 calc R U . . .
C110 C 0.6920(4) 0.0007(16) 0.0641(7) 0.117(6) Uani 1 1 d . . . . .
H110 H 0.6963 -0.0301 0.0907 0.141 Uiso 1 1 calc R U . . .
C111 C 0.6902(3) -0.0496(11) 0.0282(8) 0.107(6) Uani 1 1 d . . . . .
H111 H 0.6937 -0.1145 0.0301 0.128 Uiso 1 1 calc R U . . .
C112 C 0.6834(4) -0.0081(15) -0.0109(7) 0.130(7) Uani 1 1 d . . . . .
H112 H 0.6829 -0.0425 -0.0362 0.156 Uiso 1 1 calc R U . . .
C113 C 0.6773(3) 0.0838(14) -0.0121(7) 0.121(7) Uani 1 1 d . . . . .
H113 H 0.6711 0.1123 -0.0389 0.145 Uiso 1 1 calc R U . . .
C114 C 0.6798(3) 0.1378(14) 0.0245(7) 0.112(6) Uani 1 1 d . . . . .
H114 H 0.6762 0.2025 0.0229 0.134 Uiso 1 1 calc R U . . .
C115 C 0.7304(3) 0.1318(15) 0.3801(6) 0.104(5) Uani 1 1 d . . . . .
H115 H 0.7209 0.0959 0.3575 0.124 Uiso 1 1 calc R U . . .
C116 C 0.7362(4) 0.0987(12) 0.4204(7) 0.103(5) Uani 1 1 d . . . . .
H116 H 0.7303 0.0388 0.4263 0.124 Uiso 1 1 calc R U . . .
C117 C 0.7503(4) 0.1491(14) 0.4528(5) 0.104(6) Uani 1 1 d . . . . .
H117 H 0.7551 0.1225 0.4803 0.125 Uiso 1 1 calc R U . . .
C118 C 0.7574(2) 0.2364(12) 0.4459(5) 0.079(4) Uani 1 1 d . . . . .
H118 H 0.7665 0.2717 0.4691 0.095 Uiso 1 1 calc R U . . .
C119 C 0.7519(3) 0.2752(11) 0.4070(5) 0.079(4) Uani 1 1 d . . . . .
H119 H 0.7566 0.3375 0.4027 0.095 Uiso 1 1 calc R U . . .
C120 C 0.7391(3) 0.2209(17) 0.3731(6) 0.123(7) Uani 1 1 d . . . . .
H120 H 0.7362 0.2449 0.3451 0.147 Uiso 1 1 calc R U . . .
 
loop_
 _atom_site_aniso_label
 _atom_site_aniso_U_11
 _atom_site_aniso_U_22
 _atom_site_aniso_U_33
 _atom_site_aniso_U_23
 _atom_site_aniso_U_13
 _atom_site_aniso_U_12
Au1 0.02613(19) 0.0404(2) 0.0304(2) 0.00214(16) -0.00564(14) -0.00047(15)
Au2 0.0384(2) 0.0461(2) 0.02600(19) 0.00020(17) 0.00467(15) -0.00213(17)
Au3 0.0356(2) 0.0433(2) 0.02657(19) -0.00016(17) 0.00569(15) -0.00127(17)
Cl1 0.0621(18) 0.0581(17) 0.0397(14) -0.0119(13) -0.0058(12) -0.0045(13)
Cl2 0.0513(17) 0.0691(19) 0.0591(17) -0.0043(15) 0.0123(14) 0.0147(14)
Cl3 0.0455(16) 0.0623(17) 0.0623(18) -0.0049(14) 0.0146(13) 0.0095(13)
P1 0.0231(12) 0.0333(12) 0.0276(12) 0.0051(10) -0.0013(9) 0.0026(10)
P2 0.0338(13) 0.0366(13) 0.0193(11) 0.0023(10) -0.0009(9) -0.0049(10)
P3 0.0320(13) 0.0377(13) 0.0199(11) 0.0017(10) 0.0012(9) -0.0025(10)
C1 0.029(5) 0.027(5) 0.019(4) -0.001(4) -0.006(3) 0.001(4)
C2 0.023(5) 0.030(5) 0.029(5) -0.001(4) 0.000(4) -0.001(4)
C3 0.025(5) 0.041(5) 0.041(6) 0.006(5) -0.004(4) -0.004(4)
C4 0.030(5) 0.055(6) 0.037(5) 0.004(5) -0.011(4) -0.004(5)
C5 0.038(6) 0.051(6) 0.030(5) 0.009(5) -0.011(4) -0.001(5)
C6 0.027(5) 0.039(5) 0.030(5) 0.002(4) -0.003(4) 0.002(4)
C7 0.023(4) 0.038(5) 0.024(4) 0.004(4) 0.003(4) -0.001(4)
C8 0.026(5) 0.032(5) 0.037(5) -0.003(4) 0.001(4) -0.002(4)
C9 0.043(6) 0.029(5) 0.032(5) 0.005(4) 0.009(4) 0.003(4)
C10 0.034(5) 0.048(6) 0.028(5) 0.008(4) 0.000(4) 0.001(4)
C11 0.028(5) 0.039(6) 0.027(5) 0.006(4) -0.002(4) -0.005(4)
C12 0.027(5) 0.035(5) 0.035(5) -0.001(4) 0.004(4) -0.003(4)
C13 0.044(6) 0.040(5) 0.038(6) 0.003(5) 0.009(5) 0.002(5)
C14 0.106(11) 0.042(7) 0.080(9) 0.003(6) 0.028(8) 0.009(7)
C15 0.061(9) 0.047(8) 0.166(16) -0.020(9) 0.012(9) -0.011(6)
C16 0.120(12) 0.044(7) 0.072(9) 0.007(6) 0.017(9) 0.009(7)
C17 0.038(6) 0.049(6) 0.024(5) 0.001(4) -0.009(4) -0.011(4)
C18 0.091(10) 0.077(9) 0.033(6) 0.002(6) 0.002(6) -0.035(7)
C19 0.049(7) 0.081(9) 0.059(8) -0.012(7) -0.015(6) -0.004(6)
C20 0.061(7) 0.067(8) 0.037(6) -0.017(6) 0.001(5) 0.009(6)
C21 0.021(5) 0.034(5) 0.031(5) 0.000(4) 0.000(4) 0.004(4)
C22 0.032(5) 0.037(5) 0.025(5) 0.007(4) -0.008(4) 0.001(4)
C23 0.036(5) 0.047(6) 0.028(5) 0.015(4) 0.002(4) 0.002(4)
C24 0.034(5) 0.042(6) 0.037(5) 0.012(5) 0.002(4) -0.004(4)
C25 0.027(5) 0.031(5) 0.034(5) 0.007(4) 0.004(4) 0.008(4)
C26 0.031(5) 0.032(5) 0.022(4) 0.006(4) 0.003(4) 0.003(4)
C27 0.053(7) 0.073(8) 0.032(6) 0.015(5) 0.006(5) 0.006(6)
C28 0.088(11) 0.140(14) 0.062(9) -0.002(9) 0.030(8) 0.020(10)
C29 0.108(12) 0.159(15) 0.024(6) 0.015(8) 0.002(7) 0.030(11)
C30 0.25(2) 0.179(19) 0.071(11) -0.028(12) 0.083(14) -0.144(18)
C31 0.044(6) 0.029(5) 0.050(6) 0.000(5) 0.003(5) -0.004(4)
C32 0.060(7) 0.046(6) 0.046(6) -0.005(5) 0.014(5) -0.001(5)
C33 0.036(7) 0.098(10) 0.094(10) -0.042(8) -0.017(6) 0.008(6)
C34 0.089(9) 0.046(7) 0.058(7) -0.006(6) 0.029(7) -0.016(6)
C35 0.026(5) 0.054(6) 0.039(5) 0.010(5) 0.007(4) 0.009(4)
C36 0.031(5) 0.041(6) 0.040(6) 0.004(4) 0.001(4) 0.006(4)
C37 0.030(5) 0.036(5) 0.022(4) 0.002(4) 0.000(4) 0.005(4)
C38 0.029(5) 0.039(5) 0.033(5) -0.003(4) -0.001(4) 0.005(4)
C39 0.044(6) 0.057(6) 0.024(5) -0.016(5) -0.002(4) -0.010(5)
C40 0.039(6) 0.077(8) 0.032(5) -0.010(5) 0.008(5) -0.010(5)
C41 0.034(6) 0.066(7) 0.029(5) -0.003(5) 0.005(4) -0.005(5)
C42 0.037(5) 0.037(5) 0.026(5) 0.007(4) -0.002(4) -0.001(4)
C43 0.031(5) 0.042(5) 0.019(4) 0.000(4) -0.005(4) -0.004(4)
C44 0.032(5) 0.039(5) 0.038(5) -0.009(5) 0.002(4) -0.001(4)
C45 0.033(5) 0.043(6) 0.028(5) -0.007(4) -0.009(4) 0.000(4)
C46 0.031(5) 0.040(6) 0.032(5) -0.005(4) -0.006(4) -0.008(4)
C47 0.029(5) 0.052(6) 0.018(4) -0.006(4) -0.004(4) -0.005(4)
C48 0.033(5) 0.035(5) 0.028(5) -0.006(4) -0.006(4) -0.001(4)
C49 0.040(6) 0.042(6) 0.052(7) -0.008(5) -0.013(5) -0.002(5)
C50 0.145(15) 0.053(8) 0.075(10) -0.025(7) -0.001(9) 0.021(8)
C51 0.054(8) 0.049(7) 0.124(13) 0.005(8) -0.012(8) 0.007(6)
C52 0.072(9) 0.041(7) 0.122(12) 0.004(7) 0.015(9) -0.017(6)
C53 0.029(5) 0.049(6) 0.048(6) -0.008(5) 0.003(5) 0.001(4)
C54 0.038(7) 0.108(11) 0.100(11) -0.041(9) 0.006(7) -0.003(7)
C55 0.041(6) 0.062(7) 0.056(7) -0.003(6) 0.000(5) 0.011(5)
C56 0.088(10) 0.080(9) 0.069(9) 0.014(7) 0.036(8) 0.030(8)
C57 0.038(5) 0.038(5) 0.018(4) 0.007(4) 0.002(4) -0.007(4)
C58 0.033(5) 0.056(6) 0.027(5) -0.002(5) 0.001(4) -0.001(4)
C59 0.040(6) 0.060(7) 0.027(5) -0.004(5) -0.002(4) -0.021(5)
C60 0.039(6) 0.059(7) 0.030(5) -0.010(5) -0.005(4) -0.011(5)
C61 0.043(6) 0.038(5) 0.021(4) 0.001(4) -0.003(4) -0.005(4)
C62 0.025(5) 0.042(5) 0.031(5) 0.007(4) 0.002(4) 0.001(4)
C63 0.019(4) 0.225(6) 0.053(4) -0.042(4) -0.021(3) -0.019(4)
C64 0.044(5) 0.202(13) 0.076(5) -0.046(6) 0.003(4) -0.029(6)
C65 0.081(12) 0.301(7) 0.139(7) 0.038(6) -0.026(7) -0.019(7)
C66 0.054(9) 0.283(6) 0.177(8) -0.126(6) -0.020(7) -0.029(6)
C67 0.054(7) 0.043(6) 0.043(6) -0.007(5) -0.002(5) 0.001(5)
C68 0.045(7) 0.053(7) 0.080(9) -0.013(6) 0.001(6) 0.010(5)
C69 0.115(12) 0.107(11) 0.070(9) 0.022(9) 0.043(9) 0.061(10)
C70 0.078(9) 0.043(7) 0.082(9) -0.016(6) -0.026(7) 0.003(6)
C71 0.038(6) 0.060(7) 0.032(5) 0.013(5) -0.009(4) -0.009(5)
C72 0.055(6) 0.036(5) 0.025(5) 0.006(4) -0.006(4) -0.010(5)
C73 0.026(5) 0.038(5) 0.023(4) -0.003(4) 0.004(4) 0.001(4)
C74 0.035(5) 0.026(5) 0.033(5) 0.000(4) 0.003(4) 0.002(4)
C75 0.043(6) 0.039(6) 0.040(6) -0.002(5) 0.012(5) -0.013(4)
C76 0.053(7) 0.050(6) 0.037(6) -0.004(5) 0.022(5) -0.006(5)
C77 0.045(6) 0.034(5) 0.024(5) -0.001(4) 0.001(4) -0.003(4)
C78 0.028(5) 0.026(4) 0.029(5) -0.003(4) -0.001(4) 0.000(4)
C79 0.031(5) 0.051(6) 0.016(4) -0.008(4) -0.003(4) -0.008(4)
C80 0.027(5) 0.035(5) 0.026(5) 0.000(4) 0.000(4) 0.002(4)
C81 0.035(6) 0.043(5) 0.026(5) -0.006(4) -0.003(4) -0.002(4)
C82 0.025(5) 0.047(6) 0.032(5) -0.009(4) 0.003(4) -0.005(4)
C83 0.029(5) 0.044(6) 0.028(5) -0.003(4) -0.003(4) -0.002(4)
C84 0.027(5) 0.046(5) 0.020(4) -0.006(4) -0.011(4) 0.000(4)
C85 0.038(6) 0.044(6) 0.033(5) -0.006(4) 0.002(4) -0.004(4)
C86 0.052(7) 0.054(7) 0.060(7) 0.019(6) -0.002(6) 0.004(5)
C87 0.096(10) 0.055(7) 0.057(8) -0.010(6) 0.015(7) 0.013(7)
C88 0.057(8) 0.045(7) 0.095(10) -0.011(6) 0.015(7) -0.019(6)
C89 0.029(5) 0.061(7) 0.047(6) -0.015(5) 0.004(5) -0.002(5)
C90 0.022(6) 0.086(9) 0.086(9) -0.020(7) -0.002(6) 0.001(5)
C91 0.033(6) 0.063(8) 0.080(9) -0.025(6) -0.004(6) 0.010(5)
C92 0.064(9) 0.125(12) 0.062(8) 0.009(8) 0.028(7) 0.029(8)
C93 0.038(6) 0.031(5) 0.027(5) 0.004(4) 0.009(4) -0.002(4)
C94 0.034(6) 0.040(5) 0.037(5) 0.006(4) 0.008(4) -0.002(4)
C95 0.036(6) 0.043(6) 0.032(5) 0.001(4) 0.003(4) -0.007(4)
C96 0.045(6) 0.033(5) 0.030(5) -0.007(4) -0.004(4) -0.012(4)
C97 0.046(6) 0.035(5) 0.019(4) 0.010(4) 0.002(4) 0.001(4)
C98 0.033(5) 0.033(5) 0.031(5) 0.003(4) 0.002(4) -0.008(4)
C99 0.039(6) 0.059(7) 0.048(6) -0.005(6) -0.001(5) -0.014(5)
C100 0.064(9) 0.117(13) 0.108(12) 0.046(11) -0.017(8) -0.013(9)
C101 0.039(7) 0.138(13) 0.073(9) 0.000(9) -0.001(7) -0.020(8)
C102 0.060(10) 0.154(16) 0.164(18) -0.095(14) -0.015(10) -0.028(10)
C103 0.060(7) 0.033(5) 0.036(6) -0.001(4) 0.009(5) -0.001(5)
C104 0.065(8) 0.051(7) 0.073(9) -0.025(6) -0.012(6) 0.000(6)
C105 0.045(7) 0.050(6) 0.072(8) -0.010(6) 0.013(6) 0.003(5)
C106 0.112(11) 0.087(10) 0.051(7) 0.009(7) 0.041(8) 0.037(8)
C107 0.038(6) 0.044(6) 0.023(5) 0.008(4) -0.009(4) -0.001(4)
C108 0.039(6) 0.055(6) 0.023(5) 0.003(4) 0.004(4) -0.007(5)
C109 0.160(19) 0.119(16) 0.116(16) 0.013(13) 0.091(15) 0.016(14)
C110 0.125(16) 0.117(16) 0.113(16) 0.044(14) 0.035(12) -0.028(14)
C111 0.059(10) 0.058(9) 0.18(2) -0.004(12) -0.024(11) -0.009(7)
C112 0.138(17) 0.097(15) 0.122(16) -0.017(13) -0.046(13) -0.018(13)
C113 0.102(14) 0.104(15) 0.121(16) 0.024(13) -0.056(12) -0.012(11)
C114 0.101(14) 0.098(13) 0.129(17) 0.005(14) 0.008(12) 0.031(11)
C115 0.095(13) 0.131(16) 0.082(13) -0.004(12) 0.013(10) 0.008(11)
C116 0.129(16) 0.079(11) 0.108(15) 0.018(11) 0.040(13) 0.021(10)
C117 0.138(16) 0.105(14) 0.070(11) 0.033(11) 0.022(11) 0.035(12)
C118 0.058(9) 0.105(12) 0.070(10) -0.009(9) 0.002(7) 0.014(8)
C119 0.070(9) 0.100(11) 0.063(9) 0.029(8) 0.004(7) -0.004(8)
C120 0.097(14) 0.19(2) 0.076(12) 0.045(14) 0.016(10) 0.006(14)
 
_geom_special_details
;
 All esds (except the esd in the dihedral angle between two l.s. planes)
 are estimated using the full covariance matrix.  The cell esds are taken
 into account individually in the estimation of esds in distances, angles
 and torsion angles; correlations between esds in cell parameters are only
 used when they are defined by crystal symmetry.  An approximate (isotropic)
 treatment of cell esds is used for estimating esds involving l.s. planes.
;
 
loop_
 _geom_bond_atom_site_label_1
 _geom_bond_atom_site_label_2
 _geom_bond_distance
 _geom_bond_site_symmetry_2
 _geom_bond_publ_flag
Au1 P1 2.240(2) . ?
Au1 Cl1 2.292(3) . ?
Au2 P2 2.232(2) . ?
Au2 Cl2 2.286(3) . ?
Au3 P3 2.238(2) . ?
Au3 Cl3 2.287(3) . ?
P1 C35 1.815(9) . ?
P1 C36 1.827(9) . ?
P1 C1 1.851(8) . ?
P2 C72 1.825(9) . ?
P2 C71 1.836(9) . ?
P2 C37 1.845(8) . ?
P3 C108 1.818(9) . ?
P3 C107 1.826(9) . ?
P3 C73 1.844(8) . ?
C1 C2 1.407(11) . ?
C1 C6 1.416(12) . ?
C2 C3 1.397(12) . ?
C2 C7 1.504(12) . ?
C3 C4 1.367(13) . ?
C4 C5 1.386(13) . ?
C5 C6 1.413(12) . ?
C6 C21 1.499(12) . ?
C7 C8 1.360(12) . ?
C7 C12 1.413(12) . ?
C8 C9 1.394(12) . ?
C9 C10 1.427(13) . ?
C9 C13 1.507(13) . ?
C10 C11 1.392(13) . ?
C11 C12 1.410(12) . ?
C11 C17 1.530(12) . ?
C13 C14 1.521(15) . ?
C13 C16 1.548(16) . ?
C13 C15 1.566(15) . ?
C17 C20 1.507(14) . ?
C17 C18 1.511(14) . ?
C17 C19 1.560(14) . ?
C21 C26 1.379(12) . ?
C21 C22 1.383(12) . ?
C22 C23 1.376(12) . ?
C23 C24 1.389(13) . ?
C23 C27 1.538(13) . ?
C24 C25 1.411(12) . ?
C25 C26 1.372(12) . ?
C25 C31 1.545(13) . ?
C27 C30 1.462(17) . ?
C27 C29 1.514(17) . ?
C27 C28 1.585(18) . ?
C31 C34 1.527(14) . ?
C31 C32 1.533(14) . ?
C31 C33 1.540(14) . ?
C37 C42 1.406(12) . ?
C37 C38 1.429(12) . ?
C38 C39 1.398(13) . ?
C38 C43 1.482(12) . ?
C39 C40 1.348(13) . ?
C40 C41 1.426(13) . ?
C41 C42 1.394(12) . ?
C42 C57 1.501(12) . ?
C43 C48 1.376(12) . ?
C43 C44 1.389(12) . ?
C44 C45 1.389(13) . ?
C45 C46 1.403(13) . ?
C45 C49 1.546(13) . ?
C46 C47 1.415(12) . ?
C47 C48 1.397(12) . ?
C47 C53 1.542(13) . ?
C49 C50 1.513(16) . ?
C49 C51 1.532(15) . ?
C49 C52 1.551(16) . ?
C53 C55 1.518(14) . ?
C53 C54 1.522(15) . ?
C53 C56 1.556(15) . ?
C57 C62 1.384(12) . ?
C57 C58 1.401(12) . ?
C58 C59 1.384(13) . ?
C59 C60 1.380(14) . ?
C59 C63 1.520(14) . ?
C60 C61 1.404(13) . ?
C61 C62 1.384(12) . ?
C61 C67 1.533(14) . ?
C63 C66 1.41(2) . ?
C63 C64 1.486(17) . ?
C63 C65 1.50(3) . ?
C67 C69 1.513(16) . ?
C67 C68 1.535(15) . ?
C67 C70 1.559(15) . ?
C73 C74 1.415(12) . ?
C73 C78 1.419(12) . ?
C74 C75 1.398(12) . ?
C74 C93 1.490(12) . ?
C75 C76 1.374(13) . ?
C76 C77 1.377(13) . ?
C77 C78 1.407(12) . ?
C78 C79 1.496(12) . ?
C79 C80 1.374(12) . ?
C79 C84 1.403(12) . ?
C80 C81 1.395(12) . ?
C81 C82 1.389(12) . ?
C81 C85 1.553(13) . ?
C82 C83 1.388(13) . ?
C83 C84 1.409(13) . ?
C83 C89 1.543(13) . ?
C85 C87 1.514(14) . ?
C85 C88 1.533(14) . ?
C85 C86 1.546(14) . ?
C89 C91 1.505(15) . ?
C89 C92 1.506(15) . ?
C89 C90 1.550(14) . ?
C93 C94 1.373(12) . ?
C93 C98 1.399(12) . ?
C94 C95 1.378(13) . ?
C95 C96 1.373(13) . ?
C95 C99 1.537(14) . ?
C96 C97 1.395(13) . ?
C97 C98 1.388(12) . ?
C97 C103 1.532(13) . ?
C99 C101 1.460(16) . ?
C99 C100 1.509(17) . ?
C99 C102 1.511(17) . ?
C103 C106 1.527(14) . ?
C103 C105 1.535(15) . ?
C103 C104 1.551(14) . ?
C109 C110 1.35(2) . ?
C109 C114 1.39(2) . ?
C110 C111 1.35(2) . ?
C111 C112 1.37(2) . ?
C112 C113 1.36(2) . ?
C113 C114 1.40(2) . ?
C115 C116 1.36(2) . ?
C115 C120 1.40(2) . ?
C116 C117 1.36(2) . ?
C117 C118 1.34(2) . ?
C118 C119 1.348(18) . ?
C119 C120 1.40(2) . ?
 
loop_
 _geom_angle_atom_site_label_1
 _geom_angle_atom_site_label_2
 _geom_angle_atom_site_label_3
 _geom_angle
 _geom_angle_site_symmetry_1
 _geom_angle_site_symmetry_3
 _geom_angle_publ_flag
P1 Au1 Cl1 177.94(9) . . ?
P2 Au2 Cl2 178.35(9) . . ?
P3 Au3 Cl3 178.72(10) . . ?
C35 P1 C36 99.1(4) . . ?
C35 P1 C1 107.2(4) . . ?
C36 P1 C1 108.5(4) . . ?
C35 P1 Au1 114.1(3) . . ?
C36 P1 Au1 111.8(3) . . ?
C1 P1 Au1 114.8(3) . . ?
C72 P2 C71 99.5(4) . . ?
C72 P2 C37 108.3(4) . . ?
C71 P2 C37 107.6(4) . . ?
C72 P2 Au2 112.3(3) . . ?
C71 P2 Au2 113.2(4) . . ?
C37 P2 Au2 114.7(3) . . ?
C108 P3 C107 99.0(4) . . ?
C108 P3 C73 109.4(4) . . ?
C107 P3 C73 107.3(4) . . ?
C108 P3 Au3 111.8(3) . . ?
C107 P3 Au3 114.2(3) . . ?
C73 P3 Au3 114.1(3) . . ?
C2 C1 C6 119.3(8) . . ?
C2 C1 P1 120.5(6) . . ?
C6 C1 P1 120.1(6) . . ?
C3 C2 C1 119.6(8) . . ?
C3 C2 C7 116.5(7) . . ?
C1 C2 C7 123.9(7) . . ?
C4 C3 C2 120.6(8) . . ?
C3 C4 C5 121.0(9) . . ?
C4 C5 C6 119.9(9) . . ?
C5 C6 C1 118.9(8) . . ?
C5 C6 C21 118.0(8) . . ?
C1 C6 C21 123.2(8) . . ?
C8 C7 C12 120.2(8) . . ?
C8 C7 C2 121.4(8) . . ?
C12 C7 C2 118.4(8) . . ?
C7 C8 C9 122.8(9) . . ?
C8 C9 C10 115.9(8) . . ?
C8 C9 C13 122.4(8) . . ?
C10 C9 C13 121.7(8) . . ?
C11 C10 C9 123.6(8) . . ?
C10 C11 C12 117.2(8) . . ?
C10 C11 C17 121.1(8) . . ?
C12 C11 C17 121.6(8) . . ?
C11 C12 C7 120.2(8) . . ?
C9 C13 C14 110.0(8) . . ?
C9 C13 C16 114.0(9) . . ?
C14 C13 C16 105.8(9) . . ?
C9 C13 C15 108.9(8) . . ?
C14 C13 C15 109.4(10) . . ?
C16 C13 C15 108.5(10) . . ?
C20 C17 C18 108.0(9) . . ?
C20 C17 C11 112.4(8) . . ?
C18 C17 C11 113.0(8) . . ?
C20 C17 C19 107.5(9) . . ?
C18 C17 C19 108.4(9) . . ?
C11 C17 C19 107.3(8) . . ?
C26 C21 C22 119.3(8) . . ?
C26 C21 C6 119.9(8) . . ?
C22 C21 C6 120.8(8) . . ?
C23 C22 C21 122.3(9) . . ?
C22 C23 C24 116.8(8) . . ?
C22 C23 C27 122.0(9) . . ?
C24 C23 C27 121.2(9) . . ?
C23 C24 C25 122.6(8) . . ?
C26 C25 C24 117.4(8) . . ?
C26 C25 C31 123.1(8) . . ?
C24 C25 C31 119.3(8) . . ?
C25 C26 C21 121.4(8) . . ?
C30 C27 C29 111.6(13) . . ?
C30 C27 C23 114.1(10) . . ?
C29 C27 C23 107.3(9) . . ?
C30 C27 C28 110.7(13) . . ?
C29 C27 C28 104.5(11) . . ?
C23 C27 C28 108.1(9) . . ?
C34 C31 C32 107.2(8) . . ?
C34 C31 C33 111.7(10) . . ?
C32 C31 C33 106.9(9) . . ?
C34 C31 C25 110.8(8) . . ?
C32 C31 C25 111.7(8) . . ?
C33 C31 C25 108.4(8) . . ?
C42 C37 C38 119.4(8) . . ?
C42 C37 P2 120.2(6) . . ?
C38 C37 P2 120.2(7) . . ?
C39 C38 C37 118.0(8) . . ?
C39 C38 C43 118.9(8) . . ?
C37 C38 C43 122.9(8) . . ?
C40 C39 C38 122.5(9) . . ?
C39 C40 C41 120.3(9) . . ?
C42 C41 C40 118.7(9) . . ?
C41 C42 C37 120.6(8) . . ?
C41 C42 C57 115.4(8) . . ?
C37 C42 C57 124.0(8) . . ?
C48 C43 C44 120.1(8) . . ?
C48 C43 C38 120.5(8) . . ?
C44 C43 C38 119.3(8) . . ?
C43 C44 C45 121.8(9) . . ?
C44 C45 C46 117.3(9) . . ?
C44 C45 C49 121.2(9) . . ?
C46 C45 C49 121.4(9) . . ?
C45 C46 C47 122.0(8) . . ?
C48 C47 C46 117.9(8) . . ?
C48 C47 C53 122.6(8) . . ?
C46 C47 C53 119.5(8) . . ?
C43 C48 C47 120.9(9) . . ?
C50 C49 C51 108.8(11) . . ?
C50 C49 C45 110.2(9) . . ?
C51 C49 C45 110.3(8) . . ?
C50 C49 C52 109.4(10) . . ?
C51 C49 C52 106.8(10) . . ?
C45 C49 C52 111.3(9) . . ?
C55 C53 C54 108.1(10) . . ?
C55 C53 C47 112.1(8) . . ?
C54 C53 C47 110.9(8) . . ?
C55 C53 C56 107.8(9) . . ?
C54 C53 C56 110.3(10) . . ?
C47 C53 C56 107.5(8) . . ?
C62 C57 C58 119.2(8) . . ?
C62 C57 C42 121.6(8) . . ?
C58 C57 C42 119.1(8) . . ?
C59 C58 C57 120.6(9) . . ?
C60 C59 C58 118.4(9) . . ?
C60 C59 C63 121.1(10) . . ?
C58 C59 C63 120.5(11) . . ?
C59 C60 C61 122.8(9) . . ?
C62 C61 C60 117.0(9) . . ?
C62 C61 C67 122.7(8) . . ?
C60 C61 C67 120.2(8) . . ?
C57 C62 C61 121.9(8) . . ?
C66 C63 C64 112.7(14) . . ?
C66 C63 C65 99.8(16) . . ?
C64 C63 C65 105.3(17) . . ?
C66 C63 C59 116.4(14) . . ?
C64 C63 C59 114.0(10) . . ?
C65 C63 C59 106.6(13) . . ?
C69 C67 C61 109.1(9) . . ?
C69 C67 C68 109.1(10) . . ?
C61 C67 C68 111.7(8) . . ?
C69 C67 C70 110.5(11) . . ?
C61 C67 C70 109.6(9) . . ?
C68 C67 C70 106.8(9) . . ?
C74 C73 C78 118.3(8) . . ?
C74 C73 P3 120.5(6) . . ?
C78 C73 P3 121.2(6) . . ?
C75 C74 C73 119.5(8) . . ?
C75 C74 C93 117.8(8) . . ?
C73 C74 C93 122.7(8) . . ?
C76 C75 C74 121.5(8) . . ?
C75 C76 C77 119.9(9) . . ?
C76 C77 C78 120.6(8) . . ?
C77 C78 C73 119.6(8) . . ?
C77 C78 C79 117.8(7) . . ?
C73 C78 C79 122.6(7) . . ?
C80 C79 C84 120.8(8) . . ?
C80 C79 C78 120.7(8) . . ?
C84 C79 C78 118.4(8) . . ?
C79 C80 C81 120.7(8) . . ?
C82 C81 C80 117.9(9) . . ?
C82 C81 C85 123.7(8) . . ?
C80 C81 C85 118.4(8) . . ?
C83 C82 C81 123.3(9) . . ?
C82 C83 C84 117.6(8) . . ?
C82 C83 C89 121.0(8) . . ?
C84 C83 C89 121.3(8) . . ?
C79 C84 C83 119.7(9) . . ?
C87 C85 C88 110.4(9) . . ?
C87 C85 C86 108.5(9) . . ?
C88 C85 C86 106.6(9) . . ?
C87 C85 C81 109.8(8) . . ?
C88 C85 C81 111.9(8) . . ?
C86 C85 C81 109.5(8) . . ?
C91 C89 C92 109.4(10) . . ?
C91 C89 C83 112.6(8) . . ?
C92 C89 C83 109.0(9) . . ?
C91 C89 C90 107.5(9) . . ?
C92 C89 C90 109.7(10) . . ?
C83 C89 C90 108.5(8) . . ?
C94 C93 C98 118.7(8) . . ?
C94 C93 C74 121.4(8) . . ?
C98 C93 C74 120.0(8) . . ?
C93 C94 C95 122.7(9) . . ?
C96 C95 C94 116.3(9) . . ?
C96 C95 C99 123.3(9) . . ?
C94 C95 C99 120.4(9) . . ?
C95 C96 C97 124.7(9) . . ?
C98 C97 C96 116.1(8) . . ?
C98 C97 C103 123.0(9) . . ?
C96 C97 C103 120.9(8) . . ?
C97 C98 C93 121.3(9) . . ?
C101 C99 C100 108.0(12) . . ?
C101 C99 C102 110.2(12) . . ?
C100 C99 C102 107.1(12) . . ?
C101 C99 C95 110.2(9) . . ?
C100 C99 C95 108.6(9) . . ?
C102 C99 C95 112.5(10) . . ?
C106 C103 C97 108.6(8) . . ?
C106 C103 C105 108.4(10) . . ?
C97 C103 C105 111.3(8) . . ?
C106 C103 C104 110.4(10) . . ?
C97 C103 C104 110.4(9) . . ?
C105 C103 C104 107.6(9) . . ?
C110 C109 C114 119(2) . . ?
C111 C110 C109 122.3(19) . . ?
C110 C111 C112 120.7(17) . . ?
C113 C112 C111 118(2) . . ?
C112 C113 C114 122.3(18) . . ?
C109 C114 C113 117.9(18) . . ?
C116 C115 C120 117.2(18) . . ?
C115 C116 C117 121.7(18) . . ?
C118 C117 C116 120.1(16) . . ?
C117 C118 C119 121.7(16) . . ?
C118 C119 C120 118.1(15) . . ?
C115 C120 C119 120.8(16) . . ?
 
_refine_diff_density_max    2.113
_refine_diff_density_min   -2.125
_refine_diff_density_rms    0.178

_shelx_res_file
;

    jcm0419a_0m_sq.res created by SHELXL-2014/7


TITL jcm0419a_0m in C2/c
CELL 0.71073  54.2330  14.3706  32.2683  90.000 102.216  90.000
ZERR   8   0.0084   0.0021   0.0047   0.000   0.009   0.000
LATT 7
SYMM -X, Y, 0.5-Z
SFAC C  H  P  Cl Au
UNIT 960  1320  24  24  24
L.S. 48
omit -3 52
ACTA
BOND
FMAP 2
PLAN 40
TEMP -80
rigu 0.0001 c63 c64 c65 c66

omit    -2   0   2   !       4.59      92446.54      12.12       0.172      15.0
omit     2   0   0    !      19.48      45210.89      11.13       0.120      26.
ABIN

WGHT    0.081100  242.174805
FVAR       0.01661
MOLE 1
AU1   5    0.966719    0.099690    1.021173    11.00000    0.02613    0.04035 =
         0.03042    0.00214   -0.00564   -0.00047
MOLE 2
AU2   5    0.871498    0.101423    0.260088    11.00000    0.03839    0.04611 =
         0.02600    0.00020    0.00467   -0.00213
AU3   5    0.834888    0.301019    0.137546    11.00000    0.03564    0.04329 =
         0.02657   -0.00016    0.00569   -0.00127
MOLE 1
CL1   4    0.980065    0.188942    1.080545    11.00000    0.06206    0.05812 =
         0.03967   -0.01193   -0.00576   -0.00445
MOLE 2
CL2   4    0.904647    0.011730    0.250460    11.00000    0.05131    0.06913 =
         0.05909   -0.00425    0.01228    0.01466
CL3   4    0.801812    0.390587    0.147670    11.00000    0.04552    0.06226 =
         0.06234   -0.00492    0.01455    0.00950
MOLE 1
P1    3    0.954886    0.009154    0.963886    11.00000    0.02315    0.03332 =
         0.02764    0.00508   -0.00127    0.00263
MOLE 2
P2    3    0.839117    0.190972    0.267697    11.00000    0.03382    0.03662 =
         0.01928    0.00228   -0.00091   -0.00492
P3    3    0.867120    0.211223    0.128797    11.00000    0.03202    0.03769 =
         0.01989    0.00175    0.00124   -0.00253
MOLE 1
C1    1    0.921189    0.018857    0.937446    11.00000    0.02865    0.02739 =
         0.01887   -0.00092   -0.00607    0.00052
C2    1    0.903113   -0.040210    0.949114    11.00000    0.02309    0.02992 =
         0.02915   -0.00073   -0.00035   -0.00134
C3    1    0.878663   -0.042932    0.924292    11.00000    0.02515    0.04114 =
         0.04104    0.00579   -0.00363   -0.00427
AFIX  43
H3    2    0.866492   -0.083306    0.931953    11.00000   -1.20000
AFIX   0
C4    1    0.872092    0.011945    0.889091    11.00000    0.02996    0.05482 =
         0.03735    0.00395   -0.01112   -0.00437
AFIX  43
H4    2    0.855744    0.006120    0.871491    11.00000   -1.20000
AFIX   0
C5    1    0.888904    0.075946    0.878674    11.00000    0.03781    0.05148 =
         0.03023    0.00946   -0.01081   -0.00052
AFIX  43
H5    2    0.883856    0.115201    0.854689    11.00000   -1.20000
AFIX   0
C6    1    0.913562    0.082732    0.903773    11.00000    0.02750    0.03887 =
         0.02953    0.00196   -0.00338    0.00208
C7    1    0.908413   -0.102881    0.987310    11.00000    0.02252    0.03824 =
         0.02376    0.00398    0.00278   -0.00126
C8    1    0.905979   -0.196879    0.983430    11.00000    0.02555    0.03226 =
         0.03682   -0.00349    0.00080   -0.00240
AFIX  43
H8    2    0.898968   -0.222310    0.956322    11.00000   -1.20000
AFIX   0
C9    1    0.913337   -0.257478    1.017559    11.00000    0.04343    0.02899 =
         0.03249    0.00519    0.00908    0.00274
C10   1    0.922740   -0.214789    1.057739    11.00000    0.03423    0.04798 =
         0.02758    0.00820    0.00022    0.00083
AFIX  43
H10   2    0.928390   -0.253954    1.081575    11.00000   -1.20000
AFIX   0
C11   1    0.924081   -0.118895    1.063895    11.00000    0.02829    0.03910 =
         0.02732    0.00571   -0.00225   -0.00547
C12   1    0.917001   -0.062184    1.027658    11.00000    0.02699    0.03506 =
         0.03546   -0.00074    0.00408   -0.00288
AFIX  43
H12   2    0.918008    0.003606    1.030378    11.00000   -1.20000
AFIX   0
MOLE 2
C13   1    0.912140   -0.361753    1.012450    11.00000    0.04356    0.04006 =
         0.03800    0.00312    0.00875    0.00230
C14   1    0.923263   -0.390571    0.974881    11.00000    0.10574    0.04151 =
         0.08018    0.00287    0.02773    0.00927
AFIX 137
H14A  2    0.912710   -0.366266    0.948662    11.00000   -1.50000
H14B  2    0.923871   -0.458624    0.973409    11.00000   -1.50000
H14C  2    0.940372   -0.365388    0.978371    11.00000   -1.50000
AFIX   0
C15   1    0.883907   -0.393446    1.004695    11.00000    0.06127    0.04682 =
         0.16638   -0.02035    0.01209   -0.01143
AFIX 137
H15A  2    0.876841   -0.376154    1.029170    11.00000   -1.50000
H15B  2    0.882935   -0.461096    1.000868    11.00000   -1.50000
H15C  2    0.874277   -0.362921    0.979195    11.00000   -1.50000
AFIX   0
C16   1    0.927272   -0.415786    1.051070    11.00000    0.12040    0.04381 =
         0.07248    0.00706    0.01743    0.00863
AFIX 137
H16A  2    0.944815   -0.394255    1.057312    11.00000   -1.50000
H16B  2    0.926793   -0.482473    1.044598    11.00000   -1.50000
H16C  2    0.919787   -0.404834    1.075746    11.00000   -1.50000
AFIX   0
C17   1    0.934591   -0.077390    1.107737    11.00000    0.03812    0.04930 =
         0.02383    0.00061   -0.00918   -0.01144
C18   1    0.925564   -0.127640    1.142899    11.00000    0.09053    0.07651 =
         0.03323    0.00199    0.00160   -0.03527
AFIX 137
H18A  2    0.933754   -0.100926    1.170303    11.00000   -1.50000
H18B  2    0.929852   -0.193806    1.142316    11.00000   -1.50000
H18C  2    0.907232   -0.120775    1.138882    11.00000   -1.50000
AFIX   0
C19   1    0.963911   -0.085398    1.116041    11.00000    0.04885    0.08120 =
         0.05945   -0.01242   -0.01494   -0.00391
AFIX 137
H19A  2    0.970314   -0.045025    1.096218    11.00000   -1.50000
H19B  2    0.968643   -0.150021    1.111922    11.00000   -1.50000
H19C  2    0.971195   -0.066180    1.145201    11.00000   -1.50000
AFIX   0
C20   1    0.928180    0.024202    1.110147    11.00000    0.06094    0.06736 =
         0.03704   -0.01673    0.00107    0.00894
AFIX 137
H20A  2    0.937415    0.060425    1.092645    11.00000   -1.50000
H20B  2    0.932952    0.045285    1.139643    11.00000   -1.50000
H20C  2    0.910005    0.032979    1.099721    11.00000   -1.50000
AFIX   0
MOLE 1
C21   1    0.930604    0.156650    0.892745    11.00000    0.02147    0.03375 =
         0.03119    0.00022    0.00004    0.00407
C22   1    0.935288    0.162557    0.852326    11.00000    0.03226    0.03677 =
         0.02482    0.00718   -0.00817    0.00104
AFIX  43
H22   2    0.926854    0.120861    0.831160    11.00000   -1.20000
AFIX   0
C23   1    0.951743    0.226737    0.841707    11.00000    0.03623    0.04703 =
         0.02774    0.01504    0.00186    0.00214
C24   1    0.963235    0.287433    0.873484    11.00000    0.03377    0.04161 =
         0.03745    0.01166    0.00241   -0.00401
AFIX  43
H24   2    0.975246    0.330711    0.867460    11.00000   -1.20000
AFIX   0
C25   1    0.957784    0.287379    0.914337    11.00000    0.02665    0.03065 =
         0.03426    0.00669    0.00385    0.00820
C26   1    0.941470    0.220717    0.922926    11.00000    0.03082    0.03193 =
         0.02153    0.00587    0.00310    0.00300
AFIX  43
H26   2    0.937575    0.218646    0.950263    11.00000   -1.20000
AFIX   0
MOLE 2
C27   1    0.957976    0.229464    0.797385    11.00000    0.05339    0.07283 =
         0.03220    0.01477    0.00601    0.00624
C28   1    0.968391    0.130296    0.788110    11.00000    0.08770    0.13999 =
         0.06225   -0.00194    0.03048    0.01953
AFIX 137
H28A  2    0.969787    0.126974    0.758359    11.00000   -1.50000
H28B  2    0.956778    0.081980    0.793752    11.00000   -1.50000
H28C  2    0.985049    0.120605    0.806484    11.00000   -1.50000
AFIX   0
C29   1    0.933246    0.238738    0.765471    11.00000    0.10794    0.15913 =
         0.02407    0.01475    0.00245    0.02988
AFIX 137
H29A  2    0.926656    0.301967    0.766632    11.00000   -1.50000
H29B  2    0.921060    0.193855    0.772191    11.00000   -1.50000
H29C  2    0.936014    0.226396    0.736935    11.00000   -1.50000
AFIX   0
C30   1    0.975785    0.302634    0.792052    11.00000    0.24680    0.17851 =
         0.07148   -0.02764    0.08318   -0.14383
AFIX 137
H30A  2    0.978875    0.299964    0.763231    11.00000   -1.50000
H30B  2    0.991712    0.293470    0.812591    11.00000   -1.50000
H30C  2    0.968704    0.363504    0.796759    11.00000   -1.50000
AFIX   0
C31   1    0.971460    0.357154    0.947861    11.00000    0.04382    0.02915 =
         0.05022   -0.00006    0.00299   -0.00413
C32   1    0.959078    0.362053    0.986353    11.00000    0.06034    0.04610 =
         0.04607   -0.00549    0.01368   -0.00065
AFIX 137
H32A  2    0.940891    0.372043    0.976710    11.00000   -1.50000
H32B  2    0.966409    0.413703    1.004716    11.00000   -1.50000
H32C  2    0.962021    0.303544    1.002233    11.00000   -1.50000
AFIX   0
C33   1    0.998706    0.323013    0.964176    11.00000    0.03601    0.09777 =
         0.09435   -0.04229   -0.01721    0.00826
AFIX 137
H33A  2    1.007679    0.366740    0.985420    11.00000   -1.50000
H33B  2    1.007345    0.319226    0.940450    11.00000   -1.50000
H33C  2    0.998431    0.261349    0.977040    11.00000   -1.50000
AFIX   0
C34   1    0.970748    0.455119    0.929336    11.00000    0.08930    0.04647 =
         0.05762   -0.00560    0.02868   -0.01603
AFIX 137
H34A  2    0.953194    0.473313    0.918070    11.00000   -1.50000
H34B  2    0.980089    0.456048    0.906452    11.00000   -1.50000
H34C  2    0.978505    0.498876    0.951595    11.00000   -1.50000
AFIX   0
C35   1    0.973218    0.026408    0.923541    11.00000    0.02641    0.05396 =
         0.03907    0.00979    0.00665    0.00913
AFIX 137
H35A  2    0.964070    0.000352    0.896583    11.00000   -1.50000
H35B  2    0.989548   -0.004942    0.932149    11.00000   -1.50000
H35C  2    0.975936    0.093132    0.920101    11.00000   -1.50000
AFIX   0
C36   1    0.962138   -0.113296    0.975963    11.00000    0.03110    0.04106 =
         0.04046    0.00408    0.00123    0.00625
AFIX 137
H36A  2    0.954654   -0.151510    0.951356    11.00000   -1.50000
H36B  2    0.955176   -0.131997    1.000361    11.00000   -1.50000
H36C  2    0.980473   -0.122060    0.982649    11.00000   -1.50000
AFIX   0
C37   1    0.829532    0.178017    0.318962    11.00000    0.02967    0.03638 =
         0.02223    0.00170   -0.00007    0.00550
C38   1    0.839732    0.238282    0.353573    11.00000    0.02884    0.03902 =
         0.03283   -0.00346   -0.00096    0.00479
C39   1    0.829119    0.235377    0.389429    11.00000    0.04407    0.05706 =
         0.02362   -0.01582   -0.00172   -0.01003
AFIX  43
H39   2    0.835714    0.275299    0.412590    11.00000   -1.20000
AFIX   0
C40   1    0.809880    0.178089    0.392411    11.00000    0.03921    0.07698 =
         0.03184   -0.01046    0.00761   -0.00951
AFIX  43
H40   2    0.802527    0.181014    0.416614    11.00000   -1.20000
AFIX   0
C41   1    0.800512    0.113125    0.359418    11.00000    0.03430    0.06591 =
         0.02857   -0.00280    0.00451   -0.00512
AFIX  43
H41   2    0.787502    0.070621    0.361985    11.00000   -1.20000
AFIX   0
C42   1    0.810815    0.113197    0.323321    11.00000    0.03733    0.03705 =
         0.02605    0.00689   -0.00163   -0.00065
C43   1    0.862103    0.297931    0.354310    11.00000    0.03145    0.04167 =
         0.01869    0.00039   -0.00518   -0.00447
C44   1    0.859852    0.393743    0.357716    11.00000    0.03152    0.03893 =
         0.03805   -0.00895    0.00228   -0.00118
AFIX  43
H44   2    0.844456    0.419033    0.362258    11.00000   -1.20000
AFIX   0
C45   1    0.879500    0.453620    0.354661    11.00000    0.03334    0.04315 =
         0.02787   -0.00654   -0.00879    0.00007
C46   1    0.902287    0.413289    0.349848    11.00000    0.03137    0.03954 =
         0.03245   -0.00537   -0.00603   -0.00818
AFIX  43
H46   2    0.916046    0.452659    0.347771    11.00000   -1.20000
AFIX   0
C47   1    0.905385    0.315718    0.347994    11.00000    0.02875    0.05169 =
         0.01838   -0.00618   -0.00426   -0.00478
C48   1    0.884578    0.259508    0.349584    11.00000    0.03325    0.03459 =
         0.02771   -0.00562   -0.00580   -0.00102
AFIX  43
H48   2    0.885973    0.193882    0.347373    11.00000   -1.20000
AFIX   0
C49   1    0.876497    0.560270    0.357345    11.00000    0.03987    0.04189 =
         0.05159   -0.00845   -0.01259   -0.00154
C50   1    0.879978    0.590445    0.403151    11.00000    0.14465    0.05328 =
         0.07534   -0.02460   -0.00075    0.02125
AFIX 137
H50A  2    0.898030    0.593960    0.415947    11.00000   -1.50000
H50B  2    0.871900    0.545175    0.418713    11.00000   -1.50000
H50C  2    0.872258    0.651740    0.404454    11.00000   -1.50000
AFIX   0
C51   1    0.850193    0.590010    0.333447    11.00000    0.05449    0.04867 =
         0.12426    0.00507   -0.01213    0.00685
AFIX 137
H51A  2    0.837362    0.557429    0.345242    11.00000   -1.50000
H51B  2    0.848133    0.574308    0.303355    11.00000   -1.50000
H51C  2    0.848258    0.657320    0.336457    11.00000   -1.50000
AFIX   0
C52   1    0.895777    0.612196    0.336401    11.00000    0.07214    0.04114 =
         0.12232    0.00448    0.01502   -0.01747
AFIX 137
H52A  2    0.892731    0.679353    0.336992    11.00000   -1.50000
H52B  2    0.893847    0.591538    0.306945    11.00000   -1.50000
H52C  2    0.912935    0.598502    0.352033    11.00000   -1.50000
AFIX   0
C53   1    0.930797    0.275742    0.342104    11.00000    0.02889    0.04881 =
         0.04836   -0.00752    0.00294    0.00090
C54   1    0.952742    0.322482    0.372082    11.00000    0.03808    0.10751 =
         0.10019   -0.04073    0.00595   -0.00329
AFIX 137
H54A  2    0.950976    0.313574    0.401424    11.00000   -1.50000
H54B  2    0.952733    0.389179    0.365751    11.00000   -1.50000
H54C  2    0.968647    0.294789    0.368375    11.00000   -1.50000
AFIX   0
C55   1    0.932667    0.171609    0.350134    11.00000    0.04066    0.06229 =
         0.05644   -0.00258    0.00046    0.01101
AFIX 137
H55A  2    0.949533    0.149877    0.348313    11.00000   -1.50000
H55B  2    0.919977    0.139447    0.328808    11.00000   -1.50000
H55C  2    0.929699    0.158295    0.378462    11.00000   -1.50000
AFIX   0
C56   1    0.932554    0.292896    0.295215    11.00000    0.08790    0.08032 =
         0.06947    0.01351    0.03633    0.03037
AFIX 137
H56A  2    0.949275    0.274218    0.291221    11.00000   -1.50000
H56B  2    0.929900    0.359118    0.288476    11.00000   -1.50000
H56C  2    0.919595    0.256158    0.276410    11.00000   -1.50000
AFIX   0
C57   1    0.800960    0.039297    0.291222    11.00000    0.03813    0.03757 =
         0.01845    0.00708    0.00185   -0.00745
C58   1    0.774943    0.033291    0.274859    11.00000    0.03268    0.05575 =
         0.02736   -0.00202    0.00051   -0.00088
AFIX  43
H58   2    0.763828    0.075158    0.284536    11.00000   -1.20000
AFIX   0
C59   1    0.765287   -0.033117    0.244709    11.00000    0.03955    0.05989 =
         0.02732   -0.00415   -0.00197   -0.02104
C60   1    0.781808   -0.095019    0.232346    11.00000    0.03887    0.05897 =
         0.02954   -0.01018   -0.00464   -0.01054
AFIX  43
H60   2    0.775322   -0.139399    0.210998    11.00000   -1.20000
AFIX   0
C61   1    0.807793   -0.095173    0.249985    11.00000    0.04340    0.03797 =
         0.02111    0.00135   -0.00309   -0.00478
C62   1    0.816795   -0.026096    0.279141    11.00000    0.02542    0.04186 =
         0.03106    0.00707    0.00202    0.00088
AFIX  43
H62   2    0.834350   -0.023495    0.291208    11.00000   -1.20000
AFIX   0
C63   1    0.737130   -0.037669    0.226023    11.00000    0.01948    0.22463 =
         0.05255   -0.04235   -0.02108   -0.01902
C64   1    0.721069   -0.016571    0.256879    11.00000    0.04375    0.20196 =
         0.07576   -0.04562    0.00348   -0.02881
AFIX  33
H64A  2    0.727807    0.037960    0.273770    11.00000   -1.50000
H64B  2    0.703800   -0.003650    0.241544    11.00000   -1.50000
H64C  2    0.721012   -0.070111    0.275668    11.00000   -1.50000
AFIX   0
C65   1    0.731481    0.038020    0.193214    11.00000    0.08099    0.30083 =
         0.13878    0.03849   -0.02632   -0.01920
AFIX  33
H65A  2    0.736547    0.098267    0.206558    11.00000   -1.50000
H65B  2    0.740860    0.026336    0.170900    11.00000   -1.50000
H65C  2    0.713354    0.038791    0.180800    11.00000   -1.50000
AFIX   0
C66   1    0.728571   -0.115606    0.200488    11.00000    0.05427    0.28311 =
         0.17703   -0.12586   -0.01991   -0.02900
AFIX  33
H66A  2    0.739764   -0.126478    0.180786    11.00000   -1.50000
H66B  2    0.728605   -0.170492    0.218524    11.00000   -1.50000
H66C  2    0.711393   -0.104031    0.184400    11.00000   -1.50000
AFIX   0
C67   1    0.825153   -0.165697    0.234792    11.00000    0.05449    0.04275 =
         0.04313   -0.00658   -0.00202    0.00053
C68   1    0.851151   -0.170236    0.264904    11.00000    0.04516    0.05259 =
         0.07984   -0.01265    0.00141    0.00976
AFIX 137
H68A  2    0.859870   -0.110666    0.264344    11.00000   -1.50000
H68B  2    0.861142   -0.220078    0.255797    11.00000   -1.50000
H68C  2    0.849036   -0.182863    0.293795    11.00000   -1.50000
AFIX   0
C69   1    0.828454   -0.138004    0.191046    11.00000    0.11459    0.10738 =
         0.07024    0.02227    0.04303    0.06126
AFIX 137
H69A  2    0.811929   -0.135875    0.171583    11.00000   -1.50000
H69B  2    0.839191   -0.183719    0.180835    11.00000   -1.50000
H69C  2    0.836381   -0.076484    0.192390    11.00000   -1.50000
AFIX   0
C70   1    0.813442   -0.264932    0.233863    11.00000    0.07826    0.04306 =
         0.08247   -0.01605   -0.02551    0.00253
AFIX 137
H70A  2    0.810979   -0.281018    0.262222    11.00000   -1.50000
H70B  2    0.824839   -0.310194    0.225051    11.00000   -1.50000
H70C  2    0.797144   -0.265970    0.213733    11.00000   -1.50000
AFIX   0
C71   1    0.810905    0.174166    0.225491    11.00000    0.03829    0.06007 =
         0.03217    0.01253   -0.00865   -0.00930
AFIX 137
H71A  2    0.796654    0.207614    0.232770    11.00000   -1.50000
H71B  2    0.806919    0.107670    0.222487    11.00000   -1.50000
H71C  2    0.814086    0.198245    0.198693    11.00000   -1.50000
AFIX   0
C72   1    0.844951    0.314105    0.259717    11.00000    0.05525    0.03608 =
         0.02492    0.00631   -0.00575   -0.01019
AFIX 137
H72A  2    0.831626    0.351457    0.267882    11.00000   -1.50000
H72B  2    0.845026    0.325168    0.229775    11.00000   -1.50000
H72C  2    0.861334    0.331797    0.277208    11.00000   -1.50000
AFIX   0
C73   1    0.875232    0.222677    0.076345    11.00000    0.02635    0.03817 =
         0.02296   -0.00263    0.00381    0.00138
C74   1    0.893227    0.289164    0.069585    11.00000    0.03508    0.02590 =
         0.03260    0.00039    0.00341    0.00161
C75   1    0.901842    0.287494    0.031706    11.00000    0.04298    0.03908 =
         0.04015   -0.00246    0.01156   -0.01288
AFIX  43
H75   2    0.914074    0.331741    0.027413    11.00000   -1.20000
AFIX   0
C76   1    0.893011    0.223279    0.000545    11.00000    0.05284    0.05020 =
         0.03740   -0.00388    0.02156   -0.00595
AFIX  43
H76   2    0.899820    0.221123   -0.024249    11.00000   -1.20000
AFIX   0
C77   1    0.874270    0.162042    0.005313    11.00000    0.04455    0.03363 =
         0.02384   -0.00150    0.00090   -0.00296
AFIX  43
H77   2    0.867959    0.118606   -0.016555    11.00000   -1.20000
AFIX   0
C78   1    0.864387    0.163204    0.042249    11.00000    0.02788    0.02616 =
         0.02925   -0.00272   -0.00143    0.00024
C79   1    0.843076    0.098415    0.044268    11.00000    0.03069    0.05058 =
         0.01627   -0.00776   -0.00259   -0.00769
C80   1    0.846192    0.003728    0.042357    11.00000    0.02716    0.03515 =
         0.02617   -0.00020   -0.00027    0.00239
AFIX  43
H80   2    0.861430   -0.020722    0.036747    11.00000   -1.20000
AFIX   0
C81   1    0.827199   -0.056867    0.048574    11.00000    0.03477    0.04346 =
         0.02567   -0.00569   -0.00331   -0.00218
C82   1    0.804751   -0.018345    0.054678    11.00000    0.02522    0.04666 =
         0.03195   -0.00925    0.00297   -0.00470
AFIX  43
H82   2    0.791723   -0.059174    0.058886    11.00000   -1.20000
AFIX   0
C83   1    0.800393    0.076824    0.054941    11.00000    0.02881    0.04416 =
         0.02772   -0.00316   -0.00281   -0.00158
C84   1    0.820194    0.136422    0.049987    11.00000    0.02695    0.04620 =
         0.01977   -0.00636   -0.01136    0.00022
AFIX  43
H84   2    0.818067    0.201998    0.050516    11.00000   -1.20000
AFIX   0
C85   1    0.832397   -0.163135    0.048807    11.00000    0.03772    0.04420 =
         0.03313   -0.00552    0.00241   -0.00424
C86   1    0.857094   -0.185060    0.081154    11.00000    0.05219    0.05354 =
         0.06033    0.01920   -0.00189    0.00396
AFIX 137
H86A  2    0.860277   -0.252211    0.081478    11.00000   -1.50000
H86B  2    0.855488   -0.164763    0.109457    11.00000   -1.50000
H86C  2    0.871168   -0.152100    0.073028    11.00000   -1.50000
AFIX   0
C87   1    0.835460   -0.193944    0.005298    11.00000    0.09607    0.05467 =
         0.05707   -0.01011    0.01459    0.01291
AFIX 137
H87A  2    0.837508   -0.261683    0.005034    11.00000   -1.50000
H87B  2    0.850388   -0.164034   -0.001378    11.00000   -1.50000
H87C  2    0.820466   -0.176054   -0.015917    11.00000   -1.50000
AFIX   0
C88   1    0.811474   -0.219196    0.062633    11.00000    0.05747    0.04495 =
         0.09464   -0.01079    0.01462   -0.01859
AFIX 137
H88A  2    0.796121   -0.216789    0.040287    11.00000   -1.50000
H88B  2    0.808038   -0.192610    0.088802    11.00000   -1.50000
H88C  2    0.816889   -0.284031    0.067648    11.00000   -1.50000
AFIX   0
C89   1    0.774990    0.115689    0.061559    11.00000    0.02941    0.06067 =
         0.04732   -0.01546    0.00395   -0.00231
C90   1    0.753373    0.065456    0.030526    11.00000    0.02196    0.08563 =
         0.08626   -0.01972   -0.00203    0.00068
AFIX 137
H90A  2    0.753568   -0.000897    0.037598    11.00000   -1.50000
H90B  2    0.755732    0.072985    0.001431    11.00000   -1.50000
H90C  2    0.737146    0.092514    0.032925    11.00000   -1.50000
AFIX   0
C91   1    0.772207    0.218362    0.052616    11.00000    0.03335    0.06306 =
         0.07984   -0.02495   -0.00403    0.01015
AFIX 137
H91A  2    0.755536    0.239052    0.056044    11.00000   -1.50000
H91B  2    0.773971    0.230583    0.023506    11.00000   -1.50000
H91C  2    0.785301    0.252313    0.072475    11.00000   -1.50000
AFIX   0
C92   1    0.772766    0.097172    0.106574    11.00000    0.06398    0.12548 =
         0.06200    0.00851    0.02837    0.02887
AFIX 137
H92A  2    0.785997    0.131318    0.126069    11.00000   -1.50000
H92B  2    0.774670    0.030356    0.112461    11.00000   -1.50000
H92C  2    0.756183    0.117795    0.110475    11.00000   -1.50000
AFIX   0
C93   1    0.903460    0.362485    0.101230    11.00000    0.03800    0.03110 =
         0.02697    0.00411    0.00877   -0.00184
C94   1    0.928839    0.369556    0.118086    11.00000    0.03435    0.04026 =
         0.03682    0.00576    0.00766   -0.00221
AFIX  43
H94   2    0.940065    0.329184    0.107815    11.00000   -1.20000
AFIX   0
C95   1    0.938706    0.432833    0.149307    11.00000    0.03646    0.04316 =
         0.03181    0.00134    0.00257   -0.00655
C96   1    0.921731    0.491042    0.162297    11.00000    0.04496    0.03274 =
         0.02984   -0.00722   -0.00388   -0.01189
AFIX  43
H96   2    0.928081    0.533857    0.184414    11.00000   -1.20000
AFIX   0
C97   1    0.895836    0.491831    0.145356    11.00000    0.04619    0.03549 =
         0.01896    0.00991    0.00203    0.00059
C98   1    0.887102    0.426414    0.114062    11.00000    0.03274    0.03330 =
         0.03105    0.00318    0.00155   -0.00759
AFIX  43
H98   2    0.869664    0.425001    0.101087    11.00000   -1.20000
AFIX   0
C99   1    0.967260    0.436469    0.167551    11.00000    0.03889    0.05950 =
         0.04795   -0.00533   -0.00080   -0.01448
C100  1    0.975297    0.345421    0.189595    11.00000    0.06370    0.11682 =
         0.10844    0.04580   -0.01666   -0.01301
AFIX 137
H10A  2    0.967364    0.293787    0.171814    11.00000   -1.50000
H10B  2    0.970059    0.343855    0.216850    11.00000   -1.50000
H10C  2    0.993686    0.339486    0.194438    11.00000   -1.50000
AFIX   0
C101  1    0.980910    0.447720    0.133430    11.00000    0.03920    0.13822 =
         0.07292    0.00026   -0.00053   -0.01955
AFIX 137
H10D  2    0.999086    0.449380    0.145413    11.00000   -1.50000
H10E  2    0.975746    0.506000    0.118299    11.00000   -1.50000
H10F  2    0.977062    0.395333    0.113674    11.00000   -1.50000
AFIX   0
C102  1    0.974481    0.512735    0.200091    11.00000    0.05973    0.15447 =
         0.16413   -0.09474   -0.01462   -0.02844
AFIX 137
H10G  2    0.992858    0.513868    0.209925    11.00000   -1.50000
H10H  2    0.966542    0.500953    0.224190    11.00000   -1.50000
H10I  2    0.968725    0.572850    0.187263    11.00000   -1.50000
AFIX   0
C103  1    0.878355    0.559373    0.162075    11.00000    0.06046    0.03266 =
         0.03636   -0.00091    0.00897   -0.00135
C104  1    0.890075    0.658257    0.167274    11.00000    0.06533    0.05108 =
         0.07285   -0.02545   -0.01155   -0.00021
AFIX 137
H10J  2    0.906046    0.656516    0.188235    11.00000   -1.50000
H10K  2    0.878403    0.701169    0.176890    11.00000   -1.50000
H10L  2    0.893180    0.679557    0.139982    11.00000   -1.50000
AFIX   0
C105  1    0.852591    0.566743    0.131471    11.00000    0.04453    0.05006 =
         0.07185   -0.01035    0.01270    0.00334
AFIX 137
H10M  2    0.843072    0.509154    0.132569    11.00000   -1.50000
H10N  2    0.855057    0.576425    0.102560    11.00000   -1.50000
H10O  2    0.843190    0.619357    0.139741    11.00000   -1.50000
AFIX   0
C106  1    0.874243    0.523180    0.204600    11.00000    0.11171    0.08680 =
         0.05063    0.00872    0.04132    0.03737
AFIX 137
H10P  2    0.862211    0.563540    0.214766    11.00000   -1.50000
H10Q  2    0.890340    0.523098    0.225264    11.00000   -1.50000
H10R  2    0.867540    0.459679    0.201056    11.00000   -1.50000
AFIX   0
C107  1    0.896096    0.228911    0.168657    11.00000    0.03770    0.04406 =
         0.02329    0.00804   -0.00880   -0.00146
AFIX 137
H10S  2    0.894725    0.197138    0.194948    11.00000   -1.50000
H10T  2    0.898696    0.295640    0.174163    11.00000   -1.50000
H10U  2    0.910421    0.203450    0.158258    11.00000   -1.50000
AFIX   0
C108  1    0.861663    0.089302    0.138982    11.00000    0.03918    0.05517 =
         0.02268    0.00314    0.00444   -0.00682
AFIX 137
H10V  2    0.874479    0.051021    0.129809    11.00000   -1.50000
H10W  2    0.844876    0.071027    0.123229    11.00000   -1.50000
H10Y  2    0.862694    0.080149    0.169396    11.00000   -1.50000
AFIX   0
C109  1    0.687855    0.093626    0.063495    11.00000    0.15990    0.11924 =
         0.11601    0.01269    0.09149    0.01581
AFIX  43
H109  2    0.690369    0.128129    0.089160    11.00000   -1.20000
AFIX   0
C110  1    0.691991    0.000742    0.064133    11.00000    0.12530    0.11699 =
         0.11345    0.04423    0.03453   -0.02838
AFIX  43
H110  2    0.696294   -0.030140    0.090716    11.00000   -1.20000
AFIX   0
C111  1    0.690207   -0.049644    0.028223    11.00000    0.05949    0.05763 =
         0.18035   -0.00385   -0.02447   -0.00915
AFIX  43
H111  2    0.693722   -0.114454    0.030056    11.00000   -1.20000
AFIX   0
C112  1    0.683366   -0.008129   -0.010878    11.00000    0.13813    0.09670 =
         0.12204   -0.01707   -0.04569   -0.01769
AFIX  43
H112  2    0.682892   -0.042488   -0.036187    11.00000   -1.20000
AFIX   0
C113  1    0.677296    0.083806   -0.012144    11.00000    0.10234    0.10449 =
         0.12090    0.02445   -0.05608   -0.01184
AFIX  43
H113  2    0.671109    0.112297   -0.038890    11.00000   -1.20000
AFIX   0
C114  1    0.679842    0.137790    0.024517    11.00000    0.10127    0.09831 =
         0.12882    0.00498    0.00835    0.03145
AFIX  43
H114  2    0.676228    0.202535    0.022931    11.00000   -1.20000
AFIX   0
C115  1    0.730445    0.131821    0.380078    11.00000    0.09472    0.13117 =
         0.08199   -0.00396    0.01264    0.00778
AFIX  43
H115  2    0.720920    0.095926    0.357549    11.00000   -1.20000
AFIX   0
C116  1    0.736242    0.098688    0.420448    11.00000    0.12893    0.07889 =
         0.10849    0.01764    0.03998    0.02066
AFIX  43
H116  2    0.730346    0.038837    0.426257    11.00000   -1.20000
AFIX   0
C117  1    0.750302    0.149132    0.452829    11.00000    0.13845    0.10466 =
         0.06954    0.03270    0.02207    0.03496
AFIX  43
H117  2    0.755104    0.122495    0.480301    11.00000   -1.20000
AFIX   0
C118  1    0.757369    0.236407    0.445942    11.00000    0.05784    0.10458 =
         0.06972   -0.00863    0.00236    0.01417
AFIX  43
H118  2    0.766453    0.271702    0.469098    11.00000   -1.20000
AFIX   0
C119  1    0.751909    0.275195    0.407041    11.00000    0.07036    0.10006 =
         0.06272    0.02918    0.00389   -0.00435
AFIX  43
H119  2    0.756609    0.337549    0.402711    11.00000   -1.20000
AFIX   0
C120  1    0.739087    0.220879    0.373123    11.00000    0.09677    0.19471 =
         0.07601    0.04498    0.01583    0.00650
AFIX  43
H120  2    0.736247    0.244940    0.345091    11.00000   -1.20000
AFIX   0
HKLF 4

REM  jcm0419a_0m in C2/c
REM R1 =  0.0604 for   15217 Fo > 4sig(Fo)  and  0.1113 for all   24156 data
REM   1201 parameters refined using     18 restraints

END

WGHT      0.0810    240.7276

REM Highest difference peak  2.113,  deepest hole -2.125,  1-sigma level  0.178
Q1    1   0.9717  0.0419  1.0097  11.00000  0.05    2.11
Q2    1   0.8763  0.0392  0.2502  11.00000  0.05    2.00
Q3    1   0.8661  0.0385  0.2692  11.00000  0.05    1.98
Q4    1   0.9714  0.1615  1.0102  11.00000  0.05    1.95
Q5    1   0.8301  0.2398  0.1479  11.00000  0.05    1.93
Q6    1   0.8763  0.1641  0.2484  11.00000  0.05    1.92
Q7    1   0.9813 -0.0993  0.7679  11.00000  0.05    1.89
Q8    1   0.9609  0.1644  1.0315  11.00000  0.05    1.87
Q9    1   0.8668  0.1611  0.2705  11.00000  0.05    1.84
Q10   1   0.8298  0.3642  0.1479  11.00000  0.05    1.83
Q11   1   0.8397  0.2377  0.1268  11.00000  0.05    1.83
Q12   1   0.8202  0.2985  0.1523  11.00000  0.05    1.75
Q13   1   0.8397  0.3631  0.1246  11.00000  0.05    1.72
Q14   1   0.9616  0.0378  1.0336  11.00000  0.05    1.68
Q15   1   0.7142  0.3177  0.1517  11.00000  0.05    1.67
Q16   1   0.9818  0.1008  1.0076  11.00000  0.05    1.66
Q17   1   0.7721 -0.1133  0.3983  11.00000  0.05    1.64
Q18   1   0.7316  0.3383  0.1340  11.00000  0.05    1.64
Q19   1   0.8873  0.1060  0.2464  11.00000  0.05    1.63
Q20   1   0.9514  0.0986  1.0351  11.00000  0.05    1.59
Q21   1   0.6891  0.3821  0.0837  11.00000  0.05    1.59
Q22   1   0.9906  0.1014  0.2073  11.00000  0.05    1.57
Q23   1   0.8503  0.3001  0.1202  11.00000  0.05    1.55
Q24   1   0.9827  0.1007  0.2205  11.00000  0.05    1.55
Q25   1   0.7876 -0.0994  0.4182  11.00000  0.05    1.50
Q26   1   0.6843  0.3362  0.1110  11.00000  0.05    1.42
Q27   1   0.8557  0.1041  0.2740  11.00000  0.05    1.38
Q28   1   0.6925  0.3185  0.1353  11.00000  0.05    1.37
Q29   1   0.7314 -0.1563  0.2335  11.00000  0.05    1.35
Q30   1   0.7340 -0.0330  0.1785  11.00000  0.05    1.04
Q31   1   0.7288  0.0832  0.2019  11.00000  0.05    0.96
Q32   1   0.9972  0.3009  0.3557  11.00000  0.05    0.96
Q33   1   0.9102  0.0992  0.2509  11.00000  0.05    0.81
Q34   1   0.8251  0.1983  0.0794  11.00000  0.05    0.81
Q35   1   0.8301  0.4537  0.1497  11.00000  0.05    0.79
Q36   1   0.9501  0.3499  0.7819  11.00000  0.05    0.67
Q37   1   0.8423  0.2605  0.2644  11.00000  0.05    0.67
Q38   1   0.8093  0.4701  0.1400  11.00000  0.05    0.67
Q39   1   0.9384  0.3003  0.2182  11.00000  0.05    0.65
Q40   1   0.7628 -0.0002  0.1260  11.00000  0.05    0.63
;
_shelx_res_checksum   42888

_shelx_hkl_file
;
  -2   0   0    0.05    0.09
  -2   0   0    0.00    0.02
  -2   0   0   -0.01    0.02
  -2   0   0    0.00    0.03
  -2   0   0    0.00    0.01
   2   0   0    0.17    0.14
   2   0   0    0.02    0.04
   2   0   0    0.01    0.02
   2   0   0    0.00    0.02
   2   0   0    0.00    0.02
   6   0   0   41.06    3.50
  -8   0   0    3.72    0.71
  -8   0   0    5.08    0.78
   8   0   0    4.08    0.71
   8   0   0    4.69    0.71
   8   0   0    3.98    0.82
   8   0   0    5.91    0.78
 -10   0   0  120.82    9.15
 -10   0   0  111.32    9.91
 -10   0   0  114.01    9.69
 -10   0   0  101.98    9.64
  10   0   0  125.02    9.18
  10   0   0  100.45    9.65
  10   0   0  135.09    9.74
  10   0   0  120.65    9.97
 -12   0   0   49.33    4.16
 -12   0   0   45.39    4.26
 -12   0   0   47.12    3.94
 -12   0   0   38.67    4.05
  12   0   0   45.73    4.32
  12   0   0   49.62    3.96
  12   0   0   50.23    4.13
  12   0   0   43.39    4.08
 -14   0   0  345.51   31.03
 -14   0   0  402.80   30.37
 -14   0   0  313.49   30.27
 -14   0   0  382.42   28.66
  14   0   0  432.98   30.42
  14   0   0  396.69   28.68
  14   0   0  313.51   30.28
  14   0   0  385.02   31.11
 -16   0   0   43.00    3.54
 -16   0   0   36.34    3.77
 -16   0   0   31.55    3.70
 -16   0   0   32.21    3.50
 -16   0   0   37.00    3.55
  16   0   0   40.15    3.88
  16   0   0   39.39    3.45
  16   0   0   46.88    3.74
  16   0   0   33.68    3.52
 -18   0   0   98.70    7.99
 -18   0   0   95.45    8.36
 -18   0   0   97.49    8.69
 -18   0   0   88.94    8.60
  18   0   0  102.55    8.02
  18   0   0   89.01    8.34
  18   0   0  100.62    8.71
  18   0   0  106.88    8.45
 -20   0   0  395.49   32.86
 -20   0   0  405.73   30.28
 -20   0   0  336.55   31.95
 -20   0   0  374.27   32.77
  20   0   0  412.68   32.88
  20   0   0  416.80   30.28
 -22   0   0    1.56    1.36
 -22   0   0    5.92    1.37
 -22   0   0    1.40    1.06
 -22   0   0    2.21    1.59
  22   0   0    6.13    1.50
  22   0   0    2.15    1.13
  22   0   0    3.50    1.37
  22   0   0    2.88    1.89
 -24   0   0  117.98   11.00
 -24   0   0  126.34   11.12
 -24   0   0  108.40   10.61
 -24   0   0  122.69   10.12
  24   0   0  128.70   10.75
  24   0   0  130.30   11.16
  24   0   0  137.04   10.26
 -26   0   0   16.24    2.46
 -26   0   0   14.52    2.47
 -26   0   0   16.31    2.32
 -26   0   0   16.62    2.20
  26   0   0    7.76    1.99
  26   0   0   18.25    2.37
  26   0   0   18.94    2.50
  26   0   0   19.76    2.80
 -28   0   0   38.42    4.39
 -28   0   0   39.36    4.80
 -28   0   0   45.12    4.95
 -28   0   0   48.31    4.36
  28   0   0   51.11    4.74
  28   0   0   44.00    4.99
  28   0   0   44.72    4.60
 -30   0   0  430.25   39.12
 -30   0   0  457.59   40.09
 -30   0   0  506.26   37.08
 -30   0   0  479.63   40.23
  30   0   0  510.49   37.10
  30   0   0  498.44   40.23
  30   0   0  447.71   39.18
 -32   0   0  132.15   10.41
 -32   0   0  129.88   11.36
 -32   0   0  102.62   10.72
 -32   0   0  117.81   11.15
  32   0   0  137.73   11.06
  32   0   0  125.73   11.36
 -34   0   0   58.90    6.95
 -34   0   0   72.55    7.17
 -34   0   0   74.67    6.55
 -34   0   0   67.66    6.64
  34   0   0   80.86    6.98
  34   0   0   67.58    7.15
 -36   0   0    7.58    2.30
 -36   0   0    7.27    2.09
 -36   0   0    6.56    2.32
 -36   0   0    9.42    2.06
  36   0   0    5.53    1.90
  36   0   0    8.55    2.44
 -38   0   0   -0.54    1.90
 -38   0   0    1.88    1.74
 -38   0   0   -0.05    1.43
 -38   0   0    1.20    1.79
  38   0   0    2.13    1.88
  38   0   0   -0.44    0.43
  38   0   0   -0.56    2.02
 -40   0   0    3.90    2.18
 -40   0   0   -0.48    1.68
 -40   0   0   -0.12    1.92
 -40   0   0    1.14    1.37
  40   0   0    7.87    2.63
  40   0   0    1.00    0.52
  40   0   0   -0.16    1.85
 -42   0   0    2.92    1.72
 -42   0   0    5.69    2.37
 -42   0   0   -0.31    2.03
  42   0   0    2.30    2.00
  42   0   0    0.96    2.25
  42   0   0    0.60    0.43
 -44   0   0   17.77    3.52
 -44   0   0   20.62    3.59
 -44   0   0   19.89    3.19
  44   0   0   21.39    3.49
  44   0   0   18.43    3.67
 -46   0   0   10.66    2.51
 -46   0   0   11.47    2.74
 -46   0   0    6.69    2.74
  46   0   0   10.92    3.13
  46   0   0   10.11    2.85
 -48   0   0    2.52    1.86
 -48   0   0    2.96    2.08
 -48   0   0    1.92    2.40
  48   0   0    2.03    2.31
 -50   0   0   18.47    3.14
  50   0   0   10.88    2.86
 -52   0   0   13.70    2.98
  52   0   0   11.75    3.18
 -54   0   0   34.29    4.59
  54   0   0   27.85    4.58
 -56   0   0    6.31    2.43
  56   0   0    4.78    2.80
 -58   0   0    3.53    2.19
  58   0   0    3.70    2.48
 -60   0   0   22.80    3.83
  60   0   0   21.60    4.25
 -62   0   0   32.04    4.64
  62   0   0   17.89    4.25
  64   0   0   -0.05    2.62
  66   0   0    2.24    3.01
  68   0   0   -1.77    2.69
  70   0   0    1.93    2.97
  69  -1   0    2.78    3.09
  67  -1   0    2.44    2.96
  65  -1   0    0.18    2.78
  63  -1   0   20.64    4.26
  61  -1   0    4.23    3.02
  59  -1   0   -1.66    2.57
 -59   1   0   -3.06    1.72
  57  -1   0    5.00    2.83
 -57   1   0    4.96    2.38
  55  -1   0   -1.72    2.35
 -55   1   0    0.68    2.13
  53  -1   0    4.13    2.54
 -53   1   0    4.37    2.16
  51  -1   0    9.39    2.93
 -51   1   0    9.08    2.50
  49  -1   0   16.14    3.49
 -49   1   0   18.54    3.54
 -49   1   0   17.63    3.17
 -49   1   0   24.58    4.20
  47  -1   0   -0.26    1.78
 -47   1   0   -1.73    1.47
 -47   1   0   -0.65    2.15
 -47   1   0    1.78    2.12
  45  -1   0   -2.18    1.99
  45  -1   0   -0.25    2.51
  45  -1   0    2.53    1.79
 -45   1   0    1.65    2.45
 -45   1   0    5.02    2.42
 -45   1   0    0.93    1.74
  43  -1   0   57.05    6.00
  43  -1   0   49.67    6.07
  43  -1   0   47.47    5.79
 -43   1   0   53.80    6.44
 -43   1   0   57.88    6.34
 -43   1   0   48.41    5.44
  41  -1   0   16.13    3.20
  41  -1   0   10.15    2.45
  41  -1   0    9.33    2.64
 -41   1   0   12.05    2.66
 -41   1   0    9.61    2.46
 -41   1   0    9.22    2.27
 -41   1   0   11.93    2.81
  39  -1   0   17.94    3.01
  39  -1   0   10.43    2.56
  39  -1   0    8.71    2.31
 -39   1   0    8.55    2.24
 -39   1   0    8.78    2.49
 -39   1   0    8.87    2.60
 -39   1   0   13.69    2.46
  37  -1   0    0.85    1.59
  37  -1   0    2.27    1.85
  37  -1   0    1.92    2.14
 -37   1   0    2.13    1.50
 -37   1   0    0.36    1.96
 -37   1   0    3.15    1.80
 -37   1   0    2.52    2.02
  35  -1   0   17.84    2.90
  35  -1   0   22.73    3.57
  35  -1   0   21.63    3.15
 -35   1   0   20.46    2.87
 -35   1   0   14.68    2.91
 -35   1   0   19.95    2.93
 -35   1   0   21.25    3.41
  33  -1   0   20.53    3.33
  33  -1   0   19.37    3.00
  33  -1   0   21.42    3.02
 -33   1   0   20.72    2.78
 -33   1   0   18.41    2.75
 -33   1   0   18.37    2.99
 -33   1   0   20.94    3.33
  31  -1   0   92.38    9.17
  31  -1   0  108.71    9.52
  31  -1   0  106.90    9.17
 -31   1   0   88.24    8.87
 -31   1   0   96.28    9.29
 -31   1   0  111.90    9.54
 -31   1   0  102.44    8.60
  29  -1   0   11.04    2.25
  29  -1   0   13.43    2.61
  29  -1   0   13.83    2.30
 -29   1   0   15.63    2.52
 -29   1   0   13.21    2.16
 -29   1   0   13.02    2.57
 -29   1   0   11.89    2.16
  27  -1   0    0.89    1.22
  27  -1   0   -0.72    1.42
  27  -1   0    0.08    1.24
 -27   1   0    0.97    1.61
 -27   1   0    0.02    1.29
 -27   1   0    0.76    1.13
 -27   1   0   -0.79    1.41
  25  -1   0    7.42    1.72
  25  -1   0    2.72    1.70
  25  -1   0    7.91    2.05
  25  -1   0    7.05    1.72
 -25   1   0    5.27    1.47
 -25   1   0    5.41    1.33
 -25   1   0    5.42    1.80
 -25   1   0    6.59    1.91
  23  -1   0  102.00    8.43
  23  -1   0  103.04    9.19
  23  -1   0   96.21    9.02
  23  -1   0  104.68    8.91
 -23   1   0   93.61    8.74
 -23   1   0  102.94    9.18
 -23   1   0  105.67    8.40
 -23   1   0   98.32    9.05
  21  -1   0    1.12    1.51
  21  -1   0   -0.12    1.30
  21  -1   0    0.28    1.08
  21  -1   0    0.27    1.09
  21  -1   0   -0.12    0.80
 -21   1   0    0.35    0.87
 -21   1   0   -0.07    1.19
 -21   1   0    0.01    1.17
 -21   1   0    0.37    1.11
  19  -1   0  185.60   13.69
  19  -1   0  167.69   14.44
  19  -1   0  184.23   14.89
  19  -1   0  171.67   14.76
  19  -1   0  148.39   14.33
 -19   1   0  180.04   13.66
 -19   1   0  186.14   14.88
 -19   1   0  161.54   14.36
 -19   1   0  165.68   14.73
  17  -1   0   61.82    5.50
  17  -1   0   72.74    5.31
  17  -1   0   50.89    5.33
  17  -1   0   66.85    5.65
  17  -1   0   59.68    5.73
 -17   1   0   55.97    5.60
 -17   1   0   56.10    5.36
 -17   1   0   59.49    5.19
 -17   1   0   65.71    5.73
  15  -1   0    4.21    1.11
  15  -1   0    4.10    1.13
  15  -1   0    5.05    1.16
  15  -1   0    3.76    1.25
  15  -1   0    2.36    0.79
 -15   1   0    3.40    1.03
 -15   1   0    2.92    1.04
 -15   1   0    3.00    0.90
 -15   1   0    3.44    1.13
 -15   1   0    5.57    1.15
  13  -1   0   71.47    6.13
  13  -1   0   76.88    5.71
  13  -1   0   67.00    5.91
  13  -1   0   72.01    6.19
  13  -1   0   53.62    5.91
 -13   1   0   66.49    5.90
 -13   1   0   75.30    5.69
 -13   1   0   68.77    5.96
 -13   1   0   69.74    6.15
  11  -1   0  121.51    9.84
  11  -1   0  121.94    9.89
  11  -1   0  109.79    9.56
  11  -1   0  130.44    9.12
 -11   1   0  107.76    9.82
 -11   1   0  124.37    9.09
 -11   1   0  101.65    9.57
 -11   1   0  104.36    9.54
   9  -1   0   -0.29    0.36
   9  -1   0    0.71    0.55
   9  -1   0    1.00    0.70
   9  -1   0    1.45    0.60
   9  -1   0    0.96    0.45
  -9   1   0   -0.35    0.28
  -9   1   0   -0.21    0.27
  -9   1   0    0.93    0.48
  -9   1   0   -0.32    0.29
  -9   1   0    1.23    0.61
   7  -1   0    0.01    0.27
   7  -1   0    1.13    0.51
   7  -1   0    1.29    0.48
   7  -1   0    0.36    0.43
   7  -1   0    1.03    0.36
  -7   1   0    1.36    0.49
  -7   1   0    0.23    0.23
  -7   1   0    0.23    0.29
  -7   1   0    0.20    0.18
  -7   1   0    0.07    0.22
   5  -1   0    5.58    0.64
   5  -1   0    5.92    0.71
   5  -1   0    5.79    0.71
  -5   1   0    6.23    0.73
   3  -1   0   -0.01    0.19
   3  -1   0    0.05    0.13
   3  -1   0    0.18    0.16
   3  -1   0    0.27    0.23
  -3   1   0   -0.18    0.14
  -3   1   0   -0.13    0.05
  -3   1   0   -0.11    0.04
  -3   1   0   -0.12    0.06
  -3  -1   0   -0.08    0.08
  -3  -1   0    0.09    0.14
  -3  -1   0   -0.04    0.14
  -3  -1   0    0.22    0.20
  -3  -1   0    0.71    0.22
   3   1   0   -0.17    0.06
   3   1   0    0.21    0.15
   3   1   0   -0.12    0.10
   3   1   0   -0.13    0.06
  -5  -1   0    5.80    0.68
  -5  -1   0    5.62    0.63
  -5  -1   0    5.08    0.59
  -5  -1   0    5.35    0.68
  -7  -1   0   -0.34    0.35
  -7  -1   0    0.92    0.34
  -7  -1   0   -0.03    0.22
  -7  -1   0    1.56    0.46
  -7  -1   0    0.46    0.44
   7   1   0    1.53    0.35
   7   1   0    0.04    0.27
   7   1   0    0.76    0.42
   7   1   0   -0.01    0.19
   7   1   0    2.01    0.46
  -9  -1   0    1.45    0.62
  -9  -1   0    1.29    0.54
  -9  -1   0    2.12    0.60
  -9  -1   0   -0.57    0.31
  -9  -1   0    1.07    0.45
   9   1   0   -0.22    0.27
   9   1   0    0.70    0.50
   9   1   0    0.95    0.45
   9   1   0    1.51    0.59
   9   1   0    1.38    0.59
 -11  -1   0  109.07    9.30
 -11  -1   0  117.05    8.60
 -11  -1   0  120.99    9.11
 -11  -1   0   89.11    8.98
  11   1   0   98.60    8.56
  11   1   0  110.31    9.03
  11   1   0  113.16    9.28
  11   1   0  111.27    9.09
 -13  -1   0   68.03    6.14
 -13  -1   0   61.40    5.60
 -13  -1   0   73.58    5.99
 -13  -1   0   61.59    5.88
  13   1   0   58.43    6.02
  13   1   0   69.79    6.12
  13   1   0   73.26    5.69
  13   1   0   81.72    6.04
  13   1   0   75.60    5.93
 -15  -1   0    4.97    0.99
 -15  -1   0    2.83    0.98
 -15  -1   0    4.47    1.14
 -15  -1   0    5.08    1.10
 -15  -1   0   -0.30    0.82
  15   1   0    3.11    1.09
  15   1   0    4.50    1.08
  15   1   0    3.81    0.89
  15   1   0    4.17    0.91
  15   1   0    4.99    1.13
 -17  -1   0   64.41    5.36
 -17  -1   0   64.47    5.15
 -17  -1   0   56.14    5.29
 -17  -1   0   56.20    5.55
  17   1   0   68.51    5.44
  17   1   0   49.73    5.37
  17   1   0   63.18    5.17
  17   1   0   51.93    5.22
  17   1   0   66.75    5.58
 -19  -1   0  147.27   13.79
 -19  -1   0  176.72   13.15
 -19  -1   0  170.83   14.22
  19   1   0  181.01   13.17
  19   1   0  174.32   14.22
  19   1   0  134.53   14.06
  19   1   0  177.03   13.90
 -21  -1   0    0.17    0.33
 -21  -1   0    0.65    0.92
 -21  -1   0    0.54    1.25
 -21  -1   0   -0.39    1.00
  21   1   0    0.62    0.78
  21   1   0    0.32    0.91
  21   1   0    0.67    1.16
  21   1   0    0.63    1.34
 -23  -1   0   92.08    8.65
 -23  -1   0  103.28    8.03
 -23  -1   0   92.03    8.35
  23   1   0   79.10    8.46
  23   1   0   96.19    8.68
  23   1   0  100.12    8.04
  23   1   0  111.16    8.51
 -25  -1   0    6.58    1.51
 -25  -1   0    2.47    1.58
 -25  -1   0    6.01    1.42
  25   1   0    8.03    1.95
  25   1   0    5.43    1.36
  25   1   0    3.98    1.41
  25   1   0    4.11    1.59
 -27  -1   0   -0.61    1.27
 -27  -1   0   -1.53    1.06
 -27  -1   0    0.20    1.23
 -27  -1   0    1.67    0.98
  27   1   0   -0.71    1.11
  27   1   0    0.16    1.10
  27   1   0   -1.04    1.41
  27   1   0    1.10    1.49
 -29  -1   0    7.39    2.02
 -29  -1   0   13.39    2.37
 -29  -1   0   12.80    2.16
 -29  -1   0    9.33    1.86
  29   1   0    9.06    2.14
  29   1   0   12.92    2.42
  29   1   0   13.50    2.06
  29   1   0   14.07    2.29
 -31  -1   0   88.05    8.74
 -31  -1   0   93.40    9.13
 -31  -1   0   97.08    9.12
 -31  -1   0   96.93    8.41
  31   1   0   98.39    9.18
  31   1   0  110.88    9.01
  31   1   0   98.10    9.00
  31   1   0  103.50    8.55
 -33  -1   0   16.04    2.93
 -33  -1   0   19.73    3.08
 -33  -1   0   16.57    2.73
 -33  -1   0   23.42    2.92
  33   1   0   19.14    2.77
  33   1   0   19.00    2.78
  33   1   0   19.39    2.95
  33   1   0   20.87    3.17
 -35  -1   0   19.55    3.19
 -35  -1   0   19.57    2.81
 -35  -1   0   15.61    2.67
 -35  -1   0   16.80    2.97
  35   1   0   17.68    2.93
  35   1   0   18.74    2.88
  35   1   0   21.81    3.35
 -37  -1   0    2.77    1.64
 -37  -1   0    2.17    2.00
 -37  -1   0   -1.22    1.44
 -37  -1   0    2.25    2.05
  37   1   0    2.40    1.72
  37   1   0    5.48    2.20
  37   1   0   -0.39    1.77
 -39  -1   0   12.27    2.40
 -39  -1   0    8.33    2.50
 -39  -1   0    9.97    2.56
 -39  -1   0   10.25    2.32
  39   1   0    9.20    2.33
  39   1   0    6.27    2.84
  39   1   0    9.69    2.25
 -41  -1   0    8.31    2.58
 -41  -1   0   14.29    2.56
 -41  -1   0   11.14    2.35
 -41  -1   0    9.18    2.83
  41   1   0    7.97    2.46
  41   1   0    6.20    2.11
  41   1   0   11.51    2.90
 -43  -1   0   43.99    5.03
 -43  -1   0   44.80    5.59
 -43  -1   0   42.59    5.47
  43   1   0   54.17    5.49
  43   1   0   42.43    5.57
  43   1   0   54.32    5.57
 -45  -1   0   -3.42    2.32
 -45  -1   0    1.41    1.98
 -45  -1   0   -0.68    1.36
  45   1   0   -1.93    1.93
  45   1   0   -3.45    2.34
  45   1   0    1.04    1.70
 -47  -1   0    0.88    1.99
 -47  -1   0    1.78    1.78
 -47  -1   0   -3.41    2.11
  47   1   0    2.57    2.26
 -49  -1   0   19.35    3.31
  49   1   0   17.24    3.42
 -51  -1   0    6.46    2.30
  51   1   0    4.58    2.33
 -53  -1   0    4.21    2.23
  53   1   0   -0.57    2.30
 -55  -1   0    3.47    2.24
  55   1   0    4.32    2.71
 -57  -1   0    2.84    2.31
  57   1   0    4.02    2.74
 -59  -1   0   -2.32    1.96
  59   1   0   -0.31    2.38
 -61  -1   0    7.76    2.81
  61   1   0    5.93    2.99
 -63  -1   0   17.69    3.61
  63   1   0    8.34    3.32
  65   1   0    4.45    2.98
  67   1   0    5.85    3.05
  69   1   0   -2.71    2.54
  70  -2   0    7.14    3.42
  68  -2   0    3.87    3.00
  66  -2   0    1.87    3.06
  64  -2   0   10.59    3.61
  62  -2   0   -0.43    2.71
  60  -2   0    2.10    2.77
  58  -2   0    3.30    2.76
  56  -2   0    2.53    2.44
 -56   2   0   -1.16    1.86
  54  -2   0    6.27    2.83
 -54   2   0    5.74    2.32
  52  -2   0    5.81    2.76
 -52   2   0    3.58    2.07
  50  -2   0   -1.89    2.21
 -50   2   0    0.57    1.90
 -50   2   0    3.35    2.36
 -50   2   0    0.74    2.17
  48  -2   0   17.13    3.47
 -48   2   0   17.77    3.25
 -48   2   0   19.12    3.22
 -48   2   0   13.98    3.52
  46  -2   0    5.08    2.40
 -46   2   0    1.25    2.09
 -46   2   0    4.29    2.58
 -46   2   0    4.96    2.04
  44  -2   0   10.19    2.55
  44  -2   0   12.92    2.94
  44  -2   0   13.04    3.54
 -44   2   0    9.40    2.80
 -44   2   0   10.35    3.16
 -44   2   0   11.60    2.56
  42  -2   0   17.53    3.29
  42  -2   0   21.40    3.70
  42  -2   0   25.83    4.15
 -42   2   0   22.37    3.38
 -42   2   0   21.86    3.57
 -42   2   0   27.24    4.20
  40  -2   0   29.76    4.21
  40  -2   0   32.57    4.58
  40  -2   0   28.99    4.25
 -40   2   0   34.79    4.44
 -40   2   0   43.20    5.05
 -40   2   0   32.68    4.07
 -40   2   0   38.25    4.31
  38  -2   0   -0.43    1.50
  38  -2   0   -0.86    2.01
  38  -2   0    2.50    1.95
 -38   2   0    0.33    1.98
 -38   2   0    1.16    1.96
 -38   2   0    0.40    1.66
 -38   2   0   -1.92    1.25
  36  -2   0   25.81    3.80
  36  -2   0   33.47    4.35
  36  -2   0   26.21    3.70
 -36   2   0   25.07    3.81
 -36   2   0   35.19    4.39
 -36   2   0   31.28    3.67
 -36   2   0   28.67    3.66
  34  -2   0   37.22    4.53
  34  -2   0   33.27    4.09
  34  -2   0   28.83    4.09
 -34   2   0   38.55    4.51
 -34   2   0   34.07    3.85
 -34   2   0   34.19    3.92
 -34   2   0   34.65    4.25
  32  -2   0   21.68    3.00
  32  -2   0   18.65    3.22
  32  -2   0   15.50    2.83
 -32   2   0   23.76    3.01
 -32   2   0   24.40    3.02
 -32   2   0   25.84    3.68
 -32   2   0   22.47    3.15
  30  -2   0    8.29    1.98
  30  -2   0    9.59    2.13
  30  -2   0    7.67    2.24
 -30   2   0   11.68    2.50
 -30   2   0   11.32    2.06
 -30   2   0    9.26    1.87
 -30   2   0   12.60    2.32
  28  -2   0    7.85    1.90
  28  -2   0    5.10    1.62
  28  -2   0    6.35    2.05
 -28   2   0    4.17    1.52
 -28   2   0    7.64    2.17
 -28   2   0    5.23    1.45
 -28   2   0    4.26    1.76
  26  -2   0   29.99    3.60
  26  -2   0   31.74    3.49
  26  -2   0   27.68    3.46
 -26   2   0   28.52    3.19
 -26   2   0   25.95    3.18
 -26   2   0   27.82    3.39
 -26   2   0   30.32    3.61
  24  -2   0    8.41    1.75
  24  -2   0   10.95    2.28
  24  -2   0    8.64    1.92
 -24   2   0    9.42    1.78
 -24   2   0    7.88    1.89
 -24   2   0   10.02    1.75
 -24   2   0   14.08    2.27
  22  -2   0   30.48    3.80
  22  -2   0   31.52    3.52
  22  -2   0   38.38    3.92
  22  -2   0   37.45    4.03
 -22   2   0   42.51    4.17
 -22   2   0   39.76    3.63
 -22   2   0   34.88    3.58
 -22   2   0   36.37    3.94
  20  -2   0    5.43    1.49
  20  -2   0    6.12    1.34
  20  -2   0   12.82    1.97
  20  -2   0    9.14    1.70
 -20   2   0    6.18    1.60
 -20   2   0    8.34    1.77
 -20   2   0    9.25    1.48
 -20   2   0    8.63    1.50
  18  -2   0  193.41   15.31
  18  -2   0  145.94   14.84
  18  -2   0  160.43   14.79
  18  -2   0  185.14   15.26
 -18   2   0  177.63   15.23
 -18   2   0  210.19   15.37
 -18   2   0  189.51   14.09
 -18   2   0  166.92   14.80
  16  -2   0    3.14    1.15
  16  -2   0    5.29    1.21
  16  -2   0    3.83    1.27
  16  -2   0    4.95    1.01
 -16   2   0    4.47    1.26
 -16   2   0    2.90    1.13
 -16   2   0    3.72    0.99
 -16   2   0    6.43    1.20
  14  -2   0    0.67    0.65
  14  -2   0    0.61    0.83
  14  -2   0    0.82    0.92
  14  -2   0   -0.98    0.76
 -14   2   0    0.98    0.87
 -14   2   0    0.94    0.63
 -14   2   0   -0.51    0.74
 -14   2   0    0.01    0.86
 -14   2   0    0.41    0.87
  12  -2   0  250.07   23.85
  12  -2   0  264.94   23.80
  12  -2   0  300.46   24.46
  12  -2   0  305.75   24.46
 -12   2   0  317.96   22.56
 -12   2   0  299.56   24.44
 -12   2   0  271.04   23.80
 -12   2   0  322.20   24.46
  10  -2   0   63.67    6.12
  10  -2   0   84.85    6.33
  10  -2   0   70.84    6.07
  10  -2   0   84.10    6.33
 -10   2   0   69.62    6.05
 -10   2   0   57.38    6.05
 -10   2   0   69.49    5.77
 -10   2   0   79.70    6.31
   8  -2   0   53.07    4.37
   8  -2   0   47.55    4.26
   8  -2   0   56.49    4.38
   8  -2   0   46.12    4.18
  -8   2   0   42.48    4.20
  -8   2   0   51.60    4.35
   6  -2   0   91.87    8.27
   6  -2   0   97.60    8.50
   6  -2   0  103.87    8.52
   6  -2   0   91.07    8.31
  -6   2   0  100.91    8.93
  -6   2   0  109.83    8.52
  -6   2   0  107.68    8.31
   4  -2   0   26.69    2.47
   4  -2   0   29.84    2.54
   4  -2   0   23.99    2.42
   4  -2   0   30.29    2.53
   4  -2   0   26.00    2.43
  -4   2   0   30.76    2.54
  -4   2   0   31.64    2.70
  -4   2   0   33.12    2.50
   2  -2   0   22.61    1.92
   2  -2   0   24.04    1.97
   2  -2   0   21.11    1.94
   2  -2   0   22.83    1.96
   2  -2   0   19.87    1.87
  -2   2   0   24.21    1.96
  -2   2   0   22.98    1.96
  -2   2   0   21.89    2.08
   0  -2   0    2.40    0.32
   0  -2   0    1.98    0.30
   0  -2   0    1.84    0.35
   0  -2   0    1.55    0.35
   0  -2   0    2.14    0.38
   0   2   0    1.46    0.32
   0   2   0    1.63    0.39
   0   2   0    2.75    0.45
  -6  -2   0   96.22    7.41
  -6  -2   0   87.43    7.23
  -6  -2   0   87.27    6.80
   6   2   0   82.68    6.81
   6   2   0   93.63    7.35
   6   2   0   75.34    7.17
  -8  -2   0   39.73    3.88
  -8  -2   0   45.92    3.98
  -8  -2   0   43.26    3.63
  -8  -2   0   43.92    3.86
   8   2   0   41.52    3.66
   8   2   0   50.57    3.81
   8   2   0   44.29    3.88
   8   2   0   48.22    3.88
 -10  -2   0   71.43    5.84
 -10  -2   0   68.37    5.36
 -10  -2   0   69.53    5.75
 -10  -2   0   65.01    5.67
 -10  -2   0   59.26    5.58
  10   2   0   71.56    5.71
  10   2   0   59.95    5.56
  10   2   0   64.27    5.38
  10   2   0   68.30    5.72
 -12  -2   0  242.68   20.92
 -12  -2   0  306.67   22.18
 -12  -2   0  260.15   22.66
 -12  -2   0  264.84   22.72
 -12  -2   0  283.07   22.22
  12   2   0  282.39   22.23
  12   2   0  239.27   20.93
  12   2   0  315.22   22.17
  12   2   0  252.34   22.70
  12   2   0  260.04   22.64
 -14  -2   0    0.41    0.74
 -14  -2   0    0.71    0.81
 -14  -2   0    1.35    0.85
 -14  -2   0    0.17    0.85
 -14  -2   0    0.82    0.66
  14   2   0   -0.31    0.81
  14   2   0    0.90    0.74
  14   2   0   -0.14    0.54
  14   2   0    1.20    0.88
  14   2   0    0.51    0.85
 -16  -2   0    4.05    0.92
 -16  -2   0    4.62    1.10
 -16  -2   0    3.74    1.15
 -16  -2   0    2.88    1.12
 -16  -2   0    4.56    1.21
  16   2   0    5.43    1.22
  16   2   0    4.00    1.16
  16   2   0    4.86    1.21
  16   2   0    4.30    1.10
 -18  -2   0  186.13   13.07
 -18  -2   0  171.81   14.11
 -18  -2   0  138.09   13.62
 -18  -2   0  157.13   13.74
 -18  -2   0  169.87   14.08
  18   2   0  157.20   13.75
  18   2   0  172.02   14.05
  18   2   0  172.76   14.11
  18   2   0  155.15   13.00
 -20  -2   0    8.82    1.62
 -20  -2   0    7.27    1.47
 -20  -2   0    5.99    1.25
 -20  -2   0    8.55    1.67
  20   2   0    8.89    1.56
  20   2   0    6.94    1.48
  20   2   0    7.78    1.50
  20   2   0   10.24    1.65
 -22  -2   0   33.43    3.58
 -22  -2   0   34.19    3.94
 -22  -2   0   36.70    3.61
 -22  -2   0   34.03    3.92
  22   2   0   35.36    3.91
  22   2   0   43.72    3.86
  22   2   0   34.39    3.88
  22   2   0   37.21    3.67
 -24  -2   0   10.31    1.81
 -24  -2   0   10.00    1.85
 -24  -2   0   16.28    2.38
 -24  -2   0   10.90    2.06
  24   2   0    9.96    1.94
  24   2   0   12.31    2.06
  24   2   0   10.38    1.86
  24   2   0   10.52    2.06
 -26  -2   0   28.69    3.25
 -26  -2   0   27.91    3.32
 -26  -2   0   31.80    3.61
 -26  -2   0   22.95    3.41
  26   2   0   34.58    3.50
  26   2   0   26.16    3.19
  26   2   0   29.77    3.47
  26   2   0   29.71    3.38
 -28  -2   0    0.89    1.27
 -28  -2   0    4.41    1.68
 -28  -2   0    5.50    1.54
 -28  -2   0    5.42    1.59
  28   2   0   10.40    1.96
  28   2   0    7.54    1.81
  28   2   0    4.57    1.57
  28   2   0    4.17    1.55
 -30  -2   0    7.92    1.78
 -30  -2   0   14.19    2.12
 -30  -2   0   10.35    2.28
  30   2   0   11.77    2.25
  30   2   0    8.60    1.95
  30   2   0    8.36    2.05
  30   2   0    8.54    2.06
 -32  -2   0   23.06    3.26
 -32  -2   0   18.49    2.73
 -32  -2   0   22.81    2.81
  32   2   0   17.92    2.84
  32   2   0   20.99    3.06
  32   2   0   18.76    2.90
  32   2   0   23.39    3.10
 -34  -2   0   30.17    4.05
 -34  -2   0   24.34    3.52
 -34  -2   0   31.96    3.64
  34   2   0   32.12    3.84
  34   2   0   31.64    3.87
  34   2   0   33.65    4.22
  34   2   0   31.39    3.79
 -36  -2   0   32.86    3.77
 -36  -2   0   25.66    3.85
 -36  -2   0   31.76    3.85
  36   2   0   26.94    3.93
  36   2   0   30.52    3.85
  36   2   0   30.47    3.84
 -38  -2   0    0.37    1.51
 -38  -2   0    2.42    1.09
 -38  -2   0    1.49    2.07
 -38  -2   0    0.81    1.54
  38   2   0    0.32    2.00
  38   2   0    0.27    1.72
  38   2   0   -0.73    1.43
 -40  -2   0   35.63    4.07
 -40  -2   0   32.86    4.62
 -40  -2   0   36.45    4.63
 -40  -2   0   31.58    4.07
  40   2   0   28.89    3.95
  40   2   0   29.16    4.05
  40   2   0   41.14    4.85
 -42  -2   0   18.39    3.19
 -42  -2   0   19.33    3.42
 -42  -2   0   18.74    3.34
  42   2   0   21.47    3.27
  42   2   0   20.96    3.62
  42   2   0   19.86    3.10
 -44  -2   0    8.07    3.10
 -44  -2   0    8.05    2.69
 -44  -2   0   11.24    2.31
  44   2   0    7.23    2.10
  44   2   0   10.21    2.63
  44   2   0    5.05    2.63
 -46  -2   0    4.31    2.30
 -46  -2   0    5.01    2.58
 -46  -2   0    5.58    2.20
  46   2   0    4.00    1.94
  46   2   0    5.20    2.60
  46   2   0    3.95    2.26
 -48  -2   0   14.84    3.00
  48   2   0   14.12    3.13
 -50  -2   0    2.13    2.03
  50   2   0   -0.40    2.23
 -52  -2   0    2.82    2.06
  52   2   0   -1.11    2.23
 -54  -2   0    7.22    2.54
  54   2   0    7.45    2.86
 -56  -2   0    0.47    1.86
  56   2   0    2.93    2.43
 -58  -2   0    5.27    2.58
  58   2   0   -0.28    2.34
 -60  -2   0   -2.18    2.14
  60   2   0   -0.28    2.32
 -62  -2   0    0.96    2.46
  62   2   0   -3.85    2.35
 -64  -2   0   10.75    3.11
  64   2   0    5.44    3.04
 -66  -2   0    2.36    2.41
  66   2   0    1.36    2.65
  68   2   0    0.46    2.60
  69  -3   0    2.64    3.27
  67  -3   0    9.28    3.74
  65  -3   0    4.00    3.07
  63  -3   0    7.22    3.31
  61  -3   0    5.31    3.16
  59  -3   0   -2.47    2.53
  57  -3   0    8.72    3.33
  55  -3   0   -1.20    2.45
  53  -3   0    0.08    2.59
 -53   3   0    3.93    2.03
  51  -3   0   -0.49    2.40
 -51   3   0    1.43    1.85
 -51   3   0    0.08    2.15
 -51   3   0    4.20    2.63
  49  -3   0    7.50    2.81
 -49   3   0    6.28    2.25
 -49   3   0    9.43    2.86
 -49   3   0    4.60    2.39
  47  -3   0    1.43    2.35
 -47   3   0    0.19    2.31
 -47   3   0   -0.27    2.01
 -47   3   0    2.46    1.90
  45  -3   0    0.44    2.21
  45  -3   0    0.52    2.53
 -45   3   0   -1.25    1.49
 -45   3   0   -0.30    1.97
 -45   3   0    3.14    2.40
  43  -3   0   36.68    5.32
  43  -3   0   27.44    4.27
  43  -3   0   33.48    4.39
 -43   3   0   29.78    4.26
 -43   3   0   34.88    4.24
 -43   3   0   32.98    4.61
  41  -3   0   13.53    2.98
  41  -3   0    9.86    2.45
  41  -3   0    9.68    2.72
 -41   3   0   10.05    2.72
 -41   3   0   11.57    2.86
 -41   3   0   10.17    2.37
 -41   3   0   12.81    2.51
  39  -3   0   14.47    3.02
  39  -3   0   22.74    3.31
  39  -3   0   14.70    2.81
 -39   3   0   13.21    2.62
 -39   3   0   14.12    2.61
 -39   3   0   17.08    3.28
 -39   3   0   13.16    2.83
  37  -3   0   -0.33    1.77
  37  -3   0    1.00    1.62
 -37   3   0    2.85    1.72
 -37   3   0    1.17    1.85
 -37   3   0   -0.19    1.26
 -37   3   0   -1.61    1.91
  35  -3   0    4.61    2.11
  35  -3   0    4.47    1.81
  35  -3   0    6.56    2.55
 -35   3   0    7.01    2.15
 -35   3   0    4.02    1.61
 -35   3   0    4.57    2.27
 -35   3   0    5.60    1.81
  33  -3   0   19.29    3.52
  33  -3   0   26.10    3.45
  33  -3   0   23.89    3.57
 -33   3   0   24.27    3.46
 -33   3   0   28.73    3.36
 -33   3   0   28.78    3.28
 -33   3   0   28.15    3.79
  31  -3   0    1.63    1.49
  31  -3   0    5.00    2.03
  31  -3   0    2.02    1.66
 -31   3   0   -0.15    1.79
 -31   3   0    0.12    1.12
 -31   3   0    0.26    1.57
 -31   3   0    1.76    1.38
  29  -3   0    0.16    1.27
  29  -3   0    0.38    1.34
  29  -3   0   -3.17    1.59
 -29   3   0    0.96    1.33
 -29   3   0    1.23    1.51
 -29   3   0   -1.36    1.57
 -29   3   0    1.45    1.16
  27  -3   0   16.93    2.76
  27  -3   0   19.18    2.68
  27  -3   0   18.65    2.90
 -27   3   0   18.31    2.50
 -27   3   0   20.91    2.96
 -27   3   0   18.28    2.68
 -27   3   0   21.17    2.61
  25  -3   0   21.91    2.73
  25  -3   0   25.43    3.08
  25  -3   0   19.28    2.86
  25  -3   0   24.77    3.13
 -25   3   0   23.12    3.05
 -25   3   0   19.26    2.57
 -25   3   0   21.83    2.90
 -25   3   0   23.33    2.73
  23  -3   0    0.61    1.24
  23  -3   0   -2.10    1.47
  23  -3   0   -1.18    1.17
  23  -3   0    0.20    0.92
 -23   3   0   -0.81    1.08
 -23   3   0    0.66    1.41
 -23   3   0   -0.49    0.91
 -23   3   0   -0.26    1.38
  21  -3   0    4.39    1.20
  21  -3   0    2.86    1.35
  21  -3   0    6.62    1.75
  21  -3   0    5.90    1.51
 -21   3   0    4.59    1.17
 -21   3   0    4.89    1.52
 -21   3   0    5.14    1.49
 -21   3   0    4.09    1.28
  19  -3   0  149.20   14.97
  19  -3   0  199.37   15.40
  19  -3   0  179.41   15.39
  19  -3   0  161.63   14.88
 -19   3   0  204.90   15.40
 -19   3   0  194.92   14.20
 -19   3   0  167.74   14.87
 -19   3   0  177.13   15.36
  17  -3   0   -0.27    0.94
  17  -3   0    1.69    1.10
  17  -3   0    0.17    0.69
  17  -3   0   -0.24    0.91
 -17   3   0    0.96    0.73
 -17   3   0   -0.08    1.00
 -17   3   0    1.97    0.94
 -17   3   0    0.53    0.94
  15  -3   0  104.15    9.23
  15  -3   0  119.85    9.28
  15  -3   0   99.46    8.91
  15  -3   0   97.76    9.05
 -15   3   0   93.06    8.45
 -15   3   0  111.73    9.22
 -15   3   0  104.45    8.90
 -15   3   0  116.92    9.24
  13  -3   0   44.14    3.72
  13  -3   0   34.62    3.56
  13  -3   0   44.12    3.72
  13  -3   0   36.54    3.45
 -13   3   0   40.51    3.69
 -13   3   0   31.18    3.30
 -13   3   0   36.84    3.41
  11  -3   0   48.42    4.58
  11  -3   0   64.17    4.77
  11  -3   0   50.17    4.69
  11  -3   0   52.03    4.50
 -11   3   0   59.89    4.72
 -11   3   0   43.02    4.48
 -11   3   0   55.16    4.65
 -11   3   0   47.76    4.31
 -11   3   0   49.63    4.44
   9  -3   0   22.89    2.07
   9  -3   0   16.52    1.90
   9  -3   0   17.03    1.81
   9  -3   0   22.49    2.13
  -9   3   0   17.11    1.84
  -9   3   0   19.57    1.92
  -9   3   0   15.95    1.86
  -9   3   0   19.13    2.07
  -9   3   0   19.99    2.01
   7  -3   0    4.25    0.82
   7  -3   0    5.39    0.73
   7  -3   0    5.36    0.86
   7  -3   0    6.04    0.85
  -7   3   0    7.58    0.95
  -7   3   0    4.33    0.74
  -7   3   0    5.91    0.86
  -7   3   0    3.90    0.71
  -7   3   0    3.06    0.62
  -7   3   0    6.78    0.99
   5  -3   0   17.15    1.66
   5  -3   0   18.84    1.72
   5  -3   0   19.84    1.91
   5  -3   0   18.17    1.69
   5  -3   0   13.53    1.54
   5  -3   0   19.20    1.71
   5  -3   0   14.06    1.55
  -5   3   0   17.68    1.86
  -5   3   0   17.62    1.59
  -5   3   0   16.42    1.66
  -5   3   0   16.39    1.58
  -5   3   0   19.44    1.69
   3  -3   0    2.68    0.54
   3  -3   0    3.77    0.67
   3  -3   0    3.59    0.75
   3  -3   0    3.52    0.56
   3  -3   0    2.66    0.49
   3  -3   0    2.49    0.44
  -3   3   0    2.76    0.50
  -3   3   0    3.06    0.40
  -3   3   0    3.44    0.63
  -3   3   0    2.94    0.70
  -3   3   0    3.40    0.61
  -3   3   0    1.42    0.36
   1  -3   0    8.96    1.08
   1  -3   0    7.57    0.99
   1  -3   0    9.99    1.10
   1  -3   0    8.98    1.00
   1  -3   0    7.74    0.92
   1  -3   0    8.74    0.86
   1  -3   0    8.60    0.92
  -1   3   0    6.34    0.94
  -1   3   0    8.46    0.84
  -1   3   0   11.01    1.10
  -1   3   0   10.30    0.96
  -1   3   0    9.40    1.08
  -1  -3   0    6.64    0.68
  -1  -3   0    7.51    0.86
  -1  -3   0    9.42    0.96
  -1  -3   0   10.62    1.05
  -1  -3   0    8.21    0.81
  -1  -3   0    8.35    0.88
  -1  -3   0    8.46    0.94
   1   3   0    7.49    0.89
   1   3   0    7.18    0.79
  -3  -3   0    3.44    0.57
  -3  -3   0    3.06    0.52
  -3  -3   0    3.81    0.53
  -3  -3   0    3.20    0.37
  -3  -3   0    3.84    0.61
  -3  -3   0    2.23    0.52
  -3  -3   0    2.33    0.47
   3   3   0    2.71    0.46
   3   3   0    2.74    0.50
   3   3   0    2.09    0.39
   3   3   0    2.94    0.45
  -5  -3   0   15.65    1.45
  -5  -3   0   15.49    1.50
  -5  -3   0   15.93    1.34
  -5  -3   0   17.02    1.56
  -5  -3   0   16.22    1.50
  -5  -3   0   15.84    1.48
   5   3   0   15.37    1.49
   5   3   0   16.01    1.38
   5   3   0   12.38    1.40
   5   3   0   13.24    1.39
   5   3   0   14.09    1.48
  -7  -3   0    4.12    0.74
  -7  -3   0    4.55    0.74
  -7  -3   0    4.81    0.80
  -7  -3   0    5.38    0.83
  -7  -3   0    4.90    0.69
  -7  -3   0    5.17    0.75
   7   3   0    5.98    0.87
   7   3   0    6.28    0.77
   7   3   0    4.11    0.77
   7   3   0    5.80    0.83
   7   3   0    6.13    0.73
  -9  -3   0   20.35    2.07
  -9  -3   0   22.84    1.91
  -9  -3   0   15.25    1.79
  -9  -3   0   20.71    1.95
  -9  -3   0   17.91    1.93
   9   3   0   18.08    1.87
   9   3   0   19.46    2.09
   9   3   0   19.43    1.90
   9   3   0   18.01    1.80
   9   3   0   19.35    1.99
 -11  -3   0   47.18    4.00
 -11  -3   0   50.59    4.28
 -11  -3   0   43.60    4.18
 -11  -3   0   52.17    4.32
 -11  -3   0   53.57    4.41
  11   3   0   47.60    4.39
  11   3   0   50.73    4.25
  11   3   0   42.77    4.12
  11   3   0   49.52    4.31
  11   3   0   45.67    4.03
 -13  -3   0   34.63    3.25
 -13  -3   0   35.61    3.37
 -13  -3   0   33.97    3.21
 -13  -3   0   35.63    3.40
 -13  -3   0   39.19    3.52
  13   3   0   35.40    3.31
  13   3   0   37.32    3.54
  13   3   0   34.38    3.40
  13   3   0   34.99    3.28
 -15  -3   0   96.01    8.60
 -15  -3   0  101.60    8.77
 -15  -3   0  104.86    8.85
 -15  -3   0   93.38    8.12
 -15  -3   0  108.01    8.58
  15   3   0  103.14    8.87
  15   3   0  105.43    8.70
  15   3   0   95.79    8.16
  15   3   0  101.96    8.70
 -17  -3   0    0.60    0.95
 -17  -3   0   -0.27    1.00
 -17  -3   0   -0.15    0.71
 -17  -3   0   -1.07    0.84
 -17  -3   0   -0.06    0.89
  17   3   0   -0.01    0.88
  17   3   0   -0.14    0.75
  17   3   0   -0.91    0.91
  17   3   0   -1.12    0.85
 -19  -3   0  143.91   12.57
 -19  -3   0  138.44   13.21
 -19  -3   0  163.79   13.73
 -19  -3   0  157.75   13.61
 -19  -3   0  167.53   13.40
  19   3   0  171.10   13.42
  19   3   0  172.43   13.70
  19   3   0  167.04   13.57
  19   3   0  147.21   12.60
 -21  -3   0    5.44    1.34
 -21  -3   0    4.26    1.40
 -21  -3   0    3.46    1.09
 -21  -3   0    5.68    1.49
  21   3   0    6.27    1.52
  21   3   0    4.44    1.34
  21   3   0    5.25    1.40
  21   3   0    4.92    1.30
 -23  -3   0    0.88    1.25
 -23  -3   0    0.71    1.00
 -23  -3   0   -0.56    1.11
 -23  -3   0   -1.54    1.36
  23   3   0   -0.73    1.16
  23   3   0   -1.49    1.13
  23   3   0    1.18    1.17
  23   3   0   -1.73    1.18
 -25  -3   0   19.07    2.81
 -25  -3   0   22.89    2.73
 -25  -3   0   22.97    3.06
 -25  -3   0   21.15    2.67
  25   3   0   23.86    2.85
  25   3   0   30.83    3.21
  25   3   0   20.18    2.80
  25   3   0   19.62    2.67
 -27  -3   0   15.18    2.42
 -27  -3   0   18.59    2.50
 -27  -3   0   19.84    2.72
 -27  -3   0   19.39    2.75
  27   3   0   18.71    2.63
  27   3   0   19.71    2.69
  27   3   0   19.33    2.69
  27   3   0   17.30    2.50
 -29  -3   0    1.09    1.21
 -29  -3   0    0.83    1.53
 -29  -3   0    1.31    1.31
 -29  -3   0   -0.59    1.49
  29   3   0   -1.02    1.29
  29   3   0    0.77    1.40
  29   3   0   -1.26    1.14
  29   3   0    0.54    1.37
 -31  -3   0   -0.49    1.60
 -31  -3   0    0.17    1.29
 -31  -3   0    0.70    1.53
 -31  -3   0    1.29    1.43
  31   3   0    1.25    1.65
  31   3   0    2.69    1.50
  31   3   0   -0.19    1.46
  31   3   0    1.14    1.62
 -33  -3   0   28.08    3.72
 -33  -3   0   19.93    3.34
 -33  -3   0   21.14    3.01
 -33  -3   0   23.25    3.18
  33   3   0   21.17    3.20
  33   3   0   21.38    3.31
  33   3   0   24.52    3.31
  33   3   0   26.07    3.25
 -35  -3   0   -0.69    1.84
 -35  -3   0    0.99    1.54
 -35  -3   0    3.26    1.66
 -35  -3   0    4.02    2.37
  35   3   0    5.29    2.18
  35   3   0    4.49    1.89
  35   3   0    2.34    1.98
  35   3   0    4.99    2.01
 -37  -3   0    0.28    1.77
 -37  -3   0   -0.53    2.17
 -37  -3   0    0.50    1.53
 -37  -3   0    1.16    1.61
  37   3   0    0.67    1.90
  37   3   0    0.86    1.83
  37   3   0    0.15    1.63
 -39  -3   0   14.95    2.57
 -39  -3   0   12.14    3.05
 -39  -3   0    4.24    1.74
 -39  -3   0   12.47    2.52
  39   3   0   11.33    2.62
  39   3   0   14.97    2.88
  39   3   0   15.08    2.67
 -41  -3   0    9.52    2.90
 -41  -3   0    9.41    2.45
  41   3   0   14.41    2.76
  41   3   0   12.17    2.74
  41   3   0   12.35    2.73
 -43  -3   0   31.39    4.29
 -43  -3   0   31.06    4.54
  43   3   0   32.29    4.36
  43   3   0   30.37    4.48
  43   3   0   35.53    4.49
 -45  -3   0   -0.77    1.71
 -45  -3   0   -3.92    2.18
  45   3   0   -5.39    1.93
  45   3   0   -0.36    2.09
  45   3   0   -0.53    1.67
 -47  -3   0    1.48    1.95
  47   3   0   -1.10    2.16
  47   3   0    0.78    1.62
  47   3   0   -1.72    1.95
 -49  -3   0    5.75    2.51
  49   3   0    6.33    2.52
 -51  -3   0    0.00    2.01
  51   3   0    1.86    2.24
 -53  -3   0    0.04    2.15
  53   3   0    4.24    2.58
 -55  -3   0    1.25    2.27
  55   3   0   -0.20    2.32
 -57  -3   0    5.49    2.68
  57   3   0    9.87    3.02
 -59  -3   0    1.91    2.45
  59   3   0    1.87    2.49
 -61  -3   0    6.37    2.70
  61   3   0   -1.51    2.26
 -63  -3   0    6.27    3.01
  63   3   0    9.73    3.34
 -65  -3   0   -1.89    2.44
  65   3   0   -0.26    2.51
 -67  -3   0    6.44    2.89
 -69  -3   0    6.61    3.24
  68  -4   0   -1.18    2.91
  66  -4   0    4.06    3.15
  64  -4   0    4.13    3.18
  62  -4   0    9.36    3.50
  60  -4   0    3.53    3.14
  58  -4   0    8.14    3.34
  56  -4   0   11.05    3.56
  54  -4   0    3.06    2.54
  52  -4   0   -0.31    2.56
 -52   4   0   -1.18    2.22
 -52   4   0    0.89    2.62
  50  -4   0   16.46    3.72
 -50   4   0   18.49    3.89
 -50   4   0   15.47    3.29
 -50   4   0   23.83    3.50
  48  -4   0    5.84    2.81
 -48   4   0    9.73    3.04
 -48   4   0    6.36    2.20
 -48   4   0   12.05    2.80
  46  -4   0    2.81    2.17
 -46   4   0    0.15    1.44
 -46   4   0    0.93    2.03
 -46   4   0    0.85    2.36
  44  -4   0   32.30    4.53
  44  -4   0   24.79    4.22
 -44   4   0   28.74    4.06
 -44   4   0   29.59    4.39
 -44   4   0   28.48    3.89
  42  -4   0   51.67    6.36
  42  -4   0   67.04    7.06
  42  -4   0   57.10    6.25
 -42   4   0   51.42    5.78
 -42   4   0   53.50    6.19
 -42   4   0   63.97    6.78
  40  -4   0    0.94    1.76
  40  -4   0   -1.45    1.85
  40  -4   0    5.64    2.36
 -40   4   0    1.20    2.19
 -40   4   0    0.75    1.64
 -40   4   0    2.15    2.04
 -40   4   0    1.17    1.44
  38  -4   0   -0.93    1.60
  38  -4   0   -0.27    2.13
  38  -4   0    0.86    1.73
 -38   4   0   -0.34    1.27
 -38   4   0    0.44    2.01
 -38   4   0    1.80    1.68
 -38   4   0   -1.09    1.78
  36  -4   0    2.09    1.93
  36  -4   0   -6.21    1.84
  36  -4   0    2.13    1.62
 -36   4   0   -0.37    2.00
 -36   4   0    0.00    1.24
 -36   4   0   -1.23    1.48
 -36   4   0   -0.97    1.70
  34  -4   0   12.92    2.41
  34  -4   0   10.15    2.52
  34  -4   0   11.87    2.86
 -34   4   0   14.28    2.69
 -34   4   0    9.48    2.34
 -34   4   0   12.90    2.17
 -34   4   0   10.01    2.24
  32  -4   0   59.12    6.04
  32  -4   0   60.81    6.34
  32  -4   0   59.68    5.98
 -32   4   0   60.47    5.53
 -32   4   0   60.50    6.29
 -32   4   0   53.23    5.52
 -32   4   0   56.88    5.97
  30  -4   0   54.92    5.50
  30  -4   0   43.58    5.37
  30  -4   0   52.47    5.66
 -30   4   0   51.33    5.04
 -30   4   0   58.61    5.07
 -30   4   0   50.84    5.47
 -30   4   0   57.65    5.72
  28  -4   0    8.46    2.27
  28  -4   0    8.43    1.94
  28  -4   0    7.61    2.01
 -28   4   0    8.15    1.93
 -28   4   0    9.81    1.68
 -28   4   0    9.38    2.23
 -28   4   0    9.47    1.80
  26  -4   0   12.25    2.00
  26  -4   0    5.14    1.67
  26  -4   0    4.36    1.32
  26  -4   0    5.40    1.75
 -26   4   0    6.32    1.39
 -26   4   0    2.20    1.48
 -26   4   0    5.53    1.51
 -26   4   0    3.82    1.76
  24  -4   0    7.02    1.82
  24  -4   0    2.29    1.55
  24  -4   0    2.68    1.55
  24  -4   0    3.79    1.32
 -24   4   0    5.55    1.24
 -24   4   0    4.95    1.74
 -24   4   0    4.94    1.62
 -24   4   0    7.45    1.48
  22  -4   0    4.31    1.19
  22  -4   0    4.79    1.46
  22  -4   0    2.21    1.39
  22  -4   0    4.85    1.52
 -22   4   0    4.51    1.54
 -22   4   0    4.43    1.15
 -22   4   0    1.98    1.29
 -22   4   0    1.73    1.31
  20  -4   0   73.67    7.87
  20  -4   0   80.07    8.00
  20  -4   0   86.53    7.68
  20  -4   0  105.40    8.12
 -20   4   0  104.59    8.07
 -20   4   0   83.67    7.63
 -20   4   0   96.18    7.44
 -20   4   0   84.28    8.02
  18  -4   0  112.18    9.95
  18  -4   0  115.13    9.81
  18  -4   0  112.01   10.13
 -18   4   0  113.67    9.74
 -18   4   0  130.10   10.12
 -18   4   0  116.22   10.10
 -18   4   0  109.28    9.30
  16  -4   0    0.97    1.19
  16  -4   0    1.57    0.97
  16  -4   0    0.55    1.16
  16  -4   0    0.79    0.78
 -16   4   0    1.26    1.15
 -16   4   0    1.46    1.08
 -16   4   0    2.16    0.85
 -16   4   0   -0.06    0.88
 -16   4   0    0.49    0.66
 -16   4   0    1.36    0.98
  14  -4   0    0.69    0.65
  14  -4   0    0.77    0.93
  14  -4   0   -0.80    0.83
  14  -4   0    0.75    0.89
 -14   4   0   -0.17    0.97
 -14   4   0    1.87    0.85
 -14   4   0    0.53    0.83
 -14   4   0    0.89    0.59
 -14   4   0    0.98    0.68
 -14   4   0    0.86    0.88
  12  -4   0  160.34   15.18
  12  -4   0  184.67   15.52
  12  -4   0  168.62   15.10
  12  -4   0  171.44   15.50
 -12   4   0  198.91   15.46
 -12   4   0  190.17   15.51
 -12   4   0  201.56   15.17
 -12   4   0  168.24   14.29
 -12   4   0  206.38   16.35
  10  -4   0    3.07    0.74
  10  -4   0    3.84    0.94
  10  -4   0    4.00    0.92
  10  -4   0    2.14    0.90
 -10   4   0    4.40    0.86
 -10   4   0    1.67    0.79
 -10   4   0    3.97    0.80
 -10   4   0    3.99    0.89
 -10   4   0    3.54    1.01
   8  -4   0   23.79    2.23
   8  -4   0   20.83    2.20
   8  -4   0   23.05    2.21
   8  -4   0   19.73    2.04
  -8   4   0   22.74    2.19
  -8   4   0   17.33    2.03
  -8   4   0   25.96    2.40
  -8   4   0   21.73    2.09
  -8   4   0   23.13    2.15
  -8   4   0   20.90    2.04
  -8   4   0   21.28    2.08
   6  -4   0   14.96    1.65
   6  -4   0   14.16    1.68
   6  -4   0   21.77    2.17
   6  -4   0   22.50    1.90
   6  -4   0   18.51    1.91
   6  -4   0   17.75    1.84
   6  -4   0   17.33    1.79
  -6   4   0   17.92    1.71
  -6   4   0   15.25    1.67
  -6   4   0   19.31    1.90
  -6   4   0   19.57    2.00
  -6   4   0   17.56    1.80
  -6   4   0   20.59    2.05
   4  -4   0    3.41    0.62
   4  -4   0    3.59    0.86
   4  -4   0    3.77    0.75
   4  -4   0    3.26    0.68
   4  -4   0    3.31    0.73
   4  -4   0    3.26    0.95
   4  -4   0    4.95    0.73
  -4   4   0    4.60    0.81
  -4   4   0    4.03    0.52
  -4   4   0    5.04    0.60
  -4   4   0    5.36    0.95
  -4   4   0    6.36    1.04
  -4   4   0    3.63    0.63
   2  -4   0   18.30    1.84
   2  -4   0   18.17    1.78
   2  -4   0   19.85    1.69
   2  -4   0   18.81    1.77
   2  -4   0   21.17    2.04
   2  -4   0   19.65    1.93
  -2   4   0   15.85    1.82
  -2   4   0   17.84    1.94
  -2   4   0   19.62    1.77
  -2   4   0   18.82    1.62
  -2   4   0   16.24    1.91
  -2   4   0   17.03    1.69
  -2   4   0   19.00    1.70
   0  -4   0  198.27   15.48
   0  -4   0  193.28   16.27
   0  -4   0  191.35   16.69
   0  -4   0  181.32   15.88
   0  -4   0  184.47   15.53
   0  -4   0  189.47   15.86
   0  -4   0  189.89   15.61
   0   4   0  191.17   15.49
   0   4   0  188.02   16.68
   0   4   0  173.68   15.45
   0   4   0  203.95   15.87
   0   4   0  197.33   16.28
   0   4   0  182.62   15.83
   0   4   0  196.34   15.59
  -2  -4   0   19.28    1.84
  -2  -4   0   18.38    1.87
  -2  -4   0   16.74    1.72
  -2  -4   0   20.33    1.74
  -2  -4   0   19.93    1.83
  -2  -4   0   16.43    1.47
  -2  -4   0   17.98    1.67
  -2  -4   0   18.09    1.83
   2   4   0   18.57    1.71
   2   4   0   18.70    1.74
   2   4   0   19.01    1.68
   2   4   0   19.59    1.89
   2   4   0   15.88    1.50
  -4  -4   0    4.47    0.69
  -4  -4   0    3.18    0.78
  -4  -4   0    3.78    0.69
  -4  -4   0    3.38    0.49
  -4  -4   0    3.56    0.80
  -4  -4   0    4.34    0.74
  -4  -4   0    4.14    0.75
  -4  -4   0    4.00    0.68
   4   4   0    4.49    0.60
   4   4   0    5.37    0.71
   4   4   0    4.53    0.76
   4   4   0    3.39    0.65
   4   4   0    3.93    0.64
  -6  -4   0   16.09    1.74
  -6  -4   0   18.12    1.56
  -6  -4   0   16.81    1.73
  -6  -4   0   19.04    1.84
  -6  -4   0   18.78    1.79
  -6  -4   0   19.46    1.82
   6   4   0   17.33    1.77
   6   4   0   15.07    1.66
   6   4   0   18.63    1.83
   6   4   0   14.71    1.67
   6   4   0   20.04    1.88
  -8  -4   0   21.17    1.89
  -8  -4   0   22.97    2.05
  -8  -4   0   21.99    2.14
  -8  -4   0   19.63    2.06
  -8  -4   0   20.40    2.03
  -8  -4   0   22.21    2.07
   8   4   0   20.30    2.04
   8   4   0   22.70    2.19
   8   4   0   16.72    1.90
   8   4   0   19.90    2.06
   8   4   0   20.82    1.99
 -10  -4   0    3.32    0.72
 -10  -4   0    4.34    0.87
 -10  -4   0    3.19    0.83
 -10  -4   0    3.65    0.75
 -10  -4   0    3.28    0.77
 -10  -4   0    4.25    0.80
  10   4   0    4.70    0.94
  10   4   0    0.88    0.82
  10   4   0    4.63    0.98
  10   4   0    3.32    0.72
 -12  -4   0  169.62   14.35
 -12  -4   0  163.89   13.25
 -12  -4   0  156.31   14.07
 -12  -4   0  181.18   14.07
 -12  -4   0  184.72   14.44
  12   4   0  172.13   14.32
  12   4   0  159.33   13.31
  12   4   0  173.71   14.14
  12   4   0  169.57   14.43
 -14  -4   0    0.55    0.75
 -14  -4   0    0.85    0.87
 -14  -4   0    1.79    0.75
 -14  -4   0    0.48    0.83
 -14  -4   0    1.21    0.76
  14   4   0    1.08    0.68
  14   4   0   -1.50    0.86
  14   4   0    0.76    0.94
  14   4   0    0.23    0.86
 -16  -4   0    1.55    0.88
 -16  -4   0    2.54    1.06
 -16  -4   0    1.72    0.90
 -16  -4   0    0.71    0.80
 -16  -4   0    3.01    1.19
  16   4   0    1.30    1.04
  16   4   0    1.35    0.94
  16   4   0    0.46    0.99
  16   4   0    1.99    0.90
 -18  -4   0  120.10    9.98
 -18  -4   0  101.49    9.59
 -18  -4   0  115.82    9.17
 -18  -4   0  115.24    9.86
 -18  -4   0  111.49    9.73
  18   4   0  110.89    9.95
  18   4   0  108.08    9.20
  18   4   0  121.02    9.77
  18   4   0  116.44    9.77
 -20  -4   0   82.97    7.28
 -20  -4   0   85.17    7.43
 -20  -4   0   73.55    6.71
 -20  -4   0   72.63    7.03
 -20  -4   0   82.37    7.19
  20   4   0   77.65    6.79
  20   4   0   88.23    7.41
  20   4   0   82.26    7.21
  20   4   0   83.06    7.17
 -22  -4   0    2.45    1.20
 -22  -4   0    5.35    1.48
 -22  -4   0    5.38    1.30
 -22  -4   0    4.08    1.51
  22   4   0    4.13    1.45
  22   4   0    4.93    1.43
  22   4   0    2.41    1.35
  22   4   0    4.24    1.22
 -24  -4   0    3.78    1.55
 -24  -4   0    5.51    1.31
 -24  -4   0    4.06    1.72
 -24  -4   0    6.87    1.49
  24   4   0    5.15    1.45
  24   4   0    5.87    1.60
  24   4   0    4.77    1.62
  24   4   0    4.61    1.49
 -26  -4   0    4.34    1.28
 -26  -4   0    4.31    1.41
 -26  -4   0    1.37    1.55
 -26  -4   0    5.31    1.60
  26   4   0    4.97    1.42
  26   4   0    2.38    1.52
  26   4   0    2.70    1.47
  26   4   0    5.45    1.56
 -28  -4   0    8.87    1.83
 -28  -4   0   10.69    1.86
 -28  -4   0    7.80    2.04
 -28  -4   0    9.18    2.09
  28   4   0    7.23    1.94
  28   4   0   12.72    2.19
  28   4   0    9.34    2.03
  28   4   0   10.49    1.83
 -30  -4   0   46.22    5.10
 -30  -4   0   48.77    4.71
 -30  -4   0   43.22    5.17
 -30  -4   0   44.08    4.66
  30   4   0   51.29    5.01
  30   4   0   49.75    4.95
  30   4   0   54.66    5.14
  30   4   0   41.15    4.72
 -32  -4   0   49.25    5.17
 -32  -4   0   49.77    5.12
 -32  -4   0   49.88    5.75
 -32  -4   0   46.84    5.54
  32   4   0   55.89    5.49
  32   4   0   51.25    5.28
  32   4   0   59.87    5.59
  32   4   0   59.13    5.54
 -34  -4   0    7.94    2.32
 -34  -4   0   12.34    2.75
 -34  -4   0    8.75    2.09
 -34  -4   0   10.69    2.23
  34   4   0   13.33    2.44
  34   4   0    9.48    2.14
  34   4   0    7.39    2.29
  34   4   0   13.99    2.49
 -36  -4   0    0.93    1.50
 -36  -4   0    0.32    1.59
 -36  -4   0   -2.09    1.77
 -36  -4   0    1.75    1.87
  36   4   0   -0.08    1.60
  36   4   0   -0.41    1.39
  36   4   0    1.24    1.70
 -38  -4   0    2.90    1.70
 -38  -4   0   -1.47    1.59
 -38  -4   0    0.84    2.14
 -38  -4   0    2.80    2.10
  38   4   0    1.97    1.80
  38   4   0    2.15    1.92
  38   4   0    0.68    1.63
 -40  -4   0   -2.09    2.01
 -40  -4   0   -0.60    1.60
 -40  -4   0   -0.87    1.99
 -40  -4   0    1.36    1.53
  40   4   0    1.20    1.78
  40   4   0    1.91    1.89
  40   4   0    0.40    1.91
 -42  -4   0   37.52    5.52
 -42  -4   0   43.97    5.74
 -42  -4   0   50.70    5.44
  42   4   0   54.11    5.83
  42   4   0   59.78    5.66
  42   4   0   44.48    5.57
 -44  -4   0   28.77    3.92
  44   4   0   23.07    3.66
  44   4   0   26.41    3.85
  44   4   0   23.16    3.91
 -46  -4   0    2.15    1.98
  46   4   0    0.27    1.85
  46   4   0    0.61    1.77
  46   4   0    1.40    1.99
 -48  -4   0    4.51    2.09
  48   4   0   10.23    2.75
 -50  -4   0   14.49    3.17
  50   4   0   12.82    3.21
 -52  -4   0    0.22    2.19
  52   4   0    0.71    2.26
 -54  -4   0    4.37    2.29
  54   4   0    4.93    2.54
 -56  -4   0   18.20    3.73
  56   4   0   14.48    3.56
 -58  -4   0    3.36    2.58
  58   4   0    1.37    2.45
 -60  -4   0    2.71    2.78
  60   4   0    6.50    2.85
 -62  -4   0   11.15    3.30
  62   4   0    7.26    3.14
 -64  -4   0   -0.91    2.53
 -66  -4   0    1.30    2.66
 -68  -4   0    3.44    3.11
  67  -5   0   -0.20    3.20
  65  -5   0   -1.18    3.12
  63  -5   0   10.34    3.74
  61  -5   0   21.25    4.56
  59  -5   0    3.67    3.39
  57  -5   0    5.06    3.32
  55  -5   0   41.17    6.09
  53  -5   0    1.91    2.84
 -53   5   0    2.27    2.82
  51  -5   0   34.51    5.38
 -51   5   0   36.29    4.77
 -51   5   0   41.95    5.44
  49  -5   0    1.27    2.58
 -49   5   0    3.28    2.64
 -49   5   0    0.84    1.97
  47  -5   0   -1.08    2.19
 -47   5   0   -1.01    1.91
 -47   5   0    1.88    2.52
  45  -5   0   41.01    5.90
 -45   5   0   68.50    6.67
 -45   5   0   49.55    5.79
 -45   5   0   45.90    5.12
  43  -5   0   24.61    4.17
  43  -5   0   26.54    4.16
 -43   5   0   27.40    3.63
 -43   5   0   30.29    3.99
 -43   5   0   26.74    4.23
  41  -5   0   18.31    3.77
  41  -5   0   14.28    2.94
  41  -5   0   18.08    3.52
 -41   5   0   18.96    3.43
 -41   5   0   18.07    3.17
 -41   5   0   17.53    2.77
 -41   5   0   22.30    3.10
  39  -5   0    5.99    2.55
  39  -5   0    7.21    2.27
  39  -5   0    9.44    2.68
 -39   5   0    6.35    1.74
 -39   5   0    5.10    1.88
 -39   5   0    3.28    2.10
 -39   5   0    8.86    2.59
  37  -5   0   27.88    4.03
  37  -5   0   30.51    4.03
  37  -5   0   26.78    3.83
 -37   5   0   27.37    3.71
 -37   5   0   23.50    3.36
 -37   5   0   26.18    3.40
 -37   5   0   32.32    4.14
  35  -5   0   -0.82    1.81
  35  -5   0   -0.63    1.50
 -35   5   0   -0.95    1.13
 -35   5   0    0.00    1.65
 -35   5   0   -0.96    1.37
 -35   5   0   -0.68    1.99
  33  -5   0   -3.85    1.70
  33  -5   0    0.91    1.49
  33  -5   0    2.95    1.95
 -33   5   0    5.78    1.87
 -33   5   0    4.36    1.67
 -33   5   0    1.71    2.00
 -33   5   0    3.52    1.33
  31  -5   0  210.24   17.37
  31  -5   0  197.37   17.25
  31  -5   0  162.03   16.87
 -31   5   0  206.79   15.92
 -31   5   0  192.11   17.12
 -31   5   0  227.15   17.34
 -31   5   0  188.70   16.62
  29  -5   0   57.73    5.67
  29  -5   0   45.92    5.60
  29  -5   0   65.61    5.95
 -29   5   0   49.76    5.58
 -29   5   0   60.98    5.85
 -29   5   0   53.50    5.19
 -29   5   0   57.68    5.27
  27  -5   0   14.94    2.23
  27  -5   0    7.00    1.79
  27  -5   0    4.62    1.86
  27  -5   0    6.80    1.51
 -27   5   0    5.98    1.68
 -27   5   0    8.74    1.73
 -27   5   0    5.27    1.38
 -27   5   0    3.08    1.71
  25  -5   0   68.95    6.37
  25  -5   0   85.21    6.83
  25  -5   0   60.66    6.61
  25  -5   0   56.27    6.65
 -25   5   0   82.81    6.28
 -25   5   0   65.00    6.91
 -25   5   0   81.69    6.83
 -25   5   0   71.22    6.30
 -25   5   0   68.94    6.66
  23  -5   0   95.48    7.83
  23  -5   0   74.86    7.41
  23  -5   0   76.82    7.68
  23  -5   0   87.31    7.82
 -23   5   0   95.86    7.79
 -23   5   0   79.70    7.36
 -23   5   0   89.84    8.21
 -23   5   0   80.77    7.72
 -23   5   0   82.58    7.19
 -23   5   0   89.81    7.42
  21  -5   0  117.44   11.38
  21  -5   0  119.87   11.17
  21  -5   0  131.10   11.60
  21  -5   0  149.74   11.62
 -21   5   0  140.97   11.17
 -21   5   0  115.74   11.06
 -21   5   0  125.83   10.65
 -21   5   0  138.85   12.15
 -21   5   0  136.09   11.53
 -21   5   0  147.39   11.53
  19  -5   0   52.31    4.93
  19  -5   0   43.62    4.91
  19  -5   0   55.35    5.05
  19  -5   0   45.74    4.62
 -19   5   0   48.52    4.57
 -19   5   0   55.29    4.69
 -19   5   0   54.35    5.14
 -19   5   0   52.80    4.87
 -19   5   0   52.58    4.94
 -19   5   0   51.19    4.55
  17  -5   0    4.42    1.37
  17  -5   0    4.98    1.51
  17  -5   0    5.15    1.30
  17  -5   0    5.66    1.13
 -17   5   0    3.75    1.25
 -17   5   0    4.38    1.15
 -17   5   0    3.70    1.22
 -17   5   0    5.70    1.23
 -17   5   0    6.14    1.56
 -17   5   0    5.66    1.04
  15  -5   0   85.82    6.90
  15  -5   0   70.43    6.73
  15  -5   0   68.23    6.51
  15  -5   0   67.42    6.67
 -15   5   0   80.36    6.68
 -15   5   0   86.25    6.64
 -15   5   0   79.03    6.77
 -15   5   0   70.05    6.24
 -15   5   0   74.98    7.13
  13  -5   0   33.12    3.45
  13  -5   0   31.06    3.13
  13  -5   0   30.91    3.29
  13  -5   0   31.10    3.24
 -13   5   0   29.59    3.02
 -13   5   0   34.58    3.18
 -13   5   0   35.79    3.24
 -13   5   0   36.19    3.29
 -13   5   0   38.40    3.65
  11  -5   0   61.94    5.63
  11  -5   0   57.85    5.76
  11  -5   0   68.06    5.83
  11  -5   0   75.71    5.93
 -11   5   0   61.21    5.78
 -11   5   0   65.42    5.72
 -11   5   0   63.88    5.37
 -11   5   0   66.00    5.71
 -11   5   0   70.20    6.22
 -11   5   0   70.27    5.77
   9  -5   0   17.84    1.70
   9  -5   0   13.61    1.52
   9  -5   0    9.14    1.28
   9  -5   0   10.89    1.47
  -9   5   0    9.45    1.12
  -9   5   0   12.52    1.38
  -9   5   0   11.14    1.29
  -9   5   0    9.77    1.36
  -9   5   0   12.07    1.66
  -9   5   0   12.83    1.55
  -9   5   0   12.20    1.70
   7  -5   0   77.33    7.75
   7  -5   0   98.56    8.02
   7  -5   0  109.47    8.00
   7  -5   0   83.48    7.77
   7  -5   0  107.03    8.56
   7  -5   0   85.30    7.85
   7  -5   0  102.78    8.02
  -7   5   0   83.74    7.32
  -7   5   0   98.30    7.93
  -7   5   0   93.49    7.69
  -7   5   0   91.06    7.96
  -7   5   0   98.26    8.32
  -7   5   0   91.72    7.89
  -7   5   0   99.99    8.48
   5  -5   0   35.87    3.35
   5  -5   0   31.34    3.05
   5  -5   0   28.50    2.87
   5  -5   0   40.08    3.19
   5  -5   0   35.34    3.06
   5  -5   0   31.48    3.00
  -5   5   0   32.46    3.28
  -5   5   0   32.59    2.97
  -5   5   0   32.21    3.05
  -5   5   0   35.65    3.28
  -5   5   0   32.87    2.80
  -5   5   0   31.09    2.86
   3  -5   0    0.21    0.56
   3  -5   0    0.75    0.64
   3  -5   0    1.34    0.52
   3  -5   0    0.04    0.62
   3  -5   0    1.43    0.93
   3  -5   0    0.63    0.81
  -3   5   0    1.43    0.39
  -3   5   0    0.81    0.47
  -3   5   0   -0.11    0.75
  -3   5   0   -0.27    0.67
  -3   5   0    3.53    0.93
   1  -5   0  152.83   13.14
   1  -5   0  157.19   12.33
   1  -5   0  150.23   12.12
   1  -5   0  143.69   12.19
   1  -5   0  149.08   12.42
   1  -5   0  145.95   12.46
  -1   5   0  150.71   12.26
  -1   5   0  140.88   12.08
  -1   5   0  152.66   12.81
  -1   5   0  145.04   12.12
  -1   5   0  142.23   13.08
  -1  -5   0  145.60   11.60
  -1  -5   0  137.65   11.75
  -1  -5   0  149.74   12.55
  -1  -5   0  147.11   11.89
  -1  -5   0  135.96   11.66
  -1  -5   0  140.22   11.92
   1   5   0  141.79   11.60
   1   5   0  146.84   12.24
   1   5   0  141.26   11.58
   1   5   0  130.41   10.86
  -3  -5   0    0.77    0.64
  -3  -5   0    1.01    0.53
  -3  -5   0    0.24    0.71
  -3  -5   0    0.83    0.60
  -3  -5   0    0.89    0.30
  -3  -5   0    0.38    0.48
  -3  -5   0    1.54    0.78
   3   5   0    0.90    0.53
   3   5   0    1.41    0.43
   3   5   0    0.76    0.40
   3   5   0    1.43    0.72
   3   5   0    0.96    0.47
   3   5   0    1.01    0.53
  -5  -5   0   31.51    3.01
  -5  -5   0   28.98    3.01
  -5  -5   0   33.17    2.91
  -5  -5   0   29.78    2.79
  -5  -5   0   30.71    2.87
  -5  -5   0   32.49    2.94
  -5  -5   0   32.75    2.53
  -5  -5   0   28.73    2.82
   5   5   0   32.03    2.99
   5   5   0   34.82    2.93
   5   5   0   30.12    2.61
   5   5   0   29.41    2.85
  -7  -5   0   86.06    7.61
  -7  -5   0   91.93    7.78
  -7  -5   0   95.53    7.77
  -7  -5   0   93.76    7.69
  -7  -5   0   87.90    7.97
  -7  -5   0   90.46    7.09
  -7  -5   0   80.71    7.60
   7   5   0   91.15    7.98
   7   5   0   98.07    7.76
   7   5   0   94.95    7.82
   7   5   0   89.38    7.18
  -9  -5   0   10.29    1.42
  -9  -5   0   11.30    1.38
  -9  -5   0   11.66    1.46
  -9  -5   0   12.00    1.23
  -9  -5   0   11.46    1.44
  -9  -5   0   12.16    1.46
   9   5   0   11.90    1.51
   9   5   0   13.31    1.46
   9   5   0   15.79    1.60
   9   5   0   10.07    1.37
 -11  -5   0   65.89    5.55
 -11  -5   0   59.63    5.00
 -11  -5   0   60.63    5.42
 -11  -5   0   59.16    5.39
 -11  -5   0   65.53    5.39
  11   5   0   65.72    5.55
  11   5   0   63.83    5.43
  11   5   0   60.92    5.41
  11   5   0   55.02    5.08
 -13  -5   0   37.03    3.11
 -13  -5   0   28.67    3.19
 -13  -5   0   33.90    3.12
 -13  -5   0   33.35    2.91
 -13  -5   0   31.85    3.33
  13   5   0   33.49    3.29
  13   5   0   30.36    3.16
  13   5   0   26.37    2.99
  13   5   0   30.99    3.04
 -15  -5   0   77.60    6.48
 -15  -5   0   64.29    6.30
 -15  -5   0   65.52    6.20
 -15  -5   0   78.17    5.92
 -15  -5   0   71.50    6.32
  15   5   0   81.13    6.39
  15   5   0   68.78    6.25
  15   5   0   67.21    5.96
  15   5   0   71.53    6.50
 -17  -5   0    3.39    1.24
 -17  -5   0    6.94    1.24
 -17  -5   0    6.79    1.46
 -17  -5   0    5.20    1.25
 -17  -5   0    5.72    1.23
  17   5   0    6.42    1.45
  17   5   0    6.26    1.35
  17   5   0    6.79    1.40
  17   5   0    5.05    1.14
 -19  -5   0   48.01    4.76
 -19  -5   0   50.39    4.45
 -19  -5   0   50.16    4.95
 -19  -5   0   54.40    4.68
 -19  -5   0   48.85    4.75
  19   5   0   42.63    4.54
  19   5   0   54.08    4.99
  19   5   0   48.34    4.63
  19   5   0   55.19    4.81
 -21  -5   0  120.04   10.53
 -21  -5   0  131.07   10.48
 -21  -5   0  123.73   10.80
 -21  -5   0  118.16    9.86
 -21  -5   0  112.52   10.63
  21   5   0  120.55   10.57
  21   5   0  126.22   10.56
  21   5   0  128.73   10.84
  21   5   0  119.30    9.95
 -23  -5   0   75.07    6.77
 -23  -5   0   74.97    7.30
 -23  -5   0   78.00    7.46
 -23  -5   0   88.41    7.20
  23   5   0   85.77    7.29
  23   5   0   80.00    6.88
  23   5   0   82.09    7.49
  23   5   0   79.16    7.19
 -25  -5   0   67.74    6.79
 -25  -5   0   75.17    6.39
 -25  -5   0   73.09    6.63
 -25  -5   0   70.10    6.96
  25   5   0   76.69    6.97
  25   5   0   75.94    6.81
  25   5   0   71.61    6.40
  25   5   0   73.88    6.66
 -27  -5   0    6.41    1.51
 -27  -5   0    5.84    1.75
 -27  -5   0    7.43    2.01
 -27  -5   0    6.41    1.70
  27   5   0    7.69    1.91
  27   5   0    6.97    1.75
  27   5   0    8.31    1.65
  27   5   0    7.41    1.81
 -29  -5   0   55.73    4.98
 -29  -5   0   47.47    4.99
 -29  -5   0   42.92    5.19
 -29  -5   0   42.01    5.38
  29   5   0   59.00    5.23
  29   5   0   51.74    5.34
  29   5   0   50.05    4.98
  29   5   0   54.44    5.13
 -31  -5   0  178.66   14.91
 -31  -5   0  164.59   15.26
 -31  -5   0  175.56   15.39
 -31  -5   0  169.10   14.09
  31   5   0  173.87   15.27
  31   5   0  180.32   14.26
  31   5   0  163.70   15.11
  31   5   0  187.27   15.05
 -33  -5   0    0.54    1.87
 -33  -5   0    4.94    1.70
 -33  -5   0    3.05    1.69
 -33  -5   0    3.20    1.83
  33   5   0    3.97    1.96
  33   5   0    3.25    1.67
  33   5   0    4.76    1.93
  33   5   0    3.37    1.83
 -35  -5   0    2.21    1.68
 -35  -5   0    1.71    1.82
 -35  -5   0    1.31    1.62
 -35  -5   0    0.56    2.01
  35   5   0   -0.66    1.50
  35   5   0    1.56    1.71
  35   5   0    1.95    1.85
  35   5   0    0.92    1.67
 -37  -5   0   26.59    3.77
 -37  -5   0   24.41    3.44
 -37  -5   0   30.74    3.53
 -37  -5   0   12.86    3.27
  37   5   0   23.86    3.49
  37   5   0   25.38    3.42
  37   5   0   28.13    3.64
 -39  -5   0    0.68    2.14
 -39  -5   0    3.36    1.91
 -39  -5   0    2.01    2.16
 -39  -5   0    6.19    2.01
  39   5   0    5.19    2.03
  39   5   0    5.53    2.16
  39   5   0    4.00    2.17
 -41  -5   0   12.37    3.35
 -41  -5   0   19.81    3.20
 -41  -5   0   14.55    3.18
  41   5   0   22.35    3.29
  41   5   0   17.06    3.02
  41   5   0   14.70    2.91
 -43  -5   0   31.65    4.16
  43   5   0   25.03    3.84
  43   5   0   20.81    3.56
  43   5   0   28.13    3.92
 -45  -5   0   41.19    5.19
  45   5   0   56.80    5.37
  45   5   0   31.45    4.71
  45   5   0   41.33    5.25
 -47  -5   0    0.19    2.01
  47   5   0   -1.09    1.73
  47   5   0   -1.10    1.96
 -49  -5   0    3.46    2.35
  49   5   0    1.65    2.27
 -51  -5   0   46.06    5.77
  51   5   0   42.96    5.63
 -53  -5   0   -0.11    2.44
  53   5   0    0.72    2.14
 -55  -5   0   40.53    5.59
  55   5   0   39.80    5.51
 -57  -5   0   -0.71    2.29
  57   5   0    1.85    2.46
 -59  -5   0   -0.14    2.55
 -61  -5   0   20.16    4.24
 -63  -5   0    1.86    2.87
 -65  -5   0    0.71    2.76
 -67  -5   0   -1.01    2.64
  66  -6   0    2.19    3.39
  64  -6   0    2.50    3.71
  62  -6   0    5.06    3.73
  60  -6   0    4.99    3.57
  58  -6   0    3.29    3.33
  56  -6   0    6.76    3.63
  54  -6   0    1.10    2.95
 -54   6   0    3.50    2.77
  52  -6   0   -0.74    2.82
 -52   6   0   -1.80    2.49
 -52   6   0    0.05    2.14
  50  -6   0   11.78    3.55
 -50   6   0    6.90    2.51
 -50   6   0    6.83    3.02
  48  -6   0    7.04    3.11
 -48   6   0    5.92    2.78
 -48   6   0    6.54    2.42
  46  -6   0   -1.72    2.41
 -46   6   0   -0.88    1.93
 -46   6   0   -0.13    2.37
  44  -6   0   26.88    4.54
 -44   6   0   31.58    4.16
 -44   6   0   31.94    4.36
  42  -6   0   49.42    7.03
  42  -6   0   62.21    6.94
 -42   6   0   70.27    6.90
 -42   6   0   64.77    6.51
 -42   6   0   61.01    7.09
 -42   6   0   59.46    6.14
  40  -6   0    1.23    2.30
  40  -6   0   -0.77    1.61
 -40   6   0   -1.02    2.58
 -40   6   0    0.41    1.20
 -40   6   0   -0.26    1.54
 -40   6   0    0.46    2.19
 -40   6   0   -0.54    1.81
  38  -6   0   -0.83    2.10
  38  -6   0    0.90    1.70
 -38   6   0    0.06    1.68
 -38   6   0    0.17    2.00
 -38   6   0    2.14    1.62
 -38   6   0    2.92    2.58
 -38   6   0    0.21    1.18
  36  -6   0   -1.47    1.92
  36  -6   0    0.05    1.53
 -36   6   0    0.76    1.60
 -36   6   0    2.18    1.91
 -36   6   0   -0.04    1.12
 -36   6   0    0.94    2.04
 -36   6   0   -1.51    1.89
  34  -6   0   14.17    2.46
  34  -6   0    6.75    2.46
  34  -6   0    7.39    2.27
 -34   6   0    8.13    1.76
 -34   6   0   11.71    2.51
 -34   6   0   10.08    2.27
 -34   6   0   10.92    2.61
 -34   6   0   11.35    2.22
  32  -6   0   33.98    4.95
  32  -6   0   46.16    5.19
  32  -6   0   46.57    4.91
 -32   6   0   44.16    4.88
 -32   6   0   49.72    4.53
 -32   6   0   43.13    4.34
 -32   6   0   40.39    5.00
 -32   6   0   50.58    5.08
  30  -6   0   17.70    3.08
  30  -6   0   16.23    2.75
  30  -6   0   18.12    3.10
 -30   6   0   20.75    3.31
 -30   6   0   19.59    2.55
 -30   6   0   21.10    2.49
 -30   6   0   17.78    2.74
 -30   6   0   19.30    2.82
  28  -6   0    3.87    1.94
  28  -6   0    4.28    1.63
  28  -6   0   11.17    2.07
  28  -6   0    5.18    1.52
 -28   6   0    5.01    1.75
 -28   6   0    6.52    2.04
 -28   6   0    5.15    1.28
 -28   6   0    8.44    1.74
 -28   6   0    8.46    1.84
  26  -6   0   11.22    2.18
  26  -6   0    9.36    2.25
  26  -6   0   10.90    2.05
  26  -6   0   11.98    1.86
 -26   6   0   10.81    2.01
 -26   6   0   11.96    2.27
 -26   6   0   10.09    1.63
 -26   6   0    9.20    1.96
 -26   6   0   13.48    1.99
  24  -6   0    6.78    2.08
  24  -6   0   12.96    2.14
  24  -6   0   11.39    1.85
  24  -6   0    8.80    2.17
 -24   6   0   12.28    2.23
 -24   6   0    8.64    1.89
 -24   6   0   14.33    1.96
 -24   6   0   13.19    1.92
 -24   6   0   12.17    1.67
 -24   6   0   10.70    1.80
  22  -6   0    0.39    0.92
  22  -6   0    0.38    1.17
  22  -6   0    1.52    1.35
  22  -6   0    2.06    1.22
 -22   6   0    1.20    0.95
 -22   6   0    0.36    1.18
 -22   6   0    0.45    1.36
 -22   6   0    1.46    1.13
 -22   6   0    0.78    0.76
 -22   6   0   -1.07    1.11
  20  -6   0   30.31    3.51
  20  -6   0   26.40    3.33
  20  -6   0   29.49    3.10
  20  -6   0   26.46    3.50
 -20   6   0   36.56    3.65
 -20   6   0   31.78    3.23
 -20   6   0   33.63    3.42
 -20   6   0   35.96    3.32
 -20   6   0   29.59    3.15
  18  -6   0   67.47    6.75
  18  -6   0   69.47    6.45
  18  -6   0   64.91    6.59
  18  -6   0   72.99    6.68
 -18   6   0   74.27    6.68
 -18   6   0   80.99    6.60
 -18   6   0   84.01    7.12
 -18   6   0   71.29    6.18
 -18   6   0   76.17    6.48
  16  -6   0    5.11    1.41
  16  -6   0    5.82    1.48
  16  -6   0    4.78    1.12
  16  -6   0    2.90    1.19
 -16   6   0    4.49    1.14
 -16   6   0    4.78    1.26
 -16   6   0    6.05    1.50
 -16   6   0    6.10    1.25
 -16   6   0    6.40    1.22
  14  -6   0    5.19    1.09
  14  -6   0    5.86    1.40
  14  -6   0    6.72    1.25
  14  -6   0    4.13    1.22
 -14   6   0    4.71    0.98
 -14   6   0    5.43    1.12
 -14   6   0    3.47    1.09
 -14   6   0    3.55    0.68
 -14   6   0    5.05    1.42
 -14   6   0    4.20    1.01
 -14   6   0    3.31    1.14
  12  -6   0  192.57   16.72
  12  -6   0  203.78   17.02
  12  -6   0  220.49   17.08
  12  -6   0  196.18   16.61
 -12   6   0  183.32   15.65
 -12   6   0  188.93   16.96
 -12   6   0  204.75   16.70
 -12   6   0  209.84   16.90
 -12   6   0  220.09   18.00
 -12   6   0  192.80   16.46
 -12   6   0  205.72   17.53
  10  -6   0    0.83    0.91
  10  -6   0    1.03    0.77
  10  -6   0    1.13    0.66
  10  -6   0    0.75    0.91
 -10   6   0    3.29    1.32
 -10   6   0    1.06    0.49
 -10   6   0    0.85    0.71
 -10   6   0    0.37    1.06
 -10   6   0    0.38    0.88
 -10   6   0    1.50    0.63
 -10   6   0    1.56    0.76
   8  -6   0   68.26    5.28
   8  -6   0   52.57    5.04
   8  -6   0   60.69    5.23
   8  -6   0   54.04    5.15
   8  -6   0   66.87    5.37
   8  -6   0   67.71    5.71
   8  -6   0   49.54    5.03
  -8   6   0   56.25    4.90
  -8   6   0   56.90    4.75
  -8   6   0   60.15    5.53
  -8   6   0   61.83    5.25
  -8   6   0   61.34    5.57
   6  -6   0   10.62    1.71
   6  -6   0   10.46    1.36
   6  -6   0   12.46    1.42
   6  -6   0   10.66    1.60
   6  -6   0   10.69    1.44
  -6   6   0    9.12    1.11
  -6   6   0   10.34    1.48
  -6   6   0   10.69    1.10
  -6   6   0    9.76    1.58
  -6   6   0   14.70    1.72
   4  -6   0   -0.31    0.88
   4  -6   0   -0.77    0.66
   4  -6   0    0.37    0.63
   4  -6   0    0.26    0.82
   4  -6   0   -0.54    0.67
   4  -6   0   -0.70    0.73
  -4   6   0   -0.11    0.82
  -4   6   0   -0.57    0.71
  -4   6   0   -0.78    0.35
  -4   6   0    1.32    1.06
   2  -6   0   13.87    1.65
   2  -6   0   17.72    1.85
   2  -6   0   16.30    1.78
   2  -6   0   20.31    2.03
   2  -6   0   16.21    1.82
   2  -6   0   17.44    2.12
  -2   6   0   20.42    2.19
  -2   6   0   14.36    1.51
  -2   6   0   16.10    1.96
  -2   6   0   16.64    1.93
   0  -6   0   75.80    6.82
   0  -6   0   76.85    7.04
   0  -6   0   88.40    7.51
   0  -6   0   83.13    7.02
   0  -6   0   77.61    6.92
   0  -6   0   90.57    7.13
   0   6   0   82.20    6.78
   0   6   0   85.06    7.32
  -2  -6   0   14.25    1.88
  -2  -6   0   15.32    1.71
  -2  -6   0   16.14    1.80
  -2  -6   0   14.04    1.67
  -2  -6   0   16.36    1.94
  -2  -6   0   16.03    1.60
   2   6   0   16.84    1.88
   2   6   0   13.96    1.37
   2   6   0   15.98    1.56
  -4  -6   0    0.11    0.65
  -4  -6   0   -0.03    0.35
  -4  -6   0   -0.96    0.73
  -4  -6   0    1.25    0.67
  -4  -6   0    0.28    0.80
  -4  -6   0    0.30    0.64
  -4  -6   0   -0.77    0.64
   4   6   0   -0.53    0.54
   4   6   0    0.58    0.63
   4   6   0   -0.37    0.72
   4   6   0   -0.57    0.48
   4   6   0    0.17    0.54
  -6  -6   0   10.07    1.37
  -6  -6   0    9.96    1.12
  -6  -6   0   11.78    1.55
  -6  -6   0   11.91    1.39
  -6  -6   0   11.57    1.38
  -6  -6   0   11.52    1.35
  -6  -6   0   10.91    1.55
   6   6   0    9.90    1.48
   6   6   0   12.58    1.42
   6   6   0   11.55    1.22
   6   6   0    9.82    1.28
  -8  -6   0   56.04    4.93
  -8  -6   0   50.96    4.82
  -8  -6   0   56.40    4.83
  -8  -6   0   60.37    4.91
  -8  -6   0   63.37    5.02
  -8  -6   0   54.55    4.42
   8   6   0   55.40    4.56
   8   6   0   52.74    4.86
   8   6   0   48.27    5.03
   8   6   0   57.68    4.99
 -10  -6   0    0.90    0.85
 -10  -6   0    0.40    0.82
 -10  -6   0    0.78    0.99
 -10  -6   0    0.76    0.60
 -10  -6   0   -0.28    0.67
 -10  -6   0    2.17    0.80
  10   6   0   -0.25    0.77
  10   6   0   -0.12    0.70
  10   6   0    1.02    0.85
  10   6   0    1.68    0.71
 -12  -6   0  185.41   16.30
 -12  -6   0  203.00   16.64
 -12  -6   0  212.51   16.35
 -12  -6   0  206.76   15.30
 -12  -6   0  196.49   16.70
  12   6   0  195.56   16.38
  12   6   0  185.34   16.71
  12   6   0  194.34   15.41
  12   6   0  194.20   16.61
 -14  -6   0    4.17    1.20
 -14  -6   0    3.10    0.90
 -14  -6   0    5.46    1.17
 -14  -6   0    4.20    1.22
 -14  -6   0    3.59    1.11
  14   6   0    3.59    1.20
  14   6   0    6.75    1.09
  14   6   0    6.09    1.33
  14   6   0    5.82    1.32
 -16  -6   0    5.38    1.22
 -16  -6   0    7.86    1.34
 -16  -6   0    4.32    1.31
 -16  -6   0    4.30    1.36
 -16  -6   0    4.80    1.13
  16   6   0    6.32    1.34
  16   6   0    5.05    1.33
  16   6   0    3.33    1.35
  16   6   0    5.70    1.10
 -18  -6   0   71.01    6.49
 -18  -6   0   71.50    6.34
 -18  -6   0   61.10    6.19
 -18  -6   0   71.70    5.85
 -18  -6   0   67.86    6.29
  18   6   0   76.40    6.38
  18   6   0   70.97    6.53
  18   6   0   70.69    6.01
  18   6   0   70.76    6.25
 -20  -6   0   29.11    3.16
 -20  -6   0   31.74    3.45
 -20  -6   0   30.27    3.35
 -20  -6   0   29.39    3.18
 -20  -6   0   26.34    2.96
  20   6   0   27.83    3.05
  20   6   0   31.05    3.28
  20   6   0   27.76    3.10
  20   6   0   32.89    3.47
 -22  -6   0    1.75    1.13
 -22  -6   0    0.30    1.08
 -22  -6   0    1.36    1.20
 -22  -6   0    0.50    1.32
 -22  -6   0    3.58    1.42
  22   6   0   -0.72    1.27
  22   6   0    3.15    1.40
  22   6   0    1.09    1.19
  22   6   0    0.35    0.90
 -24  -6   0    9.26    1.82
 -24  -6   0   13.60    2.02
 -24  -6   0   10.23    2.05
 -24  -6   0    9.99    1.77
  24   6   0   12.05    1.98
  24   6   0   11.46    1.75
  24   6   0   13.33    2.09
  24   6   0   12.72    2.17
 -26  -6   0   10.93    1.93
 -26  -6   0   10.75    2.11
 -26  -6   0    9.82    1.84
 -26  -6   0    9.67    1.84
  26   6   0   14.82    2.25
  26   6   0   10.51    1.79
  26   6   0    8.96    1.94
  26   6   0    9.16    2.07
 -28  -6   0    9.15    1.82
 -28  -6   0    6.09    1.80
 -28  -6   0   10.24    2.18
 -28  -6   0    6.22    1.74
  28   6   0    7.43    1.58
  28   6   0    5.93    1.88
  28   6   0    6.14    1.88
  28   6   0    4.48    1.75
 -30  -6   0   19.25    3.13
 -30  -6   0   18.47    2.77
 -30  -6   0   12.87    2.65
 -30  -6   0   18.31    2.62
  30   6   0   22.20    2.72
  30   6   0   18.76    2.89
  30   6   0   16.69    2.67
  30   6   0   25.49    3.11
 -32  -6   0   33.40    4.65
 -32  -6   0   49.06    4.65
 -32  -6   0   39.83    5.03
 -32  -6   0   44.11    4.67
  32   6   0   44.84    4.69
  32   6   0   46.23    4.69
  32   6   0   48.98    4.83
  32   6   0   44.04    4.98
 -34  -6   0    5.89    2.11
 -34  -6   0   11.21    2.34
 -34  -6   0    6.56    2.52
 -34  -6   0   10.74    2.17
  34   6   0   13.62    2.49
  34   6   0   11.87    2.16
  34   6   0    4.62    2.11
  34   6   0   11.82    2.35
 -36  -6   0    0.71    1.67
 -36  -6   0    0.25    1.98
 -36  -6   0   -0.58    1.45
 -36  -6   0   -2.40    1.58
  36   6   0    1.22    1.74
  36   6   0   -0.33    1.52
  36   6   0    0.70    1.59
 -38  -6   0   -0.84    2.38
 -38  -6   0   -1.21    1.46
 -38  -6   0    0.79    1.96
 -38  -6   0    0.12    1.72
  38   6   0    2.99    1.87
  38   6   0    1.39    1.84
  38   6   0    1.11    1.62
 -40  -6   0   -2.76    1.61
 -40  -6   0   -1.14    2.32
  40   6   0   -0.27    1.74
  40   6   0   -0.94    1.71
  40   6   0    0.12    1.73
 -42  -6   0   66.92    6.81
  42   6   0   57.76    6.82
  42   6   0   63.90    6.82
  42   6   0   72.94    6.85
 -44  -6   0   34.38    4.41
  44   6   0   29.98    4.07
  44   6   0   25.89    3.89
  44   6   0   28.37    4.09
 -46  -6   0   -1.90    2.01
  46   6   0   -2.11    1.89
  46   6   0   -0.83    1.74
  46   6   0   -1.74    2.05
 -48  -6   0    3.59    2.51
  48   6   0    4.30    2.33
 -50  -6   0   11.81    3.13
  50   6   0    7.03    2.69
 -52  -6   0    1.15    2.52
  52   6   0    1.60    2.35
 -54  -6   0    2.06    2.62
 -56  -6   0   10.74    3.30
 -58  -6   0    3.87    2.53
 -60  -6   0    2.12    2.75
 -62  -6   0    7.85    3.37
 -64  -6   0    3.01    2.86
 -66  -6   0    2.73    3.21
  65  -7   0    4.81    3.56
  63  -7   0    2.43    3.60
  61  -7   0    1.05    3.48
  59  -7   0   -3.59    3.00
  57  -7   0    3.71    3.56
 -57   7   0    9.76    3.32
  55  -7   0    1.25    3.33
 -55   7   0   -0.34    2.60
  53  -7   0   -3.60    2.72
 -53   7   0    0.27    2.23
 -53   7   0   -1.75    2.42
  51  -7   0    0.53    2.99
 -51   7   0    1.42    2.54
 -51   7   0   -1.00    1.96
  49  -7   0    4.60    3.30
 -49   7   0    7.82    2.42
 -49   7   0    2.01    2.64
  47  -7   0   -0.47    2.62
 -47   7   0   -2.40    1.90
 -47   7   0    1.68    2.29
  45  -7   0    3.06    2.76
 -45   7   0    0.24    1.93
 -45   7   0    2.47    2.30
  43  -7   0   22.91    4.14
 -43   7   0   19.61    3.31
 -43   7   0   26.86    3.73
  41  -7   0    5.08    2.96
 -41   7   0    7.82    2.15
 -41   7   0    7.33    2.31
 -41   7   0    7.20    2.32
  39  -7   0    9.45    2.97
  39  -7   0    0.50    2.43
  39  -7   0   12.43    2.69
 -39   7   0   12.02    2.21
 -39   7   0    8.21    2.85
 -39   7   0   11.06    2.39
 -39   7   0   10.57    2.55
  37  -7   0   -2.56    1.79
  37  -7   0    1.94    1.70
  37  -7   0   -0.37    2.17
 -37   7   0   -0.05    1.79
 -37   7   0    1.46    1.75
 -37   7   0    0.48    1.57
 -37   7   0   -0.49    1.10
 -37   7   0    0.54    2.25
  35  -7   0    0.09    2.10
  35  -7   0    0.89    1.63
 -35   7   0    1.41    1.57
 -35   7   0    1.40    1.68
 -35   7   0    1.55    2.48
 -35   7   0   -0.80    0.95
 -35   7   0   -2.64    1.58
  33  -7   0    7.42    2.53
  33  -7   0    4.86    2.24
  33  -7   0   13.43    2.43
 -33   7   0    9.11    2.15
 -33   7   0    9.79    2.05
 -33   7   0   11.10    2.90
 -33   7   0   11.02    2.21
 -33   7   0   11.91    1.86
  31  -7   0   -4.60    1.80
  31  -7   0   -1.80    1.26
  31  -7   0   -4.15    1.59
 -31   7   0   -0.07    0.94
 -31   7   0   -0.75    1.49
 -31   7   0    0.01    2.09
 -31   7   0   -0.91    1.29
 -31   7   0   -2.15    1.50
  29  -7   0   -2.49    1.66
  29  -7   0   -0.09    1.28
  29  -7   0    2.08    1.94
  29  -7   0    0.93    1.11
 -29   7   0    1.04    1.38
 -29   7   0    0.56    1.35
 -29   7   0    0.85    2.09
 -29   7   0   -0.16    0.86
 -29   7   0   -1.74    1.28
  27  -7   0    0.66    1.26
  27  -7   0    1.93    1.66
  27  -7   0    1.28    1.56
  27  -7   0    0.88    1.17
 -27   7   0    0.29    1.36
 -27   7   0    2.43    1.71
 -27   7   0    1.91    1.43
 -27   7   0    2.89    1.39
 -27   7   0    2.66    0.91
 -27   7   0    2.71    1.03
  25  -7   0    4.39    1.79
  25  -7   0    3.65    1.24
  25  -7   0    4.37    1.48
  25  -7   0   -3.88    1.45
 -25   7   0    2.43    0.82
 -25   7   0    3.68    1.39
 -25   7   0    0.83    1.92
 -25   7   0   -0.25    0.79
 -25   7   0    2.53    1.33
 -25   7   0    2.19    1.38
  23  -7   0   -2.12    1.02
  23  -7   0   -0.22    1.43
  23  -7   0   -0.29    0.96
 -23   7   0   -0.08    0.27
 -23   7   0   -1.54    1.09
 -23   7   0   -2.87    1.08
 -23   7   0   -2.11    1.56
 -23   7   0   -0.60    1.09
  21  -7   0    6.61    1.49
  21  -7   0   -1.14    1.40
  21  -7   0    4.10    1.15
  21  -7   0    5.05    1.61
 -21   7   0    4.52    1.32
 -21   7   0    3.37    1.81
 -21   7   0    4.25    1.23
 -21   7   0    4.90    1.37
  19  -7   0   30.56    3.14
  19  -7   0   27.17    3.27
  19  -7   0   22.82    2.87
  19  -7   0   32.83    3.41
 -19   7   0   29.89    3.05
 -19   7   0   29.05    3.12
 -19   7   0   27.99    3.32
 -19   7   0   27.09    2.96
  17  -7   0   12.04    2.07
  17  -7   0   14.48    1.95
  17  -7   0   13.39    2.11
  17  -7   0   12.86    1.83
 -17   7   0   14.72    1.91
 -17   7   0   13.61    2.41
 -17   7   0   11.93    1.74
 -17   7   0   16.13    1.79
 -17   7   0   13.82    1.57
 -17   7   0   15.71    1.74
  15  -7   0   14.64    1.89
  15  -7   0   12.23    1.99
  15  -7   0   15.07    1.84
  15  -7   0   10.58    1.99
 -15   7   0   14.18    1.72
 -15   7   0   13.01    1.49
 -15   7   0   12.55    1.81
 -15   7   0   14.36    2.17
 -15   7   0   15.20    2.20
 -15   7   0   15.32    1.63
  13  -7   0   23.99    2.42
  13  -7   0   23.08    2.59
  13  -7   0   18.24    2.20
  13  -7   0   19.25    2.46
 -13   7   0   18.50    1.98
 -13   7   0   23.25    2.21
 -13   7   0   20.28    2.36
 -13   7   0   18.15    2.60
 -13   7   0   27.77    2.57
 -13   7   0   19.26    2.13
 -13   7   0   26.22    2.72
  11  -7   0    9.60    1.61
  11  -7   0   10.92    1.70
  11  -7   0   13.23    1.64
  11  -7   0    9.21    1.44
 -11   7   0   15.23    2.00
 -11   7   0   13.35    1.95
 -11   7   0   10.38    1.22
 -11   7   0   11.27    1.37
 -11   7   0   10.44    1.71
   9  -7   0   48.95    4.61
   9  -7   0   54.18    4.76
   9  -7   0   47.91    4.47
   9  -7   0   61.85    4.72
   9  -7   0   46.04    4.47
   9  -7   0   52.88    4.64
  -9   7   0   55.09    4.72
  -9   7   0   55.27    5.05
  -9   7   0   46.95    4.26
  -9   7   0   50.68    4.90
  -9   7   0   47.36    4.16
   7  -7   0    2.42    0.87
   7  -7   0    2.03    1.10
   7  -7   0    3.90    0.99
   7  -7   0    3.68    1.49
   7  -7   0    1.82    0.96
   7  -7   0    2.05    0.75
  -7   7   0    2.56    0.52
  -7   7   0    2.33    0.64
  -7   7   0    1.33    0.91
  -7   7   0    2.93    1.14
  -7   7   0    2.34    1.16
   5  -7   0    0.86    0.84
   5  -7   0    1.49    1.14
   5  -7   0    2.12    0.85
   5  -7   0    1.24    0.70
   5  -7   0    1.22    0.85
   5  -7   0    0.66    1.02
   5  -7   0    2.05    0.91
  -5   7   0    1.00    1.03
  -5   7   0    0.80    1.22
  -5   7   0    2.02    0.46
  -5   7   0    0.83    0.87
   3  -7   0   24.79    2.67
   3  -7   0   26.87    2.69
   3  -7   0   30.07    2.73
   3  -7   0   30.81    3.18
   3  -7   0   25.58    2.86
   3  -7   0   24.77    2.53
  -3   7   0   27.46    3.04
  -3   7   0   27.45    2.37
  -3   7   0   24.27    2.99
  -3   7   0   31.13    2.89
   1  -7   0    0.13    0.74
   1  -7   0   -0.10    0.65
   1  -7   0   -0.12    0.93
   1  -7   0   -0.31    0.67
   1  -7   0    0.56    0.96
   1  -7   0    0.31    0.73
  -1   7   0   -0.73    0.89
  -1   7   0   -0.69    0.42
  -1  -7   0   -0.33    0.84
  -1  -7   0    0.17    0.70
  -1  -7   0   -0.36    0.71
  -1  -7   0   -0.52    0.63
  -1  -7   0    0.10    0.76
  -1  -7   0   -1.56    1.00
   1   7   0    0.44    0.54
   1   7   0   -0.73    0.79
  -3  -7   0   26.34    2.80
  -3  -7   0   26.70    2.61
  -3  -7   0   30.93    2.69
  -3  -7   0   24.54    2.50
  -3  -7   0   27.61    2.61
  -3  -7   0   27.23    2.87
   3   7   0   25.23    2.23
   3   7   0   23.24    2.76
   3   7   0   27.33    2.45
  -5  -7   0    0.59    0.73
  -5  -7   0    2.31    0.74
  -5  -7   0    1.74    0.46
  -5  -7   0    0.83    0.76
  -5  -7   0    2.96    0.85
  -5  -7   0    1.85    1.06
  -5  -7   0    1.55    1.01
   5   7   0    1.79    0.87
   5   7   0    0.32    0.69
   5   7   0    1.08    0.62
   5   7   0    2.45    0.80
  -7  -7   0    1.76    0.52
  -7  -7   0    3.56    1.12
  -7  -7   0    3.58    0.92
  -7  -7   0    2.16    1.10
  -7  -7   0    2.63    0.86
  -7  -7   0    2.53    0.91
  -7  -7   0    3.09    0.90
   7   7   0    2.95    0.86
   7   7   0    1.62    0.76
   7   7   0    1.90    0.72
   7   7   0    2.12    1.00
   7   7   0    3.59    0.97
  -9  -7   0   54.48    4.68
  -9  -7   0   47.95    3.99
  -9  -7   0   48.53    4.74
  -9  -7   0   51.01    4.47
  -9  -7   0   49.09    4.52
  -9  -7   0   51.24    4.45
  -9  -7   0   44.42    4.36
   9   7   0   46.01    4.39
   9   7   0   49.44    4.15
   9   7   0   55.46    4.60
   9   7   0   46.67    4.66
 -11  -7   0   10.18    1.55
 -11  -7   0   11.33    1.27
 -11  -7   0   11.61    1.65
 -11  -7   0   13.14    1.63
 -11  -7   0   10.87    1.72
 -11  -7   0   11.61    1.60
  11   7   0   13.13    1.72
  11   7   0   10.15    1.44
  11   7   0   11.69    1.54
 -13  -7   0   21.56    2.45
 -13  -7   0   23.30    2.11
 -13  -7   0   20.81    2.37
 -13  -7   0   22.55    2.44
 -13  -7   0   20.92    2.44
 -13  -7   0   21.11    2.53
  13   7   0   24.10    2.59
  13   7   0   20.63    2.44
  13   7   0   19.14    2.32
  13   7   0   19.76    2.26
 -15  -7   0   15.02    1.87
 -15  -7   0   11.87    1.83
 -15  -7   0   14.71    1.98
 -15  -7   0   13.96    1.95
 -15  -7   0   14.52    1.64
  15   7   0   14.89    2.01
  15   7   0   17.21    2.17
  15   7   0   13.52    1.86
  15   7   0   14.27    1.80
 -17  -7   0   15.72    2.03
 -17  -7   0   13.95    2.10
 -17  -7   0   14.81    2.10
 -17  -7   0   16.05    2.03
 -17  -7   0   14.96    1.76
  17   7   0   13.05    1.94
  17   7   0   15.81    2.18
  17   7   0   10.99    1.94
  17   7   0   16.87    1.93
 -19  -7   0   27.05    3.13
 -19  -7   0   31.12    3.39
 -19  -7   0   28.34    2.92
 -19  -7   0   26.00    3.22
 -19  -7   0   30.25    3.15
  19   7   0   28.59    3.04
  19   7   0   31.39    3.22
  19   7   0   27.02    2.98
  19   7   0   30.51    3.37
 -21  -7   0    3.75    1.28
 -21  -7   0    1.77    1.37
 -21  -7   0    4.23    1.20
 -21  -7   0    4.17    1.44
 -21  -7   0    4.57    1.54
  21   7   0    4.94    1.20
  21   7   0    4.56    1.56
  21   7   0    4.19    1.33
  21   7   0    4.30    1.52
 -23  -7   0    0.16    1.37
 -23  -7   0   -0.85    1.08
 -23  -7   0    0.40    1.08
 -23  -7   0   -1.33    1.09
  23   7   0   -0.76    0.90
  23   7   0   -1.12    1.27
  23   7   0   -1.96    1.20
  23   7   0    0.64    1.21
 -25  -7   0    1.47    1.43
 -25  -7   0    3.85    1.34
 -25  -7   0    4.38    1.76
 -25  -7   0    2.41    1.34
  25   7   0    3.94    1.60
  25   7   0    2.78    1.60
  25   7   0    3.27    1.57
  25   7   0    2.75    1.30
 -27  -7   0    0.21    1.20
 -27  -7   0    2.67    1.47
 -27  -7   0    2.73    1.50
 -27  -7   0    0.90    1.73
  27   7   0    2.70    1.65
  27   7   0    1.86    1.23
  27   7   0   -0.19    1.56
  27   7   0    1.49    1.49
 -29  -7   0    0.94    1.33
 -29  -7   0   -1.75    1.74
 -29  -7   0    0.74    1.36
 -29  -7   0   -0.54    1.32
  29   7   0   -0.24    1.32
  29   7   0   -1.84    1.51
  29   7   0    0.53    1.15
  29   7   0   -0.21    1.52
 -31  -7   0   -1.67    1.36
 -31  -7   0    0.88    1.59
 -31  -7   0    1.17    1.88
 -31  -7   0    0.77    1.55
  31   7   0   -0.52    1.23
  31   7   0    2.25    1.55
  31   7   0   -3.00    1.66
  31   7   0    0.36    1.59
 -33  -7   0    3.21    2.27
 -33  -7   0   10.99    2.27
 -33  -7   0   10.72    2.37
 -33  -7   0    5.57    1.97
  33   7   0    6.59    2.12
  33   7   0   12.06    2.26
  33   7   0   11.35    2.06
 -35  -7   0   -3.81    2.04
 -35  -7   0   -1.25    1.61
 -35  -7   0   -1.50    1.63
 -35  -7   0   -0.13    1.64
  35   7   0    2.25    1.83
  35   7   0    3.49    1.60
  35   7   0    0.95    1.62
 -37  -7   0    0.68    2.22
 -37  -7   0    1.05    1.70
 -37  -7   0    1.88    1.65
 -37  -7   0    0.31    1.82
  37   7   0    0.29    1.54
  37   7   0    1.66    1.71
  37   7   0   -0.18    1.64
 -39  -7   0   12.08    2.53
 -39  -7   0   10.11    3.18
  39   7   0   12.67    2.39
  39   7   0   12.21    2.72
  39   7   0   13.15    2.67
 -41  -7   0    9.19    2.52
  41   7   0    7.68    2.39
  41   7   0    8.16    2.37
  41   7   0    4.78    2.01
 -43  -7   0   22.52    3.64
  43   7   0   17.96    3.12
  43   7   0   14.89    3.12
  43   7   0   22.80    3.45
 -45  -7   0    3.39    2.34
  45   7   0    3.27    2.02
  45   7   0    3.25    2.02
  45   7   0    1.81    2.05
 -47  -7   0   -1.43    2.19
  47   7   0   -1.90    1.64
 -49  -7   0    6.17    2.78
 -51  -7   0    1.66    2.51
 -53  -7   0   -0.02    2.54
 -55  -7   0   -1.72    2.44
 -57  -7   0    9.30    3.44
 -59  -7   0   -0.57    2.73
 -61  -7   0    0.21    2.77
 -63  -7   0    1.34    2.95
 -65  -7   0   -1.77    2.74
  64  -8   0    2.94    3.97
  62  -8   0    4.92    3.94
  60  -8   0    0.72    3.80
  58  -8   0    1.75    3.71
 -58   8   0    0.80    2.42
  56  -8   0    5.62    3.75
 -56   8   0   -3.31    1.86
 -56   8   0    2.01    2.56
  54  -8   0    0.34    3.25
 -54   8   0    0.65    2.31
 -54   8   0    0.64    2.12
  52  -8   0   -0.25    3.77
 -52   8   0   -0.62    2.22
 -52   8   0   -0.39    2.27
  50  -8   0   -0.96    3.01
 -50   8   0    0.43    2.14
 -50   8   0    0.97    2.19
  48  -8   0    4.87    3.57
 -48   8   0    6.88    2.40
 -48   8   0   11.50    2.70
  46  -8   0    6.85    3.24
 -46   8   0    4.31    2.05
 -46   8   0    2.31    2.21
  44  -8   0   -0.49    2.65
 -44   8   0   -0.70    1.95
 -44   8   0    1.25    1.77
  42  -8   0   11.71    3.34
 -42   8   0   11.32    2.51
 -42   8   0   14.46    2.69
  40  -8   0    6.07    3.01
 -40   8   0   15.81    2.71
 -40   8   0   11.18    2.37
 -40   8   0   15.61    2.68
  38  -8   0    1.41    2.38
 -38   8   0    3.01    1.72
 -38   8   0    3.42    1.89
 -38   8   0    2.35    1.79
  36  -8   0   17.77    3.18
  36  -8   0   20.74    3.73
 -36   8   0   18.69    2.87
 -36   8   0   12.89    3.25
 -36   8   0   19.24    2.71
 -36   8   0   19.26    2.83
  34  -8   0    1.31    1.63
  34  -8   0    2.51    1.59
  34  -8   0    0.52    2.06
 -34   8   0    1.38    1.73
 -34   8   0    0.37    1.48
 -34   8   0   -0.96    1.46
 -34   8   0    4.16    2.74
  32  -8   0    1.12    2.02
  32  -8   0    2.94    1.71
  32  -8   0    1.30    2.08
 -32   8   0    3.52    1.17
 -32   8   0    3.97    1.66
 -32   8   0    5.07    1.68
 -32   8   0    2.36    1.63
 -32   8   0    2.03    1.13
 -32   8   0    2.59    2.46
  30  -8   0   -3.62    1.66
  30  -8   0   -1.10    1.76
  30  -8   0    3.91    1.42
  30  -8   0    1.99    1.49
 -30   8   0    5.24    2.29
 -30   8   0    0.18    1.49
 -30   8   0    1.83    1.45
 -30   8   0    0.22    0.52
 -30   8   0    1.67    1.42
 -30   8   0    0.68    0.45
  28  -8   0   16.71    2.60
  28  -8   0   13.33    2.20
  28  -8   0   13.95    2.77
  28  -8   0    8.75    2.57
 -28   8   0   16.69    2.29
 -28   8   0   11.43    2.63
 -28   8   0   15.70    2.21
 -28   8   0   17.48    2.41
  26  -8   0    4.58    1.49
  26  -8   0    9.72    1.95
  26  -8   0    6.61    2.14
  26  -8   0    3.31    1.90
 -26   8   0    9.44    1.71
 -26   8   0   12.00    2.57
 -26   8   0    8.17    1.62
 -26   8   0    7.95    1.77
  24  -8   0    1.83    1.29
  24  -8   0    1.15    1.20
  24  -8   0    3.84    1.73
  24  -8   0    5.23    1.96
 -24   8   0    3.09    1.35
 -24   8   0    1.40    0.87
 -24   8   0    2.36    1.31
 -24   8   0    3.34    1.29
 -24   8   0    3.65    1.89
  22  -8   0   31.10    4.01
  22  -8   0   35.05    3.75
  22  -8   0   32.03    3.94
  22  -8   0   30.43    3.55
 -22   8   0   37.72    3.49
 -22   8   0   36.56    3.57
 -22   8   0   38.45    3.60
 -22   8   0   34.86    3.67
 -22   8   0   33.99    3.23
 -22   8   0   34.42    4.17
  20  -8   0    1.05    1.05
  20  -8   0    2.29    1.40
  20  -8   0    0.09    0.96
  20  -8   0   -1.07    1.31
 -20   8   0   -1.08    1.02
 -20   8   0    0.49    0.67
 -20   8   0   -1.08    0.96
 -20   8   0   -0.35    1.48
 -20   8   0   -0.70    0.90
 -20   8   0   -0.16    1.36
  18  -8   0   45.73    4.89
  18  -8   0   55.87    5.25
  18  -8   0   55.26    4.89
  18  -8   0   42.87    4.65
 -18   8   0   57.89    5.35
 -18   8   0   50.24    4.79
 -18   8   0   48.49    4.40
 -18   8   0   53.33    5.21
 -18   8   0   53.01    4.66
 -18   8   0   52.32    4.48
  16  -8   0    8.06    1.67
  16  -8   0    8.12    1.44
  16  -8   0   11.39    1.66
  16  -8   0    9.34    1.84
 -16   8   0    7.72    1.05
 -16   8   0    7.38    1.32
 -16   8   0    7.15    1.79
 -16   8   0    7.85    1.41
 -16   8   0    8.24    1.74
  14  -8   0    0.14    0.91
  14  -8   0   -0.23    1.11
  14  -8   0    0.55    1.14
  14  -8   0    0.17    0.75
 -14   8   0    0.94    0.81
 -14   8   0   -1.39    1.19
 -14   8   0   -0.40    0.48
 -14   8   0   -1.05    1.35
  12  -8   0   78.39    6.07
  12  -8   0   64.88    5.89
  12  -8   0   63.09    5.76
  12  -8   0   70.04    5.96
 -12   8   0   64.94    5.35
 -12   8   0   76.24    6.45
 -12   8   0   63.14    6.30
 -12   8   0   56.11    5.46
  10  -8   0    9.57    1.38
  10  -8   0    7.93    1.36
  10  -8   0   12.49    1.65
  10  -8   0    9.04    1.49
  10  -8   0   10.61    1.61
 -10   8   0   10.40    1.82
 -10   8   0    9.18    1.16
 -10   8   0    9.26    1.02
 -10   8   0    8.45    1.77
   8  -8   0   -0.40    1.10
   8  -8   0    0.44    0.74
   8  -8   0    1.74    1.61
   8  -8   0    0.73    0.95
   8  -8   0   -0.75    0.97
   8  -8   0    1.36    0.94
  -8   8   0    1.62    1.18
  -8   8   0    0.65    1.17
  -8   8   0    1.17    0.42
  -8   8   0    2.69    0.61
   6  -8   0   53.38    5.24
   6  -8   0   65.73    5.36
   6  -8   0   56.38    5.30
   6  -8   0   64.81    5.60
   6  -8   0   68.33    5.84
   6  -8   0   48.87    5.07
  -6   8   0   67.39    5.78
  -6   8   0   59.16    5.65
  -6   8   0   56.61    4.87
   4  -8   0   13.49    1.57
   4  -8   0   11.35    2.20
   4  -8   0   10.51    1.54
   4  -8   0   12.61    1.67
   4  -8   0   12.09    1.92
   4  -8   0    9.34    1.43
  -4   8   0   12.17    1.95
  -4   8   0   12.18    1.17
  -4   8   0   10.79    1.83
   2  -8   0   17.27    1.80
   2  -8   0   12.47    2.05
   2  -8   0   14.99    1.81
   2  -8   0   13.49    1.62
   2  -8   0   13.35    1.65
   2  -8   0   14.55    2.14
  -2   8   0   15.17    2.03
  -2   8   0   13.02    1.38
   0  -8   0    0.91    0.86
   0  -8   0    0.25    0.79
   0  -8   0   -0.13    1.05
   0  -8   0    0.66    0.73
   0  -8   0    0.12    0.66
   0  -8   0   -0.15    1.01
   0   8   0    2.02    1.05
   0   8   0   -0.86    0.51
  -2  -8   0   13.85    1.60
  -2  -8   0   14.67    2.13
  -2  -8   0   12.97    1.63
  -2  -8   0   17.49    1.81
  -2  -8   0   12.88    2.08
  -2  -8   0   13.23    1.75
   2   8   0   12.55    1.91
   2   8   0   12.53    1.49
  -4  -8   0   11.76    1.55
  -4  -8   0   14.38    1.67
  -4  -8   0   11.55    1.52
  -4  -8   0   12.81    1.92
  -4  -8   0   12.16    1.65
  -4  -8   0   10.07    1.88
   4   8   0   11.12    1.75
   4   8   0   11.76    1.21
   4   8   0   13.13    1.48
  -6  -8   0   64.31    5.52
  -6  -8   0   56.32    5.14
  -6  -8   0   50.61    5.06
  -6  -8   0   58.98    5.17
  -6  -8   0   58.94    5.40
  -6  -8   0   53.84    5.01
   6   8   0   53.84    5.14
   6   8   0   66.07    5.04
   6   8   0   58.20    4.65
   6   8   0   53.90    5.36
  -8  -8   0    1.39    0.89
  -8  -8   0    3.23    1.22
  -8  -8   0    1.48    0.96
  -8  -8   0    1.36    0.55
  -8  -8   0    2.01    0.95
  -8  -8   0    3.34    0.95
  -8  -8   0   -0.19    1.28
   8   8   0    2.68    0.76
   8   8   0    1.37    0.81
   8   8   0   -0.66    0.78
   8   8   0    2.02    1.08
   8   8   0    1.78    0.93
 -10  -8   0    9.26    1.52
 -10  -8   0    9.57    1.88
 -10  -8   0    7.20    1.40
 -10  -8   0   11.28    1.49
 -10  -8   0   12.49    1.57
 -10  -8   0   11.23    1.70
 -10  -8   0    7.49    1.08
  10   8   0    9.53    1.36
  10   8   0   11.53    1.52
  10   8   0    8.72    1.59
  10   8   0    9.36    1.53
  10   8   0    9.45    1.31
 -12  -8   0   60.94    5.63
 -12  -8   0   57.71    5.48
 -12  -8   0   59.38    5.70
 -12  -8   0   63.02    4.98
 -12  -8   0   66.31    5.56
 -12  -8   0   61.92    5.88
 -12  -8   0   57.65    5.45
  12   8   0   63.49    5.18
  12   8   0   59.02    5.46
  12   8   0   63.94    5.71
 -14  -8   0    0.13    0.96
 -14  -8   0   -0.30    0.67
 -14  -8   0    1.17    0.91
 -14  -8   0    0.43    0.90
 -14  -8   0   -0.21    0.92
 -14  -8   0    0.23    1.11
  14   8   0   -2.26    0.87
  14   8   0    0.19    0.78
  14   8   0   -0.35    1.05
  14   8   0    0.58    0.28
 -16  -8   0    7.77    1.58
 -16  -8   0    7.70    1.25
 -16  -8   0   10.56    1.94
 -16  -8   0    7.16    1.55
 -16  -8   0    6.81    1.52
 -16  -8   0   11.04    1.58
  16   8   0    9.25    1.41
  16   8   0    6.25    1.50
  16   8   0    7.46    1.53
  16   8   0    9.78    1.72
 -18  -8   0   58.31    5.20
 -18  -8   0   55.24    4.49
 -18  -8   0   53.22    4.96
 -18  -8   0   48.65    4.89
 -18  -8   0   48.25    4.88
 -18  -8   0   47.67    5.05
  18   8   0   53.62    5.22
  18   8   0   54.95    4.96
  18   8   0   49.32    4.82
  18   8   0   51.48    4.72
 -20  -8   0   -1.22    1.12
 -20  -8   0   -0.66    0.99
 -20  -8   0   -0.77    0.95
 -20  -8   0    0.48    1.40
 -20  -8   0   -1.58    1.29
  20   8   0   -0.70    0.94
  20   8   0   -1.04    1.27
  20   8   0    0.97    1.28
  20   8   0   -2.46    1.01
 -22  -8   0   33.67    3.62
 -22  -8   0   30.65    3.79
 -22  -8   0   29.32    3.60
 -22  -8   0   34.94    3.32
 -22  -8   0   28.73    3.70
  22   8   0   33.21    3.51
  22   8   0   33.34    3.82
  22   8   0   33.41    3.48
  22   8   0   41.91    3.80
 -24  -8   0    0.74    1.62
 -24  -8   0    2.99    1.30
 -24  -8   0    2.29    1.49
 -24  -8   0    1.81    1.28
  24   8   0    2.14    1.37
  24   8   0    1.40    1.54
  24   8   0    2.10    1.09
  24   8   0    0.78    1.53
 -26  -8   0    7.01    2.04
 -26  -8   0    5.91    1.63
 -26  -8   0   11.80    1.88
 -26  -8   0    8.55    1.91
  26   8   0    9.69    1.61
  26   8   0    5.27    1.88
  26   8   0    8.17    1.81
  26   8   0    6.63    1.93
 -28  -8   0   14.10    2.40
 -28  -8   0   12.36    2.59
 -28  -8   0   13.49    2.12
 -28  -8   0    8.89    1.96
  28   8   0   11.81    2.33
  28   8   0   13.55    2.14
  28   8   0   13.98    2.45
  28   8   0   14.14    2.32
 -30  -8   0    1.30    1.45
 -30  -8   0   -0.33    1.92
 -30  -8   0   -0.82    1.39
 -30  -8   0    1.40    1.61
  30   8   0    4.28    1.66
  30   8   0   -0.17    1.53
  30   8   0    1.10    1.30
 -32  -8   0    2.10    1.68
 -32  -8   0    5.45    1.91
 -32  -8   0    2.68    1.65
 -32  -8   0   -1.59    2.00
  32   8   0    3.57    1.47
  32   8   0    2.36    1.71
  32   8   0    3.34    1.84
 -34  -8   0    1.14    1.70
 -34  -8   0    2.29    2.18
 -34  -8   0    0.78    1.48
 -34  -8   0    2.52    1.74
  34   8   0    1.84    1.49
  34   8   0    0.50    1.69
  34   8   0    0.97    1.77
 -36  -8   0   19.93    3.51
 -36  -8   0   15.99    2.72
 -36  -8   0   18.62    3.12
  36   8   0   18.59    3.08
  36   8   0   19.95    2.87
  36   8   0   16.27    2.96
 -38  -8   0    5.41    2.15
 -38  -8   0    2.56    1.82
  38   8   0    3.31    1.65
  38   8   0    1.81    1.87
  38   8   0    3.09    2.11
 -40  -8   0   13.20    2.87
  40   8   0   10.00    2.66
  40   8   0   12.65    2.91
  40   8   0   12.43    2.49
 -42  -8   0   20.38    3.44
  42   8   0   16.98    3.07
  42   8   0   16.67    3.04
 -44  -8   0    3.52    2.27
  44   8   0    0.46    1.78
  44   8   0    1.65    1.93
 -46  -8   0    3.48    2.56
  46   8   0    0.53    1.89
  46   8   0    3.42    2.09
 -48  -8   0   11.62    3.19
  48   8   0   10.17    2.76
 -50  -8   0    1.04    2.50
 -52  -8   0   -0.41    2.59
 -54  -8   0    0.15    2.69
 -56  -8   0    1.46    2.89
 -58  -8   0   -1.64    2.60
 -60  -8   0   -1.58    2.81
 -62  -8   0   -1.20    2.68
 -64  -8   0    3.37    3.28
  61  -9   0    5.48    4.31
  59  -9   0    0.20    4.18
 -59   9   0    3.27    2.41
  57  -9   0    2.21    3.67
 -57   9   0   -1.50    1.83
 -57   9   0   -0.13    2.28
  55  -9   0    4.62    3.81
 -55   9   0    5.25    2.48
  53  -9   0   -1.29    3.71
 -53   9   0    5.07    2.32
  51  -9   0    2.92    3.39
 -51   9   0    4.22    2.26
 -51   9   0    2.75    2.05
  49  -9   0    8.47    3.73
 -49   9   0    7.01    2.44
 -49   9   0    9.72    2.62
  47  -9   0   -1.43    3.22
 -47   9   0    0.56    1.99
 -47   9   0   -0.20    1.88
  45  -9   0   -0.88    3.07
 -45   9   0    0.50    1.92
 -45   9   0    2.92    1.90
  43  -9   0   20.24    4.28
 -43   9   0   20.42    3.08
 -43   9   0   21.17    3.14
  41  -9   0    6.45    3.08
 -41   9   0    4.05    1.85
 -41   9   0    2.68    1.90
 -41   9   0    4.80    1.97
  39  -9   0   10.81    3.24
 -39   9   0   10.62    2.38
 -39   9   0    9.29    2.10
 -39   9   0    8.36    2.13
  37  -9   0    0.47    2.47
 -37   9   0   -1.25    1.43
 -37   9   0   -0.14    1.51
 -37   9   0    0.57    1.51
  35  -9   0   10.96    2.87
 -35   9   0    7.40    1.90
 -35   9   0    4.37    1.69
 -35   9   0    3.44    1.80
  33  -9   0   15.48    3.26
 -33   9   0   15.98    2.40
 -33   9   0   12.88    2.48
 -33   9   0   16.78    2.32
  31  -9   0   48.44    4.71
  31  -9   0   38.01    4.90
 -31   9   0   38.00    4.44
 -31   9   0   42.01    4.26
 -31   9   0   33.34    5.10
 -31   9   0   43.36    4.31
  29  -9   0   -0.45    1.18
  29  -9   0   -1.32    1.90
 -29   9   0   -0.52    1.32
 -29   9   0    2.71    2.26
 -29   9   0    0.37    1.29
 -29   9   0    0.51    1.36
  27  -9   0   -0.25    1.78
  27  -9   0    0.36    1.22
 -27   9   0    0.45    1.31
 -27   9   0   -1.09    1.85
 -27   9   0   -0.84    1.23
 -27   9   0   -4.30    1.56
 -27   9   0    0.16    1.17
 -27   9   0   -0.26    1.20
  25  -9   0    5.13    2.06
  25  -9   0    5.15    1.55
  25  -9   0    3.60    1.38
 -25   9   0    7.11    1.34
 -25   9   0    2.86    1.96
 -25   9   0    4.04    1.42
 -25   9   0    4.40    1.05
 -25   9   0    4.75    1.42
 -25   9   0    7.06    2.05
  23  -9   0   33.58    3.31
  23  -9   0   24.20    3.42
  23  -9   0   27.76    3.16
 -23   9   0   23.57    3.52
 -23   9   0   25.48    2.61
 -23   9   0   24.91    2.82
 -23   9   0   23.77    3.49
 -23   9   0   31.02    3.00
  21  -9   0    1.17    1.03
  21  -9   0   -1.20    1.34
  21  -9   0    0.50    1.17
 -21   9   0   -0.70    0.65
 -21   9   0   -1.06    0.95
 -21   9   0   -0.08    1.74
 -21   9   0   -0.55    1.52
  19  -9   0   39.94    4.05
  19  -9   0   36.28    4.14
  19  -9   0   37.93    3.90
 -19   9   0   40.94    3.51
 -19   9   0   41.93    4.41
 -19   9   0   43.12    3.68
 -19   9   0   35.70    4.35
  17  -9   0    7.53    1.53
  17  -9   0    8.38    1.73
  17  -9   0    8.38    1.52
 -17   9   0    6.03    1.85
 -17   9   0    7.98    0.99
 -17   9   0    4.75    1.86
 -17   9   0    7.50    1.31
  15  -9   0   -0.49    1.45
  15  -9   0   -0.24    0.91
  15  -9   0   -0.86    1.17
  15  -9   0    0.10    0.85
 -15   9   0   -0.57    0.74
 -15   9   0   -0.36    1.39
 -15   9   0   -0.39    0.47
 -15   9   0   -0.74    1.41
  13  -9   0   53.58    5.02
  13  -9   0   64.94    5.29
  13  -9   0   50.48    4.86
  13  -9   0   48.86    5.03
 -13   9   0   50.32    5.34
 -13   9   0   54.08    4.43
 -13   9   0   52.65    5.44
  11  -9   0   81.81    7.59
  11  -9   0   84.72    7.47
  11  -9   0  100.62    7.83
  11  -9   0   77.41    7.40
  11  -9   0   89.10    7.68
 -11   9   0   81.19    8.07
 -11   9   0   95.69    8.23
 -11   9   0   85.47    6.85
   9  -9   0    9.37    1.65
   9  -9   0    9.07    1.47
   9  -9   0    6.48    1.62
   9  -9   0    9.22    1.95
   9  -9   0    8.20    1.40
   9  -9   0   12.12    1.64
  -9   9   0   10.56    2.00
  -9   9   0   11.26    1.06
  -9   9   0   12.81    2.22
   7  -9   0   18.46    2.83
   7  -9   0   17.67    2.29
   7  -9   0   17.90    2.59
   7  -9   0   18.78    2.27
   7  -9   0   17.07    2.10
   7  -9   0   21.50    2.38
  -7   9   0   15.71    2.55
  -7   9   0   31.16    2.89
   5  -9   0    1.17    0.87
   5  -9   0    1.70    1.02
   5  -9   0    0.45    1.05
   5  -9   0    2.23    1.43
   5  -9   0    1.03    1.07
   5  -9   0    2.21    1.59
   5  -9   0    3.49    1.10
  -5   9   0    7.24    1.69
  -5   9   0    2.46    1.30
   3  -9   0    9.30    1.65
   3  -9   0   10.22    2.03
   3  -9   0   10.66    2.13
   3  -9   0   11.26    1.59
   3  -9   0   12.02    1.52
   3  -9   0   10.64    1.55
  -3   9   0   10.37    1.90
   1  -9   0   61.43    6.03
   1  -9   0   62.58    5.50
   1  -9   0   62.52    5.65
   1  -9   0   68.97    5.73
   1  -9   0   65.24    5.72
  -1   9   0   58.62    6.03
  -1  -9   0   65.17    5.87
  -1  -9   0   69.65    5.89
  -1  -9   0   63.47    6.08
  -1  -9   0   63.62    5.82
  -1  -9   0   60.62    5.68
  -1  -9   0   78.57    6.51
   1   9   0   62.88    6.21
  -3  -9   0   14.46    2.25
  -3  -9   0   11.33    1.74
  -3  -9   0   12.82    1.63
  -3  -9   0   12.20    1.59
  -3  -9   0   11.89    2.10
  -3  -9   0   14.02    1.76
   3   9   0   11.72    1.40
   3   9   0   13.54    2.02
  -5  -9   0    2.48    0.96
  -5  -9   0    3.78    1.41
  -5  -9   0    3.05    1.12
  -5  -9   0    1.48    0.95
  -5  -9   0    2.61    1.00
  -5  -9   0    1.05    1.32
   5   9   0    2.83    1.25
   5   9   0    2.53    0.73
  -7  -9   0   18.57    2.15
  -7  -9   0   18.01    2.09
  -7  -9   0   14.67    2.42
  -7  -9   0   17.41    2.47
  -7  -9   0   23.01    2.25
  -7  -9   0   17.12    2.18
   7   9   0   17.75    1.97
   7   9   0   14.52    2.26
  -9  -9   0   10.71    1.18
  -9  -9   0   12.12    1.66
  -9  -9   0    9.18    2.05
  -9  -9   0   12.80    1.93
  -9  -9   0   10.12    1.67
  -9  -9   0   11.20    1.63
  -9  -9   0    9.61    1.57
   9   9   0   11.44    1.51
   9   9   0   11.82    1.92
 -11  -9   0   79.66    7.34
 -11  -9   0   91.81    7.49
 -11  -9   0   89.40    7.91
 -11  -9   0   83.12    7.60
 -11  -9   0   87.09    6.76
 -11  -9   0   81.55    7.57
 -11  -9   0   80.06    7.48
  11   9   0   89.57    7.35
  11   9   0   84.17    6.90
  11   9   0   83.50    7.40
  11   9   0   86.94    7.60
 -13  -9   0   55.04    5.18
 -13  -9   0   50.48    5.00
 -13  -9   0   55.79    5.11
 -13  -9   0   54.46    4.48
 -13  -9   0   49.44    4.97
 -13  -9   0   55.73    5.30
 -13  -9   0   51.69    5.28
  13   9   0   51.02    5.17
  13   9   0   53.58    4.93
  13   9   0   60.78    4.97
  13   9   0   56.90    4.68
 -15  -9   0   -0.27    0.89
 -15  -9   0   -0.85    1.12
 -15  -9   0   -1.74    0.99
 -15  -9   0   -0.83    0.80
 -15  -9   0    0.04    1.32
 -15  -9   0    1.42    1.21
 -15  -9   0   -0.97    1.37
  15   9   0   -0.42    0.80
  15   9   0    0.68    0.42
  15   9   0   -1.65    0.99
  15   9   0   -0.25    1.14
 -17  -9   0    8.18    1.70
 -17  -9   0    8.84    1.32
 -17  -9   0    7.35    1.99
 -17  -9   0    7.62    1.56
 -17  -9   0    7.62    1.80
 -17  -9   0    9.01    1.77
  17   9   0   11.15    1.88
  17   9   0    8.52    1.45
  17   9   0    7.33    1.55
 -19  -9   0   36.08    4.04
 -19  -9   0   39.41    3.60
 -19  -9   0   40.29    4.06
 -19  -9   0   33.20    3.90
 -19  -9   0   38.38    4.26
 -19  -9   0   48.80    4.18
  19   9   0   40.24    3.86
  19   9   0   39.21    4.28
  19   9   0   43.26    3.91
  19   9   0   33.46    3.84
 -21  -9   0   -3.85    1.10
 -21  -9   0   -0.98    1.35
 -21  -9   0    0.30    1.58
 -21  -9   0   -1.64    1.27
 -21  -9   0   -0.26    1.12
 -21  -9   0   -0.21    0.94
  21   9   0    0.23    1.31
  21   9   0    0.14    0.96
  21   9   0   -1.19    1.12
  21   9   0   -0.35    1.29
 -23  -9   0   27.29    3.52
 -23  -9   0   27.65    3.62
 -23  -9   0   29.88    3.46
 -23  -9   0   29.40    3.08
 -23  -9   0   25.45    3.26
  23   9   0   26.84    3.16
  23   9   0   33.53    3.41
  23   9   0   28.64    3.48
 -25  -9   0    3.19    1.96
 -25  -9   0    4.16    1.43
 -25  -9   0    6.11    1.90
 -25  -9   0    6.64    2.03
 -25  -9   0    4.91    1.46
  25   9   0    5.56    1.77
  25   9   0    4.72    1.38
  25   9   0    4.18    1.58
 -27  -9   0   -1.25    1.65
 -27  -9   0    0.09    1.46
 -27  -9   0    0.90    1.30
 -27  -9   0    3.77    1.44
  27   9   0    0.21    1.11
  27   9   0   -1.37    1.36
  27   9   0   -0.15    1.37
 -29  -9   0    0.75    2.21
 -29  -9   0   -0.43    1.29
 -29  -9   0   -0.23    1.69
 -29  -9   0   -2.08    1.32
  29   9   0    1.89    1.21
  29   9   0   -0.51    1.54
  29   9   0    2.96    1.55
 -31  -9   0   27.41    3.97
 -31  -9   0   43.72    4.51
 -31  -9   0   33.17    4.38
 -31  -9   0   38.87    3.92
  31   9   0   36.43    4.31
  31   9   0   32.89    3.99
  31   9   0   44.95    4.32
 -33  -9   0   13.13    2.32
 -33  -9   0   14.63    2.68
 -33  -9   0   12.65    2.83
  33   9   0   13.26    2.18
  33   9   0   14.62    2.62
 -35  -9   0    4.15    2.14
 -35  -9   0    3.15    1.77
  35   9   0    6.50    2.06
  35   9   0    3.98    1.54
 -37  -9   0   -0.96    1.47
 -37  -9   0    2.75    1.98
  37   9   0    1.29    1.79
  37   9   0   -0.04    1.34
 -39  -9   0   10.37    2.67
  39   9   0    9.67    2.22
  39   9   0    8.92    2.41
 -41  -9   0    5.08    2.39
  41   9   0    3.41    1.77
  41   9   0    5.32    2.10
 -43  -9   0   21.36    3.59
  43   9   0   14.18    2.93
  43   9   0   15.88    2.92
 -45  -9   0    0.56    2.32
  45   9   0    2.67    2.02
  45   9   0    0.84    1.88
 -47  -9   0    0.35    2.38
  47   9   0   -0.41    1.81
 -49  -9   0    7.38    3.11
 -51  -9   0    7.99    3.29
 -53  -9   0    1.76    2.87
 -55  -9   0    6.91    3.21
 -57  -9   0   -1.52    2.68
 -59  -9   0   -2.87    2.69
 -61  -9   0    3.29    3.08
  60 -10   0   16.37    5.12
  58 -10   0    8.52    4.68
  56 -10   0    4.69    4.11
 -56  10   0    1.44    2.15
 -56  10   0    3.22    2.05
  54 -10   0   19.53    5.32
 -54  10   0   16.38    3.03
  52 -10   0    1.23    3.65
 -52  10   0    2.54    1.98
  50 -10   0    0.33    3.41
 -50  10   0    3.68    2.05
 -50  10   0    4.20    2.03
  48 -10   0    0.95    3.13
 -48  10   0   -0.26    1.72
 -48  10   0   -2.32    1.64
  46 -10   0    5.44    3.36
 -46  10   0    4.98    1.92
 -46  10   0    4.44    1.99
  44 -10   0    7.76    3.57
 -44  10   0   12.97    2.35
 -44  10   0   14.62    2.65
  42 -10   0    2.13    3.09
 -42  10   0    4.03    1.66
 -42  10   0    4.55    1.97
  40 -10   0    4.81    2.88
 -40  10   0    3.95    1.92
 -40  10   0    4.04    1.69
  38 -10   0   -0.71    2.59
 -38  10   0    6.63    1.82
 -38  10   0    0.35    1.63
 -38  10   0    2.41    1.63
  36 -10   0    3.32    2.67
 -36  10   0    4.53    1.68
 -36  10   0    5.29    1.82
 -36  10   0    0.63    2.55
 -36  10   0    1.82    1.54
  34 -10   0   21.07    3.65
 -34  10   0   23.24    3.03
 -34  10   0   21.40    2.74
 -34  10   0   20.72    2.82
 -34  10   0   20.05    3.77
  32 -10   0   26.51    3.71
 -32  10   0   22.36    2.52
 -32  10   0   19.20    2.59
 -32  10   0   19.58    2.75
 -32  10   0   17.59    2.47
 -32  10   0   12.78    3.25
  30 -10   0   88.36    9.03
 -30  10   0   88.78    9.40
 -30  10   0  107.52    8.18
  28 -10   0   10.38    2.53
 -28  10   0    8.45    2.61
 -28  10   0    8.52    1.77
 -28  10   0    6.63    2.19
  26 -10   0   -0.12    1.69
 -26  10   0   -1.36    1.13
 -26  10   0   -0.41    1.89
 -26  10   0   -3.89    1.83
  24 -10   0   54.01    5.55
 -24  10   0   53.94    5.94
 -24  10   0   61.55    4.91
 -24  10   0   44.99    5.63
  22 -10   0    0.72    1.56
 -22  10   0   -1.27    0.97
 -22  10   0    2.53    2.15
 -22  10   0    1.41    1.84
  20 -10   0   19.04    2.56
  20 -10   0   21.94    2.97
 -20  10   0   15.32    2.92
 -20  10   0   22.50    2.28
 -20  10   0   23.24    3.12
  18 -10   0    4.94    1.31
  18 -10   0    3.39    1.64
 -18  10   0    4.25    1.86
 -18  10   0    6.74    2.07
 -18  10   0    3.99    1.07
  16 -10   0   25.46    3.12
  16 -10   0   27.71    2.87
 -16  10   0   29.59    2.54
 -16  10   0   21.27    3.44
 -16  10   0   22.10    3.18
  14 -10   0   18.53    2.21
  14 -10   0   16.56    2.36
 -14  10   0   17.31    1.70
 -14  10   0   13.88    2.58
 -14  10   0   15.94    2.60
  12 -10   0   13.80    2.11
  12 -10   0   16.07    2.01
 -12  10   0   14.96    1.53
 -12  10   0   14.46    2.60
 -12  10   0   14.73    2.54
  10 -10   0   26.74    2.98
  10 -10   0   28.34    3.16
  10 -10   0   26.34    3.01
 -10  10   0   26.17    3.49
 -10  10   0   36.99    3.64
   8 -10   0    0.55    1.66
   8 -10   0    0.69    1.19
   8 -10   0    1.72    1.13
  -8  10   0    6.79    1.66
  -8  10   0    0.31    1.52
   6 -10   0   49.59    4.94
   6 -10   0   53.55    5.32
   6 -10   0   60.90    5.86
   6 -10   0   52.02    5.03
  -6  10   0   59.16    5.54
   4 -10   0   19.59    2.40
   4 -10   0   21.44    2.87
   4 -10   0   18.54    2.94
   4 -10   0   20.48    2.36
   4 -10   0   18.75    2.24
  -4  10   0   17.49    2.62
   2 -10   0    4.36    1.35
   2 -10   0    6.35    1.28
   2 -10   0    6.59    1.28
   2 -10   0    3.51    1.68
   2 -10   0    4.88    2.13
  -2  10   0    3.77    1.55
   0 -10   0  364.43   29.83
   0 -10   0  345.06   28.18
   0 -10   0  324.98   27.85
   0 -10   0  321.32   27.49
   0 -10   0  333.80   27.60
   0  10   0  325.65   28.98
  -2 -10   0    9.69    1.46
  -2 -10   0    7.18    1.41
  -2 -10   0   12.31    2.16
  -2 -10   0    6.47    1.86
   2  10   0    5.37    1.60
  -4 -10   0   18.69    2.23
  -4 -10   0   15.33    2.78
  -4 -10   0   22.00    2.92
  -4 -10   0   17.12    2.30
  -4 -10   0   20.71    2.29
   4  10   0   17.51    2.57
  -6 -10   0   56.93    5.18
  -6 -10   0   62.45    5.70
  -6 -10   0   60.64    5.16
  -6 -10   0   47.37    5.38
  -6 -10   0   49.52    5.01
   6  10   0   57.05    4.82
   6  10   0   58.38    5.51
  -8 -10   0    1.92    1.08
  -8 -10   0    1.80    1.18
  -8 -10   0    3.62    1.58
  -8 -10   0    2.46    1.58
  -8 -10   0    2.40    1.14
   8  10   0    2.83    1.45
   8  10   0    3.37    0.88
 -10 -10   0   29.60    3.19
 -10 -10   0   29.10    3.74
 -10 -10   0   26.48    3.10
 -10 -10   0   32.71    3.61
 -10 -10   0   27.24    3.12
  10  10   0   31.97    3.54
  10  10   0   32.36    2.94
 -12 -10   0   17.01    2.36
 -12 -10   0   14.48    2.52
 -12 -10   0   15.96    2.76
 -12 -10   0   15.63    2.18
 -12 -10   0   16.96    1.76
 -12 -10   0   17.52    2.19
  12  10   0   18.30    2.08
 -14 -10   0   16.25    2.75
 -14 -10   0   13.71    1.66
 -14 -10   0   16.51    2.19
 -14 -10   0   12.52    2.02
 -14 -10   0   16.92    2.51
 -14 -10   0   16.67    2.34
  14  10   0   18.06    2.07
  14  10   0   14.02    2.15
  14  10   0   18.01    1.97
 -16 -10   0   26.53    3.10
 -16 -10   0   24.83    2.56
 -16 -10   0   24.01    3.32
 -16 -10   0   21.41    2.90
 -16 -10   0   27.44    3.20
 -16 -10   0   29.90    3.22
  16  10   0   26.30    2.89
  16  10   0   30.92    3.34
  16  10   0   29.24    2.92
 -18 -10   0    3.93    1.67
 -18 -10   0    4.07    1.09
 -18 -10   0    4.86    1.77
 -18 -10   0    4.34    1.51
 -18 -10   0    4.18    1.37
 -18 -10   0    5.73    1.91
  18  10   0    3.97    1.18
  18  10   0    5.37    1.21
  18  10   0    5.97    1.57
 -20 -10   0   19.37    2.61
 -20 -10   0   21.90    2.28
 -20 -10   0   23.07    3.06
 -20 -10   0   19.93    2.86
 -20 -10   0   20.28    2.76
 -20 -10   0   18.71    2.86
 -20 -10   0   20.02    2.88
  20  10   0   20.26    2.47
  20  10   0   20.37    2.71
 -22 -10   0   -0.24    1.64
 -22 -10   0    1.82    1.47
 -22 -10   0   -1.12    1.01
 -22 -10   0    1.24    1.24
 -22 -10   0   -0.17    1.49
  22  10   0    1.24    0.82
  22  10   0    0.09    0.97
  22  10   0   -0.93    1.30
 -24 -10   0   55.25    5.59
 -24 -10   0   62.01    6.01
 -24 -10   0   44.73    5.35
 -24 -10   0   54.42    4.94
 -24 -10   0   51.41    5.60
  24  10   0   57.31    5.27
  24  10   0   63.12    5.73
 -26 -10   0    1.29    1.53
 -26 -10   0   -0.22    1.17
 -26 -10   0   -1.93    1.45
 -26 -10   0   -2.17    1.11
 -26 -10   0    1.16    1.75
  26  10   0    1.08    1.51
  26  10   0   -0.10    1.08
 -28 -10   0    9.96    2.20
 -28 -10   0    6.56    2.25
 -28 -10   0    5.92    1.78
 -28 -10   0    7.15    1.77
 -28 -10   0    5.98    2.24
  28  10   0    8.88    2.08
  28  10   0    8.65    1.69
 -30 -10   0   98.66    8.82
 -30 -10   0   94.21    8.10
 -30 -10   0   87.91    8.75
  30  10   0  104.49    9.03
  30  10   0   91.17    8.60
 -32 -10   0   18.62    3.05
 -32 -10   0   13.96    3.10
 -32 -10   0   17.12    2.64
 -32 -10   0   22.70    3.24
  32  10   0   14.88    2.71
  32  10   0   17.98    2.57
 -34 -10   0   23.62    2.91
 -34 -10   0   22.91    3.44
 -34 -10   0   16.02    3.22
  34  10   0   22.05    2.87
  34  10   0   17.53    3.03
 -36 -10   0    5.58    2.28
 -36 -10   0    1.51    1.58
  36  10   0    5.93    1.94
  36  10   0    3.14    1.46
 -38 -10   0   -0.79    2.01
  38  10   0    3.96    1.94
  38  10   0    1.89    1.57
 -40 -10   0    6.16    2.49
  40  10   0    4.68    2.08
  40  10   0    1.46    1.58
 -42 -10   0    4.49    2.56
  42  10   0    3.04    1.96
  42  10   0    1.35    1.60
 -44 -10   0   16.30    3.39
  44  10   0    9.61    2.41
  44  10   0   10.22    2.57
 -46 -10   0    9.53    2.93
  46  10   0    2.43    1.96
  46  10   0    2.85    1.97
 -48 -10   0    1.30    2.61
  48  10   0    2.64    1.99
 -50 -10   0    4.45    2.90
 -52 -10   0    2.79    3.12
 -54 -10   0   21.04    4.64
 -56 -10   0    4.48    3.26
 -58 -10   0    2.75    3.25
 -60 -10   0    4.30    3.49
  57 -11   0    1.97    4.05
  55 -11   0    0.96    4.21
  53 -11   0    1.62    3.95
  51 -11   0   -1.51    3.35
 -51  11   0    1.38    1.77
  49 -11   0    7.27    3.84
 -49  11   0    3.42    1.88
  47 -11   0   -2.23    3.29
 -47  11   0   -2.60    2.90
 -47  11   0   -0.63    1.58
  45 -11   0    1.98    3.25
 -45  11   0    1.91    2.88
 -45  11   0    0.75    1.56
  43 -11   0   11.52    3.54
 -43  11   0    1.67    3.04
 -43  11   0    6.45    1.82
  41 -11   0    3.22    2.88
 -41  11   0    3.28    1.59
 -41  11   0    1.61    1.50
 -41  11   0    1.33    2.64
  39 -11   0   -1.28    2.68
 -39  11   0    1.88    2.34
 -39  11   0    0.53    1.34
  37 -11   0   -3.28    2.37
 -37  11   0    0.58    2.57
 -37  11   0    0.03    1.28
  35 -11   0   -1.73    2.31
 -35  11   0    0.43    2.38
  33 -11   0   15.23    3.16
 -33  11   0    9.60    2.94
  31 -11   0   12.58    2.96
 -31  11   0   13.72    3.12
  29 -11   0    3.51    2.09
 -29  11   0   -1.20    2.06
  27 -11   0    1.95    1.93
 -27  11   0   -1.39    1.15
 -27  11   0   -1.88    2.01
  25 -11   0    5.17    1.98
 -25  11   0    1.17    1.16
 -25  11   0    2.73    2.17
  23 -11   0    3.81    1.98
 -23  11   0    1.98    1.11
 -23  11   0   10.74    2.68
 -23  11   0   -1.81    1.81
  21 -11   0    1.22    1.59
 -21  11   0    1.01    1.82
 -21  11   0   -1.74    0.91
 -21  11   0   -3.26    2.05
  19 -11   0   31.31    3.32
 -19  11   0   27.90    2.52
 -19  11   0   19.49    3.30
 -19  11   0   20.41    3.34
  17 -11   0   14.02    2.26
 -17  11   0   10.73    2.47
 -17  11   0   11.15    2.34
  15 -11   0   -0.04    1.39
 -15  11   0   -1.32    0.55
 -15  11   0   -0.04    1.71
 -15  11   0   -0.71    1.56
  13 -11   0   30.92    3.40
  13 -11   0   33.84    3.18
 -13  11   0   25.17    3.71
 -13  11   0   23.30    3.55
  11 -11   0   31.95    3.31
  11 -11   0   26.71    2.98
  11 -11   0   28.64    2.99
 -11  11   0   24.79    3.40
 -11  11   0   23.27    3.47
   9 -11   0    2.20    1.42
   9 -11   0    1.64    1.06
   9 -11   0    1.55    1.13
  -9  11   0    0.82    1.59
  -9  11   0    0.65    1.69
   7 -11   0    2.78    1.78
   7 -11   0    7.47    1.36
   7 -11   0    5.11    1.54
  -7  11   0    4.85    1.83
   5 -11   0    1.62    1.02
   5 -11   0    0.54    1.59
   5 -11   0    3.70    1.99
   5 -11   0   -0.71    1.20
  -5  11   0   -0.50    1.43
   3 -11   0    3.94    2.17
   3 -11   0    5.45    2.36
   3 -11   0    5.63    1.54
   3 -11   0    6.44    1.37
  -3  11   0    6.63    1.82
   1 -11   0   54.61    5.18
   1 -11   0   41.96    4.59
   1 -11   0   68.68    5.67
   1 -11   0   46.02    4.49
  -1  11   0   45.74    5.08
  -1 -11   0   45.83    5.00
  -1 -11   0   47.31    4.32
  -1 -11   0   48.18    4.80
  -1 -11   0   37.37    4.05
   1  11   0   45.00    4.78
  -3 -11   0   10.60    2.37
  -3 -11   0    8.96    2.24
  -3 -11   0    9.06    1.60
  -3 -11   0   11.47    1.82
   3  11   0   10.12    1.96
  -5 -11   0    0.55    1.02
  -5 -11   0    2.39    1.27
  -5 -11   0    5.70    1.99
   5  11   0    0.92    1.49
  -7 -11   0    2.97    1.26
  -7 -11   0    4.61    2.28
  -7 -11   0    9.32    1.70
  -7 -11   0    5.20    1.96
   7  11   0    5.03    1.78
  -9 -11   0    2.43    1.34
  -9 -11   0    2.60    1.18
  -9 -11   0    4.24    1.76
  -9 -11   0    1.55    1.85
   9  11   0    4.51    1.72
 -11 -11   0   34.83    3.84
 -11 -11   0   25.92    3.18
 -11 -11   0   28.97    3.86
 -11 -11   0   33.56    3.53
 -13 -11   0   28.48    2.60
 -13 -11   0   29.88    3.38
 -13 -11   0   27.99    3.69
 -13 -11   0   30.80    3.33
 -13 -11   0   22.88    3.50
 -15 -11   0    1.29    1.46
 -15 -11   0    3.35    1.51
 -15 -11   0   -1.72    0.80
 -15 -11   0    0.02    1.83
 -17 -11   0   16.11    2.45
 -17 -11   0   17.09    2.72
 -17 -11   0   13.22    1.76
 -17 -11   0   15.68    2.50
  17  11   0   12.94    2.08
 -19 -11   0   27.36    2.92
 -19 -11   0   26.88    3.88
 -19 -11   0   32.32    3.67
 -19 -11   0   31.56    3.58
  19  11   0   28.84    3.42
  19  11   0   30.72    3.21
 -21 -11   0    0.85    1.59
 -21 -11   0    2.74    1.58
 -21 -11   0   -0.24    1.82
 -21 -11   0   -0.04    1.07
  21  11   0    0.54    1.31
  21  11   0   -1.01    0.91
 -23 -11   0    5.17    2.03
 -23 -11   0    1.33    1.86
 -23 -11   0    2.57    1.20
 -23 -11   0    4.75    1.96
  23  11   0    5.54    1.66
  23  11   0    2.70    1.15
 -25 -11   0    2.45    1.70
 -25 -11   0    1.33    1.23
 -25 -11   0    2.85    1.83
 -25 -11   0    3.55    1.86
  25  11   0    2.16    1.50
  25  11   0    3.21    1.19
 -27 -11   0   -1.31    1.89
 -27 -11   0    1.48    1.88
 -27 -11   0   -0.81    1.21
  27  11   0    1.91    1.54
  27  11   0    0.13    1.03
 -29 -11   0    2.28    1.92
 -29 -11   0    0.05    1.61
 -29 -11   0   -2.42    1.23
  29  11   0    1.76    1.18
  29  11   0    0.87    1.44
 -31 -11   0   18.69    3.32
 -31 -11   0   20.07    2.62
 -31 -11   0   18.91    3.22
  31  11   0   15.40    2.74
  31  11   0   18.82    2.59
 -33 -11   0   14.47    2.36
 -33 -11   0   18.99    3.08
 -33 -11   0   14.14    3.00
  33  11   0   10.34    2.39
  33  11   0   12.71    2.20
 -35 -11   0   -0.66    1.48
 -35 -11   0    3.47    2.21
 -35 -11   0    0.61    2.05
  35  11   0    1.89    1.35
  35  11   0    2.10    1.65
 -37 -11   0    3.08    2.24
 -37 -11   0    1.24    2.03
  37  11   0   -0.51    1.24
  37  11   0    2.95    1.81
 -39 -11   0   -0.42    2.18
 -39 -11   0   -0.77    1.98
  39  11   0    0.35    1.67
  39  11   0   -2.00    1.25
 -41 -11   0    3.71    2.52
 -41 -11   0    3.02    2.16
  41  11   0    2.93    1.74
  41  11   0    3.51    1.95
 -43 -11   0   12.08    2.77
 -43 -11   0   14.18    3.27
  43  11   0    6.13    2.22
  43  11   0    6.80    2.18
 -45 -11   0   -3.30    2.46
 -45 -11   0   -0.19    2.19
  45  11   0   -1.71    1.47
  45  11   0    4.46    2.05
 -47 -11   0    3.03    2.74
 -47 -11   0   -0.72    2.37
  47  11   0   -0.55    1.81
 -49 -11   0    9.81    2.91
 -49 -11   0    1.18    2.77
  49  11   0    0.30    2.03
 -51 -11   0    4.53    3.18
 -51 -11   0    5.68    2.50
 -53 -11   0    0.06    3.07
 -55 -11   0   -0.83    3.19
 -57 -11   0    4.51    3.29
  54 -12   0   -0.78    4.13
  52 -12   0   -2.18    3.80
  50 -12   0    3.19    3.80
 -50  12   0   -0.98    3.55
  48 -12   0    0.81    3.36
  46 -12   0   -3.66    3.20
 -46  12   0    6.71    3.55
  44 -12   0   -8.78    2.40
 -44  12   0    0.64    3.30
  42 -12   0    2.56    3.25
 -42  12   0    0.51    3.05
  40 -12   0    0.33    2.97
 -40  12   0   -1.06    2.64
  38 -12   0   -0.96    2.63
 -38  12   0   -3.10    2.30
  36 -12   0    1.80    2.78
 -36  12   0    2.71    2.61
  34 -12   0    1.20    2.58
 -34  12   0    3.72    2.62
  32 -12   0    5.55    2.62
 -32  12   0    0.83    2.52
  30 -12   0    2.98    2.41
 -30  12   0    1.88    2.45
  28 -12   0    4.64    2.22
 -28  12   0    0.97    2.28
  26 -12   0   -0.33    1.89
 -26  12   0    1.47    2.17
  24 -12   0    3.18    1.81
 -24  12   0    2.32    2.12
  22 -12   0    1.13    1.74
 -22  12   0    0.83    1.96
  20 -12   0    1.16    1.59
 -20  12   0   -0.42    1.82
  18 -12   0    9.36    1.96
 -18  12   0    5.98    2.28
  16 -12   0    1.64    1.48
 -16  12   0    1.54    1.90
 -16  12   0    0.57    1.78
  14 -12   0    3.40    1.68
 -14  12   0   -0.89    1.75
 -14  12   0   -5.30    1.35
  12 -12   0   10.89    2.04
 -12  12   0    6.21    2.24
 -12  12   0   11.18    2.64
  10 -12   0   -1.09    1.24
 -10  12   0   -3.97    1.56
  -8  12   0    1.19    1.76
   6 -12   0    2.50    1.91
   6 -12   0   10.95    1.76
  -6  12   0    4.20    1.88
   4 -12   0    0.08    2.17
   4 -12   0    3.16    1.37
   4 -12   0   -0.24    2.07
  -4  12   0    4.30    1.85
   2 -12   0    5.77    2.25
   2 -12   0    9.59    1.80
   2 -12   0   10.38    2.64
  -2  12   0   11.42    2.33
   0 -12   0   -1.32    1.64
   0 -12   0    2.14    1.34
   0 -12   0    0.48    1.99
   0  12   0   -0.10    1.57
  -2 -12   0    5.88    1.58
  -2 -12   0    6.67    2.42
  -2 -12   0    6.30    2.29
   2  12   0    6.21    1.85
  -4 -12   0    0.08    1.92
  -4 -12   0    2.01    1.31
  -4 -12   0   -0.42    1.86
   4  12   0    3.75    1.78
  -6 -12   0    6.73    2.22
  -6 -12   0   16.59    2.67
   6  12   0    6.31    1.90
  -8 -12   0    3.47    1.38
  -8 -12   0    3.73    1.95
  -8 -12   0    0.11    1.77
   8  12   0    1.71    1.75
 -10 -12   0    0.17    1.94
 -10 -12   0    0.35    1.43
 -10 -12   0   -2.55    2.03
  10  12   0    1.06    1.47
 -12 -12   0    7.25    2.36
 -12 -12   0   11.40    2.45
 -12 -12   0   11.57    2.10
 -14 -12   0    2.27    1.61
 -14 -12   0   -0.32    1.54
 -14 -12   0    2.42    2.06
 -16 -12   0    1.35    1.68
 -16 -12   0    2.31    1.76
 -16 -12   0    1.28    0.84
 -16 -12   0   -0.40    1.54
 -18 -12   0   12.43    2.34
 -18 -12   0   10.04    2.29
 -20 -12   0    1.17    1.74
 -20 -12   0    1.29    2.02
 -20 -12   0    0.24    1.71
 -20 -12   0    0.14    0.94
  20  12   0    0.99    1.23
  20  12   0    2.20    1.00
 -22 -12   0    3.63    1.92
 -22 -12   0    3.82    2.24
 -22 -12   0    5.00    1.89
  22  12   0    2.48    1.11
  22  12   0    1.20    1.32
 -24 -12   0    5.73    2.09
 -24 -12   0    4.86    2.08
 -24 -12   0    1.28    2.13
  24  12   0    2.21    1.14
  24  12   0    0.81    1.35
 -26 -12   0    0.65    2.05
 -26 -12   0    3.20    1.92
  26  12   0    0.36    1.42
  26  12   0    1.38    1.14
 -28 -12   0    7.49    2.45
 -28 -12   0    3.44    2.32
 -28 -12   0    6.31    2.30
  28  12   0    2.21    1.61
  28  12   0    5.18    1.38
 -30 -12   0    4.27    2.28
 -30 -12   0    3.16    2.18
  30  12   0    3.14    1.34
  30  12   0    4.02    1.73
 -32 -12   0    2.55    2.25
 -32 -12   0    0.51    2.30
  32  12   0    3.29    1.34
  32  12   0    3.97    1.76
 -34 -12   0    8.17    2.54
 -34 -12   0    3.46    2.38
  34  12   0    4.82    1.61
  34  12   0    5.74    1.93
 -36 -12   0    2.79    2.55
 -36 -12   0    2.51    2.30
  36  12   0    2.00    1.35
  36  12   0    2.60    1.63
 -38 -12   0    1.54    2.20
 -38 -12   0   -0.94    2.25
  38  12   0    0.58    1.35
  38  12   0    1.06    1.68
 -40 -12   0    1.88    2.49
 -40 -12   0    2.16    2.54
  40  12   0    0.82    1.64
  40  12   0    0.68    1.41
 -42 -12   0    5.24    2.52
 -42 -12   0    6.02    2.88
  42  12   0    1.80    1.75
  42  12   0    4.18    1.70
 -44 -12   0   -1.11    2.47
 -44 -12   0   -0.04    2.19
  44  12   0   -0.78    1.43
  44  12   0    2.46    1.87
 -46 -12   0    4.54    3.01
 -46 -12   0    4.88    2.55
  46  12   0   -0.55    1.54
  46  12   0    1.17    1.86
 -48 -12   0    5.30    2.57
 -48 -12   0    0.13    2.78
  48  12   0    1.05    2.03
 -50 -12   0    2.42    2.44
 -50 -12   0    6.56    3.56
 -52 -12   0    0.34    3.07
 -54 -12   0    4.58    3.40
  51 -13   0   -6.00    3.66
  49 -13   0    0.45    3.66
  47 -13   0   -2.08    3.51
 -47  13   0    0.53    3.78
  45 -13   0   -2.78    2.97
 -45  13   0   -1.60    3.38
  43 -13   0   -0.07    3.37
 -43  13   0    1.85    3.28
  41 -13   0   -2.94    2.55
 -41  13   0   -0.82    3.06
  39 -13   0    7.84    3.23
 -39  13   0    1.85    2.84
  37 -13   0    5.73    3.00
 -37  13   0    1.01    2.71
  35 -13   0    1.50    2.65
 -35  13   0    1.84    2.70
  33 -13   0    6.24    3.00
 -33  13   0    5.27    2.82
  31 -13   0    2.31    2.37
 -31  13   0    1.89    2.49
  29 -13   0   -0.21    1.97
 -29  13   0   -0.41    2.35
  27 -13   0   -0.93    1.96
 -27  13   0    4.70    2.56
  25 -13   0    3.63    2.06
 -25  13   0   -0.11    2.26
  23 -13   0    3.65    1.98
 -23  13   0    0.02    2.12
  21 -13   0   -0.41    1.62
 -21  13   0    0.25    2.10
  19 -13   0   14.83    2.47
 -19  13   0   11.52    2.81
  17 -13   0    6.33    1.93
 -17  13   0    1.51    2.09
  15 -13   0    3.68    1.78
 -15  13   0    3.01    2.09
  13 -13   0    9.16    1.99
 -13  13   0    5.51    2.28
  11 -13   0    5.21    1.79
 -11  13   0    2.39    1.99
   9 -13   0   11.42    2.13
  -9  13   0    8.09    2.50
   7 -13   0    7.42    1.78
  -7  13   0    1.30    2.03
   5 -13   0    0.63    1.40
   5 -13   0   -4.06    1.93
  -5  13   0    0.79    1.91
   3 -13   0    6.06    2.81
   3 -13   0    6.59    2.48
   3 -13   0    7.30    1.74
  -3  13   0    7.23    2.29
   1 -13   0   -1.46    2.04
   1 -13   0   -0.57    2.21
   1 -13   0    2.51    1.47
  -1  13   0   -1.94    1.67
  -1 -13   0    3.01    2.26
  -1 -13   0    0.77    1.46
  -1 -13   0    0.32    2.32
   1  13   0   -0.69    1.74
  -3 -13   0    8.68    2.82
  -3 -13   0    7.11    2.57
  -3 -13   0    9.17    1.94
   3  13   0    6.13    2.14
  -5 -13   0    4.53    2.19
  -5 -13   0    5.09    1.70
  -5 -13   0    2.20    2.03
   5  13   0    4.20    1.91
  -7 -13   0    2.35    1.58
  -7 -13   0    4.03    2.32
  -7 -13   0    4.78    2.16
   7  13   0    0.88    1.84
  -9 -13   0   12.38    2.86
  -9 -13   0    8.68    2.76
  -9 -13   0   10.64    2.14
   9  13   0    9.11    2.41
 -11 -13   0    0.03    2.25
 -11 -13   0    7.85    2.23
 -11 -13   0    2.59    1.63
 -13 -13   0    8.06    2.30
 -13 -13   0    4.63    2.19
 -13 -13   0    8.13    2.07
 -15 -13   0    6.29    2.11
 -15 -13   0    4.06    1.81
 -15 -13   0    3.35    2.07
 -17 -13   0    8.63    2.23
 -17 -13   0   12.10    2.62
 -19 -13   0   14.15    2.70
 -19 -13   0   11.48    2.75
 -19 -13   0   14.54    3.03
 -21 -13   0    4.81    2.09
 -21 -13   0    1.99    1.92
 -21 -13   0    2.37    2.07
 -23 -13   0   -2.00    1.89
 -23 -13   0    0.60    1.84
 -23 -13   0   -0.50    2.08
 -25 -13   0   -0.70    2.08
 -25 -13   0    1.08    1.92
 -25 -13   0    0.11    1.95
  25  13   0    2.62    1.14
 -27 -13   0   -0.83    2.14
 -27 -13   0    7.75    2.67
  27  13   0    3.29    1.25
  27  13   0    2.64    1.47
 -29 -13   0    2.06    2.37
 -29 -13   0    2.11    2.35
  29  13   0   -0.52    1.07
  29  13   0    0.30    1.40
 -31 -13   0   -0.13    2.19
 -31 -13   0    2.06    2.27
  31  13   0    0.07    1.41
  31  13   0   -0.01    1.12
 -33 -13   0   10.14    2.97
 -33 -13   0    7.35    2.88
  33  13   0    7.88    2.02
  33  13   0    6.80    1.76
 -35 -13   0    3.13    2.47
 -35 -13   0   -0.99    2.28
  35  13   0    0.92    1.23
  35  13   0   -0.11    1.54
 -37 -13   0    1.52    2.69
 -37 -13   0   -1.04    2.22
  37  13   0    0.76    1.25
  37  13   0   -0.81    1.49
 -39 -13   0    5.50    2.63
 -39 -13   0    6.00    3.08
  39  13   0    3.52    1.46
  39  13   0    2.00    1.69
 -41 -13   0    0.11    2.31
 -41 -13   0    1.67    2.86
  41  13   0    1.43    1.33
  41  13   0    1.79    1.79
 -43 -13   0    3.28    3.24
 -43 -13   0    7.24    2.85
  43  13   0    2.81    1.53
  43  13   0    3.42    1.94
 -45 -13   0   -0.30    2.37
 -45 -13   0    2.97    2.92
  45  13   0   -1.05    1.78
  45  13   0   -0.45    1.33
 -47 -13   0   -1.70    2.72
 -47 -13   0    1.74    2.76
  47  13   0   -1.67    1.72
  47  13   0    0.65    1.48
 -49 -13   0    4.22    3.22
  49  13   0    1.00    1.98
 -51 -13   0    0.69    3.12
 -48  14   0    2.92    3.84
  46 -14   0    3.31    3.40
  44 -14   0    4.48    3.34
 -44  14   0    5.93    3.78
  42 -14   0    4.08    3.65
 -42  14   0    1.71    3.16
  40 -14   0   -3.14    2.95
 -40  14   0    0.80    3.17
  38 -14   0   -3.32    2.71
 -38  14   0   -0.11    2.91
  36 -14   0   -5.80    2.27
 -36  14   0   -0.70    2.68
  34 -14   0   -3.22    2.15
 -34  14   0    2.85    2.89
  32 -14   0   11.54    3.09
 -32  14   0    4.13    2.92
  30 -14   0    5.01    2.55
 -30  14   0    3.63    2.70
  28 -14   0    2.13    2.22
 -28  14   0   -1.95    2.40
  26 -14   0    4.81    2.30
 -26  14   0   -0.10    2.41
  24 -14   0    0.54    2.07
 -24  14   0    4.87    2.57
  22 -14   0    3.80    2.00
 -22  14   0   -0.41    2.06
  20 -14   0   10.74    2.49
 -20  14   0    6.55    2.56
  18 -14   0   14.50    2.60
 -18  14   0    9.01    2.74
  16 -14   0   -0.52    1.70
 -16  14   0    2.69    2.46
  14 -14   0    1.04    1.81
 -14  14   0    1.24    2.04
  12 -14   0   16.78    2.61
 -12  14   0    9.32    2.64
  10 -14   0   -0.61    1.59
 -10  14   0    2.00    2.18
   8 -14   0    2.83    1.77
  -8  14   0   -0.15    2.01
   6 -14   0    6.64    1.96
  -6  14   0    4.08    2.22
   4 -14   0    1.85    1.73
   4 -14   0    5.68    2.56
  -4  14   0    1.70    2.07
   2 -14   0   -1.90    2.05
   2 -14   0    5.02    1.80
  -2  14   0    2.22    1.93
   0 -14   0   17.60    3.52
   0 -14   0   12.93    3.02
   0 -14   0   18.26    2.61
   0  14   0   11.21    2.77
  -2 -14   0   -3.92    1.87
  -2 -14   0    2.16    1.64
  -2 -14   0    0.24    2.22
   2  14   0    3.35    1.99
  -4 -14   0    1.82    1.64
  -4 -14   0    3.73    2.44
  -4 -14   0    7.61    2.80
   4  14   0    2.40    2.03
  -6 -14   0    7.25    2.77
  -6 -14   0    8.41    1.94
  -6 -14   0    9.32    2.67
   6  14   0    3.24    2.12
  -8 -14   0    1.41    2.23
  -8 -14   0    4.19    2.63
  -8 -14   0    4.10    1.83
   8  14   0   -0.27    1.98
 -10 -14   0    0.65    2.11
 -10 -14   0   -0.39    2.31
 -10 -14   0    1.14    1.79
 -12 -14   0   14.84    3.23
 -12 -14   0    9.74    3.14
 -12 -14   0   15.78    2.60
 -14 -14   0    2.22    2.19
 -14 -14   0   -0.66    1.79
 -14 -14   0    0.08    2.01
 -16 -14   0    0.69    2.11
 -16 -14   0   -0.01    2.35
 -16 -14   0   -3.29    1.67
 -18 -14   0   14.28    3.23
 -18 -14   0   11.49    2.57
 -18 -14   0    8.30    2.83
 -20 -14   0   13.34    2.82
 -20 -14   0    7.31    2.88
 -20 -14   0    3.34    2.41
 -22 -14   0    0.75    2.18
 -22 -14   0   -1.33    1.86
 -24 -14   0    4.86    2.31
 -24 -14   0    0.25    2.34
 -26 -14   0    0.95    2.46
 -26 -14   0    6.42    2.70
 -28 -14   0    1.51    2.41
 -28 -14   0   -2.15    2.25
 -30 -14   0    4.10    2.48
 -30 -14   0    3.00    2.20
 -32 -14   0   12.49    3.24
 -32 -14   0   13.36    3.10
  32  14   0    8.67    1.81
 -34 -14   0   -0.79    2.40
 -34 -14   0   -3.96    2.46
  34  14   0    1.11    1.54
  34  14   0   -0.89    1.12
 -36 -14   0   -6.81    2.37
 -36 -14   0    1.23    2.54
  36  14   0    1.42    1.34
  36  14   0   -1.67    1.44
 -38 -14   0    1.79    2.49
 -38 -14   0    0.16    2.91
  38  14   0   -0.03    1.26
  38  14   0   -1.78    1.49
 -40 -14   0    0.61    3.04
 -40 -14   0    0.64    2.49
  40  14   0   -2.73    1.40
  40  14   0   -1.24    1.15
 -42 -14   0    4.88    3.28
  42  14   0    2.98    1.56
  42  14   0    0.60    1.78
 -44 -14   0    3.38    2.73
 -44 -14   0    4.07    3.19
  44  14   0    1.88    1.31
 -46 -14   0   -0.22    3.08
 -46 -14   0    2.14    2.60
 -48 -14   0    0.91    3.52
  43 -15   0    1.23    3.38
 -43  15   0    8.63    4.11
  41 -15   0   -0.90    2.89
 -41  15   0   -0.62    3.45
  39 -15   0   -1.65    2.68
 -39  15   0   -0.78    3.12
  37 -15   0    4.36    2.80
 -37  15   0   -2.42    2.97
  35 -15   0    2.08    2.70
 -35  15   0   -1.07    2.76
  33 -15   0    2.59    2.67
 -33  15   0   -2.24    2.69
  31 -15   0   34.04    4.45
 -31  15   0   21.55    4.40
  29 -15   0   11.08    2.91
 -29  15   0    2.54    2.86
  27 -15   0    4.14    2.45
 -27  15   0    4.91    2.87
  25 -15   0    6.16    2.66
 -25  15   0    2.90    2.73
  23 -15   0    7.70    2.57
 -23  15   0    4.55    2.76
  21 -15   0   14.24    2.95
 -21  15   0    9.25    2.97
  19 -15   0    7.87    2.49
 -19  15   0    7.18    2.82
  17 -15   0    0.53    2.03
 -17  15   0    2.32    2.36
  15 -15   0    9.24    2.42
 -15  15   0    3.74    2.40
  13 -15   0    5.92    2.11
 -13  15   0    1.92    2.30
  11 -15   0   10.26    2.35
 -11  15   0    7.69    2.87
   9 -15   0    4.30    1.98
  -9  15   0    3.35    2.35
   7 -15   0   13.54    2.42
  -7  15   0    5.39    2.62
   5 -15   0    2.36    1.87
  -5  15   0    0.35    2.20
   3 -15   0    7.90    2.16
   3 -15   0    6.37    2.50
  -3  15   0    3.81    2.38
   1 -15   0   31.42    4.83
   1 -15   0   39.31    4.10
  -1  15   0   27.53    4.24
  -1 -15   0   36.76    4.20
  -1 -15   0   41.60    5.30
   1  15   0   31.86    4.61
  -3 -15   0    0.66    2.32
  -3 -15   0    2.99    1.99
   3  15   0    3.92    2.14
  -5 -15   0    0.74    2.39
  -5 -15   0    1.36    2.26
  -5 -15   0   -3.16    1.63
   5  15   0    0.48    2.05
  -7 -15   0    9.12    3.33
  -7 -15   0   11.27    3.29
  -7 -15   0    9.26    2.36
   7  15   0    8.93    2.62
  -9 -15   0    5.45    2.05
  -9 -15   0    1.43    2.41
  -9 -15   0    4.01    2.78
 -11 -15   0    9.88    2.44
 -11 -15   0   10.56    3.24
 -11 -15   0    7.57    2.83
 -13 -15   0    7.56    2.93
 -13 -15   0   -1.54    2.52
 -13 -15   0    2.31    2.00
 -15 -15   0    7.65    3.12
 -15 -15   0    8.04    2.47
 -15 -15   0    5.69    2.68
 -17 -15   0   -1.79    1.98
 -17 -15   0    2.41    2.55
 -19 -15   0    6.40    2.57
 -19 -15   0    5.39    2.46
 -21 -15   0   13.25    3.01
 -21 -15   0   12.31    3.34
 -23 -15   0    8.04    2.85
 -23 -15   0    6.18    2.65
 -25 -15   0    6.64    2.73
 -25 -15   0    2.70    2.79
 -27 -15   0   -2.04    2.22
 -27 -15   0    4.31    2.83
 -29 -15   0    4.96    2.94
 -29 -15   0    5.73    2.98
 -31 -15   0   29.65    4.72
 -31 -15   0   35.91    5.39
 -33 -15   0   -0.20    2.76
 -33 -15   0    2.92    2.86
 -35 -15   0    0.04    2.28
 -35 -15   0   -2.85    2.41
 -37 -15   0    3.91    3.21
 -37 -15   0    4.20    3.03
 -39 -15   0    2.38    3.14
 -39 -15   0    1.91    2.84
 -41 -15   0    0.99    3.03
 -41 -15   0    6.90    3.21
 -43 -15   0    3.84    3.31
 -43 -15   0    8.26    3.33
  38 -16   0    1.94    2.86
  36 -16   0    0.27    2.94
 -36  16   0    3.12    3.45
  34 -16   0   -4.78    2.45
 -34  16   0    0.57    3.17
  32 -16   0    9.69    3.34
 -32  16   0    2.54    3.17
  30 -16   0    4.44    2.99
 -30  16   0    2.24    3.10
  28 -16   0   -2.78    2.54
 -28  16   0   -0.68    2.70
  26 -16   0    0.46    2.59
 -26  16   0    0.56    2.72
  24 -16   0   -2.54    2.29
 -24  16   0   -2.20    2.44
  22 -16   0    0.93    2.33
 -22  16   0   -0.05    2.49
  20 -16   0    6.18    2.55
 -20  16   0    2.31    2.67
  18 -16   0   12.87    2.84
 -18  16   0    6.84    2.84
  16 -16   0    2.87    2.31
 -16  16   0    3.39    2.87
  14 -16   0   -0.38    2.02
 -14  16   0    2.96    2.63
  12 -16   0   18.93    3.00
 -12  16   0   10.51    3.31
  10 -16   0   -2.25    1.91
 -10  16   0   -2.36    2.18
   8 -16   0    1.57    2.03
  -8  16   0   -0.29    2.15
   6 -16   0   -0.18    1.96
  -6  16   0    0.21    2.07
   4 -16   0   -0.31    2.00
  -4  16   0   -2.23    2.04
   2 -16   0    2.24    2.10
  -2  16   0    5.51    2.48
   0 -16   0    4.01    2.65
   0 -16   0    5.86    2.21
   0  16   0    5.11    2.36
  -2 -16   0    5.02    2.18
  -2 -16   0    2.34    2.88
   2  16   0    3.89    2.36
  -4 -16   0   -0.86    2.79
  -4 -16   0    0.68    1.83
   4  16   0    0.12    1.92
  -6 -16   0    2.69    2.25
  -6 -16   0    3.94    2.58
   6  16   0    2.43    2.25
  -8 -16   0    5.45    2.72
  -8 -16   0    1.27    2.11
 -10 -16   0    2.53    2.36
 -10 -16   0   -0.64    2.26
 -12 -16   0   17.82    3.30
 -12 -16   0   19.88    4.16
 -14 -16   0    4.92    2.31
 -14 -16   0   -0.22    2.87
 -16 -16   0   -1.77    2.33
 -16 -16   0   -1.40    2.66
 -18 -16   0    9.89    3.11
 -18 -16   0   11.45    2.84
 -20 -16   0    3.98    2.39
 -20 -16   0    5.14    3.18
 -22 -16   0    3.42    2.71
 -22 -16   0    0.82    2.90
 -24 -16   0   -0.77    2.68
 -24 -16   0    0.78    2.33
 -26 -16   0   -1.28    2.61
 -26 -16   0   -1.03    2.74
 -28 -16   0    4.14    3.10
 -28 -16   0    2.38    2.78
 -30 -16   0    6.12    3.32
 -30 -16   0    8.62    3.28
 -32 -16   0    4.92    3.06
 -32 -16   0    6.64    3.00
 -34 -16   0   -5.36    2.95
 -34 -16   0    1.57    3.09
 -36 -16   0   -1.17    2.71
 -36 -16   0    5.11    3.44
 -38 -16   0    0.78    3.39
  31 -17   0    2.74    2.99
 -31  17   0   -5.16    2.86
  29 -17   0   -0.93    2.58
 -29  17   0    0.09    3.04
  27 -17   0   -1.40    2.56
 -27  17   0    1.56    2.94
  25 -17   0   -1.86    2.51
 -25  17   0    0.76    2.83
  23 -17   0    5.21    2.76
 -23  17   0    2.45    2.80
  21 -17   0    1.44    2.51
 -21  17   0   -0.60    2.65
  19 -17   0    0.47    2.38
 -19  17   0    0.50    2.93
  17 -17   0    1.00    2.30
 -17  17   0    1.43    2.58
  15 -17   0    5.99    2.52
 -15  17   0    5.61    2.81
  13 -17   0    9.01    2.59
 -13  17   0    3.54    2.67
  11 -17   0   -4.13    2.05
 -11  17   0    5.48    2.64
   9 -17   0    3.14    2.28
  -9  17   0    1.86    2.32
   7 -17   0    6.70    2.36
  -7  17   0    0.56    2.47
   5 -17   0    1.01    2.13
  -5  17   0   -0.33    2.09
   3 -17   0    0.61    2.15
  -3  17   0    3.23    2.42
   1 -17   0   -4.60    1.92
  -1  17   0   -1.11    2.18
  -1 -17   0   -1.22    2.07
   1  17   0   -1.31    2.05
  -3 -17   0   -0.07    2.53
  -3 -17   0    6.00    2.35
   3  17   0   -1.07    2.28
  -5 -17   0   -2.29    2.14
  -5 -17   0   -0.38    2.98
   5  17   0    1.77    2.42
  -7 -17   0   -0.05    3.09
  -7 -17   0    7.65    2.47
  -9 -17   0    4.51    2.49
  -9 -17   0    1.72    2.96
 -11 -17   0   -0.10    2.60
 -11 -17   0    0.80    2.33
 -13 -17   0    8.14    2.88
 -13 -17   0   -2.43    2.90
 -15 -17   0   -2.23    2.31
 -15 -17   0    2.10    3.09
 -17 -17   0    3.29    2.60
 -17 -17   0    4.37    2.76
 -19 -17   0    3.41    2.72
 -19 -17   0    7.40    3.55
 -21 -17   0    5.50    2.75
 -21 -17   0    0.20    3.04
 -23 -17   0   -2.57    2.41
 -23 -17   0    0.64    2.64
 -25 -17   0   -1.14    2.75
 -25 -17   0    1.13    3.09
 -27 -17   0    1.22    2.79
 -29 -17   0   -4.22    2.70
 -31 -17   0    1.01    3.16
 -24  18   0   -2.76    2.63
  22 -18   0    1.48    2.84
 -22  18   0    1.54    2.80
  20 -18   0   -3.38    2.50
 -20  18   0   -2.82    2.91
  18 -18   0    2.42    2.74
 -18  18   0    1.16    2.76
  16 -18   0    7.82    2.81
 -16  18   0   -1.95    2.56
  14 -18   0   -0.66    2.54
 -14  18   0    0.40    2.71
  12 -18   0   16.27    3.23
 -12  18   0    4.58    2.75
  10 -18   0    0.59    2.59
 -10  18   0   -1.72    2.26
   8 -18   0    3.43    2.61
  -8  18   0    1.52    2.45
   6 -18   0    3.02    2.57
  -6  18   0    0.69    2.61
   4 -18   0   -1.85    2.30
  -4  18   0   -0.44    2.22
   2 -18   0   -0.51    2.37
  -2  18   0    3.21    2.51
   0 -18   0    0.16    2.41
   0  18   0    0.36    2.39
  -2 -18   0    1.06    2.41
   2  18   0    2.54    2.70
  -4 -18   0   -3.50    2.33
   4  18   0   -0.02    2.44
  -6 -18   0    4.70    2.71
  -8 -18   0   -0.98    2.37
 -10 -18   0   -0.56    2.66
 -12 -18   0    5.51    2.77
 -14 -18   0   -5.00    2.53
 -16 -18   0    2.03    3.02
 -18 -18   0    7.80    3.06
 -20 -18   0   -3.52    2.51
 -22 -18   0    2.67    3.13
  -9  19   0   -1.43    2.37
   7 -19   0    0.39    2.70
  -7  19   0    1.47    2.79
   5 -19   0    1.07    2.66
  -5  19   0    1.66    2.72
   3 -19   0   -4.09    2.53
  -3  19   0    0.51    2.34
   1 -19   0    3.08    2.80
  -1  19   0    4.88    2.93
  -1 -19   0    0.40    3.00
   1  19   0    4.98    2.93
  -3 -19   0   -3.85    2.65
  -5 -19   0   -2.69    2.60
  -7 -19   0   -2.38    2.78
  -7 -19   1   11.43    3.27
  -5 -19   1    3.34    2.80
   3  19  -1    0.09    2.68
  -3 -19   1    2.27    2.80
   1  19  -1   -4.21    2.38
  -1 -19   1    5.22    2.91
  -1  19  -1   -0.58    2.45
   1 -19   1    0.18    2.73
  -3  19  -1    0.59    2.53
   3 -19   1    2.62    2.77
  -5  19  -1    3.36    2.80
   5 -19   1   -1.14    2.64
  -7  19  -1    4.48    2.90
   7 -19   1   -1.89    2.69
  -9  19  -1   -0.27    2.31
 -24 -18   1   -3.80    2.71
 -22 -18   1   -0.93    2.79
 -20 -18   1    7.71    3.17
 -18 -18   1    4.91    2.84
 -16 -18   1    8.92    2.87
 -14 -18   1    0.54    2.86
 -12 -18   1    9.16    3.20
 -10 -18   1    1.85    2.63
  -8 -18   1   10.87    3.04
  -6 -18   1   -3.27    2.35
   4  18  -1   -0.92    2.11
  -4 -18   1   -0.93    2.35
   2  18  -1    1.03    2.58
  -2 -18   1    0.74    2.47
   0  18  -1    1.15    2.45
   0 -18   1    3.22    2.58
  -2  18  -1    0.81    2.38
   2 -18   1   -1.85    2.33
  -4  18  -1    3.50    2.32
   4 -18   1    3.51    2.55
  -6  18  -1    1.79    2.61
   6 -18   1    4.80    2.53
  -8  18  -1   -1.97    2.19
   8 -18   1   -4.48    2.28
 -10  18  -1    1.21    2.42
  10 -18   1    4.79    2.62
 -12  18  -1    4.46    2.77
  12 -18   1    8.93    2.85
 -14  18  -1    1.46    2.59
  14 -18   1   -1.89    2.43
 -16  18  -1   -0.68    2.63
  16 -18   1    2.54    2.61
 -18  18  -1    0.71    2.98
  18 -18   1    2.58    2.67
 -20  18  -1    4.24    2.90
  20 -18   1   -1.33    2.39
 -22  18  -1    5.57    3.12
  22 -18   1    4.56    2.94
 -24  18  -1    0.51    2.92
 -31 -17   1   -0.81    2.93
 -29 -17   1    2.69    3.07
 -27 -17   1    5.35    3.23
 -25 -17   1    3.54    3.11
 -25 -17   1    1.62    3.33
 -23 -17   1    4.61    3.33
 -23 -17   1    2.73    2.92
 -21 -17   1    1.89    2.70
 -21 -17   1    0.84    2.55
 -19 -17   1   21.49    3.82
 -19 -17   1   28.27    5.04
 -17 -17   1    2.59    2.72
 -17 -17   1   -2.32    2.40
 -15 -17   1   13.93    3.13
 -15 -17   1    9.83    3.81
 -13 -17   1    2.69    2.46
 -13 -17   1    2.19    2.75
 -11 -17   1   -2.93    2.19
 -11 -17   1   -0.32    2.94
  -9 -17   1   16.72    4.06
  -9 -17   1   15.48    3.19
  -7 -17   1    1.74    2.42
  -7 -17   1    0.36    2.95
   5  17  -1    1.31    2.28
  -5 -17   1    0.43    2.39
  -5 -17   1    0.80    3.04
   3  17  -1   -1.55    1.88
  -3 -17   1   -1.79    2.03
   1  17  -1    2.70    2.33
  -1 -17   1   -0.88    2.02
  -1  17  -1    1.72    2.29
   1 -17   1   -1.35    2.07
  -3  17  -1    1.04    2.32
   3 -17   1   -0.84    2.15
  -5  17  -1    4.00    2.55
   5 -17   1   13.30    2.83
  -7  17  -1    1.54    2.22
   7 -17   1    0.87    2.21
  -9  17  -1   -2.07    2.37
   9 -17   1   -3.71    2.14
 -11  17  -1   10.33    3.28
  11 -17   1   19.99    3.32
 -13  17  -1   -0.89    2.65
  13 -17   1    1.05    2.29
 -15  17  -1    5.35    3.04
  15 -17   1   11.12    2.94
 -17  17  -1    0.73    2.53
  17 -17   1   -0.82    2.37
 -19  17  -1   -1.77    2.78
  19 -17   1   -1.66    2.26
 -21  17  -1    3.12    2.99
  21 -17   1    9.39    3.01
 -23  17  -1    4.10    2.96
  23 -17   1    5.68    2.87
 -25  17  -1    1.27    2.81
  25 -17   1    2.53    2.79
 -27  17  -1   -1.16    2.76
  27 -17   1    1.12    2.84
 -29  17  -1    2.67    3.15
  29 -17   1    2.28    2.97
 -31  17  -1    1.95    3.11
  31 -17   1    0.07    2.87
 -38 -16   1    9.67    3.97
 -38 -16   1    9.88    3.55
 -36 -16   1    2.92    3.13
 -36 -16   1   -0.40    3.39
 -34 -16   1    1.73    3.18
 -34 -16   1    5.24    3.32
 -32 -16   1    6.76    3.05
 -32 -16   1    5.70    3.11
 -30 -16   1    3.98    3.08
 -30 -16   1   -2.20    2.88
 -28 -16   1    3.91    2.82
 -28 -16   1    6.15    3.20
 -26 -16   1    1.91    2.84
 -26 -16   1    2.74    2.83
 -24 -16   1    2.39    2.48
 -24 -16   1    0.48    2.64
 -22 -16   1    5.51    2.89
 -22 -16   1    5.39    3.21
 -20 -16   1    0.93    2.76
 -20 -16   1    0.12    2.52
 -18 -16   1   -2.50    2.07
 -18 -16   1    0.63    2.27
 -16 -16   1    0.49    2.77
 -16 -16   1    3.78    2.54
 -14 -16   1    1.06    2.92
 -14 -16   1    4.12    2.23
 -12 -16   1    4.07    2.33
 -12 -16   1    0.38    2.25
 -10 -16   1    0.92    2.19
 -10 -16   1    1.52    2.45
  -8 -16   1    6.25    2.45
  -8 -16   1    2.49    2.47
   6  16  -1    2.25    2.28
  -6 -16   1    3.90    2.25
  -6 -16   1    3.39    2.54
   4  16  -1    2.17    2.13
  -4 -16   1    2.19    2.75
  -4 -16   1   -1.13    2.05
   2  16  -1   -0.94    1.79
  -2 -16   1    6.82    3.12
  -2 -16   1    0.81    1.92
   0  16  -1   10.97    2.72
   0 -16   1    9.29    2.49
  -2  16  -1   -0.12    2.17
   2 -16   1    1.32    2.12
  -4  16  -1    3.85    2.37
   4 -16   1    3.47    2.20
  -6  16  -1    1.23    2.33
   6 -16   1   -0.96    1.98
  -8  16  -1    2.58    2.27
   8 -16   1    2.43    2.18
 -10  16  -1   -0.53    2.43
  10 -16   1    1.84    2.15
 -12  16  -1    1.09    2.37
  12 -16   1    2.37    2.13
 -14  16  -1    4.04    2.49
  14 -16   1    3.41    2.29
 -16  16  -1    3.27    2.60
  16 -16   1    5.32    2.43
 -18  16  -1    6.98    3.04
  18 -16   1    9.94    2.81
 -20  16  -1    0.24    2.47
  20 -16   1    3.46    2.55
 -22  16  -1    2.95    2.68
  22 -16   1    1.42    2.40
 -24  16  -1    8.66    3.09
  24 -16   1    9.17    2.96
 -26  16  -1    2.39    2.78
  26 -16   1    1.30    2.54
 -28  16  -1   -4.76    2.57
  28 -16   1    0.92    2.57
 -30  16  -1    2.39    3.15
  30 -16   1    5.61    2.79
 -32  16  -1   -0.52    2.92
  32 -16   1    1.37    2.66
 -34  16  -1    2.12    3.19
  34 -16   1    4.60    3.06
 -36  16  -1    0.35    3.27
  36 -16   1   -4.43    2.53
  38 -16   1   -0.96    2.69
 -43 -15   1   -4.25    2.62
 -43 -15   1   -1.66    2.99
 -41 -15   1   -1.54    2.74
 -41 -15   1    1.90    3.33
 -39 -15   1    3.77    2.98
 -39 -15   1   -5.41    2.79
  37  15  -1   -1.38    1.22
 -37 -15   1   -3.69    2.82
 -37 -15   1    1.18    2.79
 -35 -15   1    2.32    2.72
 -35 -15   1    0.16    2.55
 -33 -15   1    3.27    2.96
 -33 -15   1    2.04    2.70
 -31 -15   1    2.31    2.73
 -31 -15   1    1.47    2.66
 -29 -15   1    3.87    2.92
 -29 -15   1   -1.37    2.48
 -27 -15   1    1.80    2.61
 -27 -15   1   -1.14    2.54
 -25 -15   1   -0.98    2.40
 -25 -15   1   -1.43    2.48
 -23 -15   1   -0.92    2.40
 -23 -15   1    0.13    2.39
 -21 -15   1   -1.78    2.41
 -21 -15   1   -2.15    2.04
 -19 -15   1    1.17    2.25
 -19 -15   1   -1.17    2.25
 -17 -15   1    0.21    2.49
 -17 -15   1   -2.44    1.97
 -15 -15   1   -0.98    1.86
 -15 -15   1   -1.94    2.46
 -15 -15   1   -0.87    2.13
 -13 -15   1    2.31    2.70
 -13 -15   1    4.48    2.12
 -13 -15   1    3.73    2.76
 -11 -15   1    4.71    2.12
 -11 -15   1    7.62    2.83
 -11 -15   1    5.67    2.82
  -9 -15   1    2.06    1.93
  -9 -15   1    0.91    2.38
  -9 -15   1    1.70    2.59
   7  15  -1   -1.67    2.02
  -7 -15   1    2.39    2.71
  -7 -15   1   -0.51    1.86
  -7 -15   1   -3.24    2.43
   5  15  -1    2.26    2.08
  -5 -15   1    7.57    2.55
  -5 -15   1    2.18    2.72
  -5 -15   1    7.53    2.20
   3  15  -1   10.77    2.64
  -3 -15   1   10.77    3.25
  -3 -15   1    9.40    2.36
   1  15  -1    2.27    1.87
  -1 -15   1    1.23    2.34
  -1 -15   1    4.57    2.03
  -1  15  -1    3.26    2.30
   1 -15   1    3.02    2.04
  -3  15  -1    0.17    1.99
   3 -15   1    0.11    1.84
  -5  15  -1    4.81    2.33
   5 -15   1    9.31    2.35
  -7  15  -1    2.64    2.20
   7 -15   1   -0.53    1.87
  -9  15  -1    0.42    2.05
   9 -15   1   -3.40    1.59
 -11  15  -1   -0.02    2.05
  11 -15   1    2.34    1.97
 -13  15  -1    2.13    2.44
  13 -15   1   -1.45    1.86
 -15  15  -1    0.67    2.42
  15 -15   1    2.72    2.04
 -17  15  -1   -0.87    2.14
  17 -15   1    3.80    2.27
 -19  15  -1    2.41    2.48
 -21  15  -1    1.60    2.52
  21 -15   1    2.51    2.31
 -23  15  -1   -3.54    2.28
  23 -15   1   -2.07    2.11
 -25  15  -1    0.42    2.60
  25 -15   1    8.80    2.73
 -27  15  -1   -2.23    2.49
  27 -15   1   -0.77    2.30
 -29  15  -1    2.23    2.68
  29 -15   1    0.66    2.31
 -31  15  -1    2.23    2.93
  31 -15   1   -2.06    2.26
 -33  15  -1   -1.54    2.63
  33 -15   1    5.00    2.78
 -35  15  -1   -2.22    2.87
  35 -15   1    0.89    2.58
 -37  15  -1   -1.85    3.01
  37 -15   1    0.38    2.69
 -39  15  -1   -3.51    2.91
  39 -15   1    1.62    3.12
  41 -15   1   -0.45    3.18
  43 -15   1    4.73    3.61
 -48 -14   1   -0.61    2.94
  46  14  -1    1.10    1.31
 -46 -14   1    1.97    3.23
 -46 -14   1    1.67    2.58
  44  14  -1    0.59    1.75
  44  14  -1    1.55    1.33
 -44 -14   1    4.14    3.34
 -44 -14   1   -0.21    2.96
  42  14  -1    0.40    1.32
 -42 -14   1    4.10    3.58
 -42 -14   1    2.27    2.63
  40  14  -1   -0.90    1.17
  40  14  -1   -0.87    1.60
 -40 -14   1    0.26    2.93
 -40 -14   1    2.80    2.71
  38  14  -1    2.99    1.76
  38  14  -1    4.07    1.64
 -38 -14   1    3.52    2.89
 -38 -14   1    4.78    3.08
  36  14  -1    2.04    1.66
  36  14  -1    1.20    1.41
 -36 -14   1   -0.62    2.76
 -36 -14   1    2.28    2.50
  34  14  -1    2.22    1.60
  34  14  -1    1.45    1.23
 -34 -14   1    3.96    2.81
 -34 -14   1    0.32    2.51
  32  14  -1    4.03    1.70
  32  14  -1    7.03    1.64
 -32 -14   1    9.20    3.16
 -32 -14   1   13.03    3.16
  30  14  -1    6.06    1.60
  30  14  -1    5.64    1.75
 -30 -14   1    9.25    3.06
 -30 -14   1    7.67    2.67
  28  14  -1    6.78    1.64
 -28 -14   1   11.71    3.18
 -28 -14   1    3.83    2.48
  26  14  -1    1.45    1.38
 -26 -14   1    2.33    2.30
 -26 -14   1   -0.29    2.24
 -24 -14   1   -1.50    2.21
 -24 -14   1    0.83    1.90
 -22 -14   1   15.39    2.94
 -22 -14   1    8.92    3.05
 -20 -14   1    1.17    2.19
 -20 -14   1    2.88    2.13
 -20 -14   1    1.25    2.12
 -18 -14   1    0.36    2.21
 -18 -14   1    1.99    2.22
 -18 -14   1   -2.22    1.93
 -16 -14   1    6.64    2.31
 -16 -14   1    3.76    2.04
 -16 -14   1    2.46    2.47
 -14 -14   1    3.53    2.55
 -14 -14   1    6.20    2.35
 -14 -14   1    8.30    2.24
 -12 -14   1   -0.92    2.39
 -12 -14   1    1.09    1.81
 -12 -14   1    3.25    2.14
 -10 -14   1    1.08    1.80
 -10 -14   1    2.89    2.15
 -10 -14   1    0.51    2.06
   8  14  -1   12.07    2.86
  -8 -14   1   18.09    3.35
  -8 -14   1   16.53    2.62
  -8 -14   1   14.10    3.09
   6  14  -1   10.41    2.72
  -6 -14   1   15.81    2.52
  -6 -14   1   14.45    3.36
  -6 -14   1   18.61    3.42
   4  14  -1    3.28    1.97
  -4 -14   1    4.11    1.78
  -4 -14   1    2.37    2.21
  -4 -14   1    1.67    2.42
   2  14  -1    8.79    2.31
  -2 -14   1    4.88    2.69
  -2 -14   1    7.46    1.91
  -2 -14   1    3.82    2.68
   0  14  -1    7.90    2.51
   0 -14   1   17.17    2.51
   0 -14   1   13.64    3.16
  -2  14  -1   15.59    3.05
   2 -14   1   24.58    2.88
   2 -14   1   12.32    3.07
  -4  14  -1   10.88    2.84
   4 -14   1   13.06    2.40
  -6  14  -1    2.24    1.98
   6 -14   1    8.01    1.97
  -8  14  -1    3.67    2.16
   8 -14   1    6.98    1.88
 -10  14  -1    0.89    2.15
  10 -14   1    0.66    1.66
 -12  14  -1    1.28    2.00
  12 -14   1    1.14    1.73
 -14  14  -1    3.17    2.20
  14 -14   1    2.54    1.92
 -16  14  -1    0.80    2.22
  16 -14   1    4.80    2.02
 -18  14  -1    6.40    2.60
  18 -14   1   10.36    2.45
 -20  14  -1    3.43    2.41
  20 -14   1   -0.66    1.98
 -22  14  -1    3.04    2.36
  22 -14   1    3.42    2.21
 -24  14  -1   14.31    3.36
  24 -14   1   18.71    3.20
 -26  14  -1   -0.62    2.43
  26 -14   1    1.07    2.15
 -28  14  -1   -1.90    2.47
  28 -14   1   -1.25    1.98
 -30  14  -1    3.69    2.92
  30 -14   1    9.46    2.67
 -32  14  -1   -1.29    2.56
  32 -14   1    4.35    2.70
 -34  14  -1    6.96    2.98
  34 -14   1    0.68    2.67
 -36  14  -1    0.45    2.93
  36 -14   1    1.52    2.83
 -38  14  -1    2.29    3.17
  38 -14   1   -0.44    2.95
 -40  14  -1    2.35    3.36
  40 -14   1    2.80    3.11
  42 -14   1    2.36    3.33
  44 -14   1    6.65    3.95
  46 -14   1    1.12    3.73
 -51 -13   1    5.19    3.56
  49  13  -1    2.03    1.94
 -49 -13   1    5.22    3.51
  47  13  -1   -0.33    1.79
 -47 -13   1    0.29    2.42
 -47 -13   1    1.66    3.06
  45  13  -1   -0.07    1.40
  45  13  -1    0.52    1.84
 -45 -13   1    2.10    2.46
 -45 -13   1   -1.26    2.82
  43  13  -1    0.96    1.78
  43  13  -1    0.35    1.35
 -43 -13   1    1.95    2.37
 -43 -13   1    3.16    3.09
  41  13  -1    4.86    1.91
  41  13  -1    3.11    1.53
 -41 -13   1    1.73    2.73
 -41 -13   1    2.18    2.98
  39  13  -1    7.71    1.88
  39  13  -1    7.80    2.19
 -39 -13   1   19.57    3.59
 -39 -13   1   14.36    3.49
  37  13  -1    1.17    1.63
  37  13  -1   -0.29    1.22
 -37 -13   1   -3.53    2.27
 -37 -13   1   -1.84    2.08
  35  13  -1   -0.38    1.54
  35  13  -1    1.50    1.25
 -35 -13   1    2.28    2.44
 -35 -13   1    0.17    2.30
  33  13  -1    1.70    1.71
  33  13  -1    2.80    1.39
 -33 -13   1    5.50    2.62
 -33 -13   1    0.27    2.51
  31  13  -1    0.96    1.54
  31  13  -1    1.09    1.30
 -31 -13   1    4.15    2.54
 -31 -13   1    3.05    2.38
  29  13  -1    1.06    1.22
  29  13  -1   -0.16    1.37
 -29 -13   1   -2.69    1.85
 -29 -13   1   -1.39    2.13
  27  13  -1    4.53    1.65
  27  13  -1    2.36    1.27
 -27 -13   1    5.82    2.47
 -27 -13   1    6.66    2.30
  25  13  -1    6.31    1.77
  25  13  -1    5.87    1.49
 -25 -13   1   15.84    3.12
 -25 -13   1    6.69    2.27
 -25 -13   1   10.91    2.76
  23  13  -1   -0.16    1.26
  23  13  -1   -0.47    0.93
 -23 -13   1    1.64    1.94
 -23 -13   1    0.55    1.83
 -23 -13   1    0.23    2.07
  21  13  -1    5.64    1.61
 -21 -13   1   10.86    2.26
 -21 -13   1    7.16    2.17
 -21 -13   1   10.27    2.81
 -19 -13   1   37.62    4.61
 -19 -13   1   42.52    4.58
 -19 -13   1   34.27    4.85
 -17 -13   1   -2.59    1.91
 -17 -13   1   -1.57    1.65
 -17 -13   1   -0.29    1.80
 -15 -13   1    5.35    2.61
 -15 -13   1   11.05    2.54
 -15 -13   1    8.67    2.24
 -13 -13   1    7.63    2.16
 -13 -13   1    5.18    1.93
 -13 -13   1    5.24    2.47
 -11 -13   1   -0.60    1.78
 -11 -13   1    0.47    1.59
 -11 -13   1   -1.52    1.74
   9  13  -1   25.72    3.54
  -9 -13   1   27.41    3.29
  -9 -13   1   26.05    3.92
  -9 -13   1   20.22    3.79
   7  13  -1   14.45    2.82
  -7 -13   1   20.37    3.38
  -7 -13   1   20.14    2.71
  -7 -13   1   14.85    3.05
   5  13  -1    4.46    2.00
  -5 -13   1    0.91    2.35
  -5 -13   1    3.45    1.68
  -5 -13   1    2.66    2.18
   3  13  -1    1.82    1.68
  -3 -13   1    4.10    2.17
  -3 -13   1    4.83    1.67
  -3 -13   1    1.82    2.06
   1  13  -1    1.51    1.88
  -1 -13   1   -1.05    1.84
  -1 -13   1    2.10    1.55
  -1 -13   1   -1.33    2.08
  -1  13  -1    5.44    1.99
   1 -13   1    3.93    2.21
   1 -13   1    8.47    1.85
  -3  13  -1    3.72    2.12
   3 -13   1    5.39    2.13
   3 -13   1    4.23    1.59
  -5  13  -1   30.43    4.05
   5 -13   1   34.41    3.65
  -7  13  -1   -1.10    1.99
   7 -13   1    4.14    1.65
  -9  13  -1   -0.76    1.89
   9 -13   1    2.90    1.56
 -11  13  -1   21.72    3.55
  11 -13   1   30.10    3.38
 -13  13  -1    7.25    2.33
  13 -13   1    8.08    2.05
 -15  13  -1    1.80    2.05
  15 -13   1    4.66    1.82
 -17  13  -1    1.72    2.07
  17 -13   1    0.59    1.68
 -19  13  -1    0.42    2.11
  19 -13   1    3.37    1.79
 -21  13  -1    5.49    2.39
  21 -13   1    7.71    2.20
 -23  13  -1    9.20    2.89
  23 -13   1   20.01    2.92
 -25  13  -1    5.91    2.72
  25 -13   1   13.03    2.61
 -27  13  -1    0.82    2.40
  27 -13   1   -2.33    1.96
 -29  13  -1    2.39    2.57
  29 -13   1    3.73    2.44
 -31  13  -1    3.61    2.79
  31 -13   1    4.71    2.63
 -33  13  -1   -0.43    2.45
  33 -13   1    0.25    2.55
 -35  13  -1    9.20    3.37
  35 -13   1   16.85    3.62
 -37  13  -1    2.09    2.95
  37 -13   1    4.63    3.18
 -39  13  -1    1.11    3.05
  39 -13   1    0.46    2.91
 -41  13  -1    1.54    3.30
  41 -13   1    9.31    3.54
 -43  13  -1    2.32    3.37
  43 -13   1   14.17    4.19
  45 -13   1    6.09    3.80
  47 -13   1    3.73    3.80
  49 -13   1   -0.64    3.85
  51 -13   1    2.42    3.82
 -54 -12   1    0.43    3.36
 -52 -12   1   -0.44    2.97
 -50 -12   1   23.98    4.64
  48  12  -1    2.02    1.97
 -48 -12   1    3.73    2.43
 -48 -12   1    1.03    2.87
  46  12  -1    2.30    1.78
  46  12  -1    2.58    1.97
 -46 -12   1    2.80    2.27
 -46 -12   1    7.32    3.43
  44  12  -1    2.04    1.87
  44  12  -1    0.26    1.46
 -44 -12   1   -2.08    2.37
 -44 -12   1    1.31    2.20
  42  12  -1    2.55    1.86
  42  12  -1    2.68    1.59
 -42 -12   1   -0.73    2.43
 -42 -12   1    2.93    2.44
  40  12  -1   14.97    2.53
  40  12  -1   10.07    2.46
 -40 -12   1   12.82    3.08
 -40 -12   1   17.59    3.46
  38  12  -1    4.66    1.95
  38  12  -1    4.34    1.74
 -38 -12   1    6.39    2.69
 -38 -12   1    8.83    2.63
  36  12  -1    0.12    1.19
  36  12  -1   -0.62    1.59
 -36 -12   1    1.82    2.16
 -36 -12   1    0.96    2.34
  34  12  -1    3.05    1.82
  34  12  -1    3.09    1.55
 -34 -12   1    4.49    2.38
 -34 -12   1    5.84    2.41
  32  12  -1    5.56    1.57
  32  12  -1    3.45    1.77
 -32 -12   1    3.95    2.35
 -32 -12   1    6.98    2.50
  30  12  -1    4.50    1.74
  30  12  -1    1.55    1.26
 -30 -12   1    3.46    2.26
 -30 -12   1    2.36    2.27
  28  12  -1    2.55    1.28
  28  12  -1    1.00    1.50
 -28 -12   1    2.86    1.98
 -28 -12   1   -2.88    1.72
 -28 -12   1   -0.33    2.03
  26  12  -1   23.20    2.81
  26  12  -1   19.40    2.98
 -26 -12   1   26.25    3.82
 -26 -12   1   22.23    3.49
 -26 -12   1   23.21    3.47
  24  12  -1    3.61    1.29
  24  12  -1    3.63    1.60
 -24 -12   1    3.61    2.25
 -24 -12   1    1.72    1.81
 -24 -12   1    2.73    1.81
  22  12  -1    3.15    1.20
  22  12  -1    1.46    1.42
 -22 -12   1    2.83    1.86
 -22 -12   1    2.78    1.81
 -22 -12   1    2.70    1.92
  20  12  -1   47.37    4.64
  20  12  -1   44.58    4.30
 -20 -12   1   46.20    4.93
 -20 -12   1   44.18    3.97
 -20 -12   1   40.27    4.75
 -20 -12   1   38.54    4.65
  18  12  -1   15.35    2.28
 -18 -12   1   14.74    2.64
 -18 -12   1   15.84    1.81
 -18 -12   1   15.13    2.85
 -18 -12   1   16.86    2.72
 -16 -12   1    8.92    2.17
 -16 -12   1   12.32    2.47
 -16 -12   1    8.47    2.34
 -14 -12   1    3.03    1.71
 -14 -12   1    1.13    2.00
 -14 -12   1    1.41    1.58
 -12 -12   1    4.11    1.92
 -12 -12   1    4.93    1.67
 -12 -12   1    3.24    2.25
  10  12  -1   20.54    3.02
 -10 -12   1   18.49    3.22
 -10 -12   1   18.95    2.72
 -10 -12   1   23.56    3.38
   8  12  -1   52.11    5.30
  -8 -12   1   44.88    5.30
  -8 -12   1   49.98    5.45
  -8 -12   1   51.13    4.93
   6  12  -1   11.03    2.24
  -6 -12   1    6.39    2.33
  -6 -12   1   12.27    2.07
  -6 -12   1   11.82    2.65
   4  12  -1   12.40    2.34
  -4 -12   1   11.86    2.76
  -4 -12   1   10.89    2.78
  -4 -12   1   10.53    1.99
   2  12  -1    4.62    1.85
  -2 -12   1    3.91    2.20
  -2 -12   1    4.19    1.53
  -2 -12   1    1.98    2.12
   0  12  -1    9.70    2.16
   0 -12   1    9.87    2.42
   0 -12   1    9.30    1.84
   0 -12   1    9.23    2.63
  -2  12  -1    4.49    2.06
   2 -12   1    8.75    2.60
   2 -12   1    6.48    2.19
   2 -12   1    6.34    1.63
  -4  12  -1   46.69    5.18
   4 -12   1   44.85    5.25
   4 -12   1   46.08    4.59
  -6  12  -1   37.09    4.31
   6 -12   1   35.25    3.83
  -8  12  -1   -1.60    1.67
   8 -12   1    1.04    1.31
 -10  12  -1   19.19    3.23
 -10  12  -1   14.47    2.91
  10 -12   1   22.33    2.68
 -12  12  -1   29.49    3.89
 -12  12  -1   22.80    3.97
  12 -12   1   34.75    3.57
 -14  12  -1   -0.09    1.78
 -14  12  -1   -4.31    1.88
  14 -12   1   -2.36    1.49
 -16  12  -1    2.35    2.05
 -16  12  -1    4.07    2.07
  16 -12   1    7.73    1.85
 -18  12  -1    1.33    1.86
  18 -12   1    2.50    1.66
 -20  12  -1    1.30    2.02
  20 -12   1    0.75    1.67
 -22  12  -1   14.30    2.99
  22 -12   1   20.11    2.93
 -24  12  -1    5.52    2.48
  24 -12   1   14.39    2.61
 -26  12  -1    7.86    2.58
  26 -12   1    4.30    2.32
 -28  12  -1    0.73    1.96
  28 -12   1   -0.49    2.00
 -30  12  -1    0.11    2.32
  30 -12   1    1.78    2.20
 -32  12  -1   10.63    3.09
  32 -12   1   17.96    3.37
 -34  12  -1    4.25    2.83
  34 -12   1   11.74    3.17
 -36  12  -1   12.20    3.48
  36 -12   1   22.14    3.96
 -38  12  -1   -3.61    2.60
  38 -12   1   -1.49    2.55
 -40  12  -1   -1.43    2.79
  40 -12   1    2.66    3.07
 -42  12  -1    8.44    3.50
  42 -12   1   14.34    4.09
 -44  12  -1    1.86    3.31
  44 -12   1   -1.26    2.90
 -46  12  -1   -0.60    3.26
 -46  12  -1    1.58    1.56
  46 -12   1    1.44    3.46
  48 -12   1    1.50    3.68
  50 -12   1    1.94    3.92
  52 -12   1   -5.50    3.76
  54 -12   1    1.75    3.95
 -57 -11   1    2.02    3.21
 -55 -11   1    2.27    3.12
 -53 -11   1    3.48    3.09
 -51 -11   1    9.97    3.50
 -49 -11   1    0.19    2.75
 -49 -11   1    1.73    2.12
  47  11  -1    2.07    1.97
 -47 -11   1    0.47    2.04
 -47 -11   1    1.96    2.76
  45  11  -1    1.69    1.96
  45  11  -1    0.40    1.59
 -45 -11   1    0.65    1.92
 -45 -11   1    2.27    2.81
  43  11  -1    0.33    1.53
  43  11  -1    1.31    1.79
 -43 -11   1    0.25    2.46
 -43 -11   1    2.60    2.36
  41  11  -1   -2.32    1.30
  41  11  -1   -0.62    1.68
 -41 -11   1    0.19    1.98
 -41 -11   1   -0.82    2.17
  39  11  -1    2.87    1.89
  39  11  -1    1.14    1.52
 -39 -11   1    1.91    2.06
 -39 -11   1    2.51    2.31
  37  11  -1    7.97    2.22
  37  11  -1    9.47    2.06
 -37 -11   1   11.81    2.73
 -37 -11   1    5.91    2.00
 -37 -11   1   10.35    2.85
  35  11  -1    2.45    1.46
  35  11  -1    3.05    1.78
 -35 -11   1    2.02    2.16
 -35 -11   1    3.07    1.69
 -35 -11   1    2.03    2.13
  33  11  -1    0.17    1.25
  33  11  -1   -0.44    1.53
 -33 -11   1   -1.88    1.83
 -33 -11   1    1.77    2.04
 -33 -11   1   -2.97    1.38
  31  11  -1   47.94    5.35
  31  11  -1   47.44    4.88
 -31 -11   1   45.60    4.67
 -31 -11   1   52.91    5.54
 -31 -11   1   44.53    5.46
  29  11  -1    1.64    1.65
  29  11  -1    1.91    1.24
 -29 -11   1    2.16    1.39
 -29 -11   1    0.01    1.95
 -29 -11   1    2.74    1.97
  27  11  -1   22.46    2.88
  27  11  -1   24.88    3.24
 -27 -11   1   26.13    3.34
 -27 -11   1   22.01    2.72
 -27 -11   1   24.79    3.48
 -27 -11   1   24.04    3.61
  25  11  -1    3.58    1.63
  25  11  -1    2.87    1.24
 -25 -11   1    0.15    1.41
 -25 -11   1    2.63    1.80
 -25 -11   1    3.42    1.95
 -25 -11   1    4.35    1.86
 -25 -11   1    0.79    1.18
  23  11  -1    2.08    1.12
  23  11  -1    0.48    1.42
 -23 -11   1   -0.17    1.35
 -23 -11   1    0.30    1.79
 -23 -11   1    0.54    1.82
 -23 -11   1    0.69    1.67
 -23 -11   1    0.29    1.10
  21  11  -1   21.69    2.73
  21  11  -1   23.96    3.08
 -21 -11   1   24.64    3.29
 -21 -11   1   25.17    3.08
 -21 -11   1   24.13    3.56
 -21 -11   1   22.64    3.15
 -21 -11   1   24.54    2.57
  19  11  -1   -1.15    0.90
  19  11  -1   -1.02    1.24
 -19 -11   1    0.70    0.96
 -19 -11   1    0.78    1.56
 -19 -11   1    2.59    1.69
 -19 -11   1    0.81    1.55
 -19 -11   1   -1.83    1.11
  17  11  -1    8.85    1.87
  17  11  -1   13.74    1.78
 -17 -11   1   10.60    1.54
 -17 -11   1   11.61    2.19
 -17 -11   1   10.22    2.21
 -17 -11   1    8.71    1.80
 -17 -11   1   14.79    2.50
  15  11  -1   -0.26    0.84
  15  11  -1    1.08    1.27
 -15 -11   1    0.25    0.85
 -15 -11   1    1.29    1.84
 -15 -11   1    2.52    1.63
 -15 -11   1   -0.23    1.46
  13  11  -1   26.36    2.76
 -13 -11   1   21.04    3.02
 -13 -11   1   27.05    3.18
  11  11  -1    1.79    1.52
 -11 -11   1    5.06    1.74
 -11 -11   1    3.35    1.70
 -11 -11   1    1.78    1.47
 -11 -11   1    3.65    1.34
   9  11  -1    3.98    0.97
   9  11  -1   -0.43    1.44
  -9 -11   1    4.37    1.82
  -9 -11   1    2.01    1.45
  -9 -11   1   -0.51    1.09
  -9 -11   1    2.80    1.70
   7  11  -1   83.48    7.84
   7  11  -1   83.41    7.05
  -7 -11   1   79.83    7.22
  -7 -11   1   83.95    7.41
  -7 -11   1   88.25    8.12
  -7 -11   1   79.83    7.71
   5  11  -1    0.12    1.27
  -5 -11   1    1.13    1.24
  -5 -11   1    0.64    1.72
  -5 -11   1    0.16    1.01
  -5 -11   1    1.91    1.74
   3  11  -1   21.25    2.94
  -3 -11   1   20.78    2.68
  -3 -11   1   20.20    2.43
  -3 -11   1   24.34    3.31
  -3 -11   1   20.25    3.11
   1  11  -1   63.89    6.36
  -1 -11   1   65.66    5.81
  -1 -11   1   71.42    6.73
  -1 -11   1   67.24    6.50
  -1 -11   1   59.42    5.95
  -1  11  -1    6.37    1.76
   1 -11   1    3.82    1.24
   1 -11   1    3.34    1.41
   1 -11   1    4.41    2.18
   1 -11   1    4.66    1.99
  -3  11  -1   66.81    6.38
   3 -11   1   67.18    6.65
   3 -11   1   59.92    6.28
   3 -11   1   62.61    5.65
   3 -11   1   59.10    5.79
  -5  11  -1    0.88    1.49
   5 -11   1   -1.01    1.18
   5 -11   1   -0.49    1.81
   5 -11   1   -0.15    1.00
  -7  11  -1    3.38    1.80
   7 -11   1    0.85    1.30
   7 -11   1    0.89    1.03
  -9  11  -1   10.44    2.39
  -9  11  -1   15.39    2.54
   9 -11   1   15.61    2.29
   9 -11   1   16.88    2.07
   9 -11   1   13.41    1.99
 -11  11  -1    0.43    1.53
 -11  11  -1   -0.46    1.56
  11 -11   1    1.66    1.05
  11 -11   1   -1.50    1.33
 -13  11  -1    7.96    2.24
 -13  11  -1    3.93    0.84
 -13  11  -1    2.54    1.84
  13 -11   1    8.02    1.78
  13 -11   1    5.44    1.33
 -15  11  -1    0.44    0.75
 -15  11  -1   -0.19    1.65
 -15  11  -1   -3.29    1.84
  15 -11   1   -1.07    1.33
 -17  11  -1   20.82    3.22
 -17  11  -1   22.81    2.38
 -17  11  -1   20.61    3.27
  17 -11   1   25.34    3.11
 -19  11  -1   -0.80    0.92
 -19  11  -1   -0.15    1.75
 -19  11  -1   -0.78    1.94
  19 -11   1    3.25    1.66
 -21  11  -1   -2.94    1.46
 -21  11  -1    0.42    1.00
 -21  11  -1    1.86    1.92
  21 -11   1    2.22    1.71
 -23  11  -1   46.06    4.80
 -23  11  -1   39.39    3.72
 -23  11  -1   27.93    4.50
  23 -11   1   40.24    4.52
 -25  11  -1    3.48    2.22
 -25  11  -1    3.27    1.32
  25 -11   1    3.49    1.98
 -27  11  -1   17.77    2.31
 -27  11  -1   14.76    3.10
  27 -11   1   16.99    3.12
 -29  11  -1    3.42    2.33
  29 -11   1    3.79    2.22
 -31  11  -1    1.51    2.34
  31 -11   1    6.17    2.53
 -33  11  -1    9.25    2.95
  33 -11   1   13.24    3.14
 -35  11  -1   -0.93    1.37
 -35  11  -1   -3.31    2.19
  35 -11   1   -3.54    2.33
 -37  11  -1    0.04    1.33
 -37  11  -1   -0.28    2.54
  37 -11   1   -2.21    2.50
 -39  11  -1    3.20    1.60
 -39  11  -1    4.04    1.58
 -39  11  -1    4.85    2.98
 -39  11  -1    5.19    1.89
  39 -11   1    3.83    2.73
 -41  11  -1    1.22    1.51
 -41  11  -1   -1.02    2.86
 -41  11  -1   -2.41    1.42
  41 -11   1   -2.57    2.66
 -43  11  -1   -2.81    1.54
 -43  11  -1   -0.22    1.57
 -43  11  -1   -5.93    2.53
  43 -11   1   -1.63    3.03
 -45  11  -1   -3.95    2.65
 -45  11  -1   -0.49    1.55
  45 -11   1   -1.15    3.29
 -47  11  -1    4.20    3.46
 -47  11  -1    6.01    1.97
  47 -11   1    5.25    3.90
 -49  11  -1    0.18    1.78
 -49  11  -1   -0.08    3.28
  49 -11   1   -1.58    3.34
 -51  11  -1    3.55    1.91
 -51  11  -1   -1.19    3.42
 -51  11  -1    2.64    1.94
  51 -11   1    2.04    3.60
  53 -11   1    7.14    4.06
  55 -11   1    5.55    4.26
  57 -11   1   -2.32    4.45
 -60 -10   1   -1.61    2.82
 -58 -10   1    5.56    3.15
 -56 -10   1   -2.58    2.69
 -54 -10   1    2.01    2.91
 -52 -10   1   -0.48    2.79
 -50 -10   1    1.30    2.01
 -50 -10   1    0.06    2.69
 -48 -10   1    0.63    2.55
 -48 -10   1    1.44    2.17
  46  10  -1   -1.17    1.85
 -46 -10   1   -1.86    2.30
 -46 -10   1    1.91    2.04
  44  10  -1   -3.38    1.39
  44  10  -1    0.69    1.80
 -44 -10   1   -1.32    2.24
 -44 -10   1    1.54    1.96
  42  10  -1    0.55    1.81
  42  10  -1    0.81    1.65
 -42 -10   1    0.57    1.91
 -42 -10   1    1.78    2.36
  40  10  -1   -0.10    1.76
  40  10  -1   -1.20    1.35
 -40 -10   1    0.10    2.03
 -40 -10   1   -4.07    1.51
  38  10  -1    1.17    1.76
  38  10  -1   -0.76    1.34
 -38 -10   1    0.35    2.07
 -38 -10   1   -2.81    1.66
  36  10  -1    0.59    1.73
  36  10  -1    1.49    1.36
 -36 -10   1    0.82    1.91
 -36 -10   1   -1.40    1.36
 -36 -10   1   -3.28    1.68
  34  10  -1   -0.09    1.28
  34  10  -1    1.13    1.73
 -34 -10   1    0.10    1.82
 -34 -10   1    1.00    1.94
 -34 -10   1   -1.85    1.26
  32  10  -1    2.60    1.80
  32  10  -1   -0.47    1.12
 -32 -10   1   -0.45    1.78
 -32 -10   1   -1.61    1.33
 -32 -10   1   -1.27    1.88
 -32 -10   1    0.05    1.76
  30  10  -1   -0.16    1.19
  30  10  -1   -0.72    1.53
 -30 -10   1    0.86    1.55
 -30 -10   1   -1.07    1.88
 -30 -10   1    1.07    1.35
 -30 -10   1    1.32    1.85
 -30 -10   1   -0.24    1.70
  28  10  -1    0.06    1.10
  28  10  -1    0.75    1.56
 -28 -10   1   -0.43    1.75
 -28 -10   1   -0.74    1.23
 -28 -10   1   -2.28    1.16
 -28 -10   1   -1.18    1.62
 -28 -10   1    0.49    1.77
  26  10  -1    0.73    1.55
  26  10  -1    1.22    1.17
  26  10  -1    2.39    1.61
 -26 -10   1    1.14    1.40
 -26 -10   1   -1.05    1.71
 -26 -10   1    1.87    1.62
 -26 -10   1   -0.53    1.65
 -26 -10   1   -1.14    1.17
  24  10  -1   -0.14    1.41
  24  10  -1    3.02    1.52
  24  10  -1    0.99    1.52
  24  10  -1    0.73    1.04
 -24 -10   1    0.97    1.78
 -24 -10   1    0.14    1.14
 -24 -10   1    0.89    1.88
 -24 -10   1    1.33    1.35
 -24 -10   1    0.73    1.69
  22  10  -1    0.00    1.39
  22  10  -1   -1.15    1.09
  22  10  -1   -1.29    1.25
  22  10  -1   -0.40    0.99
 -22 -10   1   -0.21    1.21
 -22 -10   1   -0.67    1.38
 -22 -10   1    0.41    1.48
 -22 -10   1   -0.75    1.55
 -22 -10   1   -1.03    0.97
 -22 -10   1   -0.58    1.57
  20  10  -1    1.39    1.03
  20  10  -1   -0.46    1.31
  20  10  -1    0.49    1.28
  20  10  -1    0.42    0.80
 -20 -10   1   -1.61    1.19
 -20 -10   1   -0.69    0.92
 -20 -10   1   -0.51    1.54
 -20 -10   1   -0.34    1.51
 -20 -10   1    1.72    1.47
 -20 -10   1    0.33    1.21
 -20 -10   1   -1.16    1.51
  18  10  -1    0.29    1.17
  18  10  -1    1.55    1.04
  18  10  -1    0.47    0.34
  18  10  -1    2.09    1.40
 -18 -10   1    2.55    1.19
 -18 -10   1    2.36    0.99
 -18 -10   1    0.47    1.27
 -18 -10   1    3.14    1.44
 -18 -10   1    2.33    1.41
 -18 -10   1    1.60    1.44
 -18 -10   1    1.76    1.41
  16  10  -1    4.51    1.27
  16  10  -1    1.18    0.82
  16  10  -1    5.66    1.20
  16  10  -1    7.34    1.58
 -16 -10   1    4.22    1.86
 -16 -10   1    2.72    1.35
 -16 -10   1    4.57    0.96
 -16 -10   1    5.08    1.31
 -16 -10   1    1.17    1.47
 -16 -10   1    4.68    1.60
 -16 -10   1    7.61    1.57
  14  10  -1   -2.24    1.01
  14  10  -1   -1.77    0.90
  14  10  -1    1.88    1.30
  14  10  -1    0.84    0.92
 -14 -10   1   -0.04    1.31
 -14 -10   1   -0.44    0.98
 -14 -10   1    0.83    1.18
 -14 -10   1   -0.61    1.39
 -14 -10   1   -0.11    1.32
 -14 -10   1   -1.40    0.70
 -14 -10   1   -1.43    1.08
  12  10  -1    7.97    1.34
  12  10  -1    5.29    1.19
  12  10  -1    6.42    1.44
 -12 -10   1    6.96    1.59
 -12 -10   1    3.48    1.21
 -12 -10   1    4.20    1.42
 -12 -10   1    5.17    1.38
  10  10  -1    1.48    0.84
  10  10  -1    0.50    0.84
  10  10  -1    1.93    0.94
  10  10  -1    2.10    1.35
  10  10  -1    1.99    1.08
 -10 -10   1    2.76    1.02
 -10 -10   1    2.79    1.39
 -10 -10   1    1.49    1.39
 -10 -10   1    1.55    1.03
 -10 -10   1    5.51    1.34
 -10 -10   1    0.77    1.17
   8  10  -1   -1.16    0.78
   8  10  -1    0.54    0.90
   8  10  -1    1.94    1.26
  -8 -10   1    3.14    1.32
  -8 -10   1    1.16    1.19
  -8 -10   1    2.61    1.04
  -8 -10   1   -0.31    1.36
  -8 -10   1    0.90    1.16
  -8 -10   1   -0.65    1.64
   6  10  -1    6.81    1.53
  -6 -10   1    1.31    1.19
  -6 -10   1    6.81    1.47
   4  10  -1   -0.45    0.83
   4  10  -1   -0.07    1.31
  -4 -10   1    1.58    1.60
  -4 -10   1    0.80    1.16
  -4 -10   1    0.38    1.00
  -4 -10   1    1.54    1.03
  -4 -10   1    3.01    1.82
   2  10  -1    0.55    0.74
   2  10  -1    1.26    1.41
  -2 -10   1    2.26    1.02
  -2 -10   1    3.13    1.49
  -2 -10   1    0.14    0.99
  -2 -10   1    0.00    1.12
   0  10  -1    4.35    1.43
   0  10  -1    2.28    0.71
   0 -10   1    5.17    1.69
   0 -10   1    1.07    1.15
   0 -10   1    2.11    1.74
   0 -10   1    5.11    1.17
   0 -10   1    0.83    1.01
  -2  10  -1    1.43    1.35
   2 -10   1    1.92    1.04
   2 -10   1   -0.21    1.11
   2 -10   1   -3.57    1.30
   2 -10   1   -0.86    0.93
   2 -10   1   -2.44    1.39
  -4  10  -1   -2.36    1.28
   4 -10   1   -0.57    1.20
   4 -10   1   -0.71    0.97
   4 -10   1    4.20    1.82
   4 -10   1    1.38    1.06
   4 -10   1    1.17    1.42
  -6  10  -1   -0.36    1.56
  -6  10  -1    1.54    1.44
   6 -10   1   -1.87    1.09
   6 -10   1   -1.35    0.85
   6 -10   1   -0.25    1.05
   6 -10   1   -0.84    1.36
  -8  10  -1    2.73    1.57
  -8  10  -1    1.42    1.48
   8 -10   1    0.56    0.93
   8 -10   1   -0.82    0.99
   8 -10   1   -1.58    1.14
 -10  10  -1    0.28    1.52
 -10  10  -1    0.51    0.62
 -10  10  -1   -0.68    1.46
  10 -10   1    0.19    1.26
  10 -10   1   -0.69    0.86
  10 -10   1   -0.80    0.82
  10 -10   1    1.26    1.11
 -12  10  -1    1.62    1.63
 -12  10  -1    0.02    0.73
 -12  10  -1    0.44    1.59
  12 -10   1    0.36    1.22
  12 -10   1    1.65    1.21
  12 -10   1    0.54    1.03
 -14  10  -1   -0.19    0.52
 -14  10  -1   -1.45    0.76
 -14  10  -1   -1.56    1.24
 -14  10  -1   -1.23    1.48
  14 -10   1   -0.88    1.32
  14 -10   1   -0.97    0.88
 -16  10  -1    0.91    0.59
 -16  10  -1    2.14    0.96
 -16  10  -1   -4.79    1.58
 -16  10  -1    0.19    1.55
  16 -10   1    0.25    1.44
  16 -10   1   -0.24    1.03
 -18  10  -1   -0.78    1.58
 -18  10  -1    5.47    1.79
 -18  10  -1    0.13    0.63
 -18  10  -1    0.30    0.99
  18 -10   1    1.00    1.53
  18 -10   1    0.11    1.07
 -20  10  -1   -0.34    0.98
 -20  10  -1   -1.35    1.65
 -20  10  -1    3.05    1.80
  20 -10   1    1.06    1.65
  20 -10   1   -1.83    1.07
 -22  10  -1    4.79    1.19
 -22  10  -1    3.65    2.08
 -22  10  -1    5.16    1.36
 -22  10  -1    1.28    1.80
  22 -10   1    6.17    1.90
 -24  10  -1   -0.55    1.91
 -24  10  -1   -0.78    1.17
 -24  10  -1    3.65    2.13
  24 -10   1    0.61    1.71
 -26  10  -1    2.09    1.41
 -26  10  -1    3.66    2.00
 -26  10  -1    3.13    2.08
 -26  10  -1    4.70    1.29
 -26  10  -1    3.31    1.44
  26 -10   1    0.85    1.82
 -28  10  -1    0.31    1.26
 -28  10  -1   -0.80    2.01
 -28  10  -1   -0.41    1.15
 -28  10  -1    0.66    1.35
 -28  10  -1    0.45    2.04
  28 -10   1   -0.70    1.92
 -30  10  -1    1.84    1.46
 -30  10  -1   -0.59    2.11
 -30  10  -1    0.89    1.22
 -30  10  -1   -1.17    1.32
  30 -10   1    1.43    2.05
 -32  10  -1    2.56    1.52
 -32  10  -1    1.26    1.45
 -32  10  -1    2.48    1.60
 -32  10  -1    1.26    1.48
  32 -10   1    4.40    2.37
 -34  10  -1   -1.90    1.34
 -34  10  -1    1.21    1.54
 -34  10  -1   -0.60    1.42
  34 -10   1    1.90    2.25
 -36  10  -1   -2.24    1.35
 -36  10  -1    0.19    1.59
 -36  10  -1    0.12    1.37
  36 -10   1   -2.19    2.23
 -38  10  -1   -1.37    1.52
 -38  10  -1    0.61    1.58
 -38  10  -1    0.00    1.48
  38 -10   1   -0.23    2.48
 -40  10  -1    0.95    1.58
 -40  10  -1   -0.86    1.52
  40 -10   1    0.98    2.85
 -42  10  -1    0.87    1.59
 -42  10  -1   -1.92    1.58
  42 -10   1   -0.93    2.74
 -44  10  -1   -0.93    1.67
  44 -10   1   -0.43    3.15
 -46  10  -1   -0.32    1.67
  46 -10   1   -1.83    2.92
 -48  10  -1    0.11    1.79
 -48  10  -1   -1.07    1.78
  48 -10   1   -5.03    2.90
 -50  10  -1   -0.72    1.88
 -50  10  -1    2.70    2.05
  50 -10   1    0.13    3.46
 -52  10  -1    1.21    2.04
  52 -10   1   -2.68    3.37
 -54  10  -1   -1.24    1.99
  54 -10   1   -1.00    3.97
 -56  10  -1    0.73    2.19
  56 -10   1   -2.01    3.69
  58 -10   1    6.24    4.40
 -61  -9   1    9.22    3.59
 -59  -9   1    4.64    3.14
 -57  -9   1    5.96    3.26
 -55  -9   1    1.37    2.83
 -53  -9   1   10.37    3.40
 -51  -9   1   14.54    3.70
 -49  -9   1    1.12    2.53
  47   9  -1    0.26    1.93
 -47  -9   1    3.20    2.46
  45   9  -1    2.43    1.98
  45   9  -1    1.98    2.00
 -45  -9   1   -2.21    1.98
  43   9  -1    4.46    1.99
  43   9  -1    1.48    1.95
 -43  -9   1    4.61    2.45
  41   9  -1   -0.43    1.60
  41   9  -1   -0.16    1.84
 -41  -9   1   -1.04    2.04
  39   9  -1    5.16    2.12
  39   9  -1    6.53    2.00
 -39  -9   1   11.97    2.70
  37   9  -1   58.58    6.03
  37   9  -1   50.19    5.48
 -37  -9   1   56.84    5.32
 -37  -9   1   49.05    5.79
  35   9  -1    4.08    1.56
  35   9  -1    4.37    2.04
 -35  -9   1    0.29    1.90
 -35  -9   1    4.91    1.82
  33   9  -1    0.54    1.62
  33   9  -1    2.71    1.79
  33   9  -1    3.13    1.44
 -33  -9   1    0.31    1.76
 -33  -9   1    0.51    1.53
 -33  -9   1    4.44    2.26
  31   9  -1   34.93    4.02
  31   9  -1   36.85    4.11
  31   9  -1   36.61    4.32
  31   9  -1   41.10    4.31
 -31  -9   1   30.01    4.30
 -31  -9   1   34.17    3.82
 -31  -9   1   39.05    4.40
  29   9  -1    7.51    1.96
  29   9  -1    6.40    1.58
  29   9  -1    3.44    1.82
  29   9  -1    5.87    1.95
 -29  -9   1   10.79    2.31
 -29  -9   1    4.62    1.63
 -29  -9   1    4.64    1.63
 -29  -9   1    5.45    2.03
 -29  -9   1    6.53    2.47
  27   9  -1   30.75    3.50
  27   9  -1   33.66    3.88
  27   9  -1   30.89    3.50
  27   9  -1   31.06    3.76
 -27  -9   1   30.87    3.26
 -27  -9   1   33.61    3.81
 -27  -9   1   25.98    3.45
 -27  -9   1   29.92    3.67
 -27  -9   1   28.31    3.70
  25   9  -1    7.03    1.84
  25   9  -1    7.93    1.54
  25   9  -1    6.52    1.87
  25   9  -1    5.47    1.82
 -25  -9   1    6.13    1.91
 -25  -9   1    3.92    1.58
 -25  -9   1    5.35    1.43
 -25  -9   1    6.75    1.90
 -25  -9   1    6.56    1.95
  23   9  -1    7.48    1.95
  23   9  -1   10.64    1.86
  23   9  -1    6.10    1.74
  23   9  -1    8.56    1.62
 -23  -9   1    6.87    1.90
 -23  -9   1    6.41    1.73
 -23  -9   1    7.99    1.50
 -23  -9   1    6.41    1.76
 -23  -9   1    8.72    2.01
  21   9  -1   24.63    3.26
  21   9  -1   28.40    3.18
  21   9  -1   27.49    3.20
  21   9  -1   30.73    3.53
 -21  -9   1   29.85    3.62
 -21  -9   1   32.53    3.52
 -21  -9   1   28.66    3.52
 -21  -9   1   32.45    3.41
 -21  -9   1   28.62    3.38
 -21  -9   1   28.61    2.95
  19   9  -1   -0.91    0.99
  19   9  -1   -0.21    0.92
  19   9  -1    0.88    1.35
  19   9  -1   -1.71    1.20
 -19  -9   1   -0.15    1.20
 -19  -9   1   -0.57    0.91
 -19  -9   1   -1.18    0.97
 -19  -9   1   -0.84    1.13
 -19  -9   1   -0.05    1.43
 -19  -9   1   -1.65    1.17
  17   9  -1   -0.45    1.15
  17   9  -1    0.68    0.92
  17   9  -1   -0.16    1.04
  17   9  -1    2.16    1.32
 -17  -9   1    0.66    1.50
 -17  -9   1   -0.37    1.34
 -17  -9   1    1.89    1.30
 -17  -9   1   -0.32    0.91
 -17  -9   1   -1.27    1.02
 -17  -9   1   -0.07    1.22
 -17  -9   1    0.56    0.84
  15   9  -1    3.17    1.22
  15   9  -1    0.24    1.17
  15   9  -1    3.44    1.04
 -15  -9   1    4.17    1.29
 -15  -9   1    2.67    0.93
 -15  -9   1    2.09    1.28
 -15  -9   1    0.46    1.56
 -15  -9   1    1.83    1.11
 -15  -9   1    1.74    1.21
 -15  -9   1    2.09    1.03
  13   9  -1   24.48    2.80
  13   9  -1   25.42    2.70
  13   9  -1   25.28    2.60
 -13  -9   1   23.20    2.29
 -13  -9   1   23.86    3.13
 -13  -9   1   24.68    2.75
 -13  -9   1   24.02    2.89
 -13  -9   1   24.49    2.90
 -13  -9   1   24.28    2.71
 -13  -9   1   24.56    2.80
  11   9  -1   -0.21    0.78
  11   9  -1    0.62    1.03
  11   9  -1   -0.55    0.91
  11   9  -1   -0.30    1.08
  11   9  -1   -0.02    0.85
 -11  -9   1    0.98    0.98
 -11  -9   1    1.32    1.14
 -11  -9   1    0.44    1.20
 -11  -9   1    0.73    0.92
 -11  -9   1   -0.26    0.60
 -11  -9   1    0.20    1.06
 -11  -9   1   -1.12    1.00
   9   9  -1   -0.38    0.79
   9   9  -1   -0.97    1.08
   9   9  -1   -0.64    0.88
   9   9  -1    1.50    1.05
   9   9  -1    0.49    0.77
  -9  -9   1   -0.31    1.48
  -9  -9   1    1.72    0.94
  -9  -9   1    0.35    1.01
  -9  -9   1    2.02    1.13
  -9  -9   1    2.00    1.22
  -9  -9   1    1.26    0.92
   7   9  -1  126.25    9.74
   7   9  -1  118.10   10.37
   7   9  -1  109.57    9.96
   7   9  -1  121.03    9.91
   7   9  -1  115.85    9.09
  -7  -9   1  109.09    9.98
  -7  -9   1  102.35    9.71
  -7  -9   1  103.44    9.99
  -7  -9   1  119.55    9.98
  -7  -9   1  115.62    9.86
  -7  -9   1  130.66   10.61
   5   9  -1   -0.23    0.76
   5   9  -1   -0.14    1.02
   5   9  -1   -2.17    0.59
   5   9  -1    0.61    0.68
  -5  -9   1    0.52    0.96
  -5  -9   1    0.59    1.31
  -5  -9   1   -0.83    1.21
  -5  -9   1   -0.11    1.00
  -5  -9   1   -0.83    0.77
  -5  -9   1    1.60    1.01
   3   9  -1   22.14    2.91
   3   9  -1   27.03    2.50
  -3  -9   1   24.79    2.78
  -3  -9   1   30.16    2.86
  -3  -9   1   18.23    2.95
  -3  -9   1   27.47    2.79
  -3  -9   1   34.42    3.29
  -3  -9   1   24.70    2.63
   1   9  -1   97.08    8.87
   1   9  -1  106.10    8.14
  -1  -9   1   92.39    8.36
  -1  -9   1   95.83    8.48
  -1  -9   1   92.34    8.57
  -1  -9   1  104.59    8.52
  -1  -9   1   88.43    8.23
  -1  -9   1  100.29    9.07
  -1   9  -1   -0.58    1.25
  -1   9  -1    1.17    0.67
   1  -9   1   -0.04    1.56
   1  -9   1    2.10    1.01
   1  -9   1    0.02    0.78
   1  -9   1    0.90    1.56
   1  -9   1    2.22    1.10
   1  -9   1    1.33    0.98
  -3   9  -1   37.13    3.32
  -3   9  -1   38.73    4.06
   3  -9   1   41.73    3.80
   3  -9   1   31.48    3.91
   3  -9   1   36.92    3.73
   3  -9   1   38.77    3.77
   3  -9   1   38.54    3.56
   3  -9   1   42.53    4.20
  -5   9  -1    4.69    0.82
  -5   9  -1    5.85    1.59
  -5   9  -1    8.49    1.79
   5  -9   1    6.12    1.20
   5  -9   1    7.01    1.33
   5  -9   1    5.03    1.75
   5  -9   1    5.98    1.78
   5  -9   1    3.71    1.40
   5  -9   1    4.47    1.37
  -7   9  -1    2.30    0.63
  -7   9  -1    0.42    0.43
  -7   9  -1    1.14    1.44
  -7   9  -1    3.67    1.41
  -7   9  -1    1.86    0.58
   7  -9   1    1.71    0.90
   7  -9   1    1.54    1.24
   7  -9   1   -0.14    1.25
   7  -9   1    2.76    1.28
   7  -9   1    1.68    1.05
  -9   9  -1   55.63    4.73
  -9   9  -1   54.21    5.71
  -9   9  -1   61.64    5.81
   9  -9   1   61.95    5.40
   9  -9   1   53.58    5.16
   9  -9   1   65.15    5.53
   9  -9   1   55.16    5.19
   9  -9   1   59.71    5.38
 -11   9  -1    5.20    0.79
 -11   9  -1    6.31    1.71
 -11   9  -1    4.46    0.96
 -11   9  -1    3.60    1.72
  11  -9   1    3.91    1.13
  11  -9   1    6.83    1.36
  11  -9   1    5.05    1.44
  11  -9   1    4.41    1.57
 -13   9  -1   16.42    2.49
 -13   9  -1   15.80    1.81
 -13   9  -1   14.36    1.65
 -13   9  -1   16.23    2.70
  13  -9   1   18.50    2.36
  13  -9   1   24.86    2.56
  13  -9   1   14.20    2.01
  13  -9   1   16.50    2.12
 -15   9  -1    5.13    1.13
 -15   9  -1    3.77    0.82
 -15   9  -1    7.65    1.83
 -15   9  -1    5.26    1.80
  15  -9   1    4.66    1.51
  15  -9   1    5.50    1.34
  15  -9   1    2.44    1.21
  15  -9   1    0.50    1.60
 -17   9  -1   32.06    2.96
 -17   9  -1   25.83    3.68
 -17   9  -1   23.70    2.64
 -17   9  -1   24.57    3.42
 -17   9  -1   33.44    3.19
  17  -9   1   30.30    3.41
  17  -9   1   37.32    3.85
  17  -9   1   29.09    3.17
  17  -9   1   29.82    3.23
 -19   9  -1   -0.61    1.32
 -19   9  -1    2.01    1.13
 -19   9  -1    1.78    0.99
 -19   9  -1    1.86    1.16
 -19   9  -1    1.75    0.77
 -19   9  -1    4.12    1.60
  19  -9   1    4.22    1.72
  19  -9   1   -0.03    1.31
  19  -9   1    2.42    1.21
  19  -9   1    1.64    1.12
 -21   9  -1   10.11    2.33
 -21   9  -1   12.10    1.57
 -21   9  -1   11.65    2.52
 -21   9  -1   14.45    1.92
 -21   9  -1   13.68    2.04
 -21   9  -1   13.77    1.79
  21  -9   1    8.70    2.23
  21  -9   1   14.91    2.12
  21  -9   1   13.28    2.01
 -23   9  -1   60.66    6.72
 -23   9  -1   62.28    6.67
 -23   9  -1   65.78    5.78
 -23   9  -1   69.97    5.78
 -23   9  -1   73.90    6.10
 -23   9  -1   69.66    6.28
  23  -9   1   56.65    6.29
  23  -9   1   64.66    6.08
  23  -9   1   66.26    6.33
 -25   9  -1    8.55    1.59
 -25   9  -1    6.65    1.30
 -25   9  -1    5.18    2.29
 -25   9  -1    7.96    1.60
 -25   9  -1    7.50    1.75
 -25   9  -1    7.32    1.61
  25  -9   1    7.26    2.22
  25  -9   1    7.46    1.69
  25  -9   1   11.38    1.96
 -27   9  -1   27.93    4.17
 -27   9  -1   27.95    3.14
 -27   9  -1   30.76    3.22
 -27   9  -1   25.22    3.26
  27  -9   1   27.90    3.44
  27  -9   1   25.31    3.74
 -29   9  -1   19.77    2.73
 -29   9  -1   17.08    2.52
 -29   9  -1   12.79    3.01
 -29   9  -1   20.05    2.59
  29  -9   1   19.25    3.18
  29  -9   1   21.00    2.91
 -31   9  -1    7.58    2.64
 -31   9  -1   10.45    2.31
 -31   9  -1   14.26    2.13
 -31   9  -1    9.42    2.04
  31  -9   1    9.49    2.65
  31  -9   1   13.38    2.44
 -33   9  -1   13.00    2.45
 -33   9  -1   13.87    2.37
 -33   9  -1   16.93    2.35
  33  -9   1    9.45    3.11
  33  -9   1   16.12    2.70
 -35   9  -1    0.29    1.65
 -35   9  -1    2.67    1.58
 -35   9  -1    1.02    1.68
  35  -9   1    1.16    1.68
  35  -9   1   -1.07    2.32
 -37   9  -1    3.17    1.86
 -37   9  -1    0.06    1.61
 -37   9  -1   -2.19    1.60
  37  -9   1    0.92    2.60
 -39   9  -1    8.74    2.42
 -39   9  -1   12.62    2.36
 -39   9  -1    9.47    2.23
  39  -9   1   14.79    3.40
 -41   9  -1   -1.21    1.73
 -41   9  -1   -1.63    1.62
  41  -9   1   -1.08    2.73
 -43   9  -1    0.45    1.85
 -43   9  -1    0.69    1.89
  43  -9   1   -0.76    2.72
 -45   9  -1    3.38    2.04
 -45   9  -1    0.94    2.00
  45  -9   1    2.24    3.13
 -47   9  -1    7.44    2.51
 -47   9  -1   10.41    2.56
  47  -9   1    6.48    3.66
 -49   9  -1    0.86    2.14
 -49   9  -1    1.05    2.16
  49  -9   1    1.85    3.29
 -51   9  -1    0.15    2.09
 -51   9  -1    0.46    1.96
  51  -9   1   -0.55    3.32
 -53   9  -1    3.49    2.15
 -53   9  -1    8.81    2.66
  53  -9   1    8.31    3.98
 -55   9  -1   10.48    2.95
  55  -9   1   10.65    4.35
 -57   9  -1    4.39    2.50
  57  -9   1    1.47    3.77
 -59   9  -1    1.88    2.54
  59  -9   1   -0.65    4.02
  61  -9   1    4.75    4.29
 -64  -8   1    4.64    3.60
 -62  -8   1    7.79    3.30
 -60  -8   1   -0.87    2.50
 -58  -8   1   -2.72    2.41
 -56  -8   1    6.93    3.17
 -54  -8   1   -0.92    2.58
 -52  -8   1    3.25    2.80
 -50  -8   1   35.73    5.18
 -48  -8   1   -1.90    2.16
  46   8  -1    5.99    2.22
  46   8  -1    6.11    2.41
 -46  -8   1    8.73    2.77
  44   8  -1    5.06    2.16
  44   8  -1    0.89    1.83
 -44  -8   1    1.34    2.16
  42   8  -1    2.75    1.97
  42   8  -1    2.23    1.79
 -42  -8   1   -0.66    1.98
  40   8  -1   50.66    5.10
  40   8  -1   37.92    4.75
  40   8  -1   39.18    5.06
 -40  -8   1   44.34    5.20
  38   8  -1   60.37    5.27
  38   8  -1   39.30    5.14
  38   8  -1   39.04    4.88
 -38  -8   1   48.59    4.73
 -38  -8   1   39.62    5.12
  36   8  -1    0.65    1.76
  36   8  -1   -1.33    1.49
  36   8  -1   -0.26    1.43
 -36  -8   1    1.33    2.18
 -36  -8   1   -1.52    1.47
 -36  -8   1   -0.68    1.72
  34   8  -1    7.07    2.19
  34   8  -1    3.89    1.94
  34   8  -1    3.36    2.07
  34   8  -1    3.48    1.63
 -34  -8   1    8.05    2.14
 -34  -8   1    2.46    1.75
 -34  -8   1    3.08    1.67
 -34  -8   1    2.95    2.22
  32   8  -1   12.02    2.33
  32   8  -1   11.66    2.41
  32   8  -1    8.61    2.19
  32   8  -1    9.83    1.94
 -32  -8   1    5.36    1.93
 -32  -8   1    7.52    1.96
 -32  -8   1    5.84    2.29
 -32  -8   1   11.37    2.28
  30   8  -1    2.60    1.71
  30   8  -1   -0.05    1.69
  30   8  -1    3.55    1.74
  30   8  -1    3.21    1.36
 -30  -8   1    4.91    2.12
 -30  -8   1    0.94    1.38
 -30  -8   1    1.55    1.60
 -30  -8   1    3.09    1.57
  28   8  -1   14.06    2.20
  28   8  -1   12.15    2.33
  28   8  -1    8.96    2.16
  28   8  -1   10.02    1.81
 -28  -8   1    8.11    1.84
 -28  -8   1    8.69    1.81
 -28  -8   1   11.06    2.20
 -28  -8   1    6.90    2.19
  26   8  -1   54.42    5.18
  26   8  -1   54.91    5.53
  26   8  -1   44.15    4.99
  26   8  -1   58.66    5.31
 -26  -8   1   51.45    5.17
 -26  -8   1   47.54    5.14
 -26  -8   1   53.66    4.76
 -26  -8   1   56.46    5.55
  24   8  -1    1.39    1.57
  24   8  -1    2.34    1.37
  24   8  -1    2.10    1.57
  24   8  -1    4.53    1.34
 -24  -8   1    5.42    1.78
 -24  -8   1    5.14    1.41
 -24  -8   1    3.78    1.54
 -24  -8   1    3.49    1.29
  22   8  -1    2.15    1.08
  22   8  -1    1.13    1.25
  22   8  -1   -1.55    1.38
  22   8  -1    1.36    1.45
 -22  -8   1    0.56    1.13
 -22  -8   1   -0.19    1.39
 -22  -8   1    1.49    1.48
 -22  -8   1   -0.54    1.32
 -22  -8   1    0.22    1.08
  20   8  -1  107.35    8.78
  20   8  -1  114.58    9.31
  20   8  -1  100.75    9.51
  20   8  -1  100.47    9.24
 -20  -8   1  103.22    9.31
 -20  -8   1  106.01    9.23
 -20  -8   1  101.37    9.21
 -20  -8   1  112.00    8.56
 -20  -8   1  112.19    9.51
 -20  -8   1  100.36    9.23
  18   8  -1   41.67    4.78
  18   8  -1   48.80    4.46
  18   8  -1   48.90    4.53
  18   8  -1   53.75    4.70
 -18  -8   1   45.61    4.56
 -18  -8   1   44.85    4.51
 -18  -8   1   44.95    4.10
 -18  -8   1   53.52    4.68
 -18  -8   1   45.41    4.56
 -18  -8   1   49.81    4.77
  16   8  -1   30.79    3.09
  16   8  -1   27.26    3.05
  16   8  -1   33.81    3.46
  16   8  -1   27.05    3.24
 -16  -8   1   30.53    2.79
 -16  -8   1   30.02    3.19
 -16  -8   1   33.48    3.21
 -16  -8   1   30.53    3.16
 -16  -8   1   26.06    3.36
 -16  -8   1   29.38    3.30
  14   8  -1    2.84    1.19
  14   8  -1    3.14    1.01
  14   8  -1    3.66    1.19
  14   8  -1    1.75    1.05
 -14  -8   1    2.33    1.05
 -14  -8   1    3.34    1.27
 -14  -8   1    1.93    1.10
 -14  -8   1    1.98    0.78
 -14  -8   1    0.22    1.27
 -14  -8   1    2.12    0.98
 -14  -8   1    3.12    1.15
  12   8  -1   19.47    2.33
  12   8  -1   21.23    2.20
  12   8  -1   21.02    2.46
 -12  -8   1   22.16    2.44
 -12  -8   1   19.07    2.42
 -12  -8   1   21.13    2.41
 -12  -8   1   20.58    2.03
 -12  -8   1   22.38    2.47
 -12  -8   1   20.58    2.72
 -12  -8   1   22.93    2.46
  10   8  -1   32.80    2.92
  10   8  -1   30.27    3.26
  10   8  -1   29.12    3.28
  10   8  -1   32.52    3.09
 -10  -8   1   33.79    3.27
 -10  -8   1   29.52    2.67
 -10  -8   1   32.09    3.13
 -10  -8   1   33.98    3.20
 -10  -8   1   28.64    3.03
 -10  -8   1   27.61    3.28
 -10  -8   1   31.72    3.18
   8   8  -1  133.27   11.06
   8   8  -1  134.71   10.13
   8   8  -1  127.24   10.98
   8   8  -1  123.96   11.34
   8   8  -1  123.61   10.75
  -8  -8   1  119.69   10.77
  -8  -8   1  126.37   10.03
  -8  -8   1  136.91   11.62
  -8  -8   1  120.94   10.85
  -8  -8   1  123.31   10.98
  -8  -8   1  133.08   11.06
  -8  -8   1  142.27   11.06
   6   8  -1   32.77    3.06
   6   8  -1   32.35    3.16
   6   8  -1   30.37    3.25
   6   8  -1   31.47    2.76
   6   8  -1   34.79    3.02
  -6  -8   1   33.78    3.50
  -6  -8   1   32.88    3.16
  -6  -8   1   26.63    2.97
  -6  -8   1   30.66    3.15
  -6  -8   1   32.34    3.19
  -6  -8   1   33.69    3.40
   4   8  -1    3.27    1.25
   4   8  -1    5.13    0.97
   4   8  -1    5.22    0.95
   4   8  -1    3.15    0.70
  -4  -8   1    3.74    1.08
  -4  -8   1    4.03    1.09
  -4  -8   1    5.11    1.41
  -4  -8   1    4.45    1.01
  -4  -8   1    5.38    1.06
  -4  -8   1    3.40    1.39
   2   8  -1    1.47    0.69
   2   8  -1    0.99    0.98
   2   8  -1    1.20    0.47
   2   8  -1    1.57    0.65
  -2  -8   1    0.20    0.92
  -2  -8   1    1.21    1.33
  -2  -8   1    2.17    0.96
  -2  -8   1    1.14    1.16
  -2  -8   1    1.40    0.86
  -2  -8   1    1.23    0.77
   0   8  -1   23.30    2.61
   0   8  -1   23.57    2.08
   0  -8   1   23.70    2.46
   0  -8   1   20.48    2.34
   0  -8   1   18.84    2.61
   0  -8   1   26.61    2.88
   0  -8   1   19.12    2.19
   0  -8   1   19.97    2.42
  -2   8  -1    0.40    1.02
  -2   8  -1    1.00    1.23
  -2   8  -1    0.02    0.52
   2  -8   1   -0.16    0.83
   2  -8   1   -0.29    1.11
   2  -8   1    1.32    0.70
   2  -8   1    0.95    0.89
   2  -8   1   -1.75    1.30
   2  -8   1   -0.28    0.84
  -4   8  -1   73.91    6.85
  -4   8  -1   88.00    6.98
  -4   8  -1   70.38    6.12
   4  -8   1   72.15    6.43
   4  -8   1   79.47    7.09
   4  -8   1   67.18    6.26
   4  -8   1   68.63    6.49
   4  -8   1   70.79    6.59
   4  -8   1   75.16    6.52
   4  -8   1   74.59    6.53
  -6   8  -1   14.42    2.16
  -6   8  -1   14.09    1.52
  -6   8  -1   17.32    2.34
   6  -8   1   12.57    2.12
   6  -8   1   17.66    1.99
   6  -8   1   14.34    1.78
   6  -8   1   17.26    2.03
   6  -8   1   16.45    2.04
  -8   8  -1   21.93    2.63
  -8   8  -1   17.96    2.40
  -8   8  -1   15.93    1.73
  -8   8  -1   16.24    1.75
   8  -8   1   16.53    2.17
   8  -8   1   19.97    2.11
   8  -8   1   22.83    2.29
   8  -8   1   18.52    2.25
 -10   8  -1   85.17    7.68
 -10   8  -1   88.71    7.37
 -10   8  -1   97.21    8.54
 -10   8  -1  105.67    8.65
  10  -8   1   89.56    8.02
  10  -8   1  108.04    8.26
  10  -8   1   86.39    7.90
  10  -8   1   92.53    8.13
  10  -8   1   88.80    7.91
 -12   8  -1   76.18    6.12
 -12   8  -1   66.17    6.27
 -12   8  -1   76.66    7.10
 -12   8  -1   71.14    6.50
 -12   8  -1   84.47    7.25
  12  -8   1   86.86    6.86
  12  -8   1   75.05    6.72
  12  -8   1   76.36    6.69
  12  -8   1   72.88    6.55
 -14   8  -1    1.51    1.34
 -14   8  -1   -0.34    0.89
 -14   8  -1    1.44    1.33
 -14   8  -1    0.07    0.77
 -14   8  -1    1.11    0.64
 -14   8  -1    1.04    0.91
  14  -8   1   -0.74    0.79
  14  -8   1    0.76    0.97
  14  -8   1   -0.42    1.35
  14  -8   1    0.48    1.17
 -16   8  -1   21.89    2.27
 -16   8  -1   21.53    2.34
 -16   8  -1   20.80    2.84
 -16   8  -1   19.52    2.41
 -16   8  -1   18.56    2.06
 -16   8  -1   23.13    3.06
  16  -8   1   18.28    2.37
  16  -8   1   25.84    2.66
  16  -8   1   19.52    2.61
  16  -8   1   18.84    2.64
 -18   8  -1    3.57    0.91
 -18   8  -1    4.37    1.13
 -18   8  -1    3.89    1.28
 -18   8  -1    0.17    1.73
 -18   8  -1    4.21    1.21
 -18   8  -1    1.50    1.59
  18  -8   1    4.43    1.27
  18  -8   1    7.41    1.74
  18  -8   1    2.18    1.47
  18  -8   1    4.93    1.22
 -20   8  -1    0.32    0.61
 -20   8  -1    0.83    1.13
 -20   8  -1   -1.48    0.98
 -20   8  -1   -1.50    0.98
 -20   8  -1   -2.35    1.09
 -20   8  -1   -3.57    1.51
  20  -8   1    0.33    1.33
  20  -8   1   -1.16    1.01
  20  -8   1    1.67    1.50
  20  -8   1    0.95    1.03
 -22   8  -1   45.12    5.24
 -22   8  -1   42.95    4.40
 -22   8  -1   50.65    4.63
 -22   8  -1   51.84    4.79
  22  -8   1   41.70    4.57
  22  -8   1   52.17    4.79
  22  -8   1   42.51    4.87
  22  -8   1   51.77    5.23
 -24   8  -1   36.88    3.77
 -24   8  -1   33.91    3.57
 -24   8  -1   31.15    3.36
 -24   8  -1   30.24    4.13
  24  -8   1   36.23    3.66
  24  -8   1   29.76    3.89
  24  -8   1   27.40    3.33
  24  -8   1   29.16    3.86
 -26   8  -1   15.62    2.93
 -26   8  -1   16.19    2.18
 -26   8  -1   14.37    2.21
 -26   8  -1   16.15    2.44
  26  -8   1   16.14    2.41
  26  -8   1   10.67    2.48
  26  -8   1   11.96    2.20
  26  -8   1   16.37    2.81
 -28   8  -1   -0.78    1.29
 -28   8  -1   -0.24    1.39
 -28   8  -1   -0.36    1.40
 -28   8  -1   -0.42    0.90
 -28   8  -1   -0.75    1.76
  28  -8   1   -1.50    0.93
  28  -8   1    1.15    1.80
  28  -8   1   -1.79    1.75
  28  -8   1    1.83    1.36
 -30   8  -1    1.06    2.02
 -30   8  -1    0.65    1.55
 -30   8  -1    1.74    1.53
 -30   8  -1    1.52    1.37
 -30   8  -1    2.02    1.07
 -30   8  -1    0.59    0.86
  30  -8   1    3.28    1.97
  30  -8   1   -1.29    1.92
  30  -8   1    1.01    1.43
 -32   8  -1    7.10    2.48
 -32   8  -1    8.56    1.88
 -32   8  -1    8.29    1.54
 -32   8  -1    7.72    1.89
 -32   8  -1    7.15    1.55
 -32   8  -1    5.87    2.01
  32  -8   1    8.35    2.14
  32  -8   1    4.73    2.48
 -34   8  -1   10.45    2.28
 -34   8  -1   13.56    3.02
 -34   8  -1   11.98    2.27
 -34   8  -1   13.49    2.46
  34  -8   1   13.30    2.59
  34  -8   1    5.00    2.32
  34  -8   1   12.20    3.05
 -36   8  -1   79.16    7.30
 -36   8  -1   90.81    7.83
 -36   8  -1   77.18    7.78
  36  -8   1   68.04    8.12
  36  -8   1   82.93    8.28
  36  -8   1   86.12    8.07
 -38   8  -1    1.65    1.71
 -38   8  -1   -1.31    1.66
 -38   8  -1    2.28    1.90
  38  -8   1    6.42    2.13
  38  -8   1   -0.46    2.29
 -40   8  -1    4.34    1.88
 -40   8  -1    4.02    2.02
 -40   8  -1    1.94    1.86
  40  -8   1    1.85    2.54
 -42   8  -1   42.98    5.34
 -42   8  -1   55.42    5.50
  42  -8   1   37.87    5.89
 -44   8  -1    1.20    1.94
 -44   8  -1    3.24    2.12
  44  -8   1    1.75    2.80
 -46   8  -1    3.22    2.25
 -46   8  -1    5.80    2.31
  46  -8   1    4.29    3.17
 -48   8  -1    4.27    2.41
 -48   8  -1    2.69    2.26
  48  -8   1    6.33    3.42
 -50   8  -1   -1.99    2.20
 -50   8  -1   -0.87    1.98
  50  -8   1   -5.37    2.81
 -52   8  -1    1.99    2.51
 -52   8  -1    4.47    2.45
  52  -8   1    2.74    3.45
 -54   8  -1    9.00    2.89
 -54   8  -1    6.64    2.77
  54  -8   1    3.91    3.68
 -56   8  -1   15.39    3.45
  56  -8   1   11.63    4.62
  58  -8   1    1.55    3.59
  60  -8   1    3.42    3.81
  62  -8   1    4.54    3.95
 -65  -7   1    3.02    3.31
 -63  -7   1    5.66    3.33
 -61  -7   1   -1.43    2.66
 -59  -7   1    3.16    2.62
 -57  -7   1    5.02    2.85
 -55  -7   1    4.91    2.86
 -53  -7   1    1.60    2.36
 -51  -7   1   21.84    4.02
 -49  -7   1   32.50    4.80
  47   7  -1    1.16    2.23
  47   7  -1    1.64    2.00
 -47  -7   1    4.60    2.61
  45   7  -1    1.12    1.98
  45   7  -1   -1.61    1.75
  45   7  -1    5.50    2.37
 -45  -7   1    5.39    2.38
  43   7  -1   10.76    2.87
  43   7  -1   13.74    2.72
  43   7  -1   17.02    3.09
 -43  -7   1   20.27    3.33
  41   7  -1   12.50    2.57
  41   7  -1   17.18    3.04
  41   7  -1   13.40    2.84
 -41  -7   1   18.48    3.14
  39   7  -1   75.52    6.88
  39   7  -1   67.72    6.56
  39   7  -1   60.35    6.85
 -39  -7   1   64.30    6.66
 -39  -7   1   62.25    6.30
 -39  -7   1   59.44    7.17
  37   7  -1    6.79    2.18
  37   7  -1    5.46    2.24
  37   7  -1    5.03    2.10
  37   7  -1    7.28    1.96
 -37  -7   1    4.75    2.06
 -37  -7   1    6.12    2.54
 -37  -7   1    7.69    2.06
 -37  -7   1    7.31    2.21
  35   7  -1   11.96    2.51
  35   7  -1   12.61    2.53
  35   7  -1    9.00    2.04
  35   7  -1   10.93    2.48
 -35  -7   1    9.89    2.34
 -35  -7   1   10.81    2.80
 -35  -7   1   10.07    2.42
 -35  -7   1    9.43    2.21
  33   7  -1   19.53    3.03
  33   7  -1   16.18    2.86
  33   7  -1   19.38    2.72
  33   7  -1   21.58    3.03
 -33  -7   1   17.70    2.86
 -33  -7   1   19.16    2.78
 -33  -7   1   23.51    3.12
 -33  -7   1   15.05    3.10
  31   7  -1    4.21    1.48
  31   7  -1    9.13    2.11
  31   7  -1    3.11    1.78
  31   7  -1    3.10    1.92
 -31  -7   1    2.55    1.62
 -31  -7   1    5.54    1.80
 -31  -7   1    5.37    1.74
 -31  -7   1    1.39    1.84
  29   7  -1    0.29    1.64
  29   7  -1    1.69    1.42
  29   7  -1    0.64    1.55
  29   7  -1    0.42    1.17
 -29  -7   1    0.80    1.35
 -29  -7   1    1.46    1.44
 -29  -7   1    0.20    1.26
 -29  -7   1   -5.10    1.54
  27   7  -1   14.97    2.46
  27   7  -1   17.39    2.59
  27   7  -1   19.57    2.44
  27   7  -1   18.09    2.72
 -27  -7   1   16.88    2.71
 -27  -7   1   15.59    2.51
 -27  -7   1   15.09    2.39
 -27  -7   1   16.83    2.35
  25   7  -1   38.85    4.14
  25   7  -1   40.85    4.56
  25   7  -1   42.09    4.25
  25   7  -1   48.74    4.37
 -25  -7   1   38.36    4.19
 -25  -7   1   36.32    4.20
 -25  -7   1   36.64    4.41
 -25  -7   1   46.17    3.98
  23   7  -1    3.69    1.57
  23   7  -1    5.37    1.56
  23   7  -1    3.81    1.57
  23   7  -1    4.01    1.23
 -23  -7   1    3.87    1.27
 -23  -7   1    4.24    1.31
 -23  -7   1    6.65    1.58
 -23  -7   1    2.65    1.54
  21   7  -1    9.99    1.84
  21   7  -1   12.05    1.72
  21   7  -1   10.52    1.91
  21   7  -1   11.43    2.02
 -21  -7   1    8.56    1.79
 -21  -7   1    8.50    1.77
 -21  -7   1   10.76    1.63
 -21  -7   1   10.86    1.87
 -21  -7   1   10.24    1.72
  19   7  -1  195.95   17.48
  19   7  -1  206.14   16.31
  19   7  -1  220.58   17.35
  19   7  -1  217.66   17.71
 -19  -7   1  205.14   17.65
 -19  -7   1  191.28   17.52
 -19  -7   1  194.35   17.22
 -19  -7   1  204.00   17.24
 -19  -7   1  224.91   16.17
  17   7  -1    3.88    1.32
  17   7  -1    1.81    1.19
  17   7  -1    2.99    1.03
  17   7  -1    2.08    1.26
 -17  -7   1    1.58    1.07
 -17  -7   1    2.48    0.93
 -17  -7   1    2.86    1.18
 -17  -7   1    3.77    1.15
 -17  -7   1    4.13    1.27
 -17  -7   1    4.24    1.41
  15   7  -1   47.29    4.13
  15   7  -1   41.21    3.97
  15   7  -1   48.18    4.22
  15   7  -1   44.72    4.35
 -15  -7   1   47.64    4.30
 -15  -7   1   38.96    4.07
 -15  -7   1   45.86    4.27
 -15  -7   1   40.17    4.12
 -15  -7   1   44.59    3.74
 -15  -7   1   40.04    4.10
  13   7  -1   35.28    3.53
  13   7  -1   39.35    3.68
  13   7  -1   43.24    3.78
  13   7  -1   42.78    3.94
 -13  -7   1   42.09    3.74
 -13  -7   1   33.94    3.68
 -13  -7   1   37.39    3.67
 -13  -7   1   35.66    3.84
 -13  -7   1   40.55    3.79
 -13  -7   1   37.71    3.30
  11   7  -1    0.09    0.87
  11   7  -1    1.02    0.87
  11   7  -1    0.14    0.71
  11   7  -1   -0.14    0.81
 -11  -7   1    0.14    1.13
 -11  -7   1    0.08    0.81
 -11  -7   1    0.20    0.85
 -11  -7   1    1.09    1.00
 -11  -7   1   -0.68    0.72
 -11  -7   1    0.26    0.82
 -11  -7   1   -0.17    0.55
   9   7  -1   96.07    8.50
   9   7  -1   92.91    8.22
   9   7  -1   97.39    7.61
   9   7  -1  100.52    8.32
  -9  -7   1   79.95    8.09
  -9  -7   1   95.61    7.49
  -9  -7   1   90.82    8.21
  -9  -7   1   93.63    8.09
  -9  -7   1  104.86    8.28
  -9  -7   1  103.79    8.31
  -9  -7   1   95.27    8.65
   7   7  -1   79.59    6.20
   7   7  -1   69.45    6.94
   7   7  -1   83.06    6.81
   7   7  -1   76.13    6.74
  -7  -7   1   74.29    6.69
  -7  -7   1   85.05    7.13
  -7  -7   1   73.18    6.60
  -7  -7   1   68.57    6.76
  -7  -7   1   81.42    6.12
  -7  -7   1   79.57    6.79
  -7  -7   1   81.33    6.80
   5   7  -1    0.61    0.46
   5   7  -1    0.45    0.55
   5   7  -1    0.60    0.74
   5   7  -1    0.14    0.67
   5   7  -1    0.22    0.79
  -5  -7   1    0.00    0.67
  -5  -7   1    0.52    0.92
  -5  -7   1   -0.92    0.77
  -5  -7   1    1.04    1.03
  -5  -7   1   -0.65    0.77
  -5  -7   1    0.10    0.77
   3   7  -1    0.41    0.62
   3   7  -1   -0.04    0.90
   3   7  -1   -0.18    0.42
   3   7  -1    0.06    0.62
   3   7  -1    0.26    0.55
  -3  -7   1   -0.39    0.98
  -3  -7   1   -0.85    0.71
  -3  -7   1   -0.04    0.97
  -3  -7   1    1.33    0.76
  -3  -7   1    0.10    0.83
  -3  -7   1    1.02    0.76
   1   7  -1    8.86    1.18
   1   7  -1    9.04    1.13
   1   7  -1    8.88    0.86
   1   7  -1    9.17    1.10
   1   7  -1    9.02    1.43
  -1  -7   1    8.04    1.67
  -1  -7   1    7.35    1.30
  -1  -7   1    7.34    1.22
  -1  -7   1    8.07    1.57
  -1  -7   1   10.14    1.25
  -1  -7   1   10.86    1.40
  -1   7  -1    4.31    0.52
  -1   7  -1    3.77    1.34
  -1   7  -1    5.20    1.16
  -1   7  -1    3.23    1.07
  -1   7  -1    4.30    0.73
  -1   7  -1    5.04    0.79
   1  -7   1    5.05    1.28
   1  -7   1    4.01    0.90
   1  -7   1    3.12    1.01
   1  -7   1    4.98    1.04
   1  -7   1    3.06    0.94
   1  -7   1    4.61    1.38
  -3   7  -1    2.28    1.19
  -3   7  -1    3.64    1.13
  -3   7  -1    2.99    0.63
  -3   7  -1    1.98    0.57
  -3   7  -1    0.69    0.91
  -3   7  -1    2.52    0.43
   3  -7   1    2.24    1.33
   3  -7   1    0.49    1.23
   3  -7   1    2.60    0.93
   3  -7   1    2.45    0.92
   3  -7   1    2.42    0.89
   3  -7   1    1.59    0.79
  -5   7  -1   57.27    5.66
  -5   7  -1   66.18    5.43
  -5   7  -1   57.65    5.19
  -5   7  -1   55.34    5.04
  -5   7  -1   61.02    5.64
   5  -7   1   60.80    5.39
   5  -7   1   52.40    5.16
   5  -7   1   68.29    5.52
   5  -7   1   74.01    5.93
   5  -7   1   57.11    5.32
   5  -7   1   63.16    5.40
  -7   7  -1    1.09    0.62
  -7   7  -1    1.03    0.69
  -7   7  -1    3.01    1.27
  -7   7  -1    0.60    1.06
  -7   7  -1    0.12    0.51
  -7   7  -1    0.35    0.87
   7  -7   1    0.24    1.04
   7  -7   1    0.19    0.89
   7  -7   1    0.06    0.70
   7  -7   1   -1.30    0.89
   7  -7   1    0.05    0.79
  -9   7  -1   14.07    1.60
  -9   7  -1   17.01    1.73
  -9   7  -1   14.74    2.11
  -9   7  -1   17.31    2.27
  -9   7  -1   17.05    1.84
  -9   7  -1   14.24    1.57
  -9   7  -1   13.48    1.99
   9  -7   1   17.22    1.99
   9  -7   1   14.47    1.80
   9  -7   1   14.44    1.78
   9  -7   1   14.73    2.00
   9  -7   1   14.87    1.86
 -11   7  -1  194.98   15.56
 -11   7  -1  193.51   16.36
 -11   7  -1  200.10   16.88
 -11   7  -1  195.99   17.42
 -11   7  -1  187.86   16.62
 -11   7  -1  197.25   16.79
 -11   7  -1  226.23   17.93
  11  -7   1  201.30   16.95
  11  -7   1  191.73   16.54
  11  -7   1  188.65   16.63
  11  -7   1  224.81   17.01
 -13   7  -1   42.39    4.32
 -13   7  -1   38.66    3.60
 -13   7  -1   38.52    3.91
 -13   7  -1   42.90    3.67
 -13   7  -1   43.04    3.82
 -13   7  -1   42.42    4.28
  13  -7   1   37.33    3.99
  13  -7   1   44.49    4.01
  13  -7   1   38.22    3.81
  13  -7   1   47.25    4.17
 -15   7  -1  122.59   10.45
 -15   7  -1  102.78    9.74
 -15   7  -1  117.96    9.68
 -15   7  -1  106.78    9.03
  15  -7   1  104.28    9.55
  15  -7   1  122.81    9.98
  15  -7   1  118.79    9.82
  15  -7   1  107.26    9.70
 -17   7  -1    9.39    1.49
 -17   7  -1    9.15    1.66
 -17   7  -1    7.78    1.50
 -17   7  -1   11.63    2.04
 -17   7  -1   11.44    1.57
  17  -7   1    7.62    1.78
  17  -7   1   10.63    1.60
  17  -7   1   11.88    1.71
  17  -7   1    9.29    1.96
 -19   7  -1    3.45    1.23
 -19   7  -1    1.50    1.19
 -19   7  -1    0.23    1.16
 -19   7  -1    5.08    1.76
  19  -7   1    3.20    1.51
  19  -7   1    2.21    1.40
  19  -7   1    4.27    1.28
  19  -7   1    3.81    1.16
 -21   7  -1   22.10    2.82
 -21   7  -1   20.90    2.57
 -21   7  -1   23.05    2.63
 -21   7  -1   22.73    3.13
  21  -7   1   28.55    3.08
  21  -7   1   21.04    2.68
  21  -7   1   21.22    2.99
  21  -7   1   24.99    3.05
 -23   7  -1   25.77    2.96
 -23   7  -1   32.22    3.38
 -23   7  -1   36.26    3.72
 -23   7  -1   25.28    3.28
 -23   7  -1   28.03    2.94
 -23   7  -1   29.95    3.19
  23  -7   1   33.63    3.48
  23  -7   1   40.01    3.85
  23  -7   1   26.01    3.62
  23  -7   1   26.17    3.23
 -25   7  -1   33.49    3.62
 -25   7  -1   39.26    4.05
 -25   7  -1   38.28    4.16
 -25   7  -1   28.26    3.32
 -25   7  -1   41.28    3.87
 -25   7  -1   32.49    3.38
  25  -7   1   28.41    4.00
  25  -7   1   32.76    3.56
  25  -7   1   31.88    4.10
  25  -7   1   42.19    3.95
 -27   7  -1    0.65    1.42
 -27   7  -1    2.48    1.81
 -27   7  -1    3.27    1.51
 -27   7  -1    1.86    0.95
 -27   7  -1    2.78    1.42
  27  -7   1    2.40    1.48
  27  -7   1    2.45    1.85
  27  -7   1    3.97    1.37
  27  -7   1   -1.08    1.68
 -29   7  -1   -0.22    0.87
 -29   7  -1   -2.08    1.39
 -29   7  -1   -1.30    1.43
 -29   7  -1   -0.07    2.16
 -29   7  -1    2.55    1.39
  29  -7   1   -1.69    1.67
  29  -7   1    0.20    1.83
  29  -7   1   -1.43    1.22
 -31   7  -1    6.74    1.90
 -31   7  -1    6.77    1.44
 -31   7  -1    6.18    1.91
 -31   7  -1    9.50    2.68
 -31   7  -1    4.77    1.71
  31  -7   1    8.82    2.26
  31  -7   1    2.79    2.30
  31  -7   1    7.07    2.02
 -33   7  -1    0.82    1.81
 -33   7  -1   -0.24    1.01
 -33   7  -1   -0.62    1.42
 -33   7  -1   -1.32    1.81
 -33   7  -1   -0.07    1.71
  33  -7   1   -0.29    1.95
  33  -7   1   -1.44    1.43
 -35   7  -1   71.33    6.67
 -35   7  -1   69.08    6.65
 -35   7  -1   58.08    6.05
 -35   7  -1   64.32    6.19
 -35   7  -1   62.70    6.96
  35  -7   1   77.48    7.09
  35  -7   1   55.10    6.82
  35  -7   1   70.24    6.80
 -37   7  -1   37.51    4.99
 -37   7  -1   33.19    4.38
 -37   7  -1   41.99    4.48
 -37   7  -1   34.06    4.07
 -37   7  -1   35.42    3.84
  37  -7   1   33.83    4.82
  37  -7   1   42.52    4.91
  37  -7   1   31.30    4.50
 -39   7  -1    4.41    2.00
 -39   7  -1    9.87    2.49
 -39   7  -1    4.94    2.18
  39  -7   1    8.73    2.82
  39  -7   1    6.84    2.78
 -41   7  -1   28.67    3.91
 -41   7  -1   31.39    4.08
  41  -7   1   26.04    4.45
 -43   7  -1   47.51    5.65
 -43   7  -1   54.10    5.97
  43  -7   1   51.52    6.49
 -45   7  -1    2.80    2.32
 -45   7  -1    4.31    2.17
  45  -7   1    3.51    2.90
 -47   7  -1    3.39    2.55
 -47   7  -1    6.33    2.39
  47  -7   1    7.30    3.38
 -49   7  -1    1.06    2.08
 -49   7  -1   -0.60    2.52
  49  -7   1    2.40    3.12
 -51   7  -1    0.65    2.23
 -51   7  -1    1.57    2.60
  51  -7   1    4.07    3.21
 -53   7  -1   -1.46    2.71
 -53   7  -1    6.22    2.61
  53  -7   1    0.78    3.13
 -55   7  -1   16.00    3.73
  55  -7   1   19.50    4.68
  57  -7   1    5.34    3.77
  59  -7   1    2.44    3.63
  61  -7   1   -1.42    3.37
  63  -7   1    5.71    3.95
  65  -7   1    7.33    3.91
 -66  -6   1   -1.62    2.76
 -64  -6   1   -1.88    2.72
 -62  -6   1    3.76    2.97
 -60  -6   1    1.03    2.75
 -58  -6   1   13.24    3.66
 -56  -6   1   -0.80    2.46
 -54  -6   1    2.60    2.46
  52   6  -1   23.75    4.05
 -52  -6   1   23.37    4.14
  50   6  -1    4.79    2.51
 -50  -6   1    0.90    2.47
  48   6  -1   -1.70    1.97
 -48  -6   1   -2.67    2.00
  46   6  -1    2.83    2.41
  46   6  -1   -0.27    2.00
  46   6  -1    2.83    2.22
 -46  -6   1    6.31    2.41
  44   6  -1    1.61    1.97
  44   6  -1    4.29    2.22
  44   6  -1    2.82    2.09
 -44  -6   1    3.72    2.29
  42   6  -1    0.82    1.85
  42   6  -1    0.74    1.97
  42   6  -1   -1.19    1.78
 -42  -6   1   -1.26    1.77
  40   6  -1    1.86    1.91
  40   6  -1    3.19    1.91
  40   6  -1    3.44    2.15
 -40  -6   1   -1.96    2.15
 -40  -6   1    1.14    1.85
  38   6  -1   62.34    6.48
  38   6  -1   56.75    6.46
  38   6  -1   64.16    6.75
  38   6  -1   73.14    6.68
 -38  -6   1   70.60    6.54
 -38  -6   1   66.37    6.18
 -38  -6   1   52.73    6.95
  36   6  -1   17.87    2.67
  36   6  -1   13.98    2.71
  36   6  -1   17.06    2.85
  36   6  -1   20.87    3.04
 -36  -6   1   14.10    2.67
 -36  -6   1   12.39    2.68
 -36  -6   1   12.58    2.98
 -36  -6   1   15.04    2.49
  34   6  -1    3.14    1.55
  34   6  -1    3.67    1.80
  34   6  -1    3.95    1.80
  34   6  -1   -1.31    1.86
 -34  -6   1    6.78    1.86
 -34  -6   1    3.36    1.90
 -34  -6   1    2.12    2.05
 -34  -6   1    5.27    1.88
  32   6  -1   16.39    2.63
  32   6  -1   23.39    3.11
  32   6  -1   21.58    3.02
  32   6  -1   21.95    3.13
 -32  -6   1   17.81    2.85
 -32  -6   1   20.82    3.09
 -32  -6   1   24.02    2.88
 -32  -6   1   20.13    3.25
  30   6  -1    7.58    2.01
  30   6  -1    5.02    1.98
  30   6  -1    6.80    1.86
  30   6  -1   11.33    1.94
 -30  -6   1    8.17    1.88
 -30  -6   1    7.09    1.91
 -30  -6   1    4.97    2.14
 -30  -6   1    7.48    1.78
  28   6  -1   36.71    3.84
  28   6  -1   36.34    3.68
  28   6  -1   30.70    3.90
  28   6  -1   31.13    3.63
 -28  -6   1   33.15    4.00
 -28  -6   1   27.42    3.65
 -28  -6   1   32.91    3.49
 -28  -6   1   35.79    3.72
  26   6  -1    3.36    1.56
  26   6  -1    2.19    1.51
  26   6  -1    3.70    1.24
  26   6  -1    3.40    1.58
 -26  -6   1    0.73    1.20
 -26  -6   1    1.93    1.33
 -26  -6   1    4.46    1.67
 -26  -6   1    2.17    1.23
  24   6  -1    4.07    1.56
  24   6  -1    1.83    1.45
  24   6  -1    3.52    1.37
  24   6  -1    3.92    1.15
 -24  -6   1    2.57    1.26
 -24  -6   1    3.63    1.31
 -24  -6   1    3.78    1.52
 -24  -6   1    2.68    1.32
  22   6  -1   45.40    4.71
  22   6  -1   45.96    4.49
  22   6  -1   43.03    4.32
  22   6  -1   45.74    4.34
 -22  -6   1   45.75    4.37
 -22  -6   1   42.06    4.40
 -22  -6   1   48.67    4.66
 -22  -6   1   44.04    4.07
  20   6  -1    3.88    1.42
  20   6  -1    4.67    1.42
  20   6  -1    7.81    1.31
  20   6  -1    7.24    1.61
 -20  -6   1    6.05    1.40
 -20  -6   1    6.63    1.28
 -20  -6   1    6.61    1.52
 -20  -6   1    7.43    1.52
 -20  -6   1    5.40    1.37
  18   6  -1    0.34    1.07
  18   6  -1   -1.19    0.80
  18   6  -1   -1.19    1.08
  18   6  -1    0.55    1.15
 -18  -6   1    0.30    0.84
 -18  -6   1    0.31    1.07
 -18  -6   1   -0.86    0.89
 -18  -6   1   -1.42    0.86
 -18  -6   1    0.48    0.95
  16   6  -1   21.16    2.46
  16   6  -1   21.03    2.28
  16   6  -1   19.78    2.41
  16   6  -1   21.79    2.29
 -16  -6   1   14.56    2.23
 -16  -6   1   23.22    2.45
 -16  -6   1   20.54    2.17
 -16  -6   1   18.53    2.40
 -16  -6   1   21.40    2.44
  14   6  -1   28.80    3.15
  14   6  -1   35.24    3.28
  14   6  -1   36.69    3.52
  14   6  -1   35.47    3.35
 -14  -6   1   37.49    3.00
 -14  -6   1   30.75    3.25
 -14  -6   1   30.88    3.28
 -14  -6   1   35.24    3.46
 -14  -6   1   30.60    3.31
 -14  -6   1   32.52    3.27
  12   6  -1    9.17    1.41
  12   6  -1    6.83    1.32
  12   6  -1    7.50    1.26
  12   6  -1    8.82    1.31
 -12  -6   1    7.12    1.37
 -12  -6   1    8.14    1.47
 -12  -6   1    9.37    1.33
 -12  -6   1    8.30    1.32
 -12  -6   1    7.79    1.08
 -12  -6   1    8.00    1.31
  10   6  -1   39.29    3.61
  10   6  -1   43.51    3.90
  10   6  -1   46.01    4.03
  10   6  -1   42.55    3.86
 -10  -6   1   41.11    3.79
 -10  -6   1   42.17    3.90
 -10  -6   1   42.56    3.95
 -10  -6   1   38.80    3.89
 -10  -6   1   40.97    3.50
 -10  -6   1   46.08    3.92
   8   6  -1   63.97    5.22
   8   6  -1   73.07    5.75
   8   6  -1   57.43    5.54
   8   6  -1   61.97    5.81
   8   6  -1   61.44    5.65
  -8  -6   1   60.96    5.55
  -8  -6   1   69.17    5.71
  -8  -6   1   63.11    5.13
  -8  -6   1   62.39    5.61
  -8  -6   1   67.06    5.69
  -8  -6   1   68.89    5.93
  -8  -6   1   69.16    5.74
   6   6  -1   40.31    4.05
   6   6  -1   41.56    3.56
   6   6  -1   46.24    3.97
   6   6  -1   43.57    3.92
  -6  -6   1   40.48    3.99
  -6  -6   1   43.96    3.50
  -6  -6   1   49.28    3.99
  -6  -6   1   43.93    3.85
  -6  -6   1   45.27    3.95
  -6  -6   1   38.33    3.89
  -6  -6   1   46.12    4.16
   4   6  -1   50.32    4.64
   4   6  -1   55.15    4.85
   4   6  -1   50.26    4.18
   4   6  -1   50.97    4.63
  -4  -6   1   63.56    4.74
  -4  -6   1   50.79    4.71
  -4  -6   1   47.02    4.60
  -4  -6   1   50.68    4.54
  -4  -6   1   55.73    4.93
  -4  -6   1   54.91    4.69
   2   6  -1   14.90    1.54
   2   6  -1   13.39    1.53
   2   6  -1   13.63    1.70
   2   6  -1   11.60    1.24
  -2  -6   1   14.54    1.79
  -2  -6   1   16.81    1.86
  -2  -6   1   16.53    1.70
  -2  -6   1   13.13    1.52
  -2  -6   1   16.31    1.70
  -2  -6   1   11.17    1.57
   0   6  -1   58.03    5.10
   0   6  -1   62.00    5.33
   0   6  -1   60.50    5.25
   0   6  -1   62.02    5.54
   0   6  -1   60.43    4.74
   0   6  -1   56.53    5.61
   0   6  -1   61.84    5.30
   0  -6   1   58.43    5.37
   0  -6   1   60.89    5.17
   0  -6   1   63.39    5.33
   0  -6   1   71.82    5.51
   0  -6   1   54.27    5.26
   0  -6   1   66.84    5.74
  -2   6  -1   28.36    2.67
  -2   6  -1   28.30    2.60
  -2   6  -1   27.85    2.93
  -2   6  -1   33.26    2.91
  -2   6  -1   29.98    3.02
  -2   6  -1   27.71    2.30
  -2   6  -1   29.29    2.51
   2  -6   1   28.02    2.87
   2  -6   1   33.10    3.04
   2  -6   1   25.95    2.77
   2  -6   1   29.55    2.79
   2  -6   1   24.11    2.71
   2  -6   1   27.08    2.61
  -4   6  -1    9.30    1.01
  -4   6  -1    8.45    1.41
  -4   6  -1    7.41    1.37
  -4   6  -1    8.90    1.03
  -4   6  -1    9.81    1.53
  -4   6  -1    8.49    1.13
   4  -6   1    8.35    1.52
   4  -6   1    6.99    1.24
   4  -6   1    7.99    1.24
   4  -6   1    8.31    1.27
   4  -6   1    9.55    1.30
   4  -6   1    9.87    1.63
   4  -6   1    7.65    1.16
  -6   6  -1    3.77    0.97
  -6   6  -1    3.18    0.59
  -6   6  -1    3.04    0.68
  -6   6  -1    2.58    1.03
  -6   6  -1    1.81    0.75
  -6   6  -1    1.64    1.14
   6  -6   1    2.28    0.74
   6  -6   1    1.51    0.85
   6  -6   1    2.42    0.99
   6  -6   1    2.74    0.88
   6  -6   1    3.04    0.96
  -8   6  -1   25.36    2.50
  -8   6  -1   21.93    2.18
  -8   6  -1   22.49    2.32
  -8   6  -1   17.02    1.85
  -8   6  -1   21.56    2.06
  -8   6  -1   20.84    2.38
   8  -6   1   21.41    2.25
   8  -6   1   18.85    2.26
   8  -6   1   18.61    2.06
   8  -6   1   22.44    2.37
   8  -6   1   18.83    2.06
 -10   6  -1   13.07    1.69
 -10   6  -1   15.62    1.62
 -10   6  -1   16.21    2.07
 -10   6  -1   14.95    1.60
 -10   6  -1   12.68    1.81
 -10   6  -1   15.27    2.21
  10  -6   1   11.13    1.64
  10  -6   1   14.19    1.91
  10  -6   1   18.34    1.90
  10  -6   1   15.46    1.86
 -12   6  -1    0.05    0.83
 -12   6  -1    1.08    0.88
 -12   6  -1    0.47    1.16
 -12   6  -1    0.55    0.82
 -12   6  -1    1.77    0.79
  12  -6   1    2.57    1.07
  12  -6   1    1.54    0.86
  12  -6   1    1.65    0.79
  12  -6   1    1.03    1.17
 -14   6  -1   88.47    7.16
 -14   6  -1   66.83    6.65
 -14   6  -1   84.62    7.26
 -14   6  -1   89.21    7.21
 -14   6  -1   96.02    7.78
  14  -6   1   86.71    7.41
  14  -6   1   77.09    7.21
  14  -6   1   73.01    7.04
  14  -6   1   80.33    7.27
 -16   6  -1   59.18    5.45
 -16   6  -1   49.13    4.63
 -16   6  -1   49.84    4.96
 -16   6  -1   58.17    4.94
 -16   6  -1   58.27    4.89
  16  -6   1   54.16    5.00
  16  -6   1   49.43    4.81
  16  -6   1   56.78    5.24
  16  -6   1   44.71    4.97
 -18   6  -1   65.12    5.67
 -18   6  -1   49.94    4.80
 -18   6  -1   52.21    5.15
 -18   6  -1   61.47    5.10
 -18   6  -1   51.90    4.82
 -18   6  -1   63.52    5.14
 -18   6  -1   51.02    4.83
  18  -6   1   57.90    5.21
  18  -6   1   49.00    5.20
  18  -6   1   46.34    4.91
  18  -6   1   60.97    5.39
 -20   6  -1   19.07    2.25
 -20   6  -1   24.06    2.75
 -20   6  -1   18.83    2.42
 -20   6  -1   21.88    2.40
 -20   6  -1   20.12    2.53
 -20   6  -1   25.51    2.71
 -20   6  -1   25.74    3.05
  20  -6   1   18.94    2.45
  20  -6   1   18.88    2.80
  20  -6   1   26.54    2.86
  20  -6   1   21.16    2.81
 -22   6  -1   33.64    3.37
 -22   6  -1   37.10    3.80
 -22   6  -1   32.37    3.44
 -22   6  -1   35.20    3.61
 -22   6  -1   28.30    3.16
 -22   6  -1   32.61    3.63
  22  -6   1   28.45    3.67
  22  -6   1   27.08    3.30
  22  -6   1   29.87    3.52
  22  -6   1   42.31    3.89
 -24   6  -1   93.06    8.13
 -24   6  -1   77.91    7.65
 -24   6  -1  101.36    8.11
 -24   6  -1   91.07    8.52
 -24   6  -1   80.88    7.46
  24  -6   1  103.30    8.33
  24  -6   1   75.43    7.74
  24  -6   1   85.76    8.15
  24  -6   1   96.52    8.16
 -26   6  -1    3.05    1.10
 -26   6  -1    3.34    1.61
 -26   6  -1    3.14    1.41
 -26   6  -1    6.67    2.14
 -26   6  -1    2.33    1.56
  26  -6   1    3.07    1.44
  26  -6   1    3.61    1.78
  26  -6   1    4.38    1.31
  26  -6   1   10.99    2.07
 -28   6  -1   -1.35    2.00
 -28   6  -1    1.26    1.38
 -28   6  -1   -2.91    1.41
 -28   6  -1    0.22    0.88
 -28   6  -1   -1.70    1.53
  28  -6   1    0.85    1.77
  28  -6   1   -1.91    1.25
  28  -6   1   -0.18    1.51
 -30   6  -1   18.75    2.68
 -30   6  -1   24.63    3.64
 -30   6  -1   16.79    2.93
 -30   6  -1   23.67    2.74
 -30   6  -1   19.02    2.98
  30  -6   1   23.61    3.27
  30  -6   1   32.85    3.59
  30  -6   1   17.48    3.20
 -32   6  -1    6.85    2.32
 -32   6  -1    3.22    1.96
 -32   6  -1    4.25    1.87
 -32   6  -1    4.65    1.64
 -32   6  -1    6.34    1.52
  32  -6   1    9.04    2.28
  32  -6   1    1.49    1.97
  32  -6   1    4.79    2.17
 -34   6  -1    7.74    2.28
 -34   6  -1   13.25    2.07
 -34   6  -1    9.58    2.52
 -34   6  -1   14.96    2.33
  34  -6   1    8.44    2.63
  34  -6   1   12.53    2.43
  34  -6   1    8.45    2.49
 -36   6  -1    4.68    1.88
 -36   6  -1    3.42    1.44
 -36   6  -1    0.62    2.11
 -36   6  -1    3.33    2.05
  36  -6   1   -1.95    2.04
  36  -6   1    4.71    1.95
  36  -6   1    0.93    2.34
 -38   6  -1   16.30    3.10
 -38   6  -1   16.38    2.78
 -38   6  -1   19.29    2.70
 -38   6  -1   19.03    3.10
  38  -6   1   16.57    3.72
  38  -6   1   17.21    3.05
  38  -6   1   16.03    3.44
 -40   6  -1    1.99    1.50
 -40   6  -1    3.02    2.36
 -40   6  -1    6.35    2.27
 -40   6  -1    5.39    2.12
  40  -6   1    6.63    2.60
  40  -6   1    5.46    2.11
 -42   6  -1    0.01    1.91
 -42   6  -1   -0.94    2.20
 -42   6  -1   -0.76    1.36
  42  -6   1   -1.33    2.31
 -44   6  -1   27.68    4.03
 -44   6  -1   33.73    4.43
  44  -6   1   25.17    4.45
 -46   6  -1    4.59    2.57
 -46   6  -1    0.16    1.95
  46  -6   1    5.61    2.87
 -48   6  -1   36.79    4.76
 -48   6  -1   31.55    4.74
  48  -6   1   31.86    5.14
 -50   6  -1    0.47    2.66
 -50   6  -1    2.87    2.25
  50  -6   1    3.85    2.99
 -52   6  -1   -0.93    2.50
 -52   6  -1   -1.08    2.02
  52  -6   1    2.65    3.11
 -54   6  -1   27.04    4.62
  54  -6   1   26.69    5.06
  56  -6   1   -1.24    3.09
  58  -6   1    0.65    3.14
  60  -6   1    5.12    3.63
  62  -6   1   -1.00    3.14
  64  -6   1    3.10    3.38
  66  -6   1   -5.75    2.69
 -67  -5   1    3.14    2.93
 -65  -5   1    2.18    2.75
 -63  -5   1   -1.44    2.57
 -61  -5   1    2.00    2.36
  59   5  -1    3.07    2.60
 -59  -5   1   -0.83    2.37
  57   5  -1    2.57    2.55
 -57  -5   1   -0.63    2.38
  55   5  -1    2.27    2.50
 -55  -5   1    1.32    2.43
  53   5  -1    1.84    2.37
 -53  -5   1    0.94    2.25
  51   5  -1   -0.07    2.25
 -51  -5   1    1.47    2.24
  49   5  -1   -0.16    2.15
 -49  -5   1   -0.36    2.02
  47   5  -1    1.62    2.12
  47   5  -1   -1.65    1.80
 -47  -5   1   -1.01    1.96
  45   5  -1    2.50    2.11
  45   5  -1   -1.09    2.07
  45   5  -1    0.36    1.93
 -45  -5   1   -1.48    1.93
  43   5  -1    1.45    1.94
  43   5  -1   -0.07    1.93
  43   5  -1    1.22    2.08
 -43  -5   1    0.41    1.97
  41   5  -1    3.88    2.01
  41   5  -1    3.76    2.08
  41   5  -1    2.50    1.99
 -41  -5   1   -0.24    1.50
 -41  -5   1   -2.05    1.94
 -41  -5   1    3.48    2.73
  39   5  -1   -0.57    2.01
  39   5  -1   -0.30    1.79
  39   5  -1    0.30    1.78
  39   5  -1   -0.25    1.72
 -39  -5   1   -0.06    1.67
 -39  -5   1   -0.79    2.07
 -39  -5   1    0.35    1.95
 -39  -5   1    0.47    1.61
  37   5  -1    0.55    1.64
  37   5  -1   -0.11    1.86
  37   5  -1    0.37    1.76
  37   5  -1    1.58    1.69
 -37  -5   1   -0.15    1.56
 -37  -5   1    1.62    2.39
 -37  -5   1    1.88    2.00
 -37  -5   1    1.66    1.55
  35   5  -1   -0.76    1.72
  35   5  -1    0.83    1.54
  35   5  -1    0.32    1.63
  35   5  -1   -0.70    1.48
 -35  -5   1    1.11    1.57
 -35  -5   1   -0.59    1.79
 -35  -5   1   -1.12    1.66
 -35  -5   1    1.94    1.60
  33   5  -1   -0.34    1.46
  33   5  -1   -0.62    1.47
  33   5  -1    1.42    1.58
  33   5  -1    0.34    1.81
 -33  -5   1    2.27    1.46
 -33  -5   1   -2.41    1.28
 -33  -5   1   -0.91    1.52
 -33  -5   1   -0.47    1.72
  31   5  -1   -1.42    1.31
  31   5  -1    1.03    1.59
  31   5  -1   -1.82    1.49
  31   5  -1   -1.35    1.31
 -31  -5   1    0.84    1.36
 -31  -5   1   -1.83    1.56
 -31  -5   1    0.39    1.48
 -31  -5   1   -0.32    1.26
  29   5  -1    3.07    1.63
  29   5  -1    8.42    1.77
  29   5  -1    5.76    1.78
  29   5  -1    5.05    1.79
 -29  -5   1    6.76    1.70
 -29  -5   1    5.79    1.65
 -29  -5   1    6.42    1.91
 -29  -5   1    5.61    1.82
  27   5  -1   -1.18    1.35
  27   5  -1    0.52    1.07
  27   5  -1   -1.23    1.27
  27   5  -1    0.35    1.40
 -27  -5   1    0.17    1.26
 -27  -5   1   -0.33    1.39
 -27  -5   1    0.74    1.19
 -27  -5   1    0.38    1.15
  25   5  -1   -1.35    1.16
  25   5  -1   -0.59    1.23
  25   5  -1   -0.34    1.32
  25   5  -1    0.43    1.03
 -25  -5   1   -1.64    1.05
 -25  -5   1    0.91    1.12
 -25  -5   1   -0.71    1.01
 -25  -5   1    0.52    1.27
  23   5  -1    0.62    1.27
  23   5  -1    1.07    1.30
  23   5  -1    1.01    1.36
  23   5  -1    0.44    0.96
 -23  -5   1    1.07    1.31
 -23  -5   1    1.62    1.15
 -23  -5   1    0.03    1.05
 -23  -5   1    0.80    1.10
  21   5  -1   -1.11    1.17
  21   5  -1   -1.21    1.17
  21   5  -1    0.09    1.05
  21   5  -1    0.38    0.89
 -21  -5   1    0.69    1.04
 -21  -5   1   -0.66    1.06
 -21  -5   1    0.17    0.89
 -21  -5   1   -1.57    0.85
 -21  -5   1   -0.93    1.22
  19   5  -1    0.07    1.09
  19   5  -1   -0.49    1.04
  19   5  -1   -0.80    0.77
  19   5  -1   -0.31    1.06
 -19  -5   1   -0.82    0.93
 -19  -5   1    0.20    0.92
 -19  -5   1    1.10    0.94
 -19  -5   1   -1.89    1.07
 -19  -5   1    0.77    1.06
  17   5  -1    2.68    0.97
  17   5  -1    2.31    1.13
  17   5  -1    1.69    1.09
  17   5  -1    3.42    1.27
 -17  -5   1    0.83    0.96
 -17  -5   1    2.17    1.11
 -17  -5   1    1.77    1.02
 -17  -5   1    0.76    0.90
 -17  -5   1    2.98    1.04
  15   5  -1    5.13    1.26
  15   5  -1    7.23    1.28
  15   5  -1    2.93    1.09
  15   5  -1    5.00    1.02
 -15  -5   1    3.16    1.01
 -15  -5   1    4.23    1.07
 -15  -5   1    4.55    1.10
 -15  -5   1    4.43    1.18
 -15  -5   1    2.69    0.96
  13   5  -1   -0.74    0.73
  13   5  -1    0.60    0.84
  13   5  -1   -0.53    0.63
  13   5  -1    0.59    0.81
 -13  -5   1   -0.89    0.80
 -13  -5   1    0.97    0.74
 -13  -5   1    1.31    0.69
 -13  -5   1    0.78    0.75
 -13  -5   1    0.45    0.79
 -13  -5   1    0.90    0.99
  11   5  -1    0.55    0.76
  11   5  -1   -0.18    0.76
  11   5  -1   -0.27    0.68
  11   5  -1   -0.04    0.72
 -11  -5   1   -0.34    0.71
 -11  -5   1    0.94    0.61
 -11  -5   1    0.82    0.80
 -11  -5   1    0.79    0.67
 -11  -5   1   -0.19    0.65
 -11  -5   1    0.74    0.78
   9   5  -1   23.33    2.33
   9   5  -1   21.51    2.22
   9   5  -1   22.51    2.24
   9   5  -1   19.22    2.08
  -9  -5   1   23.88    2.28
  -9  -5   1   23.14    2.25
  -9  -5   1   21.43    2.23
  -9  -5   1   23.86    2.27
  -9  -5   1   18.63    2.16
  -9  -5   1   21.33    2.16
  -9  -5   1   23.34    1.99
   7   5  -1    3.40    0.79
   7   5  -1    2.22    0.72
   7   5  -1    2.14    0.65
   7   5  -1    3.15    0.77
   7   5  -1    2.87    0.76
  -7  -5   1    1.40    0.73
  -7  -5   1    3.93    1.02
  -7  -5   1    4.15    0.86
  -7  -5   1    3.45    0.74
   5   5  -1    0.58    0.41
   5   5  -1   -0.80    0.40
   5   5  -1    0.50    0.59
   5   5  -1    0.68    0.54
   5   5  -1    0.30    0.60
  -5  -5   1    0.75    0.63
  -5  -5   1   -0.03    0.52
  -5  -5   1    1.31    0.55
  -5  -5   1    0.18    0.60
  -5  -5   1    0.18    0.65
  -5  -5   1    0.67    0.37
  -5  -5   1    1.03    0.62
  -5  -5   1   -0.02    0.83
   3   5  -1    0.89    0.38
   3   5  -1   -0.20    0.60
   3   5  -1    0.64    0.56
   3   5  -1    0.71    0.52
  -3  -5   1    1.95    0.60
  -3  -5   1    0.69    0.60
  -3  -5   1    0.61    0.61
  -3  -5   1    1.08    0.77
  -3  -5   1    1.94    0.70
  -3  -5   1    0.29    0.70
  -3  -5   1    0.56    0.50
   1   5  -1    3.65    0.71
   1   5  -1    4.00    0.83
   1   5  -1    2.56    0.88
   1   5  -1    2.91    0.45
   1   5  -1    4.62    0.68
   1   5  -1    2.97    0.88
  -1  -5   1    3.32    0.80
  -1  -5   1    3.69    0.71
  -1  -5   1    3.66    0.92
  -1  -5   1    3.72    0.80
  -1  -5   1    3.53    0.65
  -1  -5   1    4.03    0.95
  -1   5  -1    1.40    0.50
  -1   5  -1    1.73    0.84
  -1   5  -1    1.69    0.85
  -1   5  -1    1.35    0.76
  -1   5  -1    1.27    0.34
  -1   5  -1    1.46    0.58
   1  -5   1    1.28    0.71
   1  -5   1    0.69    0.81
   1  -5   1   -0.31    0.85
   1  -5   1    1.61    0.62
   1  -5   1    1.01    0.55
   1  -5   1    0.84    0.65
  -3   5  -1    3.83    0.80
  -3   5  -1    6.00    1.03
  -3   5  -1    6.92    1.10
  -3   5  -1    5.29    1.10
  -3   5  -1    5.01    0.75
   3  -5   1    5.51    0.90
   3  -5   1    6.50    1.00
   3  -5   1    4.56    1.19
   3  -5   1    4.58    0.95
   3  -5   1    6.01    1.11
   3  -5   1    4.99    0.80
  -5   5  -1   19.95    2.19
  -5   5  -1   18.60    1.91
  -5   5  -1   20.12    2.17
  -5   5  -1   18.31    1.96
  -5   5  -1   18.93    1.82
   5  -5   1   13.37    1.77
   5  -5   1   24.68    2.24
   5  -5   1   19.75    2.05
   5  -5   1   20.12    2.34
   5  -5   1   16.54    1.96
   5  -5   1   18.19    1.99
  -7   5  -1    0.43    0.63
  -7   5  -1   -0.01    0.12
  -7   5  -1    0.16    0.81
  -7   5  -1   -0.24    0.52
  -7   5  -1    0.17    0.63
  -7   5  -1    0.11    0.95
   7  -5   1    0.43    0.70
   7  -5   1   -0.30    0.72
   7  -5   1   -0.07    0.51
   7  -5   1    0.55    0.68
   7  -5   1   -0.10    0.51
  -9   5  -1    1.41    0.95
  -9   5  -1   -0.10    0.66
  -9   5  -1    0.03    0.13
  -9   5  -1   -0.32    0.64
  -9   5  -1    0.43    0.60
   9  -5   1   -0.32    0.65
   9  -5   1    0.03    0.58
   9  -5   1    0.22    0.77
   9  -5   1    0.44    0.78
 -11   5  -1    0.64    0.74
 -11   5  -1   -0.68    1.06
 -11   5  -1    0.20    0.71
 -11   5  -1    0.20    0.68
 -11   5  -1   -0.36    0.38
 -11   5  -1   -0.11    0.84
  11  -5   1   -0.21    0.61
  11  -5   1    0.24    0.94
  11  -5   1   -0.18    0.67
  11  -5   1    0.51    0.98
 -13   5  -1    4.29    1.15
 -13   5  -1    5.68    1.10
 -13   5  -1    8.15    1.47
 -13   5  -1    6.85    1.18
 -13   5  -1    7.06    1.25
 -13   5  -1    5.06    0.97
  13  -5   1    3.74    1.16
  13  -5   1    6.85    1.36
  13  -5   1    5.78    1.09
  13  -5   1    5.49    1.18
 -15   5  -1    0.70    0.68
 -15   5  -1    2.63    1.02
 -15   5  -1    0.35    0.91
 -15   5  -1   -0.74    1.33
 -15   5  -1   -0.52    0.95
 -15   5  -1   -0.11    0.92
 -15   5  -1    1.43    0.68
  15  -5   1    1.11    0.85
  15  -5   1    1.83    1.15
  15  -5   1    0.44    0.93
  15  -5   1   -0.10    1.20
 -17   5  -1   12.40    2.07
 -17   5  -1    6.76    1.25
 -17   5  -1    7.44    1.50
 -17   5  -1    9.60    1.47
 -17   5  -1    7.66    1.44
 -17   5  -1    9.74    1.51
  17  -5   1    4.87    1.69
  17  -5   1    9.90    1.64
  17  -5   1    5.40    1.57
  17  -5   1    6.58    1.32
 -19   5  -1    4.38    1.07
 -19   5  -1    6.26    1.40
 -19   5  -1    3.71    1.31
 -19   5  -1    6.51    1.64
 -19   5  -1    5.57    1.43
 -19   5  -1    4.35    1.23
  19  -5   1    4.14    1.19
  19  -5   1    0.55    1.40
  19  -5   1    3.68    1.52
  19  -5   1    6.58    1.50
 -21   5  -1    2.78    1.30
 -21   5  -1    3.66    1.42
 -21   5  -1    4.77    1.12
 -21   5  -1    3.12    1.41
  21  -5   1    4.35    1.53
  21  -5   1    2.65    1.09
  21  -5   1    6.86    1.55
  21  -5   1    5.16    1.46
 -23   5  -1   -0.74    1.33
 -23   5  -1    0.48    1.26
 -23   5  -1   -0.78    0.71
 -23   5  -1    0.24    1.20
  23  -5   1    0.16    1.33
  23  -5   1    0.03    0.98
  23  -5   1   -1.29    1.15
 -25   5  -1    1.92    1.45
 -25   5  -1    0.56    1.54
 -25   5  -1    1.65    0.96
 -25   5  -1    2.28    1.34
  25  -5   1    2.18    1.47
  25  -5   1    0.27    0.98
  25  -5   1    4.09    1.69
  25  -5   1   -0.37    1.52
 -27   5  -1   -0.13    1.18
 -27   5  -1   -0.57    1.39
 -27   5  -1   -0.76    0.84
 -27   5  -1   -3.25    1.51
  27  -5   1   -2.11    1.10
  27  -5   1    0.59    1.55
  27  -5   1   -1.66    1.35
 -29   5  -1    2.56    1.55
 -29   5  -1    0.41    1.55
 -29   5  -1    0.38    1.73
 -29   5  -1    1.26    1.05
  29  -5   1    0.50    1.40
  29  -5   1   -1.24    1.57
  29  -5   1    4.83    1.82
 -31   5  -1    0.64    1.65
 -31   5  -1    0.70    1.53
 -31   5  -1    0.42    1.86
 -31   5  -1   -0.48    0.99
  31  -5   1   -0.13    1.78
  31  -5   1    1.71    1.48
  31  -5   1   -2.18    1.63
 -33   5  -1   -2.22    1.85
 -33   5  -1   -0.02    1.62
 -33   5  -1    0.72    1.39
 -33   5  -1    0.30    1.10
  33  -5   1   -1.96    1.69
  33  -5   1   -3.10    1.90
  33  -5   1   -0.88    1.50
 -35   5  -1    1.81    1.33
 -35   5  -1    1.94    2.19
 -35   5  -1    3.79    1.94
 -35   5  -1    2.66    1.68
  35  -5   1    6.08    2.07
  35  -5   1    0.96    2.00
 -37   5  -1    2.75    1.70
 -37   5  -1    0.49    2.16
 -37   5  -1    0.50    1.81
 -37   5  -1    0.27    1.35
  37  -5   1   -1.75    1.48
  37  -5   1    0.17    2.04
 -39   5  -1    1.70    1.76
 -39   5  -1    0.83    1.42
 -39   5  -1   -0.01    2.14
 -39   5  -1   -1.99    1.79
  39  -5   1   10.87    2.68
  39  -5   1   -0.80    1.53
  39  -5   1   -1.04    2.08
 -41   5  -1   -0.36    1.48
 -41   5  -1   -0.33    1.99
 -41   5  -1   -0.89    2.35
 -41   5  -1   -0.50    1.75
  41  -5   1    1.28    2.44
  41  -5   1    2.61    1.83
  41  -5   1   -0.17    2.11
 -43   5  -1   -3.23    1.21
 -43   5  -1    1.89    2.09
 -43   5  -1    0.31    2.35
  43  -5   1   -4.03    2.49
  43  -5   1   -1.19    2.21
 -45   5  -1   -2.52    1.87
 -45   5  -1    0.39    2.42
 -45   5  -1    1.20    1.61
  45  -5   1   -1.03    2.31
 -47   5  -1    1.64    2.56
 -47   5  -1    0.50    2.12
  47  -5   1    3.01    2.65
 -49   5  -1   -1.36    1.99
 -49   5  -1    3.31    2.71
  49  -5   1    0.63    2.63
 -51   5  -1   -0.83    2.62
 -51   5  -1   -3.34    2.08
  51  -5   1   -1.13    2.48
 -53   5  -1    0.44    2.75
  53  -5   1   -1.27    2.77
  55  -5   1    4.61    2.97
  57  -5   1    4.60    3.19
  59  -5   1    2.32    3.21
  61  -5   1    1.35    3.16
  63  -5   1    0.38    3.10
  65  -5   1    3.12    3.26
  67  -5   1    0.17    3.19
 -68  -4   1    3.47    3.00
 -66  -4   1    2.57    2.98
 -64  -4   1    1.18    2.63
  62   4  -1    0.97    2.68
 -62  -4   1    4.35    2.80
  60   4  -1    5.76    2.75
 -60  -4   1    1.03    2.57
  58   4  -1    8.99    3.24
 -58  -4   1   18.99    3.66
  56   4  -1   -2.86    2.23
 -56  -4   1    2.11    2.34
  54   4  -1    0.52    2.26
 -54  -4   1   -1.27    2.18
  52   4  -1   32.20    4.81
 -52  -4   1   36.13    4.94
  50   4  -1    2.63    2.29
 -50  -4   1    3.43    2.32
  48   4  -1    0.28    2.14
 -48  -4   1   -0.24    1.61
  46   4  -1    9.99    2.44
  46   4  -1    9.99    2.70
  46   4  -1   10.06    2.76
 -46  -4   1    9.68    2.46
  44   4  -1    3.79    2.12
  44   4  -1    9.53    2.48
  44   4  -1    6.24    2.34
 -44  -4   1    7.74    2.66
 -44  -4   1    8.53    2.20
  42   4  -1    9.26    2.25
  42   4  -1    6.45    2.26
  42   4  -1    3.66    2.08
 -42  -4   1    9.18    2.88
 -42  -4   1    4.36    2.43
 -42  -4   1    8.22    2.36
  40   4  -1    4.03    1.99
  40   4  -1    2.99    2.25
  40   4  -1    2.08    1.85
  40   4  -1    1.10    1.91
 -40  -4   1   -1.32    1.94
 -40  -4   1    0.28    1.64
 -40  -4   1    0.28    2.05
 -40  -4   1    3.00    1.93
  38   4  -1   44.30    4.75
  38   4  -1   39.61    4.53
  38   4  -1   31.45    4.13
  38   4  -1   30.60    4.15
 -38  -4   1   34.15    4.68
 -38  -4   1   28.57    4.43
 -38  -4   1   38.73    4.18
 -38  -4   1   38.21    4.45
  36   4  -1    1.16    1.89
  36   4  -1    3.94    1.81
  36   4  -1    3.96    1.79
  36   4  -1    4.17    1.93
 -36  -4   1    2.52    1.99
 -36  -4   1    4.04    2.08
 -36  -4   1    3.15    1.62
 -36  -4   1    1.06    1.59
  34   4  -1    4.23    1.67
  34   4  -1    4.64    1.80
  34   4  -1    3.76    1.99
  34   4  -1    7.26    2.07
 -34  -4   1    6.59    1.85
 -34  -4   1    3.90    1.94
 -34  -4   1    5.31    2.39
 -34  -4   1    4.96    1.72
  32   4  -1   43.92    5.00
  32   4  -1   47.76    5.01
  32   4  -1   49.35    4.84
  32   4  -1   47.21    4.97
 -32  -4   1   41.31    5.07
 -32  -4   1   42.78    5.12
 -32  -4   1   49.29    4.81
 -32  -4   1   46.22    4.63
  30   4  -1   31.69    3.62
  30   4  -1   29.90    3.54
  30   4  -1   25.87    3.54
  30   4  -1   36.61    3.81
 -30  -4   1   36.52    3.57
 -30  -4   1   32.41    3.58
 -30  -4   1   24.86    3.58
 -30  -4   1   31.04    3.73
  28   4  -1   38.04    4.27
  28   4  -1   46.89    4.45
  28   4  -1   48.23    4.69
  28   4  -1   44.08    4.48
 -28  -4   1   37.43    4.59
 -28  -4   1   38.90    4.17
 -28  -4   1   45.61    4.19
 -28  -4   1   36.91    4.47
  26   4  -1    5.64    1.43
  26   4  -1    4.77    1.60
  26   4  -1    4.85    1.54
  26   4  -1    3.18    1.56
 -26  -4   1    2.33    1.11
 -26  -4   1    2.06    1.44
 -26  -4   1    5.94    1.58
 -26  -4   1    4.58    1.33
  24   4  -1    1.04    1.28
  24   4  -1    0.35    1.23
  24   4  -1    1.22    1.09
  24   4  -1    0.88    1.23
 -24  -4   1   -0.10    1.17
 -24  -4   1    0.11    1.13
 -24  -4   1   -0.16    0.98
 -24  -4   1    1.04    1.40
  22   4  -1   49.09    4.93
  22   4  -1   47.61    5.27
  22   4  -1   53.95    5.07
  22   4  -1   60.20    5.21
 -22  -4   1   54.96    4.80
 -22  -4   1   56.68    5.02
 -22  -4   1   53.61    5.19
 -22  -4   1   55.93    5.36
  20   4  -1   18.03    2.05
  20   4  -1   17.26    2.18
  20   4  -1   13.18    2.09
  20   4  -1   14.16    2.02
 -20  -4   1   14.61    2.01
 -20  -4   1   14.52    1.95
 -20  -4   1   14.74    2.18
 -20  -4   1   12.64    1.85
 -20  -4   1   12.94    1.90
  18   4  -1   16.93    2.14
  18   4  -1   14.62    1.89
  18   4  -1   16.19    2.03
  18   4  -1   15.56    1.87
 -18  -4   1   14.74    1.92
 -18  -4   1   14.08    2.04
 -18  -4   1   12.66    1.85
 -18  -4   1   13.76    1.98
 -18  -4   1   15.13    1.80
  16   4  -1   36.20    3.44
  16   4  -1   31.94    3.29
  16   4  -1   36.22    3.28
  16   4  -1   29.41    3.15
 -16  -4   1   32.92    3.27
 -16  -4   1   34.68    3.48
 -16  -4   1   30.95    3.18
 -16  -4   1   34.50    3.29
 -16  -4   1   32.46    3.03
  14   4  -1  103.94    8.83
  14   4  -1   97.48    8.32
  14   4  -1  103.86    8.90
  14   4  -1  104.89    9.03
 -14  -4   1  102.46    8.81
 -14  -4   1  114.22    8.29
 -14  -4   1  111.58    9.03
 -14  -4   1  104.21    8.95
 -14  -4   1   93.81    8.76
  12   4  -1    4.56    0.95
  12   4  -1    4.18    1.03
  12   4  -1    3.84    0.85
  12   4  -1    6.71    1.09
 -12  -4   1    4.65    0.92
 -12  -4   1    3.82    0.80
 -12  -4   1    4.16    0.93
 -12  -4   1    5.86    1.02
 -12  -4   1    5.01    0.87
 -12  -4   1    4.38    1.01
  10   4  -1  109.37    9.05
  10   4  -1  117.75    9.77
  10   4  -1  116.16    9.62
  10   4  -1  118.02    9.83
 -10  -4   1  118.61    9.78
 -10  -4   1   99.92    9.56
 -10  -4   1  115.79    9.61
 -10  -4   1  123.24    9.00
 -10  -4   1  120.12    9.82
 -10  -4   1  111.67    9.93
   8   4  -1  126.36   10.59
   8   4  -1  134.17   10.81
   8   4  -1  128.94   10.83
   8   4  -1  118.41    9.95
  -8  -4   1  132.03   10.60
  -8  -4   1  131.34   11.01
  -8  -4   1  117.29   10.58
  -8  -4   1  120.16   10.57
  -8  -4   1  130.14    9.92
  -8  -4   1  137.13   10.82
  -8  -4   1  128.84   10.82
   6   4  -1   88.67    7.47
   6   4  -1   80.82    6.84
   6   4  -1   79.79    7.28
   6   4  -1   89.85    7.62
   6   4  -1   92.53    7.48
   6   4  -1   89.66    7.31
  -6  -4   1   96.00    7.49
  -6  -4   1   91.73    7.61
  -6  -4   1   86.94    7.47
  -6  -4   1   92.24    6.83
  -6  -4   1   76.04    7.33
  -6  -4   1   93.14    7.31
  -6  -4   1   82.57    7.33
   4   4  -1  122.75    9.97
   4   4  -1  134.16   11.13
   4   4  -1  128.04   10.63
   4   4  -1  121.31   10.63
   4   4  -1  125.46   10.89
   4   4  -1  128.35   10.88
  -4  -4   1  109.48   10.67
  -4  -4   1  126.46   11.39
  -4  -4   1  147.63   10.93
  -4  -4   1  130.24   10.88
  -4  -4   1  135.20   10.64
  -4  -4   1  127.52   10.67
  -4  -4   1  129.80   11.12
  -4  -4   1  142.90    9.97
   2   4  -1   13.84    1.48
   2   4  -1   11.96    1.39
   2   4  -1   14.29    1.42
   2   4  -1   11.40    1.28
   2   4  -1   12.66    1.10
   2   4  -1   12.48    1.32
  -2  -4   1   13.15    1.46
  -2  -4   1   12.09    1.35
  -2  -4   1   12.45    1.26
  -2  -4   1   12.42    1.44
  -2  -4   1   14.08    1.48
  -2  -4   1   12.18    1.42
  -2  -4   1   10.90    1.33
   0   4  -1  157.06   11.96
   0   4  -1  142.64   12.14
   0   4  -1  135.56   11.86
   0   4  -1  136.69   12.73
   0   4  -1  136.52   12.10
   0   4  -1  145.91   11.11
   0   4  -1  142.94   12.44
   0  -4   1  142.78   12.16
   0  -4   1  143.11   12.13
   0  -4   1  152.11   11.84
   0  -4   1  139.01   11.90
   0  -4   1  159.50   12.00
   0  -4   1  149.53   12.78
  -2   4  -1   64.18    5.90
  -2   4  -1   62.23    5.59
  -2   4  -1   59.46    5.46
  -2   4  -1   65.19    5.79
  -2   4  -1   64.65    5.55
  -2   4  -1   67.80    5.56
   2  -4   1   65.34    5.63
   2  -4   1   62.80    5.59
   2  -4   1   73.31    5.62
   2  -4   1   72.82    5.99
   2  -4   1   64.32    5.52
   2  -4   1   63.83    5.44
  -4   4  -1   38.24    3.49
  -4   4  -1   38.15    3.47
  -4   4  -1   42.61    3.56
  -4   4  -1   42.02    3.75
  -4   4  -1   41.89    3.57
  -4   4  -1   41.99    3.83
   4  -4   1   41.15    3.84
   4  -4   1   37.11    3.53
   4  -4   1   40.71    3.60
   4  -4   1   33.82    3.42
   4  -4   1   42.12    3.61
   4  -4   1   41.32    3.61
  -6   4  -1    1.69    0.64
  -6   4  -1    0.47    0.57
  -6   4  -1    0.03    0.80
  -6   4  -1   -0.14    0.49
  -6   4  -1    0.01    0.20
  -6   4  -1   -0.14    0.48
   6  -4   1    0.45    0.47
   6  -4   1   -0.31    0.58
   6  -4   1    0.52    0.65
   6  -4   1    0.19    0.47
   6  -4   1   -0.40    0.71
  -8   4  -1   47.17    3.92
  -8   4  -1   49.24    4.23
  -8   4  -1   42.29    3.96
  -8   4  -1   44.64    3.90
  -8   4  -1   36.42    3.80
   8  -4   1   42.21    3.92
   8  -4   1   50.70    4.03
   8  -4   1   39.53    3.80
   8  -4   1   43.90    3.97
 -10   4  -1   10.44    1.48
 -10   4  -1    8.87    1.28
 -10   4  -1    7.59    1.09
 -10   4  -1    8.05    1.15
 -10   4  -1    7.51    1.06
 -10   4  -1   10.53    1.36
  10  -4   1    8.44    1.30
  10  -4   1    7.20    1.15
  10  -4   1    8.92    1.36
  10  -4   1   11.24    1.40
 -12   4  -1   -0.74    0.74
 -12   4  -1   -1.02    0.72
 -12   4  -1    1.52    0.78
 -12   4  -1   -0.47    0.52
 -12   4  -1    0.80    0.81
 -12   4  -1    0.52    0.98
  12  -4   1    0.56    0.77
  12  -4   1    1.85    0.85
  12  -4   1    0.71    0.61
  12  -4   1    0.24    0.96
 -14   4  -1   30.03    3.02
 -14   4  -1   26.04    2.76
 -14   4  -1   27.06    2.69
 -14   4  -1   29.37    2.97
  14  -4   1   24.55    2.95
  14  -4   1   31.62    3.04
  14  -4   1   29.70    3.11
  14  -4   1   30.05    2.79
 -16   4  -1   26.19    2.63
 -16   4  -1   29.20    2.96
 -16   4  -1   26.22    2.76
 -16   4  -1   24.75    2.97
  16  -4   1   21.82    2.64
  16  -4   1   22.58    2.94
  16  -4   1   34.09    3.38
  16  -4   1   31.94    2.99
 -18   4  -1  118.77    9.44
 -18   4  -1   98.47    9.05
 -18   4  -1   94.48    8.63
 -18   4  -1  109.12    9.42
  18  -4   1   95.65    9.23
  18  -4   1  121.62    9.47
  18  -4   1   99.83    9.10
  18  -4   1  120.20    9.52
 -20   4  -1   18.21    2.16
 -20   4  -1   15.98    2.18
 -20   4  -1   18.11    2.43
 -20   4  -1   18.87    2.33
  20  -4   1   22.25    2.54
  20  -4   1   19.88    2.47
  20  -4   1   14.95    2.12
  20  -4   1   14.63    2.39
 -22   4  -1   38.36    3.84
 -22   4  -1   41.77    4.21
 -22   4  -1   41.38    4.20
 -22   4  -1   35.19    3.68
  22  -4   1   33.75    4.07
  22  -4   1   45.13    4.28
  22  -4   1   39.31    4.06
  22  -4   1   32.44    3.67
 -24   4  -1  195.87   16.39
 -24   4  -1  168.26   15.50
 -24   4  -1  205.89   16.91
  24  -4   1  225.55   17.01
  24  -4   1  182.67   16.59
  24  -4   1  184.41   16.38
  24  -4   1  209.40   16.93
 -26   4  -1   15.10    2.11
 -26   4  -1    9.77    2.21
 -26   4  -1   11.50    2.34
 -26   4  -1   14.93    2.03
  26  -4   1   10.97    2.10
  26  -4   1   13.88    2.41
  26  -4   1   16.58    2.50
 -28   4  -1    3.84    1.65
 -28   4  -1    1.58    1.81
 -28   4  -1    2.49    1.16
 -28   4  -1    2.62    1.64
  28  -4   1    2.38    1.92
  28  -4   1    2.53    1.70
  28  -4   1    3.63    1.61
 -30   4  -1   23.23    2.94
 -30   4  -1   24.35    3.21
 -30   4  -1   22.35    2.95
 -30   4  -1   23.24    3.38
  30  -4   1   27.06    3.44
  30  -4   1   21.09    3.32
  30  -4   1   23.89    3.29
 -32   4  -1    8.30    1.93
 -32   4  -1    8.42    1.84
 -32   4  -1    7.90    2.15
 -32   4  -1   11.25    2.48
  32  -4   1   10.03    2.61
  32  -4   1    5.66    2.20
  32  -4   1    7.51    2.00
 -34   4  -1   10.54    2.65
 -34   4  -1   11.10    2.17
 -34   4  -1   10.56    2.10
 -34   4  -1    8.27    2.37
  34  -4   1   11.68    2.51
  34  -4   1    8.61    2.30
  34  -4   1   11.75    2.79
 -36   4  -1    4.45    2.30
 -36   4  -1    2.32    1.84
 -36   4  -1    1.42    1.43
 -36   4  -1    2.75    2.02
  36  -4   1    0.98    1.99
  36  -4   1   -0.78    2.01
  36  -4   1    3.48    1.77
 -38   4  -1   57.35    5.53
 -38   4  -1   46.47    5.20
 -38   4  -1   57.11    5.84
 -38   4  -1   56.63    6.13
  38  -4   1   41.54    5.62
  38  -4   1   51.90    5.62
  38  -4   1   48.71    6.01
 -40   4  -1    1.39    2.18
 -40   4  -1    0.07    1.45
 -40   4  -1    2.16    1.73
 -40   4  -1    2.62    2.31
  40  -4   1    2.37    2.57
  40  -4   1    2.76    1.85
  40  -4   1    0.70    2.17
 -42   4  -1   -0.55    1.43
 -42   4  -1   -1.20    1.95
 -42   4  -1   -0.33    2.33
  42  -4   1    3.15    2.69
  42  -4   1   -0.44    1.64
  42  -4   1   -1.04    2.12
 -44   4  -1   47.77    5.48
 -44   4  -1   34.06    4.80
 -44   4  -1   40.54    4.89
  44  -4   1   40.48    5.35
 -46   4  -1   -0.52    1.51
 -46   4  -1   -4.88    2.21
 -46   4  -1   -0.45    2.02
  46  -4   1   -2.37    2.19
 -48   4  -1   28.27    4.07
 -48   4  -1   28.87    4.28
 -48   4  -1   36.06    5.03
  48  -4   1   25.94    4.53
 -50   4  -1   11.94    2.83
 -50   4  -1   10.16    3.22
 -50   4  -1   11.13    2.92
  50  -4   1    9.63    3.25
 -52   4  -1    7.24    3.04
  52  -4   1   -1.66    2.49
  54  -4   1   31.83    5.12
  56  -4   1   -1.40    2.62
  58  -4   1    3.42    3.03
  60  -4   1    7.28    3.34
  62  -4   1   -0.41    2.78
  64  -4   1    1.79    3.01
  66  -4   1    0.67    3.01
  68  -4   1    6.84    3.37
  67   3  -1   -0.23    2.65
 -67  -3   1   -0.39    2.68
  65   3  -1    2.79    2.74
 -65  -3   1    8.26    3.07
  63   3  -1   12.01    3.35
 -63  -3   1   10.14    3.24
  61   3  -1    2.67    2.67
 -61  -3   1    2.71    2.48
  59   3  -1    3.49    2.60
 -59  -3   1    2.56    2.40
  57   3  -1    4.47    2.66
 -57  -3   1    3.92    2.56
  55   3  -1    3.32    2.67
 -55  -3   1    8.89    2.84
  53   3  -1    0.18    2.32
 -53  -3   1    3.69    2.35
  51   3  -1   18.35    3.40
 -51  -3   1   16.99    3.37
  49   3  -1   28.47    4.29
 -49  -3   1   34.63    4.50
  47   3  -1    4.71    2.40
  47   3  -1    6.89    2.17
  47   3  -1    5.66    2.22
 -47  -3   1    7.42    2.41
  45   3  -1    3.94    2.67
  45   3  -1    6.05    2.41
  45   3  -1    5.32    2.07
 -45  -3   1    6.15    2.17
 -45  -3   1    6.93    1.84
 -45  -3   1    5.81    2.58
  43   3  -1   29.47    4.06
  43   3  -1   34.46    4.24
  43   3  -1   25.63    3.89
 -43  -3   1   26.39    3.87
 -43  -3   1   22.89    4.09
  41   3  -1   16.23    3.07
  41   3  -1   21.18    3.32
  41   3  -1   20.19    3.39
  41   3  -1   24.11    3.57
 -41  -3   1   22.14    3.44
 -41  -3   1   20.28    3.43
 -41  -3   1   22.90    3.38
  39   3  -1   96.69    8.80
  39   3  -1   93.79    8.27
  39   3  -1   96.11    8.97
  39   3  -1   93.69    8.90
 -39  -3   1   86.66    8.61
 -39  -3   1   95.06    8.23
 -39  -3   1   84.76    8.99
  37   3  -1    0.72    1.93
  37   3  -1    5.31    2.13
  37   3  -1    0.65    1.79
  37   3  -1    2.23    1.70
 -37  -3   1    5.67    1.83
 -37  -3   1    0.98    1.12
 -37  -3   1    2.09    1.46
 -37  -3   1    1.94    2.08
  35   3  -1    4.69    1.92
  35   3  -1    1.35    1.87
  35   3  -1    6.00    1.84
  35   3  -1    4.02    2.12
 -35  -3   1    1.94    1.74
 -35  -3   1    4.87    2.28
 -35  -3   1    4.64    1.74
 -35  -3   1    3.91    1.68
  33   3  -1   15.33    2.63
  33   3  -1   16.50    2.71
  33   3  -1   16.38    2.67
  33   3  -1   15.08    2.50
 -33  -3   1   14.53    2.63
 -33  -3   1   15.20    2.49
 -33  -3   1   18.56    2.64
 -33  -3   1   14.84    2.74
  31   3  -1    9.50    2.13
  31   3  -1    7.84    1.86
  31   3  -1    8.79    1.93
  31   3  -1    8.31    2.13
 -31  -3   1    8.15    2.07
 -31  -3   1    4.41    1.92
 -31  -3   1    7.20    1.78
 -31  -3   1    6.21    1.74
  29   3  -1   -0.42    1.31
  29   3  -1   -0.51    1.37
  29   3  -1   -0.47    1.32
  29   3  -1   -0.70    1.19
 -29  -3   1   -0.46    1.45
 -29  -3   1   -1.22    1.41
 -29  -3   1   -0.94    1.08
 -29  -3   1    0.04    1.16
  27   3  -1   62.81    5.62
  27   3  -1   59.53    5.63
  27   3  -1   54.94    5.29
  27   3  -1   58.80    5.73
 -27  -3   1   56.93    5.21
 -27  -3   1   57.76    5.68
 -27  -3   1   55.05    5.68
 -27  -3   1   52.27    5.36
  25   3  -1   82.59    7.33
  25   3  -1   80.28    7.17
  25   3  -1   72.21    6.73
  25   3  -1   82.83    7.10
 -25  -3   1   75.38    7.28
 -25  -3   1   81.97    6.71
 -25  -3   1   73.68    7.24
 -25  -3   1   75.34    6.97
  23   3  -1   -0.75    1.08
  23   3  -1    0.64    1.16
  23   3  -1   -1.93    1.15
  23   3  -1    1.07    1.23
 -23  -3   1    0.25    1.06
 -23  -3   1    1.23    1.03
 -23  -3   1    1.03    1.21
 -23  -3   1   -0.07    1.26
  21   3  -1    0.63    1.12
  21   3  -1    0.26    1.10
  21   3  -1    2.26    1.20
  21   3  -1    2.39    1.04
 -21  -3   1    2.77    1.31
 -21  -3   1    2.48    1.01
 -21  -3   1    0.99    1.11
 -21  -3   1    2.14    1.04
  19   3  -1  292.41   24.50
  19   3  -1  271.38   22.59
  19   3  -1  292.21   24.00
  19   3  -1  301.48   24.42
 -19  -3   1  316.23   22.61
 -19  -3   1  266.94   23.86
 -19  -3   1  312.90   24.55
 -19  -3   1  285.22   24.45
 -19  -3   1  272.69   23.92
  17   3  -1    0.22    0.89
  17   3  -1    0.16    0.75
  17   3  -1   -0.69    0.94
  17   3  -1    1.20    0.90
 -17  -3   1    0.49    0.73
 -17  -3   1    1.40    0.88
 -17  -3   1   -0.99    0.87
 -17  -3   1   -1.78    0.79
 -17  -3   1   -0.62    0.72
  15   3  -1  130.12   11.00
  15   3  -1  131.19   11.23
  15   3  -1  129.46   11.13
  15   3  -1  122.36   10.36
 -15  -3   1  133.19   10.98
 -15  -3   1  125.72   11.17
 -15  -3   1  139.50   11.24
 -15  -3   1  141.62   10.97
 -15  -3   1  124.11   10.32
  13   3  -1   28.43    2.92
  13   3  -1   30.96    3.05
  13   3  -1   30.86    2.87
  13   3  -1   26.41    2.75
 -13  -3   1   31.62    2.96
 -13  -3   1   28.45    2.71
 -13  -3   1   30.64    2.91
 -13  -3   1   31.15    3.02
 -13  -3   1   33.74    2.88
  11   3  -1    2.97    0.67
  11   3  -1    2.53    0.79
  11   3  -1    3.07    0.70
  11   3  -1    3.10    0.83
  11   3  -1    2.67    0.85
 -11  -3   1    2.55    0.72
 -11  -3   1    3.34    0.82
 -11  -3   1    4.31    0.86
 -11  -3   1    4.72    0.81
 -11  -3   1    2.25    0.71
   9   3  -1  233.38   18.84
   9   3  -1  221.03   18.87
   9   3  -1  222.45   18.41
   9   3  -1  219.06   17.39
   9   3  -1  228.23   18.45
  -9  -3   1  212.20   18.43
  -9  -3   1  227.83   19.19
  -9  -3   1  233.68   18.44
  -9  -3   1  240.85   18.85
  -9  -3   1  235.04   18.88
  -9  -3   1  203.07   17.34
   7   3  -1   92.28    7.68
   7   3  -1   86.89    7.69
   7   3  -1   88.58    7.52
   7   3  -1   86.38    7.50
   7   3  -1   83.50    7.07
  -7  -3   1   91.33    7.70
  -7  -3   1   96.14    7.81
  -7  -3   1   87.68    7.52
  -7  -3   1   85.54    7.53
  -7  -3   1  103.99    7.70
  -7  -3   1   93.57    7.06
   5   3  -1   54.06    4.94
   5   3  -1   56.81    4.64
   5   3  -1   53.40    4.94
   5   3  -1   63.19    5.08
  -5  -3   1   61.66    4.99
  -5  -3   1   57.91    4.95
  -5  -3   1   58.14    5.07
  -5  -3   1   65.01    5.15
  -5  -3   1   53.58    4.97
  -5  -3   1   63.66    4.63
  -5  -3   1   63.24    5.08
   3   3  -1    5.82    0.85
   3   3  -1    7.75    0.88
   3   3  -1    8.27    0.93
   3   3  -1    7.61    0.74
  -3  -3   1    7.41    0.90
  -3  -3   1    7.44    0.84
  -3  -3   1    7.78    0.74
  -3  -3   1    6.88    0.90
  -3  -3   1    8.80    1.00
  -3  -3   1    7.04    0.88
  -3  -3   1    8.45    0.88
   1   3  -1   39.31    3.67
   1   3  -1   43.11    3.73
   1   3  -1   42.55    3.90
   1   3  -1   39.05    3.63
  -1  -3   1   42.64    3.71
  -1  -3   1   47.02    3.62
  -1  -3   1   48.83    3.72
  -1  -3   1   45.29    3.82
  -1  -3   1   40.61    3.66
  -1   3  -1    4.80    0.64
  -1   3  -1    6.43    0.83
  -1   3  -1    4.45    0.78
  -1   3  -1    4.53    0.65
   1  -3   1    4.98    0.63
   1  -3   1    5.02    0.60
   1  -3   1    4.26    0.69
   1  -3   1    4.67    0.71
   1  -3   1    5.07    0.77
   1  -3   1    2.62    0.66
  -3   3  -1   25.39    2.31
  -3   3  -1   21.14    2.09
  -3   3  -1   27.14    2.23
  -3   3  -1   21.75    2.16
   3  -3   1   23.21    2.14
   3  -3   1   23.48    2.20
   3  -3   1   24.43    2.20
   3  -3   1   19.51    2.05
   3  -3   1   25.07    2.37
   3  -3   1   27.56    2.25
  -5   3  -1  102.58    8.59
  -5   3  -1  109.63    9.06
  -5   3  -1   99.62    8.54
  -5   3  -1  104.27    8.55
  -5   3  -1  114.13    8.46
  -5   3  -1   96.24    8.38
   5  -3   1   88.55    8.35
   5  -3   1  111.58    8.61
   5  -3   1  103.64    8.60
   5  -3   1   91.66    8.36
   5  -3   1   96.16    8.42
  -7   3  -1   59.02    5.01
  -7   3  -1   66.60    5.33
  -7   3  -1   47.02    4.79
  -7   3  -1   65.38    4.93
  -7   3  -1   52.35    4.87
  -7   3  -1   51.24    4.80
   7  -3   1   66.20    5.06
   7  -3   1   53.66    4.91
   7  -3   1   59.92    5.02
   7  -3   1   55.98    4.84
  -9   3  -1    1.30    0.64
  -9   3  -1    1.90    0.71
  -9   3  -1    1.82    0.58
  -9   3  -1    1.25    0.69
   9  -3   1    1.17    0.60
   9  -3   1    3.96    0.92
   9  -3   1    2.17    0.75
   9  -3   1    1.87    0.78
 -11   3  -1  255.09   18.85
 -11   3  -1  249.14   18.86
 -11   3  -1  210.07   17.36
 -11   3  -1  186.73   18.35
 -11   3  -1  210.17   18.33
  11  -3   1  218.04   18.37
  11  -3   1  255.02   18.90
  11  -3   1  199.72   18.41
  11  -3   1  231.15   18.85
 -13   3  -1  178.11   14.47
 -13   3  -1  161.09   13.34
 -13   3  -1  188.64   14.48
 -13   3  -1  156.71   14.04
  13  -3   1  146.33   14.14
  13  -3   1  154.46   14.06
  13  -3   1  191.61   14.51
  13  -3   1  186.30   14.53
 -15   3  -1  176.17   14.71
 -15   3  -1  160.30   14.27
 -15   3  -1  190.70   13.63
  15  -3   1  145.97   14.37
  15  -3   1  195.59   14.76
  15  -3   1  185.80   14.76
  15  -3   1  155.78   14.28
 -17   3  -1    2.59    1.16
 -17   3  -1    3.76    1.19
 -17   3  -1    2.72    0.93
 -17   3  -1    2.26    1.12
  17  -3   1    2.77    1.17
  17  -3   1    2.95    0.93
  17  -3   1    4.25    1.21
  17  -3   1    0.73    1.21
 -19   3  -1    3.57    1.17
 -19   3  -1    1.84    1.32
 -19   3  -1    2.65    1.32
 -19   3  -1    2.90    0.97
  19  -3   1    0.54    0.90
  19  -3   1    4.11    1.32
  19  -3   1    2.08    1.22
  19  -3   1    5.72    1.73
 -21   3  -1  115.25    8.74
 -21   3  -1   94.42    9.05
 -21   3  -1  126.93    9.57
 -21   3  -1  108.26    9.47
  21  -3   1  108.53    9.49
  21  -3   1  114.75    9.49
  21  -3   1   89.32    9.20
  21  -3   1   94.84    9.05
 -23   3  -1  113.26   10.24
 -23   3  -1  119.85    9.45
 -23   3  -1  128.30   10.32
 -23   3  -1  111.29    9.86
  23  -3   1   96.28    9.96
  23  -3   1  126.74   10.39
  23  -3   1  106.48    9.84
  23  -3   1  117.19   10.25
 -25   3  -1   83.11    6.91
 -25   3  -1   77.43    6.23
 -25   3  -1   66.33    6.75
 -25   3  -1   65.63    6.32
  25  -3   1   74.12    6.71
  25  -3   1   76.13    6.84
  25  -3   1   52.26    6.44
 -27   3  -1    2.80    1.66
 -27   3  -1    2.56    1.43
 -27   3  -1    1.12    1.56
 -27   3  -1   -0.84    0.99
  27  -3   1   -1.08    1.62
  27  -3   1    1.06    1.31
  27  -3   1    1.13    1.47
 -29   3  -1    4.72    1.84
 -29   3  -1    7.12    2.12
 -29   3  -1    4.86    1.58
 -29   3  -1    5.58    1.52
  29  -3   1    4.64    2.11
  29  -3   1    6.90    1.77
  29  -3   1    3.40    1.84
 -31   3  -1   42.16    4.57
 -31   3  -1   33.72    3.85
 -31   3  -1   33.89    4.13
 -31   3  -1   31.77    3.78
  31  -3   1   40.57    4.61
  31  -3   1   27.98    4.03
  31  -3   1   37.29    4.19
 -33   3  -1    2.35    1.93
 -33   3  -1    1.99    1.60
 -33   3  -1    0.35    1.24
 -33   3  -1   -0.06    1.77
  33  -3   1   -0.32    1.68
  33  -3   1   -1.68    1.34
  33  -3   1    1.24    2.04
 -35   3  -1  106.40    8.46
 -35   3  -1  105.47    9.37
 -35   3  -1  100.01    9.20
 -35   3  -1   87.99    8.66
  35  -3   1   72.05    8.71
  35  -3   1  102.44    9.13
  35  -3   1  102.92    9.46
 -37   3  -1   69.53    6.89
 -37   3  -1   58.95    6.29
 -37   3  -1   62.03    6.36
 -37   3  -1   69.33    7.02
  37  -3   1   61.08    6.68
  37  -3   1   74.01    6.99
  37  -3   1   62.76    6.68
 -39   3  -1   -0.18    2.05
 -39   3  -1    3.09    1.70
 -39   3  -1    1.55    1.73
 -39   3  -1    2.20    2.24
  39  -3   1    6.15    2.30
  39  -3   1    3.14    1.91
  39  -3   1    5.00    2.24
 -41   3  -1   25.27    3.57
 -41   3  -1   32.48    4.31
 -41   3  -1   27.24    3.98
 -41   3  -1   24.84    3.65
  41  -3   1   25.14    3.90
  41  -3   1   28.06    4.24
  41  -3   1   28.00    4.16
 -43   3  -1   37.89    4.73
 -43   3  -1   44.69    5.48
 -43   3  -1   41.47    4.98
  43  -3   1   36.83    4.91
  43  -3   1   36.53    5.24
  43  -3   1   38.51    5.13
 -45   3  -1    0.51    2.29
 -45   3  -1   -1.47    1.51
 -45   3  -1    1.40    2.17
  45  -3   1    1.67    2.29
 -47   3  -1   -0.37    2.01
 -47   3  -1   -1.67    1.49
 -47   3  -1    9.56    2.90
  47  -3   1   -0.30    2.26
 -49   3  -1    9.55    2.88
 -49   3  -1    0.39    1.88
 -49   3  -1   -1.61    2.18
  49  -3   1    3.62    2.54
 -51   3  -1    8.13    2.44
 -51   3  -1    7.06    2.76
  51  -3   1    8.72    3.07
 -53   3  -1   14.04    2.91
  53  -3   1   11.07    3.43
  55  -3   1   27.09    4.56
  57  -3   1    9.03    3.33
  59  -3   1    4.02    3.13
  61  -3   1    2.74    2.95
  63  -3   1    2.38    3.10
  65  -3   1   10.83    3.59
  67  -3   1   15.48    4.13
  69  -3   1    2.35    3.22
  70   2  -1    9.73    3.42
  68   2  -1    5.67    3.07
  66   2  -1    3.50    2.81
 -66  -2   1   -4.41    1.97
  64   2  -1    8.57    3.23
 -64  -2   1   12.90    3.37
  62   2  -1    2.20    2.78
 -62  -2   1    7.05    2.70
  60   2  -1    5.99    2.76
 -60  -2   1    1.34    2.34
  58   2  -1    3.84    2.73
 -58  -2   1    3.26    2.32
  56   2  -1    7.94    3.02
 -56  -2   1   10.38    2.98
  54   2  -1    1.04    2.39
 -54  -2   1   -0.94    1.93
  52   2  -1   10.03    2.84
 -52  -2   1    8.68    2.66
  50   2  -1   36.22    5.19
 -50  -2   1   51.12    5.61
  48   2  -1   -1.31    1.94
 -48  -2   1    0.65    1.51
  46   2  -1   25.19    3.90
  46   2  -1   16.50    3.24
  46   2  -1   17.86    3.11
 -46  -2   1   19.97    3.56
 -46  -2   1   21.46    3.37
 -46  -2   1   13.13    3.30
  44   2  -1    9.00    2.32
  44   2  -1    3.34    2.67
  44   2  -1    5.55    1.99
 -44  -2   1    7.22    2.11
 -44  -2   1    5.61    2.71
 -44  -2   1    9.96    2.66
  42   2  -1   15.95    2.92
  42   2  -1   16.74    3.24
  42   2  -1   13.20    2.74
 -42  -2   1   17.72    3.43
 -42  -2   1   17.84    3.16
 -42  -2   1   16.71    2.92
  40   2  -1  101.87    9.44
  40   2  -1  110.73    9.39
  40   2  -1   97.53    9.61
  40   2  -1   95.23    8.90
 -40  -2   1  107.38    8.78
 -40  -2   1   90.75    9.53
 -40  -2   1   94.18    9.46
 -40  -2   1   95.10    9.12
  38   2  -1   58.56    6.04
  38   2  -1   63.39    6.28
  38   2  -1   60.97    6.54
  38   2  -1   65.46    6.27
 -38  -2   1   53.82    5.85
 -38  -2   1   53.68    6.22
 -38  -2   1   67.82    5.89
 -38  -2   1   56.70    6.79
  36   2  -1   -1.71    1.88
  36   2  -1    1.55    1.80
  36   2  -1    2.73    1.73
  36   2  -1   -3.69    1.77
 -36  -2   1   -0.92    1.16
 -36  -2   1    1.96    1.51
 -36  -2   1    0.02    1.91
 -36  -2   1    0.64    1.49
  34   2  -1    4.10    1.75
  34   2  -1    2.18    1.91
  34   2  -1    5.86    2.02
  34   2  -1    3.43    1.84
 -34  -2   1    4.05    1.97
 -34  -2   1    4.79    1.59
 -34  -2   1    4.06    1.30
 -34  -2   1    5.81    1.77
  32   2  -1   26.26    3.20
  32   2  -1   26.01    3.26
  32   2  -1   19.05    2.91
  32   2  -1   24.98    3.31
 -32  -2   1   25.46    3.08
 -32  -2   1   18.37    2.82
 -32  -2   1   22.12    3.20
  30   2  -1    2.13    1.69
  30   2  -1    1.93    1.52
  30   2  -1   -0.17    1.46
  30   2  -1    1.73    1.36
 -30  -2   1   -0.39    1.21
 -30  -2   1    0.85    1.27
 -30  -2   1    0.08    0.39
 -30  -2   1    0.57    1.61
  28   2  -1    9.67    1.92
  28   2  -1   11.52    1.98
  28   2  -1   11.85    2.08
  28   2  -1   13.07    2.08
 -28  -2   1   11.25    1.89
 -28  -2   1    9.85    2.07
 -28  -2   1   11.13    1.93
  26   2  -1  107.94    8.82
  26   2  -1   97.32    8.94
  26   2  -1  101.44    8.34
  26   2  -1  101.51    8.97
 -26  -2   1  101.56    8.29
 -26  -2   1   91.05    8.92
 -26  -2   1   90.49    8.61
  24   2  -1    0.64    1.21
  24   2  -1    1.70    1.26
  24   2  -1    1.59    1.34
  24   2  -1    1.58    1.36
 -24  -2   1   -0.93    1.07
 -24  -2   1    0.55    0.97
 -24  -2   1    0.38    1.09
 -24  -2   1    1.34    1.25
  22   2  -1    6.11    1.53
  22   2  -1    7.54    1.64
  22   2  -1    6.92    1.55
  22   2  -1    6.35    1.51
 -22  -2   1    5.94    1.56
 -22  -2   1    7.57    1.56
 -22  -2   1    6.62    1.39
 -22  -2   1    7.09    1.41
  20   2  -1  267.09   18.97
  20   2  -1  223.00   19.28
  20   2  -1  209.32   17.78
  20   2  -1  230.61   19.25
 -20  -2   1  211.84   18.77
 -20  -2   1  223.83   19.28
 -20  -2   1  231.64   17.80
 -20  -2   1  220.28   19.26
  18   2  -1   53.83    4.99
  18   2  -1   49.36    4.67
  18   2  -1   53.35    4.97
  18   2  -1   51.52    5.06
 -18  -2   1   52.55    5.03
 -18  -2   1   51.76    5.05
 -18  -2   1   57.52    4.68
 -18  -2   1   54.91    4.83
 -18  -2   1   57.16    4.92
  16   2  -1  118.64    9.78
  16   2  -1  111.11    9.84
  16   2  -1  116.18    9.64
  16   2  -1  105.58    9.09
 -16  -2   1  100.18    9.53
 -16  -2   1  122.76    9.11
 -16  -2   1  110.35    9.81
 -16  -2   1  118.60    9.63
 -16  -2   1  120.17    9.85
  14   2  -1    0.10    0.57
  14   2  -1    1.01    0.76
  14   2  -1   -0.53    0.77
  14   2  -1    1.11    0.83
  14   2  -1    1.18    0.73
 -14  -2   1   -0.15    0.61
 -14  -2   1    2.23    0.79
 -14  -2   1    0.90    0.77
 -14  -2   1    0.88    0.75
 -14  -2   1    0.16    0.63
  12   2  -1  219.98   18.03
  12   2  -1  231.79   17.64
  12   2  -1  204.69   17.56
  12   2  -1  214.46   17.97
  12   2  -1  191.85   16.60
 -12  -2   1  198.76   16.59
 -12  -2   1  213.84   17.99
 -12  -2   1  224.93   18.04
 -12  -2   1  227.78   17.63
 -12  -2   1  215.37   17.59
  10   2  -1  225.60   21.89
  10   2  -1  265.90   21.96
  10   2  -1  256.83   20.71
  10   2  -1  266.51   22.43
 -10  -2   1  284.37   22.48
 -10  -2   1  283.95   20.71
 -10  -2   1  268.78   22.44
 -10  -2   1  262.60   21.94
 -10  -2   1  304.68   21.98
   8   2  -1  317.83   25.44
   8   2  -1  295.32   23.46
   8   2  -1  305.30   24.88
   8   2  -1  270.12   24.84
  -8  -2   1  322.10   25.48
  -8  -2   1  304.08   23.45
  -8  -2   1  330.71   24.88
  -8  -2   1  295.58   24.87
   6   2  -1   61.37    4.93
   6   2  -1   55.15    4.81
   6   2  -1   53.95    4.53
  -6  -2   1   54.56    4.98
  -6  -2   1   58.93    4.94
  -6  -2   1   61.23    4.84
  -6  -2   1   65.94    4.85
  -6  -2   1   52.78    4.52
   4   2  -1    0.14    0.22
   4   2  -1    2.27    0.41
  -4  -2   1    1.94    0.37
  -4  -2   1    2.53    0.32
  -4  -2   1    2.15    0.39
  -4  -2   1    2.63    0.41
  -4  -2   1    2.26    0.35
   2   2  -1    5.67    0.63
   2   2  -1    5.17    0.62
   2   2  -1    4.68    0.59
  -2  -2   1    4.92    0.60
  -2   2  -1    8.08    0.93
  -2   2  -1   10.03    0.94
  -2   2  -1    9.04    1.01
   2  -2   1    7.46    0.85
   2  -2   1    8.09    0.91
   2  -2   1    8.96    0.96
   2  -2   1    8.03    0.95
  -6   2  -1   18.11    1.79
  -6   2  -1   21.52    1.90
   6  -2   1   18.24    1.86
   6  -2   1   16.65    1.80
   6  -2   1   19.93    1.77
   6  -2   1   21.24    1.93
  -8   2  -1  258.71   24.93
  -8   2  -1  334.72   25.58
   8  -2   1  263.40   24.95
   8  -2   1  348.39   25.59
   8  -2   1  338.17   25.59
   8  -2   1  291.72   24.93
 -10   2  -1  224.05   19.47
 -10   2  -1  201.09   19.48
 -10   2  -1  234.13   18.43
 -10   2  -1  260.96   20.01
  10  -2   1  217.97   19.53
  10  -2   1  271.03   20.04
  10  -2   1  270.55   20.02
  10  -2   1  226.15   19.48
 -12   2  -1  152.42   12.06
 -12   2  -1  140.59   12.70
 -12   2  -1  168.65   13.10
  12  -2   1  177.03   13.14
  12  -2   1  169.29   13.11
  12  -2   1  139.86   12.70
  12  -2   1  130.59   12.76
 -14   2  -1    0.88    0.91
 -14   2  -1    1.88    0.92
 -14   2  -1    1.30    0.76
 -14   2  -1    2.33    1.07
  14  -2   1    2.05    1.04
  14  -2   1    1.09    0.95
  14  -2   1    1.50    0.74
  14  -2   1    1.16    0.92
 -16   2  -1   59.62    4.74
 -16   2  -1   51.38    4.81
 -16   2  -1   54.38    5.12
 -16   2  -1   55.00    5.10
  16  -2   1   65.52    5.16
  16  -2   1   58.39    5.10
  16  -2   1   47.53    4.77
  16  -2   1   44.37    4.91
 -18   2  -1   50.90    4.59
 -18   2  -1   53.12    4.51
 -18   2  -1   51.61    4.86
 -18   2  -1   51.68    4.93
  18  -2   1   50.13    4.57
  18  -2   1   50.59    4.92
  18  -2   1   39.05    4.59
  18  -2   1   54.59    4.86
 -20   2  -1    7.52    1.53
 -20   2  -1    8.82    1.88
 -20   2  -1   10.54    1.91
 -20   2  -1    9.73    1.65
  20  -2   1    9.35    1.77
  20  -2   1   13.85    2.16
  20  -2   1   13.90    1.99
  20  -2   1    9.76    1.60
 -22   2  -1   70.07    6.51
 -22   2  -1   69.36    6.85
 -22   2  -1   77.35    7.00
 -22   2  -1   78.22    6.33
  22  -2   1   81.89    6.94
  22  -2   1   64.31    6.46
  22  -2   1   72.80    6.82
 -24   2  -1   72.61    6.46
 -24   2  -1   72.93    5.76
 -24   2  -1   69.26    6.44
 -24   2  -1   59.65    5.91
  24  -2   1   53.47    5.97
  24  -2   1   66.89    6.27
  24  -2   1   62.04    6.46
 -26   2  -1   34.64    3.62
 -26   2  -1   29.57    3.78
 -26   2  -1   35.54    4.06
 -26   2  -1   41.22    3.77
  26  -2   1   39.94    4.00
  26  -2   1   28.92    3.97
  26  -2   1   29.53    3.83
 -28   2  -1   19.11    2.76
 -28   2  -1   29.94    3.51
 -28   2  -1   20.80    2.88
 -28   2  -1   22.66    3.10
  28  -2   1   23.23    3.14
  28  -2   1   23.81    3.08
  28  -2   1   20.44    3.14
 -30   2  -1    2.88    1.84
 -30   2  -1   -1.11    1.09
 -30   2  -1    0.52    1.53
 -30   2  -1    1.34    1.43
  30  -2   1   -0.05    1.50
  30  -2   1    0.58    1.83
  30  -2   1    1.07    1.38
 -32   2  -1   64.39    6.26
 -32   2  -1   63.08    5.57
 -32   2  -1   56.51    6.01
 -32   2  -1   48.90    5.50
  32  -2   1   62.81    6.26
  32  -2   1   59.29    5.88
  32  -2   1   48.80    5.75
 -34   2  -1   43.77    5.24
 -34   2  -1   43.29    5.32
 -34   2  -1   46.73    4.88
 -34   2  -1   50.48    4.93
  34  -2   1   46.90    5.15
  34  -2   1   42.25    4.97
  34  -2   1   57.81    5.78
 -36   2  -1  100.60    9.15
 -36   2  -1   96.30    8.36
 -36   2  -1  113.98    9.39
 -36   2  -1   85.35    8.58
  36  -2   1   74.94    8.61
  36  -2   1   87.18    8.87
  36  -2   1  112.40    9.36
 -38   2  -1    4.75    1.99
 -38   2  -1    1.99    1.59
 -38   2  -1    2.40    2.25
 -38   2  -1    7.54    2.47
  38  -2   1    4.24    2.32
  38  -2   1    5.32    2.01
  38  -2   1    6.75    2.07
 -40   2  -1   10.80    2.94
 -40   2  -1    4.73    1.95
 -40   2  -1    1.85    1.89
 -40   2  -1    8.10    2.52
  40  -2   1    5.59    2.56
  40  -2   1    1.62    2.08
  40  -2   1    7.50    2.14
 -42   2  -1   64.48    7.06
 -42   2  -1   61.40    6.83
 -42   2  -1   59.09    6.15
  42  -2   1   58.08    6.95
  42  -2   1   64.35    6.60
  42  -2   1   53.41    6.46
 -44   2  -1    3.99    1.79
 -44   2  -1    3.39    2.38
 -44   2  -1    0.29    2.29
  44  -2   1    1.81    2.14
  44  -2   1    2.10    1.97
  44  -2   1    4.84    2.71
 -46   2  -1    7.28    2.66
 -46   2  -1    5.85    2.65
 -46   2  -1    3.63    1.93
  46  -2   1   10.47    2.86
 -48   2  -1    3.31    1.98
 -48   2  -1    5.70    2.55
 -48   2  -1    7.99    2.66
  48  -2   1    3.12    2.17
 -50   2  -1    4.62    2.46
 -50   2  -1    3.21    1.97
  50  -2   1    1.66    2.47
 -52   2  -1    5.48    2.37
  52  -2   1    9.15    3.03
 -54   2  -1   20.82    3.55
  54  -2   1   17.84    3.83
 -56   2  -1   30.75    4.41
  56  -2   1   26.51    4.71
  58  -2   1   -1.26    2.47
  60  -2   1   10.00    3.39
  62  -2   1    0.34    2.83
  64  -2   1   -0.46    2.76
  66  -2   1   14.35    3.99
  68  -2   1    1.02    2.94
  70  -2   1    2.38    3.01
  71   1  -1    1.31    2.81
  69   1  -1    2.58    2.98
  67   1  -1    6.69    3.18
  65   1  -1    8.07    3.34
  63   1  -1    0.45    2.59
 -63  -1   1    4.66    2.52
  61   1  -1   10.84    3.46
 -61  -1   1   17.04    3.53
  59   1  -1    6.56    3.03
 -59  -1   1    9.46    2.83
  57   1  -1    4.88    2.68
 -57  -1   1    3.79    2.19
  55   1  -1    6.68    2.90
 -55  -1   1    6.82    2.39
  53   1  -1   10.04    3.08
 -53  -1   1   11.79    2.78
  51   1  -1   16.10    3.44
 -51  -1   1   19.32    3.35
  49   1  -1   -1.23    2.11
 -49  -1   1    1.32    1.79
  47   1  -1   10.98    2.77
  47   1  -1    7.47    2.97
 -47  -1   1    4.38    2.32
 -47  -1   1    6.27    2.34
 -47  -1   1    2.00    2.42
  45   1  -1    1.90    1.77
  45   1  -1   -3.03    2.43
  45   1  -1   -1.95    1.84
 -45  -1   1   -2.68    2.03
 -45  -1   1   -0.41    1.67
 -45  -1   1    0.66    1.93
  43   1  -1    0.59    2.03
  43   1  -1    2.64    2.38
  43   1  -1    1.28    1.56
 -43  -1   1    0.16    2.26
 -43  -1   1    3.21    2.18
 -43  -1   1    2.18    1.78
  41   1  -1    1.01    1.97
  41   1  -1    4.50    1.60
  41   1  -1   -0.56    2.05
 -41  -1   1   -0.47    1.98
 -41  -1   1   -0.96    1.96
 -41  -1   1    1.40    1.63
 -41  -1   1   -0.32    1.52
  39   1  -1    9.89    2.49
  39   1  -1   14.11    2.94
  39   1  -1    5.97    1.75
 -39  -1   1   10.25    2.28
 -39  -1   1    9.45    2.63
 -39  -1   1   12.17    2.69
 -39  -1   1    8.52    2.21
  37   1  -1   62.14    6.19
  37   1  -1   61.92    6.04
  37   1  -1   61.79    6.57
 -37  -1   1   60.65    5.95
 -37  -1   1   53.65    6.37
 -37  -1   1   57.33    6.41
 -37  -1   1   60.17    5.74
  35   1  -1   18.81    2.85
  35   1  -1   15.41    3.05
  35   1  -1   17.44    2.88
 -35  -1   1   20.20    3.14
 -35  -1   1   14.78    2.74
 -35  -1   1   14.05    2.40
 -35  -1   1   15.89    2.65
  33   1  -1    3.92    1.82
  33   1  -1    5.65    2.00
  33   1  -1    3.95    1.95
 -33  -1   1    4.35    1.46
 -33  -1   1    2.42    1.70
 -33  -1   1    1.38    1.67
 -33  -1   1    6.00    1.72
  31   1  -1  216.62   17.01
  31   1  -1  212.65   16.04
  31   1  -1  198.93   17.37
 -31  -1   1  203.96   16.01
 -31  -1   1  181.86   16.82
 -31  -1   1  190.20   17.27
 -31  -1   1  190.68   17.38
  29   1  -1   30.41    3.65
  29   1  -1   26.96    3.13
  29   1  -1   27.48    3.38
 -29  -1   1   25.30    3.26
 -29  -1   1   28.76    3.64
 -29  -1   1   29.64    3.21
 -29  -1   1   22.94    3.22
  27   1  -1  296.76   22.04
  27   1  -1  267.11   22.46
  27   1  -1  278.29   20.77
 -27  -1   1  254.73   22.39
 -27  -1   1  229.44   22.41
 -27  -1   1  241.28   21.84
 -27  -1   1  273.79   20.71
  25   1  -1    5.64    1.51
  25   1  -1    5.39    1.71
  25   1  -1    5.42    1.75
 -25  -1   1    5.30    1.45
 -25  -1   1    5.46    1.67
 -25  -1   1    5.03    1.42
 -25  -1   1    5.99    1.58
  23   1  -1    1.51    1.35
  23   1  -1    0.48    0.37
  23   1  -1    1.20    1.03
  23   1  -1    1.60    1.11
 -23  -1   1    3.05    1.11
 -23  -1   1    4.12    1.23
 -23  -1   1    0.02    1.13
 -23  -1   1    0.32    0.79
  21   1  -1  153.15   11.76
  21   1  -1  137.28   11.98
  21   1  -1  139.39   11.07
 -21  -1   1  141.80   11.05
 -21  -1   1  132.11   11.93
 -21  -1   1  122.55   11.59
  19   1  -1    5.62    1.44
  19   1  -1    6.64    1.43
  19   1  -1    7.00    1.42
 -19  -1   1    8.02    1.52
 -19  -1   1    5.97    1.25
 -19  -1   1    6.41    1.26
  17   1  -1   36.94    3.38
  17   1  -1   36.27    3.63
  17   1  -1   40.41    3.58
  17   1  -1   31.93    3.31
 -17  -1   1   39.39    3.49
 -17  -1   1   35.61    3.60
 -17  -1   1   30.72    3.30
 -17  -1   1   37.53    3.36
  15   1  -1    3.46    1.00
  15   1  -1    3.76    0.90
  15   1  -1    2.44    0.93
  15   1  -1    3.59    1.06
 -15  -1   1    3.12    0.87
 -15  -1   1    3.71    0.90
 -15  -1   1    4.95    1.08
 -15  -1   1    4.04    0.98
  13   1  -1   35.50    3.29
  13   1  -1   36.59    3.23
  13   1  -1   34.01    3.12
  13   1  -1   32.74    3.06
 -13  -1   1   33.29    3.03
 -13  -1   1   34.18    3.28
 -13  -1   1   38.41    3.19
 -13  -1   1   28.25    3.08
  11   1  -1   83.97    6.33
  11   1  -1   84.33    6.84
  11   1  -1   71.86    6.63
  11   1  -1   83.12    6.68
 -11  -1   1   78.11    6.83
 -11  -1   1   69.03    6.62
 -11  -1   1   79.75    6.66
 -11  -1   1   83.14    6.32
   9   1  -1   73.73    6.32
   9   1  -1   83.17    6.71
   9   1  -1   85.41    6.86
  -9  -1   1   70.14    6.67
  -9  -1   1   85.63    6.34
  -9  -1   1   80.71    6.70
  -9  -1   1   84.27    6.87
   7   1  -1  617.31   53.69
   7   1  -1  639.01   50.68
   7   1  -1  675.01   54.99
  -7  -1   1  605.40   53.68
  -7  -1   1  645.94   50.68
  -7  -1   1  762.87   53.72
  -7  -1   1  690.14   55.01
   5   1  -1   -0.28    0.17
   5   1  -1    0.05    0.15
   5   1  -1   -0.02    0.14
   5   1  -1   -0.22    0.20
   5   1  -1   -0.08    0.07
  -5  -1   1    0.17    0.17
  -5  -1   1    0.17    0.22
  -5  -1   1    0.00    0.19
  -5  -1   1    0.15    0.24
  -5  -1   1   -0.29    0.10
  -3  -1   1   37.41    3.11
  -5   1  -1    4.93    0.65
   5  -1   1    3.99    0.63
   5  -1   1    5.35    0.70
   5  -1   1    4.68    0.61
  -7   1  -1    1.76    0.54
  -7   1  -1    1.88    0.48
   7  -1   1    1.26    0.50
   7  -1   1    0.00    0.27
   7  -1   1    1.01    0.37
   7  -1   1    1.63    0.61
  -9   1  -1  177.68   12.50
  -9   1  -1  140.90   12.13
  -9   1  -1  133.74   12.15
   9  -1   1  134.37   12.16
   9  -1   1  150.99   12.15
 -11   1  -1  116.94    8.32
 -11   1  -1   93.14    8.69
 -11   1  -1  107.48    8.98
 -11   1  -1   94.03    8.74
  11  -1   1  116.78    9.05
  11  -1   1  110.90    8.99
  11  -1   1   94.38    8.70
 -13   1  -1    4.99    1.13
 -13   1  -1    3.62    0.94
 -13   1  -1    4.68    1.06
 -13   1  -1    3.60    0.90
 -13   1  -1    4.11    1.03
  13  -1   1    3.22    0.99
  13  -1   1    2.92    0.85
  13  -1   1    4.33    1.14
  13  -1   1    4.26    1.05
 -15   1  -1    2.60    1.05
 -15   1  -1    0.97    0.81
 -15   1  -1    2.18    0.91
 -15   1  -1    2.56    1.04
 -15   1  -1    1.53    1.02
  15  -1   1    1.48    0.98
  15  -1   1    1.08    0.93
  15  -1   1    0.88    0.80
  15  -1   1    1.50    1.11
 -17   1  -1  107.32    8.04
 -17   1  -1   94.98    8.65
 -17   1  -1   97.38    8.72
 -17   1  -1   87.90    8.34
  17  -1   1   90.48    8.35
  17  -1   1  111.27    8.52
  17  -1   1   96.08    8.73
  17  -1   1   98.51    8.64
 -19   1  -1    7.24    1.46
 -19   1  -1    6.58    1.32
 -19   1  -1    7.11    1.63
 -19   1  -1    6.13    1.51
  19  -1   1    6.66    1.46
  19  -1   1    5.91    1.21
  19  -1   1    6.31    1.48
  19  -1   1    6.21    1.72
 -21   1  -1   18.40    2.65
 -21   1  -1   21.35    2.54
 -21   1  -1   23.24    2.53
 -21   1  -1   21.45    2.83
  21  -1   1   23.02    2.68
  21  -1   1   16.49    2.77
  21  -1   1   21.85    2.63
 -23   1  -1  101.06    9.26
 -23   1  -1  106.09    9.33
 -23   1  -1  101.30    8.51
 -23   1  -1  100.19    8.89
  23  -1   1  113.21    9.39
  23  -1   1  103.58    9.18
  23  -1   1   90.60    8.89
 -25   1  -1   49.11    5.65
 -25   1  -1   59.69    5.75
 -25   1  -1   49.91    5.23
 -25   1  -1   54.99    5.17
  25  -1   1   64.43    5.52
  25  -1   1   57.78    5.57
  25  -1   1   55.41    5.89
 -27   1  -1   89.75    7.62
 -27   1  -1   83.35    8.37
 -27   1  -1   79.10    8.29
 -27   1  -1   83.78    7.88
  27  -1   1   98.74    8.44
  27  -1   1   89.14    8.18
  27  -1   1   93.11    8.08
 -29   1  -1   48.16    5.24
 -29   1  -1   43.66    4.64
 -29   1  -1   42.34    5.03
 -29   1  -1   53.01    4.75
  29  -1   1   50.44    5.40
  29  -1   1   44.69    4.94
  29  -1   1   45.16    4.88
 -31   1  -1   56.40    5.07
 -31   1  -1   44.65    4.98
 -31   1  -1   54.26    5.65
 -31   1  -1   50.39    5.46
  31  -1   1   51.93    5.32
  31  -1   1   46.52    5.21
  31  -1   1   48.29    5.54
 -33   1  -1   91.80    8.43
 -33   1  -1  102.18    8.21
 -33   1  -1   95.69    8.90
 -33   1  -1   97.31    8.96
  33  -1   1   92.82    8.92
  33  -1   1   89.42    8.59
  33  -1   1   79.80    8.61
 -35   1  -1    2.26    1.63
 -35   1  -1    5.55    2.19
 -35   1  -1    4.19    1.93
 -35   1  -1    3.55    1.95
  35  -1   1    4.55    2.40
  35  -1   1    4.06    1.93
  35  -1   1    4.28    1.77
 -37   1  -1    0.61    1.77
 -37   1  -1    0.42    1.95
 -37   1  -1   -0.08    1.77
 -37   1  -1    1.79    1.54
  37  -1   1    0.22    1.81
  37  -1   1    0.37    1.57
  37  -1   1    1.68    2.19
 -39   1  -1   24.09    3.23
 -39   1  -1   21.05    3.15
 -39   1  -1   19.90    3.35
 -39   1  -1   20.80    3.37
  39  -1   1   18.98    3.18
  39  -1   1   17.58    3.33
  39  -1   1   16.59    3.01
 -41   1  -1    3.20    2.26
 -41   1  -1    1.35    1.63
 -41   1  -1    2.30    2.12
 -41   1  -1    2.96    2.03
  41  -1   1    1.81    2.06
  41  -1   1    1.31    1.63
  41  -1   1    9.06    2.73
 -43   1  -1   -2.44    2.23
 -43   1  -1   -1.45    1.49
 -43   1  -1    0.37    2.09
  43  -1   1    2.64    2.83
  43  -1   1    0.04    1.99
  43  -1   1    0.30    1.56
 -45   1  -1    4.01    2.25
 -45   1  -1    0.58    2.35
 -45   1  -1    4.57    1.94
  45  -1   1    2.31    1.86
  45  -1   1    5.46    2.69
  45  -1   1    2.05    1.96
 -47   1  -1   10.89    3.05
 -47   1  -1   10.32    2.58
 -47   1  -1   12.86    3.09
  47  -1   1   11.69    2.98
 -49   1  -1    4.90    2.13
 -49   1  -1    2.41    2.43
  49  -1   1    3.96    2.54
 -51   1  -1    6.14    2.35
  51  -1   1    5.70    2.72
 -53   1  -1   15.98    3.27
  53  -1   1   15.78    3.56
 -55   1  -1   20.02    3.59
  55  -1   1   16.45    3.74
 -57   1  -1    4.07    2.30
  57  -1   1    2.70    2.37
 -59   1  -1    3.08    2.40
  59  -1   1    1.86    2.82
  61  -1   1    3.92    2.87
  63  -1   1    2.30    2.91
  65  -1   1    3.39    2.98
  67  -1   1    3.46    3.06
  69  -1   1    6.42    3.34
  70   0  -1    3.14    3.04
  68   0  -1    1.18    2.78
  66   0  -1    0.58    2.87
  64   0  -1   -0.37    2.22
  62   0  -1   -0.02    2.55
 -62   0   1    0.35    2.08
  60   0  -1   -0.79    2.45
 -60   0   1    4.21    2.40
  58   0  -1   -0.36    2.51
 -58   0   1    1.26    2.19
  56   0  -1   -4.02    2.26
 -56   0   1   -0.81    1.76
  54   0  -1    1.13    2.42
 -54   0   1   -3.10    1.54
  52   0  -1    3.34    2.49
 -52   0   1   -0.60    1.72
  50   0  -1    1.62    2.28
 -50   0   1   -1.05    1.64
  48   0  -1    0.00    2.14
 -48   0   1   -0.96    1.57
 -48   0   1   -3.35    2.05
 -48   0   1    1.31    2.01
  46   0  -1    0.14    2.14
  46   0  -1    1.30    1.86
  46   0  -1    1.23    0.94
 -46   0   1   -0.85    1.55
 -46   0   1    0.17    1.89
 -46   0   1    1.19    2.25
  44   0  -1   -0.58    2.65
  44   0  -1   -0.73    1.63
  44   0  -1    0.87    1.05
 -44   0   1   -0.22    2.19
 -44   0   1   -1.15    1.85
 -44   0   1    0.43    1.66
  42   0  -1   -3.22    1.65
  42   0  -1   -0.01    1.31
  42   0  -1   -2.72    1.97
 -42   0   1   -2.34    1.89
 -42   0   1    0.35    1.88
 -42   0   1   -0.70    1.43
  40   0  -1    2.10    1.86
  40   0  -1    0.68    1.51
  40   0  -1   -3.41    1.81
 -40   0   1   -0.77    1.18
 -40   0   1   -1.89    1.55
 -40   0   1    1.00    1.91
 -40   0   1    0.08    1.87
  38   0  -1   -1.26    1.66
  38   0  -1   -0.60    1.42
  38   0  -1    0.35    1.96
 -38   0   1   -0.08    1.63
 -38   0   1   -1.90    1.05
 -38   0   1   -0.05    1.84
 -38   0   1    3.44    2.03
  36   0  -1   -0.38    1.61
  36   0  -1    0.69    1.48
  36   0  -1    0.86    1.99
  36   0  -1   -0.87    1.91
 -36   0   1    1.61    1.88
 -36   0   1   -0.69    1.67
 -36   0   1   -1.85    1.28
 -36   0   1    1.31    1.56
  34   0  -1   -1.11    1.41
  34   0  -1    0.60    1.65
  34   0  -1   -2.25    1.60
  34   0  -1    3.87    1.91
 -34   0   1    1.03    1.69
 -34   0   1   -0.15    1.70
 -34   0   1    0.57    1.29
 -34   0   1   -1.02    1.34
  32   0  -1   -0.64    1.36
  32   0  -1   -2.25    1.72
  32   0  -1   -1.40    1.42
  32   0  -1    1.77    1.78
 -32   0   1   -1.79    1.62
 -32   0   1    0.97    1.50
 -32   0   1    0.98    1.59
 -32   0   1   -0.24    1.28
  30   0  -1   -1.35    1.51
  30   0  -1   -1.04    1.18
  30   0  -1    0.62    1.47
  30   0  -1   -1.84    1.70
 -30   0   1    0.31    1.29
 -30   0   1   -1.73    1.38
 -30   0   1   -0.63    1.61
 -30   0   1   -1.08    1.13
  28   0  -1   -1.83    1.19
  28   0  -1    2.25    1.72
  28   0  -1   -0.63    1.15
  28   0  -1   -1.30    1.45
 -28   0   1   -1.40    1.21
 -28   0   1   -0.24    1.06
 -28   0   1   -0.10    1.34
 -28   0   1    0.84    1.60
  26   0  -1    2.30    1.88
  26   0  -1   -0.07    1.22
  26   0  -1   -1.43    1.34
  26   0  -1    0.01    1.24
 -26   0   1   -1.79    1.38
 -26   0   1   -0.69    1.04
 -26   0   1   -0.58    1.14
 -26   0   1   -1.46    1.42
  24   0  -1   -0.94    1.46
  24   0  -1   -1.32    1.10
  24   0  -1    1.12    1.32
  24   0  -1   -1.04    1.12
 -24   0   1   -0.69    1.31
 -24   0   1   -0.17    1.18
 -24   0   1   -0.44    0.94
 -24   0   1    0.55    1.29
  22   0  -1   -0.06    1.52
  22   0  -1    0.17    0.93
  22   0  -1    1.10    1.09
  22   0  -1   -0.23    1.26
 -22   0   1   -0.86    1.21
 -22   0   1   -0.33    0.72
 -22   0   1    0.66    1.24
 -22   0   1   -1.04    0.98
  20   0  -1   -0.58    0.68
  20   0  -1   -0.02    1.04
  20   0  -1   -1.04    0.97
  20   0  -1   -1.32    1.25
  20   0  -1   -0.64    1.04
 -20   0   1   -0.92    0.96
 -20   0   1   -0.07    0.84
 -20   0   1    1.88    0.93
 -20   0   1    0.22    1.24
  18   0  -1    0.24    0.95
  18   0  -1   -1.33    0.96
  18   0  -1   -0.91    0.59
  18   0  -1    1.25    0.97
  18   0  -1   -0.08    1.18
 -18   0   1   -0.52    1.12
 -18   0   1   -0.76    0.94
 -18   0   1    1.01    0.83
 -18   0   1   -0.31    0.92
  16   0  -1   -0.54    1.05
  16   0  -1    0.66    0.89
  16   0  -1   -0.76    0.87
  16   0  -1    0.70    0.76
  16   0  -1   -0.79    0.74
 -16   0   1    0.04    0.83
 -16   0   1   -0.60    0.82
 -16   0   1   -0.98    1.02
 -16   0   1   -0.04    0.76
 -16   0   1   -0.13    0.59
  14   0  -1   -0.53    0.94
  14   0  -1   -0.68    0.80
  14   0  -1   -0.87    0.75
  14   0  -1   -0.66    0.69
  14   0  -1   -0.43    0.63
 -14   0   1    0.00    0.64
 -14   0   1   -0.52    0.80
 -14   0   1    0.38    0.78
 -14   0   1   -0.73    0.63
 -14   0   1   -0.83    0.87
  12   0  -1    0.60    0.64
  12   0  -1    0.30    0.79
  12   0  -1    0.05    0.58
  12   0  -1    0.42    0.54
  12   0  -1   -0.22    0.51
 -12   0   1    0.30    0.56
 -12   0   1   -0.29    0.60
 -12   0   1   -0.76    0.57
 -12   0   1    0.22    0.46
 -12   0   1    0.43    0.45
  10   0  -1   -0.40    0.42
  10   0  -1    0.27    0.54
  10   0  -1   -0.04    0.41
  10   0  -1    0.05    0.65
  10   0  -1    0.17    0.27
 -10   0   1   -0.13    0.40
 -10   0   1   -0.01    0.33
 -10   0   1    0.07    0.45
 -10   0   1   -0.08    0.48
 -10   0   1   -0.26    0.37
   8   0  -1   -0.30    0.52
   8   0  -1   -0.04    0.33
   8   0  -1    0.08    0.21
   8   0  -1    0.11    0.36
   8   0  -1   -0.24    0.37
  -8   0   1   -0.58    0.36
  -8   0   1   -0.35    0.22
  -8   0   1    0.07    0.32
  -8   0   1   -0.26    0.21
  -8   0   1    0.00    0.26
   6   0  -1   -0.08    0.11
   6   0  -1    0.21    0.25
   6   0  -1    0.07    0.22
   6   0  -1    0.11    0.36
   6   0  -1    0.40    0.23
  -6   0   1   -0.14    0.23
  -6   0   1    0.16    0.13
  -6   0   1   -0.04    0.07
  -6   0   1   -0.32    0.10
  -6   0   1   -0.13    0.16
   4   0  -1   -0.63    0.03
   4   0  -1   -0.62    0.11
   4   0  -1   -0.75    0.09
   4   0  -1   -0.65    0.14
   4   0  -1   -0.52    0.21
  -4   0   1   -0.68    0.07
  -4   0   1   -0.61    0.12
  -4   0   1   -0.66    0.04
  -4   0   1   -0.59    0.05
  -4   0   1   -0.72    0.05
   2   0  -1   -0.39    0.05
   2   0  -1   -0.38    0.04
   2   0  -1   -0.34    0.04
   2   0  -1   -0.38    0.01
   2   0  -1   -0.23    0.05
  -2   0   1   -0.38    0.02
  -2   0   1   -0.37    0.02
  -2   0   1   -0.39    0.02
  -2   0   1   -0.39    0.01
  -2   0   1   -0.32    0.05
  -2   0  -1   -0.11    0.12
  -2   0  -1   -0.01    0.05
  -2   0  -1   -0.10    0.07
  -2   0  -1   -0.01    0.04
   2   0   1   -0.05    0.03
   2   0   1    0.12    0.15
   2   0   1   -0.02    0.03
   2   0   1   -0.06    0.03
  -4   0  -1    0.07    0.17
  -4   0  -1    0.03    0.12
  -4   0  -1   -0.04    0.05
  -4   0  -1   -0.19    0.22
   4   0   1    0.13    0.13
   4   0   1    0.43    0.31
   4   0   1   -0.02    0.03
   4   0   1    0.00    0.13
  -6   0  -1   -0.03    0.08
  -6   0  -1    0.03    0.26
  -6   0  -1   -0.04    0.19
  -6   0  -1    0.10    0.20
  -6   0  -1    0.09    0.37
   6   0   1   -1.04    0.39
   6   0   1   -0.24    0.22
   6   0   1   -0.04    0.06
   6   0   1   -0.36    0.23
  -8   0  -1   -0.31    0.36
  -8   0  -1   -0.18    0.11
  -8   0  -1   -0.17    0.39
  -8   0  -1   -0.19    0.51
  -8   0  -1    0.15    0.46
   8   0   1   -0.17    0.07
   8   0   1    0.21    0.61
   8   0   1   -0.38    0.43
   8   0   1   -0.05    0.40
 -10   0  -1   -0.63    0.51
 -10   0  -1    0.15    0.52
 -10   0  -1   -1.04    0.61
 -10   0  -1   -0.17    0.15
 -10   0  -1   -0.11    0.60
  10   0   1   -0.63    0.80
  10   0   1    0.76    0.61
  10   0   1   -0.12    0.09
  10   0   1   -0.12    0.42
 -12   0  -1    0.36    0.67
 -12   0  -1    0.01    0.21
 -12   0  -1   -0.05    0.74
 -12   0  -1    0.23    0.69
 -12   0  -1   -0.67    0.47
  12   0   1   -0.75    0.55
  12   0   1   -0.02    0.15
  12   0   1   -0.09    0.68
  12   0   1    0.58    0.94
 -14   0  -1    0.23    0.71
 -14   0  -1   -0.08    0.33
 -14   0  -1   -0.88    0.84
 -14   0  -1   -0.53    0.80
 -14   0  -1    0.10    0.71
  14   0   1   -0.14    0.20
  14   0   1   -0.02    0.69
  14   0   1    0.35    0.84
  14   0   1    0.31    1.02
 -16   0  -1   -1.24    0.94
 -16   0  -1   -1.41    0.83
 -16   0  -1    0.60    0.59
 -16   0  -1   -1.01    0.72
 -16   0  -1   -0.34    0.92
  16   0   1    0.39    0.68
  16   0   1    0.12    0.27
  16   0   1    0.56    0.95
  16   0   1   -1.65    1.07
 -18   0  -1   -0.57    1.08
 -18   0  -1   -0.04    0.76
 -18   0  -1    0.51    0.75
 -18   0  -1   -1.18    0.96
  18   0   1   -0.59    0.79
  18   0   1   -0.04    0.27
  18   0   1   -1.07    1.16
  18   0   1   -0.10    0.78
 -20   0  -1   -0.86    1.01
 -20   0  -1   -0.72    0.72
 -20   0  -1   -0.81    1.14
 -20   0  -1    0.23    0.93
  20   0   1    0.08    1.06
  20   0   1    0.20    0.27
  20   0   1   -1.07    1.23
 -22   0  -1   -1.25    1.36
 -22   0  -1   -0.41    1.21
 -22   0  -1    1.24    1.00
 -22   0  -1   -0.08    1.10
  22   0   1    1.03    1.19
  22   0   1    0.99    1.66
  22   0   1    0.63    0.29
 -24   0  -1   -0.15    1.37
 -24   0  -1   -0.64    1.43
 -24   0  -1   -1.47    0.96
 -24   0  -1   -1.02    1.21
  24   0   1   -2.47    1.63
  24   0   1    0.39    0.34
  24   0   1    1.27    1.31
 -26   0  -1   -0.04    1.09
 -26   0  -1    0.40    1.43
 -26   0  -1   -0.32    1.28
 -26   0  -1    1.75    1.60
  26   0   1    0.39    0.33
  26   0   1    1.00    1.71
  26   0   1   -1.03    1.24
 -28   0  -1   -1.84    1.40
 -28   0  -1    0.15    1.38
 -28   0  -1   -0.08    1.65
 -28   0  -1   -0.07    1.14
  28   0   1    0.50    0.29
  28   0   1   -0.64    1.71
  28   0   1    0.24    1.36
 -30   0  -1    0.22    1.61
 -30   0  -1   -0.93    1.40
 -30   0  -1   -0.72    1.22
 -30   0  -1    1.90    1.75
  30   0   1   -2.06    1.70
  30   0   1    0.33    0.30
  30   0   1   -1.94    1.36
 -32   0  -1    1.68    1.60
 -32   0  -1    0.18    1.80
 -32   0  -1   -0.56    1.61
 -32   0  -1   -0.50    1.07
  32   0   1    0.60    0.39
  32   0   1   -0.84    1.25
  32   0   1    1.10    1.80
 -34   0  -1    0.52    1.81
 -34   0  -1    1.48    1.68
 -34   0  -1    0.30    1.65
 -34   0  -1    0.75    1.41
  34   0   1    0.32    0.36
  34   0   1   -0.39    1.61
  34   0   1    2.31    2.19
 -36   0  -1    2.27    1.71
 -36   0  -1    0.92    1.81
 -36   0  -1   -0.68    2.06
 -36   0  -1   -0.51    1.12
  36   0   1    0.58    0.37
  36   0   1   -1.35    1.60
  36   0   1    0.80    2.11
 -38   0  -1    0.09    1.73
 -38   0  -1   -0.82    1.46
 -38   0  -1   -0.50    1.98
 -38   0  -1    0.52    1.89
  38   0   1   -1.96    2.01
  38   0   1    0.53    0.32
  38   0   1   -1.77    1.60
 -40   0  -1    1.26    1.56
 -40   0  -1    0.56    1.91
 -40   0  -1   -4.09    1.80
 -40   0  -1   -1.09    1.78
  40   0   1    3.23    2.28
  40   0   1    0.27    2.00
  40   0   1    0.37    0.26
 -42   0  -1   -0.44    1.86
 -42   0  -1   -0.12    2.14
 -42   0  -1    0.20    1.63
  42   0   1    0.16    1.69
  42   0   1    3.13    2.47
  42   0   1    0.91    0.51
 -44   0  -1    0.16    2.22
 -44   0  -1    0.20    1.73
 -44   0  -1    0.08    1.87
  44   0   1   -2.73    2.46
  44   0   1   -1.40    1.96
  44   0   1    0.56    0.44
 -46   0  -1   -1.45    1.82
 -46   0  -1   -0.51    1.63
 -46   0  -1    0.07    2.31
  46   0   1   -0.40    2.38
  46   0   1    0.84    2.07
 -48   0  -1    0.58    2.23
 -48   0  -1    1.40    1.97
  48   0   1    1.33    2.25
 -50   0  -1   -2.54    1.67
  50   0   1   -0.38    2.26
 -52   0  -1    1.20    1.89
  52   0   1    0.63    2.42
 -54   0  -1    1.19    2.01
  54   0   1   -2.93    2.09
 -56   0  -1    0.18    2.04
  56   0   1    1.12    2.42
 -58   0  -1    0.32    2.08
  58   0   1   -0.43    2.61
 -60   0  -1    2.42    2.20
  60   0   1    3.06    2.70
 -62   0  -1   -1.89    2.28
  62   0   1    1.60    2.92
  64   0   1    4.05    2.94
  66   0   1    1.53    2.81
  68   0   1    1.32    2.92
  70   0   1    0.55    2.82
  71  -1  -1    1.76    3.12
  69  -1  -1   -0.08    2.72
  67  -1  -1    5.12    3.08
  65  -1  -1    0.76    2.73
  63  -1  -1    2.16    2.53
  61  -1  -1   14.30    3.69
  59  -1  -1   11.50    3.42
 -59   1   1   10.82    2.90
  57  -1  -1    2.83    2.74
 -57   1   1    1.36    2.08
  55  -1  -1    4.04    2.67
 -55   1   1    3.15    2.11
  53  -1  -1    7.88    2.98
 -53   1   1   11.40    2.62
  51  -1  -1   13.08    3.28
 -51   1   1   18.97    3.17
  49  -1  -1    3.03    2.39
 -49   1   1   -0.05    1.55
 -49   1   1    2.11    2.25
 -49   1   1    1.52    2.39
  47  -1  -1    4.16    2.49
 -47   1   1    3.82    2.53
 -47   1   1   10.39    2.97
 -47   1   1    4.67    2.09
  45  -1  -1   -0.57    1.70
  45  -1  -1   -1.57    2.93
  45  -1  -1   -2.65    1.85
 -45   1   1   -0.68    2.12
 -45   1   1   -0.28    1.56
 -45   1   1    1.94    2.17
  43  -1  -1    2.31    1.72
  43  -1  -1   -0.26    1.61
  43  -1  -1   10.17    2.87
 -43   1   1   -0.99    1.46
 -43   1   1    0.23    2.18
 -43   1   1    2.05    2.31
  41  -1  -1    2.97    1.99
  41  -1  -1    1.57    1.59
  41  -1  -1    2.10    2.23
 -41   1   1    1.81    1.97
 -41   1   1    0.84    1.70
 -41   1   1    0.66    1.47
 -41   1   1    3.96    2.18
  39  -1  -1   16.46    3.06
  39  -1  -1   12.46    2.55
  39  -1  -1   12.59    2.73
 -39   1   1   14.58    2.80
 -39   1   1    9.35    2.44
 -39   1   1   14.20    2.92
 -39   1   1   12.94    2.46
  37  -1  -1   62.29    6.31
  37  -1  -1   69.87    6.82
  37  -1  -1   60.46    6.29
 -37   1   1   60.90    5.88
 -37   1   1   67.30    6.65
 -37   1   1   55.55    6.42
 -37   1   1   55.24    5.91
  35  -1  -1   15.76    2.76
  35  -1  -1   17.80    3.19
  35  -1  -1   16.44    2.71
 -35   1   1   13.57    2.73
 -35   1   1   15.52    2.59
 -35   1   1   21.88    3.17
 -35   1   1   17.28    2.62
  33  -1  -1    2.62    1.56
  33  -1  -1    4.88    1.65
  33  -1  -1   10.57    2.23
  33  -1  -1    3.31    2.04
 -33   1   1    4.85    1.72
 -33   1   1    4.22    1.59
 -33   1   1    4.67    1.97
 -33   1   1    2.23    1.71
  31  -1  -1  191.42   17.38
  31  -1  -1  188.34   16.90
  31  -1  -1  197.23   17.25
  31  -1  -1  217.30   16.11
 -31   1   1  196.79   17.23
 -31   1   1  186.93   16.78
 -31   1   1  204.33   17.46
 -31   1   1  207.58   15.99
  29  -1  -1   29.27    3.74
  29  -1  -1   28.00    3.36
  29  -1  -1   25.10    3.23
  29  -1  -1   22.06    3.07
 -29   1   1   23.72    3.18
 -29   1   1   27.08    3.13
 -29   1   1   27.88    3.22
 -29   1   1   27.63    3.57
  27  -1  -1  260.58   23.46
  27  -1  -1  301.78   21.80
  27  -1  -1  279.74   23.59
  27  -1  -1  288.14   23.06
 -27   1   1  250.86   22.88
 -27   1   1  261.43   23.43
 -27   1   1  272.57   21.69
 -27   1   1  293.16   23.67
  25  -1  -1    5.76    1.80
  25  -1  -1    6.51    1.61
  25  -1  -1    4.84    1.60
  25  -1  -1    3.58    1.47
 -25   1   1    5.36    1.49
 -25   1   1    3.39    1.66
 -25   1   1    4.46    1.63
 -25   1   1    3.23    1.28
  23  -1  -1    1.21    1.42
  23  -1  -1    2.04    1.23
  23  -1  -1    2.20    1.30
  23  -1  -1    1.68    1.15
 -23   1   1    1.66    1.05
 -23   1   1   -0.24    1.25
 -23   1   1    1.47    1.47
 -23   1   1    2.20    1.17
  21  -1  -1  155.08   11.46
  21  -1  -1  127.78   11.97
  21  -1  -1  143.87   12.30
  21  -1  -1  161.94   12.14
  21  -1  -1  146.21   12.46
 -21   1   1  132.54   12.27
 -21   1   1  128.90   11.94
 -21   1   1  141.51   11.36
  19  -1  -1    4.56    1.57
  19  -1  -1    7.01    1.48
  19  -1  -1    6.51    1.44
  19  -1  -1    7.54    1.36
  19  -1  -1    6.00    1.32
 -19   1   1    8.71    1.54
 -19   1   1    6.30    1.58
 -19   1   1    6.11    1.24
 -19   1   1    9.25    1.44
  17  -1  -1   34.69    3.52
  17  -1  -1   42.47    3.49
  17  -1  -1   38.35    3.67
  17  -1  -1   36.43    3.83
  17  -1  -1   33.66    3.42
 -17   1   1   39.75    3.40
 -17   1   1   35.03    3.63
 -17   1   1   29.80    3.36
 -17   1   1   37.28    3.79
  15  -1  -1    3.56    1.06
  15  -1  -1    4.28    1.06
  15  -1  -1    3.12    1.17
  15  -1  -1    4.02    0.93
  15  -1  -1    3.18    0.99
 -15   1   1    3.39    0.92
 -15   1   1    2.81    1.11
 -15   1   1    3.60    0.92
 -15   1   1    5.12    1.08
 -15   1   1    3.71    0.97
  13  -1  -1   35.49    3.26
  13  -1  -1   32.61    3.06
  13  -1  -1   39.69    3.44
  13  -1  -1   27.35    3.08
  13  -1  -1   38.67    3.05
 -13   1   1   28.99    3.00
 -13   1   1   38.37    2.99
 -13   1   1   31.53    3.04
 -13   1   1   32.96    3.23
 -13   1   1   27.37    3.17
  11  -1  -1   92.76    7.53
  11  -1  -1   89.30    6.89
  11  -1  -1   79.79    7.24
  11  -1  -1   84.18    7.44
 -11   1   1   80.73    7.41
 -11   1   1   90.12    6.87
 -11   1   1   90.86    7.24
 -11   1   1   82.30    7.23
   9  -1  -1   80.50    7.44
   9  -1  -1   98.04    7.69
   9  -1  -1   78.78    7.42
   9  -1  -1   97.09    7.06
  -9   1   1   87.63    7.61
  -9   1   1   95.55    7.43
   5  -1  -1    0.17    0.21
   5  -1  -1   -0.03    0.18
   5  -1  -1   -0.01    0.22
   5  -1  -1   -0.06    0.24
   5  -1  -1    0.08    0.32
  -5   1   1    0.05    0.10
  -5   1   1   -0.03    0.11
  -5   1   1   -0.11    0.09
  -5   1   1   -0.26    0.29
  -5   1   1   -0.18    0.21
  -5   1   1   -0.06    0.06
  -5   1   1    0.12    0.12
   3  -1  -1   41.31    3.44
  -3   1   1   42.32    3.71
  -5  -1  -1    4.99    0.61
  -5  -1  -1    5.12    0.74
  -5  -1  -1    4.76    0.69
  -5  -1  -1    5.56    0.67
   5   1   1    6.09    0.69
  -7  -1  -1    2.34    0.56
  -7  -1  -1    1.04    0.47
  -7  -1  -1    1.71    0.57
  -7  -1  -1    1.93    0.42
   7   1   1    1.45    0.37
   7   1   1    1.19    0.50
   7   1   1    2.29    0.57
  -9  -1  -1  161.75   14.04
  -9  -1  -1  154.07   12.94
  -9  -1  -1  195.31   13.78
   9   1   1  163.07   14.01
   9   1   1  166.60   13.66
   9   1   1  169.66   13.71
   9   1   1  154.67   12.93
 -11  -1  -1  104.43    9.16
 -11  -1  -1  118.07    8.98
 -11  -1  -1  114.03    8.89
 -11  -1  -1  114.13    8.47
  11   1   1  116.90    8.95
  11   1   1   89.51    8.82
  11   1   1   92.59    8.40
  11   1   1  102.74    9.12
 -13  -1  -1    5.01    1.06
 -13  -1  -1    3.81    1.06
 -13  -1  -1    4.00    1.11
 -13  -1  -1    4.05    0.86
 -13  -1  -1    2.76    1.02
  13   1   1    4.60    1.05
  13   1   1    3.97    0.86
  13   1   1    4.30    1.02
  13   1   1    2.35    0.97
  13   1   1    2.81    1.07
 -15  -1  -1    0.11    0.84
 -15  -1  -1    2.70    0.89
 -15  -1  -1    1.25    0.88
 -15  -1  -1    2.11    1.17
 -15  -1  -1    2.70    1.08
  15   1   1    2.39    1.12
  15   1   1    1.28    0.96
  15   1   1    2.41    1.03
  15   1   1    1.97    0.81
  15   1   1    1.98    0.91
 -17  -1  -1   70.05    7.99
 -17  -1  -1  105.95    7.92
 -17  -1  -1   72.88    7.64
 -17  -1  -1   91.53    7.42
 -17  -1  -1   94.04    8.04
  17   1   1   85.93    7.96
  17   1   1   96.14    7.44
  17   1   1   90.31    8.04
  17   1   1  107.11    7.89
 -19  -1  -1    5.25    1.40
 -19  -1  -1    4.84    1.13
 -19  -1  -1    1.94    1.11
 -19  -1  -1    6.22    1.38
  19   1   1    7.58    1.62
  19   1   1    6.51    1.42
  19   1   1    7.89    1.48
  19   1   1    6.96    1.45
 -21  -1  -1   17.67    2.76
 -21  -1  -1   19.72    2.55
 -21  -1  -1   19.87    2.55
  21   1   1   22.19    2.78
  21   1   1   28.50    2.77
  21   1   1   22.66    2.93
  21   1   1   28.60    2.84
 -23  -1  -1   85.36    8.78
 -23  -1  -1  109.54    8.52
 -23  -1  -1  103.09    9.21
  23   1   1   97.49    9.20
  23   1   1  119.43    9.03
  23   1   1   96.21    9.10
  23   1   1  102.91    8.50
 -25  -1  -1   44.91    4.89
 -25  -1  -1   55.66    4.94
 -25  -1  -1   55.59    5.55
  25   1   1   52.59    5.53
  25   1   1   56.11    5.09
  25   1   1   50.82    5.28
 -27  -1  -1   77.57    7.52
 -27  -1  -1   82.44    7.20
 -27  -1  -1   77.53    7.97
  27   1   1   86.63    7.94
  27   1   1   99.21    7.78
  27   1   1   80.62    7.84
 -29  -1  -1   38.93    4.52
 -29  -1  -1   46.12    5.03
 -29  -1  -1   49.71    4.60
  29   1   1   52.79    4.84
  29   1   1   41.42    4.80
  29   1   1   42.57    4.97
 -31  -1  -1   45.97    5.16
 -31  -1  -1   47.06    4.74
 -31  -1  -1   50.32    4.75
 -31  -1  -1   31.35    4.72
  31   1   1   62.88    5.14
  31   1   1   44.13    5.18
  31   1   1   45.08    4.98
 -33  -1  -1   78.45    8.74
 -33  -1  -1   90.67    8.85
 -33  -1  -1   95.41    8.51
 -33  -1  -1  100.52    8.24
  33   1   1   90.90    8.69
  33   1   1   91.28    8.90
  33   1   1  105.15    8.73
 -35  -1  -1    4.87    1.67
 -35  -1  -1    3.74    2.01
 -35  -1  -1    0.31    1.92
 -35  -1  -1    2.17    1.47
  35   1   1    2.67    1.69
  35   1   1    2.58    1.82
  35   1   1    2.62    1.97
 -37  -1  -1    2.82    1.74
 -37  -1  -1   -0.67    1.21
 -37  -1  -1    1.52    1.92
 -37  -1  -1    0.78    2.07
  37   1   1    1.62    2.08
  37   1   1    0.18    1.44
  37   1   1    0.78    1.77
 -39  -1  -1   22.54    3.19
 -39  -1  -1   23.76    3.60
 -39  -1  -1   22.59    3.16
 -39  -1  -1   13.78    3.15
  39   1   1   26.59    3.73
  39   1   1   21.13    3.30
  39   1   1   16.00    3.12
 -41  -1  -1    4.35    1.74
 -41  -1  -1    1.87    2.01
 -41  -1  -1    3.36    2.35
  41   1   1    3.49    1.77
  41   1   1   -1.31    2.11
  41   1   1    4.74    1.91
 -43  -1  -1   -0.79    1.80
 -43  -1  -1   -0.16    1.49
 -43  -1  -1    0.13    2.38
  43   1   1    1.11    1.61
  43   1   1    1.32    2.19
  43   1   1    1.34    2.66
 -45  -1  -1    2.22    2.52
 -45  -1  -1   -0.56    1.47
 -45  -1  -1    2.77    2.15
  45   1   1    2.80    2.58
  45   1   1    2.05    2.21
  45   1   1    2.53    1.84
 -47  -1  -1    6.30    2.64
 -47  -1  -1   12.17    2.45
  47   1   1    9.13    2.74
 -49  -1  -1    3.08    2.03
  49   1   1    2.86    2.43
 -51  -1  -1    7.53    2.46
  51   1   1    6.00    2.50
 -53  -1  -1   25.53    3.92
  53   1   1   22.43    4.07
 -55  -1  -1   18.12    3.47
  55   1   1   12.21    3.27
 -57  -1  -1    3.22    2.34
  57   1   1    0.68    2.43
 -59  -1  -1    0.67    2.18
  59   1   1    3.73    2.68
 -61  -1  -1    0.38    2.24
  61   1   1    3.92    2.86
 -63  -1  -1    5.47    2.85
  63   1   1    4.84    2.94
 -65  -1  -1   -1.36    2.39
  65   1   1    3.30    3.05
  67   1   1    0.82    2.98
  69   1   1    8.25    3.46
  70  -2  -1   19.08    4.38
  68  -2  -1    5.25    3.31
  66  -2  -1    4.01    3.06
  64  -2  -1    3.11    2.95
  62  -2  -1    6.96    3.17
  60  -2  -1   -1.60    2.50
  58  -2  -1    2.63    2.36
  56  -2  -1    7.24    3.15
 -56   2   1   13.85    2.96
  54  -2  -1   -2.67    2.21
 -54   2   1    1.27    1.88
  52  -2  -1   10.85    2.99
 -52   2   1    4.77    2.24
 -52   2   1    8.04    3.13
  50  -2  -1   35.16    5.34
 -50   2   1   45.42    5.89
 -50   2   1   45.86    5.36
 -50   2   1   48.42    5.59
  48  -2  -1   -1.16    2.16
 -48   2   1    1.53    1.73
 -48   2   1    2.97    2.23
 -48   2   1    3.15    2.43
  46  -2  -1   20.88    3.79
  46  -2  -1   26.44    4.26
 -46   2   1   26.20    4.02
 -46   2   1   22.68    3.45
 -46   2   1   21.50    3.55
  44  -2  -1    7.12    2.56
  44  -2  -1    8.54    3.20
  44  -2  -1    8.75    2.37
 -44   2   1    9.76    2.51
 -44   2   1    7.19    2.08
 -44   2   1    6.87    2.61
  42  -2  -1   17.15    3.36
  42  -2  -1   15.71    3.03
  42  -2  -1   18.87    3.31
 -42   2   1   18.56    3.20
 -42   2   1   16.57    2.97
 -42   2   1   20.76    3.55
 -42   2   1   21.51    3.05
  40  -2  -1  104.29    9.39
  40  -2  -1   87.64    8.95
  40  -2  -1   66.78    8.53
 -40   2   1  103.20    8.39
 -40   2   1   95.95    8.62
 -40   2   1  116.48    9.42
 -40   2   1   90.12    8.95
  38  -2  -1   76.21    7.06
  38  -2  -1   67.15    6.63
  38  -2  -1   60.47    6.51
 -38   2   1   60.44    6.09
 -38   2   1   60.46    6.65
 -38   2   1   58.88    6.19
 -38   2   1   68.72    7.00
  36  -2  -1    2.74    2.06
  36  -2  -1   -0.89    1.44
  36  -2  -1    0.52    1.73
 -36   2   1    0.54    1.56
 -36   2   1   -1.41    1.18
 -36   2   1    0.21    2.02
 -36   2   1   -1.81    1.79
  34  -2  -1    4.89    1.80
  34  -2  -1    3.40    2.06
  34  -2  -1    4.77    1.90
 -34   2   1    4.94    1.96
 -34   2   1    4.85    1.58
 -34   2   1    4.56    1.64
 -34   2   1    7.24    2.26
  32  -2  -1   27.13    3.63
  32  -2  -1   21.44    2.97
  32  -2  -1   22.30    3.14
 -32   2   1   18.69    2.96
 -32   2   1   19.05    2.80
 -32   2   1   22.28    3.34
 -32   2   1   24.67    3.05
  30  -2  -1   -0.66    1.75
  30  -2  -1   -1.29    1.25
  30  -2  -1    0.48    1.31
 -30   2   1   -0.98    1.38
 -30   2   1    0.72    1.13
 -30   2   1   -0.52    1.25
 -30   2   1    1.14    1.72
  28  -2  -1   14.88    2.34
  28  -2  -1   15.29    2.25
  28  -2  -1   12.18    2.32
  28  -2  -1   14.15    2.47
 -28   2   1   11.46    2.18
 -28   2   1   11.59    2.01
 -28   2   1   11.57    2.06
 -28   2   1   13.46    2.48
  26  -2  -1  103.91    9.55
  26  -2  -1  112.84    9.71
  26  -2  -1  119.29    9.01
 -26   2   1   92.89    9.50
 -26   2   1  107.09    8.84
 -26   2   1  109.22    9.75
 -26   2   1  101.92    9.24
  24  -2  -1    0.74    1.31
  24  -2  -1    1.25    1.53
  24  -2  -1   -0.02    0.92
  24  -2  -1   -0.59    1.20
  24  -2  -1   -0.39    1.49
 -24   2   1   -0.73    1.44
 -24   2   1    0.12    1.11
 -24   2   1    0.54    0.97
 -24   2   1    0.59    1.37
  22  -2  -1    6.07    1.40
  22  -2  -1    6.83    1.72
  22  -2  -1    8.38    1.67
  22  -2  -1    7.55    1.63
  22  -2  -1    6.74    1.59
 -22   2   1    6.12    1.42
 -22   2   1    7.12    1.57
 -22   2   1    5.73    1.31
 -22   2   1    8.04    1.79
  20  -2  -1  214.60   20.25
  20  -2  -1  253.66   20.90
  20  -2  -1  266.98   19.29
  20  -2  -1  248.05   20.82
  20  -2  -1  243.49   20.38
 -20   2   1  240.24   20.28
 -20   2   1  224.39   20.75
 -20   2   1  251.06   19.19
 -20   2   1  267.83   20.93
  18  -2  -1   57.96    5.23
  18  -2  -1   63.60    4.95
  18  -2  -1   68.40    5.38
  18  -2  -1   52.94    4.97
  18  -2  -1   42.47    5.03
 -18   2   1   51.69    4.94
 -18   2   1   58.36    5.32
 -18   2   1   52.41    5.19
 -18   2   1   57.92    4.80
  16  -2  -1  117.06   10.61
  16  -2  -1  114.57   10.26
  16  -2  -1  126.31   10.60
  16  -2  -1  135.29    9.87
 -16   2   1  121.62   10.62
 -16   2   1  122.81   10.54
 -16   2   1  125.45    9.76
 -16   2   1  117.60   10.26
  14  -2  -1   -0.05    0.82
  14  -2  -1    0.44    0.83
  14  -2  -1    1.29    0.94
  14  -2  -1    1.35    0.66
  14  -2  -1    0.96    0.90
 -14   2   1    0.67    0.77
 -14   2   1   -0.95    0.77
 -14   2   1    0.34    0.62
 -14   2   1    1.05    0.93
 -14   2   1    1.38    0.69
  12  -2  -1  236.14   18.09
  12  -2  -1  211.66   17.58
  12  -2  -1  240.56   18.08
  12  -2  -1  188.65   17.62
  12  -2  -1  177.00   16.61
 -12   2   1  215.52   17.57
 -12   2   1  221.71   18.05
 -12   2   1  246.29   16.67
 -12   2   1  182.71   17.54
 -12   2   1  225.44   18.02
  10  -2  -1  293.75   23.54
  10  -2  -1  313.54   24.16
  10  -2  -1  295.49   22.28
  10  -2  -1  281.63   24.14
  10  -2  -1  253.15   23.57
 -10   2   1  305.19   24.12
 -10   2   1  280.77   23.53
 -10   2   1  283.89   22.23
   8  -2  -1  295.59   27.68
   8  -2  -1  305.66   26.13
   8  -2  -1  373.45   28.38
   8  -2  -1  339.68   27.65
   8  -2  -1  329.46   28.35
  -8   2   1  358.40   29.73
  -8   2   1  375.04   27.66
  -8   2   1  340.53   28.33
   6  -2  -1   60.42    5.47
   6  -2  -1   56.12    5.34
   6  -2  -1   62.54    5.46
   6  -2  -1   53.31    5.04
   6  -2  -1   67.51    5.77
   6  -2  -1   63.53    5.30
   6  -2  -1   69.09    5.35
  -6   2   1   72.23    5.78
  -6   2   1   63.76    5.45
  -6   2   1   74.05    5.36
   4  -2  -1    2.26    0.43
   4  -2  -1    2.09    0.40
   4  -2  -1    1.77    0.45
   4  -2  -1    2.26    0.39
   4  -2  -1    2.60    0.48
   4  -2  -1    1.91    0.31
   4  -2  -1    2.61    0.38
  -4   2   1    3.20    0.54
  -4   2   1    0.73    0.35
  -4   2   1    2.55    0.45
   2  -2  -1    5.95    0.68
   2  -2  -1    6.04    0.67
   2  -2  -1    5.52    0.51
   2  -2  -1    4.93    0.55
  -2   2   1    6.27    0.73
  -2   2   1    6.65    0.71
   0  -2  -1   11.55    0.97
   0  -2  -1   10.60    0.97
   0  -2  -1   11.35    1.10
  -2  -2  -1    7.71    0.76
  -2  -2  -1    6.67    0.72
  -2  -2  -1    8.62    0.85
  -2  -2  -1    7.36    0.82
  -2  -2  -1    8.28    0.79
  -2  -2  -1    7.25    0.73
   2   2   1    6.63    0.74
  -4  -2  -1  189.36   16.53
  -4  -2  -1  197.56   16.92
  -4  -2  -1  216.64   16.99
  -4  -2  -1  202.19   16.59
  -4  -2  -1  194.92   15.64
  -4  -2  -1  212.96   17.32
   4   2   1  209.52   16.92
  -6  -2  -1   17.24    1.60
  -6  -2  -1   13.80    1.50
  -6  -2  -1   18.75    1.71
  -6  -2  -1   18.88    1.56
   6   2   1   12.11    1.40
   6   2   1   16.69    1.50
   6   2   1   17.22    1.51
  -8  -2  -1  271.41   22.59
  -8  -2  -1  286.56   22.67
  -8  -2  -1  265.17   20.89
  -8  -2  -1  272.33   22.15
   8   2   1  264.00   20.88
   8   2   1  270.77   22.57
   8   2   1  283.32   22.14
   8   2   1  250.55   22.04
 -10  -2  -1  205.83   16.88
 -10  -2  -1  227.17   17.83
 -10  -2  -1  217.05   18.25
 -10  -2  -1  225.55   17.92
 -10  -2  -1  231.84   18.34
  10   2   1  197.05   16.87
  10   2   1  227.86   17.91
  10   2   1  208.41   18.21
 -12  -2  -1  142.62   12.06
 -12  -2  -1  142.39   11.86
 -12  -2  -1  147.82   12.13
 -12  -2  -1  135.41   11.18
 -12  -2  -1  132.68   11.73
  12   2   1  125.39   11.14
  12   2   1  144.19   11.84
  12   2   1  159.21   11.76
  12   2   1  143.85   12.01
  12   2   1  142.35   12.10
 -14  -2  -1    1.75    1.02
 -14  -2  -1    2.49    1.02
 -14  -2  -1    3.28    1.03
 -14  -2  -1    2.27    0.79
 -14  -2  -1    0.98    0.94
  14   2   1    1.95    0.97
  14   2   1    1.97    0.92
  14   2   1    0.85    0.84
  14   2   1    0.84    0.93
 -16  -2  -1   52.55    4.87
 -16  -2  -1   51.24    4.49
 -16  -2  -1   57.54    4.75
 -16  -2  -1   48.48    4.52
 -16  -2  -1   47.51    4.79
  16   2   1   49.89    4.79
  16   2   1   44.80    4.41
  16   2   1   49.12    4.66
  16   2   1   53.03    4.75
 -18  -2  -1   43.55    4.23
 -18  -2  -1   39.05    4.11
 -18  -2  -1   43.39    4.44
 -18  -2  -1   45.63    4.13
 -18  -2  -1   47.63    4.54
  18   2   1   46.73    4.40
  18   2   1   40.56    4.08
  18   2   1   47.09    4.42
  18   2   1   49.41    4.32
 -20  -2  -1    9.71    1.69
 -20  -2  -1    9.10    1.55
 -20  -2  -1   10.75    2.01
 -20  -2  -1    9.05    1.76
  20   2   1   11.14    1.75
  20   2   1   10.52    1.74
  20   2   1    8.64    1.67
  20   2   1    9.77    1.89
 -22  -2  -1   69.72    6.39
 -22  -2  -1   65.78    5.77
 -22  -2  -1   62.09    6.31
 -22  -2  -1   67.93    6.04
  22   2   1   57.76    5.80
  22   2   1   69.75    6.15
  22   2   1   67.89    6.29
  22   2   1   71.08    6.34
 -24  -2  -1   61.28    6.39
 -24  -2  -1   65.52    6.34
 -24  -2  -1   69.24    5.83
 -24  -2  -1   52.60    5.88
  24   2   1   75.44    6.17
  24   2   1   63.76    5.80
  24   2   1   67.61    6.25
  24   2   1   66.22    6.36
 -26  -2  -1   35.79    4.15
 -26  -2  -1   39.06    4.29
 -26  -2  -1   32.84    3.57
 -26  -2  -1   33.66    3.71
  26   2   1   30.90    3.67
  26   2   1   40.19    4.10
  26   2   1   37.99    4.05
  26   2   1   29.89    3.65
 -28  -2  -1   22.75    2.84
 -28  -2  -1   22.16    3.13
 -28  -2  -1   19.45    2.89
 -28  -2  -1   17.57    2.71
  28   2   1   20.36    2.85
  28   2   1   22.20    2.97
  28   2   1   24.04    2.98
 -30  -2  -1   -0.19    1.48
 -30  -2  -1    2.01    1.78
 -30  -2  -1    0.12    1.25
 -30  -2  -1    1.64    1.40
  30   2   1   -0.49    1.51
  30   2   1    1.14    1.42
  30   2   1    0.33    1.37
 -32  -2  -1   63.54    5.65
 -32  -2  -1   52.72    5.65
 -32  -2  -1   53.40    6.05
  32   2   1   68.16    5.95
  32   2   1   54.15    6.06
  32   2   1   56.12    5.93
 -34  -2  -1   52.13    5.01
 -34  -2  -1   41.25    4.81
 -34  -2  -1   47.48    5.57
  34   2   1   43.76    5.29
  34   2   1   47.80    5.20
  34   2   1   57.79    5.31
 -36  -2  -1   97.63    8.67
 -36  -2  -1  101.16    9.55
 -36  -2  -1   87.71    8.98
  36   2   1   97.69    9.26
  36   2   1   98.68    9.51
  36   2   1  109.79    9.15
 -38  -2  -1    4.54    1.87
 -38  -2  -1    1.56    1.47
 -38  -2  -1    2.25    0.61
 -38  -2  -1    4.24    2.34
  38   2   1    3.14    2.31
  38   2   1    4.38    1.93
  38   2   1    4.44    1.99
 -40  -2  -1    8.57    2.20
 -40  -2  -1    4.59    1.43
 -40  -2  -1    5.65    2.50
 -40  -2  -1    6.46    2.17
  40   2   1    7.25    2.67
  40   2   1    7.27    2.31
  40   2   1    5.40    1.85
 -42  -2  -1   45.82    5.43
 -42  -2  -1   47.63    5.96
 -42  -2  -1   45.68    5.80
  42   2   1   54.59    5.57
  42   2   1   51.94    5.62
  42   2   1   53.61    6.18
 -44  -2  -1    1.95    2.50
 -44  -2  -1    1.85    2.20
 -44  -2  -1    0.17    1.77
  44   2   1    1.07    2.15
  44   2   1    2.84    1.94
  44   2   1   -4.27    2.32
 -46  -2  -1    7.70    2.40
  46   2   1    3.43    2.27
  46   2   1    3.55    2.55
  46   2   1    5.09    1.99
 -48  -2  -1    3.33    2.12
  48   2   1    2.91    2.25
 -50  -2  -1    2.95    2.20
  50   2   1    2.73    2.42
 -52  -2  -1    8.79    2.68
  52   2   1    3.17    2.43
 -54  -2  -1   17.91    3.58
  54   2   1   16.57    3.50
 -56  -2  -1   33.38    4.80
  56   2   1   29.55    4.68
 -58  -2  -1   -1.70    2.08
  58   2   1    1.02    2.49
 -60  -2  -1    1.89    2.46
  60   2   1    5.55    2.83
 -62  -2  -1    0.73    2.44
  62   2   1   -0.01    2.57
 -64  -2  -1    0.68    2.42
  64   2   1    4.09    2.87
 -66  -2  -1   23.92    4.16
  66   2   1   12.93    3.64
  68   2   1   -0.04    2.59
  69  -3  -1    4.41    3.18
  67  -3  -1   -3.78    2.69
  65  -3  -1    4.37    3.05
  63  -3  -1    8.27    3.33
  61  -3  -1    0.47    2.69
  59  -3  -1    1.72    2.77
  57  -3  -1    8.08    3.08
  55  -3  -1    6.46    2.99
  53  -3  -1    1.90    2.53
 -53   3   1    2.99    2.51
 -53   3   1    3.34    2.00
  51  -3  -1   18.08    3.69
 -51   3   1   17.48    3.12
 -51   3   1   20.03    3.79
 -51   3   1   14.54    3.24
  49  -3  -1   26.45    4.34
 -49   3   1   23.49    4.01
 -49   3   1   35.10    4.16
 -49   3   1   26.47    4.27
  47  -3  -1    0.02    2.30
 -47   3   1    3.60    2.31
 -47   3   1    5.53    2.20
 -47   3   1    8.50    2.71
  45  -3  -1    9.71    3.10
  45  -3  -1   12.28    2.94
 -45   3   1    9.04    2.22
 -45   3   1    7.07    2.43
 -45   3   1   13.80    2.97
  43  -3  -1   27.48    4.14
  43  -3  -1   26.98    4.46
  43  -3  -1   25.27    3.83
 -43   3   1   26.12    3.64
 -43   3   1   30.10    4.21
 -43   3   1   24.34    3.68
  41  -3  -1   22.05    3.61
  41  -3  -1   22.78    3.84
  41  -3  -1   21.74    3.32
 -41   3   1   20.04    3.20
 -41   3   1   22.86    3.48
 -41   3   1   25.20    3.86
 -41   3   1   25.41    3.32
  39  -3  -1   93.03    9.05
  39  -3  -1   93.95    8.85
  39  -3  -1   87.26    8.79
 -39   3   1   91.25    8.79
 -39   3   1   88.85    8.44
 -39   3   1   90.27    8.16
 -39   3   1   98.38    9.07
  37  -3  -1    4.71    2.01
  37  -3  -1    9.46    2.41
  37  -3  -1    3.39    1.80
 -37   3   1    4.35    1.83
 -37   3   1   10.81    2.56
 -37   3   1    1.65    1.45
 -37   3   1    3.68    1.88
  35  -3  -1    6.31    1.88
  35  -3  -1    5.44    2.01
  35  -3  -1    5.43    2.27
 -35   3   1    8.26    1.95
 -35   3   1    4.06    1.58
 -35   3   1    7.11    2.06
 -35   3   1    6.76    2.30
  33  -3  -1   16.32    2.89
  33  -3  -1   22.16    3.37
  33  -3  -1   15.98    2.66
 -33   3   1   24.31    3.26
 -33   3   1   13.78    2.51
 -33   3   1   16.68    2.54
 -33   3   1   19.58    2.87
  31  -3  -1    7.31    1.84
  31  -3  -1    8.12    2.05
  31  -3  -1   10.22    2.23
 -31   3   1    5.87    1.58
 -31   3   1   10.43    2.35
 -31   3   1    9.12    2.02
 -31   3   1    8.86    1.85
  29  -3  -1    0.80    1.42
  29  -3  -1    0.09    1.66
  29  -3  -1   -0.73    1.17
 -29   3   1    0.44    1.00
 -29   3   1    2.02    1.35
 -29   3   1    0.23    1.61
 -29   3   1   -0.50    1.37
  27  -3  -1   54.28    6.00
  27  -3  -1   66.63    5.89
  27  -3  -1   47.96    5.64
 -27   3   1   56.18    5.83
 -27   3   1   60.07    5.98
 -27   3   1   60.56    5.50
 -27   3   1   68.02    5.43
  25  -3  -1   79.59    7.32
  25  -3  -1   84.18    7.73
  25  -3  -1   67.33    7.40
  25  -3  -1   86.21    7.68
 -25   3   1   83.43    7.59
 -25   3   1   93.41    7.13
 -25   3   1   77.61    7.26
 -25   3   1   92.44    7.81
  23  -3  -1    0.48    1.23
  23  -3  -1   -0.03    1.18
  23  -3  -1    3.52    1.50
  23  -3  -1    0.45    0.90
 -23   3   1    0.36    0.85
 -23   3   1    0.46    1.35
 -23   3   1    0.02    1.07
[truncated: 7,056,386 more chars]
