# Supplementary material for: Dicoordinate Au(I)–Ethylene Complexes as Hydroamination Catalysts
Source: ACS Catal. 2022 Mar 23;12(7):4227–41. doi: 10.1021/acscatal.1c05823 (PMC8981211; doi:10.1021/acscatal.1c05823)
Supplement: Supplementary file 6 — cs1c05823_si_006.cif [file cs1c05823_si_006.cif]

 
data_jcm4319a
 
_audit_creation_method            'SHELXL-2014/7'
_shelx_SHELXL_version_number      '2014/7'
_chemical_name_systematic         ?
_chemical_name_common             ?
_chemical_melting_point           ?
_chemical_formula_moiety          ?
_chemical_formula_sum
 'C46 H67 Au Cl P' 
_chemical_formula_weight          883.38

loop_
 _atom_type_symbol
 _atom_type_description
 _atom_type_scat_dispersion_real
 _atom_type_scat_dispersion_imag
 _atom_type_scat_source
 'C'  'C'   0.0033   0.0016
 'International Tables Vol C Tables 4.2.6.8 and 6.1.1.4'
 'H'  'H'   0.0000   0.0000
 'International Tables Vol C Tables 4.2.6.8 and 6.1.1.4'
 'P'  'P'   0.1023   0.0942
 'International Tables Vol C Tables 4.2.6.8 and 6.1.1.4'
 'Cl'  'Cl'   0.1484   0.1585
 'International Tables Vol C Tables 4.2.6.8 and 6.1.1.4'
 'Au'  'Au'  -2.0133   8.8022
 'International Tables Vol C Tables 4.2.6.8 and 6.1.1.4'
 
_space_group_crystal_system       orthorhombic
_space_group_IT_number            19
_space_group_name_H-M_alt         'P 21 21 21'
_space_group_name_Hall            'P 2ac 2ab'
 
_shelx_space_group_comment
;
The symmetry employed for this shelxl refinement is uniquely defined
by the following loop, which should always be used as a source of
symmetry information in preference to the above space-group names.
They are only intended as comments.
;
 
loop_
 _space_group_symop_operation_xyz
 'x, y, z'
 'x+1/2, -y+1/2, -z'
 '-x, y+1/2, -z+1/2'
 '-x+1/2, -y, z+1/2'
 
_cell_length_a                    12.6694(2)
_cell_length_b                    18.1472(4)
_cell_length_c                    18.8940(4)
_cell_angle_alpha                 90
_cell_angle_beta                  90
_cell_angle_gamma                 90
_cell_volume                      4344.00(15)
_cell_formula_units_Z             4
_cell_measurement_temperature     193(2)
_cell_measurement_reflns_used    9843
_cell_measurement_theta_min        2.49
_cell_measurement_theta_max       30.10
 
_exptl_crystal_description        'prism'
_exptl_crystal_colour             'colorless'
_exptl_crystal_density_meas       .
_exptl_crystal_density_method     .
_exptl_crystal_density_diffrn     1.351          
_exptl_crystal_F_000              1816
_exptl_transmission_factor_min    .
_exptl_transmission_factor_max    .
_exptl_crystal_size_max           0.20
_exptl_crystal_size_mid           0.17
_exptl_crystal_size_min           0.10
_exptl_absorpt_coefficient_mu     3.514
_shelx_estimated_absorpt_T_min    .
_shelx_estimated_absorpt_T_max    .
_exptl_absorpt_correction_type    multi-scan
_exptl_absorpt_correction_T_min   0.6011
_exptl_absorpt_correction_T_max   0.7461
_exptl_absorpt_process_details    
; 
 SADABS, Bruker (2006). APEX 2. Version 2.1. Bruker Analytical
 X-ray Solutions, Madison, Wisconsin, USA. 
; 
_exptl_absorpt_special_details    ?
_diffrn_ambient_temperature       193(2)
_diffrn_radiation_wavelength      0.71073
_diffrn_radiation_type            MoK\a
_diffrn_radiation_source          'fine-focus sealed tube' 
_diffrn_radiation_monochromator   graphite 
_diffrn_measurement_device_type  'Bruker APEX-II CCD'
_diffrn_measurement_method       '\f and \w scans'
_diffrn_reflns_number             48475
_diffrn_reflns_av_unetI/netI      0.0490
_diffrn_reflns_av_R_equivalents   0.0297
_diffrn_reflns_limit_h_min        -16
_diffrn_reflns_limit_h_max        18
_diffrn_reflns_limit_k_min        -25
_diffrn_reflns_limit_k_max        25
_diffrn_reflns_limit_l_min        -26
_diffrn_reflns_limit_l_max        21
_diffrn_reflns_theta_min          2.156
_diffrn_reflns_theta_max          30.543
_diffrn_reflns_theta_full         25.242
_diffrn_measured_fraction_theta_max   0.998
_diffrn_measured_fraction_theta_full  0.999
_diffrn_reflns_Laue_measured_fraction_max    0.998
_diffrn_reflns_Laue_measured_fraction_full   0.999
_diffrn_reflns_point_group_measured_fraction_max   0.996
_diffrn_reflns_point_group_measured_fraction_full  0.995
_reflns_number_total              13243
_reflns_number_gt                 12142
_reflns_threshold_expression      'I > 2\s(I)'
_reflns_Friedel_coverage          0.821
_reflns_Friedel_fraction_max      0.992
_reflns_Friedel_fraction_full     0.991
 
_reflns_special_details
;
 Reflections were merged by SHELXL according to the crystal
 class for the calculation of statistics and refinement.
 
 _reflns_Friedel_fraction is defined as the number of unique
 Friedel pairs measured divided by the number that would be
 possible theoretically, ignoring centric projections and
 systematic absences.
;
 
_computing_data_collection      'Bruker APEX2'
_computing_cell_refinement      'Bruker SAINT'
_computing_data_reduction       'Bruker SAINT A'  
_computing_structure_solution     'SHELXT 2014/5 (Sheldrick, 2014)'
_computing_structure_refinement 'SHELXL-2014/7 (Sheldrick, 2014)'
_computing_molecular_graphics     ?
_computing_publication_material   ?
_refine_special_details           ?
_refine_ls_structure_factor_coef  Fsqd
_refine_ls_matrix_type            full
_refine_ls_weighting_scheme       calc
_refine_ls_weighting_details
'w=1/[\s^2^(Fo^2^)] where P=(Fo^2^+2Fc^2^)/3'
_atom_sites_solution_primary      ?
_atom_sites_solution_secondary    ?
_atom_sites_solution_hydrogens    geom
_refine_ls_hydrogen_treatment     constr
_refine_ls_extinction_method      none
_refine_ls_extinction_coef        .
_refine_ls_abs_structure_details
;
 Flack x determined using 5062 quotients [(I+)-(I-)]/[(I+)+(I-)]
 (Parsons, Flack and Wagner, Acta Cryst. B69 (2013) 249-259).
;
_refine_ls_abs_structure_Flack    0.004(2)
_chemical_absolute_configuration  ?
_refine_ls_number_reflns          13243
_refine_ls_number_parameters      454
_refine_ls_number_restraints      0
_refine_ls_R_factor_all           0.0267
_refine_ls_R_factor_gt            0.0217
_refine_ls_wR_factor_ref          0.0404
_refine_ls_wR_factor_gt           0.0393
_refine_ls_goodness_of_fit_ref    0.862
_refine_ls_restrained_S_all       0.862
_refine_ls_shift/su_max           0.002
_refine_ls_shift/su_mean          0.000
 
loop_
 _atom_site_label
 _atom_site_type_symbol
 _atom_site_fract_x
 _atom_site_fract_y
 _atom_site_fract_z
 _atom_site_U_iso_or_equiv
 _atom_site_adp_type
 _atom_site_occupancy
 _atom_site_site_symmetry_order  
 _atom_site_calc_flag
 _atom_site_refinement_flags_posn
 _atom_site_refinement_flags_adp
 _atom_site_refinement_flags_occupancy
 _atom_site_disorder_assembly
 _atom_site_disorder_group
Au1 Au 0.73733(2) 0.35871(2) 0.96704(2) 0.02115(3) Uani 1 1 d . . . . .
Cl1 Cl 0.81872(6) 0.25660(4) 1.01396(5) 0.0385(2) Uani 1 1 d . . . . .
P1 P 0.63777(5) 0.45070(4) 0.92382(4) 0.01606(15) Uani 1 1 d . . . . .
C1 C 0.70270(19) 0.53120(14) 0.88273(14) 0.0135(5) Uani 1 1 d . . . . .
C2 C 0.6449(2) 0.59296(15) 0.85767(14) 0.0166(6) Uani 1 1 d . . . . .
C3 C 0.6925(2) 0.64183(19) 0.81086(15) 0.0244(6) Uani 1 1 d . . . . .
H1 H 0.6531 0.6826 0.7935 0.029 Uiso 1 1 calc R U . . .
C4 C 0.7958(2) 0.63249(19) 0.78903(17) 0.0306(7) Uani 1 1 d . . . . .
H2 H 0.8256 0.6647 0.7548 0.037 Uiso 1 1 calc R U . . .
C5 C 0.8548(2) 0.57644(17) 0.81725(16) 0.0245(6) Uani 1 1 d . . . . .
H3 H 0.9270 0.5719 0.8045 0.029 Uiso 1 1 calc R U . . .
C6 C 0.8107(2) 0.52598(15) 0.86439(15) 0.0163(6) Uani 1 1 d . . . . .
C7 C 0.88576(19) 0.47019(14) 0.89322(15) 0.0158(5) Uani 1 1 d . . . . .
C8 C 0.92135(19) 0.47561(15) 0.96276(16) 0.0197(5) Uani 1 1 d . . . . .
H24 H 0.8933 0.5126 0.9929 0.024 Uiso 1 1 calc R U . . .
C9 C 0.9981(2) 0.42712(17) 0.98860(15) 0.0217(6) Uani 1 1 d . . . . .
C10 C 1.0370(2) 0.37354(15) 0.94322(15) 0.0209(6) Uani 1 1 d . . . . .
H14 H 1.0890 0.3403 0.9603 0.025 Uiso 1 1 calc R U . . .
C11 C 1.00256(19) 0.36669(15) 0.87305(14) 0.0176(5) Uani 1 1 d . . . . .
C12 C 1.0477(2) 0.30592(16) 0.82653(16) 0.0211(6) Uani 1 1 d . . . . .
C13 C 0.9937(3) 0.3021(2) 0.7539(2) 0.0427(10) Uani 1 1 d . . . . .
H6 H 0.9176 0.2951 0.7603 0.064 Uiso 1 1 calc R U . . .
H5 H 1.0227 0.2607 0.7269 0.064 Uiso 1 1 calc R U . . .
H4 H 1.0063 0.3481 0.7281 0.064 Uiso 1 1 calc R U . . .
C14 C 1.1658(2) 0.3201(2) 0.8148(2) 0.0395(9) Uani 1 1 d . . . . .
H8 H 1.1751 0.3666 0.7892 0.059 Uiso 1 1 calc R U . . .
H9 H 1.1960 0.2797 0.7870 0.059 Uiso 1 1 calc R U . . .
H7 H 1.2016 0.3231 0.8606 0.059 Uiso 1 1 calc R U . . .
C15 C 1.0319(3) 0.23168(18) 0.86312(18) 0.0401(9) Uani 1 1 d . . . . .
H10 H 1.0707 0.2312 0.9080 0.060 Uiso 1 1 calc R U . . .
H12 H 1.0583 0.1922 0.8325 0.060 Uiso 1 1 calc R U . . .
H11 H 0.9566 0.2240 0.8724 0.060 Uiso 1 1 calc R U . . .
C16 C 0.9269(2) 0.41620(16) 0.84882(15) 0.0176(6) Uani 1 1 d . . . . .
H13 H 0.9029 0.4131 0.8013 0.021 Uiso 1 1 calc R U . . .
C17 C 1.0359(3) 0.43467(19) 1.06537(17) 0.0295(8) Uani 1 1 d . . . . .
C18 C 1.1075(3) 0.3708(2) 1.0870(2) 0.0598(12) Uani 1 1 d . . . . .
H16 H 1.0707 0.3240 1.0789 0.090 Uiso 1 1 calc R U . . .
H17 H 1.1254 0.3752 1.1372 0.090 Uiso 1 1 calc R U . . .
H15 H 1.1723 0.3721 1.0587 0.090 Uiso 1 1 calc R U . . .
C19 C 1.0973(3) 0.5069(2) 1.07254(19) 0.0407(9) Uani 1 1 d . . . . .
H20 H 1.1603 0.5050 1.0426 0.061 Uiso 1 1 calc R U . . .
H19 H 1.1183 0.5138 1.1220 0.061 Uiso 1 1 calc R U . . .
H18 H 1.0524 0.5480 1.0577 0.061 Uiso 1 1 calc R U . . .
C20 C 0.9416(3) 0.4353(3) 1.11530(17) 0.0508(11) Uani 1 1 d . . . . .
H22 H 0.8974 0.4784 1.1052 0.076 Uiso 1 1 calc R U . . .
H21 H 0.9665 0.4377 1.1643 0.076 Uiso 1 1 calc R U . . .
H23 H 0.9001 0.3903 1.1085 0.076 Uiso 1 1 calc R U . . .
C21 C 0.5341(2) 0.61327(15) 0.87816(14) 0.0169(6) Uani 1 1 d . . . . .
C22 C 0.5192(2) 0.66378(15) 0.93312(15) 0.0194(6) Uani 1 1 d . . . . .
H45 H 0.5788 0.6828 0.9576 0.023 Uiso 1 1 calc R U . . .
C23 C 0.4180(2) 0.68678(15) 0.95271(15) 0.0214(6) Uani 1 1 d . . . . .
C24 C 0.3335(2) 0.65723(15) 0.91539(15) 0.0223(6) Uani 1 1 d . . . . .
H35 H 0.2641 0.6715 0.9287 0.027 Uiso 1 1 calc R U . . .
C25 C 0.3450(2) 0.60798(15) 0.85974(15) 0.0186(6) Uani 1 1 d . . . . .
C26 C 0.4475(2) 0.58768(15) 0.84100(15) 0.0175(6) Uani 1 1 d . . . . .
H25 H 0.4579 0.5556 0.8019 0.021 Uiso 1 1 calc R U . . .
C27 C 0.2472(2) 0.57821(15) 0.82178(14) 0.0242(6) Uani 1 1 d . . . . .
C28 C 0.1879(3) 0.6421(2) 0.78606(19) 0.0420(8) Uani 1 1 d . . . . .
H26 H 0.1696 0.6793 0.8217 0.063 Uiso 1 1 calc R U . . .
H28 H 0.1233 0.6234 0.7640 0.063 Uiso 1 1 calc R U . . .
H27 H 0.2331 0.6645 0.7498 0.063 Uiso 1 1 calc R U . . .
C29 C 0.1746(3) 0.5407(2) 0.87539(19) 0.0410(9) Uani 1 1 d . . . . .
H30 H 0.2134 0.5017 0.9000 0.061 Uiso 1 1 calc R U . . .
H31 H 0.1139 0.5192 0.8507 0.061 Uiso 1 1 calc R U . . .
H29 H 0.1497 0.5771 0.9099 0.061 Uiso 1 1 calc R U . . .
C30 C 0.2755(3) 0.52129(18) 0.76515(16) 0.0337(7) Uani 1 1 d . . . . .
H33 H 0.3196 0.5445 0.7288 0.051 Uiso 1 1 calc R U . . .
H34 H 0.2107 0.5024 0.7433 0.051 Uiso 1 1 calc R U . . .
H32 H 0.3143 0.4805 0.7870 0.051 Uiso 1 1 calc R U . . .
C31 C 0.3967(2) 0.74245(18) 1.01230(16) 0.0274(7) Uani 1 1 d . . . . .
C32 C 0.3381(3) 0.80922(18) 0.98263(19) 0.0424(9) Uani 1 1 d . . . . .
H37 H 0.3824 0.8338 0.9472 0.064 Uiso 1 1 calc R U . . .
H36 H 0.3224 0.8437 1.0211 0.064 Uiso 1 1 calc R U . . .
H38 H 0.2721 0.7930 0.9605 0.064 Uiso 1 1 calc R U . . .
C33 C 0.3293(3) 0.7055(2) 1.06986(18) 0.0432(9) Uani 1 1 d . . . . .
H39 H 0.2605 0.6919 1.0500 0.065 Uiso 1 1 calc R U . . .
H41 H 0.3191 0.7398 1.1093 0.065 Uiso 1 1 calc R U . . .
H40 H 0.3652 0.6611 1.0870 0.065 Uiso 1 1 calc R U . . .
C34 C 0.4989(2) 0.7697(2) 1.04684(19) 0.0415(9) Uani 1 1 d . . . . .
H43 H 0.5380 0.7277 1.0661 0.062 Uiso 1 1 calc R U . . .
H42 H 0.4817 0.8041 1.0852 0.062 Uiso 1 1 calc R U . . .
H44 H 0.5423 0.7949 1.0114 0.062 Uiso 1 1 calc R U . . .
C35 C 0.5584(2) 0.41255(16) 0.85019(16) 0.0210(6) Uani 1 1 d . . . . .
H56 H 0.4961 0.4455 0.8426 0.025 Uiso 1 1 calc R U . . .
C36 C 0.5179(3) 0.33512(18) 0.86647(18) 0.0362(8) Uani 1 1 d . . . . .
H54 H 0.5783 0.3031 0.8790 0.043 Uiso 1 1 calc R U . . .
H55 H 0.4701 0.3373 0.9079 0.043 Uiso 1 1 calc R U . . .
C37 C 0.4590(3) 0.3013(2) 0.80410(19) 0.0408(9) Uani 1 1 d . . . . .
H53 H 0.4365 0.2506 0.8164 0.049 Uiso 1 1 calc R U . . .
H46 H 0.3949 0.3307 0.7940 0.049 Uiso 1 1 calc R U . . .
C38 C 0.5281(3) 0.2990(3) 0.7391(2) 0.0535(12) Uani 1 1 d . . . . .
H47 H 0.4878 0.2783 0.6988 0.064 Uiso 1 1 calc R U . . .
H48 H 0.5898 0.2668 0.7479 0.064 Uiso 1 1 calc R U . . .
C39 C 0.5653(4) 0.3767(3) 0.7210(2) 0.0700(15) Uani 1 1 d . . . . .
H49 H 0.6125 0.3747 0.6793 0.084 Uiso 1 1 calc R U . . .
H50 H 0.5036 0.4075 0.7086 0.084 Uiso 1 1 calc R U . . .
C40 C 0.6239(3) 0.4119(2) 0.78261(17) 0.0448(10) Uani 1 1 d . . . . .
H52 H 0.6429 0.4631 0.7699 0.054 Uiso 1 1 calc R U . . .
H51 H 0.6901 0.3844 0.7912 0.054 Uiso 1 1 calc R U . . .
C41 C 0.5549(2) 0.48771(16) 0.99590(15) 0.0215(6) Uani 1 1 d . . . . .
H67 H 0.5107 0.5287 0.9767 0.026 Uiso 1 1 calc R U . . .
C42 C 0.4822(2) 0.42975(17) 1.02853(18) 0.0297(7) Uani 1 1 d . . . . .
H65 H 0.4300 0.4135 0.9928 0.036 Uiso 1 1 calc R U . . .
H66 H 0.5244 0.3863 1.0429 0.036 Uiso 1 1 calc R U . . .
C43 C 0.4245(3) 0.4608(2) 1.0930(2) 0.0419(9) Uani 1 1 d . . . . .
H58 H 0.3764 0.5006 1.0776 0.050 Uiso 1 1 calc R U . . .
H57 H 0.3811 0.4214 1.1146 0.050 Uiso 1 1 calc R U . . .
C44 C 0.4999(3) 0.4907(2) 1.14765(18) 0.0429(9) Uani 1 1 d . . . . .
H59 H 0.5436 0.4500 1.1666 0.052 Uiso 1 1 calc R U . . .
H60 H 0.4595 0.5123 1.1874 0.052 Uiso 1 1 calc R U . . .
C45 C 0.5711(3) 0.5491(2) 1.11564(18) 0.0396(9) Uani 1 1 d . . . . .
H62 H 0.6224 0.5660 1.1517 0.048 Uiso 1 1 calc R U . . .
H61 H 0.5280 0.5921 1.1011 0.048 Uiso 1 1 calc R U . . .
C46 C 0.6307(2) 0.51927(19) 1.05141(17) 0.0328(8) Uani 1 1 d . . . . .
H64 H 0.6801 0.4802 1.0669 0.039 Uiso 1 1 calc R U . . .
H63 H 0.6728 0.5594 1.0299 0.039 Uiso 1 1 calc R U . . .
 
loop_
 _atom_site_aniso_label
 _atom_site_aniso_U_11
 _atom_site_aniso_U_22
 _atom_site_aniso_U_33
 _atom_site_aniso_U_23
 _atom_site_aniso_U_13
 _atom_site_aniso_U_12
Au1 0.02016(5) 0.01739(4) 0.02590(5) 0.00637(4) 0.00106(5) 0.00135(4)
Cl1 0.0326(4) 0.0273(4) 0.0557(6) 0.0208(4) -0.0027(4) 0.0084(3)
P1 0.0157(3) 0.0138(3) 0.0186(4) 0.0022(3) 0.0025(3) -0.0007(3)
C1 0.0140(12) 0.0140(12) 0.0124(13) -0.0014(10) 0.0003(10) -0.0015(9)
C2 0.0156(13) 0.0157(13) 0.0185(14) 0.0001(11) 0.0005(11) 0.0018(10)
C3 0.0232(13) 0.0192(13) 0.0310(16) 0.0101(15) 0.0057(12) 0.0043(13)
C4 0.0260(15) 0.0277(18) 0.0381(18) 0.0167(15) 0.0099(13) 0.0025(13)
C5 0.0154(14) 0.0232(15) 0.0348(18) 0.0092(14) 0.0088(12) 0.0020(11)
C6 0.0158(13) 0.0160(13) 0.0169(14) -0.0022(11) 0.0007(11) 0.0001(10)
C7 0.0111(12) 0.0162(13) 0.0200(15) 0.0013(11) 0.0002(11) -0.0024(10)
C8 0.0199(13) 0.0183(13) 0.0211(15) -0.0017(13) 0.0035(13) 0.0019(10)
C9 0.0242(15) 0.0204(14) 0.0205(15) 0.0011(12) -0.0032(11) -0.0005(12)
C10 0.0190(13) 0.0175(15) 0.0263(15) 0.0015(11) -0.0049(11) 0.0034(10)
C11 0.0155(12) 0.0133(13) 0.0240(14) -0.0005(12) 0.0022(10) 0.0003(10)
C12 0.0224(15) 0.0166(14) 0.0242(16) -0.0006(12) 0.0018(12) 0.0032(11)
C13 0.055(2) 0.038(2) 0.036(2) -0.0122(17) -0.0061(18) 0.0198(18)
C14 0.0287(18) 0.0330(19) 0.057(2) -0.0160(17) 0.0143(17) 0.0009(14)
C15 0.059(2) 0.0191(16) 0.042(2) -0.0008(15) 0.0166(19) 0.0033(16)
C16 0.0163(13) 0.0176(15) 0.0190(15) 0.0013(12) -0.0006(11) 0.0002(10)
C17 0.0374(19) 0.0279(18) 0.0233(17) -0.0030(14) -0.0110(14) 0.0051(14)
C18 0.096(3) 0.046(3) 0.037(2) -0.0070(19) -0.036(2) 0.026(2)
C19 0.048(2) 0.042(2) 0.032(2) -0.0060(17) -0.0168(17) -0.0028(17)
C20 0.066(3) 0.067(3) 0.0194(18) -0.0002(19) -0.0018(18) -0.009(2)
C21 0.0166(13) 0.0135(12) 0.0206(15) 0.0057(11) 0.0010(11) 0.0010(10)
C22 0.0178(14) 0.0174(13) 0.0229(15) -0.0016(11) -0.0022(12) 0.0024(10)
C23 0.0218(14) 0.0189(13) 0.0234(16) 0.0000(12) 0.0020(12) 0.0031(10)
C24 0.0139(12) 0.0271(16) 0.0257(16) -0.0029(12) 0.0023(11) 0.0043(10)
C25 0.0142(13) 0.0184(13) 0.0233(15) 0.0033(12) 0.0009(11) 0.0003(10)
C26 0.0190(13) 0.0158(13) 0.0178(14) 0.0018(11) 0.0027(11) 0.0024(10)
C27 0.0169(14) 0.0277(14) 0.0279(14) -0.0025(12) -0.0020(13) -0.0008(12)
C28 0.0342(17) 0.044(2) 0.048(2) -0.001(2) -0.0180(15) 0.0068(18)
C29 0.0302(18) 0.050(2) 0.043(2) -0.0021(18) 0.0055(16) -0.0155(16)
C30 0.0264(17) 0.0395(18) 0.0352(17) -0.0105(14) -0.0060(15) -0.0051(14)
C31 0.0263(16) 0.0272(16) 0.0288(18) -0.0105(13) 0.0006(13) 0.0061(12)
C32 0.049(2) 0.0300(18) 0.049(2) -0.0116(17) -0.0027(18) 0.0148(15)
C33 0.045(2) 0.051(2) 0.034(2) -0.0108(18) 0.0114(17) 0.0057(18)
C34 0.0370(19) 0.042(2) 0.045(2) -0.0235(18) -0.0032(17) 0.0022(15)
C35 0.0197(14) 0.0162(15) 0.0272(17) -0.0008(13) -0.0030(12) -0.0007(11)
C36 0.045(2) 0.0268(18) 0.037(2) -0.0021(15) 0.0025(16) -0.0170(15)
C37 0.042(2) 0.031(2) 0.049(2) -0.0065(18) -0.0040(18) -0.0182(16)
C38 0.064(3) 0.050(3) 0.047(3) -0.020(2) -0.006(2) -0.019(2)
C39 0.106(4) 0.073(3) 0.030(2) -0.011(2) -0.003(2) -0.052(3)
C40 0.063(3) 0.048(2) 0.0232(17) -0.0097(17) 0.0082(17) -0.034(2)
C41 0.0214(15) 0.0191(14) 0.0242(16) 0.0064(12) 0.0071(12) 0.0013(11)
C42 0.0321(15) 0.0286(16) 0.0285(17) 0.0028(16) 0.0127(16) -0.0077(12)
C43 0.038(2) 0.045(2) 0.043(2) 0.0048(18) 0.0234(18) -0.0057(16)
C44 0.055(2) 0.048(2) 0.0264(19) -0.0022(17) 0.0167(18) 0.0028(19)
C45 0.047(2) 0.042(2) 0.0293(19) -0.0116(16) 0.0144(17) -0.0035(17)
C46 0.0313(17) 0.0378(19) 0.0293(19) -0.0110(15) 0.0101(14) -0.0067(14)
 
_geom_special_details
;
 All esds (except the esd in the dihedral angle between two l.s. planes)
 are estimated using the full covariance matrix.  The cell esds are taken
 into account individually in the estimation of esds in distances, angles
 and torsion angles; correlations between esds in cell parameters are only
 used when they are defined by crystal symmetry.  An approximate (isotropic)
 treatment of cell esds is used for estimating esds involving l.s. planes.
;
 
loop_
 _geom_bond_atom_site_label_1
 _geom_bond_atom_site_label_2
 _geom_bond_distance
 _geom_bond_site_symmetry_2
 _geom_bond_publ_flag
Au1 P1 2.2460(7) . ?
Au1 Cl1 2.2984(7) . ?
P1 C41 1.846(3) . ?
P1 C1 1.848(3) . ?
P1 C35 1.851(3) . ?
C1 C6 1.415(4) . ?
C1 C2 1.420(4) . ?
C2 C3 1.390(4) . ?
C2 C21 1.502(4) . ?
C3 C4 1.383(4) . ?
C4 C5 1.371(4) . ?
C5 C6 1.394(4) . ?
C6 C7 1.492(4) . ?
C7 C16 1.391(4) . ?
C7 C8 1.392(4) . ?
C8 C9 1.399(4) . ?
C9 C10 1.387(4) . ?
C9 C17 1.534(4) . ?
C10 C11 1.401(4) . ?
C11 C16 1.392(4) . ?
C11 C12 1.522(4) . ?
C12 C15 1.527(4) . ?
C12 C13 1.535(5) . ?
C12 C14 1.534(4) . ?
C17 C20 1.522(5) . ?
C17 C18 1.528(5) . ?
C17 C19 1.529(5) . ?
C21 C26 1.383(4) . ?
C21 C22 1.398(4) . ?
C22 C23 1.398(4) . ?
C23 C24 1.390(4) . ?
C23 C31 1.537(4) . ?
C24 C25 1.388(4) . ?
C25 C26 1.395(4) . ?
C25 C27 1.530(4) . ?
C27 C29 1.529(4) . ?
C27 C30 1.530(4) . ?
C27 C28 1.538(4) . ?
C31 C32 1.527(4) . ?
C31 C33 1.537(5) . ?
C31 C34 1.532(4) . ?
C35 C40 1.523(4) . ?
C35 C36 1.527(4) . ?
C36 C37 1.524(4) . ?
C37 C38 1.509(5) . ?
C38 C39 1.527(6) . ?
C39 C40 1.520(5) . ?
C41 C42 1.528(4) . ?
C41 C46 1.533(4) . ?
C42 C43 1.528(4) . ?
C43 C44 1.508(5) . ?
C44 C45 1.518(5) . ?
C45 C46 1.528(4) . ?
 
loop_
 _geom_angle_atom_site_label_1
 _geom_angle_atom_site_label_2
 _geom_angle_atom_site_label_3
 _geom_angle
 _geom_angle_site_symmetry_1
 _geom_angle_site_symmetry_3
 _geom_angle_publ_flag
P1 Au1 Cl1 172.48(3) . . ?
C41 P1 C1 105.99(12) . . ?
C41 P1 C35 112.43(13) . . ?
C1 P1 C35 102.82(13) . . ?
C41 P1 Au1 108.75(10) . . ?
C1 P1 Au1 119.37(8) . . ?
C35 P1 Au1 107.49(10) . . ?
C6 C1 C2 118.0(2) . . ?
C6 C1 P1 118.7(2) . . ?
C2 C1 P1 122.30(19) . . ?
C3 C2 C1 119.5(2) . . ?
C3 C2 C21 114.4(2) . . ?
C1 C2 C21 126.1(2) . . ?
C4 C3 C2 121.5(3) . . ?
C5 C4 C3 119.4(3) . . ?
C4 C5 C6 121.1(3) . . ?
C5 C6 C1 120.0(3) . . ?
C5 C6 C7 115.1(2) . . ?
C1 C6 C7 124.9(3) . . ?
C16 C7 C8 119.8(2) . . ?
C16 C7 C6 119.8(2) . . ?
C8 C7 C6 120.2(2) . . ?
C7 C8 C9 120.7(3) . . ?
C10 C9 C8 118.2(3) . . ?
C10 C9 C17 122.4(3) . . ?
C8 C9 C17 119.4(3) . . ?
C9 C10 C11 122.4(3) . . ?
C16 C11 C10 117.9(3) . . ?
C16 C11 C12 122.5(3) . . ?
C10 C11 C12 119.6(2) . . ?
C11 C12 C15 109.2(2) . . ?
C11 C12 C13 112.4(2) . . ?
C15 C12 C13 107.9(3) . . ?
C11 C12 C14 109.2(2) . . ?
C15 C12 C14 110.0(3) . . ?
C13 C12 C14 108.2(3) . . ?
C7 C16 C11 121.0(3) . . ?
C20 C17 C18 107.9(3) . . ?
C20 C17 C19 109.7(3) . . ?
C18 C17 C19 108.9(3) . . ?
C20 C17 C9 110.0(3) . . ?
C18 C17 C9 111.7(3) . . ?
C19 C17 C9 108.6(3) . . ?
C26 C21 C22 119.3(2) . . ?
C26 C21 C2 121.9(2) . . ?
C22 C21 C2 118.6(2) . . ?
C21 C22 C23 121.1(3) . . ?
C24 C23 C22 117.2(3) . . ?
C24 C23 C31 119.3(2) . . ?
C22 C23 C31 123.5(3) . . ?
C25 C24 C23 123.5(2) . . ?
C24 C25 C26 117.4(3) . . ?
C24 C25 C27 119.8(2) . . ?
C26 C25 C27 122.8(2) . . ?
C21 C26 C25 121.4(3) . . ?
C29 C27 C30 107.7(3) . . ?
C29 C27 C25 109.5(2) . . ?
C30 C27 C25 112.1(2) . . ?
C29 C27 C28 109.4(3) . . ?
C30 C27 C28 108.5(2) . . ?
C25 C27 C28 109.6(2) . . ?
C32 C31 C33 109.6(3) . . ?
C32 C31 C23 109.8(3) . . ?
C33 C31 C23 109.2(3) . . ?
C32 C31 C34 108.1(3) . . ?
C33 C31 C34 108.0(3) . . ?
C23 C31 C34 112.1(2) . . ?
C40 C35 C36 110.2(3) . . ?
C40 C35 P1 109.7(2) . . ?
C36 C35 P1 112.0(2) . . ?
C37 C36 C35 112.3(3) . . ?
C38 C37 C36 110.9(3) . . ?
C37 C38 C39 109.6(4) . . ?
C40 C39 C38 111.6(4) . . ?
C39 C40 C35 112.3(3) . . ?
C42 C41 C46 111.0(3) . . ?
C42 C41 P1 113.0(2) . . ?
C46 C41 P1 106.55(19) . . ?
C43 C42 C41 110.9(3) . . ?
C44 C43 C42 112.0(3) . . ?
C43 C44 C45 110.8(3) . . ?
C44 C45 C46 111.2(3) . . ?
C45 C46 C41 111.5(3) . . ?
 
loop_
 _geom_torsion_atom_site_label_1
 _geom_torsion_atom_site_label_2
 _geom_torsion_atom_site_label_3
 _geom_torsion_atom_site_label_4
 _geom_torsion
 _geom_torsion_site_symmetry_1
 _geom_torsion_site_symmetry_2
 _geom_torsion_site_symmetry_3
 _geom_torsion_site_symmetry_4
 _geom_torsion_publ_flag
C41 P1 C1 C6 137.6(2) . . . . ?
C35 P1 C1 C6 -104.2(2) . . . . ?
Au1 P1 C1 C6 14.6(2) . . . . ?
C41 P1 C1 C2 -53.6(3) . . . . ?
C35 P1 C1 C2 64.5(2) . . . . ?
Au1 P1 C1 C2 -176.67(18) . . . . ?
C6 C1 C2 C3 6.3(4) . . . . ?
P1 C1 C2 C3 -162.6(2) . . . . ?
C6 C1 C2 C21 -172.2(3) . . . . ?
P1 C1 C2 C21 19.0(4) . . . . ?
C1 C2 C3 C4 -1.2(5) . . . . ?
C21 C2 C3 C4 177.4(3) . . . . ?
C2 C3 C4 C5 -3.9(5) . . . . ?
C3 C4 C5 C6 3.9(5) . . . . ?
C4 C5 C6 C1 1.3(5) . . . . ?
C4 C5 C6 C7 -177.3(3) . . . . ?
C2 C1 C6 C5 -6.4(4) . . . . ?
P1 C1 C6 C5 162.9(2) . . . . ?
C2 C1 C6 C7 172.1(2) . . . . ?
P1 C1 C6 C7 -18.6(4) . . . . ?
C5 C6 C7 C16 -68.9(3) . . . . ?
C1 C6 C7 C16 112.5(3) . . . . ?
C5 C6 C7 C8 105.8(3) . . . . ?
C1 C6 C7 C8 -72.7(4) . . . . ?
C16 C7 C8 C9 -0.1(4) . . . . ?
C6 C7 C8 C9 -174.8(2) . . . . ?
C7 C8 C9 C10 -0.3(4) . . . . ?
C7 C8 C9 C17 179.8(3) . . . . ?
C8 C9 C10 C11 0.2(4) . . . . ?
C17 C9 C10 C11 -179.9(3) . . . . ?
C9 C10 C11 C16 0.3(4) . . . . ?
C9 C10 C11 C12 -179.2(3) . . . . ?
C16 C11 C12 C15 -124.5(3) . . . . ?
C10 C11 C12 C15 55.0(4) . . . . ?
C16 C11 C12 C13 -4.9(4) . . . . ?
C10 C11 C12 C13 174.6(3) . . . . ?
C16 C11 C12 C14 115.2(3) . . . . ?
C10 C11 C12 C14 -65.3(4) . . . . ?
C8 C7 C16 C11 0.7(4) . . . . ?
C6 C7 C16 C11 175.5(2) . . . . ?
C10 C11 C16 C7 -0.8(4) . . . . ?
C12 C11 C16 C7 178.7(3) . . . . ?
C10 C9 C17 C20 -127.7(3) . . . . ?
C8 C9 C17 C20 52.2(4) . . . . ?
C10 C9 C17 C18 -7.9(4) . . . . ?
C8 C9 C17 C18 171.9(3) . . . . ?
C10 C9 C17 C19 112.3(3) . . . . ?
C8 C9 C17 C19 -67.9(4) . . . . ?
C3 C2 C21 C26 91.3(3) . . . . ?
C1 C2 C21 C26 -90.2(4) . . . . ?
C3 C2 C21 C22 -83.9(3) . . . . ?
C1 C2 C21 C22 94.6(3) . . . . ?
C26 C21 C22 C23 2.3(4) . . . . ?
C2 C21 C22 C23 177.6(3) . . . . ?
C21 C22 C23 C24 0.1(4) . . . . ?
C21 C22 C23 C31 -179.6(3) . . . . ?
C22 C23 C24 C25 -1.3(4) . . . . ?
C31 C23 C24 C25 178.5(3) . . . . ?
C23 C24 C25 C26 0.0(4) . . . . ?
C23 C24 C25 C27 179.9(3) . . . . ?
C22 C21 C26 C25 -3.7(4) . . . . ?
C2 C21 C26 C25 -178.8(2) . . . . ?
C24 C25 C26 C21 2.5(4) . . . . ?
C27 C25 C26 C21 -177.4(3) . . . . ?
C24 C25 C27 C29 -57.0(4) . . . . ?
C26 C25 C27 C29 122.9(3) . . . . ?
C24 C25 C27 C30 -176.5(3) . . . . ?
C26 C25 C27 C30 3.4(4) . . . . ?
C24 C25 C27 C28 63.0(3) . . . . ?
C26 C25 C27 C28 -117.1(3) . . . . ?
C24 C23 C31 C32 -59.2(4) . . . . ?
C22 C23 C31 C32 120.5(3) . . . . ?
C24 C23 C31 C33 61.0(4) . . . . ?
C22 C23 C31 C33 -119.3(3) . . . . ?
C24 C23 C31 C34 -179.3(3) . . . . ?
C22 C23 C31 C34 0.4(4) . . . . ?
C41 P1 C35 C40 157.3(2) . . . . ?
C1 P1 C35 C40 43.7(3) . . . . ?
Au1 P1 C35 C40 -83.1(2) . . . . ?
C41 P1 C35 C36 -80.1(2) . . . . ?
C1 P1 C35 C36 166.4(2) . . . . ?
Au1 P1 C35 C36 39.6(2) . . . . ?
C40 C35 C36 C37 -53.6(4) . . . . ?
P1 C35 C36 C37 -176.0(2) . . . . ?
C35 C36 C37 C38 57.1(4) . . . . ?
C36 C37 C38 C39 -57.6(5) . . . . ?
C37 C38 C39 C40 57.2(5) . . . . ?
C38 C39 C40 C35 -55.5(5) . . . . ?
C36 C35 C40 C39 52.7(5) . . . . ?
P1 C35 C40 C39 176.5(3) . . . . ?
C1 P1 C41 C42 171.2(2) . . . . ?
C35 P1 C41 C42 59.6(3) . . . . ?
Au1 P1 C41 C42 -59.3(2) . . . . ?
C1 P1 C41 C46 -66.7(2) . . . . ?
C35 P1 C41 C46 -178.2(2) . . . . ?
Au1 P1 C41 C46 62.8(2) . . . . ?
C46 C41 C42 C43 54.1(3) . . . . ?
P1 C41 C42 C43 173.7(2) . . . . ?
C41 C42 C43 C44 -55.8(4) . . . . ?
C42 C43 C44 C45 56.5(4) . . . . ?
C43 C44 C45 C46 -56.0(4) . . . . ?
C44 C45 C46 C41 55.3(4) . . . . ?
C42 C41 C46 C45 -54.4(4) . . . . ?
P1 C41 C46 C45 -177.8(2) . . . . ?
 
_refine_diff_density_max    0.849
_refine_diff_density_min   -0.466
_refine_diff_density_rms    0.065

_shelx_res_file
;

    jcm4319a.res created by SHELXL-2014/7


TITL jcm4319a_0m in P2(1)2(1)2(1)
CELL 0.71073 12.6694 18.1472 18.8940 90.000 90.000 90.000
ZERR 4.00 0.0002 0.0004 0.0004 0.000 0.000 0.000
LATT -1
SYMM x+1/2, -y+1/2, -z
SYMM -x, y+1/2, -z+1/2
SYMM -x+1/2, -y, z+1/2
SFAC C H P CL AU
UNIT 184 268 4 4 4
TEMP -80
ACTA
L.S. 24
FMAP 2
CONF
omit    -6   1   2   !     858.75       1925.22      17.43       0.117       2.0
omit     1   0   1   !     568.89        977.64      12.41       0.083      10.5
omit     0   1   1   !   32143.53      59203.48       9.80       0.648      13.0

WGHT    0.000000
FVAR       0.08594
AU1   5    0.737330    0.358710    0.967040    11.00000    0.02016    0.01739 =
         0.02590    0.00637    0.00106    0.00135
CL1   4    0.818723    0.256604    1.013961    11.00000    0.03260    0.02734 =
         0.05566    0.02076   -0.00274    0.00840
P1    3    0.637771    0.450697    0.923823    11.00000    0.01572    0.01382 =
         0.01865    0.00221    0.00253   -0.00066
C1    1    0.702700    0.531202    0.882727    11.00000    0.01403    0.01398 =
         0.01242   -0.00137    0.00033   -0.00147
C2    1    0.644883    0.592955    0.857672    11.00000    0.01559    0.01566 =
         0.01852    0.00009    0.00053    0.00183
C3    1    0.692451    0.641830    0.810858    11.00000    0.02318    0.01916 =
         0.03100    0.01006    0.00566    0.00426
AFIX  43
H1    2    0.653108    0.682555    0.793476    11.00000   -1.20000
AFIX   0
C4    1    0.795756    0.632493    0.789029    11.00000    0.02601    0.02771 =
         0.03805    0.01672    0.00993    0.00246
AFIX  43
H2    2    0.825551    0.664658    0.754757    11.00000   -1.20000
AFIX   0
C5    1    0.854819    0.576443    0.817247    11.00000    0.01543    0.02317 =
         0.03480    0.00915    0.00882    0.00197
AFIX  43
H3    2    0.927044    0.571900    0.804459    11.00000   -1.20000
AFIX   0
C6    1    0.810743    0.525985    0.864391    11.00000    0.01580    0.01602 =
         0.01693   -0.00218    0.00075    0.00015
C7    1    0.885756    0.470193    0.893223    11.00000    0.01112    0.01624 =
         0.02001    0.00129    0.00016   -0.00243
C8    1    0.921345    0.475609    0.962757    11.00000    0.01988    0.01829 =
         0.02105   -0.00169    0.00353    0.00193
AFIX  43
H24   2    0.893250    0.512593    0.992947    11.00000   -1.20000
AFIX   0
C9    1    0.998073    0.427122    0.988603    11.00000    0.02420    0.02043 =
         0.02050    0.00110   -0.00316   -0.00047
C10   1    1.037013    0.373536    0.943224    11.00000    0.01897    0.01748 =
         0.02627    0.00146   -0.00486    0.00343
AFIX  43
H14   2    1.088952    0.340252    0.960347    11.00000   -1.20000
AFIX   0
C11   1    1.002556    0.366687    0.873045    11.00000    0.01546    0.01333 =
         0.02404   -0.00049    0.00217    0.00034
C12   1    1.047692    0.305916    0.826528    11.00000    0.02245    0.01658 =
         0.02418   -0.00058    0.00180    0.00317
C13   1    0.993695    0.302122    0.753877    11.00000    0.05456    0.03754 =
         0.03597   -0.01216   -0.00606    0.01978
AFIX 137
H6    2    0.917603    0.295095    0.760308    11.00000   -1.50000
H5    2    1.022673    0.260706    0.726851    11.00000   -1.50000
H4    2    1.006341    0.348143    0.728097    11.00000   -1.50000
AFIX   0
C14   1    1.165779    0.320113    0.814767    11.00000    0.02868    0.03297 =
         0.05672   -0.01600    0.01429    0.00093
AFIX 137
H8    2    1.175077    0.366629    0.789166    11.00000   -1.50000
H9    2    1.196038    0.279695    0.786989    11.00000   -1.50000
H7    2    1.201649    0.323084    0.860632    11.00000   -1.50000
AFIX   0
C15   1    1.031908    0.231676    0.863120    11.00000    0.05895    0.01913 =
         0.04211   -0.00079    0.01655    0.00330
AFIX 137
H10   2    1.070717    0.231217    0.907985    11.00000   -1.50000
H12   2    1.058291    0.192173    0.832497    11.00000   -1.50000
H11   2    0.956589    0.224006    0.872353    11.00000   -1.50000
AFIX   0
C16   1    0.926871    0.416203    0.848824    11.00000    0.01634    0.01756 =
         0.01904    0.00134   -0.00060    0.00018
AFIX  43
H13   2    0.902929    0.413091    0.801270    11.00000   -1.20000
AFIX   0
C17   1    1.035888    0.434666    1.065367    11.00000    0.03742    0.02793 =
         0.02326   -0.00300   -0.01101    0.00513
C18   1    1.107495    0.370769    1.086971    11.00000    0.09631    0.04645 =
         0.03651   -0.00701   -0.03594    0.02648
AFIX 137
H16   2    1.070748    0.324006    1.078859    11.00000   -1.50000
H17   2    1.125385    0.375250    1.137249    11.00000   -1.50000
H15   2    1.172284    0.372065    1.058663    11.00000   -1.50000
AFIX   0
C19   1    1.097266    0.506853    1.072541    11.00000    0.04838    0.04153 =
         0.03221   -0.00598   -0.01684   -0.00278
AFIX 137
H20   2    1.160335    0.504961    1.042566    11.00000   -1.50000
H19   2    1.118345    0.513806    1.121997    11.00000   -1.50000
H18   2    1.052445    0.548048    1.057656    11.00000   -1.50000
AFIX   0
C20   1    0.941587    0.435348    1.115305    11.00000    0.06649    0.06661 =
         0.01941   -0.00021   -0.00181   -0.00895
AFIX 137
H22   2    0.897450    0.478426    1.105184    11.00000   -1.50000
H21   2    0.966528    0.437728    1.164350    11.00000   -1.50000
H23   2    0.900081    0.390328    1.108527    11.00000   -1.50000
AFIX   0
C21   1    0.534096    0.613268    0.878163    11.00000    0.01659    0.01355 =
         0.02063    0.00570    0.00103    0.00102
C22   1    0.519190    0.663785    0.933124    11.00000    0.01779    0.01743 =
         0.02289   -0.00157   -0.00220    0.00239
AFIX  43
H45   2    0.578794    0.682798    0.957562    11.00000   -1.20000
AFIX   0
C23   1    0.418025    0.686776    0.952707    11.00000    0.02178    0.01895 =
         0.02338    0.00002    0.00201    0.00309
C24   1    0.333476    0.657233    0.915388    11.00000    0.01391    0.02714 =
         0.02572   -0.00292    0.00231    0.00429
AFIX  43
H35   2    0.264114    0.671516    0.928681    11.00000   -1.20000
AFIX   0
C25   1    0.345019    0.607980    0.859742    11.00000    0.01416    0.01837 =
         0.02333    0.00328    0.00092    0.00035
C26   1    0.447455    0.587685    0.841002    11.00000    0.01896    0.01576 =
         0.01778    0.00184    0.00273    0.00237
AFIX  43
H25   2    0.457946    0.555613    0.801890    11.00000   -1.20000
AFIX   0
C27   1    0.247226    0.578207    0.821778    11.00000    0.01686    0.02769 =
         0.02794   -0.00255   -0.00199   -0.00076
C28   1    0.187921    0.642142    0.786063    11.00000    0.03419    0.04390 =
         0.04798   -0.00083   -0.01796    0.00678
AFIX 137
H26   2    0.169627    0.679289    0.821656    11.00000   -1.50000
H28   2    0.123287    0.623407    0.763969    11.00000   -1.50000
H27   2    0.233065    0.664464    0.749809    11.00000   -1.50000
AFIX   0
C29   1    0.174557    0.540685    0.875388    11.00000    0.03021    0.04955 =
         0.04314   -0.00213    0.00550   -0.01548
AFIX 137
H30   2    0.213449    0.501661    0.899992    11.00000   -1.50000
H31   2    0.113900    0.519232    0.850662    11.00000   -1.50000
H29   2    0.149740    0.577111    0.909876    11.00000   -1.50000
AFIX   0
C30   1    0.275534    0.521292    0.765146    11.00000    0.02644    0.03954 =
         0.03519   -0.01054   -0.00601   -0.00512
AFIX 137
H33   2    0.319642    0.544494    0.728829    11.00000   -1.50000
H34   2    0.210750    0.502436    0.743347    11.00000   -1.50000
H32   2    0.314345    0.480485    0.786983    11.00000   -1.50000
AFIX   0
C31   1    0.396692    0.742445    1.012301    11.00000    0.02633    0.02720 =
         0.02876   -0.01047    0.00059    0.00609
C32   1    0.338141    0.809224    0.982629    11.00000    0.04881    0.02997 =
         0.04851   -0.01156   -0.00268    0.01483
AFIX 137
H37   2    0.382389    0.833764    0.947210    11.00000   -1.50000
H36   2    0.322353    0.843706    1.021118    11.00000   -1.50000
H38   2    0.272115    0.793049    0.960521    11.00000   -1.50000
AFIX   0
C33   1    0.329271    0.705486    1.069860    11.00000    0.04501    0.05080 =
         0.03383   -0.01082    0.01139    0.00574
AFIX 137
H39   2    0.260481    0.691929    1.050034    11.00000   -1.50000
H41   2    0.319096    0.739846    1.109290    11.00000   -1.50000
H40   2    0.365244    0.661116    1.086959    11.00000   -1.50000
AFIX   0
C34   1    0.498876    0.769736    1.046842    11.00000    0.03697    0.04222 =
         0.04524   -0.02354   -0.00323    0.00216
AFIX 137
H43   2    0.537966    0.727668    1.066094    11.00000   -1.50000
H42   2    0.481746    0.804099    1.085169    11.00000   -1.50000
H44   2    0.542279    0.794897    1.011356    11.00000   -1.50000
AFIX   0
C35   1    0.558353    0.412551    0.850189    11.00000    0.01969    0.01621 =
         0.02724   -0.00083   -0.00303   -0.00073
AFIX  13
H56   2    0.496086    0.445469    0.842557    11.00000   -1.20000
AFIX   0
C36   1    0.517872    0.335119    0.866470    11.00000    0.04499    0.02679 =
         0.03687   -0.00212    0.00254   -0.01704
AFIX  23
H54   2    0.578338    0.303138    0.879040    11.00000   -1.20000
H55   2    0.470103    0.337291    0.907883    11.00000   -1.20000
AFIX   0
C37   1    0.458984    0.301252    0.804103    11.00000    0.04231    0.03099 =
         0.04916   -0.00653   -0.00397   -0.01825
AFIX  23
H53   2    0.436484    0.250613    0.816442    11.00000   -1.20000
H46   2    0.394924    0.330663    0.793986    11.00000   -1.20000
AFIX   0
C38   1    0.528071    0.298964    0.739086    11.00000    0.06367    0.05013 =
         0.04668   -0.02010   -0.00608   -0.01918
AFIX  23
H47   2    0.487848    0.278285    0.698792    11.00000   -1.20000
H48   2    0.589825    0.266817    0.747887    11.00000   -1.20000
AFIX   0
C39   1    0.565330    0.376735    0.721047    11.00000    0.10629    0.07318 =
         0.03046   -0.01052   -0.00267   -0.05211
AFIX  23
H49   2    0.612478    0.374739    0.679307    11.00000   -1.20000
H50   2    0.503564    0.407536    0.708598    11.00000   -1.20000
AFIX   0
C40   1    0.623869    0.411888    0.782609    11.00000    0.06304    0.04803 =
         0.02319   -0.00970    0.00819   -0.03398
AFIX  23
H52   2    0.642901    0.463128    0.769940    11.00000   -1.20000
H51   2    0.690115    0.384383    0.791233    11.00000   -1.20000
AFIX   0
C41   1    0.554949    0.487712    0.995901    11.00000    0.02136    0.01910 =
         0.02416    0.00644    0.00714    0.00134
AFIX  13
H67   2    0.510735    0.528734    0.976669    11.00000   -1.20000
AFIX   0
C42   1    0.482230    0.429753    1.028534    11.00000    0.03206    0.02855 =
         0.02847    0.00278    0.01273   -0.00771
AFIX  23
H65   2    0.430013    0.413485    0.992822    11.00000   -1.20000
H66   2    0.524395    0.386321    1.042883    11.00000   -1.20000
AFIX   0
C43   1    0.424489    0.460755    1.093000    11.00000    0.03795    0.04493 =
         0.04289    0.00482    0.02338   -0.00573
AFIX  23
H58   2    0.376362    0.500615    1.077563    11.00000   -1.20000
H57   2    0.381120    0.421362    1.114638    11.00000   -1.20000
AFIX   0
C44   1    0.499940    0.490675    1.147649    11.00000    0.05463    0.04778 =
         0.02635   -0.00222    0.01667    0.00280
AFIX  23
H59   2    0.543613    0.449975    1.166615    11.00000   -1.20000
H60   2    0.459472    0.512255    1.187393    11.00000   -1.20000
AFIX   0
C45   1    0.571147    0.549142    1.115636    11.00000    0.04732    0.04225 =
         0.02927   -0.01163    0.01438   -0.00351
AFIX  23
H62   2    0.622438    0.566015    1.151691    11.00000   -1.20000
H61   2    0.528023    0.592063    1.101149    11.00000   -1.20000
AFIX   0
C46   1    0.630700    0.519269    1.051411    11.00000    0.03132    0.03778 =
         0.02930   -0.01101    0.01008   -0.00674
AFIX  23
H64   2    0.680087    0.480202    1.066930    11.00000   -1.20000
H63   2    0.672757    0.559415    1.029885    11.00000   -1.20000
AFIX   0
HKLF 4 1 1 0 0 0 1 0 0 0 1

REM  jcm4319a_0m in P2(1)2(1)2(1)
REM R1 =  0.0217 for   12142 Fo > 4sig(Fo)  and  0.0267 for all   13243 data
REM    454 parameters refined using      0 restraints

END

WGHT      0.0000      0.0000

REM Highest difference peak  0.849,  deepest hole -0.466,  1-sigma level  0.065
Q1    1   0.7813  0.3565  0.9280  11.00000  0.05    0.54
Q2    1   0.8150  0.2428  0.9752  11.00000  0.05    0.42
Q3    1   0.6771  0.3621  0.9414  11.00000  0.05    0.40
Q4    1   0.8090  0.2496  1.0355  11.00000  0.05    0.40
Q5    1   0.7775  0.3625  1.0101  11.00000  0.05    0.39
Q6    1   0.6827  0.3592  0.9998  11.00000  0.05    0.36
Q7    1   0.7371  0.3532  1.0211  11.00000  0.05    0.34
Q8    1   0.7263  0.3789  1.0139  11.00000  0.05    0.32
Q9    1   0.8512  0.2718  1.0240  11.00000  0.05    0.32
Q10   1   0.5861  0.4604  0.9546  11.00000  0.05    0.32
Q11   1   0.7645  0.4034  0.9411  11.00000  0.05    0.31
Q12   1   0.5996  0.3405  0.7222  11.00000  0.05    0.30
Q13   1   0.5360  0.3777  0.7245  11.00000  0.05    0.30
Q14   1   0.7759  0.2623  0.9969  11.00000  0.05    0.29
Q15   1   0.6464  0.3762  0.7877  11.00000  0.05    0.29
Q16   1   0.3761  0.6800  0.9235  11.00000  0.05    0.29
Q17   1   0.6046  0.4010  0.8306  11.00000  0.05    0.28
Q18   1   0.5354  0.3438  0.7290  11.00000  0.05    0.27
Q19   1   0.7346  0.6371  0.7956  11.00000  0.05    0.27
Q20   1   0.7565  0.5320  0.8684  11.00000  0.05    0.26
;
_shelx_res_checksum   41718

_shelx_hkl_file
;
   1   0   0    0.08    0.06
   1   0   0   -0.06    0.02
   1   0   0   -0.06    0.02
  -1   0   0    0.05    0.05
  -1   0   0    0.08    0.05
  -1   0   0    0.02    0.05
  -1   0   0    0.10    0.07
  -1   0   0   -0.02    0.03
  -2   0   0   26.62    1.53
  -2   0   0   27.01    1.73
  -2   0   0   26.13    1.72
  -2   0   0   27.29    1.56
   2   0   0   26.79    1.56
   2   0   0   23.11    1.51
  -2   0   0   26.63    1.56
  -3   0   0    0.18    0.14
  -3   0   0    0.12    0.14
   3   0   0    0.51    0.23
   3   0   0    0.07    0.20
  -3   0   0    0.10    0.20
   3   0   0    0.23    0.20
   3   0   0    0.07    0.16
  -3   0   0    0.02    0.23
   4   0   0  434.86   23.27
   4   0   0  441.18   26.51
   4   0   0  424.94   23.28
  -4   0   0  417.96   23.26
  -4   0   0  440.18   26.44
   4   0   0  419.38   22.72
  -4   0   0  430.91   26.43
  -5   0   0   -0.07    0.18
   5   0   0    0.05    0.34
  -5   0   0   -0.33    0.29
  -5   0   0    0.02    0.18
   5   0   0    0.15    0.28
  -6   0   0   45.17    2.76
   6   0   0   43.05    3.11
  -6   0   0   45.55    2.92
   6   0   0   45.94    2.83
  -6   0   0   45.78    2.92
   7   0   0    0.15    0.47
   7   0   0    0.13    0.41
  -7   0   0    0.17    0.19
  -7   0   0   -0.21    0.17
  -7   0   0    0.35    0.39
   8   0   0   99.07    5.90
  -8   0   0  102.45    5.79
   8   0   0   98.73    6.62
   9   0   0    0.41    0.68
  -9   0   0    0.94    0.54
 -10   0   0  120.02    6.79
  10   0   0  113.20    6.96
 -11   0   0   -0.11    0.59
  11   0   0   -0.03    0.84
  12   0   0   54.32    3.88
  13   0   0   -0.31    0.93
  14   0   0   14.32    2.06
  15   0   0   -0.69    1.08
  16   0   0   14.00    2.25
  17   0   0    0.37    1.41
  18   0   0    2.63    1.73
   0   1   0    0.07    0.04
   0   1   0    0.06    0.04
   2   1   0  164.83    8.79
  -2   1   0  158.25    8.57
  -2  -1   0  157.69   10.01
  -2  -1   0  164.91    8.80
  -2   1   0  162.56    8.77
   2  -1   0  163.44    8.57
   2   1   0  155.94    8.80
  -2   1   0  165.60    9.94
  -2  -1   0  161.68    8.80
   2  -1   0  160.55    8.77
  -3   1   0   27.15    1.72
  -3  -1   0   26.63    1.80
   3  -1   0   27.21    1.62
   3   1   0   26.17    1.65
  -3  -1   0   27.66    1.64
   3  -1   0   25.98    1.77
   3   1   0   27.05    1.63
  -3   1   0   27.92    1.59
  -3   1   0   26.24    1.58
   3  -1   0   26.05    1.60
  -3  -1   0   26.78    1.79
   3  -1   0   26.68    1.57
  -3   1   0   26.72    1.71
  -4   1   0    4.09    0.51
   4   1   0    3.98    0.55
  -4  -1   0    4.46    0.47
   4  -1   0    4.51    0.51
  -4   1   0    3.88    0.37
  -4  -1   0    3.95    0.47
  -4   1   0    3.89    0.36
   4  -1   0    4.19    0.52
  -4   1   0    3.73    0.46
   4   1   0    3.33    0.51
  -4  -1   0    3.94    0.52
  -5   1   0   77.47    4.85
  -5   1   0   79.06    4.85
   5  -1   0   78.24    4.36
  -5  -1   0   77.75    4.96
   5   1   0   79.96    4.52
  -5  -1   0   78.21    4.96
  -5   1   0   78.48    4.42
  -5   1   0   74.67    4.36
   5  -1   0   78.08    4.48
   5  -1   0   78.48    5.02
  -5  -1   0   76.13    4.48
  -6  -1   0   24.70    1.78
  -6   1   0   24.87    1.71
  -6   1   0   26.16    1.70
  -6  -1   0   26.42    1.80
   6  -1   0   24.79    1.78
  -6  -1   0   27.25    1.78
   6  -1   0   26.39    1.92
   6   1   0   24.16    1.80
   7  -1   0   98.99    5.68
  -7  -1   0   98.91    6.17
  -7  -1   0   99.88    6.17
  -7  -1   0   96.67    5.64
  -7   1   0   95.87    5.57
   7   1   0  100.02    5.73
   7  -1   0   92.42    6.34
  -8  -1   0   36.01    2.41
  -8  -1   0   37.09    2.41
   8  -1   0   34.69    2.51
  -8   1   0   39.53    2.41
  -8  -1   0   35.26    2.44
   8   1   0   37.20    2.56
   8  -1   0   35.45    2.72
  -9  -1   0   61.85    3.86
  -9   1   0   64.42    3.80
   9   1   0   61.97    3.99
   9  -1   0   63.63    3.96
   9  -1   0   59.01    4.36
  10  -1   0   83.83    5.20
 -10   1   0   85.06    4.99
  10  -1   0   80.78    5.77
 -10  -1   0   83.72    5.05
  10   1   0   84.72    5.25
  11   1   0   17.65    1.96
 -11   1   0   16.18    1.55
 -11  -1   0   17.41    1.64
  11  -1   0   16.34    1.85
  12   1   0   89.87    5.84
  12  -1   0   92.13    5.82
  13  -1   0    0.71    1.07
  13   1   0    0.46    1.04
  14   1   0   51.10    4.14
  14  -1   0   55.61    4.10
  15  -1   0    1.00    1.25
  15   1   0    0.08    1.31
  16   1   0   36.12    3.46
  16  -1   0   33.95    3.34
  17  -1   0   10.91    2.18
  17   1   0   13.94    2.37
  18   1   0    9.39    2.20
  18  -1   0   12.04    2.43
  -1   2   0   48.60    2.65
  -1   2   0   48.48    2.71
  -1  -2   0   47.95    3.11
  -1   2   0   47.82    3.05
   1   2   0   48.81    2.74
  -2  -2   0   26.80    1.94
  -2  -2   0   27.98    1.72
   2  -2   0   30.01    1.69
   2   2   0   26.75    1.73
   2   2   0   29.38    1.74
   2  -2   0   27.81    1.70
  -2   2   0   29.82    1.69
   2  -2   0   30.49    1.66
  -2   2   0   27.94    1.66
  -2   2   0   27.71    1.84
   2  -2   0   28.92    1.88
  -3   2   0   83.48    4.68
  -3   2   0   85.07    4.60
  -3  -2   0   82.88    5.36
   3   2   0   83.20    4.77
  -3   2   0   83.65    5.22
   3  -2   0   82.43    5.30
   3  -2   0   86.75    4.72
  -3  -2   0   84.62    4.75
   3  -2   0   86.01    4.70
   3  -2   0   85.17    4.60
  -4   2   0  124.09    6.95
  -4   2   0  130.57    6.84
   4  -2   0  124.25    6.83
   4   2   0  122.23    7.06
  -4  -2   0  123.53    7.03
   4  -2   0  127.78    7.91
  -4  -2   0  125.87    7.94
  -4  -2   0  130.86    7.97
   4  -2   0  127.53    7.00
   4  -2   0  123.39    6.97
   5  -2   0   46.17    2.73
   5  -2   0   46.02    3.10
  -5  -2   0   47.31    2.84
   5   2   0   45.27    2.87
   5  -2   0   47.04    2.81
  -5  -2   0   46.58    3.12
  -5   2   0   44.51    2.73
  -5   2   0   47.25    2.75
  -5  -2   0   47.95    3.11
  -6   2   0    8.22    0.88
  -6  -2   0    8.59    0.85
  -6  -2   0    9.17    0.96
   6  -2   0    9.13    0.90
  -6  -2   0    8.57    0.86
   6   2   0    9.17    0.95
  -6   2   0    7.92    0.81
   6  -2   0    8.49    0.94
  -7  -2   0   75.85    4.53
   7  -2   0   77.72    4.53
  -7  -2   0   78.95    4.91
  -7   2   0   76.42    4.41
  -7  -2   0   76.42    4.91
   7   2   0   69.97    4.54
   7  -2   0   77.15    5.03
  -7   2   0   73.57    4.38
  -8   2   0    0.71    0.45
  -8  -2   0    0.42    0.55
   8   2   0    0.80    0.65
  -8  -2   0    0.68    0.34
   8  -2   0    0.39    0.58
  -8   2   0    0.99    0.59
   8  -2   0    1.00    0.49
  -8  -2   0    0.64    0.33
   9  -2   0  117.05    7.80
  -9   2   0  120.05    6.80
  -9  -2   0  116.21    6.93
   9  -2   0  117.61    6.97
  -9  -2   0  120.25    7.48
   9   2   0  117.56    7.05
  -9  -2   0  122.27    7.48
 -10   2   0   -0.35    0.49
  10  -2   0    0.13    0.68
  10  -2   0    0.32    0.54
  10   2   0   -0.27    0.71
 -10  -2   0   -0.02    0.62
  11  -2   0  112.81    7.06
  11   2   0  121.64    7.19
  11  -2   0  118.79    7.93
 -11  -2   0  116.02    6.93
  12  -2   0   12.99    1.74
  12   2   0   13.62    1.82
  13  -2   0   63.85    4.46
  13   2   0   65.29    4.59
  14   2   0   18.30    2.31
  14  -2   0   16.43    2.17
  15   2   0   37.65    3.45
  15  -2   0   36.42    3.29
  16   2   0    2.37    1.52
  16  -2   0    0.65    1.25
  17   2   0   34.70    3.61
  17  -2   0   33.80    3.49
  18  -2   0    1.73    1.59
  18   2   0   -0.87    1.43
   0  -3   0   -0.15    0.12
   0   3   0    0.00    0.14
   0   3   0   -0.01    0.12
   0  -3   0   -0.01    0.13
   1   3   0  233.18   14.92
   1  -3   0  239.31   14.88
  -1   3   0  244.65   14.87
  -1  -3   0  240.59   14.93
  -1   3   0  239.20   12.76
  -1   3   0  238.61   13.06
   1  -3   0  242.19   13.07
  -1  -3   0  245.70   13.10
   1   3   0  245.96   13.09
   2  -3   0   10.64    0.75
   2   3   0   10.39    0.79
  -2  -3   0   10.02    0.79
  -2   3   0   10.37    0.73
   2  -3   0   10.38    0.70
  -2   3   0   10.02    0.70
   2  -3   0    9.88    0.77
   3  -3   0  736.36   38.72
   3  -3   0  708.85   37.80
  -3   3   0  717.40   44.04
   3   3   0  702.42   38.80
   3  -3   0  738.03   44.14
   3  -3   0  731.81   38.74
  -3   3   0  714.45   37.81
  -3  -3   0  730.19   38.78
  -3  -3   0  693.45   44.22
  -4  -3   0   99.84    5.49
   4  -3   0   97.17    5.29
   4  -3   0  100.00    5.42
  -4   3   0   95.13    5.39
  -4   3   0   94.44    5.30
   4  -3   0   98.57    5.45
   4  -3   0   95.12    6.10
  -4  -3   0   95.99    6.18
   4   3   0   94.10    5.51
  -5   3   0  441.24   23.81
   5   3   0  436.47   23.97
   5  -3   0  434.57   23.29
  -5  -3   0  431.22   27.19
  -5  -3   0  444.61   23.93
   5  -3   0  442.95   27.15
  -5   3   0  434.47   23.30
   5  -3   0  448.08   23.88
  -5  -3   0  447.18   27.24
  -6   3   0   12.68    1.04
  -6   3   0   11.67    1.07
   6   3   0   13.59    1.19
  -6  -3   0   14.13    1.16
  -6  -3   0   13.16    1.19
  -6  -3   0   13.09    1.19
   6  -3   0   12.54    1.14
   6  -3   0   13.95    1.14
  -7  -3   0  166.93    9.20
   7  -3   0  158.59    9.13
  -7   3   0  162.32    8.91
  -7  -3   0  162.16   10.25
   7  -3   0  163.68   10.30
  -7   3   0  162.43    9.02
  -7  -3   0  165.23   10.27
   7   3   0  157.87    9.23
  -8   3   0    1.45    0.49
   8  -3   0    0.55    0.46
   8  -3   0    1.32    0.63
  -8  -3   0    1.45    0.44
  -8  -3   0    1.26    0.64
  -8   3   0    0.44    0.52
   8   3   0    1.32    0.70
  -8  -3   0    1.03    0.40
   9  -3   0   97.96    6.56
  -9  -3   0   95.77    5.88
   9  -3   0   95.02    5.87
  -9  -3   0   99.82    6.32
  -9   3   0   97.62    5.69
  -9   3   0  104.14    5.75
  -9  -3   0  100.55    6.32
   9   3   0   96.64    5.99
 -10  -3   0   22.54    2.00
  10   3   0   25.18    2.22
 -10  -3   0   24.54    1.77
  10  -3   0   26.39    2.11
  10  -3   0   24.99    2.17
 -10  -3   0   25.67    1.78
 -10   3   0   23.49    1.81
  11  -3   0   28.32    2.37
 -11  -3   0   25.39    2.21
  11   3   0   26.24    2.46
  12   3   0   28.76    2.72
  12  -3   0   29.48    2.51
  13  -3   0   38.56    3.15
  13   3   0   37.92    3.28
  14   3   0    4.83    1.51
  14  -3   0    2.87    1.27
  15   3   0    1.99    1.39
  15  -3   0    2.77    1.35
  16   3   0   12.56    2.32
  16  -3   0   11.73    2.13
  17   3   0   -0.11    1.57
  17  -3   0    1.18    1.48
   0  -4   0  295.37   16.30
   0  -4   0  305.94   18.59
   0   4   0  300.59   18.58
   1  -4   0    0.46    0.23
  -1   4   0    0.10    0.19
  -1  -4   0    0.55    0.29
  -1  -4   0   -0.06    0.22
   1  -4   0    0.22    0.26
   1   4   0   -0.05    0.23
   2   4   0  379.77   20.31
  -2   4   0  380.30   23.01
   2  -4   0  371.47   20.25
   2  -4   0  373.78   19.76
  -2  -4   0  386.69   23.14
  -2   4   0  371.14   19.76
   2  -4   0  371.26   23.05
  -2  -4   0  358.12   20.28
  -3   4   0   51.72    3.24
   3  -4   0   50.84    3.01
   3  -4   0   52.21    3.35
  -3   4   0   52.74    2.93
   3  -4   0   53.18    3.00
   3   4   0   49.36    3.08
  -3  -4   0   51.34    3.07
  -3  -4   0   50.95    3.44
   3  -4   0   51.94    2.91
  -4  -4   0  451.07   25.01
  -4   4   0  461.75   24.37
  -4  -4   0  458.35   28.49
   4  -4   0  469.03   24.94
   4  -4   0  473.99   24.35
   4  -4   0  464.51   28.40
   4   4   0  455.76   25.06
   4  -4   0  452.79   24.97
  -5  -4   0   16.08    1.30
   5  -4   0   16.51    1.26
   5   4   0   16.12    1.34
  -5  -4   0   15.15    1.32
   5  -4   0   16.07    1.26
  -5   4   0   15.50    1.15
   6  -4   0  207.04   12.99
   6  -4   0  209.97   11.51
  -6   4   0  211.16   11.41
  -6   4   0  197.55   11.19
  -6  -4   0  207.74   13.04
   6   4   0  206.18   11.61
  -6  -4   0  211.84   11.56
  -6  -4   0  207.92   13.09
  -7   4   0   52.36    3.22
   7  -4   0   53.28    3.37
   7   4   0   55.49    3.50
   7  -4   0   51.87    3.67
  -7  -4   0   56.44    3.69
  -7  -4   0   53.62    3.72
  -7  -4   0   56.26    3.43
  -7   4   0   52.84    3.25
  -8  -4   0  173.65   10.95
  -8  -4   0  171.36   10.98
   8  -4   0  172.76   11.02
  -8   4   0  168.14    9.52
   8  -4   0  169.76    9.78
  -8  -4   0  178.44    9.86
  -8   4   0  179.41    9.64
   8   4   0  170.42    9.91
   9  -4   0   26.38    2.16
   9   4   0   27.50    2.24
  -9   4   0   25.25    1.95
   9  -4   0   27.41    2.08
  -9  -4   0   25.96    2.01
  -9  -4   0   25.79    2.00
  -9  -4   0   24.81    2.12
  -9   4   0   26.04    1.85
  10  -4   0  122.86    7.21
 -10   4   0  117.44    6.97
  10  -4   0  122.99    8.05
 -10  -4   0  121.32    7.75
 -10   4   0  125.98    6.97
  10   4   0  119.14    7.35
 -10  -4   0  118.92    7.20
 -10  -4   0  122.06    7.75
  11   4   0   13.72    1.85
 -11  -4   0   16.04    1.24
 -11  -4   0   15.98    1.77
  11  -4   0   18.00    1.78
 -11  -4   0   15.20    1.23
  12  -4   0   32.26    2.67
  12   4   0   32.50    2.89
  13   4   0    8.12    1.64
  13  -4   0    5.96    1.36
  14   4   0    6.54    1.68
  14  -4   0    8.55    1.70
  15  -4   0   10.73    1.93
  15   4   0   10.97    2.07
  16   4   0    0.82    1.47
  16  -4   0    0.85    1.33
  17   4   0    6.05    2.02
  17  -4   0    6.40    1.92
   0   5   0   -0.38    0.19
   0  -5   0    0.15    0.29
   0  -5   0   -0.50    0.20
   1   5   0   84.89    5.28
  -1  -5   0   79.54    4.64
  -1   5   0   83.99    5.21
   1  -5   0   80.52    4.62
  -1  -5   0   82.07    5.27
   1  -5   0   77.49    5.22
  -2   5   0  127.48    6.91
   2  -5   0  124.64    7.08
  -2  -5   0  127.71    8.11
   2   5   0  124.50    8.11
   2  -5   0  133.67    8.03
  -2   5   0  128.24    7.97
  -2  -5   0  126.97    7.13
   3  -5   0   12.44    1.00
  -3  -5   0   12.56    1.11
   3  -5   0   12.74    0.98
  -3  -5   0   13.43    1.08
   3  -5   0   12.37    0.89
  -3   5   0   11.90    0.88
  -3   5   0   11.42    0.92
   3   5   0   12.14    1.07
  -4  -5   0   49.35    3.29
  -4   5   0   48.32    2.80
  -4  -5   0   47.05    2.94
   4   5   0   46.40    2.97
   4  -5   0   46.68    2.76
   4  -5   0   47.50    3.16
   4  -5   0   48.31    2.89
   5   5   0   29.13    2.03
  -5  -5   0   30.01    2.01
   5  -5   0   28.71    2.05
  -5  -5   0   29.06    2.16
   5  -5   0   26.81    1.92
  -5   5   0   28.67    1.86
   6  -5   0  126.58    7.89
   6  -5   0  125.14    7.06
  -6  -5   0  125.51    7.97
   6   5   0  122.98    7.16
  -6   5   0  122.25    6.84
  -6  -5   0  119.33    7.09
  -7  -5   0   26.03    2.08
   7   5   0   25.06    1.96
  -7   5   0   24.35    1.78
   7  -5   0   23.63    1.87
  -7  -5   0   25.87    2.00
   7  -5   0   25.80    1.97
  -7  -5   0   24.90    1.93
   8   5   0  108.66    6.68
  -8  -5   0  112.80    6.60
  -8  -5   0  114.80    7.27
  -8   5   0  109.01    6.32
  -8  -5   0  112.49    7.31
   8  -5   0  111.75    6.54
   8  -5   0  112.16    7.29
   9  -5   0    2.48    0.83
  -9  -5   0    2.49    0.86
  -9  -5   0    2.24    0.65
  -9  -5   0    2.89    0.63
   9  -5   0    2.63    0.69
  -9   5   0    1.51    0.68
   9   5   0    2.46    0.95
 -10  -5   0   20.19    1.69
  10   5   0   18.47    2.08
 -10   5   0   19.75    1.74
 -10  -5   0   20.23    1.71
  10  -5   0   21.17    1.90
 -10  -5   0   19.96    1.92
  11  -5   0   11.51    1.55
 -11  -5   0   12.59    1.16
  11   5   0   10.88    1.68
 -11  -5   0   11.98    1.57
 -11   5   0   11.93    1.50
 -11  -5   0   10.81    1.14
  12  -5   0   40.93    3.23
 -12  -5   0   44.68    3.27
  12   5   0   42.97    3.43
  13   5   0   -0.35    1.07
  13  -5   0    0.23    0.94
  14   5   0   83.32    5.76
  14  -5   0   81.17    5.55
  15  -5   0   -1.30    1.16
  15   5   0   -0.65    1.30
  16   5   0   53.56    4.64
  16  -5   0   57.28    4.44
  17  -5   0    0.23    1.46
  17   5   0   -1.03    1.48
   0   6   0  121.04    7.45
   0  -6   0  116.59    6.57
   0  -6   0  114.16    7.45
   1  -6   0   17.91    1.34
  -1  -6   0   17.77    1.38
  -1  -6   0   17.11    1.27
   1   6   0   15.41    1.35
  -1   6   0   17.13    1.30
   1  -6   0   17.95    1.25
   2  -6   0  238.11   13.19
  -2   6   0  240.49   12.87
  -2  -6   0  235.58   15.07
   2  -6   0  244.25   15.00
  -2  -6   0  247.78   13.26
  -2   6   0  245.10   14.94
   2   6   0  236.43   15.09
   3  -6   0   34.97    2.18
  -3  -6   0   34.10    2.22
  -3   6   0   31.94    2.09
  -3  -6   0   36.38    2.50
   3   6   0   33.63    2.25
   3  -6   0   35.52    2.38
  -3   6   0   34.86    2.26
  -4  -6   0  155.62    8.13
   4   6   0  144.56    8.14
  -4   6   0  144.46    7.82
  -4  -6   0  138.64    9.16
   4  -6   0  139.91    9.04
   4  -6   0  138.82    8.01
   5   6   0   18.20    1.58
   5  -6   0   19.23    1.45
  -5   6   0   18.41    1.35
  -5  -6   0   18.98    1.61
  -5  -6   0   19.18    1.53
   5  -6   0   18.23    1.48
  -6   6   0   93.17    5.23
   6   6   0   92.06    5.52
  -6  -6   0   94.88    5.47
   6  -6   0   90.91    5.98
   6  -6   0   91.50    5.38
  -6  -6   0   90.57    6.08
  -7   6   0  177.35    9.84
   7   6   0  179.73   10.28
   7  -6   0  181.58   11.39
  -7  -6   0  182.88   11.46
  -7  -6   0  179.03   10.18
   7  -6   0  177.29   10.12
   8   6   0   47.77    3.38
   8  -6   0   48.79    3.28
  -8   6   0   50.92    3.13
  -8  -6   0   51.58    3.65
  -8  -6   0   51.18    3.34
  -8  -6   0   48.85    3.53
   8  -6   0   49.30    3.52
   9   6   0   67.73    4.55
  -9  -6   0   68.63    4.45
  -9   6   0   67.45    4.18
  -9  -6   0   76.59    4.85
   9  -6   0   68.84    4.40
  -9  -6   0   70.91    4.74
   9  -6   0   64.94    4.77
  10   6   0    3.24    1.11
 -10  -6   0    4.17    0.80
  10  -6   0    4.59    1.06
 -10   6   0    5.69    1.05
 -10  -6   0    4.16    1.07
 -10  -6   0    5.11    0.87
  11  -6   0   30.77    2.47
 -11  -6   0   27.66    2.51
 -11  -6   0   28.94    2.26
 -11  -6   0   27.95    2.23
 -11   6   0   29.99    2.30
  11   6   0   29.58    2.69
 -12  -6   0   11.28    1.11
 -12   6   0   12.96    1.59
  12   6   0   13.70    1.93
  12  -6   0   10.47    1.59
 -12  -6   0   10.21    1.12
 -12  -6   0   11.64    1.65
  13  -6   0   44.69    3.45
  13   6   0   39.37    3.52
  14   6   0    6.52    1.69
  14  -6   0    4.90    1.44
  15   6   0   38.50    3.59
  15  -6   0   33.51    3.27
  16  -6   0   -0.57    1.29
  16   6   0   -1.10    1.40
  17   6   0   41.04    4.13
  17  -6   0   34.31    3.66
   0  -7   0   -0.28    0.35
   0   7   0   -0.25    0.25
   0  -7   0    0.02    0.29
   1  -7   0  336.28   20.73
  -1   7   0  331.05   20.69
  -1  -7   0  329.71   20.77
   1   7   0  345.31   20.77
   1  -7   0  334.57   18.20
  -1  -7   0  325.26   18.22
  -2  -7   0   -0.06    0.34
   2  -7   0   -0.10    0.39
  -2  -7   0    0.28    0.47
  -2   7   0    0.40    0.29
   2  -7   0    0.39    0.32
   2   7   0    0.06    0.35
  -2   7   0    0.44    0.36
  -3   7   0  536.21   33.51
   3  -7   0  535.85   29.53
  -3   7   0  527.49   28.81
   3  -7   0  549.83   33.64
  -3  -7   0  543.63   33.74
   3   7   0  532.45   29.63
  -3  -7   0  589.73   29.64
   4  -7   0   52.49    3.27
  -4  -7   0   53.21    3.34
  -4  -7   0   53.40    3.74
  -4   7   0   54.63    3.18
   4  -7   0   54.86    3.62
   4   7   0   53.05    3.38
  -5  -7   0  478.34   29.36
   5  -7   0  466.96   25.71
   5   7   0  475.30   25.86
  -5   7   0  464.09   25.08
   5  -7   0  479.04   29.23
  -5  -7   0  470.30   25.80
  -6  -7   0   -0.49    0.52
  -6   7   0    0.09    0.38
   6   7   0    0.04    0.64
   6  -7   0   -0.16    0.33
   6  -7   0   -0.27    0.46
  -6  -7   0    0.09    0.45
  -7  -7   0  158.99    8.81
   7   7   0  151.12    8.87
  -7  -7   0  152.90    9.85
  -7   7   0  150.07    8.44
   7  -7   0  151.44    9.75
   7  -7   0  150.82    8.69
   8  -7   0   13.62    1.42
  -8   7   0   15.66    1.38
  -8  -7   0   14.09    1.58
   8   7   0   13.20    1.61
  -8  -7   0   15.01    1.51
   8  -7   0   13.95    1.47
  -9  -7   0   84.91    5.89
   9  -7   0   89.99    5.94
   9  -7   0   87.80    5.39
  -9  -7   0   87.23    5.45
   9   7   0   89.62    5.59
  -9   7   0   91.73    5.22
  -9  -7   0   83.73    5.98
 -10   7   0    2.25    0.82
 -10  -7   0    1.41    0.91
 -10  -7   0    2.17    0.73
 -10  -7   0    2.19    0.68
  10  -7   0    1.17    0.85
  10   7   0    2.62    1.01
  11   7   0   35.08    2.98
 -11  -7   0   34.31    2.65
 -11   7   0   33.93    2.59
 -11  -7   0   35.20    2.86
 -11  -7   0   33.61    2.61
  11  -7   0   31.81    2.73
  12   7   0    0.48    0.97
  12  -7   0   -0.12    0.87
 -12  -7   0    0.28    0.51
 -12   7   0    0.08    0.79
 -12  -7   0    0.08    0.51
 -12  -7   0   -0.40    0.84
  13  -7   0   30.02    2.81
  13   7   0   29.16    2.99
  14   7   0   -1.13    1.22
  14  -7   0    0.15    1.10
  15  -7   0   14.47    2.24
  15   7   0   16.00    2.46
  16  -7   0   -0.33    1.38
  16   7   0    0.64    1.71
  17   7   0    1.13    1.73
  17  -7   0    3.35    1.66
   0  -8   0  152.51    9.82
   0  -8   0  151.59    8.64
   0   8   0  158.82    9.80
   1   8   0    2.48    0.54
   1  -8   0    1.52    0.48
   1  -8   0    1.58    0.46
  -1   8   0    2.12    0.44
  -1  -8   0    1.88    0.52
  -1  -8   0    1.80    0.53
  -2   8   0  353.90   18.49
  -2  -8   0  345.95   18.98
  -2  -8   0  351.10   21.62
   2  -8   0  328.40   18.90
   2  -8   0  353.24   21.54
  -2   8   0  345.33   21.45
   2   8   0  346.57   21.62
   3  -8   0   51.95    3.50
   3  -8   0   48.88    3.13
  -3  -8   0   47.71    3.19
  -3   8   0   51.09    3.06
  -3  -8   0   55.67    3.64
   3   8   0   51.78    3.25
  -4  -8   0  151.66    9.82
   4   8   0  152.46    8.71
  -4  -8   0  155.90    8.68
   4  -8   0  153.48    8.59
  -4   8   0  150.40    8.36
   4  -8   0  151.77    9.69
   5   8   0   28.77    2.21
  -5   8   0   28.71    1.97
   5  -8   0   29.54    2.18
  -5  -8   0   29.46    2.13
  -5  -8   0   28.77    2.31
   5  -8   0   28.42    2.03
   6  -8   0   84.39    5.75
  -6  -8   0   88.03    5.27
   6  -8   0   86.33    5.18
  -6  -8   0   87.70    5.89
   6   8   0   87.65    5.35
  -6   8   0   90.12    5.05
   7  -8   0   27.83    2.12
   7   8   0   25.49    2.22
   7  -8   0   26.15    2.02
  -7  -8   0   25.33    2.20
  -7   8   0   26.20    1.93
  -7  -8   0   25.55    2.08
  -8  -8   0   30.56    2.37
  -8   8   0   29.46    2.13
  -8  -8   0   28.74    2.40
   8  -8   0   30.90    2.31
   8   8   0   26.64    2.37
   8  -8   0   28.34    2.33
  -9  -8   0   15.38    1.61
   9  -8   0   15.03    1.61
  -9  -8   0   15.75    1.78
   9   8   0   13.72    1.75
  -9   8   0   13.62    1.49
 -10  -8   0    2.93    0.80
 -10  -8   0    2.99    0.85
  10  -8   0    2.37    0.97
 -10  -8   0    2.74    1.05
 -10   8   0    4.06    0.92
  10   8   0    2.71    1.11
 -11   8   0   39.78    2.81
  11   8   0   41.64    3.32
 -11  -8   0   38.44    3.08
  11  -8   0   38.16    3.05
 -11  -8   0   38.29    2.99
 -11  -8   0   39.04    3.06
 -12  -8   0   14.22    1.91
 -12  -8   0   12.38    1.44
  12   8   0   12.76    1.97
  12  -8   0   13.15    1.85
 -12   8   0   11.57    1.57
 -12  -8   0   13.66    1.47
 -13  -8   0   33.82    2.58
  13   8   0   38.84    3.30
 -13  -8   0   36.03    2.59
  13  -8   0   38.19    3.11
  14   8   0   23.11    2.87
  14  -8   0   22.59    2.63
  15   8   0   26.66    3.20
  15  -8   0   20.76    2.69
  16  -8   0    0.76    1.45
  16   8   0    2.20    1.71
  17   8   0   18.49    2.95
  17  -8   0   16.05    2.60
   0   9   0    0.28    0.38
   0  -9   0    0.07    0.39
   0  -9   0   -0.19    0.50
   1  -9   0    8.00    0.98
  -1   9   0    8.98    0.97
  -1  -9   0    9.14    1.08
   1  -9   0    8.20    1.02
  -1  -9   0    8.62    1.05
   1   9   0    9.93    1.08
  -2  -9   0    6.62    0.92
  -2   9   0    7.34    0.88
   2  -9   0    5.49    0.82
  -2  -9   0    6.61    0.95
   2  -9   0    7.13    0.90
  -3   9   0    1.88    0.57
   3  -9   0    1.44    0.58
   3   9   0    1.25    0.65
  -3  -9   0    1.56    0.54
  -3  -9   0    1.80    0.62
   3  -9   0    1.34    0.47
  -4  -9   0    7.05    1.02
   4  -9   0    6.35    0.90
  -4   9   0    7.59    0.92
  -4  -9   0    7.60    1.05
   4  -9   0    8.03    0.97
   4   9   0    6.80    1.02
  -5   9   0    1.61    0.59
   5   9   0    1.03    0.66
   5  -9   0    1.95    0.54
  -5  -9   0    1.30    0.73
  -5  -9   0    1.22    0.58
   5  -9   0    2.11    0.66
  -6   9   0   30.40    2.18
  -6  -9   0   30.19    2.55
   6  -9   0   32.95    2.28
   6  -9   0   32.27    2.43
   6   9   0   32.58    2.45
  -6  -9   0   31.31    2.36
   7   9   0   20.98    1.99
  -7   9   0   20.33    1.66
  -7  -9   0   17.29    1.80
  -7  -9   0   20.19    1.90
   7  -9   0   20.03    1.76
   7  -9   0   19.98    1.77
   8   9   0   75.63    4.86
   8  -9   0   75.11    5.04
  -8   9   0   71.96    4.42
  -8  -9   0   73.68    5.13
  -8  -9   0   72.49    4.71
   8  -9   0   70.21    4.58
   9  -9   0    8.18    1.31
  -9   9   0   10.31    1.26
   9   9   0    9.46    1.58
  -9  -9   0    9.31    1.33
  -9  -9   0    7.54    1.27
  10   9   0  130.56    8.09
  10  -9   0  127.56    7.84
 -10  -9   0  134.96    8.81
 -10   9   0  132.55    7.56
 -10  -9   0  131.03    8.67
 -10  -9   0  130.93    7.93
  11  -9   0    0.80    0.92
 -11   9   0   -0.14    0.73
  11   9   0    1.36    1.13
 -11  -9   0   -0.18    0.90
 -11  -9   0   -0.27    0.58
 -11  -9   0   -0.29    0.65
 -12  -9   0   81.28    5.64
 -12  -9   0   83.72    5.71
 -12  -9   0   86.82    5.56
  12   9   0   75.79    5.59
  12  -9   0   86.29    5.50
  13   9   0    1.34    1.34
  13  -9   0    0.26    1.08
 -13  -9   0    1.47    0.65
 -13  -9   0    0.91    0.62
  14  -9   0   63.21    4.77
  14   9   0   68.67    5.12
  15   9   0    1.06    1.59
  15  -9   0    1.95    1.37
  16   9   0   27.02    3.38
  16  -9   0   26.39    3.10
   0 -10   0  337.46   21.22
   0 -10   0  340.70   18.66
   1 -10   0    1.21    0.51
   1 -10   0    2.52    0.67
  -1 -10   0    3.09    0.65
  -1 -10   0    1.91    0.64
  -2 -10   0  399.09   24.51
  -2 -10   0  400.70   21.54
   2 -10   0  379.84   24.41
  -2  10   0  389.17   20.96
   2 -10   0  391.25   21.45
   3 -10   0    3.10    0.62
   3  10   0    2.23    0.75
   3 -10   0    2.19    0.67
  -3  10   0    2.76    0.68
  -3 -10   0    2.88    0.74
  -3 -10   0    1.86    0.66
   4 -10   0  136.46    8.95
   4  10   0  139.59    8.08
  -4 -10   0  139.44    8.03
   4 -10   0  138.76    7.93
  -4 -10   0  139.01    9.08
  -4  10   0  140.10    7.75
  -5 -10   0   15.69    1.54
   5  10   0   15.32    1.57
  -5 -10   0   15.73    1.59
  -5  10   0   16.56    1.42
   5 -10   0   15.37    1.46
   5 -10   0   15.96    1.50
   6 -10   0   66.90    4.61
   6  10   0   67.14    4.40
  -6 -10   0   66.38    4.27
  -6 -10   0   67.07    4.75
  -6  10   0   65.86    4.05
   6 -10   0   68.25    4.19
  -7 -10   0   31.72    2.42
   7 -10   0   27.15    2.19
   7 -10   0   28.36    2.32
  -7  10   0   28.28    2.14
  -7 -10   0   27.89    2.46
   7  10   0   29.40    2.50
  -8  10   0   81.76    4.74
   8 -10   0   79.59    5.39
  -8 -10   0   76.24    4.96
   8 -10   0   75.80    4.84
   8  10   0   78.18    5.14
  -8 -10   0   75.16    5.44
  -9 -10   0    5.19    1.05
  -9  10   0    7.44    1.16
  -9 -10   0    6.48    1.29
   9 -10   0    5.55    1.18
   9  10   0    5.88    1.39
  10 -10   0   14.58    1.78
  10  10   0   13.74    1.92
 -10 -10   0   15.90    1.80
 -10  10   0   15.86    1.63
 -10 -10   0   17.90    1.99
  11 -10   0    8.76    1.50
  11  10   0    8.12    1.70
 -11  10   0    8.55    1.31
 -11 -10   0    8.23    1.40
 -11 -10   0    7.98    1.28
 -11 -10   0    9.79    1.61
  12 -10   0   21.54    2.36
 -12 -10   0   22.54    2.12
  12  10   0   20.92    2.64
 -12 -10   0   21.87    2.17
 -12 -10   0   20.18    2.37
 -13 -10   0   18.96    1.85
  13  10   0   19.56    2.61
 -13 -10   0   17.64    1.92
  13 -10   0   19.55    2.34
  14  10   0   10.25    2.09
  14 -10   0    9.76    1.86
  15  10   0    7.52    2.06
  15 -10   0    7.08    1.79
  16 -10   0    8.34    2.01
  16  10   0    6.49    2.05
   0 -11   0    0.10    0.44
   0 -11   0    0.25    0.61
  -1 -11   0  397.69   21.91
  -1 -11   0  394.65   24.93
   1 -11   0  393.42   21.88
   1 -11   0  408.47   24.91
  -2  11   0    0.25    0.51
   2 -11   0    1.06    0.57
  -2 -11   0    1.49    0.73
   2 -11   0    0.70    0.50
  -2 -11   0    1.43    0.56
  -3 -11   0  258.32   14.55
   3 -11   0  257.58   14.47
   3 -11   0  264.05   16.42
  -3 -11   0  265.95   16.52
  -3  11   0  266.82   14.13
   3  11   0  247.15   14.56
   4  11   0    2.44    0.80
  -4 -11   0    1.80    0.66
   4 -11   0    0.79    0.66
  -4  11   0    2.25    0.64
   4 -11   0    2.04    0.63
  -4 -11   0    1.40    0.82
   5 -11   0  160.57    9.11
   5  11   0  158.81    9.30
   5 -11   0  160.58   10.28
  -5 -11   0  160.54   10.41
  -5 -11   0  151.41    9.19
  -5  11   0  163.42    8.89
  -6 -11   0    3.22    0.87
   6 -11   0    4.20    0.92
  -6 -11   0    4.31    1.07
  -6  11   0    3.86    0.86
   6  11   0    4.06    1.11
   6 -11   0    3.58    0.74
  -7  11   0  121.73    6.86
  -7 -11   0  117.00    7.97
   7 -11   0  120.57    7.86
  -7 -11   0  122.49    7.19
   7  11   0  114.46    7.26
   7 -11   0  115.32    7.02
   8  11   0   11.77    1.72
  -8 -11   0   13.82    1.68
  -8 -11   0   13.08    1.64
   8 -11   0   12.05    1.52
  -8  11   0   12.99    1.49
  -9 -11   0   65.37    4.46
   9 -11   0   60.95    4.31
  -9 -11   0   66.65    4.85
  -9  11   0   69.56    4.22
   9  11   0   70.25    4.74
  10 -11   0   24.14    2.31
  10  11   0   24.76    2.51
 -10 -11   0   23.61    2.35
 -10  11   0   26.62    2.15
 -10 -11   0   24.71    2.45
 -11 -11   0   34.38    3.11
 -11 -11   0   34.39    3.00
  11 -11   0   36.00    2.91
 -11 -11   0   32.38    2.94
  11  11   0   39.78    3.34
 -11  11   0   34.98    2.71
  12  11   0   12.85    2.15
 -12 -11   0    8.45    1.68
 -12 -11   0   10.73    1.48
  12 -11   0    9.76    1.70
 -12 -11   0    9.85    1.52
 -13 -11   0   11.17    1.44
  13 -11   0   10.42    1.79
  13  11   0   10.44    2.16
  14  11   0    5.12    1.87
  14 -11   0    4.52    1.55
  15 -11   0    6.56    1.76
  15  11   0    7.69    2.09
  16 -11   0    3.03    1.61
  16  11   0    3.98    1.96
   0 -12   0   18.92    1.82
   0 -12   0   21.20    1.78
  -1 -12   0    7.82    1.11
   1 -12   0    8.34    1.12
  -1 -12   0    7.36    1.18
   1 -12   0    7.00    1.04
   2 -12   0   30.13    2.33
  -2  12   0   30.31    2.23
  -2 -12   0   32.31    2.47
   2 -12   0   33.24    2.53
  -2 -12   0   31.87    2.60
  -3 -12   0   23.88    2.05
  -3  12   0   25.85    1.89
   3 -12   0   22.91    2.05
   3  12   0   25.03    2.13
  -3 -12   0   25.32    2.20
   3 -12   0   23.35    1.95
  -4 -12   0   16.90    1.77
  -4 -12   0   14.81    1.69
   4  12   0   16.91    1.83
   4 -12   0   16.16    1.59
   4 -12   0   16.34    1.58
  -4  12   0   15.97    1.45
  -5 -12   0   18.35    1.79
  -5  12   0   14.53    1.49
   5 -12   0   14.78    1.61
   5 -12   0   13.82    1.54
   5  12   0   14.83    1.75
  -5 -12   0   14.28    1.72
   6 -12   0   17.21    1.72
   6  12   0   14.94    1.86
  -6 -12   0   17.76    1.79
   6 -12   0   16.31    1.71
  -6 -12   0   18.26    1.90
  -6  12   0   15.98    1.61
   7  12   0   24.50    2.44
   7 -12   0   26.46    2.21
  -7 -12   0   25.40    2.34
  -7  12   0   23.69    2.04
   7 -12   0   25.56    2.30
  -7 -12   0   24.75    2.39
   8  12   0   14.24    1.90
  -8  12   0   14.58    1.68
  -8 -12   0   14.99    1.84
   8 -12   0   14.72    1.71
  -8 -12   0   17.91    1.99
  -9 -12   0   68.01    5.07
  -9  12   0   68.21    4.39
   9  12   0   69.83    4.91
  -9 -12   0   71.82    4.77
   9 -12   0   69.25    4.57
 -10 -12   0    7.38    1.32
 -10 -12   0    6.19    1.45
  10 -12   0    9.73    1.48
 -10  12   0    7.79    1.29
  10  12   0    7.36    1.68
 -11 -12   0   87.78    5.71
  11  12   0   84.91    5.84
  11 -12   0   81.21    5.52
 -11 -12   0   86.40    6.03
 -11 -12   0   83.51    6.17
 -12 -12   0    0.42    0.79
  12  12   0    1.20    1.25
 -12 -12   0    0.30    1.18
  12 -12   0   -0.41    1.02
 -12 -12   0    0.76    0.89
  13  12   0   55.09    4.55
  13 -12   0   58.85    4.32
  14  12   0    0.55    1.48
  14 -12   0    0.14    1.27
  15 -12   0   25.02    2.93
  15  12   0   25.96    3.33
  16 -12   0   -0.39    1.28
  16  12   0    0.93    1.75
   0 -13   0    0.23    0.69
   0 -13   0    0.37    0.56
   1 -13   0   57.37    4.19
   1 -13   0   59.40    3.82
  -1 -13   0   59.04    4.26
  -1 -13   0   56.50    3.80
  -2 -13   0   23.57    2.24
  -2  13   0   26.99    2.06
   2 -13   0   24.65    2.16
  -2 -13   0   23.93    2.10
   2 -13   0   23.71    2.04
   3 -13   0   38.72    3.01
   3  13   0   43.61    3.00
  -3 -13   0   36.08    3.07
  -3 -13   0   38.92    2.91
   3 -13   0   34.72    2.74
  -3  13   0   40.94    2.69
  -4  13   0   28.56    2.28
   4 -13   0   32.99    2.60
   4  13   0   32.09    2.52
  -4 -13   0   30.48    2.66
   4 -13   0   31.55    2.42
  -4 -13   0   27.03    2.40
  -5 -13   0   50.67    4.04
   5 -13   0   50.23    3.93
   5  13   0   57.30    3.86
   5 -13   0   54.94    3.60
  -5 -13   0   54.03    3.75
  -5  13   0   55.17    3.51
  -6 -13   0   10.44    1.53
  -6 -13   0    7.66    1.42
   6  13   0    9.92    1.61
   6 -13   0    9.13    1.31
   6 -13   0    8.30    1.31
  -6  13   0   11.01    1.31
  -7 -13   0    6.83    1.33
  -7 -13   0   11.68    1.58
   7  13   0    9.81    1.61
  -7  13   0    9.17    1.32
   7 -13   0    9.10    1.41
   7 -13   0   10.83    1.46
   8 -13   0   29.19    2.42
  -8  13   0   27.20    2.29
  -8 -13   0   26.75    2.63
   8  13   0   28.63    2.76
  -8 -13   0   27.25    2.49
  -9  13   0    8.20    1.35
  -9 -13   0    7.11    1.36
   9 -13   0    9.28    1.47
  -9 -13   0    9.67    1.69
   9  13   0    8.82    1.76
 -10 -13   0   45.19    3.93
  10 -13   0   49.64    3.71
 -10 -13   0   53.87    3.92
 -10  13   0   50.90    3.54
  10  13   0   52.34    4.09
 -11 -13   0   22.64    2.50
  11 -13   0   18.78    2.23
  11  13   0   17.15    2.50
 -11 -13   0   18.12    2.19
 -12 -13   0   28.52    2.82
  12  13   0   29.90    3.27
 -12 -13   0   26.36    2.66
 -12 -13   0   26.55    2.85
  12 -13   0   28.64    2.72
  13  13   0    3.33    1.70
  13 -13   0    3.70    1.40
  14  13   0   23.92    3.17
  14 -13   0   20.30    2.63
  15  13   0    1.35    1.76
  15 -13   0    0.46    1.39
   0 -14   0  149.36    8.88
   0 -14   0  154.44   10.03
   1 -14   0    0.16    0.58
   1 -14   0   -0.18    0.74
  -1 -14   0    0.44    0.85
  -1 -14   0    0.39    0.59
   2 -14   0  129.59    7.84
  -2 -14   0  129.51    8.89
  -2 -14   0  134.44    7.96
  -2  14   0  134.29    7.70
   2 -14   0  138.79    8.88
   3  14   0   38.90    3.03
  -3 -14   0   38.94    3.23
   3 -14   0   41.47    2.93
  -3 -14   0   39.79    3.00
   3 -14   0   40.96    3.19
  -3  14   0   38.06    2.76
   4  14   0  279.19   15.67
  -4 -14   0  268.35   17.65
  -4  14   0  280.42   15.12
   4 -14   0  268.55   15.46
  -4 -14   0  283.68   15.64
   4 -14   0  275.77   17.57
   5  14   0   -0.20    0.90
  -5 -14   0    0.60    0.71
   5 -14   0   -0.66    0.77
   5 -14   0   -0.99    0.55
  -5  14   0    0.86    0.69
  -5 -14   0    1.03    0.85
  -6 -14   0  124.87    7.72
  -6 -14   0  126.47    8.60
   6 -14   0  129.42    8.48
  -6  14   0  125.78    7.36
   6 -14   0  128.42    7.57
   6  14   0  122.86    7.76
  -7 -14   0    0.07    0.89
   7 -14   0    1.05    0.90
  -7 -14   0    0.10    0.76
   7  14   0    0.50    0.97
  -7  14   0    0.60    0.82
  -8 -14   0  106.52    7.38
   8 -14   0  105.07    6.54
  -8 -14   0  109.00    6.74
  -8  14   0  108.32    6.37
   8  14   0   98.70    6.75
  -9 -14   0    0.06    0.98
  -9  14   0   -0.76    0.81
   9  14   0   -0.75    0.98
   9 -14   0    0.26    0.93
  -9 -14   0    0.27    0.84
 -10 -14   0   36.22    3.24
 -10 -14   0   36.86    3.40
  10 -14   0   36.77    3.10
  10  14   0   38.33    3.37
  11 -14   0    3.69    1.30
 -11 -14   0    2.14    1.33
 -11 -14   0    1.54    1.01
  11  14   0    2.78    1.38
  12 -14   0   25.69    2.68
 -12 -14   0   22.09    2.72
 -12 -14   0   24.47    2.85
  12  14   0   23.71    3.02
 -12 -14   0   23.59    2.53
  13  14   0   -0.07    1.53
  13 -14   0    2.22    1.38
  14 -14   0    5.25    1.67
  14  14   0    4.88    2.00
  15 -14   0   -0.45    1.40
  15  14   0    2.00    1.82
   0 -15   0    1.08    0.64
   0 -15   0    0.06    0.73
   1 -15   0   66.07    4.77
   1 -15   0   66.99    4.35
  -1 -15   0   61.27    4.33
  -1 -15   0   65.02    4.78
  -2  15   0    0.65    0.87
   2 -15   0    0.64    0.71
  -2 -15   0    0.88    0.86
   2 -15   0   -0.02    0.85
   2  15   0   -0.57    0.86
  -2 -15   0   -0.02    0.67
   3 -15   0  130.35    8.63
   3 -15   0  125.14    7.65
  -3 -15   0  132.54    8.73
  -3  15   0  127.67    7.48
   3  15   0  126.56    7.77
  -3 -15   0  128.36    7.77
   4 -15   0   11.71    1.57
   4 -15   0   13.50    1.66
   4  15   0    9.70    1.64
  -4  15   0   11.38    1.45
  -4 -15   0    9.66    1.65
  -4 -15   0   12.21    1.73
  -5  15   0   45.73    3.33
   5  15   0   48.48    3.71
  -5 -15   0   49.24    3.66
   5 -15   0   48.98    3.48
  -5 -15   0   50.10    3.96
   5 -15   0   49.57    3.79
   6 -15   0   58.57    4.37
  -6 -15   0   53.76    3.96
  -6  15   0   52.10    3.69
   6 -15   0   55.49    3.84
   6  15   0   55.86    4.14
   7 -15   0   71.66    4.76
  -7  15   0   70.32    4.60
  -7 -15   0   73.50    4.97
   7  15   0   72.81    5.03
   8  15   0   18.54    2.37
   8 -15   0   22.78    2.23
  -8  15   0   19.02    2.02
  -8 -15   0   19.91    2.37
   9  15   0   14.05    2.26
  -9  15   0   20.41    2.09
  -9 -15   0   16.81    2.14
   9 -15   0   16.05    2.00
 -10 -15   0    7.85    1.73
  10 -15   0    8.99    1.62
  10  15   0    7.71    1.90
  11  15   0   35.21    3.50
  11 -15   0   32.11    3.01
 -11 -15   0   34.83    3.27
  12 -15   0   10.76    1.91
 -12 -15   0    9.68    1.85
  12  15   0   10.17    2.14
  13  15   0    6.06    1.99
  13 -15   0    4.91    1.57
  14 -15   0   11.37    2.13
  14  15   0    9.61    2.42
   0 -16   0    3.58    1.13
   0 -16   0    1.44    0.73
   1 -16   0   -0.27    0.85
  -1  16   0   -0.03    0.75
   1 -16   0    0.07    0.62
  -1 -16   0   -0.14    0.93
   2  16   0    4.96    1.29
   2 -16   0    3.88    0.98
   2 -16   0    4.62    1.22
  -2  16   0    5.46    1.13
  -2 -16   0    4.99    1.25
   3  16   0   16.15    2.01
   3 -16   0   15.27    2.01
  -3  16   0   16.75    1.69
   3 -16   0   14.64    1.81
  -3 -16   0   16.25    2.02
   4 -16   0   -0.01    0.88
  -4 -16   0   -0.05    1.04
   4  16   0    1.08    0.99
  -4  16   0   -0.45    0.66
   5 -16   0   27.20    2.45
   5  16   0   27.89    2.72
  -5  16   0   26.79    2.25
  -5 -16   0   26.51    2.54
  -6  16   0    2.92    1.08
   6 -16   0    1.91    1.11
   6  16   0    1.88    1.16
  -6 -16   0    2.84    1.29
   7 -16   0   47.81    3.60
   7  16   0   51.76    3.99
  -7 -16   0   50.59    3.86
  -7  16   0   45.92    3.39
  -8 -16   0   -0.18    1.17
   8 -16   0   -0.43    0.96
  -8  16   0    0.27    0.95
   8  16   0   -0.47    1.17
  -9 -16   0   17.10    2.35
   9  16   0   22.19    2.70
   9 -16   0   21.53    2.35
  10  16   0    0.58    1.43
  10 -16   0   -0.76    1.01
 -10 -16   0   -1.17    1.09
 -11 -16   0   22.40    2.84
  11  16   0   25.31    3.08
  11 -16   0   25.86    2.75
  12  16   0    1.06    1.64
  12 -16   0   -1.77    1.15
  13  16   0   21.00    3.09
  13 -16   0   22.96    2.75
  14 -16   0   -0.16    1.47
  14  16   0   -0.92    1.66
   0 -17   0   -1.05    0.80
  -1  17   0  105.17    6.24
  -1 -17   0   97.23    6.40
   1  17   0  105.04    6.40
   1 -17   0   98.64    6.34
  -2  17   0   -0.63    0.75
   2  17   0   -0.06    1.01
   2 -17   0    0.56    0.95
  -2 -17   0    1.49    1.13
   3 -17   0   65.56    4.62
  -3  17   0   70.01    4.46
   3  17   0   70.22    4.79
  -3 -17   0   68.13    4.78
  -4 -17   0    0.47    1.00
   4  17   0    0.58    1.17
   4 -17   0    1.47    1.04
  -4  17   0    1.42    0.86
  -5 -17   0   55.43    4.26
  -5  17   0   62.25    4.10
   5 -17   0   61.31    4.22
   5  17   0   60.78    4.47
   6  17   0   19.35    2.38
  -6  17   0   20.20    2.14
   6 -17   0   17.84    2.09
  -6 -17   0   17.19    2.24
  -7  17   0   77.31    4.93
  -7 -17   0   74.35    5.27
   7  17   0   71.28    5.36
   7 -17   0   76.67    5.09
   8  17   0   18.50    2.49
  -8  17   0   13.31    1.86
  -8 -17   0   15.56    2.24
   8 -17   0   13.76    1.97
   9 -17   0   12.57    1.92
  -9 -17   0   12.25    2.03
   9  17   0   15.39    2.32
  10 -17   0   11.50    1.90
  10  17   0   11.60    2.26
 -10 -17   0   10.12    2.04
  11 -17   0   10.97    1.89
  11  17   0    9.19    2.02
 -11 -17   0    9.56    2.06
  12  17   0   10.16    2.38
  12 -17   0   10.49    2.00
  13  17   0    3.85    1.86
  13 -17   0    7.10    1.73
   0 -18   0  236.63   13.70
  -1 -18   0    3.84    1.32
   1 -18   0    2.35    1.06
  -1  18   0    2.87    1.06
   1  18   0    2.93    1.24
  -2  18   0  135.45    8.16
   2  18   0  139.33    8.52
  -2 -18   0  139.36    8.50
   2 -18   0  140.80    8.44
   3 -18   0    2.33    1.18
  -3 -18   0    2.78    1.33
   3  18   0    2.84    1.30
  -3  18   0    3.59    1.09
  -4  18   0  103.64    6.37
   4 -18   0  103.44    6.57
  -4 -18   0  106.40    6.76
   4  18   0  100.41    6.71
  -5  18   0    1.33    1.06
   5 -18   0   -0.73    1.00
   5  18   0    0.82    1.15
  -5 -18   0    0.82    1.11
   6  18   0   85.85    5.96
   6 -18   0   93.41    5.78
  -6 -18   0   86.28    5.93
  -6  18   0   83.55    5.49
  -7 -18   0   -0.33    1.27
  -7  18   0    0.59    1.04
   7  18   0    0.10    1.18
   7 -18   0    1.24    1.16
   8  18   0   13.61    2.37
  -8 -18   0   18.50    2.48
   8 -18   0   20.37    2.34
  -9 -18   0    2.85    1.39
   9  18   0    2.07    1.61
   9 -18   0   -0.02    1.18
  10 -18   0   10.54    1.94
  10  18   0    6.86    2.02
 -10 -18   0    9.22    2.04
  11  18   0    3.16    1.76
 -11 -18   0    1.39    1.61
  11 -18   0    1.84    1.46
  12 -18   0   14.47    2.28
  12  18   0   17.21    2.92
  13  18   0    2.79    1.92
  13 -18   0    0.04    1.47
   0 -19   0    1.23    1.20
   0  19   0    1.22    1.10
   1  19   0   31.00    2.81
  -1 -19   0   29.45    2.91
  -1  19   0   27.62    2.72
   1 -19   0   29.44    2.83
  -2 -19   0    2.05    1.34
   2  19   0    1.23    1.18
   2 -19   0    0.72    1.13
  -2  19   0    0.91    1.11
   3  19   0   22.00    2.61
  -3  19   0   22.16    2.20
  -3 -19   0   20.15    2.47
   3 -19   0   23.78    2.52
  -4 -19   0    0.10    1.20
   4 -19   0   -0.25    1.09
   4  19   0   -0.02    1.19
  -4  19   0    1.18    1.10
  -5 -19   0    3.63    1.55
  -5  19   0    4.07    1.21
   5  19   0    6.11    1.68
   5 -19   0    4.56    1.41
  -6  19   0    7.00    1.42
   6  19   0    7.90    1.86
  -6 -19   0    6.90    1.74
   6 -19   0    5.23    1.49
   7  19   0    2.66    1.55
   7 -19   0    3.80    1.45
  -7 -19   0    4.08    1.46
  -7  19   0    3.20    1.25
   8 -19   0   23.42    2.62
  -8 -19   0   21.55    2.77
   8  19   0   21.49    2.85
   9 -19   0    1.02    1.31
  -9 -19   0    1.06    1.54
   9  19   0    1.23    1.51
  10 -19   0   30.37    3.23
 -10 -19   0   32.42    3.51
  10  19   0   32.15    3.65
  11 -19   0    4.08    1.59
 -11 -19   0    6.05    1.97
  11  19   0    4.52    2.03
  12  19   0   28.50    3.71
  12 -19   0   31.28    3.34
   0  20   0   23.86    2.64
   0 -20   0   22.46    2.65
   0  20   0   23.74    2.53
   1  20   0    0.32    1.14
  -1  20   0    0.53    1.02
  -1 -20   0   -0.20    1.27
   1 -20   0   -0.03    1.19
  -1  20   0   -0.17    1.08
  -2 -20   0   31.72    3.12
   2  20   0   32.93    3.07
  -2  20   0   30.41    2.83
   2 -20   0   29.70    2.96
  -3  20   0    3.23    1.36
   3  20   0    3.99    1.52
   3 -20   0    4.45    1.45
  -3 -20   0    4.25    1.56
  -4  20   0    2.53    1.26
   4 -20   0    4.10    1.39
   4  20   0    4.06    1.56
  -4 -20   0    2.89    1.51
   5 -20   0   10.36    1.89
  -5 -20   0    7.33    1.87
  -5  20   0   11.23    1.84
   5  20   0    9.81    1.98
   6 -20   0    5.25    1.51
   6  20   0    5.03    1.71
  -6  20   0    2.14    1.12
  -6 -20   0    2.64    1.60
   7  20   0    6.83    1.92
   7 -20   0    6.12    1.68
  -7 -20   0    9.83    2.01
   8 -20   0    5.68    1.68
   8  20   0    2.75    1.69
  -8 -20   0    6.50    1.76
  -9 -20   0   16.33    2.57
   9  20   0   12.85    2.37
   9 -20   0   13.54    2.15
 -10 -20   0    7.87    2.15
  10  20   0   11.46    2.29
  10 -20   0    9.37    1.96
 -11 -20   0   28.53    3.53
  11  20   0   27.68    3.49
  11 -20   0   31.02    3.30
   0  21   0    0.24    1.18
   0 -21   0   -1.43    1.27
   0  21   0    0.76    1.12
   1 -21   0  107.71    7.13
   1  21   0  111.69    7.12
  -1 -21   0  109.53    7.19
  -1  21   0  107.05    6.87
   2  21   0    1.40    1.29
  -2  21   0   -0.22    1.21
   2 -21   0   -0.04    1.24
  -2 -21   0    1.08    1.41
  -3 -21   0   80.86    6.04
  -3  21   0   86.22    5.75
   3  21   0   90.51    6.10
   3 -21   0   91.31    6.02
   4  21   0   -0.32    1.28
  -4 -21   0   -0.70    1.36
  -4  21   0    0.50    1.24
   4 -21   0    0.22    1.28
  -5 -21   0   28.08    2.95
   5 -21   0   25.70    2.91
  -5  21   0   28.66    2.76
   5  21   0   22.74    2.95
   6  21   0    1.27    1.53
  -6  21   0    3.81    1.47
  -6 -21   0    2.72    1.67
   6 -21   0    1.69    1.46
   7 -21   0   36.19    3.45
   7  21   0   41.17    3.87
  -7 -21   0   36.41    3.73
   8 -21   0    0.57    1.41
  -8 -21   0   -0.72    1.27
   8  21   0   -1.74    1.45
   9 -21   0   38.44    3.61
  -9 -21   0   41.17    3.99
   9  21   0   39.02    4.06
  10 -21   0    1.09    1.50
 -10 -21   0    1.13    1.81
  10  21   0    1.05    1.81
   0 -22   0   47.87    4.11
   0  22   0   48.49    3.86
  -1 -22   0    0.38    1.27
   1 -22   0   -0.27    1.38
  -1  22   0    0.61    1.36
  -2  22   0   40.16    3.59
   2 -22   0   43.21    3.80
   2  22   0   44.22    3.78
  -2 -22   0   41.13    3.87
   3  22   0   -0.93    1.27
  -3 -22   0    0.52    1.50
  -3  22   0    1.09    1.13
   3 -22   0    1.69    1.47
   4  22   0   17.28    2.55
   4 -22   0   15.50    2.36
  -4  22   0   18.28    2.31
  -4 -22   0   18.29    2.65
  -5  22   0    1.30    1.36
   5 -22   0    2.38    1.61
  -5 -22   0    2.35    1.52
   5  22   0    2.05    1.58
  -6 -22   0   35.70    3.64
   6  22   0   31.67    3.35
   6 -22   0   29.81    3.24
   7 -22   0    5.71    1.77
   7  22   0   -0.36    1.58
  -7 -22   0    4.88    1.91
  -8 -22   0   21.72    3.05
   8  22   0   24.80    3.29
   8 -22   0   22.09    2.87
   9 -22   0   14.86    2.34
   9  22   0    9.88    2.50
  -9 -22   0   15.27    2.70
   0 -23   0    0.37    1.52
   0  23   0    0.34    1.52
  -1 -23   0   -1.21    1.46
   1  23   0    0.39    1.28
   1 -23   0   -1.51    1.37
  -1  23   0    0.78    1.17
   2 -23   0    6.25    1.83
  -2 -23   0    8.44    2.05
  -2  23   0    7.78    1.91
   3 -23   0    0.92    1.40
   3  23   0   -0.09    1.42
  -3 -23   0    0.36    1.55
  -3  23   0    1.21    1.20
  -4 -23   0    2.24    1.68
   4  23   0    2.59    1.62
  -4  23   0    4.08    1.61
   4 -23   0    2.76    1.65
   5  23   0   -0.39    1.45
  -5 -23   0   -2.34    1.48
   5 -23   0   -0.66    1.37
   6 -23   0   13.03    2.33
  -6 -23   0   10.55    2.38
   6  23   0   13.00    2.50
   7 -23   0    0.88    1.48
  -7 -23   0    0.39    1.75
   7  23   0    0.75    1.63
   8 -23   0   13.11    2.42
  -8 -23   0    9.76    2.39
   8  23   0   11.99    2.55
   0 -24   0   24.26    3.11
   0  24   0   23.76    3.02
  -1 -24   0    4.31    1.85
   1 -24   0    3.29    1.79
   1  24   0    2.11    1.50
  -1  24   0    2.79    1.60
  -2 -24   0   33.14    3.71
   2 -24   0   34.27    3.60
  -2  24   0   34.69    3.26
  -3  24   0    4.47    1.69
   3 -24   0    4.80    1.90
  -3 -24   0    4.92    1.83
   4 -24   0   24.88    3.12
  -4 -24   0   26.47    3.33
   5  24   0    1.39    1.62
  -5 -24   0   -0.19    1.74
   5 -24   0    3.39    1.64
  -6 -24   0   19.93    3.03
   6  24   0   20.36    3.03
   6 -24   0   18.43    2.80
   0  25   0   -0.84    1.23
   0 -25   0   -0.81    1.59
   1  25   0   39.73    3.75
   1 -25   0   38.28    4.05
  -1 -25   0   43.99    4.19
  -1  25   0   39.19    3.66
  -2  25   0    1.14    1.32
   2 -25   0   -0.90    1.61
  -2 -25   0    0.73    1.82
   2  25   0   -1.02    1.35
   3 -25   0   41.96    4.05
  -3  25   0   40.61    3.60
  -3 -25   0   36.88    3.86
  -4 -25   0    2.55    1.93
   4 -25   0    0.76    1.62
   1   0  -1    4.20    0.28
   2   0  -1    7.15    0.51
  -2   0  -1    8.13    0.58
   2   0   1    6.83    0.56
   2   0   1    6.29    0.54
  -2   0  -1    7.46    0.62
  -2   0  -1    7.82    0.58
  -2   0  -1    7.59    0.58
   2   0   1    7.58    0.58
   2   0   1    7.31    0.63
   2   0  -1    8.23    0.52
   3   0  -1    0.99    0.19
  -3   0  -1    1.13    0.31
  -3   0   1    0.75    0.22
  -3   0  -1    1.30    0.32
   3   0  -1    1.04    0.25
   3   0   1    0.75    0.29
   3   0  -1    0.78    0.25
  -3   0  -1    0.62    0.24
   3   0   1    1.26    0.31
   3   0   1    1.19    0.33
   3   0  -1    1.71    0.29
   3   0  -1    1.18    0.20
   3   0   1    0.91    0.30
   4   0   1    2.17    0.45
   4   0  -1    1.83    0.31
   4   0  -1    2.51    0.42
  -4   0  -1    1.81    0.42
   4   0   1    2.09    0.41
   4   0  -1    1.82    0.38
   4   0  -1    2.15    0.38
   4   0   1    1.96    0.42
  -4   0   1    2.87    0.40
   4   0  -1    2.32    0.34
  -4   0  -1    1.80    0.43
  -4   0  -1    2.20    0.39
  -5   0  -1    4.43    0.60
   5   0  -1    3.87    0.53
  -5   0   1    3.42    0.48
  -5   0  -1    3.18    0.47
   5   0  -1    3.71    0.56
   5   0   1    3.47    0.59
   5   0  -1    3.35    0.50
   5   0  -1    2.94    0.46
  -5   0  -1    3.49    0.58
   5   0   1    3.54    0.57
  -6   0   1   78.02    4.51
  -6   0  -1   79.04    5.08
  -6   0  -1   75.80    4.59
   6   0   1   79.40    4.64
   6   0  -1   81.25    5.13
  -6   0  -1   77.56    5.06
   6   0   1   79.33    5.22
   6   0  -1   79.40    4.59
  -7   0  -1    4.79    0.75
  -7   0  -1    4.36    0.58
   7   0   1    5.82    0.85
  -7   0  -1    4.45    0.58
   7   0  -1    4.05    0.73
   7   0   1    4.24    0.80
  -7   0   1    4.13    0.64
   7   0  -1    4.45    0.70
   8   0  -1   36.32    2.55
  -8   0  -1   37.60    2.56
   8   0   1   37.37    2.62
  -8   0   1   37.38    2.42
  -8   0  -1   37.23    2.51
  -8   0  -1   38.98    2.58
   8   0  -1   38.37    2.80
  -9   0  -1    1.39    0.35
   9   0  -1    0.75    0.69
  -9   0   1    1.14    0.52
   9   0   1    1.12    0.74
  -9   0  -1    1.16    0.34
  -9   0  -1    0.81    0.58
  10   0   1  256.63   14.40
 -10   0  -1  257.79   14.23
  10   0  -1  247.09   14.33
 -10   0   1  258.57   14.13
  11   0  -1   30.55    2.61
 -11   0  -1   33.33    2.43
  11   0   1   32.12    2.66
  12   0  -1  127.55    7.60
  12   0   1  122.04    7.63
  13   0  -1    0.77    1.00
  13   0   1    1.30    1.12
  14   0   1   39.42    3.41
  14   0  -1   40.28    3.37
  15   0   1    3.77    1.51
  15   0  -1    5.41    1.55
  16   0   1   30.17    3.39
  16   0  -1   36.67    3.35
  17   0   1    0.07    1.42
  17   0  -1   -0.05    1.37
  18   0  -1   21.63    2.99
  18   0   1   24.24    3.17
   0  -1   1  208.45   14.24
   0  -1  -1  255.40   12.48
  -1   1   1   40.49    2.31
  -1  -1  -1   39.26    2.43
   1  -1   1   42.78    2.43
   1   1  -1   41.03    2.41
  -1   1  -1   44.43    2.44
  -1  -1   1   47.39    2.73
  -1   1  -1   46.84    2.77
   1   1   1   45.43    2.44
  -1   1  -1   47.47    2.39
   1  -1  -1   38.25    2.31
   2   1  -1  233.16   11.83
  -2  -1  -1  225.92   11.87
  -2   1   1  230.64   11.78
   2  -1   1  225.10   11.87
  -2  -1  -1  227.82   11.88
   2  -1   1  230.59   13.51
   2  -1   1  235.17   11.86
  -2   1   1  229.93   11.52
   2  -1   1  235.68   11.59
   2   1  -1  230.36   13.47
  -2   1  -1  213.95   11.85
   2   1   1  204.21   11.87
   2  -1  -1  216.38   11.52
  -2   1  -1  211.14   11.58
   2  -1  -1  208.18   11.78
  -2   1  -1  214.78   11.85
   2   1   1  204.43   11.59
  -2   1  -1  215.87   13.49
   2  -1  -1  211.82   11.78
  -2  -1   1  207.46   11.82
   2   1   1  204.01   11.85
  -2  -1   1  201.91   13.44
  -2  -1   1  211.15   13.43
   3   1  -1   14.87    1.18
   3   1  -1   15.04    1.21
  -3   1   1   14.85    1.14
   3  -1   1   15.93    1.23
   3  -1   1   15.90    1.19
   3  -1   1   15.06    1.21
   3  -1  -1   21.75    1.20
   3  -1  -1   20.97    1.18
  -3  -1   1   21.10    1.23
   3  -1  -1   21.65    1.24
  -3   1  -1   20.68    1.36
  -3  -1   1   20.60    1.28
   3   1   1   20.17    1.29
   3   1   1   21.48    1.27
   3  -1  -1   21.51    1.17
  -3   1  -1   20.85    1.25
   3  -1  -1   21.82    1.24
  -3  -1   1   20.57    1.27
  -3   1  -1   20.14    1.25
  -4  -1  -1  349.17   21.93
  -4   1   1  344.40   19.15
   4   1  -1  357.71   21.89
   4  -1   1  355.46   18.81
  -4   1   1  352.47   18.75
  -4  -1  -1  367.74   19.29
   4   1  -1  365.67   19.22
   4   1  -1  365.23   19.26
   4  -1   1  355.70   21.93
   4  -1   1  353.43   19.27
  -4  -1   1  344.84   19.22
  -4   1  -1  348.88   19.24
   4  -1  -1  349.54   19.20
   4   1   1  342.75   19.29
  -4  -1   1  358.80   21.79
   4  -1  -1  357.92   18.75
  -4   1  -1  360.01   21.87
   4   1   1  360.42   18.85
  -4   1  -1  360.00   18.82
  -4  -1   1  340.98   21.78
   4  -1  -1  365.90   21.82
   4  -1  -1  348.40   19.19
   5  -1   1   45.87    3.16
   5   1  -1   46.78    2.83
  -5  -1  -1   47.04    2.86
   5  -1   1   46.39    2.84
   5   1  -1   50.22    2.79
  -5  -1  -1   45.78    3.13
  -5   1   1   47.28    2.72
  -5  -1  -1   48.32    3.15
   5  -1  -1   45.88    2.76
  -5   1  -1   46.44    3.06
   5  -1  -1   45.98    2.78
   5   1   1   45.59    2.87
  -5  -1   1   47.36    2.95
  -5  -1   1   46.99    2.95
  -5   1  -1   46.94    2.80
  -5  -1   1   44.01    2.78
   5  -1  -1   47.94    2.71
   5  -1  -1   46.39    3.05
  -5   1  -1   46.43    2.80
  -6  -1  -1  151.69    9.57
  -6   1   1  159.72    8.40
   6  -1   1  153.40    9.65
  -6  -1  -1  150.36    8.53
   6  -1   1  151.67    8.53
  -6  -1  -1  153.36    9.58
   6   1  -1  150.27    8.52
   6  -1  -1  152.76    9.55
  -6   1  -1  147.92    9.50
   6  -1  -1  153.35    8.47
  -6   1  -1  150.15    8.34
  -6   1  -1  148.45    8.47
   6   1   1  155.53    8.58
  -6   1  -1  152.34    9.49
  -6  -1   1  145.81    8.44
  -7   1   1   52.54    2.63
   7   1  -1   50.98    2.81
   7  -1   1   50.04    2.82
  -7  -1  -1   52.45    2.81
   7  -1  -1   37.40    2.90
  -7   1  -1   39.23    2.65
  -7  -1   1   39.72    2.62
  -7   1  -1   39.13    2.77
  -7   1  -1   40.09    2.78
   7   1   1   36.30    2.73
  -7   1  -1   37.74    2.62
   7  -1  -1   35.48    2.64
  -8  -1  -1   64.52    4.38
  -8   1   1   67.64    4.23
  -8  -1  -1   64.83    4.73
   8  -1   1   64.74    4.42
   8  -1   1   69.00    4.96
  -8  -1  -1   66.07    4.74
   8   1  -1   66.93    4.41
   8   1   1   76.85    4.53
  -8   1  -1   81.47    4.66
  -8   1  -1   82.70    4.42
   8  -1  -1   79.59    4.92
   8  -1  -1   78.19    4.46
  -8   1  -1   80.60    4.65
  -8  -1   1   76.42    4.34
   9  -1   1   28.96    2.43
  -9  -1  -1   29.58    2.09
   9  -1   1   28.68    2.24
  -9  -1  -1   29.69    2.08
  -9   1   1   28.35    1.99
   9   1  -1   30.22    2.25
  -9  -1  -1   30.13    2.20
  -9  -1   1   27.67    2.05
   9  -1  -1   28.29    2.33
   9   1   1   29.51    2.29
  -9   1  -1   28.58    2.09
   9  -1  -1   29.53    2.23
  10  -1   1   58.43    3.83
 -10  -1  -1   56.16    3.68
 -10   1   1   60.27    3.51
  10  -1   1   57.73    4.19
 -10  -1  -1   57.88    3.68
 -10  -1  -1   56.33    3.68
  10   1  -1   55.06    3.77
 -10   1  -1   56.19    3.60
  10  -1  -1   57.10    3.73
  10  -1  -1   52.70    4.06
 -10  -1   1   55.42    3.56
  10   1   1   55.73    3.84
  11  -1   1   93.08    5.79
  11   1  -1   94.80    5.78
 -11  -1  -1   93.63    5.64
  11   1   1   88.10    5.81
 -11   1  -1   93.96    5.56
  11  -1  -1   88.25    5.70
 -11  -1   1   93.20    5.49
  12   1  -1   17.42    2.03
  12  -1   1   14.15    1.91
  12   1   1   17.05    2.03
  12  -1  -1   18.68    2.01
  13   1  -1   36.88    3.07
  13  -1   1   34.44    3.04
  13   1   1   36.86    3.14
  13  -1  -1   37.18    3.00
  14  -1   1   11.98    1.97
  14   1  -1   12.58    1.95
  14   1   1   15.23    2.16
  14  -1  -1   14.19    1.98
  15   1  -1   11.49    2.02
  15  -1   1    9.99    1.90
  15   1   1   11.66    2.05
  15  -1  -1   11.56    1.97
  16  -1   1    7.93    1.93
  16   1  -1    8.30    1.89
  16   1   1    8.37    1.97
  16  -1  -1    9.14    1.96
  17  -1   1   13.21    2.28
  17   1  -1    8.85    2.11
  17  -1  -1    8.22    1.96
  17   1   1    6.59    1.95
  18  -1   1    1.55    1.64
  18   1  -1    0.21    1.52
  18   1   1    0.49    1.71
  18  -1  -1    2.14    1.73
   0   2  -1    6.65    0.45
   0   2   1    5.54    0.42
   0   2   1    6.89    0.43
   0  -2  -1    6.19    0.43
  -1   2   1  655.34   34.56
  -1   2   1  659.13   33.75
   1  -2   1  648.22   34.62
  -1  -2  -1  679.75   34.64
   1   2  -1  616.07   34.61
  -1   2  -1  622.74   39.49
  -1  -2   1  621.97   34.61
   1   2   1  670.42   34.63
   1   2   1  667.39   34.64
  -1   2  -1  630.24   34.62
  -1  -2   1  621.11   39.49
  -1   2  -1  631.22   33.79
   2   2  -1  185.11   10.86
   2  -2   1  192.48   10.87
  -2   2   1  189.10   10.56
   2  -2   1  187.63   10.88
   2  -2   1  183.04   12.37
  -2   2   1  183.20   10.79
  -2  -2  -1  185.67   10.88
   2   2  -1  184.56   12.38
   2  -2   1  188.58   10.61
  -2  -2   1  209.89   12.37
  -2   2  -1  215.41   12.38
  -2   2  -1  203.43   10.87
   2  -2  -1  208.08   10.56
   2   2   1  207.98   10.93
  -2  -2   1  213.54   10.88
   2   2   1  221.68   10.92
  -2   2  -1  215.32   10.64
   2  -2  -1  214.04   10.82
   3  -2   1  543.91   28.68
   3  -2   1  542.49   28.65
   3   2  -1  528.83   28.67
  -3   2   1  527.99   27.92
  -3  -2  -1  545.55   28.69
   3  -2   1  528.80   32.67
   3  -2   1  514.51   27.98
   3   2  -1  543.61   28.65
   3   2  -1  529.37   32.67
  -3   2  -1  536.67   28.64
   3   2   1  496.35   28.69
   3  -2  -1  548.26   27.92
   3  -2  -1  525.52   28.59
  -3   2  -1  523.47   27.99
  -3  -2   1  504.74   32.62
  -3  -2   1  538.52   28.65
  -3   2  -1  542.67   32.64
   3  -2  -1  533.79   28.58
  -4  -2  -1   71.17    4.58
   4   2  -1   67.09    4.56
  -4  -2  -1   66.21    5.15
  -4   2   1   69.26    4.38
   4  -2   1   69.34    4.55
   4  -2   1   68.34    4.44
   4  -2   1   70.87    5.13
   4   2   1   80.48    4.63
   4  -2  -1   86.90    4.53
   4  -2  -1   89.80    4.52
  -4  -2   1   85.10    5.11
   4  -2  -1   86.48    4.42
  -4   2  -1   90.97    5.11
  -4  -2   1   87.93    5.10
  -4   2  -1   87.93    4.50
   4  -2  -1   89.50    5.04
  -4  -2   1   85.09    4.57
  -4   2  -1   88.94    4.57
  -5  -2  -1  263.61   16.04
   5   2  -1  266.59   16.03
  -5   2   1  275.08   13.97
   5  -2   1  265.43   16.01
   5  -2   1  276.13   14.12
  -5  -2  -1  264.18   16.02
   5   2  -1  266.34   14.12
  -5   2   1  271.15   13.70
  -5  -2  -1  264.86   14.13
   5  -2  -1  251.24   14.00
   5   2   1  242.24   14.12
   5  -2  -1  244.90   13.68
  -5   2  -1  248.57   15.89
   5  -2  -1  247.03   14.01
  -5   2  -1  243.88   13.74
  -5  -2   1  252.22   15.88
   5  -2  -1  256.49   15.89
  -5  -2   1  237.36   15.88
  -5  -2   1  253.45   14.06
  -5   2  -1  248.67   14.04
   6  -2   1   34.96    2.31
   6   2  -1   36.99    2.34
  -6  -2  -1   37.71    2.51
  -6   2   1   34.09    2.16
  -6   2   1   36.59    2.14
  -6  -2  -1   35.33    2.34
   6  -2   1   34.95    2.52
  -6  -2  -1   36.59    2.52
   6   2   1   32.58    2.34
  -6   2  -1   35.45    2.35
  -6   2  -1   34.78    2.23
  -6  -2   1   33.30    2.26
   6  -2  -1   34.21    2.23
  -6   2  -1   36.27    2.24
   6  -2  -1   34.58    2.40
  -6   2  -1   35.86    2.34
  -6  -2   1   33.28    2.31
  -6  -2   1   33.84    2.32
  -7   2   1  278.04   15.44
   7  -2   1  287.08   15.91
  -7  -2  -1  279.05   17.97
   7   2  -1  298.58   15.95
  -7  -2  -1  283.42   17.96
  -7   2   1  293.99   15.72
   7  -2   1  283.59   18.05
  -7  -2  -1  283.01   15.93
  -7  -2   1  288.03   15.86
  -7   2  -1  302.33   15.84
  -7  -2   1  292.07   17.78
  -7  -2   1  287.21   17.78
   7  -2  -1  289.61   15.85
  -7   2  -1  288.39   17.79
   7   2   1  287.76   15.97
  -7   2  -1  285.09   15.53
   7  -2  -1  288.28   17.95
  -7   2  -1  294.23   17.80
  -8   2   1   36.79    2.27
  -8  -2  -1   35.71    2.56
   8  -2   1   35.08    2.72
  -8  -2  -1   35.14    2.56
   8   2  -1   34.98    2.52
   8  -2   1   34.28    2.51
  -8  -2  -1   35.25    2.50
  -8   2  -1   35.03    2.44
   8   2   1   38.93    2.61
  -8   2  -1   38.42    2.41
  -8  -2   1   37.10    2.42
   8  -2  -1   35.74    2.44
   8  -2  -1   34.80    2.62
  -9  -2  -1  104.58    6.54
  -9  -2  -1  100.85    6.53
   9   2  -1  100.19    6.09
  -9  -2  -1   98.95    6.02
   9  -2   1  101.11    6.78
  -9   2   1  100.94    5.78
   9  -2   1  102.55    6.08
   9  -2  -1   99.21    5.98
  -9   2  -1   99.66    5.90
   9  -2  -1  100.73    6.68
  -9  -2   1   98.78    5.93
   9   2   1  104.10    6.14
  -9   2  -1  103.83    5.92
 -10  -2  -1   13.51    1.18
 -10  -2  -1   13.81    1.18
 -10   2   1   14.33    1.20
  10  -2   1   15.97    1.66
  10  -2   1   13.44    1.54
  10   2  -1    9.96    1.48
 -10  -2  -1   11.88    1.45
 -10   2  -1   11.28    1.29
  10  -2  -1   11.14    1.40
  10  -2  -1   11.83    1.46
 -10  -2   1   12.96    1.35
  10   2   1    9.51    1.47
  11  -2   1  108.50    6.73
 -11  -2  -1  115.64    6.93
  11   2  -1  109.35    6.75
  11  -2   1  116.00    7.58
 -11  -2  -1  111.53    6.64
 -11  -2  -1  116.92    6.93
 -11   2  -1  107.80    6.47
  11  -2  -1  102.29    6.63
  11   2   1  106.26    6.79
 -11  -2   1  102.16    6.47
  12  -2   1    6.23    1.28
  12   2  -1    4.13    1.21
 -12  -2  -1    4.21    1.08
  12   2   1    3.39    1.26
  12  -2  -1    6.03    1.22
  13  -2   1   21.09    2.31
  13   2  -1   18.97    2.28
  13   2   1   19.48    2.30
  13  -2  -1   15.64    2.01
  14  -2   1    9.53    1.73
  14   2  -1    8.39    1.71
  14  -2  -1    6.58    1.54
  14   2   1    6.43    1.63
  15  -2   1    7.73    1.83
  15   2  -1    9.31    1.90
  15  -2  -1   11.33    1.94
  15   2   1    9.97    1.96
  16   2  -1    1.63    1.40
  16  -2   1    2.08    1.38
  16   2   1    2.15    1.52
  16  -2  -1    2.58    1.48
  17  -2   1    2.81    1.59
  17   2  -1    2.90    1.62
  17   2   1    3.01    1.73
  17  -2  -1    1.32    1.47
  18   2  -1    2.16    1.68
  18  -2   1    1.31    1.61
  18  -2  -1    1.50    1.67
  18   2   1    1.82    1.67
   0  -3  -1  254.09   15.85
   0  -3   1  302.35   15.89
   0   3  -1  300.40   18.12
   0   3   1  297.06   15.86
   0  -3   1  294.22   18.12
   0   3  -1  314.77   15.90
   1  -3   1  113.36    5.98
   1   3  -1  111.00    6.13
   1  -3   1  106.45    6.13
  -1  -3  -1  113.15    6.15
   1  -3   1  104.41    6.96
  -1  -3  -1  105.71    6.12
  -1   3   1  104.88    6.08
   1   3   1  115.47    6.15
  -1  -3   1  113.82    6.14
  -1   3  -1  115.32    5.99
   1  -3  -1  114.42    6.08
  -1  -3   1  113.12    6.98
  -1   3  -1  116.79    6.97
  -2   3   1   28.14    1.61
   2   3  -1   28.26    1.93
   2  -3   1   27.58    1.66
   2  -3   1   27.33    1.72
  -2  -3  -1   27.60    1.74
   2  -3   1   29.56    1.72
   2  -3   1   28.88    1.91
  -2   3   1   28.84    1.64
  -3   3  -1   28.26    1.72
  -3  -3   1   28.20    1.95
   3  -3  -1   28.03    1.64
   3  -3  -1   28.46    1.81
  -3  -3   1   27.45    1.77
   3  -3  -1   28.81    1.70
  -3   3  -1   28.50    1.91
  -3   3  -1   28.08    1.74
   3   3   1   26.86    1.81
   3  -3  -1   28.07    1.68
   4  -3   1  110.38    6.08
  -4  -3  -1  108.80    6.09
   4  -3   1  101.68    5.88
   4   3  -1  107.01    6.09
  -4   3   1  105.04    5.83
   4   3  -1  102.66    6.86
   4  -3   1  104.28    6.83
  -4  -3  -1  103.59    6.88
   4  -3  -1  106.36    5.83
   4  -3  -1  110.57    5.99
  -4   3  -1  111.33    5.93
  -4   3  -1  107.54    6.02
   4   3   1  104.14    6.11
  -4   3  -1  107.95    6.75
  -4  -3   1  110.05    6.81
   4  -3  -1  110.22    6.71
   4  -3  -1  111.05    5.97
  -4  -3   1  115.49    6.07
  -5  -3  -1   49.37    3.20
  -5  -3  -1   47.03    3.54
   5   3  -1   45.23    3.53
   5   3  -1   47.79    3.20
   5  -3   1   45.70    3.15
   5  -3   1   47.55    3.51
  -5   3   1   44.95    2.99
   5   3   1   55.36    3.26
   5  -3  -1   55.96    3.03
  -5   3  -1   55.43    3.14
  -5   3  -1   56.38    3.41
  -5  -3   1   56.69    3.52
   5  -3  -1   57.10    3.13
   5  -3  -1   57.56    3.42
  -5  -3   1   56.36    3.48
   5  -3  -1   57.03    3.10
  -5   3  -1   55.93    3.11
  -5  -3   1   57.04    3.19
   6   3  -1  122.42    7.36
  -6  -3  -1  127.18    7.38
   6  -3   1  123.86    8.25
   6  -3   1  123.77    7.33
  -6  -3  -1  121.14    8.25
  -6   3   1  128.04    7.17
  -6  -3  -1  124.40    8.31
  -6   3   1  124.07    7.07
  -6  -3   1  137.15    7.34
   6   3   1  129.06    7.43
   6  -3  -1  135.91    8.17
  -6  -3   1  132.69    8.18
   6  -3  -1  138.41    7.29
  -6  -3   1  133.03    8.16
  -6   3  -1  135.40    7.28
  -6   3  -1  131.76    7.17
  -6   3  -1  131.61    8.07
   7  -3   1   99.13    6.73
  -7   3   1  100.41    5.81
   7  -3   1   99.33    6.00
   7   3  -1   96.75    6.04
  -7  -3  -1  102.34    6.73
  -7  -3  -1  103.10    6.07
  -7  -3  -1  105.55    6.72
  -7   3   1  105.60    5.79
  -7  -3   1  104.88    6.56
   7  -3  -1  103.15    5.95
  -7   3  -1  104.34    6.43
  -7   3  -1  103.53    5.87
   7  -3  -1  105.45    6.64
  -7   3  -1  103.68    5.92
   7   3   1  103.89    6.11
  -7  -3   1  107.00    6.57
  -7  -3   1  111.32    6.02
  -7   3  -1  101.52    6.42
  -8   3   1  121.49    6.76
   8  -3   1  126.69    7.04
  -8  -3  -1  129.59    7.09
  -8  -3  -1  123.37    7.78
   8   3  -1  129.52    7.10
  -8   3   1  132.28    6.80
  -8  -3  -1  128.94    7.81
   8  -3   1  121.30    7.87
  -8   3  -1  114.87    6.80
  -8   3  -1  118.08    6.87
  -8  -3   1  111.79    6.94
   8  -3  -1  115.20    6.93
  -8  -3   1  117.94    7.57
   8  -3  -1  112.91    7.74
  -8  -3   1  115.59    7.57
   8   3   1  111.65    7.07
  -9  -3  -1   71.40    4.92
  -9  -3  -1   70.93    4.61
   9   3  -1   74.81    4.68
  -9  -3  -1   69.97    4.92
  -9   3   1   74.80    4.33
   9  -3   1   75.23    4.63
   9  -3   1   71.30    5.10
  -9   3  -1   75.86    4.45
  -9   3  -1   77.19    4.52
  -9  -3   1   73.25    4.55
   9  -3  -1   79.32    5.05
   9  -3  -1   77.46    4.57
   9   3   1   72.94    4.71
  10  -3   1   19.04    1.81
 -10  -3  -1   17.18    1.53
 -10   3   1   18.63    1.44
  10   3  -1   16.89    1.90
 -10  -3  -1   17.81    1.54
  10  -3   1   16.30    1.83
 -10  -3  -1   17.44    1.75
 -10   3  -1   20.33    1.60
  10  -3  -1   17.57    1.73
  10   3   1   17.64    1.96
 -10  -3   1   18.49    1.69
 -10   3  -1   18.10    1.75
  11  -3   1   37.08    3.15
 -11  -3  -1   34.69    2.60
 -11  -3  -1   36.64    2.62
  11  -3   1   33.08    2.82
 -11  -3  -1   34.23    2.80
  11   3  -1   31.22    2.85
  11  -3  -1   46.65    2.92
 -11  -3   1   46.28    2.82
  11   3   1   43.56    3.10
 -12  -3  -1   10.43    1.46
  12   3  -1    9.90    1.60
  12  -3   1   10.47    1.55
  12  -3  -1    7.40    1.36
  12   3   1    5.82    1.45
  13  -3   1   54.25    3.96
  13   3  -1   51.86    3.94
  13   3   1   51.70    4.00
  13  -3  -1   51.45    3.78
  14   3  -1    1.14    1.21
  14  -3   1    1.75    1.22
  14  -3  -1    4.52    1.35
  14   3   1    3.79    1.42
  15   3  -1   69.44    5.25
  15  -3   1   65.57    5.06
  15  -3  -1   78.70    5.17
  15   3   1   71.34    5.28
  16   3  -1    5.25    1.75
  16  -3   1    3.23    1.60
  16   3   1    5.91    1.84
  16  -3  -1    3.38    1.60
  17   3  -1   26.07    3.24
  17  -3   1   26.29    3.22
  17   3   1   28.75    3.41
  17  -3  -1   30.67    3.31
   0  -4   1  150.54    8.29
   0  -4  -1  150.23    9.41
   0  -4  -1  157.38    8.27
   0   4  -1  144.72    9.43
   1  -4  -1  111.40    6.93
   1   4   1  108.75    6.17
  -1   4  -1  115.55    6.02
  -1   4  -1  112.61    6.98
   1  -4  -1  107.87    6.11
  -1  -4   1  109.21    7.00
  -1  -4   1  111.22    6.16
  -2   4   1   50.48    2.97
   2  -4   1   48.93    3.01
  -2  -4  -1   47.79    3.11
   2  -4   1   49.38    3.09
   2  -4   1   49.70    3.48
  -2  -4  -1   47.35    3.52
  -2  -4   1   56.15    3.14
  -2   4  -1   57.63    3.48
   2  -4  -1   58.53    3.07
   2   4   1   57.46    3.17
  -2  -4   1   57.73    3.54
  -2   4  -1   58.19    3.04
   2  -4  -1   58.30    3.42
  -3   4   1  119.89    6.90
   3  -4   1  121.21    7.15
   3   4  -1  127.06    8.14
  -3  -4  -1  122.42    8.15
   3  -4   1  125.74    6.95
  -3  -4  -1  124.59    7.18
   3  -4   1  125.26    8.09
  -3   4  -1  132.14    8.05
   3  -4  -1  132.85    6.91
   3  -4  -1  135.22    7.99
  -3  -4   1  129.19    8.12
   3   4   1  134.35    7.23
  -3  -4   1  133.33    7.18
   3  -4  -1  131.60    7.09
  -3   4  -1  132.61    6.98
  -4  -4  -1  128.15    7.47
   4   4  -1  127.38    6.60
   4   4  -1  125.22    7.45
   4  -4   1  128.18    6.57
  -4  -4  -1  123.58    6.59
  -4   4   1  128.15    6.32
   4  -4   1  129.51    7.39
   4  -4  -1  110.22    6.43
  -4   4  -1  104.72    6.34
   4  -4  -1  108.07    6.45
   4  -4  -1  109.68    6.27
  -4  -4   1  106.23    6.52
   4   4   1  109.33    6.59
  -4  -4   1  109.83    7.36
  -4   4  -1  107.45    7.26
   4  -4  -1  107.55    7.24
   5  -4   1   63.59    4.33
   5   4  -1   61.93    4.39
   5   4  -1   61.51    3.94
  -5   4   1   63.75    3.71
  -5  -4  -1   61.43    4.39
   5  -4   1   61.01    3.88
  -5  -4  -1   63.17    3.92
   5  -4  -1   67.71    4.22
  -5  -4   1   69.11    3.92
  -5   4  -1   65.89    4.18
  -5  -4   1   69.66    4.33
  -5   4  -1   65.33    3.80
   5  -4  -1   70.93    3.81
   5   4   1   68.53    4.01
  -5   4  -1   67.91    3.84
   5  -4  -1   69.05    3.71
   5  -4  -1   66.76    3.84
   6   4  -1  102.91    6.50
  -6  -4  -1  104.24    6.49
   6  -4   1   99.12    6.44
  -6  -4  -1   99.97    7.27
  -6   4   1  106.07    6.21
   6  -4   1  101.59    7.24
  -6  -4   1  122.30    7.23
   6  -4  -1  119.74    7.17
  -6  -4   1  119.21    6.48
   6  -4  -1  123.63    6.44
  -6   4  -1  117.42    7.03
   6   4   1  116.39    6.58
  -6   4  -1  116.96    6.41
  -6   4  -1  118.38    6.33
  -6  -4   1  123.77    7.28
  -7   4   1   17.26    1.46
   7   4  -1   17.91    1.67
   7  -4   1   18.44    1.61
  -7  -4  -1   18.14    1.67
  -7  -4  -1   18.97    1.68
  -7  -4  -1   18.37    1.73
   7  -4   1   18.02    1.67
  -7  -4   1   20.79    1.64
  -7  -4   1   23.01    1.63
   7   4   1   21.61    1.76
  -7   4  -1   23.64    1.55
   7  -4  -1   22.29    1.62
  -7  -4   1   20.84    1.58
  -7   4  -1   22.01    1.56
   7  -4  -1   20.76    1.57
  -8  -4  -1   73.38    4.89
   8  -4   1   67.46    4.90
  -8  -4  -1   69.61    4.50
  -8   4   1   70.08    4.23
   8   4  -1   73.45    4.54
  -8  -4  -1   69.37    4.91
   8  -4   1   75.00    4.49
  -8  -4   1   73.07    4.46
   8   4   1   67.04    4.51
  -8  -4   1   76.89    4.74
  -8   4  -1   75.07    4.33
  -8  -4   1   73.36    4.75
   8  -4  -1   75.52    4.85
   8  -4  -1   73.69    4.40
  -8   4  -1   73.19    4.32
   9   4  -1    3.06    0.92
   9  -4   1    2.65    0.85
  -9  -4  -1    3.71    0.93
  -9   4   1    3.58    0.82
   9  -4   1    3.82    0.86
  -9  -4  -1    3.27    0.75
  -9  -4  -1    3.76    0.73
   9  -4  -1    4.97    0.81
  -9   4  -1    6.24    0.86
   9   4   1    7.07    1.17
  -9  -4   1    5.04    0.62
   9  -4  -1    7.09    1.03
  -9  -4   1    5.33    0.97
  -9  -4   1    5.34    0.62
  -9   4  -1    6.21    1.00
  10  -4   1   62.43    3.97
  10  -4   1   63.95    4.38
 -10  -4  -1   64.18    4.13
  10   4  -1   66.71    4.12
 -10  -4  -1   64.62    4.01
 -10  -4  -1   64.70    4.11
  10   4   1   52.15    4.00
 -10   4  -1   55.83    3.78
 -10   4  -1   55.24    3.69
  10  -4  -1   51.05    3.80
 -10  -4   1   52.84    3.81
 -11  -4  -1    8.65    1.35
  11  -4   1    7.94    1.31
 -11  -4  -1    7.71    0.96
 -11  -4  -1    7.77    0.95
  11   4  -1    6.87    1.39
  11  -4   1    7.30    1.30
 -11   4  -1    8.61    1.28
  11   4   1    6.83    1.38
  11  -4  -1    7.55    1.23
 -11  -4   1    6.69    1.16
 -12  -4  -1   22.77    2.22
  12   4  -1   24.87    2.44
 -12  -4  -1   26.72    1.85
 -12  -4  -1   25.40    1.84
  12  -4   1   23.04    2.38
  12   4   1   20.21    2.46
  12  -4  -1   23.16    2.21
  13  -4   1   14.61    1.99
  13   4  -1   11.33    1.86
  13   4   1   15.17    2.11
  13  -4  -1   14.37    1.90
  14  -4   1   63.49    4.48
  14   4  -1   59.77    4.50
  14   4   1   59.56    4.55
  14  -4  -1   55.76    4.27
  15   4  -1    5.08    1.64
  15  -4   1    5.11    1.58
  15   4   1    3.51    1.62
  15  -4  -1    4.42    1.46
  16  -4   1   44.77    3.88
  16   4  -1   44.77    4.11
  16   4   1   48.43    4.19
  16  -4  -1   40.65    3.84
  17  -4   1    2.56    1.62
  17   4  -1    4.22    1.89
  17   4   1    0.98    1.67
  17  -4  -1    1.41    1.45
   0  -5  -1  147.44    9.24
   0   5  -1  144.55    9.25
   0  -5  -1  149.41    8.12
   0  -5   1  146.53    9.26
   0  -5   1  145.64    8.14
   1  -5  -1    2.33    0.37
   1  -5  -1    2.28    0.40
  -1   5  -1    2.61    0.42
  -1  -5   1    2.31    0.41
   1   5   1    2.33    0.42
  -1   5  -1    2.20    0.41
  -1  -5   1    2.77    0.49
  -2  -5  -1  484.06   25.99
  -2   5   1  491.69   25.30
  -2  -5  -1  488.14   29.65
   2  -5   1  463.60   25.96
   2  -5   1  485.63   29.58
   2  -5   1  486.13   25.34
   2   5   1  469.66   26.00
  -2   5  -1  477.44   29.55
  -2  -5   1  478.45   25.99
   2  -5  -1  471.46   25.91
  -2   5  -1  468.41   25.34
   2  -5  -1  485.92   29.51
  -2  -5   1  483.90   29.62
  -3  -5  -1   63.18    4.50
   3   5  -1   63.75    4.50
  -3   5   1   62.64    3.78
   3  -5   1   64.97    4.43
  -3  -5  -1   64.38    3.99
   3  -5   1   64.37    3.96
  -3   5  -1   70.34    3.86
  -3  -5   1   69.93    4.00
   3   5   1   70.31    4.05
   3  -5  -1   74.36    3.81
  -3  -5   1   71.06    4.50
  -3   5  -1   73.74    4.40
   3  -5  -1   71.34    4.36
   3  -5  -1   72.00    3.91
   4   5  -1  410.45   26.36
  -4  -5  -1  419.22   23.15
  -4  -5  -1  402.54   26.36
   4  -5   1  397.80   23.10
   4  -5   1  409.68   26.27
   4   5  -1  409.70   23.16
  -4   5   1  419.52   22.48
   4  -5  -1  445.31   26.19
   4  -5  -1  432.04   22.47
   4  -5  -1  449.79   23.04
  -4  -5   1  431.83   23.14
   4  -5  -1  431.89   23.05
  -4  -5   1  431.31   26.33
  -4   5  -1  439.35   26.19
  -4   5  -1  441.72   22.57
   4   5   1  427.31   23.20
  -5  -5  -1    6.46    0.91
  -5  -5  -1    8.11    0.98
  -5   5   1    7.05    0.77
   5  -5   1    8.96    0.95
   5   5  -1    6.34    0.94
   5   5  -1    7.80    1.01
   5  -5   1    7.25    0.88
   5  -5  -1    8.76    0.87
  -5  -5   1    8.50    0.93
   5  -5  -1    9.17    0.78
  -5   5  -1   10.18    0.94
   5  -5  -1    8.76    0.82
   5  -5  -1    9.62    0.80
   5   5   1    8.85    1.03
  -5  -5   1    9.93    1.00
  -5   5  -1    9.19    0.72
  -6  -5  -1  344.32   21.57
  -6  -5  -1  343.51   19.00
   6  -5   1  342.64   18.96
   6   5  -1  342.38   19.03
   6  -5   1  344.44   21.50
  -6   5   1  349.29   18.40
  -6   5  -1  345.35   21.22
   6  -5  -1  348.05   18.89
  -6   5  -1  336.99   18.48
  -6  -5   1  351.47   18.97
  -6  -5   1  343.78   21.48
   6  -5  -1  353.43   21.40
   6   5   1  345.99   19.06
   7   5  -1    6.09    1.01
   7  -5   1    6.88    0.91
  -7   5   1    5.06    0.77
  -7  -5  -1    5.74    0.87
  -7  -5  -1    5.43    0.94
   7  -5   1    6.49    0.95
  -7  -5   1    6.60    0.93
   7  -5  -1    6.60    0.78
  -7   5  -1    7.12    0.92
   7  -5  -1    5.73    0.85
  -7  -5   1    4.74    0.72
   7   5   1    5.13    0.98
  -7  -5   1    5.56    0.82
  -8  -5  -1  186.01   10.38
   8  -5   1  181.11   11.60
  -8  -5  -1  192.32   11.69
  -8   5   1  175.03    9.92
   8  -5   1  191.04   10.35
  -8  -5  -1  187.81   11.60
   8   5  -1  183.74   10.41
  -8  -5   1  176.20   11.48
   8   5   1  173.89   10.42
  -8  -5   1  180.02   10.29
  -8  -5   1  176.32   11.44
   8  -5  -1  176.63   10.23
  -8   5  -1  183.34   10.16
   8  -5  -1  179.33   11.50
  -8   5  -1  183.52   10.03
  -9  -5  -1    2.10    0.68
   9  -5   1    2.78    0.85
  -9  -5  -1    2.33    0.66
   9   5  -1    1.79    0.87
  -9  -5  -1    2.74    0.91
  -9   5   1    3.14    0.74
   9  -5   1    2.86    0.71
  -9   5  -1    2.77    0.81
   9  -5  -1    1.93    0.63
  -9  -5   1    2.47    0.54
  -9  -5   1    3.09    0.83
   9  -5  -1    2.78    0.81
  -9   5  -1    2.93    0.68
   9   5   1    2.31    0.95
  -9  -5   1    2.92    0.60
 -10  -5  -1   60.95    3.89
  10   5  -1   58.08    3.88
 -10  -5  -1   58.31    3.90
 -10  -5  -1   53.81    3.74
  10  -5   1   61.56    4.11
 -10   5   1   57.65    3.48
  10  -5   1   57.41    3.76
 -10  -5   1   51.72    3.60
 -10  -5   1   52.24    3.61
  10  -5  -1   51.34    3.58
 -10   5  -1   49.43    3.42
 -10   5  -1   48.66    3.51
  10   5   1   52.06    3.84
 -10  -5   1   52.85    3.66
 -11  -5  -1    6.83    0.94
 -11  -5  -1    5.98    0.93
 -11  -5  -1    5.57    1.23
  11   5  -1    7.76    1.43
  11  -5   1    6.65    1.31
  11  -5  -1    5.47    1.17
 -11  -5   1    4.73    1.08
 -11   5  -1    6.37    1.17
  11   5   1    6.82    1.41
 -12  -5  -1   33.07    2.41
 -12  -5  -1   32.24    2.40
 -12  -5  -1   33.26    2.76
  12   5  -1   27.91    2.78
  12  -5   1   30.90    2.73
  12  -5  -1   33.14    2.71
  12   5   1   34.54    2.96
  13   5  -1    6.84    1.60
  13  -5   1    7.93    1.57
  13   5   1    5.98    1.61
  13  -5  -1    5.83    1.37
  14   5  -1   15.17    2.21
  14  -5   1   17.15    2.22
  14  -5  -1   15.16    2.07
  14   5   1   15.03    2.31
  15  -5   1    8.14    1.73
  15   5  -1    3.35    1.57
  15  -5  -1    5.36    1.57
  15   5   1    7.75    1.87
  16   5  -1    2.97    1.55
  16  -5   1    2.93    1.58
  16  -5  -1    2.45    1.52
  16   5   1    1.58    1.60
  17   5  -1    2.90    1.67
  17  -5   1    3.39    1.74
  17   5   1    4.32    1.93
  17  -5  -1    4.05    1.72
   0  -6   1    4.92    0.63
   0  -6   1    4.53    0.61
   0  -6  -1    3.86    0.54
   0  -6  -1    4.52    0.58
   0   6  -1    3.75    0.54
   1  -6   1  199.38   11.88
  -1  -6  -1  201.25   11.91
   1  -6   1  202.16   10.46
   1   6  -1  202.09   11.92
  -1  -6  -1  202.27   10.46
  -1  -6   1  180.66   11.88
   1  -6  -1  179.78   11.82
  -1   6  -1  174.66   11.83
  -1   6  -1  184.04   10.19
  -1  -6   1  179.20   10.44
   1  -6  -1  179.73   10.39
  -2   6   1   55.08    2.89
   2  -6   1   53.15    3.35
  -2  -6  -1   53.98    3.04
   2  -6   1   52.70    3.00
   2   6  -1   46.41    3.37
  -2  -6  -1   59.18    3.45
  -2   6  -1   45.68    3.28
   2  -6  -1   47.30    2.92
  -2  -6   1   48.01    3.37
  -2   6  -1   47.47    2.89
   2   6   1   46.37    3.00
   2  -6  -1   47.20    3.26
  -2  -6   1   47.39    3.01
  -3  -6  -1  458.57   27.81
  -3  -6  -1  452.26   24.40
   3  -6   1  463.06   24.37
  -3   6   1  471.88   23.72
   3  -6   1  455.01   27.72
   3  -6  -1  455.55   24.30
  -3   6  -1  448.94   27.65
  -3   6  -1  437.66   23.76
  -3  -6   1  437.59   27.77
   3  -6  -1  438.62   27.64
   3   6   1  423.88   24.41
  -3  -6   1  438.42   24.38
  -4   6   1   54.84    3.35
  -4  -6  -1   53.96    3.56
   4   6  -1   57.85    3.62
   4  -6   1   54.15    3.91
  -4  -6  -1   55.21    4.01
   4   6  -1   55.80    4.01
   4  -6   1   56.17    3.53
  -4   6  -1   60.54    3.81
  -4  -6   1   60.98    3.58
  -4  -6   1   60.31    4.00
  -4   6  -1   61.96    3.46
   4  -6  -1   65.39    3.38
   4  -6  -1   61.27    3.49
   4   6   1   61.11    3.64
   4  -6  -1   63.05    3.85
   5  -6   1  232.43   12.99
   5  -6   1  238.70   14.70
  -5  -6  -1  228.54   13.01
  -5  -6  -1  245.49   14.81
  -5   6   1  242.37   12.59
   5   6  -1  239.88   13.08
   5   6  -1  235.85   14.82
  -5   6  -1  228.90   14.50
  -5   6  -1  238.38   12.66
  -5  -6   1  231.25   14.72
   5  -6  -1  230.65   14.59
  -5  -6   1  238.26   13.01
   5  -6  -1  226.74   12.90
   5   6   1  226.11   13.06
  -6  -6  -1   77.29    5.12
  -6  -6  -1   72.99    4.58
   6  -6   1   70.90    4.51
  -6   6   1   76.70    4.32
   6   6  -1   71.88    4.60
   6  -6   1   74.06    5.01
   6  -6  -1   77.29    4.47
   6  -6  -1   76.81    4.92
  -6   6  -1   78.11    4.40
  -6  -6   1   76.43    4.55
   6   6   1   73.75    4.65
  -6  -6   1   77.83    5.04
  -7  -6  -1  110.00    7.42
  -7  -6  -1  106.23    6.61
   7  -6   1  105.79    6.58
  -7   6   1  105.30    6.29
   7  -6   1  109.65    7.35
   7   6  -1  108.96    6.67
  -7   6  -1  122.27    6.44
   7  -6  -1  116.02    6.54
   7  -6  -1  119.44    7.28
   7   6   1  113.55    6.73
  -7  -6   1  118.73    6.63
  -7  -6   1  120.01    7.35
   8   6  -1   27.39    2.28
   8  -6   1   29.30    2.27
  -8   6   1   29.37    1.95
  -8  -6  -1   30.62    2.25
  -8  -6  -1   29.39    2.40
   8  -6   1   28.90    2.18
  -8  -6  -1   27.89    2.26
   8   6   1   26.60    2.28
   8  -6  -1   24.95    2.12
  -8   6  -1   29.10    2.06
  -8  -6   1   25.88    2.12
   8  -6  -1   25.99    2.08
  -8  -6   1   26.22    2.12
  -8  -6   1   26.13    2.19
   9  -6   1   48.26    3.86
   9   6  -1   48.93    3.70
  -9   6   1   49.42    3.35
  -9  -6  -1   51.53    3.88
  -9  -6  -1   53.12    3.97
   9  -6   1   49.93    3.63
  -9  -6  -1   47.76    3.62
  -9  -6   1   60.35    3.83
  -9  -6   1   60.12    3.79
   9  -6  -1   60.29    3.62
  -9  -6   1   61.57    3.69
   9   6   1   60.95    3.86
  -9   6  -1   56.85    3.48
 -10  -6  -1   19.36    1.84
 -10  -6  -1   18.52    1.76
  10  -6   1   21.94    2.00
 -10  -6  -1   20.60    2.03
  10  -6   1   19.58    1.90
  10   6  -1   20.94    2.05
 -10   6   1   19.40    1.68
 -10   6  -1   18.85    1.75
  10  -6  -1   16.96    1.79
 -10  -6   1   16.72    1.54
 -10  -6   1   18.03    1.82
 -10  -6   1   17.43    1.58
  10   6   1   17.64    1.91
 -11  -6  -1   43.21    3.07
 -11  -6  -1   39.31    3.08
 -11  -6  -1   43.10    3.02
  11   6  -1   39.94    3.19
 -11   6   1   41.80    2.83
  11  -6   1   43.57    3.12
 -11   6  -1   36.38    2.78
 -11  -6   1   38.50    2.70
 -11  -6   1   37.64    2.96
  11  -6  -1   39.81    2.96
 -11  -6   1   37.23    2.71
  11   6   1   38.11    3.19
 -12  -6  -1    9.79    1.24
 -12  -6  -1   10.43    1.25
  12  -6   1    8.46    1.54
 -12  -6  -1    9.61    1.62
  12   6  -1   11.35    1.80
  12  -6  -1   15.94    1.80
 -12   6  -1   17.14    1.76
  12   6   1   15.27    2.07
 -13  -6  -1   21.80    1.70
 -13  -6  -1   19.26    1.67
  13   6  -1   19.97    2.49
  13  -6   1   19.76    2.32
  13  -6  -1   24.49    2.37
  13   6   1   22.13    2.60
  14   6  -1   18.39    2.50
  14  -6   1   16.61    2.28
  14  -6  -1   19.30    2.30
  14   6   1   19.06    2.54
  15   6  -1    8.19    1.95
  15  -6   1    7.67    1.84
  15   6   1    7.55    1.94
  15  -6  -1    7.33    1.76
  16   6  -1   18.53    2.82
  16  -6   1   19.07    2.67
  16   6   1   16.02    2.73
  16  -6  -1   18.63    2.54
  17  -6   1    1.94    1.58
  17   6  -1    3.90    1.94
  17  -6  -1    1.37    1.47
  17   6   1   -0.49    1.60
   0  -7   1   19.68    1.44
   0  -7   1   20.07    1.60
   0   7  -1   21.65    1.61
   0  -7  -1   19.55    1.44
   0  -7  -1   19.73    1.58
  -1  -7  -1    0.67    0.36
   1  -7   1    0.52    0.33
   1  -7   1    0.10    0.40
   1   7  -1    0.49    0.34
  -1  -7   1    0.65    0.45
   1  -7  -1    0.50    0.30
  -1  -7   1    0.59    0.34
  -1   7  -1    0.40    0.31
   1  -7  -1    0.07    0.36
   2  -7   1   48.50    3.28
  -2  -7  -1   48.92    2.98
   2  -7   1   46.91    2.93
  -2   7   1   51.32    2.84
  -2  -7  -1   49.44    3.33
   2   7  -1   50.64    3.35
  -2   7  -1   45.17    2.84
  -2  -7   1   47.37    2.98
   2  -7  -1   46.78    2.88
   2   7   1   45.22    2.96
   2  -7  -1   45.99    3.21
  -2   7  -1   45.56    3.21
  -2  -7   1   49.11    3.33
   3  -7   1    4.72    0.74
  -3  -7  -1    6.91    0.86
  -3  -7  -1    3.85    0.70
  -3   7   1    5.55    0.67
   3  -7   1    5.57    0.74
  -3   7  -1    5.68    0.67
  -3  -7   1    5.62    0.78
   3  -7  -1    5.34    0.70
  -3   7  -1    5.30    0.69
   3  -7  -1    5.55    0.67
   3   7   1    5.41    0.85
  -3  -7   1    3.97    0.70
   4  -7   1   11.41    1.01
   4   7  -1   11.77    1.10
  -4   7   1   11.48    0.89
  -4  -7  -1    9.65    1.08
   4  -7   1   10.57    1.02
  -4  -7  -1   11.16    1.12
  -4   7  -1    8.41    0.81
  -4  -7   1    8.41    1.04
   4  -7  -1    6.81    0.83
  -4   7  -1    7.07    0.90
   4   7   1    7.17    0.99
  -4  -7   1    6.52    0.94
   4  -7  -1    8.61    0.89
   5  -7   1  132.59    8.57
  -5  -7  -1  135.23    7.69
   5  -7   1  134.01    7.62
  -5  -7  -1  128.74    8.66
   5   7  -1  135.00    8.72
   5   7  -1  131.54    7.71
  -5   7   1  132.35    7.35
   5   7   1  129.88    7.72
  -5  -7   1  138.04    7.67
  -5   7  -1  135.38    8.35
  -5   7  -1  134.32    7.42
  -5  -7   1  137.01    8.63
   5  -7  -1  134.92    8.48
   5  -7  -1  132.97    7.55
   6  -7   1   16.48    1.59
  -6   7   1   17.58    1.44
  -6  -7  -1   17.43    1.72
   6   7  -1   17.05    1.68
   6  -7   1   17.32    1.63
  -6  -7  -1   17.19    1.64
  -6   7  -1   21.09    1.53
   6  -7  -1   20.29    1.56
  -6  -7   1   22.99    1.71
  -6  -7   1   21.15    1.72
   6   7   1   22.37    1.81
   6  -7  -1   21.77    1.57
  -7  -7  -1   62.46    4.14
  -7   7   1   60.44    3.48
   7  -7   1   60.81    4.04
   7  -7   1   57.97    3.69
  -7  -7  -1   60.88    3.79
   7   7  -1   60.54    3.85
   7  -7  -1   57.47    3.62
   7  -7  -1   56.55    3.92
  -7  -7   1   53.93    3.69
  -7   7  -1   53.12    3.53
   7   7   1   54.25    3.80
  -7  -7   1   55.00    3.99
  -8   7   1    9.83    1.14
   8  -7   1    9.10    1.24
   8   7  -1    9.22    1.38
  -8  -7  -1    8.17    1.23
   8  -7   1    9.85    1.32
  -8  -7  -1   10.99    1.40
   8  -7  -1   15.30    1.35
  -8  -7   1   14.15    1.45
   8  -7  -1   14.13    1.28
  -8   7  -1   15.19    1.36
   8   7   1   14.55    1.65
   9   7  -1   67.64    4.35
   9  -7   1   67.72    4.56
  -9  -7  -1   70.85    4.58
  -9   7   1   68.10    3.93
   9  -7   1   66.55    4.21
  -9  -7  -1   69.08    4.68
  -9  -7  -1   67.30    4.25
  -9  -7   1   59.33    4.36
   9  -7  -1   58.52    4.05
  -9  -7   1   59.56    4.43
  -9  -7   1   57.21    4.10
   9   7   1   60.46    4.29
  -9   7  -1   60.28    3.96
 -10  -7  -1    3.79    1.06
 -10  -7  -1    3.50    0.95
  10   7  -1    2.74    1.15
  10  -7   1    2.46    1.04
 -10  -7  -1    3.80    0.88
 -10   7   1    3.19    0.84
  10  -7   1    3.63    0.93
  10  -7  -1    6.01    1.17
 -10  -7   1    6.68    1.22
 -10   7  -1    5.36    1.06
 -10  -7   1    7.41    0.97
  10   7   1    5.56    1.26
 -10  -7   1    5.82    0.83
 -11  -7  -1   56.05    4.18
  11  -7   1   55.75    4.04
 -11  -7  -1   54.23    4.11
 -11   7   1   56.52    3.71
  11   7  -1   58.18    4.25
 -11  -7  -1   55.47    4.24
 -11  -7   1   62.29    4.12
 -11   7  -1   62.73    3.91
 -11  -7   1   61.16    4.01
 -11  -7   1   61.94    4.00
  11   7   1   61.74    4.25
  11  -7  -1   58.62    4.02
 -12  -7  -1    5.55    1.37
 -12  -7  -1    6.13    0.97
  12   7  -1    4.61    1.42
  12  -7   1    4.43    1.28
 -12  -7  -1    5.61    0.97
 -12   7  -1    2.22    1.09
  12   7   1    5.68    1.43
  12  -7  -1    3.81    1.16
 -13  -7  -1   67.03    4.60
  13  -7   1   71.18    4.83
 -13  -7  -1   65.71    4.59
  13   7  -1   70.08    4.97
  13  -7  -1   67.04    4.69
  13   7   1   65.58    4.95
 -13   7  -1   70.70    4.62
  14  -7   1    9.71    1.82
  14   7  -1    8.35    1.81
  14   7   1    6.73    1.83
  14  -7  -1    5.32    1.53
  15   7  -1   54.69    4.57
  15  -7   1   50.40    4.36
  15   7   1   55.05    4.61
  15  -7  -1   61.53    4.39
  16   7  -1    1.45    1.64
  16  -7   1    2.97    1.62
  16  -7  -1    3.00    1.53
  16   7   1    2.04    1.69
  17   7  -1   39.69    4.23
  17  -7   1   45.07    4.13
  17   7   1   46.97    4.37
  17  -7  -1   41.95    3.92
   0  -8  -1    0.05    0.32
   0  -8   1    0.85    0.46
   0  -8   1    0.66    0.38
   0  -8  -1    0.66    0.46
   0   8  -1    0.43    0.37
  -1  -8  -1  164.68    9.74
   1  -8   1  168.38    9.74
   1  -8   1  170.73   11.07
   1   8  -1  167.17   11.08
  -1  -8  -1  174.75   11.10
  -1  -8   1  186.68   11.13
  -1  -8   1  172.27    9.77
   1  -8  -1  176.84   11.04
  -1   8  -1  183.40   11.05
   1  -8  -1  183.69    9.74
  -2   8   1    1.41    0.44
   2  -8   1    1.20    0.43
  -2  -8  -1    1.05    0.44
   2  -8   1    0.92    0.53
  -2  -8  -1    1.20    0.57
   2   8  -1    1.70    0.50
  -2   8  -1    1.11    0.38
  -2  -8   1    0.99    0.45
   2  -8  -1    0.95    0.39
   2  -8  -1    1.06    0.48
  -2   8  -1    1.28    0.48
  -2  -8   1    0.72    0.51
   2   8   1    1.46    0.59
  -3  -8  -1  174.64   10.44
   3  -8   1  177.96   10.36
  -3   8   1  174.27    8.87
   3  -8   1  177.84    9.16
   3   8  -1  172.78   10.44
  -3  -8  -1  168.84    9.19
   3  -8  -1  149.47    9.04
  -3   8  -1  151.39   10.20
  -3  -8   1  156.19   10.37
  -3  -8   1  152.56    9.15
   3  -8  -1  148.77   10.24
  -3   8  -1  154.92    8.87
   3   8   1  156.99    9.19
   4  -8   1    3.37    0.68
   4  -8   1    3.87    0.62
   4   8  -1    3.78    0.76
  -4   8   1    4.12    0.61
  -4  -8  -1    4.01    0.74
  -4  -8  -1    3.86    0.70
  -4   8  -1    0.78    0.51
  -4   8  -1    1.20    0.36
  -4  -8   1    0.91    0.49
  -4  -8   1    0.47    0.52
   4  -8  -1    1.79    0.54
   4   8   1    0.85    0.62
   4  -8  -1    1.64    0.44
  -5  -8  -1   86.26    5.52
  -5   8   1   90.22    5.25
   5   8  -1   89.76    5.59
   5  -8   1   85.81    6.10
  -5  -8  -1   84.11    6.20
   5  -8   1   84.59    5.45
  -5   8  -1  101.07    5.37
   5  -8  -1  101.21    6.07
  -5   8  -1   98.07    5.89
  -5  -8   1   99.46    5.57
   5   8   1   95.97    5.62
   5  -8  -1   96.35    5.42
  -5  -8   1   98.03    6.21
  -6  -8  -1   41.60    3.20
   6   8  -1   40.57    2.98
   6  -8   1   44.82    3.12
   6  -8   1   40.44    2.84
  -6   8   1   42.19    2.69
  -6  -8  -1   40.59    2.89
   6  -8  -1   44.19    2.79
   6   8   1   42.58    3.03
   6  -8  -1   45.82    3.03
  -6  -8   1   44.77    2.94
  -6  -8   1   43.91    3.17
  -6   8  -1   42.35    2.75
   7  -8   1  120.49    7.61
  -7   8   1  117.30    6.54
  -7  -8  -1  119.98    6.91
   7   8  -1  122.08    6.97
   7  -8   1  119.92    6.83
  -7  -8  -1  119.50    7.71
   7  -8  -1  115.06    7.51
  -7  -8   1  112.11    6.81
   7  -8  -1  112.13    6.72
  -7   8  -1  108.70    6.58
   7   8   1  113.91    6.97
  -7  -8   1  110.58    7.59
   8  -8   1   71.74    4.28
   8  -8   1   73.47    4.66
  -8  -8  -1   73.73    4.75
  -8   8   1   73.74    4.01
   8   8  -1   72.56    4.42
  -8  -8  -1   75.35    4.37
   8   8   1   57.20    4.28
   8  -8  -1   59.07    4.10
   8  -8  -1   60.03    4.57
  -8  -8   1   61.18    4.22
  -8  -8   1   57.64    4.52
  -8   8  -1   61.30    4.04
  -9   8   1   81.46    5.04
  -9  -8  -1   82.66    5.92
   9  -8   1   77.31    5.87
  -9  -8  -1   83.68    5.43
   9  -8   1   80.07    5.35
   9   8  -1   82.40    5.52
  -9  -8   1   88.39    5.40
  -9  -8   1   91.59    5.95
  -9  -8   1   91.30    5.84
   9   8   1   97.55    5.66
   9  -8  -1   90.39    5.33
  -9   8  -1   91.47    5.20
 -10  -8  -1   56.94    3.93
 -10  -8  -1   58.30    3.79
 -10  -8  -1   60.92    4.08
  10  -8   1   57.34    3.76
  10   8  -1   58.13    3.91
 -10   8   1   54.04    3.38
  10  -8  -1   49.20    3.54
  10   8   1   48.33    3.83
 -10  -8   1   48.11    3.69
 -10  -8   1   46.08    3.75
 -10  -8   1   47.53    3.60
 -10   8  -1   47.67    3.43
 -11  -8  -1   27.40    2.45
  11  -8   1   28.41    2.53
 -11  -8  -1   23.34    2.43
 -11  -8  -1   27.61    2.38
  11   8  -1   26.94    2.65
 -11   8   1   26.82    2.13
 -11  -8   1   27.80    2.23
 -11  -8   1   23.76    2.35
  11  -8  -1   26.20    2.40
 -11  -8   1   27.37    2.18
 -11   8  -1   27.86    2.29
  11   8   1   29.18    2.72
  12  -8   1   32.21    2.84
  12   8  -1   33.13    2.96
 -12  -8  -1   36.36    2.96
 -12  -8  -1   32.69    2.69
 -12  -8  -1   33.72    2.75
 -12  -8   1   31.84    2.39
 -12   8  -1   34.60    2.67
  12  -8  -1   29.61    2.75
  12   8   1   36.96    3.16
 -12  -8   1   30.97    2.39
  13  -8   1   11.24    1.82
  13   8  -1   11.03    2.00
 -13  -8  -1   12.06    1.39
 -13  -8  -1   11.86    1.43
  13  -8  -1    9.90    1.74
  13   8   1   10.00    1.95
  14   8  -1   27.34    3.10
  14  -8   1   28.79    2.91
  14  -8  -1   29.76    2.87
  14   8   1   28.41    3.19
  15  -8   1    5.51    1.62
  15   8  -1    7.27    1.98
  15  -8  -1    2.80    1.46
  15   8   1    4.62    1.81
  16   8  -1   19.97    2.89
  16  -8   1   16.74    2.64
  16   8   1   19.93    2.95
  16  -8  -1   19.10    2.60
  17  -8   1    2.59    1.75
  17   8  -1    3.66    2.01
  17  -8  -1    0.75    1.42
  17   8   1    1.39    1.76
   0  -9  -1  500.24   27.61
   0   9  -1  501.84   31.47
   0  -9   1  508.96   31.49
   0  -9   1  516.36   27.65
   0  -9  -1  511.15   31.48
  -1  -9  -1   20.19    1.60
  -1  -9  -1   23.49    1.77
   1  -9   1   22.28    1.62
   1  -9   1   25.06    1.78
   1   9  -1   23.08    1.76
   1  -9  -1   14.89    1.47
  -1  -9   1   17.99    1.56
  -1  -9   1   17.80    1.69
   1  -9  -1   19.17    1.65
  -1   9  -1   19.13    1.64
   2  -9   1  397.73   24.44
  -2  -9  -1  376.91   24.48
  -2   9   1  394.22   20.94
  -2  -9  -1  383.37   21.50
   2  -9   1  390.13   21.47
   2   9  -1  395.26   24.50
   2  -9  -1  394.56   21.43
  -2  -9   1  384.13   21.50
  -2   9  -1  397.90   24.37
  -2  -9   1  403.41   24.50
   2   9   1  406.30   21.55
   2  -9  -1  388.86   24.40
  -2   9  -1  390.90   20.96
   3  -9   1   11.99    1.11
   3  -9   1   12.85    1.20
  -3  -9  -1   13.07    1.28
  -3   9   1   13.62    1.05
   3   9  -1   12.83    1.28
  -3  -9  -1   13.76    1.27
   3  -9  -1    8.98    1.05
   3  -9  -1    9.74    1.05
  -3  -9   1    9.76    1.18
  -3   9  -1    9.30    1.00
   3   9   1    9.42    1.21
  -3   9  -1   10.14    1.03
  -3  -9   1    8.44    1.11
  -4  -9  -1  173.14   11.87
  -4   9   1  178.18   10.09
   4  -9   1  175.48   10.40
  -4  -9  -1  173.99   10.46
   4  -9   1  183.35   11.78
   4   9  -1  173.41   11.89
   4   9  -1  177.63   10.52
  -4  -9   1  199.34   10.53
   4  -9  -1  195.13   11.75
  -4  -9   1  191.71   11.88
   4   9   1  195.86   10.58
   4  -9  -1  195.61   10.39
  -4   9  -1  192.74   11.63
  -4   9  -1  192.52   10.19
   5  -9   1    1.95    0.66
   5   9  -1    2.37    0.80
  -5   9   1    2.25    0.59
  -5  -9  -1    1.99    0.70
   5  -9   1    2.22    0.57
   5   9  -1    0.07    0.13
  -5  -9  -1    1.95    0.63
   5  -9  -1    0.30    0.51
  -5  -9   1   -0.15    0.44
  -5   9  -1    0.32    0.26
   5   9   1    0.25    0.66
   5  -9  -1    0.30    0.39
  -5   9  -1    0.75    0.59
  -5  -9   1   -0.09    0.61
   6  -9   1  169.02    9.52
  -6   9   1  174.56    9.21
   6   9  -1  163.74    9.64
  -6  -9  -1  168.89    9.60
  -6  -9  -1  169.74   10.83
   6  -9   1  170.66   10.72
  -6   9  -1  168.30    9.27
   6  -9  -1  163.65   10.62
   6  -9  -1  159.88    9.41
  -6  -9   1  168.32   10.78
   6   9   1  165.85    9.66
  -6  -9   1  160.59    9.55
  -7   9   1    9.15    1.15
  -7  -9  -1   10.96    1.43
   7  -9   1   11.17    1.32
   7   9  -1    8.63    1.38
   7  -9   1   11.31    1.37
  -7  -9  -1    9.61    1.35
  -7  -9   1   13.79    1.54
   7  -9  -1   14.73    1.30
  -7  -9   1   11.00    1.37
  -7   9  -1   13.60    1.36
   7   9   1   13.12    1.61
   7  -9  -1   13.62    1.35
   8   9  -1  107.66    6.50
   8  -9   1  106.32    6.33
  -8  -9  -1  108.14    7.12
  -8  -9  -1  104.54    6.41
   8  -9   1  107.52    7.03
  -8   9   1  102.43    6.01
  -8  -9   1   97.23    6.32
  -8  -9   1  106.14    7.01
   8   9   1  107.98    6.53
   8  -9  -1  102.33    6.22
  -8   9  -1  103.28    6.10
  -9   9   1   16.13    1.56
  -9  -9  -1   18.50    1.95
   9  -9   1   15.72    1.80
   9   9  -1   18.72    2.10
  -9  -9  -1   17.14    1.92
   9  -9   1   17.81    1.86
  -9   9  -1   16.73    1.67
   9  -9  -1   17.19    1.76
   9   9   1   16.68    2.05
  -9  -9   1   15.55    1.80
  -9  -9   1   17.54    1.74
 -10  -9  -1   89.51    6.13
  10   9  -1   81.15    5.75
 -10  -9  -1   88.96    6.29
 -10  -9  -1   87.63    5.67
  10  -9   1   79.83    5.55
 -10   9   1   82.93    5.23
 -10  -9   1   91.21    5.64
 -10  -9   1   89.60    6.10
  10   9   1   94.19    5.87
  10  -9  -1   91.16    5.56
 -10   9  -1   92.87    5.41
 -10  -9   1   92.52    6.01
 -11  -9  -1    6.05    1.14
 -11   9   1    5.86    1.12
 -11  -9  -1    5.15    1.37
 -11  -9  -1    5.34    1.20
  11  -9   1    4.91    1.30
  11   9  -1    5.63    1.50
 -11   9  -1    7.00    1.26
 -11  -9   1    5.85    1.37
 -11  -9   1    8.44    1.15
 -11  -9   1    8.13    1.09
  11   9   1    7.38    1.57
  11  -9  -1    8.58    1.40
  12  -9   1   43.40    3.39
 -12  -9  -1   41.03    3.31
  12   9  -1   47.47    3.72
 -12  -9  -1   42.32    3.41
 -12  -9  -1   42.36    3.45
 -12   9  -1   44.11    3.21
 -12  -9   1   40.14    3.08
 -12  -9   1   39.78    3.06
  12   9   1   46.06    3.69
  12  -9  -1   43.27    3.27
 -13  -9  -1    2.89    0.88
 -13  -9  -1    4.12    0.93
  13   9  -1    3.22    1.48
  13  -9   1    4.14    1.35
  13  -9  -1    2.31    1.27
  13   9   1    1.55    1.41
  14  -9   1   11.76    1.97
  14   9  -1   11.51    2.21
  14   9   1   12.83    2.28
  14  -9  -1   12.74    1.95
  15  -9   1   -0.07    1.30
  15   9  -1   -0.52    1.46
  15  -9  -1   -0.62    1.20
  15   9   1   -0.69    1.35
  16  -9   1    5.73    1.82
  16   9  -1    6.65    2.08
  16  -9  -1    2.28    1.51
  16   9   1    6.04    2.04
   0 -10   1    0.33    0.42
   0 -10   1    0.54    0.57
   0 -10  -1    0.01    0.38
   0 -10  -1    0.47    0.47
   0  10  -1    0.59    0.43
  -1 -10  -1  103.26    6.63
  -1 -10  -1   98.23    5.85
   1 -10   1  101.09    5.87
   1  10  -1  106.40    6.64
   1 -10   1  106.48    6.62
   1 -10  -1   99.79    6.57
  -1 -10   1   94.76    6.60
  -1 -10   1   96.85    5.86
   1 -10  -1   98.07    5.82
  -1  10  -1   94.39    6.52
  -2  10   1    7.64    0.89
   2 -10   1    7.02    0.93
   2  10  -1    8.55    1.07
  -2 -10  -1    7.07    0.97
   2 -10   1    8.41    1.00
  -2 -10  -1    7.40    0.98
  -2  10  -1    4.91    0.75
  -2 -10   1    5.84    0.93
   2  10   1    6.63    1.00
  -2 -10   1    4.98    0.94
   2 -10  -1    4.02    0.79
   2 -10  -1    6.61    0.90
  -2  10  -1    5.39    0.90
  -3 -10  -1   58.12    4.22
  -3  10   1   58.37    3.59
   3 -10   1   56.74    3.72
   3 -10   1   57.68    4.14
  -3 -10  -1   57.79    3.79
   3  10  -1   59.54    4.25
   3 -10  -1   60.55    4.12
  -3  10  -1   59.19    3.62
  -3 -10   1   63.56    4.26
   3 -10  -1   61.54    3.70
  -3 -10   1   62.89    3.84
  -3  10  -1   61.81    4.03
   3  10   1   61.80    3.83
  -4 -10  -1   16.63    1.65
   4  10  -1   19.52    1.71
   4 -10   1   16.56    1.51
   4 -10   1   19.43    1.61
   4  10  -1   18.86    1.76
  -4 -10  -1   18.06    1.64
  -4  10   1   20.88    1.47
   4 -10  -1   15.70    1.50
  -4 -10   1   16.44    1.65
   4  10   1   16.21    1.57
  -4 -10   1   17.71    1.63
   4 -10  -1   16.19    1.44
  -4  10  -1   14.03    1.37
  -4  10  -1   15.19    1.35
   5 -10   1   29.27    2.27
  -5  10   1   30.45    2.13
  -5 -10  -1   28.80    2.53
  -5 -10  -1   28.56    2.31
   5 -10   1   30.10    2.45
   5  10  -1   29.00    2.36
  -5 -10   1   33.43    2.56
   5 -10  -1   34.03    2.25
   5  10   1   31.67    2.42
  -5  10  -1   31.72    2.23
   5 -10  -1   35.25    2.43
  -5 -10   1   31.83    2.35
   6 -10   1   24.14    1.97
  -6  10   1   20.44    1.75
  -6 -10  -1   22.32    2.07
   6  10  -1   20.63    2.03
   6 -10   1   21.16    2.01
  -6 -10  -1   22.74    2.15
   6 -10  -1   27.11    1.94
  -6 -10   1   25.72    2.10
  -6  10  -1   27.53    1.96
  -6 -10   1   25.61    2.16
   6  10   1   23.14    2.09
   6 -10  -1   27.61    2.02
  -7  10   1   31.23    2.16
  -7 -10  -1   31.51    2.47
   7 -10   1   33.88    2.50
   7 -10   1   32.78    2.36
  -7 -10  -1   32.48    2.62
   7  10  -1   29.97    2.53
   7 -10  -1   27.00    2.34
   7  10   1   31.40    2.57
  -7 -10   1   27.25    2.38
  -7  10  -1   28.02    2.24
  -7 -10   1   27.13    2.47
   7 -10  -1   26.10    2.20
  -8  10   1   36.14    2.66
   8  10  -1   33.81    3.06
   8 -10   1   32.94    3.06
   8 -10   1   37.05    2.87
  -8 -10  -1   35.25    3.18
  -8 -10  -1   35.82    2.99
  -8 -10   1   48.28    3.11
   8 -10  -1   44.44    2.86
   8  10   1   46.12    3.19
  -8 -10   1   47.38    3.22
  -8  10  -1   47.34    2.86
   9 -10   1   31.45    2.67
  -9 -10  -1   34.43    2.92
  -9  10   1   31.24    2.45
   9 -10   1   31.54    2.97
   9  10  -1   32.24    2.93
  -9 -10  -1   36.13    2.86
   9 -10  -1   37.50    2.69
   9  10   1   36.01    2.98
  -9 -10   1   36.39    2.73
  -9 -10   1   36.64    2.84
  -9  10  -1   35.74    2.59
 -10 -10  -1   73.38    5.18
  10  10  -1   73.26    5.32
  10 -10   1   73.10    5.07
 -10  10   1   75.49    4.77
 -10 -10  -1   78.57    5.61
  10  10   1   78.00    5.37
  10 -10  -1   81.23    5.06
 -10 -10   1   83.15    5.65
 -10  10  -1   83.67    4.94
 -10 -10   1   84.74    5.21
 -10 -10   1   83.50    5.51
 -11 -10  -1   17.64    2.11
 -11 -10  -1   16.92    2.04
  11 -10   1   18.09    2.05
  11  10  -1   16.58    2.20
 -11 -10  -1   18.25    1.94
 -11  10  -1   18.04    1.82
 -11 -10   1   14.05    1.77
  11  10   1   13.33    2.12
  11 -10  -1   14.72    1.84
 -11 -10   1   12.76    1.65
 -11 -10   1   14.86    1.96
  12 -10   1   60.16    4.57
  12  10  -1   70.61    4.90
 -12 -10  -1   68.84    4.94
 -12 -10  -1   68.15    4.77
 -12 -10  -1   63.59    4.81
  12  10   1   71.88    5.00
 -12 -10   1   63.53    4.65
  12 -10  -1   66.53    4.59
 -12 -10   1   67.71    4.63
  13  10  -1   11.89    2.21
  13 -10   1   12.30    2.02
 -13 -10  -1   12.84    1.64
 -13 -10  -1   15.16    1.76
  13 -10  -1   13.83    1.92
  13  10   1   14.33    2.28
  14 -10   1   35.63    3.40
  14  10  -1   34.85    3.57
  14 -10  -1   35.07    3.26
  14  10   1   38.64    3.67
  15  10  -1    1.63    1.65
  15 -10   1    0.63    1.43
  15 -10  -1    1.25    1.38
  15  10   1    2.99    1.71
  16  10  -1    9.82    2.40
  16 -10   1   11.75    2.25
  16 -10  -1   13.02    2.14
  16  10   1   11.84    2.48
   0  11  -1  106.62    6.71
   0 -11  -1   98.49    5.93
   0 -11  -1  101.20    6.72
   0 -11   1   99.56    5.96
   0 -11   1   98.43    6.71
   1 -11   1    4.38    0.77
  -1 -11  -1    2.46    0.65
   1 -11   1    2.84    0.78
   1  11  -1    2.91    0.70
  -1 -11  -1    2.98    0.82
   1 -11  -1    2.01    0.62
  -1 -11   1    1.24    0.58
  -1 -11   1    1.02    0.73
  -1  11  -1    1.42    0.54
   1 -11  -1    1.56    0.68
   2  11  -1   53.66    3.92
   2 -11   1   55.45    3.47
   2 -11   1   58.93    3.91
  -2 -11  -1   54.32    3.54
  -2 -11  -1   57.64    3.95
  -2  11   1   56.26    3.37
  -2 -11   1   53.67    3.55
  -2 -11   1   53.70    3.91
  -2  11  -1   52.31    3.38
   2 -11  -1   55.68    3.85
  -2  11  -1   52.20    3.75
   2  11   1   54.44    3.55
   2 -11  -1   49.44    3.41
   3  11  -1   41.45    3.21
  -3 -11  -1   42.20    2.92
  -3 -11  -1   41.57    3.17
  -3  11   1   41.82    2.68
   3 -11   1   42.58    3.11
   3 -11   1   42.47    2.84
   3 -11  -1   42.65    3.06
   3  11   1   42.62    2.94
  -3 -11   1   42.52    2.93
  -3  11  -1   41.60    2.73
   3 -11  -1   39.92    2.76
  -3  11  -1   39.26    2.92
  -3 -11   1   40.66    3.14
   4  11  -1   32.38    2.48
  -4  11   1   33.85    2.27
   4 -11   1   36.30    2.45
   4 -11   1   34.70    2.61
  -4 -11  -1   32.33    2.44
  -4 -11  -1   33.35    2.69
  -4 -11   1   31.63    2.64
   4  11   1   33.73    2.55
  -4  11  -1   32.46    2.28
  -4 -11   1   32.38    2.49
   4 -11  -1   31.32    2.31
   4 -11  -1   30.81    2.50
  -4  11  -1   32.82    2.37
   5  11  -1   19.07    1.75
   5 -11  -1   13.12    1.33
  -5 -11   1   11.38    1.47
  -5 -11   1   12.66    1.51
   5  11   1   10.89    1.47
   5 -11  -1   13.24    1.39
  -5  11  -1   12.47    1.39
   6  11  -1    3.60    1.07
   6 -11   1    2.31    0.69
  -6  11   1    3.16    0.77
  -6 -11  -1    2.75    0.87
   6 -11   1    2.99    0.90
  -6 -11  -1    2.25    0.87
   6 -11  -1   -0.02    0.66
  -6  11  -1    0.24    0.60
  -6 -11   1    0.09    0.59
  -6 -11   1   -0.20    0.76
   6  11   1    0.61    0.89
   7 -11   1   28.92    2.66
  -7 -11  -1   29.83    2.78
  -7  11   1   29.56    2.36
  -7 -11  -1   32.07    2.65
   7 -11   1   31.99    2.52
   7  11  -1   35.27    2.81
  -7 -11   1   34.94    2.79
  -7  11  -1   35.97    2.51
  -7 -11   1   37.50    2.71
   7 -11  -1   33.81    2.49
   7  11   1   37.26    2.77
  -8  11   1    7.02    1.08
  -8 -11  -1    5.88    1.15
   8 -11   1    6.68    1.21
  -8 -11  -1    7.09    1.36
   8  11  -1    8.50    1.46
   8 -11   1    7.64    1.20
  -8  11  -1    4.22    1.05
   8 -11  -1    6.17    1.11
  -8 -11   1    5.22    1.06
   8  11   1    4.61    1.30
  -8 -11   1    5.59    1.28
  -9 -11  -1   58.20    4.39
  -9 -11  -1   56.11    4.08
   9 -11   1   60.10    4.00
  -9  11   1   54.95    3.70
   9  11  -1   55.78    4.15
  -9 -11   1   60.32    4.31
   9 -11  -1   54.88    3.85
  -9  11  -1   62.16    3.87
   9  11   1   56.95    4.24
  -9 -11   1   61.67    4.10
  10 -11   1    2.79    1.06
  10  11  -1    2.94    1.20
 -10 -11  -1    4.80    1.32
 -10 -11  -1    2.76    0.98
 -10  11   1    2.77    0.88
 -10  11  -1    4.14    1.08
  10  11   1    2.98    1.32
  10 -11  -1    3.04    1.06
 -10 -11   1    2.96    1.15
 -10 -11   1    3.62    0.93
 -11 -11  -1   68.97    5.41
  11 -11   1   67.30    4.86
 -11 -11  -1   76.20    5.03
 -11 -11  -1   67.31    5.21
  11  11  -1   77.50    5.23
  11  11   1   73.79    5.21
 -11  11  -1   72.77    4.65
  11 -11  -1   75.22    4.81
 -11 -11   1   70.54    5.09
 -11 -11   1   77.82    4.99
 -11 -11   1   69.65    5.20
 -12 -11  -1    7.31    1.61
  12  11  -1    6.19    1.69
 -12 -11  -1    7.21    1.28
 -12 -11  -1    4.82    1.20
  12 -11   1    5.32    1.45
  12 -11  -1    5.04    1.39
 -12 -11   1    5.30    1.04
  12  11   1    5.37    1.66
 -12 -11   1    5.99    1.12
 -13 -11  -1   45.06    3.77
  13  11  -1   47.45    4.12
 -13 -11  -1   45.97    3.70
  13 -11   1   51.55    3.86
  13  11   1   49.26    4.04
  13 -11  -1   47.46    3.73
  14 -11   1    1.77    1.37
  14  11  -1    1.34    1.50
  14  11   1    2.74    1.67
  14 -11  -1    2.65    1.35
  15 -11   1   26.27    3.01
  15  11  -1   25.62    3.25
  15  11   1   25.85    3.32
  15 -11  -1   23.70    2.78
  16  11  -1    1.00    1.74
  16 -11   1    0.89    1.52
  16  11   1    1.75    1.70
  16 -11  -1    0.12    1.32
   0 -12  -1    1.03    0.71
   0 -12   1    1.68    0.61
   0  12  -1    2.01    0.64
   0 -12  -1    1.05    0.53
   0 -12   1    1.52    0.71
   1  12  -1  288.05   18.90
  -1 -12  -1  297.74   18.93
   1 -12   1  300.70   18.91
  -1 -12  -1  298.31   16.66
   1 -12   1  287.27   16.63
   1 -12  -1  296.27   16.62
  -1 -12   1  313.60   18.96
  -1  12  -1  307.20   18.84
   1 -12  -1  307.22   18.91
  -1 -12   1  299.68   16.67
   2  12  -1   32.71    2.92
  -2 -12  -1   35.30    2.66
  -2  12   1   35.86    2.53
  -2 -12  -1   34.30    2.92
   2 -12   1   35.35    2.87
   2 -12   1   34.71    2.65
   2  12   1   39.26    2.75
   2 -12  -1   38.97    2.89
  -2 -12   1   40.26    2.74
  -2  12  -1   39.78    2.82
   2 -12  -1   41.42    2.68
  -2 -12   1   40.63    2.99
  -2  12  -1   41.89    2.67
  -3  12   1  237.19   12.95
   3 -12   1  248.91   13.36
  -3 -12  -1  240.51   15.20
   3 -12   1  242.89   15.12
  -3 -12  -1  253.49   13.43
   3  12  -1  236.79   15.22
   3 -12  -1  233.38   13.26
   3 -12  -1  230.57   15.05
  -3 -12   1  222.64   15.14
   3  12   1  236.78   13.41
  -3  12  -1  237.48   14.94
  -3  12  -1  235.45   13.01
  -3 -12   1  231.47   13.39
  -4 -12  -1   19.82    1.88
  -4 -12  -1   16.93    1.90
  -4  12   1   17.05    1.58
   4  12  -1   16.30    1.88
   4 -12   1   17.71    1.77
   4 -12   1   15.52    1.61
  -4 -12   1   17.91    1.86
  -4 -12   1   21.35    1.92
  -4  12  -1   21.73    1.68
   4  12   1   22.42    1.95
   4 -12  -1   19.97    1.77
   4 -12  -1   20.81    1.71
  -5 -12  -1   73.50    4.99
   5 -12   1   80.11    4.93
   5  12  -1   75.36    5.04
   5 -12   1   77.48    5.45
  -5 -12  -1   78.66    5.59
  -5  12   1   79.85    4.73
   5 -12  -1   82.76    5.42
   5 -12  -1   80.74    4.87
  -5 -12   1   76.58    5.00
  -5 -12   1   81.70    5.58
   5  12   1   78.40    5.09
  -5  12  -1   82.96    4.79
   6 -12   1   11.36    1.42
   6  12  -1   10.97    1.57
  -6 -12  -1   11.27    1.59
  -6 -12  -1   10.81    1.57
  -6  12   1   10.25    1.26
   6 -12   1   12.12    1.46
  -6 -12   1   10.26    1.51
   6 -12  -1   10.61    1.34
   6 -12  -1   10.82    1.34
   6  12   1   10.18    1.57
  -6  12  -1   11.31    1.40
  -6 -12   1    8.70    1.35
  -7 -12  -1   67.76    5.40
   7 -12   1   74.36    4.85
   7 -12   1   78.11    5.37
   7  12  -1   78.23    5.10
  -7 -12  -1   68.01    4.91
  -7  12   1   72.45    4.59
  -7 -12   1   82.19    5.01
  -7 -12   1   78.24    5.42
   7  12   1   77.13    5.04
   7 -12  -1   79.23    4.77
  -7  12  -1   80.64    4.71
   8  12  -1   11.67    1.76
  -8 -12  -1   13.63    1.75
   8 -12   1   11.75    1.49
  -8 -12  -1   11.14    1.56
   8 -12   1   12.05    1.57
  -8  12   1   13.67    1.45
  -8 -12   1    9.71    1.52
   8  12   1    7.39    1.50
   8 -12  -1    9.29    1.37
  -8  12  -1    8.73    1.38
  -8 -12   1    7.09    1.31
  -9 -12  -1   79.51    5.28
  -9  12   1   78.83    4.84
   9 -12   1   78.60    5.16
  -9 -12  -1   74.96    5.68
   9  12  -1   81.02    5.38
  -9  12  -1   78.93    4.93
  -9 -12   1   80.72    5.64
   9  12   1   77.03    5.32
   9 -12  -1   78.65    5.05
  -9 -12   1   83.30    5.26
 -10 -12  -1    4.94    1.36
  10  12  -1    6.20    1.61
 -10 -12  -1    4.90    1.18
  10 -12   1    4.65    1.25
 -10  12   1    6.21    1.19
 -10  12  -1    6.52    1.27
  10  12   1    4.76    1.38
  10 -12  -1    5.06    1.22
 -10 -12   1    5.57    1.14
 -10 -12   1    4.31    1.26
  11 -12   1   36.01    2.91
  11  12  -1   36.53    3.26
 -11 -12  -1   34.13    3.03
 -11 -12  -1   35.61    3.02
  11 -12  -1   31.70    2.78
 -11 -12   1   30.92    2.79
 -11 -12   1   31.29    2.91
 -11 -12   1   26.61    2.90
  11  12   1   33.30    3.22
 -11  12  -1   30.19    2.60
 -12 -12  -1    4.95    1.23
  12 -12   1    5.98    1.49
  12  12  -1    4.25    1.63
 -12 -12  -1    4.83    1.48
 -12 -12  -1    4.59    1.25
 -12 -12   1    3.65    1.05
  12  12   1    5.43    1.74
 -12 -12   1    4.39    1.06
  12 -12  -1    5.37    1.33
  13 -12   1   13.36    2.07
  13  12  -1   16.39    2.41
 -13 -12  -1   10.27    1.57
  13 -12  -1    9.62    1.78
  13  12   1   12.56    2.31
  14 -12   1    0.14    1.30
  14  12  -1    0.69    1.55
  14  12   1    3.47    1.62
  14 -12  -1    2.24    1.33
  15  12  -1    6.95    2.12
  15 -12   1    7.48    1.89
  15 -12  -1    7.18    1.74
  15  12   1    9.23    2.27
  16  12  -1    2.31    1.91
  16 -12   1   -0.32    1.52
  16 -12  -1    1.26    1.46
  16  12   1    1.33    1.84
   0 -13   1  220.85   14.56
   0  13  -1  229.94   14.54
   0 -13   1  229.67   12.89
   0 -13  -1  230.18   14.58
   0 -13  -1  227.96   12.85
   1  13  -1    5.86    1.02
  -1 -13  -1    6.85    1.15
   1 -13   1    6.30    1.04
  -1 -13  -1    5.65    1.11
   1 -13   1    6.39    1.13
  -1 -13   1    7.57    1.17
   1  13   1    8.51    1.23
  -1 -13   1    6.90    1.12
   1 -13  -1    7.62    1.16
   1 -13  -1    5.80    0.99
  -1  13  -1    7.24    1.05
  -2 -13  -1  115.48    7.39
  -2  13   1  112.82    6.32
   2 -13   1  112.72    6.49
  -2 -13  -1  114.84    6.58
   2 -13   1  112.68    7.30
   2 -13  -1  106.49    6.44
   2 -13  -1  100.77    7.21
  -2  13  -1  106.85    6.31
  -2 -13   1  105.63    7.30
  -2 -13   1  101.88    6.49
   2  13   1  102.60    6.51
  -3  13   1    4.23    0.87
  -3 -13  -1    2.75    0.94
   3 -13   1    3.84    0.91
  -3 -13  -1    3.43    0.92
   3 -13   1    4.68    0.99
  -3 -13   1    6.37    1.14
   3 -13  -1    7.91    1.08
  -3  13  -1    7.23    1.06
  -3 -13   1    6.38    1.15
   3  13   1    6.11    1.17
   3 -13  -1    6.98    1.08
  -4 -13  -1  107.85    6.87
  -4 -13  -1  109.60    7.76
   4 -13   1  110.96    7.66
   4  13  -1  110.68    6.98
   4 -13   1  114.02    6.84
  -4  13   1  109.94    6.59
   4  13   1  124.35    7.04
  -4  13  -1  113.23    6.65
   4 -13  -1  121.21    7.65
  -4 -13   1  115.64    6.96
   4 -13  -1  124.92    6.83
  -4 -13   1  114.61    7.75
   5 -13   1   13.00    1.52
   5 -13   1   11.09    1.40
  -5  13   1   13.06    1.28
   5  13  -1   14.11    1.75
  -5 -13  -1   15.86    1.70
   5  13   1    8.37    1.49
  -5 -13   1    8.40    1.40
  -5  13  -1    8.80    1.33
   5 -13  -1    9.55    1.31
  -5 -13   1    7.71    1.31
   5 -13  -1    8.49    1.26
  -6 -13  -1   85.59    6.06
  -6 -13  -1   85.33    5.44
   6 -13   1   84.93    5.94
   6 -13   1   87.80    5.35
   6  13  -1   90.10    5.62
  -6  13   1   84.76    5.11
  -6 -13   1   81.82    5.98
  -6  13  -1   83.24    5.18
  -6 -13   1   85.13    5.46
   6  13   1   83.72    5.54
   6 -13  -1   83.73    5.87
   6 -13  -1   86.87    5.29
  -7 -13  -1   16.55    2.01
   7 -13   1   18.47    1.93
  -7  13   1   16.06    1.64
   7 -13   1   18.52    1.91
   7  13  -1   16.88    2.05
  -7 -13  -1   17.82    1.98
   7  13   1   15.73    2.04
  -7 -13   1   15.64    1.93
   7 -13  -1   16.26    1.72
  -7 -13   1   17.14    1.96
  -7  13  -1   16.97    1.78
  -8 -13  -1  140.40    9.53
  -8  13   1  133.12    8.07
   8 -13   1  142.58    9.51
   8  13  -1  141.45    8.70
  -8 -13  -1  141.19    8.55
   8 -13   1  137.62    8.40
  -8 -13   1  141.70    8.53
   8  13   1  148.36    8.70
   8 -13  -1  135.11    8.31
  -8  13  -1  150.75    8.26
  -8 -13   1  144.64    9.48
  -9 -13  -1   17.06    2.14
   9 -13   1   15.00    1.89
  -9  13   1   15.38    1.75
   9  13  -1   18.88    2.33
  -9 -13  -1   12.07    1.85
  -9 -13   1   18.11    2.16
   9 -13  -1   18.52    1.90
  -9  13  -1   18.47    1.89
  -9 -13   1   18.58    2.03
   9  13   1   14.84    2.08
 -10 -13  -1   48.02    3.95
 -10 -13  -1   49.75    3.82
  10 -13   1   49.01    3.63
  10  13  -1   52.18    4.05
 -10  13  -1   44.61    3.42
  10 -13  -1   45.94    3.49
  10  13   1   51.31    3.99
 -10 -13   1   48.54    3.83
 -10 -13   1   47.48    3.72
 -11 -13  -1   15.64    1.99
 -11 -13  -1   13.38    2.08
  11  13  -1   14.80    2.27
  11 -13   1   16.38    2.07
  11  13   1   12.61    2.23
 -11 -13   1   12.34    1.74
 -11 -13   1   14.50    2.04
  11 -13  -1   15.26    1.93
  12  13  -1    8.35    1.95
 -12 -13  -1    7.90    1.49
 -12 -13  -1    7.94    1.72
  12 -13   1    8.59    1.68
 -12 -13  -1    6.31    1.49
 -12 -13   1    6.71    1.34
  12 -13  -1    8.96    1.66
 -12 -13   1    6.67    1.27
  12  13   1    7.21    1.87
 -13 -13  -1    6.10    1.36
  13  13  -1    3.13    1.75
  13 -13   1    7.06    1.70
  13  13   1    9.39    2.12
  13 -13  -1    9.28    1.72
  14  13  -1   -0.50    1.55
  14 -13   1    2.46    1.49
  14 -13  -1    3.69    1.46
  14  13   1    3.42    1.86
  15  13  -1   17.19    2.82
  15 -13   1   17.01    2.56
  15 -13  -1   17.31    2.37
  15  13   1   15.26    2.75
   0 -14   1   15.06    1.75
   0 -14  -1   16.43    1.75
   0 -14   1   16.13    1.79
   0 -14  -1   16.66    1.80
   1 -14   1    1.82    0.91
   1 -14   1    1.80    0.76
  -1 -14  -1    1.35    0.87
  -1 -14  -1    2.05    0.81
  -1 -14   1    0.36    0.84
   1  14   1    1.40    0.84
   1 -14  -1    0.06    0.78
  -1 -14   1    0.94    0.66
   1 -14  -1    1.25    0.70
  -1  14  -1    0.74    0.87
   2 -14   1   14.53    1.70
   2 -14   1   17.01    1.78
  -2 -14  -1   15.75    1.77
  -2  14   1   15.51    1.52
  -2 -14  -1   14.99    1.70
   2  14   1   15.97    1.78
  -2 -14   1   13.52    1.70
  -2  14  -1   14.66    1.54
   2 -14  -1   13.15    1.65
   2 -14  -1   14.32    1.63
  -2 -14   1   14.18    1.72
  -3 -14  -1   12.84    1.62
   3 -14   1   14.02    1.63
  -3  14   1   15.07    1.43
  -3 -14  -1   15.29    1.78
   3 -14   1   13.92    1.64
   3 -14  -1   12.06    1.52
   3  14   1   12.35    1.65
  -3 -14   1   13.24    1.69
  -3 -14   1   10.75    1.50
  -3  14  -1   12.00    1.54
   3 -14  -1   14.27    1.61
   4 -14   1   18.82    2.13
  -4  14   1   18.81    1.80
  -4 -14  -1   19.76    2.24
  -4 -14  -1   22.73    2.23
   4 -14   1   20.85    2.08
   4  14  -1   21.82    2.16
   4  14   1   25.11    2.29
   4 -14  -1   25.58    2.23
   4 -14  -1   25.52    2.09
  -4  14  -1   28.39    2.05
  -4 -14   1   27.97    2.36
  -4 -14   1   22.75    2.15
  -5 -14  -1    2.98    1.19
  -5  14   1    3.03    0.92
  -5 -14  -1    2.96    0.94
   5 -14   1    3.97    0.97
   5 -14   1    2.70    1.00
   5  14  -1    3.04    1.18
   5 -14  -1    4.76    1.06
  -5  14  -1    4.92    1.02
   5  14   1    5.18    1.32
   5 -14  -1    3.83    0.96
  -5 -14   1    4.21    1.16
  -5 -14   1    4.92    1.10
   6 -14   1   41.32    3.22
  -6 -14  -1   44.88    3.38
   6 -14   1   44.08    3.04
  -6  14   1   44.02    2.83
   6  14  -1   42.07    3.24
  -6 -14  -1   43.10    3.19
  -6 -14   1   34.14    3.19
   6 -14  -1   31.87    3.08
  -6 -14   1   36.86    3.07
   6  14   1   35.33    3.12
  -6  14  -1   33.83    2.73
   6 -14  -1   35.61    2.87
  -7 -14  -1   19.98    2.21
   7 -14   1   18.75    2.02
  -7  14   1   19.11    1.84
   7 -14   1   20.63    2.21
  -7 -14  -1   19.25    2.24
   7  14  -1   19.94    2.33
   7  14   1   18.69    2.21
  -7 -14   1   20.74    2.26
  -7  14  -1   19.08    2.03
   7 -14  -1   20.16    1.97
  -7 -14   1   18.54    2.15
   8  14  -1   60.87    4.58
  -8 -14  -1   59.87    4.43
  -8  14   1   58.44    4.01
   8 -14   1   60.75    4.27
  -8 -14   1   63.20    4.46
  -8 -14   1   62.97    4.74
   8  14   1   66.58    4.63
  -8  14  -1   67.62    4.22
   8 -14  -1   62.38    4.17
  -9 -14  -1   11.15    1.80
  -9  14   1    9.47    1.42
   9 -14   1    9.76    1.57
   9  14  -1    8.89    1.71
   9 -14  -1    5.72    1.34
  -9 -14   1    6.23    1.31
   9  14   1    5.77    1.62
  -9  14  -1    8.29    1.44
  -9 -14   1    7.65    1.55
 -10 -14  -1   19.65    2.57
  10 -14   1   23.12    2.48
  10  14  -1   22.11    2.80
 -10 -14   1   27.27    2.63
  10  14   1   27.76    2.78
  10 -14  -1   28.00    2.55
 -10 -14   1   26.86    2.74
 -10  14  -1   31.85    2.51
  11 -14   1    0.23    1.09
  11  14  -1    1.25    1.43
 -11 -14  -1    0.20    1.20
 -11 -14   1    1.21    0.91
 -11 -14   1   -0.25    1.16
  11 -14  -1    0.62    1.09
  11  14   1   -0.65    1.37
 -12 -14  -1   29.21    3.11
  12  14  -1   31.74    3.45
 -12 -14  -1   28.66    3.00
  12 -14   1   26.90    2.92
  12 -14  -1   27.99    2.78
  12  14   1   29.69    3.13
 -12 -14   1   27.11    2.81
 -12 -14   1   26.30    2.65
  13  14  -1    0.51    1.56
  13 -14   1   -0.01    1.29
  13 -14  -1    0.63    1.19
  13  14   1    1.19    1.63
  14 -14   1   34.45    3.40
  14  14  -1   33.91    3.87
  14  14   1   30.56    3.69
  14 -14  -1   31.68    3.17
  15  14  -1    2.93    2.00
  15 -14   1    1.54    1.66
  15  14   1    5.09    2.12
  15 -14  -1    3.45    1.57
   0 -15  -1   43.95    3.11
   0 -15   1   43.65    3.45
   0 -15   1   41.71    3.20
   0 -15  -1   41.62    3.42
   1 -15   1    8.45    1.30
  -1 -15  -1    8.01    1.24
   1 -15   1    9.44    1.33
  -1 -15  -1    8.19    1.37
  -1  15  -1    5.52    1.12
  -1 -15   1    4.34    1.20
   1  15   1    4.72    1.08
   1 -15  -1    5.10    1.12
   1 -15  -1    4.83    1.15
  -1 -15   1    4.91    1.09
   2 -15   1   30.77    2.47
  -2  15   1   29.15    2.32
  -2 -15  -1   26.75    2.54
   2 -15   1   33.02    2.73
  -2 -15  -1   29.23    2.67
   2  15   1   28.42    2.46
   2 -15  -1   31.65    2.68
   2 -15  -1   30.80    2.50
  -2 -15   1   31.19    2.65
  -2 -15   1   29.12    2.67
  -2  15  -1   30.46    2.37
  -3  15   1   17.13    1.78
   3 -15   1   16.47    1.93
   3  15  -1   16.01    2.03
  -3 -15  -1   16.67    1.99
   3 -15   1   17.29    1.97
  -3 -15  -1   15.33    1.91
  -3  15  -1   23.46    1.97
   3  15   1   21.15    2.10
  -3 -15   1   20.89    2.09
   3 -15  -1   19.61    1.94
   3 -15  -1   22.76    2.07
  -3 -15   1   18.85    2.11
  -4 -15  -1   94.08    6.09
   4 -15   1   95.97    6.70
  -4  15   1   95.61    5.80
  -4 -15  -1   95.76    6.81
   4 -15   1   96.14    6.02
   4  15  -1   96.97    6.21
  -4 -15   1   96.33    6.12
  -4  15  -1   99.56    5.89
   4 -15  -1   97.85    6.70
  -4 -15   1   98.30    6.80
   4 -15  -1   96.01    5.97
   4  15   1  101.24    6.22
  -5  15   1   33.33    2.40
  -5 -15  -1   35.26    2.85
   5 -15   1   36.16    2.82
   5 -15   1   33.73    2.67
   5  15  -1   37.27    2.95
   5  15   1   27.78    2.65
  -5  15  -1   27.04    2.46
  -5 -15   1   26.60    2.68
   5 -15  -1   30.30    2.71
  -5 -15   1   29.50    2.82
   5 -15  -1   25.87    2.49
  -6 -15  -1   96.82    6.13
  -6  15   1   94.47    5.77
   6 -15   1   95.50    6.02
   6  15  -1   96.69    6.28
   6  15   1  100.22    6.30
  -6  15  -1   92.34    5.81
   6 -15  -1  100.09    5.99
  -6 -15   1   96.87    6.18
  -6 -15   1   91.57    6.79
  -7  15   1   26.91    2.19
  -7 -15  -1   21.64    2.52
   7  15  -1   23.20    2.67
   7 -15   1   26.76    2.38
   7  15   1   20.69    2.53
  -7  15  -1   24.78    2.26
   7 -15  -1   24.84    2.26
  -7 -15   1   22.41    2.37
  -8  15   1   24.74    2.21
   8 -15   1   23.05    2.41
   8  15  -1   25.50    2.86
  -8 -15  -1   25.42    2.65
   8 -15  -1   25.37    2.40
   8  15   1   26.76    2.80
  -8  15  -1   25.22    2.35
  -8 -15   1   24.79    2.62
   9  15  -1   12.98    2.17
  -9 -15  -1   14.82    2.14
   9 -15   1   12.81    1.90
  -9 -15   1   14.64    2.10
   9  15   1   14.29    2.19
  -9  15  -1   16.17    1.93
   9 -15  -1   15.12    1.90
 -10 -15  -1   10.17    1.92
  10 -15   1   10.99    1.76
  10  15  -1   11.50    2.04
  10  15   1    9.24    1.96
 -10 -15   1   12.90    1.97
  10 -15  -1    9.31    1.62
  11 -15   1   11.04    1.85
  11  15  -1   12.20    2.15
 -11 -15  -1   12.29    2.09
 -11 -15   1    8.60    1.65
 -11 -15   1   10.82    1.94
  11 -15  -1   10.70    1.74
  11  15   1   11.57    2.18
  12 -15   1   16.77    2.29
 -12 -15  -1   14.16    2.34
  12  15  -1   17.24    2.58
  12 -15  -1   17.16    2.19
 -12 -15   1   16.28    2.04
  12  15   1   16.18    2.64
  13 -15   1   19.48    2.55
  13  15  -1   19.35    2.83
  13  15   1   17.03    2.78
  13 -15  -1   17.78    2.40
  14 -15   1    3.09    1.58
  14  15  -1    3.44    1.91
  14  15   1    3.26    1.92
  14 -15  -1    4.02    1.53
   0  16   1    6.30    1.24
   0 -16  -1    6.46    1.33
   0 -16   1    6.50    1.27
   0 -16   1    6.37    1.23
   0 -16  -1    5.32    1.26
   1 -16   1   95.14    6.18
  -1 -16  -1   94.02    6.14
   1 -16   1   94.14    6.94
   1 -16  -1   99.61    6.87
   1 -16  -1   98.94    6.16
   1  16   1  106.58    6.22
  -1 -16   1   99.38    6.20
  -1  16  -1  101.88    6.02
  -2  16   1    0.45    0.87
   2 -16   1    1.43    0.87
  -2 -16  -1    0.80    1.02
   2 -16  -1    0.90    0.64
   2  16   1   -1.01    0.86
  -2 -16   1    0.31    1.02
   2 -16  -1   -0.09    0.79
  -2  16  -1    1.12    0.83
  -3 -16  -1  137.13    8.07
  -3  16   1  135.44    7.73
   3 -16   1  125.86    7.90
   3  16  -1  131.32    8.09
   3  16   1  133.44    8.07
  -3  16  -1  130.31    7.73
  -3 -16   1  130.24    8.05
   3 -16  -1  133.15    7.93
   3 -16  -1  133.75    8.91
  -4  16   1   18.33    1.80
  -4 -16  -1   17.29    2.10
   4 -16   1   15.82    1.90
   4  16  -1   16.37    2.04
  -4  16  -1   13.54    1.70
   4 -16  -1   14.14    1.81
  -4 -16   1   16.32    2.09
   4  16   1   14.40    2.01
   4 -16  -1   16.39    2.05
   5 -16   1  192.75   11.73
  -5 -16  -1  201.06   11.88
   5  16  -1  195.72   11.97
  -5  16   1  207.89   11.44
  -5 -16   1  196.10   11.86
   5  16   1  211.15   12.02
  -5  16  -1  214.23   11.51
   5 -16  -1  207.74   11.73
  -6  16   1    6.71    1.26
  -6 -16  -1    5.86    1.50
   6 -16   1    4.51    1.31
   6  16  -1    5.60    1.58
  -6  16  -1    5.05    1.26
  -6 -16   1    5.33    1.50
   6  16   1    5.40    1.49
   6 -16  -1    3.97    1.19
  -7  16   1   86.93    5.34
   7 -16   1   83.28    5.54
   7  16  -1   91.07    5.94
  -7 -16  -1   88.46    5.77
   7 -16  -1   82.48    5.51
  -7  16  -1   89.01    5.45
   7  16   1   77.98    5.70
  -7 -16   1   84.78    5.68
   8 -16   1    3.45    1.23
   8  16  -1    1.34    1.22
  -8 -16  -1    3.36    1.25
  -8  16   1    3.27    1.08
  -8 -16   1    1.49    1.24
   8  16   1    2.85    1.42
  -8  16  -1    3.04    1.19
   8 -16  -1    0.98    1.05
   9  16  -1   25.70    2.99
   9 -16   1   27.95    2.79
  -9 -16  -1   26.14    2.93
  -9  16  -1   28.59    2.58
   9  16   1   29.39    3.08
  -9 -16   1   28.65    2.91
   9 -16  -1   27.70    2.60
 -10 -16  -1   -0.16    1.25
  10  16  -1    1.28    1.35
  10 -16   1    1.28    1.20
  10 -16  -1    2.19    1.24
 -10 -16   1    2.35    1.36
  10  16   1    1.73    1.34
 -11 -16  -1   32.05    3.29
  11  16  -1   34.01    3.67
  11 -16   1   28.44    3.05
  11 -16  -1   36.04    3.06
  11  16   1   33.16    3.53
 -11 -16   1   31.75    3.20
  12 -16   1    1.04    1.31
 -12 -16  -1    0.22    1.45
  12  16  -1    0.81    1.65
  12 -16  -1    1.40    1.32
  12  16   1    2.59    1.75
  13 -16   1   13.93    2.33
  13  16  -1   12.01    2.58
  13 -16  -1   14.70    2.19
  13  16   1   13.06    2.53
  14 -16   1    0.12    1.45
  14  16  -1    0.22    1.78
  14 -16  -1    0.95    1.36
  14  16   1    0.68    1.86
   0  17   1   76.57    5.08
   0 -17  -1   77.38    5.17
   0 -17   1   80.66    5.20
  -1 -17  -1    0.65    1.05
   1 -17   1    0.73    1.00
  -1  17  -1   -0.73    0.95
   1  17   1    0.81    0.84
   1 -17  -1    0.12    0.94
  -1 -17   1   -0.28    0.86
  -2 -17  -1   22.17    2.21
   2 -17   1   21.93    2.17
  -2  17   1   25.38    2.09
   2 -17  -1   16.39    2.09
  -2 -17   1   21.61    2.40
   2  17   1   23.69    2.32
  -2  17  -1   17.96    1.95
  -3  17   1   13.01    1.71
  -3 -17  -1   12.36    1.79
   3 -17   1   10.51    1.72
   3  17  -1   13.02    1.94
   3 -17  -1   13.80    1.78
   3  17   1   13.20    1.83
  -3 -17   1   13.36    1.95
  -3  17  -1   14.76    1.82
  -4  17   1   82.12    5.25
   4  17  -1   89.23    5.76
  -4 -17  -1   78.62    5.54
   4 -17   1   84.08    5.52
   4 -17  -1   87.41    5.50
  -4 -17   1   87.70    5.64
   4  17   1   80.84    5.64
  -4  17  -1   88.46    5.39
   5  17  -1   30.05    2.90
  -5  17   1   30.10    2.52
   5 -17   1   31.55    2.82
  -5 -17  -1   31.23    2.87
  -5 -17   1   35.22    3.05
   5  17   1   33.24    3.05
   5 -17  -1   34.46    2.79
  -5  17  -1   34.39    2.77
  -6 -17  -1    8.99    1.85
   6  17  -1   10.81    2.01
   6 -17   1   10.22    1.70
  -6  17   1   13.40    1.71
   6  17   1   10.87    1.97
   6 -17  -1   13.80    1.83
  -6 -17   1   15.35    2.11
  -6  17  -1   14.90    1.83
   7 -17   1   21.87    2.51
   7  17  -1   21.34    2.67
  -7  17   1   22.48    2.26
  -7 -17  -1   25.65    2.73
  -7 -17   1   27.19    2.77
   7  17   1   26.90    2.93
   7 -17  -1   25.86    2.47
  -7  17  -1   27.54    2.48
   8  17  -1    8.24    1.94
   8 -17   1    7.01    1.60
  -8 -17  -1    8.60    1.79
  -8  17  -1   10.89    1.71
   8  17   1   14.15    2.21
   8 -17  -1   10.65    1.70
  -8 -17   1   12.06    1.96
  -9 -17  -1   15.60    2.24
   9 -17   1   16.82    2.14
   9  17  -1   12.46    2.29
   9 -17  -1   13.00    1.95
  -9 -17   1   10.99    1.97
   9  17   1   17.29    2.47
 -10 -17  -1    7.44    1.85
  10  17  -1    6.89    1.84
  10 -17   1    5.50    1.55
  10  17   1    4.97    1.67
  10 -17  -1    7.10    1.64
 -10 -17   1   10.04    1.98
 -11 -17  -1   20.80    2.73
  11 -17   1   19.67    2.46
  11  17  -1   18.13    2.78
  11 -17  -1   18.35    2.32
  11  17   1   15.41    2.63
 -11 -17   1   14.61    2.41
  12  17  -1   12.32    2.52
  12 -17   1   10.99    2.05
 -12 -17  -1   14.45    2.43
  12  17   1    9.12    2.36
  12 -17  -1    8.42    1.85
  13 -17   1   19.94    2.75
  13  17  -1   18.91    3.05
  13  17   1   24.94    3.37
  13 -17  -1   22.31    2.67
   0 -18   1    3.71    1.35
   0 -18  -1    3.38    1.16
   0  18   1    4.07    1.23
   1 -18   1    8.85    1.58
  -1  18   1    9.67    1.55
  -1  18   1    9.09    1.55
  -1 -18  -1    9.08    1.75
   1  18   1   12.60    1.78
  -1 -18   1   11.81    1.79
  -1  18  -1   15.98    1.94
   1 -18  -1   12.22    1.77
   2  18  -1    3.17    1.31
   2 -18   1    3.87    1.31
  -2  18   1    3.58    1.10
  -2 -18  -1    2.67    1.28
   2 -18  -1    2.09    1.15
  -2  18  -1    2.06    1.09
   2  18   1    2.25    1.20
  -2 -18   1    1.66    1.14
   3  18  -1    6.02    1.58
  -3  18   1    5.60    1.34
   3 -18   1    5.24    1.36
  -3 -18  -1    5.77    1.40
  -3 -18   1    5.71    1.54
   3 -18  -1    6.06    1.43
   3  18   1    6.37    1.52
  -3  18  -1    5.96    1.41
   4  18  -1   14.66    2.12
  -4  18   1   15.03    1.87
  -4 -18  -1   13.88    2.06
   4 -18   1   14.15    1.94
  -4 -18   1   12.29    2.00
   4  18   1   11.91    1.87
   4 -18  -1   12.53    1.84
  -4  18  -1   12.95    1.74
   5 -18   1    0.69    1.12
   5  18  -1    1.47    1.31
  -5  18   1    1.50    1.03
  -5 -18  -1    1.31    1.15
   5 -18  -1    2.59    1.16
   5  18   1    0.55    1.21
  -5  18  -1    0.64    1.08
  -5 -18   1   -0.43    1.17
   6 -18   1   17.12    2.16
   6  18  -1   16.42    2.33
  -6 -18  -1   13.94    2.23
  -6  18   1   16.30    1.89
   6  18   1   16.15    2.33
  -6  18  -1   15.65    2.04
   6 -18  -1   17.42    2.09
  -6 -18   1   15.79    2.30
  -7  18   1    9.13    1.52
   7 -18   1    8.96    1.66
   7  18  -1    8.40    1.91
  -7 -18  -1   10.55    1.89
  -7 -18   1    9.40    1.76
   7 -18  -1    5.35    1.46
  -7  18  -1    7.17    1.57
   7  18   1    4.92    1.69
   8  18  -1   36.57    3.50
   8 -18   1   34.17    3.08
  -8 -18  -1   36.78    3.20
   8  18   1   31.44    3.18
  -8 -18   1   28.86    3.18
   8 -18  -1   30.82    2.89
  -8  18  -1   29.72    2.86
   9  18  -1   14.43    2.36
  -9 -18  -1   11.77    2.17
   9 -18   1   16.69    2.23
   9 -18  -1   15.56    2.14
  -9 -18   1   12.31    2.11
   9  18   1   15.12    2.34
  10 -18   1   28.92    2.87
 -10 -18  -1   23.14    2.97
  10  18  -1   27.86    3.36
  10 -18  -1   26.54    2.82
  10  18   1   24.73    3.13
 -10 -18   1   28.80    3.19
  11 -18   1    2.14    1.40
  11  18  -1    2.41    1.61
 -11 -18  -1    2.24    1.59
  11  18   1    2.05    1.75
 -11 -18   1    2.22    1.60
  11 -18  -1    0.46    1.28
  12 -18   1   31.31    3.19
  12  18  -1   30.56    3.75
  12  18   1   31.65    3.75
  12 -18  -1   26.90    2.97
  13  18  -1    2.65    1.97
  13 -18   1    2.06    1.61
  13 -18  -1   -0.47    1.43
  13  18   1    0.70    1.79
   0  19   1   90.37    5.85
   0  19  -1   90.82    5.75
   0 -19   1   88.93    5.92
   0 -19  -1   84.30    5.85
  -1 -19  -1   16.04    2.15
  -1  19   1   15.44    1.92
   1 -19   1   17.97    2.18
  -1  19   1   15.82    2.02
   1  19   1   10.99    1.83
   1 -19  -1   12.99    1.97
  -1 -19   1   10.66    1.95
  -1  19  -1   10.55    1.74
   2  19  -1   98.80    6.70
  -2  19   1   96.10    6.34
  -2 -19  -1  102.29    6.72
   2 -19   1   95.69    6.60
  -2 -19   1  110.70    6.81
   2 -19  -1  113.40    6.72
  -2  19  -1  105.70    6.44
   2  19   1  106.11    6.72
   3 -19   1    3.53    1.27
  -3  19   1    2.85    1.09
  -3 -19  -1    3.65    1.34
   3  19  -1    2.36    1.33
   3  19   1    0.05    1.15
   3 -19  -1   -0.58    1.06
  -3 -19   1    0.32    1.22
  -3  19  -1    0.66    1.12
  -4  19   1   55.16    3.90
   4 -19   1   55.29    4.13
   4  19  -1   56.34    4.30
  -4 -19  -1   56.99    4.26
   4 -19  -1   54.94    4.06
  -4 -19   1   54.69    4.26
  -4  19  -1   49.10    3.89
   4  19   1   52.61    4.19
  -5 -19  -1    4.70    1.60
  -5  19   1    5.53    1.35
   5  19  -1    4.77    1.61
   5 -19   1    6.10    1.47
  -5 -19   1    1.10    1.24
   5 -19  -1    2.77    1.31
  -5  19  -1    3.37    1.31
   5  19   1    1.34    1.20
   6 -19   1   49.25    3.97
  -6 -19  -1   51.92    4.25
   6  19  -1   57.16    4.40
  -6  19   1   52.25    3.78
  -6 -19   1   49.71    4.19
  -6  19  -1   54.50    3.83
   6 -19  -1   52.54    3.95
   6  19   1   49.74    4.23
   7  19  -1   18.09    2.66
  -7 -19  -1   18.79    2.58
   7 -19   1   18.69    2.39
  -7  19  -1   20.78    2.37
   7 -19  -1   18.79    2.30
   7  19   1   20.59    2.62
  -7 -19   1   19.78    2.60
  -8 -19  -1   39.09    3.70
   8 -19   1   36.15    3.40
   8  19  -1   37.54    3.80
   8  19   1   38.67    3.74
   8 -19  -1   39.97    3.38
  -8 -19   1   44.96    3.75
   9  19  -1    7.26    2.05
  -9 -19  -1    6.64    1.93
   9 -19   1    8.44    1.80
   9 -19  -1    8.30    1.74
   9  19   1    8.36    2.10
  -9 -19   1    6.54    1.89
  10  19  -1   18.00    2.84
 -10 -19  -1   18.36    2.69
  10 -19   1   18.04    2.47
 -10 -19   1   18.95    2.72
  10  19   1   20.61    2.95
  10 -19  -1   17.64    2.41
  11  19  -1    3.34    1.96
 -11 -19  -1    5.20    1.89
  11 -19   1    5.63    1.75
  11 -19  -1    3.99    1.66
  11  19   1    1.88    1.86
  12 -19   1    8.81    2.07
  12  19  -1    7.90    2.18
  12 -19  -1   11.47    2.08
  12  19   1    7.38    2.30
   0  20   1    3.12    1.28
   0 -20   1    3.19    1.35
   0  20  -1    3.34    1.45
   0 -20  -1    3.16    1.32
   1 -20   1   77.54    5.50
  -1 -20  -1   78.57    5.56
  -1  20   1   75.02    5.23
   1  20  -1   71.55    5.44
   1 -20  -1   82.29    5.53
  -1  20  -1   85.98    5.45
  -1 -20   1   84.20    5.64
   1  20   1   85.23    5.51
   2 -20   1    2.69    1.25
   2  20  -1    5.76    1.55
  -2  20   1    3.32    1.19
  -2 -20  -1    5.48    1.64
   2 -20  -1    1.86    1.25
  -2  20  -1    0.65    1.06
  -2 -20   1    1.84    1.41
   2  20   1    3.03    1.35
   3  20  -1   49.34    4.20
  -3 -20  -1   47.29    4.19
  -3  20   1   49.03    3.92
   3 -20   1   48.96    4.05
  -3  20  -1   62.90    4.06
  -3 -20   1   57.88    4.38
   3 -20  -1   60.61    4.22
   3  20   1   62.37    4.38
   4  20  -1    2.80    1.51
   4 -20   1    3.51    1.44
  -4 -20  -1    2.29    1.32
  -4  20   1    2.83    1.26
   4  20   1    1.85    1.41
  -4 -20   1    3.51    1.58
   4 -20  -1    2.83    1.38
  -4  20  -1    2.78    1.35
   5  20  -1   61.74    4.80
   5 -20   1   63.08    4.60
  -5  20   1   61.34    4.34
  -5 -20  -1   63.65    4.70
   5  20   1   65.10    4.83
  -5  20  -1   64.51    4.40
   5 -20  -1   59.12    4.50
  -5 -20   1   56.73    4.72
  -6 -20  -1    0.77    1.48
   6 -20   1    1.53    1.31
   6  20  -1    1.77    1.46
  -6  20   1    1.80    1.18
  -6  20  -1    1.90    1.24
   6 -20  -1    3.78    1.44
   6  20   1    3.84    1.66
  -6 -20   1    2.71    1.56
   7 -20   1   37.20    3.31
  -7 -20  -1   33.11    3.45
   7  20  -1   40.00    3.70
  -7  20  -1   30.51    3.05
  -7 -20   1   32.40    3.27
   7  20   1   27.92    3.39
   7 -20  -1   42.55    3.40
  -8 -20  -1    8.22    2.03
   8  20  -1    9.00    2.18
   8 -20   1    9.45    1.99
  -8 -20   1   10.92    2.05
   8  20   1    9.28    2.15
   8 -20  -1    8.10    1.84
   9 -20   1   27.65    3.00
   9  20  -1   25.13    3.22
  -9 -20  -1   28.87    3.24
   9 -20  -1   21.57    2.73
  -9 -20   1   22.43    2.92
   9  20   1   21.49    3.06
  10  20  -1    7.25    2.12
  10 -20   1   10.23    2.06
 -10 -20  -1   10.54    2.35
  10  20   1   10.56    2.32
 -10 -20   1    9.18    2.13
  10 -20  -1   11.21    2.02
 -11 -20  -1    8.81    2.25
  11  20  -1   11.34    2.53
  11 -20   1    9.78    2.08
  11  20   1   11.33    2.40
  11 -20  -1   11.69    2.13
   0  21  -1    2.52    1.30
   0  21   1    2.63    1.48
   0 -21  -1    4.84    1.61
   0  21  -1    3.99    1.47
   0 -21   1    1.97    1.40
  -1 -21  -1    4.02    1.59
   1 -21   1    3.37    1.54
  -1  21   1    4.69    1.57
   1  21  -1    4.68    1.55
  -1  21  -1    1.95    1.40
   1 -21  -1    2.95    1.46
  -1 -21   1    3.29    1.45
   1  21   1    4.35    1.47
  -2  21   1    3.00    1.21
   2 -21   1    2.80    1.51
  -2 -21  -1    4.88    1.62
   2  21  -1    3.96    1.59
  -2  21  -1    6.51    1.50
  -2 -21   1    7.96    1.89
   2  21   1    6.06    1.65
   2 -21  -1    6.70    1.73
   3 -21   1    8.03    1.75
  -3  21   1    9.34    1.75
  -3 -21  -1    5.86    1.83
   3  21  -1    9.93    1.99
  -3  21  -1    4.85    1.55
  -3 -21   1    5.38    1.76
   3  21   1    6.65    1.73
   3 -21  -1    7.29    1.75
   4 -21   1    8.24    1.87
  -4  21   1    7.26    1.50
  -4 -21  -1    6.10    1.71
   4  21  -1    5.90    1.81
  -4  21  -1    8.26    1.79
   4 -21  -1    8.63    1.76
   4  21   1    8.22    1.84
  -4 -21   1    9.50    1.91
   5 -21   1    3.07    1.49
  -5  21   1    1.88    1.13
   5  21  -1    1.01    1.45
  -5 -21  -1    2.15    1.63
  -5 -21   1    6.38    1.85
   5  21   1    4.44    1.57
  -5  21  -1    6.59    1.64
   5 -21  -1    6.08    1.65
   6 -21   1    5.09    1.54
   6  21  -1    5.17    1.88
  -6 -21  -1    3.70    1.77
   6  21   1    1.93    1.52
   6 -21  -1    3.06    1.48
  -6 -21   1    2.73    1.72
  -6  21  -1    3.50    1.45
  -7 -21  -1   15.45    2.56
   7  21  -1   16.69    2.69
   7 -21   1   14.03    2.32
   7  21   1   19.94    2.78
   7 -21  -1   17.10    2.35
  -7 -21   1   15.32    2.55
   8  21  -1    3.49    1.79
   8 -21   1    4.94    1.71
  -8 -21  -1    5.72    1.95
   8  21   1    3.44    1.77
  -8 -21   1    2.77    1.72
   8 -21  -1    8.84    1.79
   9 -21   1   22.66    2.84
   9  21  -1   25.13    3.20
  -9 -21  -1   23.05    3.12
   9  21   1   17.44    2.92
   9 -21  -1   23.29    2.79
  -9 -21   1   21.66    3.01
  10  21  -1    0.76    1.62
 -10 -21  -1    1.30    1.77
  10 -21   1    2.42    1.56
  10 -21  -1    3.16    1.55
  10  21   1    2.44    1.66
 -10 -21   1    3.22    1.84
   0 -22  -1    1.62    1.36
   0 -22   1    1.49    1.52
   0  22  -1    2.39    1.54
   0  22   1    1.38    1.45
   1  22  -1   40.88    3.60
  -1 -22  -1   42.84    3.82
   1 -22   1   41.03    3.81
   1  22  -1   43.75    3.78
  -1  22   1   40.57    3.48
  -1  22  -1   42.44    3.49
   1 -22  -1   45.92    3.82
  -1 -22   1   40.66    3.85
   2 -22   1   11.60    2.10
  -2 -22  -1   12.64    2.16
  -2  22   1   12.14    2.06
   2  22  -1   11.65    2.16
  -2 -22   1   16.51    2.48
   2 -22  -1   15.24    2.29
   2  22   1   13.35    2.36
  -2  22  -1   14.27    2.23
   3 -22   1   24.75    2.86
   3  22  -1   25.95    2.91
  -3 -22  -1   22.83    2.85
  -3  22   1   26.74    2.50
   3  22   1   16.82    2.56
   3 -22  -1   17.93    2.51
  -3  22  -1   20.75    2.54
  -3 -22   1   18.17    2.62
  -4 -22  -1   11.37    2.26
   4  22  -1    8.18    1.98
  -4  22   1   11.84    1.99
   4 -22   1   11.74    2.20
  -4  22  -1   14.77    2.20
   4  22   1   15.25    2.35
  -4 -22   1   12.59    2.34
   4 -22  -1   12.60    2.10
   5 -22   1   10.11    2.10
  -5 -22  -1   10.63    2.32
   5  22  -1   10.94    2.27
   5  22   1   13.27    2.39
   5 -22  -1   15.84    2.32
  -5 -22   1   15.36    2.47
  -5  22  -1   17.35    2.34
  -6 -22  -1    4.14    1.82
   6  22  -1    4.44    1.93
   6 -22   1    4.88    1.68
  -6  22  -1    4.30    1.67
   6 -22  -1    4.66    1.67
  -6 -22   1    2.15    1.75
   6  22   1    4.35    1.82
   7  22  -1    5.65    1.90
   7 -22   1    8.62    2.02
  -7 -22  -1    8.17    2.08
  -7 -22   1    9.67    2.21
   7  22   1    9.05    2.17
   7 -22  -1    8.77    1.97
   8  22  -1    5.26    2.08
   8 -22   1    6.93    1.94
  -8 -22  -1    6.99    2.12
  -8 -22   1    7.94    2.15
   8  22   1    5.35    1.98
   8 -22  -1    4.83    1.81
   9  22  -1    6.64    2.21
   9 -22   1    8.45    2.07
  -9 -22  -1    5.60    2.08
   9  22   1    4.46    2.08
   9 -22  -1    7.64    1.94
  -9 -22   1    5.87    1.91
   0  23  -1   59.32    4.58
   0 -23  -1   58.09    4.81
   0  23   1   60.57    4.70
   0 -23   1   65.27    4.97
   1 -23   1    2.15    1.64
   1  23  -1    2.04    1.67
  -1 -23  -1    1.27    1.57
  -1  23   1    1.26    1.53
  -1  23  -1    4.14    1.51
   1 -23  -1    4.89    1.77
  -1 -23   1    4.26    1.64
   2 -23   1   68.44    5.03
   2  23  -1   58.00    4.86
  -2  23   1   68.97    4.79
  -2 -23  -1   67.88    5.05
  -2 -23   1   54.17    4.92
   2 -23  -1   65.82    4.93
  -2  23  -1   58.20    4.70
  -3 -23  -1    4.30    1.80
  -3  23   1    3.21    1.36
   3  23  -1    2.71    1.66
   3 -23   1    2.93    1.63
  -3 -23   1    3.51    1.79
  -3  23  -1    3.69    1.65
   3 -23  -1    4.95    1.74
   4 -23   1   47.87    4.11
   4  23  -1   48.96    4.29
  -4 -23  -1   47.93    4.28
  -4  23   1   44.32    3.69
   4  23   1   42.92    4.07
   4 -23  -1   48.22    4.07
  -4 -23   1   43.77    4.18
  -4  23  -1   45.67    3.75
  -5 -23  -1   -0.27    1.61
   5  23  -1    1.55    1.66
   5 -23   1   -0.65    1.50
  -5  23  -1    0.63    1.22
   5 -23  -1    0.09    1.43
   5  23   1   -0.32    1.48
  -5 -23   1    0.65    1.41
   6  23  -1   32.41    3.80
   6 -23   1   32.53    3.53
  -6 -23  -1   34.16    3.78
   6 -23  -1   31.90    3.47
  -6 -23   1   35.39    3.79
   6  23   1   41.05    3.86
  -7 -23  -1    2.46    1.85
   7  23  -1    1.43    1.78
   7 -23   1    0.48    1.61
   7 -23  -1    2.47    1.66
  -7 -23   1    0.69    1.74
   7  23   1    0.31    1.69
   8  23  -1   21.65    3.34
   8 -23   1   27.51    3.29
  -8 -23  -1   25.92    3.48
   8  23   1   26.93    3.53
   8 -23  -1   35.07    3.34
  -8 -23   1   30.66    3.57
   0 -24   1    3.10    1.62
   0 -24  -1    2.20    1.71
   0  24   1    1.47    1.38
   0  24  -1    0.92    1.37
   1  24  -1   18.06    2.80
  -1 -24  -1   23.82    3.06
   1 -24   1   24.16    3.04
   1  24   1   22.38    2.91
   1 -24  -1   21.05    2.88
  -1  24  -1   16.97    2.69
  -1 -24   1   19.38    2.91
  -2  24   1    2.87    1.38
   2 -24   1   -0.06    1.55
   2  24  -1    0.95    1.69
  -2 -24  -1    2.16    1.56
  -2  24  -1    1.67    1.34
  -2 -24   1    3.13    1.63
   2 -24  -1    2.70    1.62
  -3 -24  -1   11.67    2.49
   3 -24   1   11.75    2.32
  -3  24   1   12.23    2.17
  -3  24  -1   16.44    2.46
  -3 -24   1   14.29    2.58
   3 -24  -1   17.70    2.68
  -4 -24  -1    4.02    1.88
   4 -24   1    5.75    1.94
   4  24  -1    5.85    1.99
   4 -24  -1    4.85    1.84
  -4  24  -1    6.26    1.85
  -4 -24   1    4.81    2.01
  -5 -24  -1   16.60    2.83
   5 -24   1   18.72    2.78
   5  24  -1   22.72    3.13
   5 -24  -1   22.76    2.92
  -5 -24   1   19.49    3.02
  -6 -24  -1    8.64    2.33
   6 -24   1    9.75    2.23
   6  24  -1    8.18    2.29
   6  24   1    8.74    2.24
   6 -24  -1    7.94    2.08
  -6 -24   1    7.50    2.29
   0  25  -1    0.33    1.57
   0 -25   1    1.23    1.69
   0  25   1   -1.35    1.22
   0 -25  -1    1.29    1.70
   1  25  -1   -1.12    1.36
  -1  25   1   -0.27    1.26
   1 -25   1   -0.65    1.59
  -1 -25  -1   -2.19    1.48
  -1  25  -1    0.22    1.35
   1  25   1   -0.58    1.32
  -1 -25   1   -0.27    1.48
   1 -25  -1    0.34    1.60
   2 -25   1   -1.19    1.54
  -2  25   1    1.12    1.56
   2  25  -1   -0.43    1.66
  -2 -25  -1   -0.16    1.60
  -2 -25   1    0.30    1.76
   2  25   1   -1.46    1.32
   2 -25  -1    0.56    1.69
  -2  25  -1    1.51    1.44
   3 -25   1    5.64    2.07
  -3 -25  -1    7.93    2.29
  -3  25  -1    6.81    1.96
  -3 -25   1    7.01    2.24
   3 -25  -1    8.16    2.10
  -4 -25  -1    3.44    2.01
   4 -25   1    2.60    1.83
  -4 -25   1    1.63    1.92
   4 -25  -1    0.40    1.69
   0   0  -2  994.71   52.96
   0   0   2 1000.00   52.95
   0   0  -2  966.34   51.70
   1   0   2  222.28   12.02
  -1   0  -2  219.59   11.74
  -1   0  -2  225.88   12.02
   1   0   2  216.43   12.02
   1   0  -2  222.91   11.93
  -2   0  -2  291.03   16.17
   2   0   2  301.80   16.18
  -2   0   2  301.22   16.04
  -2   0  -2  304.24   15.80
   2   0   2  297.43   15.79
   2   0   2  289.40   16.16
   2   0  -2  302.68   16.06
  -2   0  -2  297.66   18.44
  -3   0  -2   22.37    1.47
   3   0   2   22.12    1.65
   3   0  -2   22.01    1.35
  -3   0  -2   22.37    1.46
   3   0  -2   24.27    1.37
  -3   0  -2   21.49    1.63
   3   0   2   23.65    1.49
   3   0   2   23.23    1.44
   4   0  -2  193.12   10.15
   4   0  -2  203.70    9.93
   4   0  -2  186.82   11.45
   4   0  -2  187.10   10.12
   4   0  -2  183.98   11.45
   4   0   2  179.36   10.24
  -4   0  -2  186.63   10.03
  -4   0  -2  177.84   11.61
  -4   0  -2  178.40   10.24
   4   0   2  179.45   11.65
  -5   0   2   12.18    0.93
  -5   0  -2   13.56    1.16
   5   0  -2   13.91    1.01
   5   0  -2   13.61    1.04
  -5   0  -2   14.11    1.13
   5   0   2   14.21    1.16
  -5   0  -2   12.69    1.12
   5   0  -2   13.12    1.02
   5   0  -2   14.57    1.00
   5   0   2   13.72    1.25
   5   0  -2   14.25    1.00
   6   0   2  175.64    9.93
   6   0  -2  180.55    9.59
   6   0  -2  178.28   11.08
   6   0  -2  178.66    9.79
   6   0  -2  174.73    9.83
  -6   0   2  179.47    9.72
  -6   0  -2  182.02    9.73
  -6   0  -2  172.71   11.14
   6   0  -2  175.67   11.08
   6   0   2  181.03   11.28
  -6   0  -2  170.43    9.89
  -7   0  -2   76.27    4.70
   7   0  -2   81.75    5.17
   7   0  -2   82.10    4.67
  -7   0  -2   78.17    5.20
   7   0   2   78.49    4.75
  -7   0  -2   78.59    5.17
  -7   0   2   77.51    4.51
  -8   0  -2  156.94    8.89
   8   0   2  153.93    8.95
   8   0  -2  155.61    9.96
  -8   0  -2  157.73    9.89
  -8   0   2  155.63    8.68
   8   0  -2  156.25    8.86
  -8   0  -2  157.18    9.91
   9   0  -2   25.50    2.09
  -9   0   2   25.44    1.74
  -9   0  -2   24.83    1.88
  -9   0  -2   24.59    1.89
  -9   0  -2   23.95    1.97
   9   0  -2   23.95    1.97
   9   0   2   24.30    2.08
  10   0   2   63.64    4.12
  10   0  -2   59.62    3.95
 -10   0   2   63.66    3.72
 -10   0  -2   63.82    3.98
 -10   0  -2   61.32    4.06
 -10   0  -2   57.77    4.04
 -11   0  -2   -0.06    0.69
 -11   0  -2    0.32    0.32
 -11   0  -2    0.37    0.31
  11   0  -2    0.62    0.86
  11   0   2   -0.28    0.89
 -12   0  -2   57.07    3.96
  12   0   2   60.57    4.22
  12   0  -2   61.18    4.12
  13   0  -2    0.55    0.99
  13   0   2   -0.11    1.01
  14   0   2   15.52    2.19
  14   0  -2   15.59    2.07
  15   0  -2   -0.09    1.18
  15   0   2    1.43    1.26
  16   0  -2    7.01    1.80
  16   0   2    7.70    1.95
  17   0   2    8.55    2.14
  17   0  -2    7.10    1.86
  18   0  -2    0.28    1.49
  18   0   2    2.37    1.80
   0   1   2  534.44   30.56
   0  -1   2  580.61   31.33
   0   1  -2  560.87   35.75
   0   1  -2  578.10   31.33
   0  -1   2  580.93   35.75
   0  -1  -2  609.91   31.31
   0  -1   2  599.23   31.33
   0   1  -2  575.78   30.58
   0   1   2  617.39   31.30
   0  -1  -2  588.06   30.57
  -1  -1  -2  334.81   17.71
   1   1  -2  346.32   17.67
  -1  -1  -2  331.66   17.30
   1  -1   2  342.11   20.21
   1   1  -2  329.26   20.13
   1  -1   2  357.55   17.72
   1  -1   2  312.38   17.72
   1   1   2  302.25   17.70
  -1   1  -2  312.53   17.29
   1   1   2  318.68   17.70
  -1   1  -2  322.32   17.72
  -2  -1  -2  196.51   10.60
   2   1  -2  194.19   10.52
   2  -1   2  191.80   10.58
   2  -1   2  193.48   10.34
  -2  -1  -2  190.69   10.36
   2   1  -2  197.88   11.94
   2  -1   2  191.01   10.60
   2  -1   2  181.76   12.06
  -2   1  -2  194.49   10.59
   2   1   2  199.42   10.36
  -2   1  -2  201.73   10.36
   2   1   2  189.17   10.59
   2  -1  -2  203.15   10.22
  -2   1  -2  195.66   12.06
  -3  -1  -2  279.75   16.08
   3   1  -2  297.52   18.19
   3   1  -2  292.57   18.18
  -3  -1  -2  270.20   15.71
   3   1  -2  277.58   15.98
   3  -1   2  300.69   15.70
  -3  -1  -2  283.08   18.34
   3  -1   2  286.35   16.07
   3  -1   2  283.51   18.31
   3  -1  -2  317.80   15.96
  -3   1  -2  298.17   16.07
  -3   1  -2  313.71   15.72
   3  -1  -2  313.54   15.94
  -3   1  -2  302.24   18.30
   3  -1  -2  311.88   15.58
   3   1   2  289.91   15.71
   3   1   2  306.91   16.10
   4   1  -2   26.85    1.80
   4   1  -2   26.96    1.67
   4   1  -2   25.42    1.77
  -4  -1  -2   27.66    1.78
   4  -1   2   25.03    1.73
   4  -1   2   24.05    1.90
  -4  -1  -2   26.31    1.72
   4   1  -2   26.22    1.62
  -4  -1  -2   25.89    1.93
   4  -1  -2   26.47    1.59
  -4  -1   2   26.85    1.62
   4  -1  -2   27.16    1.56
  -4   1  -2   26.94    1.73
   4   1   2   27.23    1.76
  -4   1  -2   27.44    1.72
  -4   1  -2   24.53    1.85
   4  -1  -2   27.94    1.61
   5   1  -2  119.68    6.44
   5   1  -2  117.26    7.29
   5  -1   2  120.10    6.56
   5  -1   2  114.97    7.41
   5   1  -2  119.16    6.49
  -5  -1  -2  119.47    6.58
  -5  -1  -2  118.25    7.40
   5   1  -2  118.17    7.27
  -5  -1   2  109.42    6.41
   5  -1  -2  111.51    7.18
  -5   1  -2  111.16    6.50
  -5   1  -2  111.40    7.32
   5   1   2  111.74    6.55
   5  -1  -2  112.77    6.42
   5  -1  -2  113.84    7.18
  -5   1  -2  117.33    6.41
   5  -1  -2  116.92    6.27
   5  -1  -2  115.37    6.41
  -6   1   2    6.34    0.52
   6  -1  -2    4.34    0.55
  -6   1  -2    5.20    0.76
   6  -1  -2    4.87    0.64
   6  -1  -2    4.79    0.62
   6   1   2    4.67    0.77
  -6  -1   2    4.72    0.62
   6  -1  -2    4.50    0.57
  -6   1  -2    3.95    0.69
   6  -1  -2    3.78    0.58
  -6   1  -2    5.11    0.66
  -7  -1  -2  100.87    6.58
   7  -1   2  104.71    5.97
  -7  -1  -2  103.74    5.95
   7  -1   2   99.98    6.70
  -7   1   2  106.33    5.70
   7   1  -2  100.43    5.89
  -7  -1  -2  103.30    6.61
   7   1   2   98.79    5.96
  -7   1  -2   99.17    5.81
   7  -1  -2  102.20    6.51
  -7   1  -2  102.60    6.52
  -7  -1   2   98.67    5.77
  -7   1  -2   99.02    5.88
   7  -1  -2  101.98    5.84
   8   1  -2   79.37    4.85
  -8   1   2   83.87    4.62
  -8  -1  -2   84.64    5.35
  -8  -1  -2   81.54    4.90
  -8  -1  -2   81.38    5.32
   8  -1   2   82.16    5.52
   8  -1   2   83.53    4.94
  -8   1  -2   80.79    5.26
  -8   1  -2   78.20    5.23
   8  -1  -2   79.17    5.31
  -8   1  -2   77.65    4.82
   8   1   2   77.29    4.92
  -8   1  -2   80.08    4.82
   8  -1  -2   78.41    4.79
  -8  -1   2   81.46    4.69
  -9   1   2   80.03    4.61
  -9  -1  -2   79.11    5.27
   9   1  -2   80.93    4.91
  -9  -1  -2   77.22    5.26
   9  -1   2   78.11    4.95
  -9  -1  -2   78.11    4.89
   9  -1   2   78.17    5.53
  -9   1  -2   80.30    5.17
  -9   1  -2   80.23    5.19
  -9   1  -2   83.25    4.87
  -9  -1   2   85.08    4.72
   9   1   2   80.41    5.01
   9  -1  -2   81.60    5.38
   9  -1  -2   76.01    4.82
 -10  -1  -2   74.32    5.13
 -10   1   2   71.63    4.54
 -10  -1  -2   70.73    4.82
 -10  -1  -2   73.05    5.13
  10  -1   2   75.81    4.96
  10   1  -2   74.62    4.87
 -10   1  -2   83.08    5.02
 -10   1  -2   81.68    5.01
  10  -1  -2   85.89    4.91
 -10  -1   2   82.16    4.67
 -10   1  -2   84.16    4.87
  10   1   2   82.02    5.04
 -11  -1  -2   42.64    2.87
  11   1  -2   41.56    3.10
 -11  -1  -2   42.97    2.87
  11  -1   2   41.85    3.17
 -11  -1  -2   41.05    3.01
 -11   1  -2   40.95    2.95
  11   1   2   39.54    3.17
  11  -1  -2   40.05    3.03
 -12  -1  -2   54.54    3.75
  12  -1   2   58.18    3.97
  12   1  -2   56.94    3.86
  12   1   2   52.17    3.96
  12  -1  -2   51.20    3.80
  13   1  -2    7.32    1.47
  13  -1   2    7.36    1.54
  13   1   2    8.84    1.67
  13  -1  -2    9.69    1.61
  14   1  -2   39.98    3.27
  14  -1   2   36.57    3.29
  14  -1  -2   36.22    3.16
  14   1   2   35.72    3.31
  15   1  -2    6.24    1.61
  15  -1   2    8.81    1.83
  15   1   2    4.76    1.67
  15  -1  -2    6.20    1.56
  16  -1   2   23.91    2.99
  16   1  -2   21.04    2.80
  16  -1  -2   27.87    2.83
  16   1   2   26.94    3.09
  17   1  -2    5.58    1.84
  17  -1   2    7.36    1.96
  17  -1  -2    6.67    1.88
  17   1   2    7.27    2.07
  18   1  -2   10.51    2.34
  18  -1   2   14.44    2.70
  18   1   2   15.20    2.71
  18  -1  -2   15.38    2.51
   0   2   2   16.05    0.93
   0   2  -2   14.74    0.97
   0  -2  -2   15.29    0.94
   0  -2   2   15.72    0.98
   0   2  -2   15.95    0.95
   1  -2   2   63.65    3.36
   1  -2   2   49.46    3.25
   1   2  -2   62.12    3.34
  -1  -2  -2   52.63    3.33
   1  -2   2   59.46    3.81
   1   2  -2   60.07    3.78
  -1  -2  -2   61.10    3.36
   1  -2   2   56.70    3.36
  -1   2  -2   60.49    3.37
   1   2   2   62.69    3.36
   1   2   2   60.80    3.36
  -1   2  -2   60.25    3.28
   1  -2  -2   60.08    3.25
  -1  -2   2   60.22    3.33
  -1  -2   2   60.51    3.77
  -1   2  -2   58.51    3.36
  -1   2  -2   60.07    3.81
   1  -2  -2   61.90    3.26
   2   2  -2  308.11   16.18
   2  -2   2  304.81   18.49
  -2   2   2  292.82   15.70
  -2  -2  -2  310.01   16.23
   2  -2   2  300.00   15.83
   2   2  -2  290.20   18.42
   2  -2   2  296.19   16.23
   2  -2   2  305.46   16.22
   2  -2  -2  304.85   16.07
  -2  -2   2  301.51   18.39
  -2   2  -2  294.13   15.84
   2  -2  -2  301.43   15.70
   2   2   2  293.84   16.23
  -2   2  -2  293.47   16.21
  -2  -2   2  300.15   16.17
  -2   2  -2  286.11   18.47
  -3   2   2  111.53    5.44
   3  -2   2  111.50    5.74
   3   2  -2  107.02    6.40
   3   2  -2  114.42    5.66
   3  -2   2  116.34    6.49
   3  -2   2  108.11    5.58
  -3  -2  -2  109.39    5.74
  -3   2  -2   92.66    5.67
  -3   2  -2   95.43    6.43
  -3  -2   2   96.87    6.32
   3  -2  -2   97.50    5.43
   3  -2  -2   94.13    5.55
  -3  -2   2   98.09    6.33
  -3   2  -2   92.27    5.56
  -3  -2   2   94.77    5.63
   3  -2  -2   98.04    5.55
   3   2   2   97.13    5.72
   3   2   2   97.59    5.59
  -4  -2  -2   13.45    1.14
   4  -2   2   12.80    1.11
   4   2  -2   12.55    1.05
   4   2  -2   13.04    1.10
  -4   2   2   12.41    0.93
   4   2  -2   13.81    1.05
   4  -2   2   13.49    1.19
  -4   2  -2   15.04    1.10
   4  -2  -2   15.30    0.96
  -4  -2   2   16.11    0.99
   4  -2  -2   16.09    0.97
  -4   2  -2   15.82    1.12
  -4   2  -2   15.64    1.16
  -4  -2   2   14.70    0.99
  -4  -2   2   14.88    1.03
   4   2   2   15.26    1.18
   4  -2  -2   15.22    0.98
   5   2  -2   56.16    3.57
  -5   2   2   56.57    3.06
  -5  -2  -2   56.02    3.31
  -5  -2  -2   57.34    3.71
   5  -2   2   56.50    3.67
   5  -2   2   58.21    3.30
   5   2  -2   55.94    3.24
   5  -2  -2   53.59    3.39
   5  -2  -2   51.94    3.05
   5  -2  -2   51.99    3.40
  -5   2  -2   51.49    3.22
  -5  -2   2   52.01    3.17
   5  -2  -2   52.04    3.13
   5   2   2   54.20    3.30
  -5   2  -2   49.43    3.54
  -5   2  -2   54.03    3.20
   5  -2  -2   53.54    3.11
  -6  -2  -2   15.42    1.31
  -6  -2  -2   15.75    1.31
   6   2  -2   15.71    1.22
   6   2  -2   15.90    1.22
   6  -2   2   14.49    1.31
   6  -2   2   15.03    1.25
   6   2   2   12.78    1.26
   6  -2  -2   13.10    1.04
  -6   2  -2   12.93    1.13
  -6   2  -2   13.08    1.15
  -6  -2   2   12.38    1.10
   6  -2  -2   12.03    1.03
  -6   2  -2   11.91    1.19
   6  -2  -2   13.24    1.08
   6  -2  -2   12.41    1.04
   7   2  -2   56.67    3.64
   7  -2   2   50.04    3.31
  -7  -2  -2   56.39    3.66
  -7  -2  -2   57.32    3.67
  -7  -2  -2   55.99    3.39
   7  -2   2   53.31    3.70
   7   2  -2   55.64    3.32
   7  -2  -2   50.82    3.47
  -7   2  -2   47.79    3.24
   7  -2  -2   49.71    3.18
   7   2   2   51.35    3.38
  -7   2  -2   49.43    3.47
  -7  -2   2   50.46    3.19
  -7   2  -2   49.92    3.25
  -8   2   2    4.05    0.54
  -8  -2  -2    4.71    0.74
   8  -2   2    4.24    0.88
   8  -2   2    4.90    0.86
  -8  -2  -2    5.99    0.95
  -8  -2  -2    5.18    0.77
   8   2  -2    5.19    0.89
  -8   2  -2    3.48    0.78
   8  -2  -2    3.27    0.60
  -8  -2   2    3.32    0.67
  -8   2  -2    4.09    0.58
   8   2   2    2.36    0.82
   8  -2  -2    3.02    0.71
  -8   2  -2    3.07    0.72
  -8   2  -2    2.82    0.53
  -9  -2  -2   69.72    4.42
  -9  -2  -2   68.98    4.72
   9  -2   2   70.49    4.93
  -9  -2  -2   72.31    4.74
   9  -2   2   69.68    4.43
  -9   2   2   70.22    4.06
   9   2  -2   67.60    4.39
  -9   2  -2   68.57    4.30
   9  -2  -2   70.68    4.75
  -9   2  -2   70.54    4.53
  -9   2  -2   69.21    4.52
   9  -2  -2   72.11    4.32
  -9  -2   2   70.71    4.23
  -9   2  -2   68.51    4.34
   9   2   2   71.45    4.52
 -10   2   2   16.14    1.21
 -10  -2  -2   13.80    1.56
  10  -2   2   14.83    1.65
  10   2  -2   13.44    1.58
 -10  -2  -2   14.23    1.34
  10  -2   2   14.95    1.75
 -10  -2  -2   13.46    1.32
 -10   2  -2   10.66    1.37
  10   2   2    9.52    1.52
 -10  -2   2   10.89    1.27
  10  -2  -2   11.63    1.42
 -11  -2  -2   82.54    5.56
  11  -2   2   83.49    6.03
  11  -2   2   84.61    5.42
 -11  -2  -2   87.15    5.58
  11   2  -2   85.22    5.41
 -11  -2  -2   86.78    5.34
  11   2   2   86.53    5.47
  11  -2  -2   81.33    5.26
 -11   2  -2   86.32    5.21
  12   2  -2   42.62    3.29
 -12  -2  -2   40.21    3.17
 -12  -2  -2   41.38    2.93
  12  -2   2   45.91    3.37
 -12  -2  -2   42.47    2.92
  12   2   2   44.38    3.42
  12  -2  -2   50.48    3.31
  13   2  -2   78.70    5.17
  13  -2   2   80.51    5.20
  13  -2  -2   75.98    5.04
  13   2   2   68.64    5.20
  14   2  -2   10.48    1.89
  14  -2   2   12.58    2.02
  14   2   2   14.08    2.13
  14  -2  -2   14.57    1.94
  15   2  -2   37.55    3.53
  15  -2   2   45.61    3.68
  15   2   2   42.54    3.72
  15  -2  -2   38.03    3.36
  16   2  -2    7.67    1.84
  16  -2   2    4.28    1.74
  16  -2  -2    7.38    1.78
  16   2   2    8.21    2.02
  17  -2   2   35.24    3.66
  17   2  -2   31.70    3.50
  17   2   2   36.34    3.75
  17  -2  -2   38.32    3.58
  18   2  -2    6.35    1.98
  18  -2   2    5.43    1.96
  18   2   2    4.58    1.96
  18  -2  -2    2.53    1.70
   0  -3   2  415.14   25.05
   0  -3  -2  397.73   21.91
   0  -3  -2  401.89   21.93
   0   3  -2  414.57   21.97
   0   3   2  399.37   21.92
   0  -3   2  392.34   21.96
   0   3   2  425.73   21.92
   1  -3   2  216.58   13.28
   1  -3   2  213.06   11.37
  -1  -3  -2  204.57   11.65
   1   3  -2  212.51   11.64
   1  -3   2  208.47   11.66
  -1  -3  -2  214.44   11.64
  -1   3   2  216.95   11.56
   1   3  -2  206.84   13.26
  -1   3  -2  219.65   11.38
   1   3   2  223.88   11.66
  -1  -3   2  216.47   13.26
   1  -3  -2  219.68   11.57
  -1   3  -2  213.29   13.28
  -1  -3   2  210.67   11.64
  -2   3   2    5.50    0.38
  -2   3   2    6.09    0.43
   2   3  -2    5.05    0.56
   2  -3   2    6.03    0.54
   2   3  -2    5.65    0.56
   2  -3   2    5.05    0.57
  -2  -3  -2    4.65    0.57
  -2   3   2    5.91    0.39
   2  -3   2    5.60    0.60
  -2  -3   2    8.27    0.60
  -2   3  -2    8.51    0.60
   3  -3   2  470.52   28.31
   3  -3   2  450.44   24.85
  -3   3   2  477.37   24.64
   3   3  -2  466.36   28.28
  -3   3   2  484.83   24.12
  -3  -3  -2  484.26   24.88
   3  -3   2  470.89   24.25
  -3  -3   2  438.75   24.79
  -3  -3   2  445.84   28.22
  -3   3  -2  436.22   24.81
  -3   3  -2  442.85   24.25
   3  -3  -2  455.42   24.71
   3   3   2  446.06   24.87
  -3   3  -2  457.29   28.28
   3  -3  -2  451.50   24.11
   4   3  -2  225.45   13.05
   4   3  -2  233.28   14.83
   4  -3   2  236.89   13.10
   4  -3   2  223.00   14.85
  -4  -3  -2  234.84   13.09
  -4   3   2  230.61   12.62
  -4   3  -2  240.84   13.05
  -4   3  -2  239.38   12.78
  -4  -3   2  246.48   14.75
  -4  -3   2  243.22   13.03
  -4   3  -2  245.22   14.82
   4  -3  -2  248.22   12.93
   4  -3  -2  239.64   12.94
   4  -3  -2  243.02   12.63
   4   3   2  244.15   13.14
  -5   3   2  165.33    9.85
   5   3  -2  165.03   11.57
  -5  -3  -2  175.95   10.28
   5  -3   2  173.99   10.26
   5  -3   2  169.96   11.61
   5   3  -2  175.24   10.24
   5  -3  -2  193.26   11.38
   5  -3  -2  193.26   10.14
  -5  -3   2  191.26   11.46
   5   3   2  181.39   10.32
   5  -3  -2  194.95   10.11
   5  -3  -2  197.04    9.88
  -5   3  -2  195.22   10.05
  -5   3  -2  192.09   11.55
  -5  -3   2  187.15   11.48
  -5   3  -2  187.18   10.22
  -5  -3   2  197.08   10.21
  -6  -3  -2   39.15    3.08
  -6  -3  -2   36.75    3.02
  -6  -3  -2   37.06    2.76
   6   3  -2   37.64    2.97
   6   3  -2   39.11    2.73
  -6   3   2   38.06    2.51
   6  -3   2   37.17    2.73
   6  -3   2   35.49    2.99
   6  -3  -2   48.14    2.66
  -6   3  -2   46.97    2.92
  -6  -3   2   46.06    2.80
   6  -3  -2   46.92    2.83
  -6   3  -2   45.98    2.72
   6  -3  -2   47.16    2.62
   6  -3  -2   46.95    2.56
  -6   3  -2   46.21    2.72
   6   3   2   46.18    2.87
  -6  -3   2   46.00    2.71
  -6  -3   2   47.60    2.81
  -7  -3  -2  112.72    6.64
  -7  -3  -2  112.25    7.43
   7   3  -2  121.75    6.64
   7  -3   2  113.86    7.43
   7   3  -2  113.48    7.40
   7  -3   2  107.98    6.58
  -7   3   2  112.03    6.28
  -7  -3  -2  115.36    7.40
   7  -3  -2  111.75    6.46
  -7   3  -2  117.02    6.45
  -7   3  -2  112.85    6.51
   7  -3  -2  115.05    7.21
  -7  -3   2  111.71    6.50
  -7   3  -2  112.99    7.20
   7  -3  -2  113.38    6.46
   7   3   2  115.73    6.68
  -7  -3   2  111.06    7.04
  -7  -3   2  115.72    7.04
   8  -3   2   21.83    1.73
  -8  -3  -2   23.02    1.79
  -8  -3  -2   20.40    1.75
  -8  -3  -2   21.78    1.74
   8   3  -2   21.54    1.72
   8  -3   2   21.13    1.82
   8   3   2   16.98    1.72
  -8   3  -2   18.21    1.58
   8  -3  -2   17.36    1.54
   8  -3  -2   16.58    1.51
  -8   3  -2   18.04    1.55
  -8   3  -2   18.28    1.45
  -8   3  -2   17.60    1.43
  -8  -3   2   19.72    1.58
  -9  -3  -2   81.02    5.29
   9  -3   2   85.75    5.28
  -9  -3  -2   86.52    5.75
   9   3  -2   83.17    5.29
   9  -3   2   81.36    5.85
  -9  -3  -2   82.84    5.74
  -9   3  -2   87.72    5.43
  -9   3  -2   88.00    5.14
   9  -3  -2   85.11    5.70
   9   3   2   85.73    5.38
  -9   3  -2   89.77    5.44
   9  -3  -2   89.27    5.17
  -9   3  -2   88.89    5.18
  -9  -3   2   87.71    5.15
 -10  -3  -2   22.26    1.82
 -10  -3  -2   21.19    1.96
  10  -3   2   22.02    1.98
  10  -3   2   21.25    2.10
  10   3  -2   18.82    1.96
 -10  -3  -2   21.25    1.79
 -10   3  -2   20.83    1.94
  10  -3  -2   19.00    1.80
  10   3   2   17.32    2.02
 -10  -3   2   19.38    1.71
 -10   3  -2   18.85    1.72
  11  -3   2   56.12    3.91
  11  -3   2   59.86    4.34
  11   3  -2   55.62    3.90
 -11  -3  -2   59.99    3.92
 -11  -3  -2   58.80    3.91
 -11  -3  -2   59.39    3.88
  11  -3  -2   47.90    3.68
 -11   3  -2   52.92    3.62
  11   3   2   52.85    3.92
  12  -3   2   25.16    2.43
 -12  -3  -2   23.61    2.24
 -12  -3  -2   25.21    1.93
  12   3  -2   27.06    2.43
 -12  -3  -2   24.80    1.93
  12  -3  -2   22.69    2.20
  12   3   2   20.56    2.43
  13  -3   2   31.68    3.03
  13   3  -2   33.56    3.06
  13   3   2   38.66    3.23
  13  -3  -2   36.15    2.87
  14   3  -2    7.19    1.63
  14  -3   2    8.92    1.77
  14  -3  -2    6.69    1.50
  14   3   2    6.47    1.71
  15   3  -2    5.70    1.64
  15  -3   2    6.26    1.66
  15   3   2   10.71    2.07
  15  -3  -2    7.62    1.65
  16   3  -2   10.69    2.10
  16  -3   2   11.02    2.15
  16  -3  -2   13.67    2.13
  16   3   2    9.91    2.19
  17  -3   2    1.57    1.52
  17   3  -2    3.42    1.70
  17   3   2   -0.47    1.49
  17  -3  -2    0.81    1.44
   0  -4   2   26.91    1.82
   0   4   2   26.43    1.58
   0  -4   2   26.93    1.64
   0  -4  -2   24.80    1.57
   0   4  -2   24.14    1.81
   1  -4   2   48.05    3.05
   1  -4   2   51.52    3.46
  -1   4   2   45.68    2.96
   1  -4   2   55.96    3.00
  -1  -4  -2   51.70    3.05
  -1  -4   2   54.96    3.46
  -1   4  -2   55.25    3.00
  -1   4  -2   53.18    3.46
   1  -4  -2   55.05    2.99
  -1  -4   2   54.48    3.08
   1   4   2   54.26    3.07
   2  -4   2  248.18   12.86
   2  -4   2  257.41   14.63
  -2   4   2  258.99   12.44
  -2  -4  -2  258.73   12.87
   2   4  -2  257.87   14.64
   2  -4   2  264.89   12.55
  -2  -4   2  210.32   14.57
  -2   4  -2  218.14   14.58
  -2  -4   2  210.02   12.81
  -2   4  -2  212.06   12.51
   2  -4  -2  209.94   12.72
   2   4   2  216.10   12.85
   3  -4   2   57.72    4.01
   3  -4   2   57.07    3.58
  -3  -4  -2   61.94    3.61
   3   4  -2   58.62    4.02
  -3   4   2   60.99    3.36
  -3   4  -2   63.98    3.50
  -3  -4   2   62.17    3.99
  -3  -4   2   60.63    3.56
   3  -4  -2   64.76    3.37
  -3   4  -2   63.96    4.00
   3   4   2   61.22    3.62
   3  -4  -2   61.50    3.46
  -4   4   2  575.98   31.00
   4  -4   2  568.97   31.91
   4   4  -2  582.69   36.34
   4  -4   2  581.21   36.34
  -4  -4  -2  556.29   31.91
  -4  -4   2  586.26   31.87
  -4   4  -2  605.73   31.88
   4  -4  -2  601.10   31.78
  -4  -4   2  600.04   36.27
  -4   4  -2  598.04   31.15
  -4   4  -2  593.75   36.28
   4  -4  -2  604.20   31.76
   4  -4  -2  597.96   31.00
   4   4   2  597.57   31.97
   5   4  -2   97.38    5.44
   5  -4   2   91.05    6.07
  -5   4   2   95.78    5.12
  -5  -4  -2   94.81    5.45
   5   4  -2   94.82    6.08
   5  -4   2   94.12    5.44
  -5  -4  -2   92.14    6.14
   5  -4  -2   98.46    5.25
  -5  -4   2   94.82    5.37
  -5   4  -2   91.05    5.97
   5  -4  -2   92.21    5.83
  -5   4  -2   92.86    5.35
  -5  -4   2   89.97    5.95
  -5   4  -2   92.28    5.28
   5  -4  -2   92.58    5.11
   5   4   2   92.97    5.48
   5  -4  -2   93.02    5.27
   6  -4   2  215.65   14.38
   6   4  -2  223.76   12.72
  -6  -4  -2  221.44   14.43
   6  -4   2  220.33   12.71
  -6  -4  -2  226.83   12.74
   6   4  -2  224.33   14.39
  -6   4   2  219.05   12.22
  -6   4  -2  224.17   12.63
  -6   4  -2  238.25   14.25
  -6  -4   2  229.39   14.25
   6   4   2  230.76   12.78
  -6  -4   2  232.28   14.22
   6  -4  -2  239.17   12.54
  -6  -4   2  238.23   12.66
  -6   4  -2  233.45   12.41
   6  -4  -2  230.95   12.23
   6  -4  -2  237.85   14.17
   6  -4  -2  229.67   12.57
   7  -4   2   17.30    1.61
  -7   4   2   18.05    1.39
  -7  -4  -2   20.69    1.71
   7   4  -2   18.32    1.64
   7   4  -2   18.16    1.71
   7  -4   2   17.63    1.68
  -7  -4  -2   19.41    1.80
  -7  -4  -2   16.00    1.66
  -7   4  -2   20.31    1.62
  -7   4  -2   20.88    1.56
  -7  -4   2   21.73    1.48
   7  -4  -2   20.81    1.53
   7  -4  -2   19.87    1.50
   7  -4  -2   20.73    1.50
   7   4   2   21.10    1.76
  -7   4  -2   19.51    1.47
  -7  -4   2   20.68    1.60
  -7  -4   2   21.60    1.46
   8  -4   2  209.65   11.83
   8   4  -2  206.07   11.85
  -8  -4  -2  195.55   11.83
   8  -4   2  206.89   13.36
  -8   4   2  204.81   11.34
  -8  -4  -2  202.89   13.36
  -8  -4  -2  213.69   13.32
  -8   4  -2  216.56   11.71
  -8   4  -2  213.06   11.53
   8  -4  -2  206.71   13.14
   8   4   2  219.89   11.95
  -8  -4   2  216.30   12.98
  -8  -4   2  203.84   11.72
   8  -4  -2  209.84   11.68
  -8   4  -2  216.69   13.02
  -8   4  -2  210.16   13.01
  -8  -4   2  208.82   12.98
  -9  -4  -2   41.45    3.05
  -9  -4  -2   39.69    2.91
   9  -4   2   39.80    3.09
  -9  -4  -2   38.10    2.97
   9   4  -2   39.48    2.91
   9  -4   2   40.52    2.86
  -9  -4   2   40.06    2.75
   9   4   2   41.65    3.00
   9  -4  -2   38.52    2.70
  -9   4  -2   39.89    2.79
  -9   4  -2   39.45    2.68
  10   4  -2   81.82    5.14
  10  -4   2   81.75    5.65
 -10  -4  -2   89.33    5.17
  10  -4   2   86.77    5.14
 -10  -4  -2   85.03    5.48
 -10  -4  -2   84.29    5.45
 -10   4  -2   78.12    4.86
 -10  -4   2   72.16    4.88
 -10   4  -2   72.55    4.85
  10  -4  -2   74.18    4.90
  10   4   2   77.08    5.17
  11  -4   2    9.88    1.51
  11  -4   2   10.95    1.55
 -11  -4  -2   12.50    1.34
 -11  -4  -2   11.69    1.61
 -11  -4  -2   11.61    1.34
  11   4  -2    9.27    1.52
 -11   4  -2   11.26    1.53
  11  -4  -2   12.29    1.46
 -11  -4   2   13.02    1.45
 -11   4  -2   10.33    1.31
  11   4   2    9.93    1.64
  12   4  -2   24.59    2.49
  12  -4   2   28.88    2.53
 -12  -4  -2   25.07    2.04
 -12  -4  -2   27.10    2.38
 -12  -4  -2   27.41    2.08
  12   4   2   20.38    2.51
  12  -4  -2   19.45    2.16
  13  -4   2   16.98    2.09
 -13  -4  -2   13.06    1.25
  13   4  -2   11.66    1.87
 -13  -4  -2   13.52    1.24
  13   4   2   11.21    1.95
  13  -4  -2   13.72    1.78
  14  -4   2   13.15    2.17
  14   4  -2   14.89    2.18
  14  -4  -2   18.23    2.14
  14   4   2   18.28    2.41
  15  -4   2    8.28    1.81
  15   4  -2    7.55    1.77
  15  -4  -2    8.55    1.74
  15   4   2    6.77    1.82
  16   4  -2    3.03    1.63
  16  -4   2    3.30    1.57
  16   4   2    5.79    1.90
  16  -4  -2    7.24    1.71
  17  -4   2   11.75    2.24
  17   4  -2    9.59    2.14
  17  -4  -2    8.92    2.06
  17   4   2   14.08    2.53
   0   5  -2   79.08    5.03
   0  -5   2   76.36    4.43
   0  -5  -2   76.49    4.38
   0   5   2   76.61    4.39
   0  -5   2   80.19    5.03
   1   5   2   22.57    1.44
  -1  -5   2   21.20    1.57
  -1   5  -2   20.19    1.56
   1  -5  -2   21.22    1.34
  -1   5  -2   19.61    1.37
  -1  -5   2   21.29    1.44
   2   5  -2   83.03    5.32
   2  -5   2   90.78    5.32
  -2   5   2   87.83    4.49
   2  -5   2   91.03    4.73
  -2  -5  -2   87.91    4.70
   2   5   2   74.58    4.69
  -2  -5   2   79.34    5.28
  -2   5  -2   77.11    5.26
  -2  -5   2   78.61    4.67
  -2   5  -2   76.68    4.56
   2  -5  -2   75.83    4.57
   3  -5   2   83.71    4.55
   3   5  -2   86.92    5.14
  -3   5   2   89.50    4.30
  -3  -5  -2   89.41    4.57
   3  -5   2   89.07    5.12
  -3   5  -2   71.62    4.38
   3  -5  -2   71.90    4.88
  -3  -5   2   71.79    4.49
  -3   5  -2   72.00    5.03
  -3  -5   2   72.57    5.05
   3  -5  -2   70.46    4.37
   3   5   2   72.55    4.55
   4  -5   2  104.35    5.59
  -4  -5  -2   97.65    5.58
  -4  -5  -2   99.43    6.34
   4  -5   2  100.17    6.25
  -4   5   2  100.45    5.28
   4   5  -2  100.94    6.29
  -4   5  -2   97.24    5.42
  -4  -5   2   91.97    5.52
   4   5   2   94.91    5.61
   4  -5  -2   96.66    5.25
   4  -5  -2   90.73    5.40
  -4   5  -2   95.38    6.17
   4  -5  -2   93.61    6.01
  -4  -5   2   91.17    6.19
   5  -5   2   21.47    1.49
   5  -5   2   21.13    1.53
  -5  -5  -2   21.45    1.62
   5   5  -2   22.41    1.58
  -5   5   2   20.13    1.22
   5   5  -2   20.12    1.49
   5  -5  -2   14.76    1.25
   5  -5  -2   15.32    1.22
  -5   5  -2   17.22    1.35
   5   5   2   16.62    1.48
  -5  -5   2   15.82    1.36
  -5  -5   2   16.13    1.39
  -5   5  -2   14.34    1.34
   5  -5  -2   15.85    1.21
   5  -5  -2   14.92    1.15
   6  -5   2  117.67    7.34
  -6   5   2  120.15    6.20
   6   5  -2  116.62    7.37
   6   5  -2  116.20    6.58
  -6  -5  -2  113.80    7.39
  -6  -5  -2  117.65    6.58
   6  -5   2  113.46    6.54
   6   5   2  111.87    6.61
   6  -5  -2  110.11    6.38
  -6   5  -2  114.83    6.45
   6  -5  -2  111.65    7.10
   6  -5  -2  108.51    6.17
  -6  -5   2  108.05    7.18
   6  -5  -2  113.97    6.35
  -6   5  -2  108.44    7.13
  -6  -5   2  106.21    6.47
  -6   5  -2  109.81    6.35
  -7  -5  -2   89.92    5.91
   7  -5   2   84.17    5.27
   7   5  -2   83.61    5.90
   7  -5   2   87.04    5.86
  -7   5   2   90.29    4.95
  -7  -5  -2   83.18    5.28
   7   5  -2   88.24    5.32
   7  -5  -2   86.72    5.12
  -7  -5   2   87.08    5.20
  -7   5  -2   87.34    5.59
   7   5   2   89.02    5.35
  -7   5  -2   89.98    5.14
   7  -5  -2   87.67    5.65
  -7   5  -2   88.54    5.15
  -7  -5   2   90.21    5.72
  -7  -5   2   91.56    5.68
  -8  -5  -2   69.57    4.57
   8   5  -2   72.97    4.62
   8  -5   2   72.55    5.04
  -8  -5  -2   69.03    5.01
  -8  -5  -2   66.96    5.08
   8  -5   2   70.17    4.55
  -8   5   2   69.02    4.23
  -8   5  -2   74.74    4.63
  -8  -5   2   74.09    4.79
   8  -5  -2   74.73    4.84
  -8   5  -2   76.02    4.65
   8   5   2   77.39    4.71
  -8  -5   2   72.43    4.75
   8  -5  -2   77.64    4.45
  -8   5  -2   74.08    4.43
  -8  -5   2   77.44    4.51
  -8   5  -2   78.26    4.46
   9   5  -2   37.48    2.93
   9  -5   2   37.93    3.12
  -9  -5  -2   37.19    2.94
  -9   5   2   39.08    2.61
  -9  -5  -2   35.96    3.02
   9  -5   2   37.52    2.89
  -9  -5  -2   37.71    3.11
  -9  -5   2   44.13    2.72
   9   5   2   42.37    3.08
  -9  -5   2   43.10    2.71
  -9  -5   2   46.03    2.87
  -9   5  -2   41.41    2.74
  -9   5  -2   44.55    2.86
   9  -5  -2   40.91    2.78
  10   5  -2   31.84    2.82
 -10  -5  -2   32.87    2.87
 -10  -5  -2   32.85    2.84
 -10  -5  -2   36.92    2.96
  10  -5   2   34.36    2.86
  10  -5   2   34.31    3.07
 -10  -5   2   48.23    2.89
  10  -5  -2   47.68    2.85
  10   5   2   48.28    3.17
 -11  -5  -2   12.20    1.42
  11  -5   2   11.50    1.65
 -11  -5  -2   12.73    1.69
  11  -5   2   13.08    1.68
 -11  -5  -2   11.91    1.43
  11   5  -2   12.84    1.72
 -11  -5   2   10.75    1.44
  11  -5  -2    8.75    1.40
  11   5   2   12.07    1.79
 -11   5  -2   10.95    1.53
 -12  -5  -2   31.09    2.85
  12   5  -2   39.39    3.09
  12  -5   2   33.49    3.00
 -12  -5  -2   33.39    2.73
 -12  -5  -2   35.18    2.75
 -12   5  -2   38.43    2.88
  12   5   2   38.17    3.15
  12  -5  -2   38.85    2.87
 -13  -5  -2   16.49    1.53
  13   5  -2   15.21    2.11
  13  -5   2   16.59    2.13
 -13  -5  -2   17.63    1.54
  13  -5  -2   11.06    1.75
  13   5   2   14.92    2.21
  14  -5   2   53.32    3.99
  14   5  -2   48.77    3.95
  14  -5  -2   45.55    3.71
  14   5   2   48.15    4.06
  15   5  -2    8.24    1.93
  15  -5   2    8.86    1.91
  15   5   2   11.26    2.20
  15  -5  -2   10.73    1.89
  16   5  -2   45.93    4.02
  16  -5   2   39.29    3.86
  16  -5  -2   42.24    3.72
  16   5   2   41.89    4.06
  17  -5   2    4.96    1.84
  17   5  -2    9.50    2.23
  17  -5  -2    6.66    1.75
  17   5   2    5.96    2.04
   0  -6   2   81.26    5.44
   0  -6  -2   84.70    5.42
   0   6   2   85.00    4.78
   0  -6  -2   85.98    4.78
   0   6  -2   85.92    5.46
   0  -6   2   81.65    4.81
   1  -6   2   24.66    1.62
   1   6  -2   23.53    1.63
  -1  -6  -2   24.08    1.47
  -1  -6  -2   23.57    1.63
   1  -6   2   25.50    1.49
  -1   6  -2   17.24    1.53
   1  -6  -2   18.91    1.35
  -1  -6   2   19.40    1.46
   1   6   2   18.21    1.39
  -1  -6   2   19.74    1.58
   1  -6  -2   17.44    1.47
  -1   6  -2   18.39    1.38
  -2  -6  -2   76.58    5.21
  -2   6   2   82.85    5.02
   2  -6   2   80.09    5.23
  -2  -6  -2   75.45    5.93
   2  -6   2   82.11    5.90
  -2   6  -2  100.50    5.15
   2  -6  -2  102.97    5.18
   2  -6  -2  102.36    5.83
  -2  -6   2   97.99    5.28
   2   6   2  100.16    5.32
  -2  -6   2  101.48    5.97
  -2   6  -2  100.56    5.94
  -3   6   2   58.17    3.09
  -3  -6  -2   64.51    3.38
   3  -6   2   57.74    3.68
   3  -6   2   57.63    3.31
   3   6  -2   59.63    3.74
   3  -6  -2   50.54    3.49
  -3  -6   2   50.75    3.27
  -3   6  -2   51.78    3.61
  -3  -6   2   50.92    3.65
  -3   6  -2   51.67    3.18
   3  -6  -2   51.26    3.15
   3   6   2   50.79    3.32
  -4   6  -2   41.70    2.90
  -4   6  -2   42.43    2.62
   4  -6  -2   43.14    2.49
   4  -6  -2   42.52    2.79
   4   6   2   42.87    2.77
  -4  -6   2   43.71    2.98
  -4  -6   2   42.16    2.72
   4  -6  -2   43.01    2.58
  -5   6   2   81.42    4.08
   5   6  -2   82.09    4.92
   5  -6   2   79.92    4.84
  -5  -6  -2   75.28    4.36
   5   6  -2   81.53    4.43
  -5  -6  -2   80.12    4.94
   5  -6   2   81.07    4.39
  -5  -6   2   66.28    4.27
  -5   6  -2   66.94    4.65
   5  -6  -2   69.16    4.01
   5  -6  -2   66.38    4.59
  -5   6  -2   66.81    4.19
   5   6   2   63.72    4.36
   5  -6  -2   65.92    4.16
  -5  -6   2   65.19    4.73
   5  -6  -2   67.08    4.14
  -6   6   2  208.03   11.45
   6   6  -2  208.20   13.54
   6  -6   2  219.45   13.49
  -6  -6  -2  207.98   13.54
  -6  -6  -2  213.10   11.97
   6   6  -2  213.69   11.98
   6  -6   2  215.78   11.95
   6  -6  -2  214.44   11.79
   6   6   2  211.59   12.01
  -6   6  -2  209.51   11.62
   6  -6  -2  215.71   11.75
  -6  -6   2  216.66   11.89
  -6   6  -2  210.76   13.27
  -6  -6   2  213.40   13.40
   6  -6  -2  218.63   13.28
   7   6  -2   62.06    4.38
  -7   6   2   59.44    3.59
   7  -6   2   59.74    4.28
   7   6  -2   59.78    3.96
  -7  -6  -2   61.67    3.95
   7  -6   2   58.47    3.90
  -7  -6  -2   61.98    4.35
   7   6   2   63.07    4.00
  -7   6  -2   63.04    3.99
   7  -6  -2   64.50    4.10
  -7  -6   2   61.75    4.15
  -7  -6   2   62.67    3.87
   7  -6  -2   62.83    3.77
  -7   6  -2   64.09    3.81
  -8  -6  -2   59.78    4.02
   8  -6   2   60.82    4.39
  -8  -6  -2   63.26    4.44
   8   6  -2   63.29    4.06
  -8   6   2   60.46    3.68
   8  -6   2   62.39    4.04
   8   6   2   60.79    4.12
  -8  -6   2   59.58    3.95
  -8   6  -2   65.71    3.91
   8  -6  -2   64.32    3.89
  -8  -6   2   66.19    4.25
  -8  -6   2   63.86    4.19
   9  -6   2   38.49    2.93
  -9  -6  -2   38.50    3.20
   9  -6   2   38.78    3.12
  -9  -6  -2   38.42    3.11
  -9   6   2   39.15    2.62
   9   6  -2   37.59    3.00
  -9  -6  -2   37.50    2.91
   9  -6  -2   43.12    2.83
  -9  -6   2   43.42    2.86
  -9   6  -2   43.18    2.88
  -9  -6   2   42.14    2.82
  -9  -6   2   43.30    2.88
   9   6   2   43.37    3.13
 -10  -6  -2   60.46    4.53
  10  -6   2   62.44    4.28
 -10   6   2   59.28    3.87
 -10  -6  -2   62.53    4.61
  10   6  -2   57.95    4.27
  10  -6   2   63.49    4.69
 -10  -6  -2   60.70    4.31
 -10   6  -2   68.41    4.14
  10  -6  -2   65.16    4.13
  10   6   2   68.28    4.46
 -10  -6   2   65.74    4.20
 -10  -6   2   67.51    4.14
 -10  -6   2   67.42    4.15
 -11  -6  -2   22.16    2.10
 -11  -6  -2   20.35    2.11
  11  -6   2   20.03    2.27
 -11  -6  -2   21.98    2.25
  11   6  -2   21.11    2.38
  11  -6   2   22.72    2.26
 -11   6  -2   24.34    2.05
 -11  -6   2   25.44    2.17
  11  -6  -2   26.06    2.16
  11   6   2   29.04    2.52
  12  -6   2    8.14    1.54
 -12  -6  -2    9.65    1.62
 -12  -6  -2    7.69    1.16
 -12  -6  -2    7.30    1.17
  12   6  -2    7.39    1.57
  12  -6  -2    9.92    1.48
 -12   6  -2   10.92    1.56
  12   6   2    9.21    1.72
  13  -6   2   40.75    3.33
 -13  -6  -2   42.40    2.96
 -13  -6  -2   40.40    2.94
  13   6  -2   37.62    3.41
  13  -6  -2   34.14    3.06
  13   6   2   34.62    3.36
 -13   6  -2   35.69    3.04
  14   6  -2   13.58    2.14
  14  -6   2   13.54    2.09
  14   6   2    7.86    1.88
  14  -6  -2    9.53    1.71
  15  -6   2   41.33    3.46
  15   6  -2   35.63    3.46
  15   6   2   33.55    3.53
  15  -6  -2   31.27    3.17
  16  -6   2   13.11    2.22
  16   6  -2   11.48    2.23
  16  -6  -2   10.88    2.01
  16   6   2   10.49    2.30
  17   6  -2   22.56    3.18
  17  -6   2   22.34    3.01
  17  -6  -2   23.96    2.84
  17   6   2   24.57    3.33
   0   7  -2   74.96    4.91
   0  -7   2   74.66    4.90
   0  -7   2   72.43    4.33
   0   7   2   75.62    4.30
   0  -7  -2   74.29    4.86
   0  -7  -2   72.58    4.29
   1  -7   2  339.19   19.42
  -1  -7  -2  329.15   19.39
   1   7  -2  339.79   22.13
  -1  -7  -2  334.14   22.11
  -1  -7   2  361.82   19.45
   1  -7  -2  369.21   22.07
  -1   7  -2  385.51   19.01
  -1   7  -2  357.33   22.11
   1   7   2  364.76   19.44
  -1  -7   2  369.63   22.15
   1  -7  -2  365.99   19.37
  -2  -7  -2   89.61    4.73
  -2  -7  -2   86.18    5.33
   2  -7   2   85.70    5.29
   2  -7   2   89.38    4.71
   2   7   2   75.18    4.69
  -2   7  -2   76.23    5.22
   2  -7  -2   76.05    5.14
  -2   7  -2   74.11    4.54
   2  -7  -2   73.82    4.56
  -2  -7   2   76.16    5.26
  -2  -7   2   81.31    4.70
  -3   7   2  217.75   11.48
   3  -7   2  223.78   11.90
   3  -7   2  212.93   13.46
  -3  -7  -2  210.30   13.53
  -3  -7  -2  221.18   11.91
  -3   7  -2  212.51   11.58
   3   7   2  213.07   11.92
  -3  -7   2  218.96   11.90
  -3  -7   2  211.99   13.48
  -3   7  -2  211.77   13.41
   3  -7  -2  212.59   13.33
   3  -7  -2  204.16   11.75
  -4   7   2  177.48    9.18
   4  -7   2  181.30   10.81
  -4  -7  -2  175.07   10.89
   4  -7   2  179.63    9.57
  -4  -7  -2  175.31    9.58
   4   7  -2  180.59   10.88
  -4   7  -2  161.32    9.28
  -4  -7   2  163.27   10.78
  -4  -7   2  158.70    9.53
  -4   7  -2  167.46   10.69
   4   7   2  160.03    9.59
   4  -7  -2  164.67   10.62
   4  -7  -2  165.05    9.41
  -5  -7  -2  271.40   17.82
   5   7  -2  270.40   15.69
   5  -7   2  280.34   17.74
   5   7  -2  269.88   17.80
   5  -7   2  272.21   15.64
  -5   7   2  275.34   15.11
  -5  -7  -2  292.30   15.70
  -5  -7   2  298.68   17.75
   5  -7  -2  286.06   17.57
  -5  -7   2  290.92   15.66
  -5   7  -2  286.06   15.27
   5  -7  -2  296.47   15.52
  -5   7  -2  286.05   17.60
   5   7   2  288.00   15.75
   6  -7   2    8.69    1.11
  -6   7   2    9.19    0.92
   6  -7   2    8.63    1.07
   6   7  -2    8.56    1.14
  -6  -7  -2    9.22    1.19
  -6  -7  -2   10.58    1.20
   6   7  -2    8.49    1.12
  -6   7  -2    9.58    1.12
  -6   7  -2    8.59    0.84
  -6  -7   2    7.26    1.03
   6   7   2    8.74    1.22
  -6  -7   2    8.60    1.04
   6  -7  -2    8.37    0.86
   6  -7  -2    9.10    0.98
  -7  -7  -2  179.87    9.80
   7   7  -2  191.57    9.89
   7  -7   2  178.87    9.77
  -7   7   2  181.21    9.31
   7  -7   2  179.05   10.96
   7   7  -2  186.81   11.12
  -7  -7  -2  187.09   11.06
  -7   7  -2  156.73   10.58
   7  -7  -2  153.74    9.54
   7   7   2  153.61    9.78
  -7  -7   2  159.42    9.67
  -7   7  -2  161.48    9.46
  -7  -7   2  164.29   10.82
   7  -7  -2  160.61   10.73
   8   7  -2    9.13    1.38
  -8  -7  -2    7.38    1.22
  -8  -7  -2    7.65    1.20
   8  -7   2    6.34    1.07
  -8   7   2    8.71    1.01
   8  -7   2    8.56    1.28
  -8   7  -2   14.40    1.30
   8  -7  -2   13.58    1.27
   8   7   2   15.44    1.68
  -8  -7   2   14.48    1.43
  -9  -7  -2  104.35    6.73
   9   7  -2  103.97    6.20
   9  -7   2  109.62    6.13
   9  -7   2  105.68    6.75
  -9  -7  -2  107.00    6.15
  -9   7   2   99.26    5.65
  -9  -7  -2  105.18    6.87
  -9  -7   2   89.02    6.45
  -9  -7   2   95.03    6.41
   9   7   2   94.39    6.16
  -9   7  -2   93.30    5.83
  -9  -7   2   92.15    5.95
   9  -7  -2   91.53    5.86
 -10  -7  -2    2.91    0.95
  10  -7   2    3.16    1.07
  10  -7   2    2.73    0.92
  10   7  -2    3.48    1.19
 -10   7   2    4.10    0.85
 -10  -7  -2    3.15    0.89
 -10  -7  -2    3.93    1.15
 -10   7  -2    8.68    1.19
  10   7   2    7.58    1.35
 -10  -7   2    7.67    1.21
 -11  -7  -2   35.03    3.11
 -11  -7  -2   40.00    3.16
 -11  -7  -2   36.72    3.19
  11  -7   2   33.86    3.05
  11   7  -2   34.58    3.15
 -11   7   2   35.68    2.70
 -11  -7   2   45.91    3.09
  11   7   2   51.48    3.49
 -11   7  -2   50.32    3.10
  11  -7  -2   42.83    3.03
 -12  -7  -2    6.23    1.15
  12   7  -2    7.31    1.56
  12  -7   2    7.15    1.52
 -12  -7  -2    6.77    1.12
 -12  -7  -2    8.41    1.53
 -12   7  -2    7.29    1.38
  12   7   2    6.24    1.59
  12  -7  -2    5.15    1.23
  13   7  -2   18.82    2.41
 -13  -7  -2   17.23    1.82
  13  -7   2   18.64    2.35
 -13  -7  -2   18.51    1.85
  13   7   2   19.73    2.41
  13  -7  -2   18.02    2.12
 -13   7  -2   16.17    2.04
  14  -7   2   12.94    2.00
  14   7  -2   11.16    2.04
  14   7   2   11.05    2.14
  14  -7  -2   10.28    1.78
  15   7  -2    3.41    1.61
  15  -7   2    3.01    1.49
  15  -7  -2    1.78    1.27
  15   7   2    1.26    1.57
  16   7  -2   -1.26    1.39
  16  -7   2    1.21    1.49
  16  -7  -2    1.70    1.32
  16   7   2    1.16    1.65
  17  -7   2    4.08    1.88
  17   7  -2    5.12    1.98
  17   7   2    2.20    1.79
  17  -7  -2    3.76    1.57
   0   8   2  245.59   12.96
   0  -8   2  224.57   12.97
   0  -8   2  228.07   14.75
   0   8  -2  234.42   14.75
   0  -8  -2  243.74   12.95
   0  -8  -2  232.54   14.73
  -1  -8  -2   35.70    2.59
  -1  -8  -2   35.11    2.32
   1  -8   2   34.25    2.31
   1  -8   2   34.11    2.57
   1   8  -2   35.70    2.61
   1  -8  -2   37.84    2.29
  -1  -8   2   34.08    2.58
  -1   8  -2   35.09    2.56
  -1  -8   2   35.04    2.36
   1  -8  -2   35.09    2.51
  -1   8  -2   35.03    2.27
   1   8   2   37.69    2.35
   2  -8   2  127.25    7.62
  -2  -8  -2  125.95    8.66
  -2  -8  -2  132.07    7.64
   2  -8   2  126.40    8.61
   2   8  -2  124.80    8.66
  -2  -8   2  141.83    8.68
   2  -8  -2  132.29    7.54
  -2  -8   2  141.45    7.68
   2   8   2  142.32    7.69
  -2   8  -2  142.58    8.62
   2  -8  -2  142.29    8.56
  -2   8  -2  138.11    7.46
  -3  -8  -2   58.02    3.49
   3  -8   2   58.23    3.84
   3  -8   2   57.25    3.46
  -3   8   2   58.35    3.26
  -3  -8  -2   60.91    3.94
   3  -8  -2   54.05    3.32
  -3   8  -2   53.98    3.75
  -3   8  -2   50.93    3.31
  -3  -8   2   53.99    3.84
  -3  -8   2   52.70    3.45
   3   8   2   56.20    3.51
   3  -8  -2   54.12    3.69
   4  -8   2  106.75    6.07
   4  -8   2  104.18    6.80
  -4  -8  -2  101.70    6.09
  -4   8   2  103.54    5.77
  -4  -8  -2  102.52    6.88
  -4  -8   2  101.35    6.06
  -4   8  -2  106.74    5.91
  -4   8  -2  102.34    6.68
   4   8   2  101.85    6.13
   4  -8  -2  103.92    5.93
  -4  -8   2  102.93    6.81
   4  -8  -2  109.07    6.66
  -5  -8  -2   65.13    4.86
   5  -8   2   68.09    4.78
  -5  -8  -2   66.92    4.35
  -5   8   2   67.63    4.04
   5  -8   2   68.10    4.31
   5   8  -2   67.94    4.40
   5   8  -2   64.62    4.85
  -5   8  -2   72.51    4.20
  -5   8  -2   76.36    4.65
  -5  -8   2   72.68    4.81
   5   8   2   70.89    4.44
   5  -8  -2   76.26    4.65
  -5  -8   2   75.98    4.38
   5  -8  -2   74.65    4.20
  -6  -8  -2   90.71    6.01
   6  -8   2   90.60    5.91
  -6   8   2   93.01    5.02
   6   8  -2   92.25    5.43
  -6  -8  -2   87.99    5.33
   6  -8   2   90.04    5.33
   6   8  -2   90.15    6.03
  -6  -8   2   87.02    5.87
   6  -8  -2   85.36    5.15
  -6   8  -2   87.99    5.65
  -6  -8   2   82.43    5.27
  -6   8  -2   86.29    5.15
   6   8   2   86.15    5.40
   6  -8  -2   86.43    5.72
  -7  -8  -2   42.09    2.96
   7   8  -2   38.87    2.96
   7  -8   2   39.02    3.06
   7   8  -2   39.63    3.20
  -7  -8  -2   38.57    3.14
  -7   8   2   39.37    2.56
   7  -8   2   39.72    2.88
  -7   8  -2   40.39    2.74
  -7   8  -2   41.50    2.67
   7   8   2   42.05    2.97
  -7  -8   2   41.49    2.86
   7  -8  -2   43.36    2.91
   7  -8  -2   40.46    2.72
  -7  -8   2   45.32    3.06
  -8   8   2   33.05    2.28
   8  -8   2   35.68    2.63
  -8  -8  -2   33.15    2.66
  -8  -8  -2   35.63    2.83
   8   8  -2   37.63    2.78
   8  -8   2   39.21    2.80
  -8  -8   2   34.56    2.58
  -8  -8   2   34.26    2.61
   8  -8  -2   31.60    2.41
  -8   8  -2   30.35    2.40
   8   8   2   32.91    2.67
   9   8  -2   31.39    2.51
   9  -8   2   30.03    2.34
  -9   8   2   31.58    1.99
  -9  -8  -2   30.18    2.33
  -9  -8  -2   31.58    2.46
   9  -8   2   33.50    2.49
   9   8   2   22.98    2.37
  -9  -8   2   21.55    2.05
  -9  -8   2   20.20    2.10
  -9  -8   2   21.06    2.12
  -9   8  -2   22.76    2.10
   9  -8  -2   23.38    2.07
  10  -8   2   37.37    3.19
  10  -8   2   39.64    3.07
 -10   8   2   39.84    2.64
 -10  -8  -2   35.94    3.04
 -10  -8  -2   41.06    3.33
  10   8  -2   38.76    3.17
 -10  -8  -2   35.71    3.12
 -10  -8   2   39.45    2.90
  10   8   2   41.56    3.24
  10  -8  -2   38.28    2.87
 -10  -8   2   40.84    2.97
 -10   8  -2   39.75    2.89
 -10  -8   2   40.37    2.85
 -11  -8  -2   52.49    4.00
  11   8  -2   51.37    3.88
 -11  -8  -2   54.53    4.13
  11  -8   2   55.88    3.93
 -11  -8  -2   54.72    3.92
  11  -8  -2   52.57    3.68
 -11  -8   2   53.08    3.60
  11   8   2   53.65    3.97
 -11  -8   2   52.83    3.59
 -11  -8   2   52.16    3.76
 -11   8  -2   51.50    3.57
  12   8  -2   24.68    2.69
 -12  -8  -2   23.49    2.42
 -12  -8  -2   26.44    2.39
  12  -8   2   22.10    2.56
 -12  -8  -2   29.24    2.67
  12  -8  -2   29.02    2.45
  12   8   2   23.80    2.73
 -12   8  -2   27.36    2.40
 -13  -8  -2   28.03    2.51
  13  -8   2   27.16    2.81
 -13  -8  -2   28.35    2.54
  13   8  -2   29.09    3.02
 -13   8  -2   30.66    2.63
  13   8   2   32.80    3.14
  13  -8  -2   28.98    2.66
  14  -8   2   34.12    3.11
  14   8  -2   29.03    3.18
  14  -8  -2   30.16    2.88
  14   8   2   29.94    3.23
  15  -8   2   24.30    3.00
  15   8  -2   25.32    3.17
  15  -8  -2   31.05    2.92
  15   8   2   32.81    3.42
  16  -8   2    4.60    1.79
  16   8  -2    4.94    1.86
  16   8   2    1.79    1.78
  16  -8  -2    3.23    1.47
  17  -8   2   16.43    2.63
  17   8  -2   17.44    2.88
  17  -8  -2   14.20    2.39
  17   8   2   17.14    2.84
   0  -9   2   30.42    2.31
   0  -9  -2   29.77    2.05
   0   9   2   29.81    2.04
   0   9  -2   30.60    2.30
   0  -9  -2   27.01    2.24
   0  -9   2   30.97    2.13
   1   9  -2    9.61    1.12
   1  -9   2    7.93    1.04
  -1  -9  -2    9.63    1.09
  -1  -9  -2    9.88    1.10
   1  -9   2    9.07    1.10
  -1  -9   2   10.02    1.13
  -1   9  -2   10.40    1.03
   1  -9  -2    9.98    1.05
   1  -9  -2    8.76    0.99
  -1   9  -2   10.08    1.09
   1   9   2    9.59    1.09
  -1  -9   2   10.28    1.08
  -2  -9  -2   12.68    1.21
  -2  -9  -2   12.27    1.18
   2  -9   2   10.71    1.06
   2   9  -2   10.47    1.15
   2  -9   2   12.40    1.17
   2  -9  -2    8.03    0.99
  -2   9  -2    9.59    1.04
  -2  -9   2    7.30    1.02
  -2   9  -2    7.73    0.98
   2   9   2    8.29    1.08
   2  -9  -2    6.77    0.91
  -2  -9   2   10.11    1.12
   3  -9   2   26.73    1.89
  -3  -9  -2   27.44    2.11
  -3   9   2   26.83    1.73
   3  -9   2   28.91    2.06
   3   9  -2   28.86    2.13
  -3  -9  -2   26.11    1.94
   3  -9  -2   22.27    1.74
  -3   9  -2   23.69    1.77
   3  -9  -2   23.21    1.88
  -3  -9   2   23.98    2.03
  -3  -9   2   22.97    1.90
   3   9   2   23.48    1.92
  -3   9  -2   21.82    1.89
  -4  -9  -2    3.92    0.84
  -4   9   2    3.93    0.70
   4  -9   2    4.22    0.79
   4  -9   2    4.05    0.78
  -4  -9  -2    3.39    0.81
  -4  -9   2    9.39    1.07
  -4   9  -2    7.36    0.91
  -4  -9   2    8.43    1.01
   4   9   2    8.09    1.05
  -5   9   2    3.77    0.68
  -5  -9  -2    3.06    0.73
   5   9  -2    4.20    0.90
   5  -9   2    5.26    0.91
  -5  -9  -2    4.28    0.92
   5   9  -2    4.63    0.86
   5  -9   2    4.74    0.81
  -5  -9   2    3.34    0.87
   5   9   2    3.09    0.89
   5  -9  -2    3.22    0.69
   5  -9  -2    3.22    0.58
  -5   9  -2    3.57    0.58
  -5  -9   2    3.77    0.77
  -5   9  -2    3.49    0.74
  -6  -9  -2   23.76    2.13
  -6  -9  -2   23.11    2.29
   6  -9   2   25.05    2.24
   6   9  -2   23.85    2.21
  -6   9   2   24.68    1.87
   6   9  -2   23.12    2.33
   6  -9   2   20.11    2.04
   6  -9  -2   30.15    2.04
   6  -9  -2   31.70    2.16
  -6   9  -2   32.48    2.12
  -6  -9   2   33.15    2.22
   6   9   2   34.64    2.36
  -6   9  -2   32.04    2.01
  -6  -9   2   32.20    2.33
   7  -9   2   14.64    1.54
   7   9  -2   12.16    1.57
   7  -9   2   13.58    1.56
  -7  -9  -2   15.71    1.69
  -7   9   2   12.42    1.27
  -7  -9  -2   14.81    1.69
  -7  -9   2   15.52    1.53
  -7   9  -2   17.07    1.56
   7  -9  -2   15.29    1.43
  -7  -9   2   14.98    1.58
   7   9   2   15.05    1.70
   8  -9   2   48.06    3.09
   8   9  -2   47.34    3.26
  -8  -9  -2   48.86    3.39
  -8  -9  -2   49.32    3.21
  -8   9   2   49.63    2.77
   8  -9   2   46.59    3.30
   8   9   2   36.99    3.06
  -8   9  -2   34.34    2.84
  -8  -9   2   35.09    2.93
  -8  -9   2   33.43    3.03
   8  -9  -2   35.89    2.79
  -9  -9  -2    8.03    1.33
   9  -9   2    8.30    1.35
   9  -9   2    7.90    1.38
   9   9  -2    5.77    1.42
  -9  -9  -2    7.09    1.46
  -9   9   2    7.75    1.08
  -9   9  -2   12.80    1.48
  -9  -9   2   11.20    1.28
   9  -9  -2   13.99    1.44
  -9  -9   2   11.61    1.51
   9   9   2   12.61    1.72
 -10   9   2   87.89    5.12
 -10  -9  -2   86.11    6.24
  10  -9   2   83.15    6.09
  10  -9   2   83.70    5.59
 -10  -9  -2   87.61    5.65
  10   9  -2   85.05    5.72
 -10  -9  -2   90.28    6.13
  10   9   2   90.82    5.80
 -10  -9   2   84.22    5.80
 -10   9  -2   89.05    5.33
 -10  -9   2   86.69    5.52
 -10  -9   2   87.45    5.89
  10  -9  -2   90.13    5.43
  11  -9   2    9.57    1.63
 -11  -9  -2   13.39    1.61
  11   9  -2   11.62    1.86
 -11  -9  -2   10.07    1.58
 -11  -9  -2   11.40    1.75
 -11  -9   2   10.07    1.60
 -11  -9   2    9.46    1.17
 -11  -9   2    9.55    1.14
 -11   9  -2   10.81    1.54
  11  -9  -2   10.03    1.50
  11   9   2    8.02    1.61
 -12  -9  -2   56.61    4.43
  12  -9   2   62.45    4.37
 -12  -9  -2   60.07    4.35
 -12  -9  -2   55.98    4.34
  12   9  -2   61.59    4.48
 -12  -9   2   57.89    3.82
 -12  -9   2   56.41    3.81
  12  -9  -2   59.60    4.08
 -12   9  -2   55.70    3.99
  12   9   2   60.87    4.48
 -13  -9  -2   11.60    1.61
  13   9  -2    9.91    2.02
  13  -9   2   12.42    1.92
 -13  -9  -2   11.71    1.54
  13  -9  -2   12.98    1.82
  13   9   2   11.99    2.05
  14  -9   2   33.06    3.28
  14   9  -2   33.62    3.44
  14   9   2   35.62    3.52
  14  -9  -2   33.71    3.03
  15   9  -2    5.73    1.87
  15  -9   2    3.82    1.58
  15   9   2    4.96    1.86
  15  -9  -2    4.38    1.43
  16  -9   2   37.07    3.57
  16   9  -2   31.43    3.74
  16  -9  -2   34.09    3.28
  16   9   2   32.80    3.84
   0 -10  -2  450.59   24.21
   0  10   2  447.84   24.21
   0 -10   2  427.71   24.25
   0 -10   2  449.30   27.62
   0  10  -2  441.64   27.59
   0 -10  -2  442.64   27.58
  -1 -10  -2   54.26    3.75
   1  10  -2   54.57    3.77
   1 -10   2   56.54    3.76
  -1 -10  -2   50.42    3.31
   1 -10   2   52.55    3.36
  -1  10  -2   50.38    3.28
   1  10   2   54.04    3.36
   1 -10  -2   53.78    3.69
  -1 -10   2   50.39    3.73
  -1  10  -2   49.78    3.68
  -1 -10   2   54.55    3.40
   1 -10  -2   50.98    3.28
   2 -10   2  131.63    7.98
  -2 -10  -2  122.54    7.94
  -2 -10  -2  131.15    9.04
   2  10  -2  125.08    9.02
   2 -10   2  128.42    8.99
  -2  10  -2  153.11    7.84
   2 -10  -2  145.19    7.92
   2  10   2  146.50    8.05
  -2  10  -2  151.12    9.00
  -2 -10   2  148.46    9.08
  -2 -10   2  144.37    8.04
   2 -10  -2  146.83    8.97
  -3 -10  -2   34.34    2.37
   3  10  -2   39.85    2.66
   3 -10   2   34.56    2.29
  -3  10   2   38.07    2.17
   3 -10   2   37.79    2.55
  -3 -10  -2   34.86    2.58
  -3 -10   2   27.79    2.25
  -3 -10   2   30.05    2.48
   3 -10  -2   27.46    2.33
   3  10   2   28.17    2.27
  -3  10  -2   27.05    2.33
  -3  10  -2   29.40    2.16
   3 -10  -2   28.80    2.15
   4  10  -2  159.48   10.13
   4 -10   2  166.03   10.05
  -4 -10  -2  161.96   10.13
   4 -10   2  157.54    8.89
  -4 -10  -2  157.33    8.94
  -4  10   2  156.72    8.54
   4  10   2  155.16    8.97
  -4 -10   2  152.13   10.03
  -4  10  -2  152.52    9.86
  -4 -10   2  144.20    8.89
  -4  10  -2  152.75    8.64
   4 -10  -2  147.91    8.74
   4 -10  -2  154.22    9.90
  -5  10   2   31.06    2.10
   5 -10   2   30.07    2.47
   5  10  -2   28.27    2.37
   5 -10   2   29.45    2.32
  -5 -10  -2   32.67    2.61
  -5 -10  -2   29.36    2.39
  -5  10  -2   32.37    2.28
  -5  10  -2   30.87    2.22
   5 -10  -2   32.26    2.37
  -5 -10   2   31.59    2.38
  -5 -10   2   33.99    2.56
   5  10   2   32.42    2.48
   5 -10  -2   31.14    2.18
   6 -10   2   58.69    4.29
  -6 -10  -2   56.21    4.37
   6  10  -2   58.84    4.44
  -6  10   2   58.04    3.63
   6  10  -2   58.77    4.05
  -6 -10  -2   56.65    3.97
   6 -10   2   62.36    3.95
  -6 -10   2   65.09    4.00
  -6  10  -2   62.70    3.98
   6 -10  -2   62.02    3.78
  -6  10  -2   66.71    3.87
  -6 -10   2   61.48    4.32
   6 -10  -2   62.37    4.17
   6  10   2   58.31    4.05
   7 -10   2   31.41    2.59
  -7  10   2   33.69    2.19
  -7 -10  -2   31.68    2.47
  -7 -10  -2   32.73    2.71
   7  10  -2   31.55    2.55
   7 -10   2   35.76    2.51
   7  10   2   29.52    2.59
  -7 -10   2   30.77    2.56
  -7 -10   2   29.23    2.45
   7 -10  -2   29.02    2.25
  -7  10  -2   29.83    2.32
  -8 -10  -2   84.38    5.91
   8 -10   2   84.26    5.28
   8  10  -2   81.78    5.40
   8 -10   2   87.08    5.86
  -8  10   2   85.89    4.92
  -8 -10  -2   86.10    5.38
  -8 -10   2   83.21    5.26
   8 -10  -2   84.84    5.12
  -8  10  -2   80.61    5.08
   8  10   2   82.09    5.44
  -8 -10   2   81.42    5.72
  -9 -10  -2   52.13    3.70
   9 -10   2   48.80    3.64
   9 -10   2   53.83    3.97
  -9 -10  -2   51.28    4.02
  -9  10   2   50.41    3.29
   9  10  -2   55.55    3.91
  -9 -10   2   50.98    3.79
  -9 -10   2   52.00    3.66
   9  10   2   51.92    3.86
   9 -10  -2   49.21    3.46
  -9  10  -2   56.03    3.57
 -10 -10  -2   48.90    3.62
  10 -10   2   46.01    3.49
 -10 -10  -2   46.59    3.77
  10  10  -2   42.09    3.63
 -10  10   2   45.80    3.09
 -10 -10   2   45.99    3.46
 -10 -10   2   50.73    3.64
 -10 -10   2   48.78    3.50
  10 -10  -2   47.65    3.34
  10  10   2   48.17    3.67
 -10  10  -2   46.99    3.35
  11 -10   2   15.21    2.10
  11  10  -2   16.80    2.34
 -11 -10  -2   18.78    2.31
 -11 -10  -2   18.00    2.12
 -11 -10  -2   16.01    2.20
 -11 -10   2   22.39    1.92
 -11 -10   2   19.49    1.81
  11  10   2   24.01    2.61
  11 -10  -2   18.05    2.00
 -11  10  -2   22.13    2.09
 -11 -10   2   22.11    2.18
  12  10  -2   16.56    2.37
  12 -10   2   15.73    2.18
 -12 -10  -2   15.75    2.06
 -12 -10  -2   17.75    2.05
 -12 -10  -2   17.74    2.31
 -12 -10   2   17.50    1.56
 -12  10  -2   16.77    1.98
  12  10   2   14.31    2.21
  12 -10  -2   16.77    2.01
 -12 -10   2   16.94    1.57
  13 -10   2   17.83    2.32
 -13 -10  -2   15.54    2.01
 -13 -10  -2   17.72    2.06
  13  10  -2   17.22    2.51
  13  10   2   23.36    2.81
  13 -10  -2   21.27    2.27
  14  10  -2   11.78    2.18
  14 -10   2   11.46    2.02
  14 -10  -2   11.05    1.84
  14  10   2    8.96    2.09
  15 -10   2    6.72    1.79
  15  10  -2    6.44    2.00
  15  10   2    6.56    2.04
  15 -10  -2    6.94    1.68
  16 -10   2    2.97    1.64
  16  10  -2    2.05    1.78
  16 -10  -2    3.76    1.58
  16  10   2    3.06    1.89
   0 -11   2   21.07    1.73
   0  11  -2   22.49    1.87
   0  11   2   20.78    1.69
   0 -11  -2   19.33    1.64
   0 -11   2   20.86    1.87
   0 -11  -2   20.26    1.83
   1  11  -2  238.81   16.63
  -1 -11  -2  247.88   16.65
   1 -11   2  249.79   16.64
  -1 -11  -2  236.58   14.61
   1 -11   2  234.80   14.62
   1 -11  -2  288.91   14.66
   1 -11  -2  277.80   16.64
  -1  11  -2  292.13   14.40
   1  11   2  276.21   14.70
  -1 -11   2  269.63   16.70
  -1 -11   2  280.36   14.74
  -1  11  -2  272.34   16.63
   2  11  -2   81.67    5.56
   2 -11   2   83.81    5.53
  -2 -11  -2   79.60    4.94
  -2 -11  -2   81.86    5.55
   2 -11   2   79.07    4.92
  -2  11  -2   79.26    5.43
   2  11   2   78.43    4.94
  -2 -11   2   81.94    5.54
  -2 -11   2   79.45    4.97
   2 -11  -2   80.80    4.85
  -2  11  -2   81.71    4.80
   2 -11  -2   83.82    5.46
  -3 -11  -2  182.58    9.86
   3 -11   2  172.69    9.78
   3  11  -2  174.87   11.16
   3 -11   2  181.30   11.09
  -3 -11  -2  184.09   11.18
  -3  11   2  179.11    9.48
  -3  11  -2  160.50   10.92
  -3 -11   2  169.01    9.83
   3 -11  -2  168.80   10.97
   3 -11  -2  162.31    9.66
  -3  11  -2  169.93    9.54
   3  11   2  156.92    9.80
  -3 -11   2  172.90   11.10
  -4  11   2   30.74    2.18
   4 -11   2   29.31    2.38
   4  11  -2   28.72    2.62
  -4 -11  -2   28.83    2.61
  -4 -11  -2   28.36    2.42
   4 -11   2   31.14    2.54
  -4  11  -2   34.53    2.42
   4 -11  -2   33.54    2.29
  -4  11  -2   34.50    2.32
   4 -11  -2   34.46    2.49
  -4 -11   2   37.88    2.49
  -4 -11   2   35.65    2.63
   4  11   2   30.70    2.43
  -5 -11  -2   87.63    5.23
  -5  11   2   84.08    4.87
   5 -11   2   86.80    5.74
  -5 -11  -2   84.55    5.85
   5 -11   2   86.89    5.17
   5  11  -2   84.66    5.30
   5  11  -2   81.94    5.84
   5  11   2   83.00    5.25
  -5  11  -2   84.16    5.00
  -5 -11   2   78.63    5.17
   5 -11  -2   81.44    5.00
  -5 -11   2   83.46    5.76
   5 -11  -2   82.03    5.59
  -5  11  -2   83.44    5.47
  -6 -11  -2    2.47    0.81
   6  11  -2    1.98    1.01
  -6  11   2    1.63    0.64
   6 -11   2    3.15    0.78
   6 -11   2    1.67    0.82
   6 -11  -2    1.91    0.72
  -6 -11   2    2.07    0.83
   6  11   2    1.14    0.83
  -6  11  -2    2.03    0.76
  -6  11  -2    1.59    0.43
   6 -11  -2    2.13    0.62
  -6 -11   2    1.74    0.70
   7 -11   2  119.47    7.19
  -7 -11  -2  117.01    7.23
   7 -11   2  120.94    8.03
  -7 -11  -2  116.38    8.12
   7  11  -2  124.49    7.40
  -7  11   2  122.13    6.85
   7  11   2  113.63    7.31
   7 -11  -2  117.89    7.03
  -7  11  -2  124.15    7.04
  -7 -11   2  122.40    7.25
  -7 -11   2  124.62    8.04
   8 -11   2   66.97    4.80
   8 -11   2   67.51    4.38
   8  11  -2   65.69    4.53
  -8  11   2   67.50    4.06
  -8 -11  -2   66.47    4.89
  -8 -11  -2   68.80    4.50
   8 -11  -2   65.06    4.22
   8  11   2   64.15    4.57
  -8 -11   2   61.61    4.35
  -8 -11   2   65.39    4.70
  -8  11  -2   65.78    4.25
   9 -11   2   64.02    4.82
  -9  11   2   63.83    4.05
  -9 -11  -2   65.64    4.91
  -9 -11  -2   70.07    4.59
   9 -11   2   63.65    4.42
   9  11  -2   67.43    4.69
   9  11   2   71.70    4.73
  -9  11  -2   62.41    4.27
  -9 -11   2   66.19    4.71
   9 -11  -2   65.73    4.26
  -9 -11   2   67.22    4.47
 -10 -11  -2   16.16    1.86
  10 -11   2   15.95    1.90
  10  11  -2   14.67    2.01
 -10 -11  -2   19.54    2.10
  10 -11  -2    8.39    1.43
 -10  11  -2    7.75    1.45
  10  11   2   10.32    1.77
 -10 -11   2   10.46    1.41
 -10 -11   2    8.59    1.54
  11 -11   2   33.14    3.25
 -11 -11  -2   36.24    3.57
  11  11  -2   40.34    3.54
 -11 -11  -2   39.20    3.42
 -11 -11  -2   37.41    3.38
  11  11   2   44.19    3.62
 -11  11  -2   44.65    3.18
 -11 -11   2   43.58    3.18
 -11 -11   2   42.12    3.24
 -11 -11   2   43.24    3.31
  11 -11  -2   44.20    3.14
  12  11  -2   19.73    2.48
 -12 -11  -2   17.01    2.07
 -12 -11  -2   16.43    1.95
 -12 -11  -2   16.39    2.23
  12 -11   2   14.31    2.07
 -12 -11   2   12.23    1.52
 -12  11  -2   15.76    1.91
  12 -11  -2   12.90    1.83
 -12 -11   2   13.47    1.57
  12  11   2   10.55    2.04
  13 -11   2   14.25    2.13
  13  11  -2   15.15    2.39
 -13 -11  -2   12.92    1.77
 -13 -11  -2   11.68    1.78
  13 -11  -2   14.71    1.96
  13  11   2   14.38    2.33
  14  11  -2    5.44    1.81
  14 -11   2    5.70    1.67
  14  11   2    4.66    1.86
  14 -11  -2    6.55    1.53
  15 -11   2    3.58    1.68
  15  11  -2    1.73    1.79
  15 -11  -2    2.16    1.38
  15  11   2    2.18    1.76
  16 -11   2    5.23    1.89
  16  11  -2    3.83    1.90
  16 -11  -2    4.99    1.72
  16  11   2    5.82    2.17
   0  12   2    7.87    1.11
   0 -12   2    7.63    1.15
   0 -12  -2    8.27    1.13
   0 -12  -2    7.93    1.14
   0 -12   2    7.47    1.14
   0  12  -2   10.29    1.25
  -1 -12  -2   16.49    1.65
   1 -12   2   13.85    1.64
   1 -12   2   14.18    1.65
   1  12  -2   16.43    1.70
  -1 -12  -2   14.93    1.65
   1 -12  -2   19.39    1.65
  -1  12  -2   17.74    1.68
   1  12   2   19.05    1.65
  -1  12  -2   19.45    1.61
  -1 -12   2   19.46    1.76
   1 -12  -2   19.72    1.72
  -1 -12   2   19.02    1.76
   2 -12   2   29.66    2.41
  -2 -12  -2   32.82    2.46
   2 -12   2   34.66    2.70
  -2 -12  -2   36.72    2.77
   2  12  -2   33.37    2.73
  -2 -12   2   35.82    2.57
   2 -12  -2   32.84    2.63
  -2 -12   2   35.27    2.73
  -2  12  -2   33.12    2.59
   2 -12  -2   33.75    2.41
  -2  12  -2   34.40    2.40
   2  12   2   31.13    2.48
  -3 -12  -2   11.70    1.52
   3 -12   2   12.61    1.56
  -3 -12  -2   13.78    1.65
  -3  12   2   13.83    1.40
   3 -12   2   13.30    1.58
   3  12  -2   12.97    1.66
  -3  12  -2   19.02    1.55
   3 -12  -2   18.13    1.62
   3 -12  -2   18.33    1.52
  -3 -12   2   17.82    1.71
  -3  12  -2   19.15    1.56
  -3 -12   2   16.53    1.72
   3  12   2   19.29    1.75
  -4 -12  -2    6.26    1.16
   4 -12   2    6.88    1.13
   4  12  -2    6.72    1.21
  -4 -12  -2    6.06    1.21
  -4  12   2    7.35    1.05
   4 -12   2    6.73    1.19
  -4 -12   2   10.77    1.40
  -4  12  -2   11.55    1.12
   4 -12  -2   12.21    1.27
  -4  12  -2   11.45    1.29
   4  12   2   11.65    1.48
  -4 -12   2    9.41    1.24
   4 -12  -2    9.78    1.17
   5  12  -2   11.66    1.50
  -5 -12  -2   10.23    1.40
   5  12  -2   10.26    1.41
  -5  12   2   10.46    1.16
   5 -12   2   10.95    1.35
  -5 -12  -2   11.35    1.47
  -5  12  -2    5.63    1.04
   5 -12  -2    6.72    1.05
  -5  12  -2    5.58    0.84
   5 -12  -2    5.74    1.03
  -5 -12   2    4.83    1.09
   5  12   2    6.14    1.21
  -5 -12   2    9.05    1.29
   6 -12   2   39.53    2.95
   6 -12   2   37.65    2.73
  -6  12   2   40.86    2.50
  -6 -12  -2   37.59    3.05
  -6 -12  -2   35.78    2.75
   6  12  -2   40.03    2.96
  -6 -12   2   31.04    2.71
  -6 -12   2   32.16    2.87
  -6  12  -2   31.80    2.58
   6 -12  -2   32.63    2.50
   6  12   2   29.63    2.71
  -7  12   2   36.96    2.57
  -7 -12  -2   34.12    3.11
   7 -12   2   35.77    2.83
  -7 -12  -2   41.51    3.00
   7 -12   2   34.68    3.01
   7  12  -2   32.92    2.88
  -7 -12   2   37.20    2.82
   7  12   2   39.21    3.08
  -7 -12   2   38.45    3.02
   7 -12  -2   37.34    2.69
  -7  12  -2   35.59    2.73
  -8 -12  -2   35.27    3.01
   8  12  -2   34.90    2.98
  -8 -12  -2   31.57    2.80
  -8  12   2   34.54    2.43
   8 -12   2   35.03    2.87
   8 -12   2   34.12    2.73
  -8  12  -2   30.06    2.49
   8 -12  -2   31.85    2.49
  -8 -12   2   29.64    2.68
  -8 -12   2   30.81    2.76
   8  12   2   34.24    2.86
   9  12  -2   58.90    4.29
  -9  12   2   57.41    3.65
  -9 -12  -2   59.27    4.46
  -9 -12  -2   58.04    4.13
   9 -12   2   52.37    3.97
   9  12   2   59.46    4.27
  -9 -12   2   58.55    4.06
   9 -12  -2   50.49    3.78
  -9  12  -2   59.76    3.85
  -9 -12   2   55.35    4.21
  10  12  -2   43.16    3.49
 -10 -12  -2   41.52    3.42
  10 -12   2   40.31    3.16
 -10 -12  -2   40.52    3.29
  10  12   2   37.24    3.37
 -10  12  -2   37.86    2.99
 -10 -12   2   40.85    3.20
  10 -12  -2   36.69    2.96
 -10 -12   2   34.72    3.09
 -11 -12  -2   50.16    3.84
 -11 -12  -2   45.83    3.88
  11 -12   2   47.44    3.73
  11  12  -2   45.07    3.93
 -11 -12   2   45.27    3.69
  11  12   2   49.50    3.98
  11 -12  -2   48.83    3.50
 -11 -12   2   48.87    3.68
 -11 -12   2   45.23    3.59
 -11  12  -2   48.58    3.49
  12 -12   2   14.36    2.04
  12  12  -2   12.79    2.17
 -12 -12  -2   10.33    1.95
 -12 -12  -2    9.83    1.68
 -12 -12  -2    9.59    1.81
  12 -12  -2   11.80    1.77
  12  12   2   14.37    2.21
 -12 -12   2   14.85    1.64
 -12 -12   2   13.10    1.59
  13  12  -2   40.88    3.69
 -13 -12  -2   35.61    3.21
  13 -12   2   35.70    3.33
 -13 -12  -2   37.94    3.34
  13 -12  -2   31.07    3.00
  13  12   2   34.85    3.62
  14 -12   2    4.67    1.64
  14  12  -2    6.01    1.96
  14  12   2    6.61    1.94
  14 -12  -2    7.05    1.55
  15  12  -2   16.83    2.80
  15 -12   2   13.50    2.41
  15 -12  -2   19.96    2.44
  15  12   2   18.84    2.91
  16  12   2    4.30    2.02
   0 -13   2    1.38    0.77
   0 -13  -2    0.85    0.57
   0 -13   2    1.30    0.67
   0  13   2    1.46    0.75
   0 -13  -2    0.34    0.76
   0  13  -2    0.67    0.56
  -1 -13  -2   59.86    3.53
  -1 -13  -2   58.36    3.87
   1 -13   2   58.40    3.87
   1 -13   2   62.17    3.57
   1  13  -2   61.51    3.87
  -1 -13   2   46.51    3.74
  -1 -13   2   47.72    3.44
  -1  13  -2   43.10    3.25
   1 -13  -2   43.00    3.64
   1 -13  -2   44.01    3.30
  -1  13  -2   42.68    3.61
   1  13   2   45.89    3.36
   2 -13   2   38.06    3.29
   2  13  -2   39.26    3.33
  -2 -13  -2   38.06    2.99
  -2 -13  -2   41.24    3.37
   2 -13   2   38.18    2.97
   2 -13  -2   47.20    3.32
   2 -13  -2   45.40    3.00
  -2  13  -2   46.69    2.98
  -2  13  -2   47.56    3.26
  -2 -13   2   45.83    3.41
  -2 -13   2   48.19    3.18
   2  13   2   44.72    3.10
   3 -13   2   83.58    5.15
   3 -13   2   89.34    5.80
  -3 -13  -2   90.49    5.28
   3  13  -2   86.12    5.86
  -3  13   2   92.64    5.00
  -3 -13  -2   85.95    5.86
   3 -13  -2   81.89    5.66
  -3  13  -2   84.70    5.03
  -3  13  -2   79.03    5.57
  -3 -13   2   75.55    5.19
  -3 -13   2   74.91    5.74
   3  13   2   77.72    5.20
   3 -13  -2   78.61    5.04
  -4  13   2   50.97    3.29
   4 -13   2   47.66    3.43
   4 -13   2   46.10    3.79
  -4 -13  -2   47.71    3.51
  -4 -13  -2   47.65    3.89
   4  13  -2   49.09    3.94
  -4  13  -2   52.74    3.40
  -4 -13   2   54.84    3.62
   4  13   2   57.00    3.65
   4 -13  -2   53.39    3.39
  -4  13  -2   51.14    3.61
  -4 -13   2   55.98    3.94
   4 -13  -2   52.30    3.74
  -5  13   2   54.87    3.52
   5 -13   2   48.82    4.08
  -5 -13  -2   50.53    4.19
  -5 -13  -2   49.05    3.82
   5  13  -2   49.04    3.82
   5 -13   2   52.95    3.75
  -5  13  -2   59.25    3.83
   5 -13  -2   59.15    3.70
  -5  13  -2   56.87    3.65
  -5 -13   2   61.43    3.92
   5  13   2   60.58    3.99
   5 -13  -2   61.08    4.06
  -5 -13   2   58.03    4.20
   6 -13   2   42.91    3.12
  -6  13   2   46.17    2.90
  -6 -13  -2   44.20    3.25
   6  13  -2   44.71    3.35
   6 -13   2   45.31    3.40
  -6 -13  -2   41.09    3.47
  -6 -13   2   38.58    3.10
  -6  13  -2   39.07    3.00
   6 -13  -2   38.13    2.92
   6  13   2   44.03    3.25
  -6 -13   2   42.26    3.40
   7 -13   2   14.50    1.82
   7 -13   2   15.21    1.86
  -7  13   2   13.75    1.56
  -7 -13  -2   16.36    1.97
  -7 -13  -2   13.83    1.88
   7  13  -2   15.60    2.06
   7  13   2   17.38    2.11
  -7 -13   2   17.10    1.98
  -7  13  -2   16.23    1.68
   7 -13  -2   18.91    1.75
  -7 -13   2   16.17    1.87
   8 -13   2   18.35    2.06
  -8  13   2   20.58    1.73
   8  13  -2   18.88    2.31
  -8 -13  -2   19.35    2.23
  -8 -13  -2   21.85    2.22
   8  13   2   13.67    2.01
   8 -13  -2   16.52    1.83
  -8 -13   2   17.97    2.01
  -8  13  -2   15.12    1.93
  -8 -13   2   18.93    2.13
  -9  13   2   10.65    1.38
   9 -13   2    7.18    1.45
   9  13  -2    9.76    1.79
  -9 -13  -2    7.10    1.62
   9 -13  -2    8.54    1.38
  -9 -13   2    7.88    1.55
  -9 -13   2    8.01    1.36
   9  13   2    8.77    1.75
  -9  13  -2    7.50    1.45
  10  13  -2   28.42    2.92
  10 -13   2   29.71    2.82
 -10 -13  -2   32.90    2.87
 -10 -13   2   30.41    2.74
 -10 -13   2   31.46    2.86
  10 -13  -2   31.10    2.64
  10  13   2   33.12    3.00
 -10  13  -2   30.44    2.65
 -11 -13  -2   22.74    2.63
  11 -13   2   20.35    2.43
  11  13  -2   20.15    2.67
 -11  13  -2   20.73    2.27
 -11 -13   2   22.74    2.35
  11 -13  -2   19.88    2.21
  11  13   2   22.51    2.73
 -11 -13   2   17.89    2.10
 -11 -13   2   21.81    2.44
 -12 -13  -2   32.21    3.04
  12 -13   2   33.28    2.99
  12  13  -2   33.85    3.27
 -12 -13  -2   32.32    3.18
  12 -13  -2   22.11    2.51
 -12 -13   2   24.15    2.42
  12  13   2   22.04    2.99
 -13 -13  -2   14.71    2.12
  13  13  -2   11.69    2.36
  13 -13   2   15.93    2.24
  13 -13  -2   16.19    2.09
  13  13   2   16.42    2.49
  14 -13   2   18.02    2.63
  14  13  -2   17.68    2.85
  14 -13  -2   22.76    2.53
  14  13   2   22.38    3.03
  15  13  -2    3.00    1.92
  15 -13   2    5.67    1.82
  15 -13  -2    8.83    1.81
  15  13   2    3.04    1.94
   0 -14  -2  103.42    6.10
   0  14  -2   98.55    6.77
   0  14   2  101.00    6.04
   0 -14  -2  100.46    6.83
   0 -14   2   96.57    6.82
   0 -14   2   98.67    6.11
   1 -14   2   31.19    2.57
  -1 -14  -2   33.36    2.87
  -1  14   2   33.31    2.50
  -1 -14  -2   33.21    2.66
   1 -14   2   32.11    2.83
   1  14  -2   33.31    2.82
   1 -14  -2   35.35    2.85
  -1  14  -2   36.72    2.58
  -1 -14   2   35.22    2.89
  -1 -14   2   35.39    2.72
  -1  14  -2   33.69    2.74
   1 -14  -2   33.92    2.58
   1  14   2   35.71    2.62
   2  14  -2  114.26    7.43
  -2 -14  -2  113.77    7.44
   2 -14   2  108.72    7.35
  -2 -14  -2  120.85    6.66
   2 -14   2  113.24    6.59
  -2  14   2  117.10    6.37
  -2 -14   2   99.48    6.56
  -2  14  -2  102.37    7.18
  -2  14  -2  104.41    6.35
   2  14   2  101.32    6.54
   2 -14  -2  101.26    6.45
   2 -14  -2  103.60    7.28
  -2 -14   2  108.66    7.38
  -3 -14  -2   34.76    2.88
   3  14  -2   31.80    3.15
  -3 -14  -2   32.69    3.14
   3 -14   2   33.55    3.09
  -3  14   2   33.97    2.63
   3 -14   2   34.12    2.87
   3 -14  -2   43.76    2.89
  -3  14  -2   44.82    2.87
  -3  14  -2   46.22    3.04
  -3 -14   2   44.80    3.29
  -3 -14   2   42.98    3.01
   3  14   2   44.34    3.02
   3 -14  -2   43.44    3.16
   4 -14   2  175.55   10.14
   4 -14   2  159.46   11.37
  -4  14   2  179.01    9.80
  -4 -14  -2  167.53   10.16
  -4 -14  -2  173.54   11.53
   4 -14  -2  178.76   11.36
  -4 -14   2  179.47   11.49
  -4 -14   2  178.30   10.21
   4 -14  -2  181.53   10.05
  -4  14  -2  174.81   11.18
   4  14   2  173.84   10.23
  -4  14  -2  175.99    9.89
   5 -14   2   15.93    1.82
  -5 -14  -2   14.80    1.86
   5 -14   2   15.36    1.80
  -5 -14  -2   12.26    1.72
   5  14  -2   15.49    1.96
  -5  14   2   15.17    1.53
   5 -14  -2   13.60    1.57
  -5 -14   2   13.69    1.77
   5 -14  -2   12.66    1.62
   5  14   2   15.91    1.96
  -5  14  -2   15.76    1.70
  -5 -14   2   15.32    1.84
  -6 -14  -2   85.86    5.91
   6 -14   2   89.92    5.84
   6  14  -2   88.97    5.99
  -6 -14  -2   95.83    6.68
   6 -14   2   90.43    6.48
  -6  14   2   90.40    5.55
   6  14   2   96.44    6.07
  -6 -14   2   98.77    6.58
  -6 -14   2   93.16    5.97
  -6  14  -2  101.12    5.77
   6 -14  -2   95.97    5.73
   7 -14   2   20.74    2.00
   7  14  -2   22.53    2.37
  -7  14   2   19.42    1.67
  -7  14  -2   13.73    1.77
   7  14   2   10.85    1.79
  -7 -14   2   12.47    1.79
  -7 -14   2   11.87    1.79
   7 -14  -2   13.36    1.66
   8 -14   2   86.02    5.58
  -8  14   2   87.91    5.24
   8  14  -2   85.04    5.84
  -8 -14  -2   86.52    5.64
  -8  14  -2   88.39    5.46
   8  14   2   87.60    5.83
  -8 -14   2   85.52    6.12
   8 -14  -2   84.43    5.39
  -8 -14   2   83.38    5.58
   9 -14   2    5.18    1.36
   9  14  -2    3.27    1.35
  -9 -14  -2    6.93    1.55
  -9  14  -2    3.72    1.23
   9 -14  -2    3.28    1.12
  -9 -14   2    4.33    1.13
   9  14   2    6.35    1.59
  -9 -14   2    6.15    1.42
  10 -14   2   49.89    3.72
  10  14  -2   51.57    4.08
 -10 -14  -2   46.49    3.82
  10 -14  -2   47.35    3.50
 -10  14  -2   47.09    3.54
  10  14   2   46.98    3.85
 -10 -14   2   42.44    3.70
 -10 -14   2   46.39    3.71
 -11 -14  -2   12.55    2.06
  11 -14   2   11.77    1.94
  11  14  -2   14.98    2.28
  11 -14  -2    9.55    1.67
 -11 -14   2   11.24    1.63
 -11 -14   2   11.54    1.95
  11  14   2   11.51    2.15
  12 -14   2   19.41    2.45
  12  14  -2   23.32    2.93
 -12 -14  -2   23.27    2.74
  12 -14  -2   19.23    2.27
 -12 -14   2   15.66    2.12
  12  14   2   20.14    2.82
  13  14  -2    3.99    1.81
  13 -14   2    3.74    1.55
  13 -14  -2    2.12    1.27
  13  14   2    5.57    1.89
  14  14  -2    8.13    2.17
  14 -14   2    2.69    1.72
  14 -14  -2    4.71    1.52
  14  14   2    4.44    1.88
  15  14  -2    2.31    1.87
  15 -14   2   -0.27    1.40
  15 -14  -2    0.70    1.38
  15  14   2   -0.86    1.75
   0  15  -2    2.00    0.77
   0 -15   2    2.06    0.90
   0  15   2    2.10    0.87
   0 -15   2    2.25    0.80
   0 -15  -2    1.33    0.94
   0 -15  -2    1.37    0.84
  -1  15   2   59.78    3.71
  -1 -15  -2   54.88    4.18
   1 -15   2   58.27    4.17
   1 -15   2   56.17    3.78
   1  15  -2   54.58    4.15
  -1 -15  -2   57.58    3.84
   1 -15  -2   52.91    3.70
  -1 -15   2   51.50    3.80
   1 -15  -2   50.34    4.08
  -1 -15   2   53.28    4.14
   1  15   2   51.50    3.70
  -1  15  -2   51.34    4.01
  -1  15  -2   56.00    3.67
  -2 -15  -2    9.80    1.57
   2  15  -2   10.32    1.57
  -2  15   2   11.37    1.44
  -2 -15  -2   12.40    1.64
   2 -15   2   10.76    1.55
   2 -15   2    9.50    1.48
  -2  15  -2   13.80    1.64
  -2 -15   2   12.09    1.64
  -2 -15   2   13.99    1.71
  -2  15  -2   13.77    1.54
   2  15   2   16.04    1.75
   2 -15  -2   14.46    1.70
   2 -15  -2   14.26    1.65
  -3 -15  -2   90.42    5.88
   3 -15   2   81.96    5.73
   3 -15   2   81.63    5.18
  -3 -15  -2   84.20    5.26
  -3  15   2   85.82    4.96
  -3  15  -2   75.86    5.00
   3 -15  -2   78.63    5.08
  -3 -15   2   75.95    5.72
   3  15   2   75.29    5.20
   3 -15  -2   77.67    5.65
  -3 -15   2   78.27    5.25
  -4  15   2   44.98    2.98
   4 -15   2   43.91    3.44
  -4 -15  -2   43.90    3.31
   4  15  -2   44.78    3.37
   4 -15   2   43.40    3.19
   4 -15  -2   38.00    3.06
   4 -15  -2   42.95    3.35
   4  15   2   41.75    3.29
  -4 -15   2   38.67    3.40
  -4 -15   2   40.16    3.18
  -4  15  -2   41.47    3.02
  -5  15   2   58.67    4.03
  -5 -15  -2   64.53    4.40
   5  15  -2   62.76    4.52
   5 -15   2   59.24    4.31
  -5 -15   2   64.54    4.81
   5 -15  -2   64.87    4.25
   5  15   2   65.38    4.52
  -5 -15   2   67.03    4.49
  -5  15  -2   69.00    4.23
  -6  15   2   55.81    3.54
   6 -15   2   53.25    3.74
   6  15  -2   49.11    3.86
  -6 -15  -2   55.77    3.94
  -6 -15   2   46.72    4.03
  -6  15  -2   49.15    3.62
   6  15   2   52.69    3.94
   6 -15  -2   51.16    3.59
  -6 -15   2   53.92    3.90
   7  15  -2   60.92    4.62
  -7 -15  -2   68.12    4.58
  -7  15   2   58.43    4.03
   7 -15   2   66.65    4.44
  -7 -15   2   66.58    4.55
   7  15   2   64.25    4.62
   7 -15  -2   62.24    4.24
  -7  15  -2   63.78    4.28
  -7 -15   2   62.52    4.81
  -8 -15  -2   19.17    2.25
  -8  15   2   18.86    1.89
   8  15  -2   17.26    2.37
   8 -15   2   15.31    2.03
   8 -15  -2   19.49    2.04
  -8 -15   2   16.97    2.12
  -8  15  -2   16.43    1.96
   8  15   2   15.71    2.24
  -8 -15   2   16.84    2.20
   9 -15   2   29.96    2.70
   9  15  -2   25.38    2.91
  -9 -15  -2   26.15    2.82
  -9  15  -2   24.82    2.49
   9 -15  -2   31.08    2.58
  -9 -15   2   25.37    2.65
  -9 -15   2   26.66    2.74
   9  15   2   25.81    2.75
  10 -15   2    4.59    1.50
  10  15  -2    6.83    1.84
 -10 -15  -2    7.63    1.66
 -10 -15   2    9.16    1.48
  10  15   2    9.96    1.98
  10 -15  -2   10.58    1.59
 -10  15  -2   10.44    1.71
 -10 -15   2    9.31    1.79
  11 -15   2   23.62    2.65
 -11 -15  -2   20.02    2.62
  11  15  -2   23.46    2.97
 -11 -15   2   23.83    2.45
  11 -15  -2   22.74    2.44
 -11 -15   2   21.82    2.65
  11  15   2   23.26    2.93
  12 -15   2    9.21    1.86
 -12 -15  -2   10.34    2.04
  12  15  -2    7.83    1.98
  12 -15  -2    9.50    1.77
  12  15   2    9.91    2.22
  13  15  -2    3.29    1.88
  13 -15   2    4.57    1.65
  13 -15  -2    4.26    1.51
  13  15   2    9.12    2.19
  14  15  -2   10.66    2.46
  14 -15   2    8.02    2.04
  14 -15  -2   11.01    1.97
  14  15   2   11.67    2.43
   0 -16   2    5.18    1.21
   0 -16  -2    3.29    1.12
   0 -16  -2    5.53    1.13
   0  16   2    5.09    1.15
   1 -16   2    5.55    1.31
  -1 -16  -2    2.36    1.01
  -1  16   2    4.26    1.08
   1 -16  -2    4.94    1.00
   1  16   2    3.90    1.11
  -1  16  -2    3.31    1.03
   1 -16  -2    3.40    1.10
  -1 -16   2    3.55    1.21
  -2  16   2    1.25    0.81
  -2 -16  -2    0.44    1.00
   2 -16   2    0.71    0.96
  -2  16   2    1.43    0.93
   2 -16  -2    1.55    0.95
  -2  16  -2    1.47    0.84
   2  16   2    1.61    0.92
  -2 -16   2    1.43    1.07
  -3  16   2    4.05    1.06
  -3 -16  -2    3.45    1.15
   3 -16   2    4.37    1.20
   3  16   2    5.78    1.39
   3 -16  -2    4.65    1.16
   3 -16  -2    5.98    1.11
  -3  16  -2    6.32    1.21
  -3 -16   2    5.61    1.39
   4 -16   2    0.03    0.82
  -4 -16  -2    1.86    1.15
   4  16  -2    0.27    1.00
  -4  16   2    2.39    0.95
  -4 -16   2    0.02    1.11
   4 -16  -2    2.87    0.83
   4  16   2    0.68    1.02
   4 -16  -2    2.02    1.01
  -4  16  -2    2.67    0.96
   5  16  -2   27.36    2.58
   5 -16   2   26.27    2.44
  -5  16   2   26.65    2.20
  -5 -16  -2   26.37    2.61
  -5  16  -2   24.10    2.23
   5  16   2   25.31    2.47
  -5 -16   2   25.69    2.59
   5 -16  -2   21.46    2.23
   6  16  -2   13.89    2.03
   6 -16   2   12.99    1.83
  -6  16   2   15.68    1.72
  -6 -16  -2   14.53    2.03
  -6  16  -2   15.23    1.83
   6  16   2   12.29    1.96
  -6 -16   2   14.71    1.97
   6 -16  -2   13.78    1.73
   7  16  -2   44.76    3.81
  -7 -16  -2   44.15    3.59
   7 -16   2   45.45    3.52
  -7  16   2   42.44    3.19
  -7 -16   2   45.30    3.66
   7 -16  -2   48.48    3.42
  -7  16  -2   47.54    3.46
   7  16   2   48.04    3.80
   8  16  -2    6.07    1.71
   8 -16   2    5.15    1.42
  -8 -16  -2    6.20    1.62
   8  16   2    6.41    1.68
  -8 -16   2    5.25    1.42
   8 -16  -2    7.49    1.41
  -8  16  -2    6.34    1.44
   9 -16   2   17.58    2.35
  -9 -16  -2   18.76    2.52
   9  16  -2   23.33    2.85
   9 -16  -2   23.82    2.31
  -9 -16   2   26.45    2.71
  -9  16  -2   23.86    2.27
   9  16   2   23.16    2.81
  10  16  -2    9.94    2.15
 -10 -16  -2    8.02    1.85
  10 -16   2   10.28    1.77
 -10 -16   2   11.46    2.00
  10 -16  -2    9.86    1.66
  10  16   2    7.11    1.89
 -11 -16  -2   21.31    2.70
  11 -16   2   18.33    2.47
  11  16  -2   22.26    2.99
  11 -16  -2   24.64    2.41
  11  16   2   19.87    2.82
  12  16  -2    1.73    1.74
  12 -16   2    1.96    1.53
 -12 -16  -2    2.33    1.56
  12 -16  -2    2.93    1.38
  12  16   2    2.50    1.55
  13 -16   2   19.06    2.66
  13  16  -2   21.47    3.18
  13 -16  -2   19.72    2.49
  13  16   2   24.75    3.19
  14  16  -2    5.53    2.17
  14 -16   2    4.25    1.80
  14 -16  -2    2.53    1.52
  14  16   2    3.57    1.99
   0  17  -2   56.15    3.90
   0 -17   2   56.31    3.99
   0 -17  -2   54.58    3.98
   0  17   2   57.81    3.93
  -1  17   2   57.21    4.12
   1 -17   2   57.19    4.25
  -1 -17  -2   58.94    4.32
   1  17   2   67.54    4.33
  -1 -17   2   63.01    4.34
   1 -17  -2   66.21    4.32
  -1  17  -2   63.76    4.20
  -2  17   2   15.96    1.84
  -2  17   2   17.64    1.84
  -2 -17  -2   16.83    2.04
   2 -17   2   14.55    1.91
   2  17   2   12.51    1.80
  -2 -17   2   13.70    1.98
  -2  17  -2   12.46    1.78
   2 -17  -2   13.74    1.81
   3 -17   2   66.13    4.44
  -3  17   2   65.94    4.15
  -3 -17  -2   70.08    4.57
   3  17   2   65.85    4.51
   3 -17  -2   58.57    4.32
  -3  17  -2   60.59    4.25
  -3 -17   2   57.17    4.45
   4 -17   2   16.05    1.94
   4  17  -2   19.32    2.20
  -4 -17  -2   19.32    2.21
  -4  17   2   18.33    1.71
   4  17   2   12.43    1.89
   4 -17  -2   13.90    1.83
  -4 -17   2   11.95    1.93
  -4  17  -2   11.68    1.70
   5 -17   2   91.91    5.94
  -5 -17  -2   87.09    5.97
   5  17  -2   92.64    6.16
  -5  17   2   97.90    5.69
  -5  17  -2   96.58    5.84
   5  17   2   85.25    6.04
   5 -17  -2   89.02    5.79
  -5 -17   2   93.55    6.09
   6  17  -2   23.44    2.78
  -6 -17  -2   27.55    2.73
  -6  17   2   22.33    2.16
   6 -17   2   23.72    2.47
  -6 -17   2   21.09    2.53
  -6  17  -2   27.00    2.44
   6 -17  -2   23.80    2.33
   6  17   2   24.29    2.70
  -7  17   2   58.14    3.89
   7 -17   2   56.06    4.13
  -7 -17  -2   56.58    4.22
   7  17  -2   56.50    4.44
  -7  17  -2   56.85    4.03
   7  17   2   50.44    4.19
  -7 -17   2   53.57    4.15
   7 -17  -2   58.16    3.98
   8  17  -2    4.84    1.64
  -8 -17  -2    8.27    1.83
   8 -17   2    7.60    1.65
  -8 -17   2   10.78    1.88
   8 -17  -2   12.69    1.75
  -8  17  -2   11.45    1.79
   8  17   2   10.90    2.02
   9 -17   2   20.41    2.53
   9  17  -2   18.94    2.70
  -9 -17  -2   22.50    2.76
  -9 -17   2   26.29    2.82
   9  17   2   26.08    3.04
   9 -17  -2   25.27    2.52
  -9  17  -2   24.02    2.50
  10 -17   2    7.72    1.71
 -10 -17  -2    7.30    1.91
  10  17  -2    6.34    1.97
  10  17   2    7.43    2.00
  10 -17  -2    8.45    1.63
 -10 -17   2   10.01    1.94
  11  17  -2   10.12    2.28
  11 -17   2   10.35    1.94
 -11 -17  -2    9.41    2.10
  11 -17  -2    9.92    1.83
  11  17   2    8.02    2.16
 -12 -17  -2    8.24    2.05
  12 -17   2    6.38    1.81
  12  17  -2    7.37    2.23
  12 -17  -2    6.03    1.65
  12  17   2    8.37    2.19
  13  17  -2    3.43    2.06
  13 -17   2    4.08    1.75
  13  17   2    6.70    2.16
  13 -17  -2    4.22    1.56
   0 -18   2   68.25    4.97
   0  18   2   72.88    4.88
   0  18  -2   74.61    4.87
   0 -18  -2   77.23    5.02
   1 -18   2   30.38    2.74
  -1 -18  -2   36.33    2.86
  -1  18   2   31.54    2.54
   1  18   2   25.92    2.54
  -1  18  -2   23.07    2.55
   1 -18  -2   25.98    2.61
  -1 -18   2   24.80    2.68
  -2  18   2  106.22    6.58
  -2 -18  -2  108.33    6.88
   2 -18   2  107.55    6.80
   2 -18  -2  104.73    6.70
  -2  18  -2  113.26    6.70
   2  18   2  105.38    6.80
  -2 -18   2  109.45    6.94
  -3  18   2   26.38    2.31
   3  18  -2   23.73    2.47
   3 -18   2   25.74    2.54
  -3 -18  -2   24.81    2.61
   3  18   2   23.65    2.39
   3 -18  -2   20.76    2.35
  -3 -18   2   23.17    2.58
  -3  18  -2   23.80    2.26
  -4 -18  -2   65.00    4.74
  -4  18   2   70.07    4.42
   4  18  -2   69.00    4.79
   4 -18   2   75.67    4.74
  -4  18  -2   60.76    4.40
   4 -18  -2   62.82    4.51
  -4 -18   2   60.73    4.63
   4  18   2   65.74    4.74
  -5  18   2    8.70    1.48
  -5 -18  -2    7.60    1.61
   5 -18   2    9.19    1.66
   5  18  -2    9.54    1.86
   5  18   2    7.64    1.75
  -5 -18   2    7.62    1.64
  -5  18  -2    8.59    1.52
   5 -18  -2    9.29    1.59
   6 -18   2   61.86    4.36
  -6  18   2   62.98    4.07
   6  18  -2   56.71    4.47
  -6 -18  -2   61.41    4.53
  -6  18  -2   62.46    4.25
   6 -18  -2   56.28    4.21
   6  18   2   56.07    4.39
  -6 -18   2   55.07    4.35
   7  18  -2   12.98    2.28
   7 -18   2   14.33    2.05
  -7 -18  -2   10.08    2.04
  -7  18  -2   13.67    1.95
   7 -18  -2   13.74    1.86
  -7 -18   2   13.62    2.12
   7  18   2   11.55    2.11
   8 -18   2   27.40    2.80
   8  18  -2   28.37    3.01
  -8 -18  -2   27.71    3.05
  -8  18  -2   24.08    2.49
   8 -18  -2   28.96    2.72
   8  18   2   24.09    2.95
  -8 -18   2   25.79    2.93
  -9 -18  -2    4.97    1.68
   9 -18   2    4.16    1.51
   9  18  -2    5.36    1.89
  -9 -18   2   -0.45    1.28
   9  18   2    0.83    1.46
   9 -18  -2    1.08    1.15
 -10 -18  -2   10.74    2.28
  10 -18   2   14.38    2.24
  10  18  -2   12.50    2.44
  10 -18  -2   16.30    2.15
  10  18   2   15.83    2.60
 -10 -18   2   16.22    2.40
 -11 -18  -2    5.21    1.80
  11  18  -2    5.77    2.04
  11 -18   2    6.15    1.75
  11  18   2    7.34    2.13
  11 -18  -2    7.51    1.70
  12  18  -2   20.59    3.15
  12 -18   2   19.69    2.71
 -12 -18  -2   21.18    3.00
  12  18   2   24.43    3.26
  12 -18  -2   25.28    2.76
   0  19  -2    5.76    1.41
   0 -19   2    6.44    1.62
   0 -19  -2    5.95    1.43
   0  19   2    7.97    1.51
   1 -19   2   18.52    2.33
  -1 -19  -2   16.11    2.13
  -1  19   2   18.81    2.14
   1 -19  -2   16.76    2.17
  -1  19  -2   18.52    2.19
   1  19   2   18.86    2.20
  -1 -19   2   18.93    2.35
  -2 -19  -2    6.04    1.45
   2 -19   2    5.51    1.50
  -2  19   2    5.84    1.42
  -2  19  -2    4.66    1.29
   2  19   2    5.36    1.43
   2 -19  -2    4.92    1.37
  -2 -19   2    3.54    1.36
   3 -19   2   24.63    2.61
   3  19  -2   24.93    2.80
  -3  19   2   22.21    2.21
  -3 -19  -2   24.31    2.70
  -3 -19   2   23.89    2.75
   3  19   2   21.89    2.63
  -3  19  -2   24.40    2.37
   3 -19  -2   24.05    2.50
   4 -19   2   16.88    2.22
  -4 -19  -2   13.60    2.15
   4  19  -2   15.68    2.30
  -4  19   2   13.94    1.87
   4 -19  -2   16.41    2.10
  -4 -19   2   14.12    2.12
   4  19   2   17.13    2.30
  -4  19  -2   17.06    2.15
   5  19  -2   14.78    2.28
  -5  19   2   15.51    1.92
   5 -19   2   11.77    1.96
  -5 -19  -2   16.14    2.26
  -5 -19   2   15.35    2.25
  -5  19  -2   14.88    2.07
   5  19   2   15.32    2.27
   5 -19  -2   14.99    2.00
  -6 -19  -2   15.13    2.29
   6 -19   2   11.89    2.02
   6  19  -2   13.29    2.38
  -6  19   2   14.24    1.92
   6  19   2   18.62    2.46
  -6  19  -2   19.91    2.31
   6 -19  -2   18.91    2.23
  -6 -19   2   20.53    2.53
   7  19  -2    6.74    1.83
   7 -19   2    4.83    1.50
  -7 -19  -2    4.38    1.58
  -7 -19   2    6.19    1.76
   7 -19  -2    6.69    1.52
   7  19   2    4.66    1.66
  -7  19  -2    7.15    1.62
   8 -19   2   20.07    2.49
  -8 -19  -2   23.74    2.77
   8  19  -2   21.55    2.84
  -8 -19   2   17.83    2.52
   8 -19  -2   15.09    2.15
  -8  19  -2   16.53    2.29
   8  19   2   16.76    2.58
   9 -19   2    6.78    1.80
  -9 -19  -2    5.61    1.87
   9  19  -2    5.11    1.95
  -9 -19   2    9.96    2.06
   9  19   2    5.22    1.86
   9 -19  -2    6.69    1.65
  10  19  -2   24.63    3.22
 -10 -19  -2   26.86    3.10
  10 -19   2   26.04    2.92
  10 -19  -2   21.58    2.57
 -10 -19   2   20.82    2.80
  10  19   2   17.67    2.76
 -11 -19  -2   12.04    2.35
  11  19  -2   13.79    2.68
  11 -19   2    9.17    2.11
  11  19   2   11.35    2.45
  11 -19  -2    6.92    1.85
 -12 -19  -2   17.17    2.83
  12  19  -2   16.68    3.00
  12 -19   2   19.93    2.75
  12 -19  -2   21.26    2.62
  12  19   2   20.74    3.13
   0 -20  -2   20.94    2.53
   0  20  -2   20.50    2.53
   0 -20   2   20.36    2.55
  -1 -20  -2    4.74    1.42
   1 -20   2    4.89    1.53
  -1  20   2    4.59    1.44
   1  20   2    5.20    1.44
  -1  20  -2    4.13    1.33
  -1 -20   2    3.87    1.51
   1 -20  -2    3.16    1.37
   2 -20   2   46.50    3.83
  -2  20   2   40.47    3.50
   2  20  -2   47.43    3.91
  -2 -20  -2   46.97    3.87
   2 -20  -2   47.80    3.78
  -2 -20   2   46.93    3.81
  -2  20  -2   50.65    3.76
   2  20   2   48.79    3.78
  -3  20   2    5.06    1.43
   3  20  -2    5.77    1.56
  -3 -20  -2    4.76    1.63
   3 -20   2    6.03    1.65
  -3 -20   2    2.99    1.48
   3 -20  -2    3.08    1.39
   3  20   2    3.74    1.41
  -3  20  -2    4.64    1.32
  -4 -20  -2    0.54    1.21
  -4  20   2    1.54    0.99
   4 -20   2    1.04    1.24
   4  20  -2    1.25    1.42
  -4  20  -2    6.42    1.59
  -4 -20   2    4.44    1.65
   4  20   2    3.74    1.45
   4 -20  -2    3.23    1.40
   5 -20   2   10.24    1.87
  -5 -20  -2    7.71    1.87
   5  20  -2    8.02    1.96
  -5  20   2    6.39    1.38
   5  20   2   11.47    2.05
   5 -20  -2    9.54    1.82
  -5 -20   2    9.32    2.00
  -5  20  -2   12.43    1.80
   6  20  -2   15.58    2.47
   6 -20   2   12.77    2.11
  -6 -20  -2   15.33    2.38
   6 -20  -2   12.18    2.06
  -6  20  -2   13.92    2.12
  -6 -20   2   15.66    2.40
   6  20   2   14.68    2.27
  -7 -20  -2   10.55    2.02
   7  20  -2   12.90    2.35
   7 -20   2   14.15    2.13
  -7  20  -2   11.83    2.00
   7  20   2    5.80    1.90
  -7 -20   2   10.36    2.07
   7 -20  -2    7.37    1.70
  -8 -20  -2    4.46    1.84
   8  20  -2    1.73    1.75
   8 -20   2    5.00    1.63
   8  20   2    3.85    1.78
   8 -20  -2    3.64    1.51
  -8 -20   2    5.58    1.77
   9  20  -2   21.14    3.02
  -9 -20  -2   25.26    2.98
   9 -20   2   25.05    2.77
  -9 -20   2   17.26    2.69
   9  20   2   16.83    2.73
   9 -20  -2   15.84    2.33
  10 -20   2    7.63    2.06
 -10 -20  -2    8.52    2.18
  10  20  -2    5.41    2.10
 -10 -20   2   11.07    2.25
  10  20   2   11.05    2.42
  10 -20  -2    9.82    1.92
 -11 -20  -2   19.30    2.94
  11  20  -2   22.00    3.20
  11 -20   2   21.21    2.83
  11  20   2   18.17    2.99
  11 -20  -2   18.16    2.51
   0 -21  -2   16.17    2.34
   0 -21   2   14.04    2.25
   0  21  -2   15.05    2.17
  -1 -21  -2   73.06    5.54
  -1  21   2   83.78    5.38
   1 -21   2   79.34    5.55
   1  21  -2   83.46    5.68
   1  21  -2   73.28    5.40
   1 -21  -2   85.71    5.66
  -1 -21   2   81.39    5.73
  -1  21  -2   79.63    5.38
  -2 -21  -2   13.56    2.24
   2  21  -2   16.79    2.45
   2 -21   2   15.46    2.30
  -2  21   2   14.84    2.00
   2  21   2   12.84    2.09
   2 -21  -2   16.83    2.31
  -2 -21   2   12.92    2.26
  -2  21  -2   14.29    2.07
  -3  21   2   55.99    4.16
   3  21  -2   62.22    4.64
  -3 -21  -2   59.47    4.59
   3 -21   2   56.86    4.49
   3  21   2   52.74    4.41
  -3  21  -2   55.88    4.27
  -3 -21   2   54.37    4.42
   3 -21  -2   59.62    4.45
   4  21  -2    4.06    1.61
  -4 -21  -2    4.19    1.53
  -4  21   2    4.74    1.43
   4 -21   2    1.74    1.45
  -4 -21   2    4.90    1.73
   4  21   2    4.07    1.62
  -4  21  -2    6.02    1.64
   5 -21   2   27.38    3.10
  -5 -21  -2   29.04    3.26
   5  21  -2   28.78    3.35
   5  21   2   25.59    3.08
  -5 -21   2   29.40    3.31
  -5  21  -2   33.54    3.05
   5 -21  -2   32.61    3.08
   6  21  -2    6.29    1.94
   6 -21   2    8.06    1.87
  -6 -21  -2    7.87    2.02
  -6 -21   2    6.44    1.92
   6  21   2    4.67    1.74
   6 -21  -2    7.07    1.74
  -6  21  -2    8.50    1.69
   7 -21   2   13.78    2.39
  -7 -21  -2   16.26    2.55
   7  21  -2   18.92    2.73
  -7  21  -2   15.56    2.32
   7  21   2   17.55    2.64
   7 -21  -2   18.44    2.38
  -7 -21   2   18.34    2.65
  -8 -21  -2    9.15    2.23
   8 -21   2    9.14    1.98
   8  21  -2    8.50    2.10
   8 -21  -2    8.98    1.94
  -8 -21   2    5.91    1.93
   8  21   2   11.21    2.34
   9  21  -2   27.23    3.44
  -9 -21  -2   31.29    3.55
   9 -21   2   25.05    3.13
  -9 -21   2   31.14    3.51
   9 -21  -2   30.35    3.22
   9  21   2   35.00    3.63
  10 -21   2    9.41    2.09
  10  21  -2    9.89    2.41
 -10 -21  -2    8.67    2.22
  10 -21  -2    7.13    1.86
  10  21   2    7.37    2.22
 -10 -21   2    7.10    2.11
   0 -22  -2   19.53    2.68
   0  22  -2   26.88    2.93
   0  22   2   23.55    2.71
   0  22  -2   24.56    2.78
   0 -22   2   23.59    2.81
  -1 -22  -2   13.15    2.14
   1  22  -2   11.19    2.14
   1  22  -2   14.92    2.33
  -1  22   2   13.51    2.03
   1 -22   2   12.40    2.20
   1 -22  -2    9.21    2.00
  -1  22  -2   11.09    2.04
  -1 -22   2    9.99    2.13
   2  22  -2   34.52    3.51
  -2  22   2   32.68    3.15
  -2 -22  -2   30.89    3.32
   2 -22   2   35.02    3.48
  -2  22  -2   37.27    3.24
  -2 -22   2   43.70    3.74
   2 -22  -2   40.67    3.49
  -3 -22  -2    3.78    1.59
   3  22  -2    6.23    1.77
   3 -22   2    5.65    1.79
  -3  22   2    3.20    1.43
   3 -22  -2    6.04    1.78
  -3 -22   2    5.74    1.82
  -3  22  -2    6.53    1.58
  -4 -22  -2   26.09    3.00
   4 -22   2   23.88    2.99
   4  22  -2   27.83    3.22
  -4  22   2   23.46    2.45
   4  22   2   24.79    2.98
  -4 -22   2   24.25    3.03
   4 -22  -2   26.33    2.91
  -4  22  -2   25.32    2.89
   5 -22   2    2.88    1.62
  -5 -22  -2    5.99    1.88
   5  22  -2    5.61    1.95
  -5 -22   2    1.96    1.74
   5  22   2    2.15    1.53
  -5  22  -2    2.85    1.52
   5 -22  -2    2.89    1.47
  -6 -22  -2   30.31    3.38
   6 -22   2   37.17    3.42
   6  22  -2   30.18    3.46
   6 -22  -2   21.94    2.87
   6  22   2   23.22    3.16
  -6 -22   2   26.78    3.29
  -6  22  -2   29.71    3.14
   7  22  -2    8.70    2.33
   7 -22   2   14.01    2.32
  -7 -22  -2   10.42    2.35
  -7 -22   2    9.82    2.13
   7 -22  -2   13.07    2.15
   7  22   2   14.19    2.46
   8 -22   2   32.23    3.42
   8  22  -2   25.69    3.53
  -8 -22  -2   26.64    3.44
   8 -22  -2   31.53    3.22
   8  22   2   25.71    3.39
  -8 -22   2   34.77    3.69
   9 -22   2   10.79    2.24
   9  22  -2   10.90    2.56
  -9 -22  -2   15.35    2.68
   9 -22  -2   16.62    2.41
  -9 -22   2    8.49    2.30
   9  22   2   12.63    2.56
   0 -23   2    2.29    1.55
   0  23   2    0.03    1.20
   0  23  -2    0.61    1.53
   0 -23  -2    2.50    1.60
   1  23  -2    1.97    1.54
   1  23  -2    0.80    1.35
  -1  23   2    1.10    1.45
  -1 -23  -2    1.04    1.52
   1 -23   2    1.31    1.62
   1 -23  -2    1.96    1.56
  -1 -23   2    1.33    1.59
  -1  23  -2    1.22    1.50
   2 -23   2    7.43    1.96
  -2 -23  -2    6.87    2.00
   2  23  -2    6.60    1.91
  -2  23   2    9.58    1.79
   2  23  -2    7.28    1.85
  -2 -23   2    7.35    2.05
  -2  23  -2    8.28    1.79
   2 -23  -2    6.86    1.88
   3  23  -2    0.38    1.51
   3 -23   2    2.42    1.62
  -3  23   2    1.26    1.35
  -3 -23  -2    0.10    1.60
  -3  23  -2    2.24    1.53
  -3 -23   2    0.98    1.62
   3 -23  -2    0.85    1.58
   4  23  -2    6.49    2.03
   4 -23   2    5.75    1.90
  -4 -23  -2    6.55    2.05
   4 -23  -2    7.57    1.89
  -4 -23   2    6.78    2.04
  -4  23  -2    5.98    1.67
   5 -23   2    0.80    1.50
   5  23  -2    1.01    1.58
  -5 -23  -2    0.36    1.59
   5  23   2    0.08    1.51
  -5 -23   2   -1.37    1.26
  -5  23  -2    1.73    1.51
   5 -23  -2    0.56    1.55
  -6 -23  -2    8.43    2.14
   6 -23   2    9.50    2.18
   6  23  -2    7.26    2.18
  -6 -23   2   10.75    2.37
   6 -23  -2   13.66    2.22
   6  23   2    8.15    2.13
  -7 -23  -2    4.46    1.85
   7  23  -2    3.55    2.02
   7 -23   2    4.50    1.88
   7 -23  -2    2.26    1.59
  -7 -23   2    1.26    1.78
   7  23   2    2.56    1.74
   8 -23   2    6.66    2.02
  -8 -23  -2    6.64    2.11
   8  23  -2    7.37    2.31
   8  23   2   10.16    2.30
   8 -23  -2   12.16    2.24
  -8 -23   2   10.58    2.39
   0 -24  -2   24.51    3.08
   0  24  -2   23.87    2.92
   0  24   2   22.21    2.80
   0 -24   2   27.08    3.27
  -1  24   2    5.91    1.77
   1 -24   2    2.33    1.72
  -1 -24  -2    3.82    1.87
   1  24  -2    6.30    1.80
  -1 -24   2   10.37    2.26
   1 -24  -2    6.59    1.86
   1  24   2    7.50    2.06
  -1  24  -2    9.89    1.96
  -2  24   2   22.56    2.71
   2 -24   2   18.54    2.78
   2  24  -2   21.60    2.77
  -2 -24  -2   20.04    2.86
  -2 -24   2   16.07    2.74
   2 -24  -2   17.01    2.64
  -2  24  -2   17.07    2.49
   3  24  -2   18.86    2.85
  -3 -24  -2   17.74    2.72
   3 -24   2   13.35    2.48
   3 -24  -2   18.58    2.69
  -3 -24   2   15.98    2.69
  -3  24  -2   13.87    2.41
   4  24  -2   16.08    2.83
   4 -24   2   16.52    2.69
  -4 -24  -2   16.16    2.78
  -4  24  -2   19.97    2.72
   4 -24  -2   24.34    2.99
  -4 -24   2   19.32    2.93
   5  24  -2    8.89    2.34
  -5 -24  -2   10.13    2.39
   5 -24   2    8.13    2.13
   5 -24  -2    6.48    1.93
  -5 -24   2    6.68    2.15
  -5  24  -2    9.34    2.10
  -6 -24  -2   23.39    3.16
   6 -24   2   25.41    3.23
   6  24  -2   24.52    3.34
   6 -24  -2   21.68    2.99
  -6 -24   2   23.31    3.27
   0 -25  -2    4.62    1.97
   0 -25   2    6.33    2.18
   0  25  -2    3.65    1.85
   0  25   2    6.09    1.95
   1 -25   2   43.44    4.05
  -1  25   2   40.09    3.62
   1  25  -2   38.52    3.86
  -1 -25  -2   42.13    4.01
   1 -25  -2   35.09    3.79
   1  25   2   31.94    3.45
  -1 -25   2   34.69    3.94
  -1  25  -2   29.94    3.53
  -2 -25  -2   12.02    2.46
   2  25  -2   10.70    2.27
   2 -25   2    8.88    2.25
  -2 -25   2   12.39    2.55
   2 -25  -2   14.48    2.52
  -2  25  -2   11.27    2.18
   3  25  -2   28.48    3.39
  -3 -25  -2   32.46    3.64
   3 -25   2   30.82    3.51
  -3  25  -2   25.80    3.19
  -3 -25   2   22.64    3.36
   3 -25  -2   24.44    3.24
   4 -25   2    5.28    2.00
  -4 -25  -2    3.92    2.00
  -4  25  -2    5.22    1.66
  -4 -25   2    3.81    2.04
   4 -25  -2    0.52    1.76
   0   0   3    0.06    0.12
   0   0  -3    0.05    0.13
   0   0  -3   -0.07    0.12
   0   0  -3   -0.04    0.10
   0   0   3   -0.01    0.12
   0   0   3   -0.02    0.08
   1   0  -3    1.55    0.17
  -1   0   3    1.44    0.15
  -1   0  -3    1.80    0.29
  -1   0  -3    1.40    0.27
   1   0   3    1.49    0.25
   1   0   3    1.59    0.27
   1   0  -3    1.61    0.17
   1   0  -3    1.40    0.16
  -1   0  -3    1.67    0.27
  -1   0   3    1.92    0.15
   1   0   3    1.60    0.27
  -2   0  -3   16.76    1.13
   2   0  -3   16.75    0.94
   2   0   3   16.24    1.08
   2   0   3   16.70    1.12
  -2   0  -3   15.25    1.08
   3   0  -3   95.42    5.19
  -3   0   3   96.82    5.13
  -3   0  -3   94.39    5.25
   3   0   3   92.17    5.36
   3   0   3   94.25    5.25
  -3   0  -3   98.40    6.10
  -3   0  -3   94.26    5.38
  -4   0  -3    6.67    0.77
  -4   0   3    6.43    0.46
   4   0  -3    6.07    0.53
  -4   0  -3    6.96    0.78
   4   0  -3    6.45    0.58
  -4   0  -3    5.03    0.68
   4   0   3    6.85    0.72
   5   0  -3   27.15    1.77
   5   0  -3   28.14    1.74
   5   0   3   28.26    1.91
   5   0  -3   26.96    1.68
  -5   0  -3   28.44    2.06
  -5   0  -3   27.83    1.87
   5   0  -3   26.53    1.77
  -5   0  -3   26.60    1.89
   5   0  -3   27.04    1.69
  -6   0  -3   26.33    2.09
   6   0  -3   31.14    1.80
   6   0  -3   28.33    1.84
   6   0  -3   27.09    1.90
   6   0   3   29.06    2.01
  -6   0  -3   26.18    1.94
  -6   0  -3   27.20    1.98
   6   0  -3   27.61    1.77
   6   0  -3   27.95    1.91
   7   0  -3    8.97    0.98
  -7   0  -3   10.22    1.08
  -7   0  -3    9.70    1.17
   7   0  -3    9.85    0.93
   7   0   3   10.18    1.19
   7   0  -3   10.43    0.92
  -7   0  -3    8.52    1.10
   8   0   3   73.10    4.48
   8   0  -3   68.12    4.73
  -8   0  -3   72.95    4.42
   8   0  -3   70.01    4.30
  -8   0  -3   73.51    4.80
   9   0   3   20.45    1.86
  -9   0  -3   18.47    1.71
  -9   0  -3   19.09    1.65
  -9   0   3   19.69    1.37
   9   0  -3   18.61    1.71
   9   0  -3   17.80    1.66
  -9   0  -3   19.13    1.67
 -10   0  -3  106.47    6.93
  10   0   3  111.17    6.57
 -10   0   3  109.70    6.15
  10   0  -3  104.19    6.35
 -10   0  -3  105.07    6.95
 -10   0  -3  103.29    6.39
 -11   0  -3   54.30    3.58
  11   0   3   53.08    3.76
 -11   0  -3   51.13    3.57
 -11   0  -3   50.88    3.56
  11   0  -3   51.03    3.56
 -12   0  -3  113.39    7.15
  12   0  -3  107.90    6.83
 -12   0  -3  116.61    6.86
 -12   0  -3  111.16    7.14
  12   0   3  113.00    7.04
  13   0  -3   30.86    2.61
  13   0   3   25.96    2.73
  14   0  -3   31.24    2.93
  14   0   3   34.30    3.18
  15   0   3   14.64    2.32
  15   0  -3   15.33    2.17
  16   0   3   26.70    3.17
  16   0  -3   26.17    2.95
  17   0  -3    2.81    1.57
  17   0   3    3.47    1.81
   0  -1   3  212.65   11.48
   0  -1  -3  219.43   11.46
   0   1   3  217.03   11.19
   0   1  -3  187.11   11.47
   0   1  -3  214.85   13.09
   0  -1   3  224.34   11.48
   0  -1  -3  212.22   11.19
   0   1  -3  218.00   11.49
   0   1   3  220.02   11.44
   0   1  -3  211.95   11.21
   0  -1  -3  191.63   11.44
   0  -1   3  215.15   11.21
   0  -1   3  211.82   13.07
   1  -1   3  164.42    8.45
  -1  -1  -3  162.56    8.45
   1   1  -3  165.90    9.75
   1  -1   3  160.19    8.66
   1  -1   3  165.97    9.86
  -1  -1  -3  167.16    8.65
  -1  -1  -3  168.47    8.65
   1   1  -3  164.08    8.60
   1   1  -3  166.67    8.59
   1  -1  -3  145.83    8.33
   1   1   3  146.16    8.43
  -1  -1   3  155.76    8.58
   1   1   3  150.80    8.63
  -1   1  -3  150.44    8.65
  -1   1  -3  147.66    8.44
  -1   1  -3  151.93    8.64
   2  -1   3  664.86   35.68
   2  -1   3  687.37   41.70
   2  -1   3  664.54   36.55
   2   1  -3  679.40   36.44
  -2  -1  -3  703.03   35.71
  -2  -1  -3  691.34   36.56
  -2   1  -3  687.80   35.70
  -2   1  -3  657.62   41.69
  -2   1  -3  678.57   36.55
   2   1   3  663.23   36.54
   2   1   3  681.65   35.68
   3   1  -3  121.90    7.36
   3  -1   3  124.56    7.31
  -3  -1  -3  125.27    7.50
   3  -1   3  116.42    7.47
   3  -1   3  127.28    8.52
  -3  -1  -3  125.58    7.34
  -3   1  -3  143.86    7.51
  -3   1  -3  142.46    8.52
   3   1   3  147.19    7.53
  -3   1  -3  150.38    7.37
   3  -1  -3  147.23    7.15
   3  -1  -3  146.72    7.30
  -4  -1  -3  200.82   11.86
  -4  -1  -3  197.56   10.43
   4  -1   3  196.61   11.82
  -4  -1  -3  195.89   10.19
   4   1  -3  199.18   11.59
   4  -1   3  184.88   10.38
   4   1  -3  202.85   11.60
   4   1  -3  196.90   10.24
   4  -1  -3  175.78    9.95
   4   1   3  178.89   10.38
   4  -1  -3  179.88   10.19
  -4   1  -3  170.72   10.35
  -4   1  -3  185.05   10.15
  -4   1  -3  175.45   11.76
   4  -1  -3  174.82   10.18
   5   1  -3   45.03    2.57
   5  -1   3   40.50    2.98
  -5  -1  -3   45.62    2.73
   5   1  -3   41.58    2.77
  -5  -1  -3   41.60    2.97
   5   1  -3   42.45    2.76
   5  -1   3   41.70    2.67
   5   1  -3   41.07    2.50
  -5  -1  -3   42.19    2.66
  -5   1   3   43.53    2.36
  -5   1  -3   41.27    2.91
   5  -1  -3   40.04    2.41
   5  -1  -3   42.22    2.47
   5  -1  -3   41.54    2.49
  -5   1  -3   44.75    2.64
   5   1   3   39.53    2.67
  -5   1  -3   41.54    2.66
   6   1  -3   83.41    4.31
   6   1  -3   80.70    4.22
  -6  -1  -3   82.21    4.44
   6  -1   3   83.25    4.43
  -6   1   3   85.41    4.08
   6  -1   3   83.81    4.99
   6   1  -3   83.25    4.77
  -6  -1  -3   83.21    4.95
   6   1  -3   84.75    4.74
   6  -1  -3   64.70    4.14
   6  -1  -3   64.84    4.18
  -6   1  -3   65.55    4.26
   6  -1  -3   63.97    4.59
   6  -1  -3   62.12    4.06
  -6  -1   3   62.99    4.13
   6   1   3   67.93    4.38
  -6   1  -3   62.75    4.78
   6  -1  -3   66.35    4.60
  -6   1  -3   65.07    4.32
   7  -1   3  102.39    6.79
   7   1  -3  102.99    5.91
  -7  -1  -3  101.02    6.69
  -7  -1  -3  104.57    6.04
   7   1  -3  108.05    6.58
   7  -1   3  100.09    6.00
  -7   1  -3   99.83    5.89
   7  -1  -3  101.80    6.48
  -7   1  -3  101.31    5.98
   7   1   3   95.64    6.01
   7  -1  -3  102.79    5.85
   7  -1  -3  104.15    6.49
  -7  -1   3  101.34    5.75
   7  -1  -3  107.66    5.80
  -7   1  -3   98.18    6.62
  -8  -1  -3   32.70    2.56
   8  -1   3   29.30    2.53
  -8  -1  -3   31.09    2.67
   8   1  -3   32.40    2.63
   8  -1   3   31.16    2.82
   8   1  -3   33.44    2.47
  -8   1  -3   40.25    2.60
   8  -1  -3   42.34    2.49
  -8  -1   3   40.98    2.33
   8   1   3   39.15    2.64
  -8   1  -3   42.74    2.61
   8  -1  -3   41.64    2.62
  -8   1  -3   39.45    2.67
  -9  -1  -3   44.17    3.25
  -9  -1  -3   45.51    3.11
  -9  -1  -3   42.05    3.21
   9   1  -3   42.40    3.02
   9  -1   3   42.96    3.09
  -9  -1   3   46.98    2.79
  -9   1  -3   45.28    3.16
   9  -1  -3   46.27    3.23
   9   1   3   45.24    3.18
  -9   1  -3   45.03    3.19
   9  -1  -3   44.86    2.97
  -9   1  -3   45.54    3.08
  -9   1  -3   48.19    3.08
 -10  -1  -3   71.40    4.38
  10   1  -3   70.88    4.32
 -10  -1  -3   72.70    4.63
 -10  -1  -3   71.09    4.60
  10  -1   3   77.62    4.52
  10   1   3   63.39    4.43
 -10  -1   3   61.99    3.96
 -10   1  -3   67.20    4.30
 -10   1  -3   62.84    4.49
 -10   1  -3   62.73    4.47
  10  -1  -3   62.08    4.20
  11   1  -3   46.59    3.29
  11  -1   3   45.92    3.40
 -11  -1  -3   46.76    3.25
 -11  -1  -3   48.98    3.27
 -11  -1  -3   47.06    3.27
  11   1   3   44.64    3.43
 -11   1  -3   41.30    3.14
 -11   1  -3   43.56    3.10
 -11   1  -3   43.70    3.11
  11  -1  -3   46.01    3.21
 -12  -1  -3   45.37    3.04
  12   1  -3   46.60    3.29
 -12  -1  -3   44.45    3.05
 -12  -1  -3   45.46    3.26
  12  -1   3   45.16    3.40
  12   1   3   39.77    3.37
  12  -1  -3   35.24    3.09
 -12   1  -3   40.08    3.12
  13  -1   3   17.68    2.26
  13   1  -3   16.85    2.07
  13  -1  -3   19.46    2.12
  13   1   3   18.97    2.33
  14   1  -3   18.37    2.26
  14  -1   3   18.44    2.42
  14   1   3   16.14    2.30
  14  -1  -3   19.35    2.26
  15   1  -3   14.15    2.07
  15  -1   3   14.21    2.30
  15   1   3   15.00    2.32
  15  -1  -3   12.33    2.00
  16  -1   3    3.93    1.74
  16   1  -3    2.33    1.44
  16   1   3    7.01    1.97
  16  -1  -3    6.15    1.67
  17   1  -3   16.93    2.51
  17  -1   3   15.41    2.64
  17   1   3   16.96    2.69
  17  -1  -3   17.63    2.52
   0   2  -3   66.26    4.30
   0  -2  -3   66.70    3.74
   0  -2  -3   68.98    3.76
   0  -2   3   66.20    3.79
   0   2  -3   69.54    3.80
   0   2  -3   66.20    3.70
   0   2   3   69.72    3.74
   0   2   3   66.52    3.67
   0  -2   3   67.16    4.30
   0   2  -3   68.82    3.80
   0  -2   3   70.94    3.71
   1  -2   3  425.00   25.82
   1   2  -3  421.03   25.77
   1   2  -3  407.38   22.60
  -1  -2  -3  411.85   22.63
  -1   2   3  417.44   21.98
   1  -2   3  411.34   22.65
  -1  -2  -3  423.31   22.62
   1  -2   3  412.65   22.10
   1  -2  -3  431.13   22.51
   1   2   3  435.75   22.63
  -1  -2   3  416.77   25.74
   1  -2  -3  432.27   22.50
  -1  -2   3  404.84   22.59
  -1   2  -3  424.15   22.64
   1   2   3  413.03   22.10
  -1   2  -3  418.23   22.11
   2   2  -3  510.93   33.69
  -2  -2  -3  515.12   29.62
   2  -2   3  500.19   28.91
   2  -2   3  512.68   33.79
   2  -2   3  512.13   29.64
   2   2  -3  509.38   29.55
   2   2   3  595.17   29.66
  -2   2  -3  557.88   33.80
  -2  -2   3  583.46   33.63
   2   2   3  552.41   28.95
  -2   2  -3  587.08   28.96
  -2  -2   3  589.80   29.57
  -2   2  -3  612.32   29.66
   3   2  -3  383.94   21.27
   3   2  -3  378.49   24.22
  -3  -2  -3  370.02   21.37
   3  -2   3  376.05   24.35
   3  -2   3  375.69   21.38
   3  -2  -3  408.89   21.16
  -3   2  -3  402.78   24.35
  -3   2  -3  403.61   21.38
   3   2   3  397.73   21.39
  -3   2  -3  410.68   20.90
  -3  -2   3  407.95   21.27
   3  -2  -3  409.18   20.67
  -4  -2  -3  122.73    7.72
   4   2  -3  124.29    7.60
   4  -2   3  128.59    7.72
   4   2  -3  125.61    8.61
   4  -2   3  126.31    8.75
  -4   2  -3  144.62    7.58
  -4   2  -3  143.65    8.74
   4  -2  -3  145.92    7.52
  -4  -2   3  146.34    7.61
   4  -2  -3  144.68    7.53
  -4   2  -3  152.38    7.75
   4   2   3  145.11    7.78
   4  -2  -3  144.57    7.36
   5  -2   3  134.56    8.27
  -5  -2  -3  142.75    9.44
   5  -2   3  147.81    9.41
   5   2  -3  146.21    9.24
  -5  -2  -3  146.79    8.32
   5   2  -3  143.08    8.20
   5   2  -3  145.81    8.17
   5  -2  -3  153.20    7.91
   5  -2  -3  149.16    8.08
  -5   2  -3  148.92    8.28
   5  -2  -3  149.68    8.10
  -5   2  -3  154.84    9.35
  -5  -2   3  149.99    8.14
  -5   2  -3  147.71    8.12
   5   2   3  150.12    8.33
   6  -2   3   91.90    6.70
   6   2  -3   93.66    5.86
  -6  -2  -3  101.40    6.01
   6  -2   3   94.48    5.94
  -6  -2  -3  101.59    6.76
   6   2  -3   96.96    6.56
  -6   2  -3  106.79    5.95
   6  -2  -3  103.80    5.63
  -6   2  -3  106.33    6.64
  -6   2  -3  102.48    5.84
   6  -2  -3  108.83    6.38
   6  -2  -3  108.83    5.77
   6  -2  -3  106.47    5.79
  -6  -2   3  103.79    5.81
   6   2   3  104.36    6.02
   6  -2  -3  108.60    6.38
   7  -2   3  130.54    8.31
  -7  -2  -3  133.38    8.35
   7   2  -3  137.45    9.28
  -7  -2  -3  130.26    9.38
   7   2  -3  133.76    8.26
   7  -2   3  137.92    9.44
   7   2   3  150.95    8.42
  -7   2  -3  154.95    8.20
   7  -2  -3  150.22    7.96
   7  -2  -3  154.22    9.16
   7  -2  -3  150.94    8.18
  -7   2  -3  161.71    8.36
  -7   2  -3  150.64    9.30
   7  -2  -3  154.46    8.16
   7  -2  -3  152.23    9.14
  -7  -2   3  153.23    8.19
  -8   2   3   84.92    4.45
   8   2  -3   82.96    5.31
   8   2  -3   81.14    4.81
  -8  -2  -3   85.77    4.94
  -8  -2  -3   82.40    5.39
  -8  -2  -3   81.00    5.37
   8  -2   3   78.26    4.85
   8  -2   3   82.15    5.47
  -8   2  -3   76.20    5.21
  -8   2  -3   77.70    4.78
   8  -2  -3   78.67    4.68
  -8  -2   3   75.41    4.61
  -8   2  -3   76.07    4.77
   8   2   3   73.18    4.89
   8  -2  -3   73.59    5.13
  -9   2   3   60.77    3.54
  -9  -2  -3   60.96    4.31
   9   2  -3   57.86    3.94
  -9  -2  -3   57.63    4.00
   9  -2   3   57.45    3.98
  -9  -2  -3   58.74    4.30
   9  -2   3   59.19    4.46
  -9   2  -3   63.82    4.16
   9  -2  -3   65.98    3.88
  -9   2  -3   68.46    3.98
  -9  -2   3   64.10    3.75
  -9   2  -3   66.62    4.22
   9   2   3   64.24    4.09
  -9   2  -3   60.12    3.92
  10   2  -3   42.40    2.85
 -10  -2  -3   42.48    2.92
 -10  -2  -3   40.66    2.91
  10  -2   3   40.73    2.94
  10  -2   3   43.85    3.26
 -10  -2  -3   40.70    2.89
 -10   2  -3   34.28    2.67
 -10   2  -3   36.41    2.68
  10  -2  -3   37.36    2.68
 -10   2  -3   37.92    2.73
  10   2   3   34.89    2.92
 -10   2  -3   34.04    2.75
 -10  -2   3   34.35    2.48
  11  -2   3   33.34    2.68
 -11  -2  -3   38.77    2.70
 -11  -2  -3   38.97    2.55
  11   2  -3   38.18    2.66
 -11  -2  -3   38.05    2.55
 -11   2  -3   27.39    2.16
 -11   2  -3   30.12    2.46
  11   2   3   28.07    2.67
  11  -2  -3   26.98    2.40
 -11   2  -3   27.26    2.17
  12  -2   3   14.59    1.85
 -12  -2  -3   15.03    1.41
 -12  -2  -3   14.19    1.75
 -12  -2  -3   12.85    1.35
  12   2  -3   13.18    1.75
  12  -2  -3    9.38    1.50
 -12   2  -3   10.59    1.50
  12   2   3   12.20    1.87
  13   2  -3   12.53    1.81
  13  -2   3   12.41    1.92
 -13  -2  -3   13.89    1.26
 -13  -2  -3   12.48    1.23
  13   2   3   18.59    2.25
  13  -2  -3   15.18    1.86
  14  -2   3    7.93    1.73
  14   2  -3    6.44    1.49
  14   2   3    4.24    1.57
  14  -2  -3    3.09    1.24
  15  -2   3    4.21    1.66
  15   2  -3    5.13    1.55
  15  -2  -3    5.75    1.53
  15   2   3    6.79    1.80
  16   2  -3    5.01    1.72
  16  -2   3    5.37    1.72
  16   2   3    6.90    1.94
  16  -2  -3    6.93    1.70
  17   2  -3    5.38    1.86
  17  -2   3    7.27    2.07
  17   2   3    4.07    1.87
  17  -2  -3    4.69    1.65
   0  -3  -3  595.25   31.03
   0   3  -3  560.95   30.34
   0  -3   3  566.61   31.08
   0  -3  -3  589.11   31.04
   0  -3   3  564.63   35.45
   0   3   3  582.46   31.02
  -1   3   3  144.32    7.79
   1  -3   3  138.74    7.75
  -1   3   3  149.71    7.80
   1  -3   3  134.45    9.03
   1   3  -3  145.66    9.02
  -1  -3  -3  141.76    7.92
   1   3  -3  143.80    7.92
   1  -3   3  142.28    7.96
  -1  -3  -3  140.38    7.93
  -1   3  -3  123.51    9.02
   1   3   3  151.77    7.94
   1  -3  -3  149.71    7.82
  -1  -3   3  148.23    7.92
   1  -3  -3  150.59    7.84
  -1  -3   3  152.60    9.00
  -1   3  -3  144.66    7.76
  -1   3  -3  151.32    7.97
   2  -3   3   23.10    1.37
  -2  -3  -3   21.43    1.32
   2  -3   3   21.71    1.47
   2  -3   3   22.64    1.29
  -2   3   3   22.86    1.09
   2   3  -3   21.56    1.40
   2  -3  -3   16.62    1.10
   2   3   3   15.28    1.26
  -2  -3   3   16.92    1.32
  -2   3  -3   16.74    1.24
  -2   3  -3   17.83    1.29
  -2   3  -3   16.82    1.41
  -3   3   3    4.09    0.35
  -3  -3  -3    4.15    0.59
   3  -3   3    4.80    0.63
   3   3  -3    4.41    0.52
   3  -3   3    5.47    0.67
   3   3  -3    4.86    0.56
  -3   3  -3    3.87    0.56
   3   3   3    4.89    0.65
  -3  -3   3    3.95    0.50
   3  -3  -3    3.97    0.35
  -3  -3   3    3.97    0.44
  -3   3  -3    4.45    0.59
   3  -3  -3    4.35    0.36
  -3   3  -3    4.28    0.59
   4  -3   3  120.64    6.21
   4   3  -3  123.92    6.89
   4  -3   3  127.35    7.02
  -4   3   3  122.21    5.80
   4  -3  -3  101.38    5.78
   4  -3  -3  104.95    5.93
  -4  -3   3  100.53    6.03
   4  -3  -3  101.40    5.92
  -4  -3   3  104.80    6.72
  -4   3  -3  103.11    6.90
  -4   3  -3  102.24    6.00
   4   3   3  100.47    6.16
  -4   3  -3  104.24    6.11
  -4  -3   3  102.31    6.73
   5  -3   3   31.57    1.83
  -5   3  -3   23.48    1.81
  -5   3  -3   24.75    1.72
   5   3   3   23.98    1.77
  -5   3  -3   21.13    1.66
   5  -3  -3   23.94    1.50
   5  -3  -3   22.48    1.46
  -5  -3   3   24.13    1.63
   5  -3  -3   24.91    1.53
   6  -3   3   50.79    3.31
   6  -3   3   50.96    3.70
   6   3  -3   48.73    3.57
  -6  -3  -3   48.36    3.74
  -6  -3  -3   49.35    3.35
   6   3  -3   52.61    3.27
  -6   3  -3   57.15    3.61
   6  -3  -3   55.54    3.03
  -6  -3   3   53.56    3.19
  -6   3  -3   54.33    3.29
   6   3   3   55.04    3.41
  -6   3  -3   52.59    3.25
   6  -3  -3   55.84    3.10
   6  -3  -3   55.05    3.13
   7  -3   3   84.39    5.54
   7   3  -3   87.07    5.42
   7   3  -3   87.38    4.91
  -7  -3  -3   85.62    5.56
   7  -3   3   84.37    4.96
  -7  -3  -3   86.81    5.01
   7  -3  -3   77.65    4.55
   7   3   3   78.18    4.97
  -7   3  -3   81.87    5.34
   7  -3  -3   78.02    4.68
   7  -3  -3   77.15    4.70
  -7   3  -3   77.28    4.78
  -7  -3   3   78.44    4.75
   7  -3  -3   80.67    5.18
  -7   3  -3   82.29    4.86
  -8  -3  -3   76.42    5.10
  -8  -3  -3   81.47    4.70
   8  -3   3   75.02    4.60
   8  -3   3   75.79    5.12
   8   3  -3   75.96    4.56
   8   3  -3   80.46    5.03
  -8  -3  -3   77.53    5.07
  -8   3  -3   71.54    4.47
   8   3   3   72.18    4.63
  -8   3  -3   68.16    4.46
   8  -3  -3   70.15    4.37
   8  -3  -3   71.41    4.78
  -8  -3   3   69.33    4.37
  -8   3  -3   69.04    4.84
  -9  -3  -3   84.25    5.96
  -9  -3  -3   89.70    5.97
   9  -3   3   87.61    6.09
   9  -3   3   88.71    5.46
  -9  -3  -3   91.88    5.52
   9   3  -3   87.92    5.39
  -9  -3   3   91.32    5.23
   9   3   3   86.79    5.52
  -9   3  -3   88.93    5.32
   9  -3  -3   87.59    5.25
  -9   3  -3   88.28    5.34
  -9   3  -3   88.63    5.74
 -10  -3  -3   70.69    4.47
  10  -3   3   67.72    4.93
 -10  -3  -3   68.78    4.71
  10   3  -3   71.51    4.42
 -10  -3  -3   67.40    4.70
  10  -3   3   68.84    4.45
  10   3   3   64.70    4.50
 -10   3  -3   65.05    4.39
 -10   3  -3   66.42    4.41
 -10   3  -3   69.53    4.36
 -10  -3   3   65.71    4.12
  10  -3  -3   64.83    4.22
 -10   3  -3   68.40    4.26
 -11  -3  -3   31.79    2.63
  11  -3   3   29.42    2.92
  11  -3   3   29.23    2.74
 -11  -3  -3   31.39    2.69
  11   3  -3   34.57    2.77
 -11  -3  -3   32.65    2.65
 -11   3  -3   37.74    2.60
 -11   3  -3   36.16    2.69
  11  -3  -3   37.21    2.62
  11   3   3   38.72    2.96
 -12  -3  -3   12.42    1.38
 -12  -3  -3   11.67    1.69
  12   3  -3   12.82    1.73
  12  -3   3   11.85    1.74
 -12  -3  -3   10.66    1.32
  12  -3  -3   10.86    1.53
  12   3   3   10.49    1.76
  13  -3   3   55.84    4.22
  13   3  -3   59.64    4.17
 -13  -3  -3   58.79    3.94
 -13  -3  -3   59.48    3.94
  13   3   3   51.60    4.28
  13  -3  -3   53.58    3.96
  14   3  -3   18.09    2.28
  14  -3   3   17.05    2.30
  14   3   3   19.02    2.53
  14  -3  -3   17.23    2.14
  15   3  -3   24.94    2.83
  15  -3   3   27.10    2.96
  15   3   3   21.44    2.81
  15  -3  -3   23.36    2.59
  16  -3   3   13.88    2.46
  16   3  -3   15.89    2.43
  16  -3  -3   17.16    2.31
  16   3   3   20.04    2.82
  17   3  -3   17.25    2.71
  17  -3   3   18.62    2.85
  17   3   3   22.55    3.08
  17  -3  -3   22.68    2.77
   0   4  -3    0.55    0.29
   0   4   3    0.49    0.23
   0  -4  -3    0.60    0.26
   0  -4   3    0.44    0.25
   0  -4   3    0.68    0.30
   0  -4  -3    0.48    0.25
   1  -4   3  194.16   11.19
   1  -4   3  192.07    9.85
   1   4  -3  187.43   11.17
   1  -4   3  199.39    9.62
  -1  -4  -3  194.89    9.80
  -1   4  -3  171.05   11.17
   1  -4  -3  170.52    9.71
  -1  -4   3  164.33    9.78
  -1   4  -3  167.13    9.57
  -1  -4   3  171.97   11.13
   1  -4  -3  170.58    9.70
   1   4   3  161.89    9.78
   2  -4   3  136.90    7.74
  -2   4   3  139.04    7.51
  -2   4   3  145.30    7.51
  -2  -4  -3  135.52    7.72
  -2   4   3  143.91    7.40
   2   4  -3  136.25    8.76
   2  -4   3  143.34    8.80
  -2   4  -3  138.19    8.78
   2  -4  -3  139.46    7.57
  -2   4  -3  128.97    7.53
   2   4   3  140.19    7.75
  -2  -4   3  138.89    7.70
  -2  -4   3  141.94    8.73
  -3   4  -3   34.90    2.18
  -3  -4   3   35.24    2.33
   3   4   3   35.98    2.23
   3  -4  -3   33.53    1.99
  -3   4  -3   34.15    2.41
  -3   4  -3   35.88    2.14
  -3  -4   3   32.79    2.12
  -4  -4  -3   76.65    4.70
   4  -4   3   81.97    4.72
  -4   4   3   82.83    4.37
   4   4  -3   80.41    5.24
   4  -4   3   84.69    5.31
   4  -4  -3   81.68    4.37
  -4   4  -3   78.83    4.59
   4  -4  -3   78.29    4.49
   4   4   3   78.48    4.73
  -4   4  -3   81.81    5.25
  -4  -4   3   79.87    4.63
  -4   4  -3   82.58    4.68
  -4  -4   3   80.72    5.14
  -5   4   3  141.17    7.84
   5  -4   3  140.01    8.28
   5   4  -3  135.33    9.27
  -5  -4  -3  138.81    8.28
   5  -4   3  146.87    9.36
  -5   4  -3  149.03    9.29
   5  -4  -3  151.62    8.05
  -5  -4   3  146.68    9.17
  -5   4  -3  153.52    8.25
   5   4   3  152.20    8.35
   5  -4  -3  148.38    7.85
  -5  -4   3  149.74    9.14
   5  -4  -3  147.68    8.07
  -5   4  -3  147.01    8.09
  -5  -4   3  148.90    8.18
   6   4  -3   57.01    3.69
  -6   4   3   58.09    3.39
  -6  -4  -3   58.73    3.74
   6  -4   3   56.89    4.14
   6   4  -3   59.30    4.07
   6  -4   3   58.39    3.75
   6  -4  -3   60.19    3.40
   6   4   3   60.71    3.81
   6  -4  -3   62.20    3.50
  -6  -4   3   62.90    3.64
   6  -4  -3   62.30    3.53
  -6   4  -3   60.39    3.65
  -6  -4   3   63.41    3.84
  -6   4  -3   59.10    3.67
  -6  -4   3   61.67    3.85
  -6   4  -3   60.99    4.03
  -7  -4  -3   39.77    2.90
  -7  -4  -3   35.55    2.55
   7  -4   3   36.14    2.77
   7   4  -3   40.38    2.73
   7  -4   3   40.01    2.60
   7   4  -3   37.48    2.55
  -7  -4  -3   39.31    2.83
  -7   4   3   38.87    2.23
  -7   4  -3   36.97    2.50
  -7   4  -3   34.16    2.44
   7  -4  -3   35.04    2.41
  -7  -4   3   36.49    2.40
   7  -4  -3   33.71    2.18
   7  -4  -3   33.14    2.30
   7   4   3   35.11    2.61
  -7   4  -3   34.24    2.56
   7  -4  -3   35.16    2.28
  -8  -4  -3   46.60    3.52
   8   4  -3   45.65    3.78
   8  -4   3   47.75    3.87
  -8  -4  -3   47.78    3.84
   8  -4   3   48.68    3.53
   8   4  -3   47.35    3.49
  -8  -4  -3   45.81    3.88
  -8   4  -3   61.34    3.68
   8   4   3   60.12    3.68
  -8   4  -3   63.92    3.52
   8  -4  -3   56.07    3.36
   8  -4  -3   62.33    3.36
  -8  -4   3   65.96    3.48
  -8   4  -3   60.75    3.55
   9  -4   3   38.87    2.93
  -9  -4  -3   34.19    2.83
   9  -4   3   34.40    2.68
  -9  -4  -3   37.64    2.77
  -9  -4  -3   37.47    2.83
   9   4  -3   35.32    2.69
  -9   4  -3   35.48    2.50
  -9   4  -3   34.62    2.49
   9   4   3   34.29    2.76
   9  -4  -3   35.08    2.47
  -9  -4   3   34.90    2.47
  -9   4  -3   34.29    2.55
  10  -4   3   21.96    2.12
  10  -4   3   22.62    2.32
  10   4  -3   18.32    2.08
 -10  -4  -3   23.93    2.15
 -10  -4  -3   23.44    2.18
 -10  -4  -3   23.14    2.09
  10   4   3   22.09    2.25
 -10   4  -3   23.06    1.97
 -10   4  -3   24.81    1.69
  10  -4  -3   23.98    1.94
 -10   4  -3   24.53    2.15
 -10  -4   3   25.52    1.93
 -10   4  -3   24.84    1.70
 -11  -4  -3   29.91    2.56
  11  -4   3   30.81    2.66
  11  -4   3   30.32    2.82
  11   4  -3   31.32    2.63
 -11  -4  -3   30.74    2.58
 -11  -4  -3   29.12    2.67
 -11   4  -3   32.99    2.63
  11  -4  -3   33.54    2.49
 -11   4  -3   32.16    2.43
  11   4   3   34.73    2.84
  12   4  -3   33.32    2.86
 -12  -4  -3   32.37    2.63
  12  -4   3   33.42    2.87
 -12  -4  -3   32.24    2.83
 -12  -4  -3   31.75    2.62
  12  -4  -3   35.42    2.65
  12   4   3   33.85    2.99
 -12   4  -3   28.75    2.61
 -13  -4  -3   24.23    2.12
 -13  -4  -3   25.55    2.14
 -13  -4  -3   24.83    2.48
  13  -4   3   24.15    2.60
  13   4  -3   24.67    2.54
  13  -4  -3   26.50    2.37
  13   4   3   28.71    2.82
  14  -4   3   51.73    3.95
 -14  -4  -3   49.60    3.32
  14   4  -3   51.58    3.90
  14   4   3   44.53    3.96
  14  -4  -3   42.55    3.57
  15  -4   3   29.19    3.25
  15   4  -3   28.50    3.02
  15   4   3   35.63    3.45
  15  -4  -3   28.93    2.89
  16   4  -3   22.41    2.94
  16  -4   3   24.14    3.02
  16  -4  -3   29.06    2.85
  16   4   3   25.68    3.19
  17   4  -3   15.24    2.48
  17  -4   3   13.09    2.45
  17   4   3   12.44    2.52
  17  -4  -3   12.77    2.16
   0  -5  -3  126.13    7.00
   0   5  -3  131.63    6.89
   0  -5   3  128.27    7.99
   0  -5   3  123.18    7.04
   0   5   3  122.68    6.97
   0  -5  -3  125.08    6.97
  -1  -5  -3  185.68    9.84
   1  -5   3  186.57    9.88
  -1   5   3  179.25    9.74
   1  -5   3  185.94   11.23
   1  -5  -3  173.82    9.75
  -1  -5   3  183.10   11.20
  -1  -5   3  172.81    9.85
  -1   5  -3  172.24   11.21
  -1   5  -3  178.27    9.63
   1   5   3  169.41    9.83
   2  -5   3  217.40   13.08
   2   5  -3  208.04   13.06
  -2  -5  -3  204.28   11.48
   2  -5   3  219.56   11.53
  -2  -5   3  198.64   11.46
  -2  -5   3  207.89   13.02
  -2   5  -3  207.10   13.06
   2  -5  -3  209.74   11.34
  -2   5  -3  205.04   11.22
   2   5   3  209.02   11.50
   3  -5   3  342.75   18.43
   3   5  -3  347.87   20.95
  -3   5   3  344.84   18.14
  -3   5   3  347.17   17.79
  -3  -5  -3  336.56   18.41
   3  -5   3  348.42   20.96
  -3   5  -3  327.98   17.96
   3  -5  -3  338.40   18.23
  -3   5  -3  335.58   20.92
   3   5   3  328.93   18.43
  -3  -5   3  324.42   18.36
  -3  -5   3  321.77   20.87
  -4   5   3  177.06   10.41
   4   5  -3  174.59   12.16
  -4  -5  -3  176.54   10.75
   4  -5   3  179.01   10.76
  -4   5   3  175.71   10.28
   4  -5   3  180.18   12.18
   4  -5  -3  204.84   10.58
  -4   5  -3  205.32   12.17
  -4   5  -3  208.64   10.77
   4  -5  -3  210.17   10.31
  -4  -5   3  207.26   12.11
   4   5   3  199.69   10.82
  -4  -5   3  206.14   10.74
  -4   5  -3  208.11   10.54
  -5   5   3   97.31    5.58
   5  -5   3   99.53    6.70
   5   5  -3   95.64    6.67
   5  -5   3   95.57    5.97
  -5  -5  -3   95.54    5.96
   5   5   3  107.09    6.05
  -5  -5   3  105.32    5.91
   5  -5  -3  111.17    5.76
  -5   5  -3  105.74    6.63
  -5   5  -3  103.18    5.84
  -5  -5   3  107.18    6.56
  -5   5  -3  104.00    5.93
   5  -5  -3  105.78    5.59
   5  -5  -3  105.97    5.77
  -6  -5  -3  271.62   17.38
   6  -5   3  265.32   17.29
  -6   5   3  270.86   14.64
  -6  -5  -3  272.60   15.29
   6  -5   3  271.62   15.28
   6   5  -3  271.82   15.25
   6   5  -3  261.90   17.26
  -6   5  -3  271.22   17.17
  -6   5  -3  280.75   15.20
   6  -5  -3  278.47   15.02
  -6  -5   3  278.72   17.08
  -6   5  -3  281.07   14.90
  -6  -5   3  281.12   15.18
   6  -5  -3  280.71   16.95
   6  -5  -3  285.49   14.64
   6   5   3  278.00   15.34
  -6  -5   3  277.02   17.12
   6  -5  -3  277.43   15.05
  -7  -5  -3   53.50    4.03
   7  -5   3   57.66    4.03
   7  -5   3   59.47    3.69
   7   5  -3   53.86    3.62
  -7   5   3   52.77    3.25
   7   5  -3   55.71    3.98
  -7  -5  -3   54.55    3.66
   7  -5  -3   56.30    3.67
  -7  -5   3   60.31    3.70
   7  -5  -3   56.80    3.38
  -7  -5   3   58.68    3.55
   7  -5  -3   58.16    3.27
  -7   5  -3   54.73    3.53
  -7   5  -3   58.62    3.58
  -7  -5   3   57.31    3.71
   7  -5  -3   58.06    3.44
   7   5   3   56.50    3.74
  -7   5  -3   58.38    3.82
   8   5  -3  110.54    6.74
  -8  -5  -3  114.57    6.79
   8  -5   3  116.59    6.78
   8   5  -3  112.47    7.51
   8  -5   3  110.15    7.52
  -8   5   3  110.27    6.27
  -8  -5  -3  113.58    7.63
  -8  -5  -3  111.96    7.53
  -8   5  -3  114.08    6.56
   8  -5  -3  116.86    6.53
  -8  -5   3  113.09    7.05
  -8   5  -3  116.80    6.62
  -8  -5   3  113.59    6.61
  -8   5  -3  114.22    7.25
   8   5   3  113.22    6.81
   9  -5   3   15.27    1.73
   9   5  -3   14.04    1.67
  -9  -5  -3   15.04    1.71
   9  -5   3   13.85    1.66
  -9  -5  -3   14.34    1.60
  -9  -5  -3   16.54    1.83
 -10  -5  -3   47.68    3.52
  10  -5   3   47.15    3.65
  10  -5   3   48.27    3.37
  10   5  -3   47.40    3.39
 -10  -5  -3   48.40    3.43
 -10  -5  -3   45.79    3.55
 -10   5  -3   46.25    3.23
 -10  -5   3   44.21    3.12
  10   5   3   43.37    3.43
 -10   5  -3   46.96    3.14
  10  -5  -3   41.92    3.08
  11  -5   3   19.83    2.11
  11  -5   3   17.63    2.05
 -11  -5  -3   18.55    1.90
 -11  -5  -3   22.01    2.12
  11   5  -3   22.50    2.13
 -11  -5  -3   20.08    1.90
  11   5   3   15.35    2.03
  11  -5  -3   15.21    1.71
 -11   5  -3   16.69    1.79
 -11   5  -3   14.61    1.66
  12  -5   3    8.67    1.60
 -12  -5  -3    9.04    1.60
 -12  -5  -3   10.11    1.33
  12   5  -3   10.14    1.66
 -12  -5  -3    9.73    1.30
  12  -5  -3    7.25    1.32
 -12   5  -3    8.85    1.45
  12   5   3    7.35    1.63
  13  -5   3   25.01    2.64
 -13  -5  -3   25.08    2.22
 -13  -5  -3   25.98    2.24
  13   5  -3   24.30    2.59
 -13  -5  -3   23.71    2.59
 -13   5  -3   26.96    2.53
  13   5   3   26.22    2.79
  13  -5  -3   26.09    2.40
  14   5  -3    8.04    1.81
 -14  -5  -3    9.17    1.13
  14  -5   3    9.45    1.86
  14   5   3    8.74    1.91
  14  -5  -3   13.28    1.81
  15   5  -3    7.05    1.77
  15  -5   3   10.33    2.05
  15   5   3    6.18    1.89
  15  -5  -3    5.82    1.51
  16  -5   3    3.30    1.66
  16   5  -3    3.62    1.62
  16   5   3    1.39    1.65
  16  -5  -3   -1.27    1.10
  17  -5   3    1.34    1.66
  17   5  -3    1.58    1.65
  17   5   3    2.45    1.91
  17  -5  -3    0.89    1.48
   0  -6  -3  118.81    6.49
   0  -6   3  111.95    7.42
   0   6  -3  118.03    7.44
   0   6   3  116.32    6.48
   0  -6   3  115.37    6.55
   1  -6   3  163.84   11.16
   1  -6   3  161.22    9.82
  -1  -6  -3  181.67    9.81
  -1   6   3  162.84    9.71
  -1  -6   3  178.79   11.17
  -1   6  -3  185.57   11.20
   1  -6  -3  182.50    9.74
   1   6   3  194.19    9.85
  -1   6  -3  187.45    9.63
  -1  -6   3  178.35    9.84
  -2  -6  -3   42.50    2.43
   2  -6   3   45.84    2.50
   2  -6   3   43.26    2.73
   2   6  -3   42.84    2.74
   2   6   3   33.55    2.40
  -2   6  -3   34.11    2.65
  -2   6  -3   35.58    2.33
   2  -6  -3   35.40    2.27
  -2  -6   3   37.45    2.41
  -2  -6   3   34.45    2.63
   3  -6   3  249.99   13.10
   3  -6   3  248.47   14.85
  -3   6   3  251.10   12.59
   3   6  -3  253.12   14.88
  -3  -6  -3  254.73   13.09
   3   6   3  228.44   13.08
  -3   6  -3  228.79   14.80
   3  -6  -3  221.49   12.88
  -3  -6   3  221.71   13.02
  -3   6  -3  220.31   12.72
  -3  -6   3  226.19   14.77
   4  -6   3  333.39   21.27
  -4   6   3  340.24   18.07
   4   6  -3  337.56   21.28
  -4  -6  -3  341.39   18.73
   4  -6   3  321.17   18.71
  -4  -6   3  341.07   21.20
  -4   6  -3  348.21   21.23
   4  -6  -3  345.00   18.52
  -4   6  -3  346.11   18.27
   4   6   3  349.18   18.78
  -4  -6   3  352.61   18.70
  -5  -6  -3  131.15    7.96
   5  -6   3  128.43    7.96
   5   6  -3  136.57    8.99
  -5  -6  -3  138.15    9.07
  -5   6   3  137.00    7.54
   5  -6   3  139.31    8.98
   5   6   3  143.04    8.04
   5  -6  -3  141.18    7.54
  -5  -6   3  143.63    7.93
  -5  -6   3  140.87    8.86
  -5   6  -3  141.33    8.89
   5  -6  -3  143.97    7.77
  -5   6  -3  143.98    7.79
   5  -6  -3  145.08    8.66
  -6   6   3   51.71    2.84
  -6  -6  -3   53.21    3.60
   6  -6   3   50.75    3.22
   6   6  -3   51.58    3.22
  -6  -6  -3   50.77    3.21
   6   6  -3   55.40    3.54
   6  -6   3   53.99    3.53
   6  -6  -3   47.96    2.92
  -6   6  -3   46.64    3.07
   6  -6  -3   50.02    2.82
  -6  -6   3   42.77    3.06
   6  -6  -3   46.35    2.95
   6  -6  -3   46.79    3.14
   6   6   3   43.32    3.18
  -6   6  -3   47.27    3.32
  -6  -6   3   44.06    3.28
   7  -6   3  117.30    7.90
   7   6  -3  120.82    7.92
   7   6  -3  125.41    7.10
   7  -6   3  126.08    7.11
  -7  -6  -3  125.68    7.98
  -7  -6  -3  122.42    7.11
  -7   6   3  125.93    6.61
   7  -6  -3  116.74    7.58
  -7   6  -3  115.28    6.93
   7  -6  -3  116.99    6.83
   7   6   3  114.10    7.10
   7  -6  -3  119.13    6.79
  -7  -6   3  125.51    7.71
  -7   6  -3  119.41    7.68
  -7   6  -3  113.71    6.84
  -7  -6   3  119.31    7.64
  -7  -6   3  120.94    6.97
  -8   6  -3   17.46    1.40
   8  -6  -3   16.97    1.48
   8   6   3   17.59    1.74
  -8  -6   3   18.36    1.58
  -8   6  -3   19.20    1.62
  -8  -6   3   17.33    1.37
  -8  -6   3   16.25    1.38
  -8   6  -3   18.28    1.68
   9   6  -3   76.79    5.03
  -9  -6  -3   74.73    5.59
  -9  -6  -3   76.69    5.51
   9  -6   3   74.22    4.99
  -9   6   3   80.61    4.57
  -9  -6  -3   81.78    5.10
   9  -6   3   78.90    5.56
  -9   6  -3   79.66    5.06
   9  -6  -3   79.61    4.80
  -9  -6   3   79.18    4.99
  -9  -6   3   80.53    4.87
  -9   6  -3   84.65    4.87
   9   6   3   81.37    5.12
  -9   6  -3   79.59    4.86
  10   6  -3   30.99    2.48
 -10  -6  -3   29.09    2.40
 -10  -6  -3   31.49    2.39
 -10  -6  -3   29.41    2.45
  10  -6   3   30.80    2.41
  10  -6   3   30.27    2.53
  10  -6  -3   19.44    1.99
 -10   6  -3   18.73    1.94
 -10  -6   3   20.19    2.03
  10   6   3   23.34    2.37
 -10   6  -3   17.82    2.05
 -11  -6  -3   17.70    1.90
 -11  -6  -3   18.11    1.82
  11   6  -3   20.16    2.15
  11  -6   3   17.14    2.00
 -11  -6  -3   18.96    2.10
  11  -6  -3   11.57    1.57
 -11   6  -3   12.66    1.75
  11   6   3   13.86    2.00
  12  -6   3   15.85    2.08
 -12  -6  -3   13.00    1.66
  12   6  -3   14.48    2.00
 -12  -6  -3   14.10    1.77
 -12  -6  -3   12.32    1.89
  12  -6  -3   19.14    1.88
  12   6   3   20.69    2.32
 -12   6  -3   22.24    2.10
  13   6  -3   25.18    2.64
  13  -6   3   25.93    2.65
 -13  -6  -3   25.67    2.28
 -13  -6  -3   24.53    2.55
 -13  -6  -3   21.80    2.22
 -13   6  -3   26.47    2.53
  13   6   3   27.41    2.83
  13  -6  -3   23.84    2.35
 -14  -6  -3   15.31    1.70
  14   6  -3   16.33    2.32
  14  -6   3   14.76    2.26
  14  -6  -3   19.87    2.17
  14   6   3   17.76    2.45
  15   6  -3   12.41    2.23
  15  -6   3   11.19    2.14
  15  -6  -3   12.23    1.90
  15   6   3   14.91    2.39
  16   6  -3   14.42    2.49
  16  -6   3   19.65    2.72
  16   6   3   19.27    2.83
  16  -6  -3   12.95    2.16
  17   6  -3    4.07    1.84
  17  -6   3    5.47    1.89
  17   6   3    4.19    2.04
  17  -6  -3    5.92    1.76
   0   7   3   76.54    4.40
   0  -7   3   77.96    4.48
   0  -7   3   75.80    5.03
   0   7  -3   76.92    5.05
   0  -7  -3   73.98    4.39
  -1   7   3   29.28    1.80
   1  -7   3   32.38    1.96
  -1  -7  -3   30.21    1.90
   1  -7   3   31.79    2.15
   1   7  -3   29.34    2.14
   1   7   3   26.14    1.87
  -1  -7   3   26.52    2.08
   1  -7  -3   26.00    1.81
  -1   7  -3   26.64    2.09
  -1  -7   3   25.25    1.91
  -1   7  -3   26.70    1.88
   2  -7   3   29.99    1.85
  -2  -7  -3   28.97    1.83
  -2   7   3   28.79    1.65
   2  -7   3   29.97    2.02
  -2  -7   3   24.04    1.77
  -2  -7   3   23.51    1.93
  -2   7  -3   23.00    1.71
   2   7   3   22.58    1.78
   2  -7  -3   22.48    1.64
  -2   7  -3   23.71    1.93
   3  -7   3   67.69    4.64
  -3   7   3   71.83    4.37
  -3  -7  -3   70.03    4.65
   3   7  -3   69.17    5.23
   3  -7   3   71.40    5.22
  -3   7  -3   84.42    4.58
   3   7   3   87.01    4.76
   3  -7  -3   85.11    5.06
  -3  -7   3   86.32    5.25
  -3  -7   3   84.37    4.69
  -3   7  -3   88.87    5.25
   3  -7  -3   84.86    4.53
  -4  -7  -3    3.10    0.70
   4   7  -3    2.18    0.56
   4  -7   3    3.83    0.73
  -4  -7  -3    2.75    0.66
  -4   7   3    2.79    0.45
   4  -7   3    2.40    0.56
   4  -7  -3    0.67    0.38
   4   7   3   -0.21    0.54
  -4  -7   3    0.18    0.50
  -4   7  -3    0.37    0.47
  -5  -7  -3   50.35    3.88
  -5  -7  -3   50.47    3.45
   5   7  -3   52.19    3.83
   5  -7   3   48.06    3.41
   5  -7   3   53.08    3.81
  -5   7   3   51.60    3.13
  -5   7  -3   60.95    3.41
  -5  -7   3   57.07    3.75
   5   7   3   55.35    3.52
   5  -7  -3   56.65    3.26
   5  -7  -3   58.38    3.55
  -5   7  -3   59.84    3.74
  -5  -7   3   55.85    3.44
  -6  -7  -3   73.46    4.85
   6   7  -3   71.96    4.84
   6   7  -3   73.70    5.38
  -6  -7  -3   71.39    5.41
   6  -7   3   72.92    5.34
  -6   7   3   72.43    4.44
   6  -7   3   70.07    4.80
  -6   7  -3   86.61    4.77
  -6   7  -3   84.51    5.23
   6  -7  -3   88.65    4.66
   6   7   3   79.96    4.91
  -6  -7   3   95.27    4.87
  -6  -7   3   79.51    5.24
   6  -7  -3   85.67    4.62
   6  -7  -3   84.91    5.09
  -7  -7  -3   39.23    3.12
   7  -7   3   40.86    3.06
  -7  -7  -3   39.88    2.89
   7   7  -3   42.50    3.12
   7   7  -3   37.10    2.85
  -7   7   3   39.49    2.47
   7  -7   3   42.78    2.90
  -7  -7   3   38.70    2.84
  -7   7  -3   40.84    2.81
  -7  -7   3   42.35    2.80
   7  -7  -3   38.54    2.59
   7   7   3   42.71    2.98
  -7   7  -3   39.21    2.78
   7  -7  -3   42.22    2.59
   8  -7   3   30.43    2.51
   8  -7   3   31.35    2.68
  -8  -7  -3   33.10    2.74
   8   7  -3   31.75    2.58
   8   7  -3   31.72    2.72
  -8  -7  -3   32.97    2.61
  -8   7   3   31.30    2.12
  -8   7  -3   34.27    2.34
  -8   7  -3   35.02    2.51
  -8  -7   3   34.30    2.48
  -8  -7   3   36.21    2.49
  -8  -7   3   36.08    2.43
   8  -7  -3   33.62    2.34
   8   7   3   29.81    2.63
  -9   7   3   48.93    2.85
  -9  -7  -3   49.65    3.56
  -9  -7  -3   48.22    3.70
   9   7  -3   50.69    3.39
   9  -7   3   51.22    3.36
  -9  -7  -3   50.03    3.40
   9  -7   3   50.49    3.59
  -9  -7   3   40.29    3.08
  -9   7  -3   42.04    3.11
   9  -7  -3   40.95    3.00
  -9  -7   3   41.58    3.09
  -9  -7   3   42.38    3.06
   9   7   3   42.50    3.36
 -10   7   3   52.18    3.15
 -10  -7  -3   55.81    3.74
 -10  -7  -3   55.96    4.03
  10   7  -3   54.47    3.76
  10  -7   3   50.83    3.66
  10  -7   3   51.28    3.92
 -10  -7  -3   52.92    3.87
 -10  -7   3   44.76    3.39
 -10   7  -3   45.44    3.42
  10   7   3   48.59    3.74
  10  -7  -3   44.23    3.31
  11  -7   3   50.26    3.61
 -11  -7  -3   43.94    3.71
  11   7  -3   48.21    3.63
 -11  -7  -3   48.54    3.61
 -11  -7  -3   53.25    3.73
 -11   7  -3   44.19    3.29
  11  -7  -3   42.32    3.25
  11   7   3   47.14    3.69
  12  -7   3   16.04    2.16
 -12  -7  -3   19.22    2.00
 -12  -7  -3   17.37    2.03
 -12  -7  -3   18.55    2.28
  12   7  -3   18.21    2.25
 -12   7  -3   19.74    1.98
  12   7   3   16.96    2.28
  12  -7  -3   19.10    2.01
  13   7  -3   33.78    3.19
 -13  -7  -3   33.50    3.17
 -13  -7  -3   34.49    2.91
 -13  -7  -3   33.82    2.92
  13  -7   3   33.27    3.14
  13   7   3   36.59    3.37
  13  -7  -3   35.90    2.90
 -13   7  -3   38.64    3.03
 -14  -7  -3   27.33    2.28
  14   7  -3   27.87    2.99
  14  -7   3   24.41    2.81
  14   7   3   20.50    2.84
  14  -7  -3   21.83    2.39
 -14   7  -3   21.65    2.55
  15   7  -3   23.63    2.98
  15  -7   3   27.55    3.09
  15  -7  -3   24.99    2.65
  15   7   3   27.98    3.31
  16   7  -3   10.66    2.31
  16  -7   3   14.12    2.39
  16   7   3   14.73    2.61
  16  -7  -3   17.87    2.31
  17   7  -3   37.79    4.06
  17  -7   3   39.97    3.79
  17   7   3   31.73    3.92
  17  -7  -3   34.97    3.38
   0  -8  -3  230.24   14.74
   0   8  -3  236.42   14.79
   0  -8   3  233.83   13.01
   0   8   3  233.28   12.93
   0  -8  -3  235.69   12.94
   0  -8   3  239.67   14.78
   1   8  -3  175.48   12.11
  -1   8   3  178.05   10.55
  -1  -8  -3  170.67   12.09
  -1  -8  -3  174.16   10.61
   1  -8   3  180.61   12.10
   1  -8   3  174.94   10.66
  -1   8  -3  202.78   12.15
   1   8   3  205.17   10.69
  -1  -8   3  207.33   10.73
  -1   8  -3  205.77   10.47
  -1  -8   3  196.55   12.13
   1  -8  -3  209.94   12.07
   1  -8  -3  210.14   10.62
   2  -8   3   28.45    2.06
  -2  -8  -3   28.54    2.04
  -2  -8  -3   30.58    2.33
   2  -8   3   26.76    2.26
  -2   8   3   30.20    1.91
  -2  -8   3   30.53    2.11
   2  -8  -3   30.12    1.94
  -2  -8   3   30.80    2.28
  -2   8  -3   30.35    2.26
   2  -8  -3   29.92    2.14
  -2   8  -3   31.49    2.03
   2   8   3   32.13    2.12
  -3   8   3  121.37    6.17
   3  -8   3  120.11    7.32
  -3  -8  -3  122.29    7.39
   3  -8   3  120.01    6.51
  -3  -8  -3  119.55    6.49
  -3  -8   3  108.45    7.26
   3  -8  -3  108.16    6.29
  -3  -8   3  107.00    6.46
   3   8   3  104.98    6.47
   3  -8  -3  108.63    7.09
  -3   8  -3  102.05    6.26
  -3   8  -3  101.57    7.21
   4   8  -3   40.99    2.99
  -4  -8  -3   40.54    3.01
   4  -8   3   44.49    2.97
   4  -8   3   45.53    2.74
  -4  -8  -3   40.62    2.70
  -4   8   3   41.41    2.41
  -4  -8   3   36.87    2.64
  -4   8  -3   37.91    2.83
  -4  -8   3   37.59    2.87
   4  -8  -3   40.44    2.48
   4   8   3   34.93    2.65
  -4   8  -3   38.62    2.57
   4  -8  -3   38.70    2.68
   5   8  -3  163.51   11.19
  -5   8   3  174.18    9.43
  -5  -8  -3  169.21   11.25
  -5  -8  -3  165.14    9.89
   5  -8   3  173.17   11.16
   5  -8   3  168.78    9.89
   5   8   3  186.16   10.00
  -5  -8   3  178.05   11.11
  -5   8  -3  179.69    9.67
  -5   8  -3  172.58   11.04
  -5  -8   3  172.43    9.87
   5  -8  -3  179.76    9.70
   5  -8  -3  183.60   10.93
   6   8  -3   50.17    3.64
   6  -8   3   50.44    3.58
  -6   8   3   49.23    2.93
   6   8  -3   46.82    3.31
  -6  -8  -3   47.36    3.63
   6  -8   3   49.57    3.29
  -6  -8  -3   48.85    3.32
  -6   8  -3   49.27    3.38
   6  -8  -3   46.72    3.02
  -6  -8   3   48.73    3.22
   6   8   3   52.42    3.39
   6  -8  -3   49.11    3.29
  -6  -8   3   49.34    3.46
  -6   8  -3   49.80    3.21
   7   8  -3   82.92    5.12
  -7  -8  -3   89.97    5.70
  -7  -8  -3   85.08    5.11
   7   8  -3   87.82    5.69
  -7   8   3   87.25    4.64
   7  -8   3   88.19    5.61
   7  -8   3   86.78    5.09
  -7   8  -3   76.65    5.28
  -7  -8   3   74.96    4.93
   7  -8  -3   74.98    4.78
  -7   8  -3   75.96    4.88
   7   8   3   74.04    5.08
  -7  -8   3   75.17    5.37
   8  -8   3   88.25    5.78
   8   8  -3   84.55    5.84
  -8   8   3   88.76    4.77
   8   8  -3   90.10    5.34
  -8  -8  -3   90.91    5.29
  -8  -8  -3   86.62    5.81
   8  -8   3   87.00    5.25
  -8  -8   3   78.51    5.09
   8  -8  -3   78.56    4.94
   8   8   3   78.62    5.25
  -8  -8   3   75.83    5.46
  -8   8  -3   77.36    4.99
  -8   8  -3   78.57    5.31
  -9  -8  -3   24.78    2.21
   9   8  -3   22.24    2.21
  -9   8   3   24.01    1.65
  -9  -8  -3   23.92    2.22
   9  -8   3   23.36    2.14
   9  -8   3   23.57    2.18
  -9  -8   3   19.58    1.91
  -9  -8   3   20.60    1.75
   9   8   3   18.28    2.05
  -9  -8   3   19.47    1.78
  -9   8  -3   20.14    1.87
   9  -8  -3   19.45    1.82
 -10   8   3   45.07    2.91
 -10  -8  -3   46.07    3.63
  10  -8   3   48.39    3.47
 -10  -8  -3   47.61    3.44
  10   8  -3   45.86    3.51
 -10  -8  -3   44.31    3.75
  10  -8   3   45.25    3.64
 -10  -8   3   45.14    3.25
 -10  -8   3   45.06    3.11
  10   8   3   48.68    3.62
  10  -8  -3   42.66    3.13
 -10   8  -3   49.11    3.32
 -10  -8   3   46.22    3.14
 -11  -8  -3   22.99    2.61
 -11  -8  -3   26.23    2.62
  11   8  -3   23.86    2.57
  11  -8   3   24.09    2.53
 -11  -8  -3   24.07    2.50
  11   8   3   35.83    2.90
 -11   8  -3   34.64    2.57
  11  -8  -3   34.27    2.43
 -12  -8  -3   30.31    2.98
 -12  -8  -3   30.83    2.90
  12   8  -3   30.34    3.03
 -12  -8  -3   30.56    2.99
  12  -8   3   28.09    2.92
 -12   8  -3   41.67    2.95
  12  -8  -3   40.42    2.86
  12   8   3   43.05    3.36
 -13  -8  -3    4.90    1.55
  13   8  -3    7.20    1.69
 -13  -8  -3    5.47    1.24
 -13  -8  -3    5.85    1.19
  13  -8   3    6.41    1.63
  13   8   3    5.56    1.69
 -13   8  -3    7.21    1.48
  13  -8  -3    7.67    1.41
  14  -8   3   18.32    2.56
 -14  -8  -3   20.35    2.14
  14   8  -3   20.59    2.69
  14   8   3   25.50    2.97
  14  -8  -3   25.09    2.40
  15   8  -3   15.80    2.47
  15  -8   3   17.71    2.58
  15  -8  -3   15.58    2.16
  15   8   3   17.43    2.68
  16  -8   3   14.55    2.41
  16   8  -3   15.21    2.62
  16  -8  -3   12.75    2.14
  16   8   3   12.88    2.57
  17  -8   3    4.82    1.92
  17   8  -3    8.04    2.16
  17   8   3    7.70    2.31
  17  -8  -3    9.20    1.78
   0  -9  -3  464.79   25.11
   0  -9   3  452.32   25.18
   0  -9   3  453.92   28.65
   0   9  -3  457.31   28.68
   0   9   3  468.32   25.11
   0  -9  -3  470.12   28.63
   1  -9   3  133.34    8.48
  -1  -9  -3  142.43    7.48
  -1   9   3  139.58    7.40
   1  -9   3  135.87    7.51
   1   9  -3  142.54    8.54
  -1  -9  -3  141.60    8.50
  -1   9  -3  125.06    7.31
   1   9   3  122.22    7.44
  -1  -9   3  126.35    7.50
   1  -9  -3  126.63    7.40
  -1   9  -3  125.46    8.44
   1  -9  -3  120.86    8.36
  -1  -9   3  121.37    8.44
  -2  -9  -3  341.89   20.01
   2  -9   3  348.02   20.04
   2   9  -3  343.58   22.82
  -2   9   3  351.77   19.88
  -2  -9  -3  347.10   22.82
   2  -9   3  356.23   22.80
  -2  -9   3  378.14   22.82
  -2   9  -3  380.70   19.60
   2   9   3  390.04   20.10
   2  -9  -3  387.61   22.71
  -2   9  -3  379.78   22.80
  -2  -9   3  377.66   20.09
   2  -9  -3  367.13   19.93
   3  -9   3   81.73    4.59
  -3  -9  -3   81.54    5.19
  -3   9   3   79.54    4.30
   3  -9   3   86.26    5.15
  -3  -9  -3   78.54    4.58
   3  -9  -3   68.83    4.37
   3   9   3   73.83    4.58
  -3   9  -3   71.15    5.01
  -3   9  -3   70.72    4.41
  -3  -9   3   67.18    4.51
  -3  -9   3   71.12    5.06
   3  -9  -3   73.39    4.92
  -4  -9  -3  140.92    7.92
   4  -9   3  147.00    7.93
  -4   9   3  139.98    7.52
   4   9  -3  138.66    8.94
  -4  -9  -3  140.00    8.98
   4  -9   3  134.96    8.87
   4  -9  -3  136.00    7.70
  -4  -9   3  130.18    7.86
   4   9   3  132.90    7.92
  -4   9  -3  128.95    7.65
   4  -9  -3  135.64    8.69
  -4  -9   3  141.24    8.88
  -4   9  -3  134.07    8.78
  -5  -9  -3   44.49    2.80
  -5   9   3   47.01    2.49
  -5  -9  -3   45.01    3.12
   5   9  -3   48.86    3.15
   5  -9   3   45.31    2.79
   5  -9   3   45.33    3.04
  -5  -9   3   34.81    2.89
  -5   9  -3   37.73    2.62
   5  -9  -3   36.74    2.73
   5   9   3   37.64    2.82
  -5   9  -3   31.00    2.76
  -5  -9   3   32.44    2.65
   5  -9  -3   35.43    2.52
   6   9  -3  134.45    7.43
  -6   9   3  134.46    6.89
   6   9  -3  132.23    8.28
   6  -9   3  131.22    8.18
  -6  -9  -3  135.12    7.34
   6  -9   3  127.24    7.29
  -6  -9  -3  139.62    8.33
  -6  -9   3  115.56    8.05
   6  -9  -3  117.29    7.91
   6  -9  -3  118.12    7.05
   6   9   3  108.84    7.29
  -6  -9   3  114.02    7.21
  -6   9  -3  116.32    7.93
  -6   9  -3  116.37    7.07
   7   9  -3   86.31    6.20
  -7  -9  -3   82.50    5.52
   7  -9   3   89.35    5.54
   7   9  -3   83.03    5.56
  -7   9   3   84.39    5.10
   7  -9   3   84.76    6.11
  -7  -9  -3   86.71    6.22
   7  -9  -3   95.55    5.34
  -7   9  -3  101.38    5.48
   7   9   3   91.40    5.68
  -7   9  -3   94.71    5.84
  -7  -9   3   96.89    6.04
  -7  -9   3   93.30    5.52
  -8   9   3    4.52    0.75
  -8  -9  -3    3.17    1.06
   8   9  -3    4.74    1.09
   8  -9   3    4.49    1.05
   8  -9   3    3.94    0.94
  -8  -9  -3    2.37    0.83
   8   9  -3    3.39    0.94
  -8   9  -3    2.53    0.47
   8  -9  -3    0.92    0.69
  -8  -9   3    1.78    0.87
   8   9   3    2.41    1.03
  -8  -9   3    2.32    0.67
  -8   9  -3    2.14    0.83
  -9  -9  -3   36.85    3.25
   9  -9   3   36.48    3.22
  -9   9   3   38.36    2.60
   9   9  -3   40.45    3.20
   9  -9   3   38.27    3.08
  -9  -9  -3   39.02    3.13
  -9  -9   3   42.76    2.96
  -9  -9   3   41.34    2.98
  -9  -9   3   42.39    3.07
   9   9   3   43.79    3.21
  -9   9  -3   41.02    2.96
   9  -9  -3   40.70    2.82
  10   9  -3   37.70    3.36
 -10  -9  -3   36.75    3.28
 -10  -9  -3   37.31    3.44
  10  -9   3   39.19    3.27
  10   9   3   44.68    3.42
  10  -9  -3   46.68    3.12
 -10  -9   3   45.78    3.10
 -10  -9   3   47.27    3.24
 -10   9  -3   46.89    3.15
 -10  -9   3   46.77    3.15
 -11  -9  -3   18.43    2.25
  11  -9   3   20.71    2.34
  11   9  -3   19.20    2.37
 -11  -9  -3   17.57    2.22
 -11  -9  -3   19.84    2.18
 -11  -9   3   18.44    1.49
 -11  -9   3   18.18    1.48
 -11   9  -3   18.62    2.09
  11   9   3   23.46    2.51
  11  -9  -3   19.76    1.95
  12  -9   3   18.86    2.36
  12   9  -3   19.09    2.44
 -12  -9  -3   16.76    2.15
 -12  -9  -3   18.73    2.28
 -12  -9  -3   19.46    2.45
  12  -9  -3   22.16    2.12
 -12   9  -3   23.81    2.14
  12   9   3   26.73    2.73
  13  -9   3    8.83    1.77
 -13  -9  -3    7.55    1.75
 -13  -9  -3    6.20    1.30
  13   9  -3    6.93    1.75
 -13  -9  -3    6.32    1.27
  13  -9  -3    4.96    1.30
  13   9   3    5.96    1.76
 -13   9  -3    5.62    1.46
 -14  -9  -3   17.18    2.01
  14  -9   3   18.64    2.48
  14   9  -3   18.49    2.61
  14  -9  -3   14.99    2.03
  14   9   3   14.79    2.50
  15  -9   3    2.61    1.57
  15   9  -3    4.95    1.81
  15  -9  -3    4.34    1.46
  15   9   3    6.53    2.02
  16  -9   3    6.67    1.89
  16   9  -3    5.94    1.96
  16  -9  -3    2.94    1.42
  16   9   3    5.61    2.13
   0 -10   3   48.78    3.17
   0 -10   3   46.41    3.49
   0 -10  -3   48.21    3.11
   0  10   3   50.17    3.10
   0  10  -3   52.18    3.55
   0 -10  -3   47.75    3.47
   1 -10   3  114.84    7.67
  -1 -10  -3  120.83    7.69
   1 -10   3  113.13    6.79
  -1 -10  -3  113.65    6.77
  -1  10   3  115.21    6.69
   1  10  -3  114.00    7.69
   1  10   3  112.22    6.76
  -1 -10   3  121.22    6.86
  -1  10  -3  115.46    6.65
  -1 -10   3  118.26    7.68
   1 -10  -3  120.22    6.73
  -1  10  -3  124.36    7.69
   1 -10  -3  119.04    7.61
  -2  10   3   15.27    1.32
   2 -10   3   13.63    1.55
  -2 -10  -3   15.22    1.60
   2 -10   3   14.73    1.45
   2  10  -3   14.82    1.60
  -2 -10  -3   14.74    1.44
   2 -10  -3   19.62    1.54
   2 -10  -3   19.44    1.44
  -2  10  -3   18.12    1.54
  -2 -10   3   19.05    1.66
  -2 -10   3   18.29    1.55
  -2  10  -3   20.45    1.63
   2  10   3   21.58    1.63
  -3 -10  -3   56.11    3.99
   3 -10   3   58.08    3.99
   3 -10   3   56.75    4.44
  -3  10   3   58.04    3.74
   3  10  -3   56.76    4.46
  -3 -10  -3   59.25    4.49
  -3 -10   3   69.67    4.08
   3  10   3   67.09    4.07
  -3 -10   3   73.28    4.54
   3 -10  -3   69.01    4.35
  -3  10  -3   71.98    4.46
   3 -10  -3   69.02    3.90
  -3  10  -3   72.61    3.97
   4 -10   3   18.11    1.74
   4 -10   3   16.74    1.60
  -4  10   3   16.94    1.44
  -4 -10  -3   17.85    1.80
  -4 -10  -3   17.61    1.74
  -4  10  -3   20.42    1.68
  -4 -10   3   21.00    1.82
  -4 -10   3   20.34    1.75
   4 -10  -3   19.08    1.53
  -4  10  -3   19.65    1.62
   4 -10  -3   21.92    1.63
   4  10   3   21.20    1.81
  -5 -10  -3  122.45    7.28
   5 -10   3  126.32    8.16
  -5  10   3  121.38    6.87
   5  10  -3  120.55    8.22
  -5 -10  -3  124.86    8.24
   5 -10   3  126.07    7.29
  -5 -10   3  124.33    7.28
   5 -10  -3  123.51    7.94
  -5  10  -3  125.63    7.99
  -5  10  -3  124.60    7.08
   5 -10  -3  123.38    7.06
  -5 -10   3  125.48    8.13
   5  10   3  118.39    7.31
   6  10  -3   26.02    2.31
   6 -10   3   23.03    2.24
   6 -10   3   22.74    2.15
  -6 -10  -3   23.89    2.36
  -6  10   3   24.81    1.85
   6  10  -3   22.95    2.32
  -6 -10  -3   22.28    2.20
   6  10   3   31.96    2.41
  -6 -10   3   30.26    2.27
   6 -10  -3   30.35    2.05
  -6  10  -3   31.93    2.24
  -6  10  -3   30.73    2.11
  -6 -10   3   31.25    2.32
   7  10  -3   17.34    1.82
  -7 -10  -3   19.03    1.86
  -7  10   3   18.93    1.39
  -7 -10  -3   17.18    1.83
   7 -10   3   17.30    1.75
   7 -10   3   17.15    1.72
   7  10  -3   20.08    1.93
  -7  10  -3   15.40    1.71
  -7  10  -3   12.65    1.27
   7 -10  -3   11.77    1.38
   7  10   3   10.73    1.61
  -7 -10   3   11.78    1.49
  -7 -10   3   11.83    1.57
  -8 -10  -3   43.80    3.61
   8 -10   3   38.90    3.23
   8 -10   3   43.34    3.53
  -8  10   3   42.34    2.88
  -8 -10  -3   43.60    3.36
   8  10  -3   41.84    3.33
  -8  10  -3   48.35    2.98
  -8  10  -3   49.83    3.28
  -8 -10   3   46.50    3.25
  -8 -10   3   48.81    3.39
   8 -10  -3   48.47    3.08
   8  10   3   48.12    3.43
   9 -10   3   15.25    1.96
  -9 -10  -3   18.06    2.09
   9 -10   3   17.27    1.99
  -9  10   3   16.81    1.52
  -9 -10  -3   18.71    2.13
   9  10  -3   15.76    2.03
  -9  10  -3   19.06    1.84
   9  10   3   20.02    2.26
  -9 -10   3   20.82    1.80
   9 -10  -3   20.61    1.78
  -9 -10   3   24.19    2.06
 -10 -10  -3   56.02    4.25
  10 -10   3   52.41    3.88
 -10 -10  -3   55.30    3.98
  10  10  -3   53.45    3.98
 -10 -10   3   52.81    3.79
 -10 -10   3   53.30    3.79
 -10 -10   3   53.44    3.87
  10 -10  -3   54.82    3.63
 -10  10  -3   53.46    3.69
  10  10   3   53.67    4.08
 -11 -10  -3   41.56    3.59
  11  10  -3   41.20    3.60
 -11 -10  -3   39.27    3.72
 -11 -10  -3   39.00    3.48
  11 -10   3   39.88    3.39
 -11  10  -3   47.32    3.35
 -11 -10   3   44.25    3.07
  11 -10  -3   43.10    3.15
 -11 -10   3   45.42    3.13
  11  10   3   51.86    3.80
  12  10  -3   49.27    4.04
  12 -10   3   53.25    3.95
 -12 -10  -3   50.31    4.01
 -12 -10  -3   49.80    4.14
 -12 -10  -3   52.05    4.02
  12  10   3   47.59    4.05
  12 -10  -3   47.83    3.59
 -12  10  -3   48.55    3.66
  13  10  -3   15.56    2.40
 -13 -10  -3   17.61    2.11
 -13 -10  -3   17.51    2.35
 -13 -10  -3   14.23    1.99
  13 -10   3   17.42    2.33
  13  10   3   14.14    2.30
 -13  10  -3   16.91    2.15
  13 -10  -3   15.80    1.96
  14 -10   3   24.09    2.92
  14  10  -3   24.04    3.02
  14 -10  -3   28.39    2.70
  14  10   3   26.82    3.15
  15 -10   3   11.95    2.13
  15  10  -3   11.03    2.21
  15  10   3    7.50    2.11
  15 -10  -3    8.12    1.78
  16  10  -3   10.76    2.47
  16 -10   3   12.08    2.35
  16 -10  -3   10.42    1.88
  16  10   3   12.70    2.59
   0 -11  -3   40.83    3.05
   0  11  -3   41.78    3.09
   0 -11  -3   40.58    2.75
   0 -11   3   39.98    2.84
   0  11   3   41.47    2.73
   0 -11   3   40.16    3.07
   1  11  -3   24.58    2.14
  -1  11   3   25.68    1.86
  -1 -11  -3   25.32    1.96
  -1 -11  -3   25.71    2.12
   1 -11   3   23.23    1.98
   1 -11   3   21.96    2.05
   1 -11  -3   23.16    1.85
   1  11   3   23.52    1.90
   1 -11  -3   26.11    2.06
  -1  11  -3   23.45    1.89
  -1  11  -3   24.27    2.09
  -1 -11   3   27.40    2.14
  -1 -11   3   26.62    2.05
  -2 -11  -3   53.70    3.42
   2 -11   3   56.68    3.79
   2 -11   3   55.04    3.46
   2  11  -3   59.08    3.87
  -2  11   3   55.37    3.26
  -2 -11  -3   55.40    3.82
  -2 -11   3   47.07    3.73
  -2  11  -3   49.90    3.70
   2  11   3   48.02    3.38
   2 -11  -3   49.29    3.65
   2 -11  -3   47.18    3.27
  -2 -11   3   49.11    3.42
  -2  11  -3   51.53    3.31
   3 -11   3   28.10    2.15
  -3 -11  -3   26.26    2.10
  -3  11   3   26.49    1.91
   3 -11   3   26.64    2.25
  -3 -11  -3   27.65    2.33
   3  11  -3   26.96    2.33
   3 -11  -3   26.47    1.98
  -3  11  -3   28.06    2.20
   3  11   3   26.84    2.16
  -3 -11   3   25.73    2.17
   3 -11  -3   28.13    2.14
  -3 -11   3   25.53    2.24
  -3  11  -3   27.10    2.09
  -4 -11  -3   36.68    2.53
   4 -11   3   31.36    2.42
  -4  11   3   34.06    2.18
   4 -11   3   34.44    2.63
   4  11  -3   30.11    2.64
  -4 -11  -3   32.37    2.68
   4 -11  -3   31.35    2.43
   4  11   3   32.45    2.44
  -4  11  -3   30.65    2.46
   4 -11  -3   31.16    2.26
  -4 -11   3   32.15    2.62
  -4  11  -3   31.90    2.32
  -4 -11   3   30.53    2.45
  -5  11   3   26.79    1.90
  -5 -11  -3   31.52    2.50
  -5 -11  -3   28.35    2.29
   5 -11   3   26.62    2.22
   5 -11   3   29.92    2.38
   5 -11  -3   25.83    2.12
  -5  11  -3   25.33    2.11
   5  11   3   27.13    2.29
  -5 -11   3   25.61    2.30
   5 -11  -3   26.71    2.01
  -5 -11   3   27.25    2.24
  -5  11  -3   24.92    2.13
   6  11  -3    4.59    1.01
   6  11  -3    2.89    0.98
  -6 -11  -3    5.76    1.10
  -6  11   3    4.86    0.83
   6 -11   3    6.73    1.11
   6 -11   3    6.16    1.11
  -6 -11  -3    6.07    1.19
  -6 -11   3    3.82    0.88
  -6  11  -3    3.17    0.67
   6  11   3    3.73    1.10
   6 -11  -3    2.17    0.75
  -6  11  -3    3.60    1.03
  -6 -11   3    3.56    1.00
   7  11  -3   12.75    1.73
   7 -11   3   11.25    1.58
  -7  11   3   12.19    1.28
   7 -11   3    9.85    1.48
   7  11  -3   10.45    1.62
  -7 -11  -3   11.01    1.56
  -7 -11  -3    9.59    1.57
   7  11   3   19.09    2.00
  -7 -11   3   17.29    1.73
   7 -11  -3   17.11    1.50
  -7 -11   3   15.98    1.61
  -7  11  -3   18.39    1.63
   8  11  -3   19.84    2.27
   8 -11   3   19.80    2.11
  -8 -11  -3   18.18    2.18
   8 -11   3   21.45    2.10
  -8 -11  -3   19.17    2.18
  -8  11   3   21.32    1.70
   8 -11  -3   21.28    1.86
   8  11   3   20.97    2.15
  -8 -11   3   22.83    2.06
  -8  11  -3   22.73    1.98
  -8 -11   3   21.71    1.98
  -9 -11  -3   57.51    4.01
   9  11  -3   56.56    4.03
   9 -11   3   56.62    3.91
  -9 -11  -3   59.09    4.33
  -9  11   3   54.74    3.41
   9  11   3   54.19    4.00
  -9 -11   3   57.57    3.87
  -9 -11   3   50.66    3.93
  -9  11  -3   53.02    3.77
   9 -11  -3   49.35    3.58
  10  11  -3   25.07    2.63
 -10 -11  -3   24.92    2.57
 -10 -11  -3   26.11    2.47
  10 -11   3   23.58    2.42
 -10 -11   3   24.14    2.37
  10 -11  -3   25.58    2.18
  10  11   3   26.68    2.70
 -10 -11   3   23.71    2.18
 -10 -11   3   25.39    2.31
 -10  11  -3   24.82    2.35
  11 -11   3   41.43    3.40
  11  11  -3   45.02    3.65
 -11 -11  -3   37.82    3.43
 -11 -11  -3   39.52    3.56
 -11 -11  -3   38.97    3.72
 -11 -11   3   42.21    3.14
  11 -11  -3   40.94    3.09
 -11  11  -3   43.34    3.16
 -11 -11   3   42.36    3.10
  11  11   3   47.19    3.72
 -12 -11  -3   28.06    2.95
 -12 -11  -3   28.43    2.80
  12  11  -3   32.28    3.14
  12 -11   3   24.54    2.79
 -12 -11  -3   28.84    2.92
 -12  11  -3   27.00    2.58
 -12 -11   3   27.25    2.08
  12 -11  -3   29.09    2.51
  12  11   3   29.87    3.09
  13  11  -3   27.75    3.25
 -13 -11  -3   28.95    3.04
 -13 -11  -3   29.13    2.93
 -13 -11  -3   28.25    2.81
  13 -11   3   26.48    3.00
  13 -11  -3   27.67    2.64
  13  11   3   31.29    3.40
  14 -11   3   11.87    2.19
  14  11  -3   11.46    2.33
  14  11   3   16.62    2.58
  14 -11  -3   13.14    1.96
  15  11  -3   21.47    2.94
  15 -11   3   18.01    2.63
  15  11   3   19.27    2.82
  15 -11  -3   16.45    2.23
  16  11  -3    7.20    2.22
  16 -11   3    3.99    1.78
  16 -11  -3    8.29    1.71
  16  11   3    6.71    2.20
   0  12   3  104.24    6.27
   0  12  -3  105.25    7.13
   0 -12   3  112.00    6.39
   0 -12   3  106.08    7.14
   0 -12  -3  106.89    6.30
   0 -12  -3  105.73    7.11
  -1 -12  -3  167.04    9.83
  -1 -12  -3  164.53   11.14
   1  12  -3  166.09   11.15
   1 -12   3  160.54    9.84
  -1  12   3  164.54    9.73
   1 -12   3  160.78   11.11
  -1  12  -3  183.38    9.69
   1 -12  -3  185.89    9.83
  -1 -12   3  177.27    9.90
   1  12   3  179.39    9.85
  -1 -12   3  177.07   11.17
   1 -12  -3  179.99   11.12
  -1  12  -3  174.78   11.13
   2 -12   3   87.19    6.07
  -2  12   3   85.46    5.26
   2 -12   3   82.69    5.39
  -2 -12  -3   89.45    6.13
   2  12  -3   88.19    6.12
  -2 -12  -3   86.40    5.44
   2 -12  -3   90.02    6.01
   2  12   3   92.49    5.47
  -2 -12   3   92.50    6.12
  -2 -12   3   90.24    5.47
  -2  12  -3   90.75    5.32
  -2  12  -3   95.15    6.06
   2 -12  -3   90.12    5.33
   3  12  -3  164.34   10.78
  -3 -12  -3  168.68   10.80
  -3  12   3  171.49    9.29
   3 -12   3  176.62    9.54
  -3  12   3  179.21    9.17
  -3 -12  -3  173.37    9.54
   3 -12   3  174.32   10.74
  -3  12  -3  157.62    9.23
   3  12   3  159.96    9.52
   3 -12  -3  161.77   10.59
  -3 -12   3  154.14   10.68
  -3  12  -3  154.99   10.58
  -3 -12   3  156.33    9.50
   3 -12  -3  155.72    9.32
   4 -12   3   64.74    4.77
   4  12  -3   63.98    4.84
  -4 -12  -3   62.32    4.33
  -4 -12  -3   58.15    4.79
  -4  12   3   61.94    4.00
   4 -12   3   62.07    4.29
   4  12   3   71.35    4.44
  -4 -12   3   71.92    4.83
   4 -12  -3   73.77    4.68
  -4  12  -3   73.16    4.67
  -4  12  -3   72.08    4.23
  -4 -12   3   70.57    4.42
   4 -12  -3   68.56    4.17
  -5 -12  -3   36.63    3.10
   5 -12   3   32.05    2.73
   5 -12   3   35.40    3.00
  -5  12   3   36.32    2.49
  -5 -12  -3   32.07    2.81
   5  12  -3   31.79    3.02
  -5 -12   3   40.85    2.85
   5  12   3   39.08    2.88
  -5  12  -3   40.72    2.80
   5 -12  -3   39.80    2.64
  -5 -12   3   40.26    3.05
   5 -12  -3   43.78    2.93
  -5  12  -3   39.91    2.81
   6 -12   3   29.53    2.62
  -6 -12  -3   29.79    2.71
  -6 -12  -3   32.78    2.61
   6  12  -3   29.80    2.65
  -6  12   3   29.66    2.16
   6 -12   3   29.89    2.49
  -6 -12   3   30.32    2.46
   6 -12  -3   29.35    2.25
  -6  12  -3   29.59    2.34
  -6 -12   3   30.29    2.59
  -6  12  -3   30.01    2.28
   6  12   3   31.68    2.57
   7 -12   3   80.69    5.48
   7 -12   3   83.70    6.07
  -7  12   3   83.88    5.10
  -7 -12  -3   82.42    6.17
   7  12  -3   80.66    5.63
  -7 -12  -3   81.90    5.55
  -7 -12   3   92.70    6.06
  -7 -12   3   94.42    5.59
   7  12   3   91.38    5.67
  -7  12  -3   90.51    5.41
   7 -12  -3   87.63    5.29
  -7  12  -3   93.46    5.65
   8 -12   3   33.61    2.96
  -8  12   3   32.84    2.28
   8 -12   3   31.26    2.67
   8  12  -3   30.16    2.74
  -8 -12  -3   33.73    2.80
  -8 -12  -3   32.99    2.93
  -8 -12   3   31.88    2.67
   8 -12  -3   31.33    2.42
  -8  12  -3   29.34    2.47
  -8 -12   3   29.42    2.64
   8  12   3   30.44    2.82
   9  12  -3   51.84    3.72
  -9 -12  -3   52.05    3.80
  -9 -12  -3   45.14    3.41
   9 -12   3   43.24    3.36
   9 -12  -3   39.94    3.06
  -9  12  -3   41.73    3.24
   9  12   3   39.43    3.49
  -9 -12   3   42.41    3.30
  -9 -12   3   40.47    3.34
  10 -12   3   22.53    2.42
 -10 -12  -3   22.78    2.52
  10  12  -3   19.02    2.48
 -10 -12   3   24.12    2.40
  10 -12  -3   22.95    2.12
 -10 -12   3   21.81    2.10
 -10  12  -3   21.65    2.32
  10  12   3   21.89    2.60
  11 -12   3   30.43    2.78
  11  12  -3   30.88    2.91
 -11 -12  -3   34.41    2.98
  11 -12  -3   23.77    2.37
 -11 -12   3   27.63    2.36
 -11  12  -3   25.16    2.53
 -11 -12   3   26.18    2.41
  11  12   3   28.08    2.97
  12  12  -3    4.16    1.62
 -12 -12  -3    5.86    1.52
  12 -12   3    7.03    1.64
 -12 -12  -3    7.00    1.74
 -12  12  -3    4.71    1.40
  12  12   3    5.18    1.71
  12 -12  -3    4.06    1.21
  13 -12   3    9.42    1.91
 -13 -12  -3   11.68    2.16
  13  12  -3    9.27    2.11
 -13 -12  -3    8.64    1.73
  13  12   3   11.29    2.19
  13 -12  -3   10.43    1.71
  14 -12   3    3.03    1.50
  14  12  -3    1.00    1.64
  14 -12  -3    4.85    1.45
  14  12   3    3.81    1.69
  15 -12   3    0.88    1.50
  15  12  -3    1.43    1.77
  15 -12  -3    5.92    1.51
  15  12   3    4.52    1.89
   0  13  -3   99.74    6.74
   0  13   3   99.58    5.95
   0 -13   3  102.68    6.79
   0 -13  -3   98.41    5.98
   0 -13  -3  100.90    6.75
   0 -13   3   94.97    6.03
   1 -13   3   92.90    5.72
  -1 -13  -3   90.84    5.66
   1  13  -3   92.54    6.38
   1 -13   3   86.07    6.32
  -1  13   3   89.55    5.55
  -1 -13  -3   85.17    6.33
  -1 -13   3   95.84    5.74
   1 -13  -3   93.55    5.61
  -1  13  -3   98.43    5.61
  -1  13  -3   91.61    6.31
  -1 -13   3   97.49    6.41
   1 -13  -3  100.88    6.36
   1  13   3   94.93    5.66
  -2 -13  -3   83.78    4.96
   2 -13   3   82.88    5.53
   2  13  -3   81.78    5.57
   2 -13   3   85.16    4.98
  -2  13   3   88.37    4.83
  -2 -13  -3   83.14    5.58
  -2 -13   3   75.04    5.49
  -2 -13   3   71.40    4.92
  -2  13  -3   74.78    5.40
   2  13   3   78.45    4.94
  -2  13  -3   71.38    4.76
   2 -13  -3   74.86    5.39
   2 -13  -3   73.41    4.80
   3 -13   3   66.21    4.12
  -3  13   3   60.27    3.80
   3  13  -3   65.21    4.57
   3 -13   3   61.08    4.48
  -3 -13  -3   62.43    4.55
  -3  13   3   61.84    3.81
  -3 -13  -3   62.67    4.07
  -3  13  -3   60.73    4.34
   3  13   3   61.56    4.06
  -3 -13   3   58.31    4.46
  -3  13  -3   60.43    3.91
   3 -13  -3   59.73    4.33
  -3 -13   3   61.88    4.14
   3 -13  -3   59.95    3.90
  -4  13   3   80.25    4.66
   4 -13   3   80.10    4.97
  -4 -13  -3   79.96    5.60
  -4 -13  -3   85.02    5.07
  -4  13   3   78.79    4.66
   4  13  -3   81.17    5.62
   4 -13   3   80.43    5.52
  -4  13  -3   73.01    4.77
  -4 -13   3   78.36    5.02
   4 -13  -3   76.85    5.34
  -4  13  -3   74.94    5.29
  -4 -13   3   75.29    5.49
   4 -13  -3   77.37    4.80
   4  13   3   72.45    4.95
   5 -13   3   21.55    2.00
   5  13  -3   20.54    2.21
  -5 -13  -3   19.62    2.11
  -5  13   3   17.17    1.72
   5 -13   3   17.82    2.07
  -5 -13  -3   20.74    2.19
   5  13   3   24.12    2.13
   5 -13  -3   24.76    1.93
  -5 -13   3   23.30    2.18
  -5  13  -3   23.27    1.89
  -5 -13   3   23.68    2.09
  -5  13  -3   23.62    1.96
   6 -13   3   90.72    5.66
   6  13  -3   96.66    5.88
  -6 -13  -3   91.52    5.76
   6 -13   3   89.40    6.27
  -6 -13  -3   93.89    6.40
   6  13  -3   93.07    6.51
  -6  13   3   92.30    5.29
  -6  13  -3   85.08    5.46
  -6 -13   3   90.45    5.72
   6  13   3   82.90    5.70
  -6 -13   3   86.54    6.22
   6 -13  -3   85.82    5.44
  -6  13  -3   90.44    5.91
  -7 -13  -3   37.47    3.31
   7  13  -3   43.85    3.34
   7 -13   3   40.25    3.10
   7 -13   3   38.30    3.30
  -7  13   3   41.25    2.70
  -7 -13  -3   39.89    3.19
  -7  13  -3   35.06    2.88
   7  13   3   41.76    3.19
  -7 -13   3   40.15    3.12
   7 -13  -3   40.72    2.86
  -7 -13   3   37.65    3.19
   8 -13   3   71.77    4.93
  -8 -13  -3   75.25    5.05
   8  13  -3   71.47    5.06
  -8  13   3   71.42    4.49
  -8 -13   3   77.37    4.97
  -8 -13   3   73.03    5.27
  -8  13  -3   82.76    4.91
   8 -13  -3   73.45    4.68
   8  13   3   72.29    5.03
   9  13  -3   28.99    2.96
  -9 -13  -3   30.60    2.75
   9 -13   3   29.30    2.75
  -9 -13   3   29.94    2.70
   9  13   3   30.67    2.84
  -9 -13   3   31.69    2.70
   9 -13  -3   28.89    2.47
  -9  13  -3   34.00    2.64
  10  13  -3   25.14    2.84
 -10 -13  -3   26.24    2.67
  10 -13   3   27.16    2.57
  10 -13  -3   20.72    2.20
 -10 -13   3   21.01    2.21
  10  13   3   21.52    2.62
 -10 -13   3   26.30    2.52
 -10  13  -3   22.51    2.23
  11  13  -3   19.57    2.60
  11 -13   3   20.66    2.40
 -11 -13  -3   24.79    2.69
  11 -13  -3   17.39    2.01
 -11 -13   3   19.35    2.06
 -11 -13   3   17.12    1.93
 -11  13  -3   16.92    2.17
  11  13   3   16.27    2.43
  12  13  -3   15.18    2.39
 -12 -13  -3   13.05    2.16
  12 -13   3   12.26    2.01
  12 -13  -3   12.67    1.80
  12  13   3   12.72    2.27
  13  13  -3   12.38    2.32
 -13 -13  -3   14.61    2.33
  13 -13   3   14.79    2.31
  13 -13  -3   11.79    1.81
  13  13   3    9.83    2.21
  14 -13   3    9.12    2.07
  14  13  -3   11.14    2.40
  14  13   3   13.58    2.55
  14 -13  -3    9.97    1.83
  15  13  -3    9.44    2.30
  15 -13   3    8.20    2.00
  15 -13  -3    6.49    1.52
  15  13   3    7.88    2.31
   0 -14   3    8.17    1.29
   0 -14  -3    6.93    1.23
   0  14   3    8.98    1.25
   0 -14  -3    7.63    1.24
   0 -14   3    6.63    1.22
   0  14  -3    9.20    1.33
  -1 -14  -3    2.87    0.99
   1 -14   3    2.60    1.00
  -1 -14  -3    1.72    0.81
  -1  14   3    2.77    0.85
   1 -14   3    3.09    0.84
   1  14  -3    3.18    0.88
  -1 -14   3    2.53    1.01
  -1  14  -3    2.18    0.76
   1 -14  -3    2.75    0.90
   1 -14  -3    2.65    0.81
   1  14   3    2.04    0.84
  -1 -14   3    1.52    0.77
  -1  14  -3    2.23    0.88
  -2 -14  -3   25.63    2.23
   2 -14   3   24.56    2.21
  -2 -14  -3   25.95    2.45
   2  14  -3   23.91    2.40
  -2  14   3   29.18    2.12
   2 -14   3   26.56    2.40
   2 -14  -3   28.61    2.24
  -2  14  -3   25.35    2.15
   2 -14  -3   26.70    2.35
  -2  14  -3   24.77    2.28
  -2 -14   3   27.41    2.44
   2  14   3   27.66    2.28
  -2 -14   3   27.15    2.39
  -3 -14  -3    4.13    1.16
  -3 -14  -3    3.33    0.92
  -3  14   3    2.84    0.80
   3  14  -3    1.87    0.85
  -3  14   3    3.14    0.81
   3 -14   3    2.70    0.88
   3 -14   3    2.34    0.91
  -3 -14   3    6.22    1.21
   3 -14  -3    4.59    1.00
  -3 -14   3    4.73    1.03
  -3  14  -3    5.87    0.98
  -3  14  -3    6.04    1.10
   3  14   3    5.02    1.07
   3 -14  -3    4.74    0.96
  -4  14   3   12.46    1.33
   4 -14   3   11.43    1.57
   4 -14   3   15.79    1.76
   4  14  -3   13.86    1.75
  -4 -14  -3   14.24    1.75
  -4 -14  -3   14.01    1.80
  -4  14   3   13.62    1.41
  -4  14  -3   13.71    1.66
   4 -14  -3   12.12    1.50
   4  14   3   12.33    1.72
  -4  14  -3   12.32    1.42
  -4 -14   3   12.85    1.69
   4 -14  -3   11.56    1.44
  -4 -14   3   10.86    1.61
  -5 -14  -3   30.41    2.61
   5  14  -3   31.92    2.70
   5 -14   3   34.02    2.58
  -5  14   3   29.32    2.09
  -5 -14  -3   27.49    2.41
   5 -14   3   31.56    2.48
   5  14   3   20.05    2.40
  -5  14  -3   21.52    2.10
  -5  14  -3   24.66    2.18
   5 -14  -3   21.64    2.08
  -5 -14   3   23.36    2.43
  -5 -14   3   24.34    2.43
  -6  14   3   45.66    2.70
   6 -14   3   44.75    3.08
  -6 -14  -3   42.42    3.14
   6  14  -3   46.66    3.31
  -6  14  -3   35.23    2.71
  -6  14  -3   32.65    2.74
   6 -14  -3   32.45    2.72
  -6 -14   3   31.71    2.87
  -6 -14   3   32.59    3.06
   6  14   3   34.17    3.04
  -7  14   3   31.00    2.34
  -7 -14  -3   29.38    2.77
   7 -14   3   29.16    2.66
   7  14  -3   28.85    2.87
  -7  14  -3   32.47    2.66
  -7 -14   3   32.51    2.81
   7  14   3   33.46    2.81
  -7 -14   3   29.69    2.73
   7 -14  -3   30.33    2.42
  -8 -14  -3   19.71    2.37
   8 -14   3   21.13    2.42
   8  14  -3   23.46    2.70
   8  14   3   27.25    2.55
  -8 -14   3   25.56    2.40
   8 -14  -3   26.45    2.25
  -8 -14   3   26.47    2.43
  -8  14  -3   25.19    2.28
  -9 -14  -3   23.46    2.54
   9 -14   3   21.82    2.36
   9  14  -3   20.29    2.53
   9 -14  -3   19.59    1.97
  -9 -14   3   22.34    2.32
  -9  14  -3   14.10    1.96
   9  14   3   15.82    2.26
  -9 -14   3   17.54    2.06
  10  14  -3   15.21    2.33
 -10 -14  -3   18.72    2.41
  10 -14   3   18.17    2.28
 -10  14  -3   22.69    2.39
  10 -14  -3   18.59    2.04
  10  14   3   19.98    2.50
 -10 -14   3   18.44    2.07
 -10 -14   3   19.71    2.34
  11 -14   3   12.37    1.99
  11  14  -3   10.71    2.14
 -11 -14  -3   13.09    2.14
  11  14   3   12.39    2.11
  11 -14  -3   10.75    1.68
 -11 -14   3   10.72    1.67
 -11  14  -3   13.29    1.92
 -11 -14   3   13.20    1.65
 -12 -14  -3   26.34    3.07
  12 -14   3   29.01    2.91
  12  14  -3   24.15    3.14
  12  14   3   25.72    3.06
  12 -14  -3   24.19    2.48
  13  14  -3   10.15    2.26
  13 -14   3   11.58    2.17
 -13 -14  -3    9.31    2.13
  13  14   3   11.16    2.17
  13 -14  -3   12.96    1.89
  14  14  -3   23.95    3.23
  14 -14   3   25.46    3.04
  14 -14  -3   21.76    2.55
  14  14   3   21.70    3.16
  15 -14   3   16.00    2.54
  15  14  -3   11.77    2.56
  15  14   3    9.92    2.50
  15 -14  -3   13.91    2.06
   0 -15   3   54.85    4.11
   0  15  -3   53.15    3.65
   0 -15  -3   51.93    3.64
   0 -15  -3   48.93    4.06
   0  15  -3   54.02    4.07
   0  15   3   58.13    3.70
   0 -15   3   55.58    3.83
   1  15  -3   15.60    2.03
   1 -15   3   14.23    1.90
  -1  15   3   14.22    1.72
   1 -15   3   13.18    1.81
  -1 -15  -3   14.90    1.88
   1 -15  -3   21.07    2.06
  -1 -15   3   22.05    2.11
   1 -15  -3   24.02    2.01
  -1 -15   3   23.16    2.15
  -1  15  -3   22.76    2.03
  -1  15  -3   24.68    1.99
   1  15   3   22.99    1.96
   2  15  -3   47.86    4.01
   2 -15   3   52.61    4.01
  -2 -15  -3   51.79    3.71
  -2 -15  -3   46.48    4.00
  -2  15   3   53.16    3.47
   2 -15   3   51.48    3.69
  -2 -15   3   50.00    3.73
  -2 -15   3   55.85    4.08
  -2  15  -3   51.71    3.90
   2  15   3   53.26    3.67
  -2  15  -3   54.38    3.59
   2 -15  -3   54.36    4.00
   2 -15  -3   57.09    3.64
  -3  15   3   40.65    2.77
   3 -15   3   39.62    3.00
   3 -15   3   41.76    3.29
   3  15  -3   40.49    3.36
  -3  15   3   41.19    2.79
  -3 -15  -3   36.72    2.99
  -3 -15  -3   38.92    3.31
   3 -15  -3   40.02    2.94
   3 -15  -3   38.60    3.19
  -3  15  -3   40.73    3.10
  -3 -15   3   37.13    3.25
  -3  15  -3   40.05    2.91
  -3 -15   3   37.38    3.03
   3  15   3   39.71    3.08
  -4 -15  -3   47.19    3.51
   4  15  -3   49.51    3.86
   4 -15   3   45.71    3.43
  -4  15   3   47.46    3.15
  -4  15  -3   50.01    3.32
  -4  15  -3   41.29    3.41
  -4 -15   3   47.34    3.55
   4  15   3   45.85    3.50
  -4 -15   3   45.66    3.72
   4 -15  -3   46.47    3.62
   4 -15  -3   47.16    3.28
  -5  15   3   57.87    3.68
  -5 -15  -3   54.85    4.07
   5  15  -3   57.28    4.12
   5 -15   3   57.97    4.02
   5  15   3   62.46    4.17
  -5 -15   3   57.40    4.37
  -5  15  -3   56.36    4.02
   5 -15  -3   57.77    3.80
  -5 -15   3   51.05    3.96
  -5  15  -3   54.59    3.81
   6 -15   3   44.61    3.48
   6  15  -3   50.25    3.77
  -6 -15  -3   42.50    3.53
  -6  15   3   42.40    3.09
   6 -15  -3   45.70    3.25
  -6  15  -3   49.89    3.38
  -6 -15   3   47.55    3.58
   6  15   3   45.87    3.54
  -6 -15   3   48.54    3.78
   7  15  -3   16.07    2.30
   7 -15   3   17.52    2.11
  -7 -15  -3   19.17    2.32
  -7  15   3   16.42    1.79
  -7  15  -3   21.59    2.18
   7  15   3   19.64    2.38
   7 -15  -3   20.25    2.02
  -7 -15   3   19.29    2.19
  -7 -15   3   22.56    2.41
  -8 -15  -3   22.17    2.42
   8  15  -3   19.34    2.59
   8 -15   3   21.73    2.45
  -8 -15   3   23.70    2.44
   8  15   3   24.52    2.74
  -8 -15   3   26.81    2.61
   8 -15  -3   27.43    2.30
  -8  15  -3   26.64    2.47
   9 -15   3   12.15    1.85
  -9 -15  -3    8.80    1.77
   9  15  -3    9.90    2.01
   9 -15  -3    8.94    1.50
  -9 -15   3   11.93    1.86
  -9  15  -3   10.66    1.75
  -9 -15   3    8.34    1.46
   9  15   3    7.55    1.80
  10 -15   3   21.60    2.57
 -10 -15  -3   18.73    2.54
  10  15  -3   21.08    2.75
 -10  15  -3   21.98    2.29
  10 -15  -3   25.48    2.33
 -10 -15   3   23.70    2.64
  10  15   3   24.05    2.84
 -10 -15   3   20.90    2.32
  11  15  -3   18.69    2.81
  11 -15   3   19.38    2.50
 -11 -15  -3   21.61    2.68
  11  15   3   20.21    2.69
 -11 -15   3   20.32    2.25
  11 -15  -3   21.85    2.27
  12 -15   3   11.83    2.15
  12  15  -3   14.68    2.49
 -12 -15  -3   12.41    2.23
  12 -15  -3   12.72    1.85
  12  15   3   14.90    2.40
  13  15  -3   22.87    3.16
  13 -15   3   23.82    2.91
 -13 -15  -3   25.64    3.15
  13 -15  -3   23.08    2.57
  13  15   3   22.83    3.07
  14  15  -3    5.11    2.00
  14 -15   3    4.04    1.67
  14  15   3    3.41    1.77
  14 -15  -3    6.39    1.57
   0  16  -3   64.27    5.05
   0  16   3   71.96    4.58
   0 -16  -3   77.70    5.22
   0 -16  -3   68.48    4.63
   0 -16   3   73.14    4.75
   0  16  -3   65.40    4.52
  -1  16   3   90.67    5.44
  -1 -16  -3   95.32    5.63
   1  16  -3   97.64    6.26
   1 -16   3   93.08    5.67
  -1  16  -3   81.55    6.05
   1  16   3   81.80    5.48
   1 -16  -3   83.31    6.11
   1 -16  -3   83.62    5.48
  -1  16  -3   79.14    5.36
  -1 -16   3   84.21    5.56
  -2  16   3   68.89    4.06
  -2  16   3   63.33    4.05
   2  16  -3   61.42    4.68
   2 -16   3   68.10    4.34
  -2 -16  -3   67.30    4.32
  -2  16  -3   58.27    4.46
   2  16   3   55.27    4.14
  -2 -16   3   58.06    4.21
   2 -16  -3   56.19    4.10
  -2  16  -3   59.40    4.07
   2 -16  -3   60.47    4.57
   3 -16   3   94.46    5.81
  -3 -16  -3   93.16    5.83
   3  16  -3   94.87    6.58
  -3  16   3   93.38    5.54
   3 -16  -3   90.69    5.69
  -3  16  -3   87.97    6.23
  -3 -16   3   91.55    5.86
  -3  16  -3   84.48    5.58
   3 -16  -3   88.76    6.34
   3  16   3   91.58    5.84
  -4  16   3   67.30    4.17
  -4 -16  -3   64.90    4.44
   4 -16   3   69.31    4.50
  -4  16  -3   66.79    4.30
   4 -16  -3   66.46    4.32
   4  16   3   58.54    4.39
  -4 -16   3   61.54    4.45
  -4  16  -3   62.86    4.59
  -5 -16  -3   69.62    5.13
   5  16  -3   70.00    5.28
   5 -16   3   77.80    5.18
  -5  16   3   72.90    4.79
  -5  16  -3   88.65    5.10
  -5 -16   3   82.99    5.27
   5  16   3   76.57    5.28
   5 -16  -3   85.20    5.07
   6 -16   3   29.78    2.71
  -6 -16  -3   29.88    2.81
   6  16  -3   28.92    2.79
  -6  16   3   25.78    2.32
   6  16   3   27.67    2.67
  -6 -16   3   29.73    2.78
  -6  16  -3   29.69    2.52
   6 -16  -3   29.00    2.49
   7 -16   3   40.94    3.25
  -7 -16  -3   39.60    3.25
   7  16  -3   42.20    3.53
  -7  16  -3   40.47    3.15
   7  16   3   35.45    3.32
  -7 -16   3   36.09    3.26
   7 -16  -3   35.67    2.92
   8 -16   3    7.20    1.55
  -8 -16  -3    5.63    1.60
   8  16  -3    8.45    1.87
  -8  16  -3    6.53    1.53
  -8 -16   3    7.31    1.65
   8  16   3    6.12    1.58
   8 -16  -3    6.61    1.38
  -9 -16  -3   38.43    3.37
   9  16  -3   37.06    3.38
   9 -16   3   33.70    3.10
  -9 -16   3   34.57    3.20
   9  16   3   33.79    3.34
  -9  16  -3   32.73    2.90
   9 -16  -3   34.55    2.91
  10 -16   3    5.21    1.54
  10  16  -3    7.34    1.99
 -10 -16  -3    7.78    1.87
  10 -16  -3    9.49    1.62
 -10 -16   3   10.10    1.60
 -10 -16   3    8.38    1.80
 -10  16  -3    8.89    1.76
  10  16   3    7.94    1.98
  11  16  -3   11.25    2.35
 -11 -16  -3   13.99    2.30
  11 -16   3   13.96    2.18
  11 -16  -3   13.40    1.92
  11  16   3   13.93    2.41
 -11 -16   3   10.83    1.70
  12  16  -3    9.62    2.23
  12 -16   3   10.79    2.16
 -12 -16  -3   13.45    2.33
  12  16   3   13.65    2.48
  12 -16  -3   15.38    1.99
  13  16  -3    7.44    2.13
  13 -16   3    3.39    1.73
  13 -16  -3    6.45    1.58
  13  16   3    5.42    2.04
  14 -16   3    6.15    1.89
  14  16  -3    5.24    2.15
  14 -16  -3    5.19    1.49
  14  16   3    4.89    2.08
   0  17   3   44.04    3.34
   0 -17   3   44.48    3.54
   0 -17  -3   48.70    3.50
   0  17  -3   48.66    3.41
   0  17  -3   43.28    3.68
  -1  17   3    8.26    1.32
   1  17  -3    6.98    1.35
  -1 -17  -3    5.42    1.37
   1 -17   3    7.80    1.53
  -1  17  -3    4.19    1.07
   1  17   3    5.93    1.27
  -1 -17   3    4.74    1.39
  -1  17  -3    5.99    1.37
   1 -17  -3    6.05    1.32
  -2 -17  -3   46.51    3.39
   2  17  -3   45.24    3.64
  -2  17   3   40.55    3.08
   2 -17   3   43.30    3.34
   2 -17  -3   40.07    3.22
   2  17   3   40.18    3.22
  -2  17  -3   42.01    3.15
  -2 -17   3   40.53    3.37
  -2  17  -3   39.17    3.35
  -3 -17  -3   16.35    2.10
  -3  17   3   15.03    1.80
   3 -17   3   16.97    2.09
  -3 -17   3   17.87    2.20
   3  17   3   16.46    2.05
   3 -17  -3   15.53    1.89
  -3  17  -3   16.48    1.94
  -4 -17  -3   55.88    3.92
   4 -17   3   54.13    3.90
  -4  17   3   54.19    3.60
  -4 -17   3   51.28    3.97
  -4  17  -3   50.19    3.68
   4  17   3   48.44    3.89
   4 -17  -3   52.38    3.76
   5  17  -3   41.53    3.49
  -5 -17  -3   38.57    3.36
  -5  17   3   43.53    2.97
   5 -17   3   35.79    3.18
   5  17   3   39.55    3.35
  -5  17  -3   38.31    3.16
  -5 -17   3   40.97    3.41
   5 -17  -3   37.76    3.08
  -6 -17  -3   20.63    2.50
   6 -17   3   19.27    2.36
   6  17  -3   22.31    2.72
  -6  17   3   20.88    2.02
  -6  17  -3   25.60    2.30
   6 -17  -3   19.97    2.16
  -6 -17   3   24.88    2.67
   6  17   3   25.44    2.62
  -7 -17  -3   12.24    1.95
   7 -17   3   12.93    1.93
   7  17  -3   13.10    2.21
   7  17   3   11.43    2.02
   7 -17  -3   11.43    1.67
  -7 -17   3   12.70    1.95
  -7  17  -3   13.34    1.93
   8  17  -3   21.77    2.83
  -8 -17  -3   21.05    2.59
   8 -17   3   21.12    2.51
  -8 -17   3   26.61    2.73
   8 -17  -3   26.22    2.45
   8  17   3   19.74    2.59
  -8  17  -3   21.91    2.44
   9 -17   3   16.54    2.30
   9  17  -3   19.02    2.68
  -9 -17  -3   16.18    2.32
   9  17   3   13.22    2.31
  -9 -17   3   15.90    2.31
   9 -17  -3   17.39    2.08
  -9  17  -3   14.07    2.12
  10  17  -3    9.88    2.20
  10 -17   3    9.68    1.94
 -10 -17  -3    8.80    2.01
 -10  17  -3    9.64    2.10
  10  17   3    8.70    2.10
  10 -17  -3    9.62    1.71
 -10 -17   3   11.11    2.04
  11  17  -3    9.46    2.23
 -11 -17  -3    9.57    2.10
  11 -17   3   10.30    1.97
  11  17   3    9.24    2.05
  11 -17  -3    9.28    1.71
  12  17  -3   16.09    2.67
 -12 -17  -3   11.77    2.34
  12 -17   3   11.35    2.19
  12 -17  -3   14.76    2.09
  12  17   3   17.79    2.75
  13 -17   3   13.44    2.38
  13  17  -3   10.76    2.53
  13 -17  -3   15.09    2.17
  13  17   3   13.24    2.62
   0  18   3    6.52    1.36
   0 -18  -3    7.47    1.53
   0 -18   3    6.30    1.49
   0  18  -3    7.05    1.42
  -1  18   3    3.59    1.24
   1 -18   3    3.30    1.36
  -1 -18  -3    4.51    1.35
   1 -18  -3    7.45    1.44
  -1 -18   3    6.11    1.42
   1  18   3    6.88    1.38
  -1  18  -3    5.48    1.30
  -2  18   3    5.09    1.16
  -2 -18  -3    4.57    1.42
   2 -18   3    5.05    1.44
  -2  18  -3    3.25    1.13
   2 -18  -3    3.14    1.17
   2  18   3    1.53    1.08
  -2 -18   3    1.96    1.28
   3 -18   3    3.81    1.28
  -3 -18  -3    5.63    1.41
  -3  18   3    5.78    1.26
   3  18   3    8.64    1.63
  -3  18  -3    7.48    1.44
   3 -18  -3    8.09    1.48
  -3 -18   3    8.83    1.72
   4 -18   3    1.81    1.25
   4  18  -3    1.98    1.23
  -4  18   3    1.99    1.00
  -4 -18  -3    1.50    1.22
  -4  18  -3    1.66    1.21
   4 -18  -3    0.08    0.99
  -4 -18   3    1.16    1.25
   4  18   3    2.28    1.27
  -5  18   3   12.33    1.69
  -5 -18  -3   15.69    2.18
   5 -18   3   13.36    1.96
   5  18  -3    9.87    2.04
  -5  18  -3   15.01    1.91
   5 -18  -3   14.21    1.84
   5  18   3   15.65    2.16
  -5 -18   3   10.50    1.96
  -6 -18  -3    8.97    1.90
   6  18  -3   13.72    2.16
   6 -18   3   10.97    1.89
   6 -18  -3   11.47    1.75
   6  18   3   12.53    2.05
  -6  18  -3   11.31    1.74
  -6 -18   3   12.53    2.01
   7 -18   3   24.24    2.74
  -7 -18  -3   27.77    2.89
   7  18  -3   23.04    2.83
   7 -18  -3   26.02    2.47
  -7  18  -3   23.94    2.63
  -7 -18   3   23.32    2.77
   7  18   3   23.57    2.81
   8 -18   3   21.13    2.46
  -8 -18  -3   16.76    2.43
   8  18  -3   18.46    2.64
   8 -18  -3   15.49    2.06
   8  18   3   16.36    2.46
  -8 -18   3   19.46    2.52
  -8  18  -3   17.66    2.33
   9 -18   3    7.01    1.83
  -9 -18  -3   11.36    2.21
   9  18  -3   10.25    2.27
  -9  18  -3   16.68    2.14
   9 -18  -3   13.58    1.92
   9  18   3   17.88    2.55
  -9 -18   3   13.42    2.24
  10 -18   3   29.51    3.10
 -10 -18  -3   30.16    3.36
  10  18  -3   26.03    3.41
  10 -18  -3   28.27    2.79
 -10 -18   3   28.88    3.20
  10  18   3   35.36    3.53
 -11 -18  -3    3.86    1.75
  11  18  -3    2.83    1.87
  11 -18   3    7.98    1.85
  11 -18  -3    3.31    1.44
  11  18   3    2.96    1.67
  12  18  -3   17.25    2.96
  12 -18   3   17.86    2.68
 -12 -18  -3   18.17    2.82
  12 -18  -3   19.29    2.43
  12  18   3   24.34    3.22
   0 -19   3   58.52    4.37
   0  19  -3   59.30    4.31
   0 -19  -3   58.56    4.33
   1  19  -3   36.82    3.10
   1 -19   3   33.79    3.19
  -1 -19  -3   36.79    3.20
  -1 -19   3   36.71    3.29
   1  19   3   38.00    3.08
   1 -19  -3   35.24    3.11
  -1  19  -3   38.51    3.16
  -2 -19  -3   91.18    6.17
   2 -19   3   85.61    6.13
  -2  19   3   84.74    5.84
  -2 -19   3   99.42    6.33
   2 -19  -3   96.68    6.10
  -2  19  -3   92.96    5.96
   2  19   3  105.13    6.21
  -3 -19  -3   18.01    2.38
   3 -19   3   16.15    2.24
  -3  19   3   17.80    2.01
   3  19   3   19.26    2.32
  -3  19  -3   21.50    2.37
  -3 -19   3   18.09    2.39
   3 -19  -3   20.91    2.30
   4 -19   3   46.18    3.71
   4  19  -3   42.52    3.81
  -4 -19  -3   44.64    3.73
  -4  19   3   51.04    3.41
   4 -19  -3   44.19    3.50
   4  19   3   41.21    3.63
  -4  19  -3   44.83    3.44
  -4 -19   3   40.77    3.59
  -5 -19  -3   33.62    3.18
  -5  19   3   33.21    2.65
   5 -19   3   31.12    2.98
   5  19  -3   33.09    3.26
   5  19   3   25.41    3.00
  -5  19  -3   28.36    2.82
   5 -19  -3   29.31    2.81
  -5 -19   3   30.47    3.11
   6 -19   3   26.70    2.71
  -6 -19  -3   25.23    2.81
   6  19  -3   25.94    2.90
  -6  19  -3   17.34    2.28
   6 -19  -3   18.50    2.33
   6  19   3   20.77    2.66
  -6 -19   3   20.08    2.58
   7 -19   3   15.14    2.25
   7  19  -3   15.99    2.55
  -7 -19  -3   18.98    2.53
   7  19   3   16.13    2.42
  -7 -19   3   14.83    2.37
  -7  19  -3   18.49    2.25
   7 -19  -3   14.60    2.09
  -8 -19  -3   26.73    2.99
   8  19  -3   23.04    2.98
   8 -19   3   25.14    2.82
  -8  19  -3   22.18    2.66
   8  19   3   21.79    2.88
  -8 -19   3   17.37    2.63
   8 -19  -3   21.88    2.48
   9  19  -3   15.15    2.65
   9 -19   3   14.50    2.27
  -9 -19  -3   14.39    2.33
  -9 -19   3   14.76    2.37
   9  19   3   13.26    2.35
   9 -19  -3   17.25    2.20
 -10 -19  -3    5.80    1.95
  10 -19   3    5.55    1.77
  10  19  -3    3.37    1.88
 -10 -19   3    5.33    1.90
  10  19   3    7.40    2.12
  10 -19  -3    7.80    1.69
 -11 -19  -3    8.36    2.12
  11  19  -3    5.78    2.06
  11 -19   3    7.75    1.99
  11  19   3    8.39    2.09
  11 -19  -3   10.48    1.87
 -12 -19  -3    6.84    2.14
  12  19  -3    6.99    2.26
  12 -19   3    5.18    1.97
  12  19   3    6.19    2.21
  12 -19  -3   11.40    1.95
   0 -20   3   27.42    2.75
   0 -20  -3   26.62    2.66
   0  20  -3   25.30    2.61
  -1  20   3   66.21    4.94
   1 -20   3   71.41    5.26
   1  20  -3   70.12    5.06
  -1 -20  -3   71.68    5.22
   1 -20  -3   86.06    5.32
  -1  20  -3   81.34    5.11
  -1 -20   3   74.01    5.21
   2 -20   3   14.30    2.22
  -2  20   3   14.47    2.06
  -2 -20  -3   12.52    2.07
   2  20   3   20.68    2.35
  -2 -20   3   19.16    2.42
  -2  20  -3   22.15    2.38
   2 -20  -3   18.62    2.31
  -3 -20  -3   57.33    4.56
   3 -20   3   61.91    4.61
  -3  20   3   54.14    4.16
   3  20  -3   62.37    4.60
   3 -20  -3   61.69    4.42
  -3 -20   3   59.63    4.55
  -3  20  -3   61.42    4.34
   3  20   3   65.75    4.57
  -4  20   3   22.53    2.38
  -4 -20  -3   23.07    2.79
   4  20  -3   21.30    2.80
   4 -20   3   22.81    2.77
   4 -20  -3   28.30    2.71
  -4 -20   3   24.48    2.93
  -4  20  -3   30.46    2.82
   4  20   3   28.95    2.82
   5  20  -3   18.10    2.55
   5 -20   3   17.23    2.39
  -5 -20  -3   17.33    2.49
   5  20   3   16.71    2.41
   5 -20  -3   17.07    2.29
  -5 -20   3   19.66    2.63
  -5  20  -3   19.25    2.41
   6 -20   3   11.42    1.98
   6  20  -3    9.12    2.07
  -6 -20  -3   11.63    2.09
   6 -20  -3   10.89    1.81
   6  20   3    8.37    1.91
  -6 -20   3    8.72    1.97
  -6  20  -3    8.86    1.74
   7 -20   3   23.38    2.73
  -7 -20  -3   24.07    2.90
   7  20  -3   23.92    2.94
   7 -20  -3   17.88    2.36
  -7  20  -3   18.23    2.48
   7  20   3   18.34    2.70
  -7 -20   3   17.06    2.64
   8 -20   3   14.63    2.24
  -8 -20  -3   10.96    2.18
   8  20  -3   13.93    2.54
   8  20   3   14.93    2.41
  -8 -20   3   13.02    2.35
   8 -20  -3   13.46    2.10
  -8  20  -3   12.31    2.17
   9  20  -3   16.54    2.84
  -9 -20  -3   17.31    2.73
   9 -20   3   18.79    2.65
  -9 -20   3   19.26    2.75
   9  20   3   17.14    2.72
   9 -20  -3   18.40    2.39
  10 -20   3   14.02    2.44
 -10 -20  -3   18.71    2.77
  10  20  -3   14.77    2.78
  10  20   3   13.57    2.62
  10 -20  -3   15.15    2.24
 -11 -20  -3    7.92    2.19
  11 -20   3    8.99    2.08
  11  20  -3   10.63    2.51
  11  20   3   13.91    2.57
  11 -20  -3   10.60    1.98
   0 -21   3    0.98    1.26
   0 -21  -3    0.06    1.28
   0  21  -3    0.51    1.13
   1 -21   3    1.65    1.37
  -1 -21  -3    0.68    1.36
   1  21  -3    0.41    1.16
  -1  21   3    0.45    1.04
  -1 -21   3    1.64    1.49
   1 -21  -3    1.55    1.38
  -1  21  -3    0.98    1.15
  -2 -21  -3   11.57    2.09
   2 -21   3    9.80    1.90
  -2  21   3   11.54    1.79
  -2 -21   3   14.98    2.22
  -2  21  -3   10.22    1.82
   2 -21  -3   10.91    1.96
  -3  21   3    0.04    1.06
   3  21  -3   -0.29    1.33
  -3 -21  -3    0.03    1.32
   3 -21   3    1.47    1.44
  -3 -21   3    1.78    1.52
   3 -21  -3    0.35    1.25
  -3  21  -3    2.27    1.24
   3  21   3    0.65    1.25
  -4 -21  -3    9.37    1.94
  -4  21   3    9.12    1.66
   4  21  -3   11.42    2.19
   4 -21   3   11.79    2.04
   4  21   3    9.22    1.90
  -4 -21   3   10.14    2.14
   4 -21  -3   10.16    1.90
  -4  21  -3   11.29    2.01
   5 -21   3    4.06    1.66
   5  21  -3    2.66    1.52
  -5 -21  -3    2.81    1.65
   5 -21  -3    6.91    1.68
  -5 -21   3    6.91    1.88
   5  21   3    5.10    1.69
  -5  21  -3    5.76    1.55
   6  21  -3    4.43    1.80
   6 -21   3    4.69    1.70
  -6 -21  -3    5.12    1.85
   6  21   3    1.62    1.48
   6 -21  -3    0.50    1.26
  -6 -21   3    1.76    1.63
  -6  21  -3    2.48    1.47
   7 -21   3   13.42    2.26
  -7 -21  -3   14.58    2.49
   7  21  -3   12.32    2.45
   7  21   3   13.54    2.38
   7 -21  -3   13.59    2.12
  -7 -21   3   12.82    2.43
  -7  21  -3   14.26    2.30
   8 -21   3    8.53    1.99
  -8 -21  -3   10.89    2.16
   8  21  -3    8.62    2.14
   8  21   3    6.53    1.93
  -8 -21   3    7.22    2.06
   8 -21  -3    5.55    1.74
  -9 -21  -3   19.36    2.87
   9 -21   3   23.74    2.95
   9  21  -3   21.70    3.13
   9 -21  -3   19.44    2.56
  -9 -21   3   20.88    2.99
   9  21   3   17.67    2.89
  10 -21   3   10.55    2.20
 -10 -21  -3    7.21    2.18
  10  21  -3    7.90    2.36
  10 -21  -3    6.53    1.81
  10  21   3    9.10    2.38
   0  22  -3   10.27    1.95
   0 -22   3   12.15    2.10
   0 -22  -3   11.42    2.10
   1  22  -3   25.78    3.05
  -1  22   3   25.36    2.58
  -1 -22  -3   24.83    2.96
   1 -22   3   26.54    3.02
   1 -22  -3   26.52    2.97
  -1 -22   3   24.96    2.95
  -1  22  -3   22.71    2.75
   2  22  -3   16.13    2.57
   2  22  -3   17.78    2.63
   2 -22   3   22.17    2.75
  -2  22   3   20.29    2.40
  -2 -22  -3   19.42    2.57
  -2  22  -3   17.02    2.46
   2 -22  -3   17.63    2.46
  -2 -22   3   13.82    2.45
   3  22  -3   21.31    2.73
  -3  22   3   19.81    2.34
   3 -22   3   19.34    2.57
  -3 -22  -3   17.24    2.46
   3 -22  -3    9.89    2.11
  -3  22  -3   13.31    2.11
  -3 -22   3   12.29    2.37
   4  22  -3    5.01    1.84
   4 -22   3    6.61    1.89
  -4 -22  -3    5.66    1.73
  -4 -22   3    6.88    1.94
   4 -22  -3    6.25    1.74
  -4  22  -3    6.75    1.81
   5  22  -3   19.89    2.88
   5 -22   3   18.91    2.68
  -5 -22  -3   19.03    2.76
  -5  22  -3   21.90    2.66
  -5 -22   3   28.84    3.19
   5 -22  -3   24.55    2.78
   5  22   3   22.00    2.84
   6 -22   3   12.70    2.39
   6  22  -3   11.75    2.37
  -6 -22  -3   15.63    2.47
  -6 -22   3   17.75    2.75
   6 -22  -3   17.93    2.38
   6  22   3   14.41    2.48
  -6  22  -3   14.22    2.32
   7  22  -3    7.94    2.18
   7 -22   3    6.78    1.94
  -7 -22  -3    9.22    2.06
  -7  22  -3    6.10    1.85
  -7 -22   3    7.81    2.13
   7 -22  -3    6.91    1.87
   7  22   3    8.38    2.13
  -8 -22  -3   15.34    2.51
   8  22  -3   15.78    2.83
   8 -22   3   16.06    2.53
   8 -22  -3   15.89    2.39
  -8 -22   3   15.95    2.62
   8  22   3   14.52    2.58
   9 -22   3    8.14    2.09
  -9 -22  -3    8.21    2.10
   9  22  -3    9.75    2.47
   9  22   3    7.39    2.20
   9 -22  -3    7.24    1.94
  -9 -22   3    7.20    2.15
   0  23   3   26.94    2.79
   0  23  -3   25.29    2.89
   0 -23   3   27.97    3.22
   0 -23  -3   22.56    2.94
  -1  23   3   28.16    2.86
  -1 -23  -3   31.52    3.36
   1  23  -3   31.31    3.12
   1  23  -3   29.45    3.31
   1 -23   3   24.88    3.16
  -1  23  -3   28.73    2.99
   1 -23  -3   32.41    3.33
  -1 -23   3   28.78    3.37
   2  23  -3   43.55    3.91
   2  23  -3   41.59    3.64
   2 -23   3   40.38    3.80
  -2  23   3   41.49    3.37
  -2 -23  -3   41.72    3.85
  -2 -23   3   32.22    3.77
   2 -23  -3   40.56    3.74
  -2  23  -3   34.77    3.41
   3 -23   3   13.33    2.42
  -3 -23  -3   15.37    2.63
   3  23  -3   15.88    2.67
  -3 -23   3   20.07    2.82
   3 -23  -3   19.58    2.56
  -3  23  -3   18.40    2.51
   4  23  -3   28.60    3.45
   4 -23   3   24.28    3.10
  -4 -23  -3   22.83    3.06
  -4  23  -3   27.70    3.11
  -4 -23   3   25.32    3.21
   4 -23  -3   25.35    2.98
   5  23  -3   14.47    2.70
   5 -23   3   16.40    2.59
  -5 -23  -3   15.44    2.65
   5 -23  -3   16.77    2.44
  -5 -23   3   16.59    2.69
  -5  23  -3   16.17    2.33
   6 -23   3   26.99    3.37
  -6 -23  -3   31.90    3.65
   6  23  -3   33.23    3.81
  -6 -23   3   31.53    3.68
  -6  23  -3   33.25    3.41
   6 -23  -3   36.08    3.49
   7 -23   3    9.37    2.17
   7  23  -3    6.84    2.22
  -7 -23  -3    8.24    2.24
  -7 -23   3    6.66    2.09
   7  23   3    6.42    2.05
   7 -23  -3    7.89    1.93
   8  23  -3   15.09    2.93
  -8 -23  -3   17.92    2.87
   8 -23   3   16.00    2.65
   8 -23  -3   16.97    2.60
  -8 -23   3   19.49    2.95
   8  23   3   14.90    2.70
   0  24  -3   23.09    3.06
   0  24   3   29.74    3.20
   0 -24   3   26.50    3.29
   0 -24  -3   24.58    3.10
  -1 -24  -3   13.07    2.44
   1 -24   3   13.55    2.50
   1  24  -3   13.64    2.49
  -1  24   3   10.50    2.14
  -1 -24   3    9.70    2.29
   1 -24  -3   14.30    2.43
  -1  24  -3   14.01    2.29
   2  24  -3    4.59    1.87
   2  24  -3    6.31    1.83
  -2 -24  -3    3.28    1.80
   2 -24   3    4.66    1.95
  -2  24  -3    3.42    1.51
  -2 -24   3    4.95    1.97
   2 -24  -3    5.19    1.85
   3 -24   3   15.59    2.60
   3  24  -3   16.30    2.58
  -3 -24  -3   20.22    2.75
   3  24  -3   13.90    2.61
   3 -24  -3   15.80    2.56
  -3 -24   3   17.17    2.78
  -3  24  -3   13.98    2.47
   4  24  -3   12.94    2.60
   4 -24   3   14.06    2.50
  -4 -24  -3   14.81    2.62
   4 -24  -3    9.15    2.17
  -4 -24   3   10.51    2.38
  -4  24  -3   11.20    2.12
   5 -24   3    7.57    2.21
  -5 -24  -3   12.60    2.38
   5  24  -3    7.13    2.27
  -5  24  -3    9.30    2.01
  -5 -24   3   10.63    2.45
   5 -24  -3   11.09    2.12
   6  24  -3    5.32    2.15
  -6 -24  -3    3.30    1.96
   6 -24   3    6.43    2.09
  -6 -24   3    1.70    1.74
   6 -24  -3    0.15    1.46
   0  25   3   -0.80    1.55
   0 -25   3    0.14    1.72
   0 -25  -3   -0.09    1.64
   0  25  -3    1.87    1.53
   1 -25   3   -0.82    1.59
  -1 -25  -3    1.83    1.76
  -1  25   3    1.25    1.61
   1  25  -3    1.47    1.52
  -1 -25   3    0.32    1.52
   1 -25  -3   -0.42    1.51
   1  25   3    0.21    1.41
  -1  25  -3    0.99    1.66
   2 -25   3    0.37    1.62
  -2 -25  -3   -0.39    1.64
   2  25  -3   -0.34    1.72
  -2  25  -3    1.26    1.43
  -2 -25   3    0.01    1.75
   2 -25  -3    0.36    1.62
  -3 -25  -3    1.35    1.77
   3 -25   3    2.42    1.82
   3  25  -3   -0.47    1.76
  -3 -25   3    2.98    1.89
  -3  25  -3    2.79    1.58
   3 -25  -3    2.31    1.90
   4  25  -3    2.22    1.71
   4 -25   3    3.28    1.94
   4  25  -3    2.46    1.91
  -4 -25  -3    3.26    1.95
   4 -25  -3    5.48    1.91
  -4 -25   3    3.17    1.95
  -4  25  -3    3.09    1.84
   0   0  -4  128.13    6.68
   0   0   4  121.59    6.82
   0   0  -4  126.19    6.83
   0   0  -4  123.15    6.83
   0   0   4  125.84    6.67
   1   0  -4  462.02   25.46
  -1   0   4  449.11   25.44
  -1   0  -4  465.72   25.57
   1   0   4  484.79   25.57
  -1   0  -4  463.90   24.96
   1   0  -4  470.04   25.46
   1   0   4  479.76   24.96
  -1   0   4  500.27   25.44
  -1   0   4  483.86   24.86
  -1   0  -4  476.30   25.57
   1   0  -4  474.86   24.86
   2   0   4  461.98   25.20
   2   0  -4  471.73   25.02
  -2   0  -4  449.21   25.20
   2   0   4  476.89   24.61
  -2   0  -4  465.10   24.61
   2   0  -4  469.97   25.03
   3   0  -4  104.92    5.64
  -3   0  -4  106.07    5.88
  -3   0  -4  103.80    5.74
   3   0   4  100.12    5.85
  -4   0  -4  286.82   17.49
  -4   0  -4  281.97   15.01
   4   0  -4  281.91   15.12
  -4   0  -4  274.43   15.36
   4   0   4  274.19   15.35
   5   0  -4  317.06   17.08
  -5   0  -4  313.17   16.91
   5   0  -4  336.92   17.06
  -5   0  -4  301.66   19.64
  -5   0  -4  313.82   17.30
  -5   0   4  320.37   16.94
   5   0   4  298.66   17.27
   6   0   4  107.36    6.24
   6   0  -4  107.40    6.67
  -6   0  -4  108.14    7.00
  -6   0   4  111.04    5.86
  -6   0  -4  107.39    6.13
   6   0  -4  103.15    5.87
   6   0  -4  106.96    5.98
  -6   0  -4  105.62    6.24
   6   0  -4  107.43    6.67
   6   0  -4  106.38    6.04
   7   0  -4  132.78    7.28
  -7   0   4  130.39    7.05
   7   0   4  130.38    7.48
   7   0  -4  126.21    7.18
   7   0  -4  131.71    8.09
   7   0  -4  127.32    7.07
  -7   0  -4  123.47    7.31
   7   0  -4  130.19    8.10
  -7   0  -4  128.32    8.34
  -7   0  -4  124.85    7.45
   8   0  -4   70.46    4.63
  -8   0  -4   70.19    4.38
  -8   0   4   71.93    3.97
  -8   0  -4   69.56    4.40
   8   0   4   69.91    4.42
   8   0  -4   69.28    4.23
  -8   0  -4   70.19    4.80
   8   0  -4   70.34    4.62
  -9   0  -4  138.16    8.15
   9   0   4  132.62    8.17
  -9   0  -4  138.32    9.03
   9   0  -4  141.04    8.94
  -9   0   4  143.73    7.70
   9   0  -4  140.60    8.00
 -10   0  -4   11.24    1.35
  10   0  -4   12.89    1.42
 -10   0  -4   11.80    1.38
 -10   0  -4   12.26    1.55
  10   0   4   13.22    1.66
 -11   0  -4   29.28    2.34
 -11   0  -4   28.00    2.40
  11   0  -4   28.10    2.35
 -11   0  -4   29.31    2.31
  11   0   4   28.62    2.58
 -12   0  -4   26.81    2.15
  12   0  -4   27.52    2.37
 -12   0  -4   27.70    2.40
 -12   0  -4   25.77    2.14
  12   0   4   26.30    2.59
  13   0   4   15.42    2.08
 -13   0  -4   14.94    1.35
 -13   0  -4   14.60    1.35
  13   0  -4   15.71    1.93
  14   0   4   13.46    2.13
  14   0  -4   13.92    1.92
  15   0  -4    4.78    1.48
  15   0   4    4.73    1.66
  16   0  -4    1.91    1.40
  16   0   4    2.56    1.62
  17   0   4    0.83    1.57
  17   0  -4    0.07    1.33
   0   1  -4    3.59    0.42
   0  -1  -4    3.44    0.36
   0   1  -4    3.71    0.40
   0  -1  -4    3.41    0.35
   0   1   4    3.50    0.35
   0  -1  -4    3.41    0.36
   0  -1   4    3.61    0.40
   0   1  -4    3.72    0.39
   0  -1   4    4.26    0.37
   0   1  -4    3.30    0.38
   0   1   4    3.73    0.34
   1  -1   4   73.91    4.42
  -1  -1  -4   69.07    4.30
   1   1  -4   73.32    4.35
   1   1  -4   72.28    4.24
   1   1  -4   73.52    4.34
  -1  -1  -4   74.97    4.41
  -1   1   4   74.03    4.19
   1  -1   4   73.08    4.30
   1  -1   4   70.80    5.00
  -1  -1  -4   74.46    4.41
  -1   1  -4   81.65    4.43
  -1   1  -4   84.63    5.05
   1   1   4   85.70    4.42
   1  -1  -4   86.58    4.29
  -1   1  -4   84.63    4.34
   1   1   4   84.56    4.32
   1  -1  -4   85.60    4.29
   1  -1  -4   86.75    4.21
  -1   1  -4   88.89    4.46
   2  -1   4   58.18    3.25
   2  -1   4   57.76    3.77
   2   1  -4   56.41    3.19
   2  -1   4   56.98    3.34
  -2  -1  -4   55.83    3.32
  -2  -1  -4   57.84    3.27
   2  -1  -4   56.13    3.03
  -2   1  -4   59.36    3.27
  -2   1  -4   57.10    3.33
   2   1   4   54.90    3.23
   2   1   4   61.55    3.33
  -3  -1  -4  106.94    6.36
   3  -1   4  110.97    6.36
  -3  -1  -4  107.36    6.22
   3  -1   4  104.95    7.20
   3   1  -4  108.63    6.18
  -3   1  -4  118.60    7.23
   3   1   4  117.56    6.37
  -3   1  -4  114.86    6.36
  -3   1  -4  121.29    6.24
  -3  -1   4  117.69    6.15
  -4  -1  -4  100.02    6.21
   4  -1   4  100.26    6.33
   4   1  -4  119.08    6.17
  -4  -1  -4  103.05    6.36
   4  -1   4   98.48    7.17
  -4  -1  -4  101.64    7.21
   4  -1  -4  123.12    6.10
  -4   1  -4  118.80    6.38
   4   1   4  124.14    6.40
  -4   1  -4  121.93    7.21
  -4   1  -4  120.57    6.25
   4  -1  -4  122.31    5.98
  -4  -1   4   98.11    6.10
  -5  -1  -4   59.43    3.91
   5  -1   4   62.15    4.49
  -5  -1  -4   63.64    4.51
  -5  -1  -4   62.81    4.02
   5   1  -4   62.59    4.20
   5   1  -4   62.55    4.18
   5   1  -4   62.89    3.78
   5  -1   4   63.65    3.99
  -5   1  -4   69.83    3.94
   5  -1  -4   71.50    3.74
  -5   1  -4   72.94    4.49
   5  -1  -4   73.39    3.78
   5   1   4   68.12    4.02
   5  -1  -4   72.11    3.68
  -5   1  -4   68.34    4.00
   6   1  -4   42.09    2.87
   6  -1   4   39.51    2.80
  -6  -1  -4   41.92    3.16
  -6  -1  -4   42.41    2.88
   6   1  -4   40.94    2.61
  -6  -1  -4   41.15    2.83
   6  -1   4   40.01    3.17
   6   1  -4   40.46    2.89
   6   1  -4   41.24    2.68
   6  -1  -4   46.60    2.64
   6  -1  -4   46.68    2.59
   6  -1  -4   47.00    2.55
   6   1   4   46.96    2.91
  -6   1  -4   48.73    2.86
  -6   1  -4   46.41    3.13
  -6   1  -4   49.40    2.90
  -7   1   4   65.75    3.34
   7   1  -4   62.77    4.02
   7   1  -4   64.31    4.00
   7   1  -4   64.66    3.68
   7  -1   4   65.02    4.33
  -7  -1  -4   64.20    3.88
   7  -1   4   61.54    3.84
  -7  -1  -4   63.73    4.24
   7   1   4   56.16    3.82
   7  -1  -4   56.94    3.46
  -7   1  -4   55.30    3.75
   7  -1  -4   55.36    3.57
   7  -1  -4   58.81    3.86
   7  -1  -4   57.75    3.86
   7  -1  -4   59.52    3.53
  -7   1  -4   54.70    3.72
  -7   1  -4   60.65    4.15
   8   1  -4  125.40    7.10
   8  -1   4  119.99    7.24
  -8  -1  -4  118.61    8.05
  -8  -1  -4  130.80    7.29
   8   1  -4  125.63    7.90
  -8   1   4  128.86    6.74
  -8   1  -4  125.16    7.12
   8  -1  -4  120.26    7.80
   8  -1  -4  125.53    7.03
   8   1   4  120.99    7.27
   8  -1  -4  123.16    6.94
  -8   1  -4  120.02    7.19
   8  -1  -4  121.80    7.81
  -8   1  -4  118.93    7.99
  -9   1   4   41.61    2.27
   9  -1   4   39.60    2.87
   9   1  -4   38.63    2.70
  -9  -1  -4   39.14    2.96
   9   1  -4   39.58    2.85
  -9  -1  -4   36.32    2.82
   9  -1  -4   37.55    2.62
   9   1   4   38.12    2.90
  -9   1  -4   38.10    2.87
  -9   1  -4   37.49    2.86
  -9   1  -4   37.76    2.77
 -10  -1  -4   57.36    3.79
  10  -1   4   57.60    3.85
 -10  -1  -4   58.66    3.99
  10   1  -4   57.94    3.67
 -10  -1  -4   54.94    3.93
 -10   1  -4   55.69    3.71
 -10   1  -4   50.40    3.82
  10  -1  -4   54.01    3.55
 -10   1  -4   52.27    3.89
  10   1   4   53.49    3.83
 -11  -1  -4   58.73    3.80
  11  -1   4   58.06    3.90
 -11  -1  -4   55.91    3.86
  11   1  -4   60.57    3.73
 -11  -1  -4   54.63    3.87
 -11   1  -4   49.15    3.71
  11   1   4   50.90    3.85
  11  -1  -4   50.90    3.58
 -11   1  -4   48.92    3.73
 -11   1  -4   52.58    3.68
 -12  -1  -4   41.91    2.96
 -12  -1  -4   42.83    2.96
  12   1  -4   35.31    2.97
 -12  -1  -4   36.50    3.00
  12  -1   4   42.56    3.27
 -12   1  -4   34.16    2.95
 -12   1  -4   36.49    2.77
  12  -1  -4   40.11    2.96
  12   1   4   37.22    3.21
 -12   1  -4   38.76    2.80
  13  -1   4   33.63    3.04
  13   1  -4   35.64    2.90
 -13  -1  -4   35.34    2.53
 -13  -1  -4   32.81    2.53
  13   1   4   33.25    3.10
  13  -1  -4   30.34    2.74
  14   1  -4   20.61    2.38
  14  -1   4   23.88    2.70
  14   1   4   20.23    2.65
  14  -1  -4   19.54    2.29
  15  -1   4   16.91    2.44
  15   1  -4   18.17    2.29
  15  -1  -4   14.88    2.15
  15   1   4   15.49    2.41
  16   1  -4    7.48    1.82
  16  -1   4    9.43    2.12
  16   1   4   10.11    2.18
  16  -1  -4    8.13    1.78
  17  -1   4   17.48    2.73
  17   1  -4   16.15    2.49
  17  -1  -4   17.11    2.44
  17   1   4   20.11    2.90
   0   2  -4  419.50   22.01
   0   2   4  395.05   21.43
   0  -2   4  411.27   21.48
   0   2  -4  398.31   22.01
   0  -2  -4  423.20   21.97
   0   2  -4  416.75   25.09
   0  -2  -4  392.72   21.45
   0   2  -4  397.99   21.48
   0  -2   4  409.33   22.01
   0  -2  -4  408.08   21.95
   0  -2   4  408.08   25.07
   1   2  -4   87.14    5.07
  -1  -2  -4   84.41    5.08
  -1  -2  -4   84.39    5.09
   1  -2   4   84.45    5.12
   1   2  -4   86.58    5.74
  -1  -2  -4   83.88    4.99
  -1   2   4   85.09    4.86
   1   2  -4   87.18    4.95
   1  -2   4   89.50    5.00
   1  -2   4   85.09    5.81
  -1   2  -4   76.12    5.79
   1  -2  -4  101.61    4.98
  -1  -2   4   96.26    5.08
   1   2   4  101.27    5.00
   1   2   4   98.32    5.11
  -1  -2   4   99.82    5.71
  -1   2  -4  106.06    5.16
   1  -2  -4  101.31    4.99
  -1   2  -4  101.16    5.03
   2   2  -4   42.39    2.46
  -2  -2  -4   40.10    2.51
  -2  -2  -4   42.63    2.55
   2   2  -4   40.18    2.73
   2  -2   4   41.52    2.57
   2   2   4   44.87    2.56
  -2   2  -4   44.23    2.57
  -2   2  -4   45.69    2.52
  -2  -2   4   43.56    2.45
  -3  -2  -4   56.42    3.42
   3   2  -4   56.89    3.72
   3  -2   4   56.78    3.48
  -3  -2  -4   54.20    3.45
   3  -2   4   59.15    3.92
   3   2  -4   56.85    3.33
  -3   2  -4   60.55    3.91
  -3   2  -4   61.39    3.48
   3   2   4   59.55    3.48
   3  -2  -4   62.58    3.11
  -3   2  -4   61.73    3.42
  -4   2  -4   17.02    1.31
   4  -2  -4   18.34    1.03
  -4   2  -4   16.59    1.30
   4   2   4   16.96    1.35
  -4   2  -4   17.74    1.43
   4  -2  -4   18.14    1.02
   4  -2  -4   17.64    1.01
  -4  -2   4   14.62    1.11
   5  -2   4   34.70    2.31
   5   2  -4   33.22    2.29
   5   2  -4   33.39    2.10
  -5  -2  -4   32.28    2.58
  -5  -2  -4   33.57    2.33
   5  -2   4   33.18    2.53
   5  -2  -4   34.34    1.95
   5  -2  -4   34.31    2.01
   5   2   4   36.05    2.34
  -5   2  -4   36.11    2.30
  -5   2  -4   35.23    2.48
  -5   2  -4   34.61    2.24
   5  -2  -4   33.36    1.98
  -5  -2   4   33.79    2.05
   6  -2   4   38.07    2.60
   6   2  -4   39.12    2.20
   6   2  -4   37.72    2.31
  -6  -2  -4   38.40    2.38
   6  -2   4   40.30    2.38
  -6  -2  -4   35.94    2.59
  -6   2  -4   30.62    2.21
   6  -2  -4   29.94    1.93
  -6   2  -4   28.93    2.38
  -6   2  -4   31.11    2.26
   6   2   4   29.29    2.25
  -6  -2   4   29.96    2.02
   6  -2  -4   27.65    1.96
   6  -2  -4   30.12    2.00
  -7  -2  -4   35.01    2.78
   7  -2   4   34.82    2.77
   7   2  -4   36.97    2.86
   7  -2   4   34.99    3.08
  -7  -2  -4   37.09    3.08
   7   2  -4   36.31    2.67
  -7   2  -4   44.19    3.02
   7  -2  -4   45.67    2.68
  -7  -2   4   46.90    2.58
   7  -2  -4   45.30    2.56
   7   2   4   44.87    2.91
   7  -2  -4   43.62    2.48
   7  -2  -4   44.58    2.68
  -7   2  -4   43.43    2.82
  -7   2  -4   44.90    2.81
   7  -2  -4   44.23    2.59
  -8  -2  -4   55.86    3.74
  -8  -2  -4   57.48    3.49
   8   2  -4   58.42    3.33
   8   2  -4   59.23    3.57
   8  -2   4   58.03    3.82
   8  -2   4   56.65    3.44
  -8  -2   4   47.60    3.02
   8  -2  -4   46.42    3.32
   8  -2  -4   47.43    3.05
  -8   2  -4   46.19    3.28
  -8   2  -4   48.41    3.31
   8   2   4   40.15    3.32
  -8   2  -4   48.32    3.53
   8  -2  -4   45.14    3.09
  -9  -2  -4   31.30    2.45
   9   2  -4   28.03    2.22
   9  -2   4   29.45    2.36
  -9  -2  -4   26.95    2.34
  -9  -2  -4   29.81    2.45
   9  -2   4   32.17    2.64
   9   2  -4   30.81    2.32
  -9   2  -4   26.34    2.22
  -9   2  -4   28.48    2.37
   9   2   4   27.50    2.38
  -9  -2   4   28.38    1.94
  -9   2  -4   28.80    2.25
   9  -2  -4   29.10    2.11
 -10  -2  -4   43.75    3.09
 -10  -2  -4   47.12    3.20
  10  -2   4   43.46    3.05
 -10  -2  -4   45.68    3.18
  10   2  -4   45.16    2.99
 -10   2  -4   38.15    2.98
  10  -2  -4   36.55    2.78
 -10   2  -4   38.53    2.94
 -10   2  -4   35.83    2.88
  10   2   4   34.83    2.98
 -10   2  -4   40.40    3.05
 -11  -2  -4   45.09    3.36
 -11  -2  -4   44.67    3.41
  11   2  -4   43.58    3.27
 -11  -2  -4   45.78    3.41
  11  -2   4   41.81    3.37
 -11   2  -4   46.08    3.22
 -11   2  -4   45.45    3.27
  11   2   4   46.50    3.43
 -11   2  -4   47.90    3.25
  11  -2  -4   45.95    3.15
 -11   2  -4   45.78    3.31
  12   2  -4   41.53    3.37
 -12  -2  -4   43.00    3.40
  12  -2   4   39.59    3.48
 -12  -2  -4   44.69    3.41
 -12  -2  -4   45.25    3.44
  12   2   4   48.57    3.68
 -12   2  -4   48.43    3.17
  12  -2  -4   48.57    3.35
 -12   2  -4   50.10    3.18
 -12   2  -4   48.03    3.39
 -13  -2  -4   30.07    2.40
  13   2  -4   29.98    2.68
 -13  -2  -4   30.50    2.39
 -13  -2  -4   29.37    2.76
  13  -2   4   27.37    2.84
  13   2   4   28.96    2.89
  13  -2  -4   30.69    2.60
  14   2  -4   30.98    2.95
 -14  -2  -4   30.16    2.34
  14  -2   4   30.20    3.11
 -14  -2  -4   33.15    2.36
  14   2   4   35.44    3.29
  14  -2  -4   35.41    2.88
  15   2  -4   28.48    2.85
  15  -2   4   32.75    3.21
  15  -2  -4   27.63    2.75
  15   2   4   25.80    3.09
  16  -2   4   15.19    2.54
  16   2  -4   16.74    2.47
  16   2   4   21.93    2.91
  16  -2  -4   23.26    2.56
  17   2  -4   12.67    2.24
  17  -2   4   14.35    2.58
  17  -2  -4   11.41    2.06
  17   2   4   13.93    2.58
   0   3  -4  135.35    8.38
   0   3  -4  133.30    7.19
   0   3   4  135.46    7.14
   0  -3   4  136.20    7.37
   0  -3   4  130.18    8.35
   0  -3   4  140.82    7.20
   0   3   4  119.08    7.26
   0  -3  -4  138.41    7.31
   0  -3  -4  131.64    7.29
   1   3  -4  411.13   22.16
  -1  -3  -4  415.24   22.17
  -1   3   4  412.03   21.99
   1  -3   4  405.40   25.29
  -1   3   4  401.76   21.99
   1  -3   4  420.57   21.67
  -1  -3  -4  398.52   22.14
   1   3  -4  390.30   25.24
   1  -3   4  398.36   22.19
  -1  -3   4  403.77   25.22
  -1   3  -4  422.46   22.20
   1   3   4  419.56   21.65
   1  -3  -4  420.22   22.04
   1   3   4  411.62   22.15
  -1   3  -4  422.98   21.67
   1  -3  -4  413.23   22.05
  -1  -3   4  397.36   22.14
  -2   3  -4  166.24   10.19
   2  -3  -4  161.40    8.73
  -2  -3   4  164.32   10.04
  -2   3  -4  162.09    8.96
   2   3   4  163.01    8.95
  -2  -3   4  159.14    8.88
  -2   3  -4  154.26    8.74
   2  -3  -4  165.30    8.73
  -3  -3  -4  261.02   14.11
   3  -3   4  262.25   16.06
   3   3  -4  263.76   14.01
   3   3  -4  256.15   15.93
   3  -3   4  253.48   14.13
   3   3   4  254.94   14.11
  -3   3  -4  249.96   16.03
  -3  -3   4  258.55   15.79
  -3   3  -4  258.97   13.79
  -3   3  -4  251.85   14.09
  -3  -3   4  258.30   14.00
   4  -3   4  240.36   15.55
  -4  -3  -4  246.12   13.69
   4  -3   4  243.09   13.69
   4   3  -4  243.29   15.40
   4   3   4  247.31   13.69
   4  -3  -4  250.54   13.38
  -4   3  -4  249.87   13.67
   4  -3  -4  256.79   13.07
  -4  -3   4  251.59   13.53
  -4   3  -4  246.73   15.51
  -4   3  -4  252.69   13.38
  -5   3  -4   70.44    4.20
   5   3   4   71.85    4.33
   5  -3  -4   71.16    3.90
   5  -3  -4   71.25    4.01
  -5   3  -4   73.36    4.29
   5  -3  -4   72.84    4.00
  -5  -3   4   73.45    4.13
  -5   3  -4   69.78    4.76
  -6  -3  -4  215.85   14.72
   6  -3   4  215.25   12.91
   6   3  -4  233.09   12.84
   6   3  -4  224.53   14.50
   6  -3   4  230.65   14.68
  -6  -3  -4  225.25   12.96
  -6   3  -4  238.03   14.59
   6  -3  -4  238.81   12.64
  -6  -3   4  236.65   12.73
  -6   3  -4  246.06   12.67
   6  -3  -4  237.61   12.34
  -6   3  -4  236.47   12.91
   6   3   4  228.23   12.96
   6  -3  -4  238.64   12.66
   7   3  -4   69.55    4.69
   7  -3   4   73.73    4.91
   7   3  -4   72.29    4.28
  -7  -3  -4   69.54    4.43
  -7  -3  -4   70.72    4.93
   7  -3   4   69.38    4.36
   7  -3  -4   69.60    3.95
   7  -3  -4   70.74    4.09
  -7  -3   4   66.29    4.12
   7  -3  -4   72.30    4.07
  -7   3  -4   71.31    4.73
  -7   3  -4   72.14    4.31
   7   3   4   70.04    4.41
  -7   3  -4   69.42    4.31
   8  -3   4  102.14    6.50
  -8  -3  -4   95.37    6.45
   8  -3   4   94.51    5.77
  -8  -3  -4  101.93    5.86
   8   3  -4   94.74    6.27
   8   3  -4   96.81    5.68
  -8   3  -4   95.90    5.65
  -8   3  -4   96.51    5.69
   8  -3  -4   89.85    5.46
   8  -3  -4   90.83    5.43
  -8   3  -4   95.41    6.25
   8   3   4   90.16    5.80
  -8  -3   4   96.30    5.49
   8  -3  -4   92.95    5.29
   9  -3   4   45.46    3.55
  -9  -3  -4   45.27    3.43
   9   3  -4   43.43    3.09
   9  -3   4   47.54    3.26
   9   3  -4   42.80    3.29
  -9  -3  -4   44.54    3.23
  -9  -3  -4   43.68    3.44
   9   3   4   47.72    3.32
  -9   3  -4   45.67    3.10
  -9   3  -4   43.90    3.17
  -9   3  -4   45.57    3.23
   9  -3  -4   44.78    2.92
  -9  -3   4   49.00    2.90
  10  -3   4   33.87    2.85
 -10  -3  -4   36.37    2.67
 -10  -3  -4   34.78    2.63
  10  -3   4   32.08    2.59
  10   3  -4   30.98    2.42
 -10  -3  -4   32.91    2.59
 -10  -3   4   30.21    2.17
  10  -3  -4   28.24    2.23
 -10   3  -4   25.74    2.38
 -10   3  -4   28.14    2.36
 -10   3  -4   28.88    2.31
  10   3   4   27.72    2.52
  11  -3   4   52.52    3.69
 -11  -3  -4   57.69    3.71
 -11  -3  -4   56.17    3.76
  11   3  -4   55.08    3.57
 -11  -3  -4   55.84    3.76
  11  -3   4   53.20    4.05
 -11   3  -4   41.86    3.35
 -11   3  -4   47.21    3.55
  11   3   4   47.26    3.68
 -11   3  -4   43.33    3.35
  11  -3  -4   45.31    3.31
 -11   3  -4   46.83    3.39
 -12  -3  -4   29.55    2.62
  12   3  -4   32.35    2.65
 -12  -3  -4   28.43    2.44
 -12  -3  -4   29.79    2.47
  12  -3   4   30.81    2.73
 -12   3  -4   28.06    2.42
  12   3   4   26.16    2.62
  12  -3  -4   26.69    2.35
  13  -3   4   19.27    2.30
 -13  -3  -4   16.32    1.75
 -13  -3  -4   20.94    2.28
 -13  -3  -4   17.50    1.75
  13   3  -4   16.03    2.05
  13  -3  -4   16.58    1.92
  13   3   4   16.64    2.32
 -14  -3  -4   12.32    1.39
  14  -3   4   13.65    2.17
  14   3  -4   14.51    2.04
 -14  -3  -4   14.16    1.41
  14  -3  -4   10.69    1.69
  14   3   4   11.42    2.09
  15  -3   4    5.70    1.79
  15   3  -4    6.32    1.65
  15   3   4    4.95    1.76
  15  -3  -4    7.40    1.54
  16   3  -4    5.92    1.79
  16  -3   4    7.83    1.95
  16  -3  -4    4.63    1.50
  16   3   4    9.50    2.21
  17  -3   4    4.26    1.87
  17   3  -4    1.41    1.50
  17  -3  -4    2.51    1.49
  17   3   4    1.68    1.75
   0  -4  -4   51.45    2.86
   0   4   4   50.52    2.85
   0   4  -4   50.26    2.87
   0  -4   4   49.53    2.95
   0  -4   4   51.51    3.31
   0   4  -4   46.61    3.31
   0  -4  -4   48.94    2.88
   1  -4   4  144.34   10.17
   1   4  -4  145.50   10.15
   1  -4   4  144.01    8.95
  -1  -4  -4  149.90    8.91
   1  -4  -4  171.50    8.86
  -1   4  -4  171.59    8.77
   1   4   4  169.75    8.94
  -1  -4   4  167.66    8.95
   1  -4  -4  186.15    8.84
  -1  -4   4  171.11   10.16
   2  -4   4  250.45   13.65
   2   4  -4  252.81   15.47
  -2  -4  -4  248.15   13.61
   2  -4   4  266.81   15.54
   2   4   4  245.28   13.62
  -2   4  -4  254.90   15.53
   2  -4  -4  245.93   13.43
  -2  -4   4  247.34   15.41
  -2   4  -4  234.17   13.62
   2  -4  -4  251.46   13.44
  -2   4  -4  236.44   13.30
  -2  -4   4  251.51   13.58
  -3   4   4  341.63   17.16
   3   4  -4  338.25   20.25
   3  -4   4  330.58   17.87
   3  -4   4  351.04   20.35
  -3  -4  -4  339.94   17.86
  -3  -4   4  319.90   20.14
   3  -4  -4  313.10   17.59
  -3   4  -4  320.53   17.83
  -3   4  -4  319.15   20.30
  -3   4  -4  313.55   17.42
   3   4   4  322.13   17.85
  -3  -4   4  310.10   17.75
   4  -4   4  158.31    9.52
   4   4  -4  157.83    9.40
  -4   4   4  154.66    7.88
  -4  -4  -4  144.96    8.37
   4  -4   4  155.26    8.42
   4  -4  -4  147.50    7.89
   4   4   4  141.89    8.38
   4  -4  -4  145.70    8.09
  -4  -4   4  145.79    8.26
  -4   4  -4  143.96    8.18
  -4   4  -4  146.59    8.35
  -4   4  -4  143.42    9.44
  -4  -4   4  146.73    9.23
   5  -4   4  161.70    9.43
  -5  -4  -4  159.94    8.35
   5  -4   4  155.55    8.35
  -5   4   4  158.19    7.79
   5   4  -4  161.81    9.30
  -5   4  -4  139.09    8.10
  -5  -4   4  141.63    8.15
  -5   4  -4  137.52    9.30
   5  -4  -4  139.68    7.98
   5   4   4  139.32    8.32
  -5   4  -4  133.87    8.22
   5  -4  -4  138.17    7.78
   5  -4  -4  136.93    8.00
  -6  -4  -4  152.62    9.26
   6  -4   4  155.85   10.45
   6  -4   4  160.19    9.28
   6   4  -4  151.04   10.31
   6   4  -4  155.43    9.16
  -6  -4   4  164.54    9.09
   6   4   4  166.50    9.32
   6  -4  -4  170.06    8.97
   6  -4  -4  168.72    8.72
  -6   4  -4  169.72    9.22
  -6   4  -4  168.42    9.07
  -6   4  -4  161.57   10.35
   6  -4  -4  171.78    8.96
  -7  -4  -4   79.86    5.85
   7   4  -4   78.96    5.63
   7  -4   4   81.46    5.17
   7  -4   4   80.06    5.78
  -7  -4  -4   82.56    5.21
   7   4  -4   81.88    5.09
  -7   4  -4   87.89    5.65
   7  -4  -4   88.99    4.86
   7  -4  -4   88.42    4.90
  -7   4  -4   83.73    5.09
  -7  -4   4   89.25    4.99
   7  -4  -4   90.14    4.73
   7   4   4   87.80    5.25
  -7   4  -4   91.03    5.08
  -8  -4  -4   83.30    6.20
   8  -4   4   86.75    5.54
   8  -4   4   87.78    6.18
   8   4  -4   91.73    5.48
  -8  -4  -4   93.16    5.62
  -8  -4  -4   91.16    6.20
   8   4  -4   85.70    6.03
  -8   4  -4   95.62    5.47
   8  -4  -4   90.90    5.05
  -8  -4   4   92.10    5.31
   8   4   4   90.78    5.58
  -8   4  -4   91.98    5.98
   8  -4  -4   93.88    5.22
  -8   4  -4   90.30    5.40
   8  -4  -4   94.08    5.26
   9  -4   4   57.49    3.82
  -9  -4  -4   56.70    3.87
   9  -4   4   55.89    4.18
  -9  -4  -4   52.34    4.06
  -9  -4  -4   52.36    4.12
   9   4  -4   58.95    3.75
   9   4  -4   54.48    4.00
  -9   4  -4   55.78    3.66
  -9  -4   4   56.51    3.51
   9  -4  -4   57.41    3.50
  -9   4  -4   56.69    3.65
   9   4   4   56.39    3.88
  -9   4  -4   57.17    3.85
 -10  -4  -4   23.61    2.12
 -10  -4  -4   22.20    2.14
  10  -4   4   22.45    2.16
 -10  -4  -4   23.36    2.19
  10   4  -4   23.92    2.08
  10  -4   4   24.13    2.31
 -10   4  -4   20.35    1.75
  10  -4  -4   20.72    1.81
  10   4   4   18.98    2.23
 -10   4  -4   20.22    1.92
 -10  -4   4   22.14    1.78
 -10   4  -4   20.96    2.10
 -11  -4  -4   30.49    2.72
  11  -4   4   33.16    2.79
  11   4  -4   29.53    2.61
 -11  -4  -4   29.75    2.70
 -11  -4  -4   30.56    2.69
 -11   4  -4   31.42    2.61
 -11   4  -4   33.44    2.32
  11   4   4   34.67    2.82
  11  -4  -4   32.76    2.47
 -11   4  -4   33.60    2.33
 -11   4  -4   35.82    2.61
 -12  -4  -4    6.93    1.52
 -12  -4  -4    9.17    1.35
  12   4  -4    9.56    1.53
  12  -4   4    9.17    1.62
 -12  -4  -4    9.38    1.31
 -12   4  -4   10.12    1.66
  12  -4  -4    7.70    1.30
  12   4   4    7.94    1.59
 -13  -4  -4   23.71    2.17
 -13  -4  -4   25.04    2.21
 -13  -4  -4   20.21    2.42
  13  -4   4   22.35    2.57
  13   4  -4   20.53    2.45
  13   4   4   22.51    2.62
[truncated: 1,047,657 more chars]
