# Supplementary material for: Dicoordinate Au(I)–Ethylene Complexes as Hydroamination Catalysts
Source: ACS Catal. 2022 Mar 23;12(7):4227–41. doi: 10.1021/acscatal.1c05823 (PMC8981211; doi:10.1021/acscatal.1c05823)
Supplement: Supplementary file 7 — cs1c05823_si_007.cif [file cs1c05823_si_007.cif]

data_jcm00722a_0m_sq
_audit_creation_date               2022-02-15
_audit_creation_method
;
Olex2 1.3
(compiled 2020.11.12 svn.r5f609507 for OlexSys, GUI svn.r6408)
;
_shelx_SHELXL_version_number       '2018/3'
_audit_contact_author_address      ?
_audit_contact_author_email        ?
_audit_contact_author_name         ''
_audit_contact_author_phone        ?
_publ_contact_author_id_orcid      ?
_publ_section_references
;
Bourhis, L.J., Dolomanov, O.V., Gildea, R.J., Howard, J.A.K., Puschmann, H.
 (2015). Acta Cryst. A71, 59-75.

Dolomanov, O.V., Bourhis, L.J., Gildea, R.J, Howard, J.A.K. & Puschmann, H.
 (2009), J. Appl. Cryst. 42, 339-341.

Sheldrick, G.M. (2015). Acta Cryst. C71, 3-8.
;
_chemical_name_common              ?
_chemical_name_systematic          ?
_chemical_formula_moiety           'C63 H81 Au N2 O P, F3 Sb0.5'
_chemical_formula_sum              'C63 H81 Au F3 N2 O P Sb0.50'
_chemical_formula_weight           1228.10
_chemical_melting_point            ?
loop_
  _atom_type_symbol
  _atom_type_description
  _atom_type_scat_dispersion_real
  _atom_type_scat_dispersion_imag
  _atom_type_scat_source
 'C' 'C' 0.0033 0.0016 'International Tables Vol C Tables 4.2.6.8 and 6.1.1.4'
 'H' 'H' 0.0000 0.0000 'International Tables Vol C Tables 4.2.6.8 and 6.1.1.4'
 'Au' 'Au' -2.0133 8.8022
 'International Tables Vol C Tables 4.2.6.8 and 6.1.1.4'
 'F' 'F' 0.0171 0.0103 'International Tables Vol C Tables 4.2.6.8 and 6.1.1.4'
 'N' 'N' 0.0061 0.0033 'International Tables Vol C Tables 4.2.6.8 and 6.1.1.4'
 'O' 'O' 0.0106 0.0060 'International Tables Vol C Tables 4.2.6.8 and 6.1.1.4'
 'P' 'P' 0.1023 0.0942 'International Tables Vol C Tables 4.2.6.8 and 6.1.1.4'
 'Sb' 'Sb' -0.5866 1.5461
 'International Tables Vol C Tables 4.2.6.8 and 6.1.1.4'

_shelx_space_group_comment
;
The symmetry employed for this shelxl refinement is uniquely defined
by the following loop, which should always be used as a source of
symmetry information in preference to the above space-group names.
They are only intended as comments.
;
_space_group_crystal_system        'triclinic'
_space_group_IT_number             2
_space_group_name_H-M_alt          'P -1'
_space_group_name_Hall             '-P 1'
loop_
  _space_group_symop_operation_xyz
 'x, y, z'
 '-x, -y, -z'

_cell_length_a                     15.5190(7)
_cell_length_b                     15.6380(8)
_cell_length_c                     17.4595(10)
_cell_angle_alpha                  68.369(2)
_cell_angle_beta                   80.530(2)
_cell_angle_gamma                  65.864(2)
_cell_volume                       3594.0(3)
_cell_formula_units_Z              2
_cell_measurement_reflns_used      9895
_cell_measurement_temperature      193.0
_cell_measurement_theta_max        29.50
_cell_measurement_theta_min        2.27
_shelx_estimated_absorpt_T_max     0.786
_shelx_estimated_absorpt_T_min     0.670
_exptl_absorpt_coefficient_mu      2.294
_exptl_absorpt_correction_T_max    0.7459
_exptl_absorpt_correction_T_min    0.4864
_exptl_absorpt_correction_type     multi-scan
_exptl_absorpt_process_details
;
SADABS-2016/2 (Bruker,2016/2) was used for absorption correction.
wR2(int) was 0.0946 before and 0.0661 after correction.
The Ratio of minimum to maximum transmission is 0.6521.
The \l/2 correction factor is Not present.
;
_exptl_absorpt_special_details     ?
_exptl_crystal_colour              colourless
_exptl_crystal_colour_primary      colourless
_exptl_crystal_density_diffrn      1.135
_exptl_crystal_density_meas        ?
_exptl_crystal_density_method      ?
_exptl_crystal_description         needle
_exptl_crystal_F_000               1255
_exptl_crystal_size_max            0.15
_exptl_crystal_size_mid            0.14
_exptl_crystal_size_min            0.10
_exptl_transmission_factor_max     ?
_exptl_transmission_factor_min     ?
_diffrn_reflns_av_R_equivalents    0.0756
_diffrn_reflns_av_unetI/netI       0.0333
_diffrn_reflns_Laue_measured_fraction_full  0.994
_diffrn_reflns_Laue_measured_fraction_max  0.994
_diffrn_reflns_limit_h_max         21
_diffrn_reflns_limit_h_min         -21
_diffrn_reflns_limit_k_max         21
_diffrn_reflns_limit_k_min         -21
_diffrn_reflns_limit_l_max         24
_diffrn_reflns_limit_l_min         -24
_diffrn_reflns_number              240470
_diffrn_reflns_point_group_measured_fraction_full  0.994
_diffrn_reflns_point_group_measured_fraction_max  0.994
_diffrn_reflns_theta_full          25.242
_diffrn_reflns_theta_max           29.622
_diffrn_reflns_theta_min           1.893
_diffrn_ambient_temperature        193.0
_diffrn_detector_area_resol_mean   ?
_diffrn_measured_fraction_theta_full  0.994
_diffrn_measured_fraction_theta_max  0.994
_diffrn_measurement_device_type    'Bruker APEX-II CCD'
_diffrn_measurement_method         '\f and \w scans'
_diffrn_radiation_type             MoK\a
_diffrn_radiation_wavelength       0.71073
_diffrn_source                     ?
_diffrn_source_current             1.4
_diffrn_source_power               0.07
_diffrn_source_voltage             50.0
_diffrn_standards_number           0
_reflns_Friedel_coverage           0.000
_reflns_Friedel_fraction_full      .
_reflns_Friedel_fraction_max       .
_reflns_number_gt                  15637
_reflns_number_total               20146
_reflns_special_details
;
 Reflections were merged by SHELXL according to the crystal
 class for the calculation of statistics and refinement.
 
 Structure factors included contributions from the .fab file.
 
 _reflns_Friedel_fraction is defined as the number of unique
 Friedel pairs measured divided by the number that would be
 possible theoretically, ignoring centric projections and
 systematic absences.
;
_reflns_threshold_expression       'I > 2\s(I)'
_computing_cell_refinement         'SAINT V8.40B (?, 2016)'
_computing_data_collection         ?
_computing_data_reduction          'SAINT V8.40B (?, 2016)'
_computing_molecular_graphics      'Olex2 1.3 (Dolomanov et al., 2009)'
_computing_publication_material    'Olex2 1.3 (Dolomanov et al., 2009)'
_computing_structure_refinement    'SHELXL 2018/3 (Sheldrick, 2015)'
_computing_structure_solution      'olex2.solve 1.3 (Bourhis et al., 2015)'
_refine_diff_density_max           1.293
_refine_diff_density_min           -2.432
_refine_diff_density_rms           0.140
_refine_ls_extinction_coef         .
_refine_ls_extinction_method       none
_refine_ls_goodness_of_fit_ref     1.097
_refine_ls_hydrogen_treatment      constr
_refine_ls_matrix_type             full
_refine_ls_number_parameters       716
_refine_ls_number_reflns           20146
_refine_ls_number_restraints       102
_refine_ls_R_factor_all            0.0824
_refine_ls_R_factor_gt             0.0575
_refine_ls_restrained_S_all        1.096
_refine_ls_shift/su_max            0.001
_refine_ls_shift/su_mean           0.000
_refine_ls_structure_factor_coef   Fsqd
_refine_ls_weighting_details      
 'w=1/[\s^2^(Fo^2^)+(0.0677P)^2^+16.6372P] where P=(Fo^2^+2Fc^2^)/3'
_refine_ls_weighting_scheme        calc
_refine_ls_wR_factor_gt            0.1475
_refine_ls_wR_factor_ref           0.1680
_refine_special_details            ?
_olex2_refinement_description
;
1. Fixed Uiso
 At 1.2 times of:
  All C(H) groups, All C(H,H) groups, All N(H) groups
 At 1.5 times of:
  All C(H,H,H) groups
2. Restrained distances
 C53-C54A \\sim C53-C55A \\sim C53-C56A \\sim C53-C54B \\sim C53-C55B \\sim
C53-C56B
 with sigma of 0.02
 C54A-C55A \\sim C55A-C56A \\sim C56A-C54A \\sim C54B-C55B \\sim C55B-C56B
\\sim C56B-C54B
 with sigma of 0.02
3. Rigid body (RIGU) restrains
 C17, C18A, C19A, C20A, C18B, C19B, C20B
 with sigma for 1-2 distances of 0.004 and sigma for 1-3 distances of 0.004
 C53, C54A, C55A, C56A, C55B, C54B, C56B
 with sigma for 1-2 distances of 0.001 and sigma for 1-3 distances of 0.001
4. Others
 Sof(C18B)=Sof(H18D)=Sof(H18E)=Sof(H18F)=Sof(C19B)=Sof(H19D)=Sof(H19E)=
 Sof(H19F)=Sof(C20B)=Sof(H20D)=Sof(H20E)=Sof(H20F)=1-FVAR(1)
 Sof(C18A)=Sof(H18A)=Sof(H18B)=Sof(H18C)=Sof(C19A)=Sof(H19A)=Sof(H19B)=
 Sof(H19C)=Sof(C20A)=Sof(H20A)=Sof(H20B)=Sof(H20C)=FVAR(1)
 Sof(C55B)=Sof(H55D)=Sof(H55E)=Sof(H55F)=Sof(C54B)=Sof(H54D)=Sof(H54E)=
 Sof(H54F)=Sof(C56B)=Sof(H56D)=Sof(H56E)=Sof(H56F)=1-FVAR(2)
 Sof(C54A)=Sof(H54A)=Sof(H54B)=Sof(H54C)=Sof(C55A)=Sof(H55A)=Sof(H55B)=
 Sof(H55C)=Sof(C56A)=Sof(H56A)=Sof(H56B)=Sof(H56C)=FVAR(2)
5.a Secondary CH2 refined with riding coordinates:
 C62(H62A,H62B), C63(H63A,H63B)
5.b Me refined with riding coordinates:
 C15(H15A,H15B,H15C), C18B(H18D,H18E,H18F), C19B(H19D,H19E,H19F), C20B(H20D,
 H20E,H20F), C54A(H54A,H54B,H54C), C55A(H55A,H55B,H55C), C56A(H56A,H56B,H56C),
 C55B(H55D,H55E,H55F), C54B(H54D,H54E,H54F), C56B(H56D,H56E,H56F)
5.c Aromatic/amide H refined with riding coordinates:
 N1(H1), N2(H2), C2(H2A), C4(H4), C5(H5), C8(H8), C9(H9), C11(H11), C12(H12),
 C22(H22), C24(H24), C25(H25), C28(H28), C29(H29), C31(H31), C32(H32), C42(H42),
  C44(H44), C45(H45), C48(H48), C49(H49), C51(H51), C52(H52)
5.d Idealised Me refined as rotating group:
 C14(H14A,H14B,H14C), C16(H16A,H16B,H16C), C34(H34A,H34B,H34C), C35(H35A,H35B,
 H35C), C36(H36A,H36B,H36C), C38(H38A,H38B,H38C), C39(H39A,H39B,H39C), C40(H40A,
 H40B,H40C), C58(H58A,H58B,H58C), C59(H59A,H59B,H59C), C60(H60A,H60B,H60C),
 C18A(H18A,H18B,H18C), C19A(H19A,H19B,H19C), C20A(H20A,H20B,H20C)
;
_atom_sites_solution_hydrogens     geom
_atom_sites_solution_primary       iterative
_atom_sites_solution_secondary     ?
loop_
  _atom_site_label
  _atom_site_type_symbol
  _atom_site_fract_x
  _atom_site_fract_y
  _atom_site_fract_z
  _atom_site_U_iso_or_equiv
  _atom_site_adp_type
  _atom_site_occupancy
  _atom_site_site_symmetry_order
  _atom_site_calc_flag
  _atom_site_refinement_flags_posn
  _atom_site_refinement_flags_adp
  _atom_site_refinement_flags_occupancy
  _atom_site_disorder_assembly
  _atom_site_disorder_group
 Au1 Au 0.27766(2) 0.58070(2) 0.32981(2) 0.03651(7) Uani 1 1 d . . . . .
 P1 P 0.33676(8) 0.44319(9) 0.29791(8) 0.0270(2) Uani 1 1 d . . . . .
 O1 O 0.2278(3) 0.7094(3) 0.3609(2) 0.0390(8) Uani 1 1 d . . . . .
 N1 N 0.1752(5) 0.8766(4) 0.3287(5) 0.0630(16) Uani 1 1 d . . . . .
 H1 H 0.186661 0.876481 0.376523 0.076 Uiso 1 1 calc R U . . .
 N2 N 0.1811(5) 0.8207(4) 0.2307(4) 0.0594(15) Uani 1 1 d . . . . .
 H2 H 0.184576 0.779062 0.206393 0.071 Uiso 1 1 calc R U . . .
 C1 C 0.2696(4) 0.3627(4) 0.3363(3) 0.0319(10) Uani 1 1 d . . . . .
 C2 C 0.3195(4) 0.2606(4) 0.3518(4) 0.0379(11) Uani 1 1 d . . . . .
 H2A H 0.385179 0.237331 0.338874 0.046 Uiso 1 1 calc R U . . .
 C3 C 0.2763(4) 0.1922(4) 0.3854(4) 0.0444(13) Uani 1 1 d . . . . .
 C4 C 0.1812(5) 0.2291(5) 0.4041(5) 0.0576(19) Uani 1 1 d . . . . .
 H4 H 0.149394 0.184458 0.427790 0.069 Uiso 1 1 calc R U . . .
 C5 C 0.1316(4) 0.3291(5) 0.3892(5) 0.0541(17) Uani 1 1 d . . . . .
 H5 H 0.066211 0.351486 0.403180 0.065 Uiso 1 1 calc R U . . .
 C6 C 0.1730(4) 0.3990(4) 0.3547(4) 0.0386(11) Uani 1 1 d . . . . .
 C7 C 0.1113(4) 0.5058(4) 0.3393(4) 0.0404(12) Uani 1 1 d . . . . .
 C8 C 0.0686(4) 0.5378(4) 0.4047(4) 0.0453(13) Uani 1 1 d . . . . .
 H8 H 0.084178 0.492888 0.459237 0.054 Uiso 1 1 calc R U . . .
 C9 C 0.0034(5) 0.6339(5) 0.3930(5) 0.0527(16) Uani 1 1 d . . . . .
 H9 H -0.025272 0.653417 0.439437 0.063 Uiso 1 1 calc R U . . .
 C10 C -0.0204(4) 0.7014(4) 0.3147(5) 0.0491(15) Uani 1 1 d . . . . .
 C11 C 0.0246(6) 0.6694(5) 0.2487(5) 0.070(2) Uani 1 1 d . . . . .
 H11 H 0.010021 0.714057 0.193948 0.084 Uiso 1 1 calc R U . . .
 C12 C 0.0903(5) 0.5734(5) 0.2618(5) 0.0611(19) Uani 1 1 d . . . . .
 H12 H 0.121592 0.554183 0.215780 0.073 Uiso 1 1 calc R U . . .
 C13 C 0.3305(5) 0.0809(5) 0.4025(6) 0.063(2) Uani 1 1 d . . . . .
 C14 C 0.4327(6) 0.0569(6) 0.3701(8) 0.082(3) Uani 1 1 d . . . . .
 H14A H 0.433009 0.092510 0.310698 0.124 Uiso 1 1 calc R U . . .
 H14B H 0.464229 -0.014867 0.380551 0.124 Uiso 1 1 calc R U . . .
 H14C H 0.466321 0.077605 0.398325 0.124 Uiso 1 1 calc R U . . .
 C15 C 0.2797(7) 0.0448(7) 0.3580(9) 0.103(4) Uani 1 1 d . . . . .
 H15A H 0.313512 -0.026717 0.368303 0.155 Uiso 1 1 calc R U . . .
 H15B H 0.214721 0.057599 0.379204 0.155 Uiso 1 1 calc R U . . .
 H15C H 0.278931 0.080717 0.298630 0.155 Uiso 1 1 calc R U . . .
 C16 C 0.3290(9) 0.0282(6) 0.4969(8) 0.108(4) Uani 1 1 d . . . . .
 H16A H 0.350080 0.060482 0.524596 0.161 Uiso 1 1 calc R U . . .
 H16B H 0.371411 -0.041853 0.510515 0.161 Uiso 1 1 calc R U . . .
 H16C H 0.264641 0.032799 0.515451 0.161 Uiso 1 1 calc R U . . .
 C17 C -0.0960(6) 0.8079(5) 0.3000(6) 0.069(2) Uani 1 1 d . . . . .
 C21 C 0.4533(3) 0.3600(4) 0.3408(3) 0.0300(9) Uani 1 1 d . . . . .
 C22 C 0.5236(4) 0.3138(4) 0.2920(3) 0.0326(10) Uani 1 1 d . . . . .
 H22 H 0.508440 0.323246 0.238212 0.039 Uiso 1 1 calc R U . . .
 C23 C 0.6162(4) 0.2537(4) 0.3198(4) 0.0360(11) Uani 1 1 d . . . . .
 C24 C 0.6362(4) 0.2413(4) 0.3988(4) 0.0391(12) Uani 1 1 d . . . . .
 H24 H 0.698458 0.202265 0.419094 0.047 Uiso 1 1 calc R U . . .
 C25 C 0.5659(4) 0.2856(4) 0.4484(4) 0.0379(11) Uani 1 1 d . . . . .
 H25 H 0.580943 0.274402 0.502762 0.045 Uiso 1 1 calc R U . . .
 C26 C 0.4733(3) 0.3465(4) 0.4208(3) 0.0314(10) Uani 1 1 d . . . . .
 C27 C 0.4028(4) 0.3949(4) 0.4756(3) 0.0318(10) Uani 1 1 d . . . . .
 C28 C 0.4037(4) 0.4780(4) 0.4854(3) 0.0361(11) Uani 1 1 d . . . . .
 H28 H 0.449581 0.504247 0.455974 0.043 Uiso 1 1 calc R U . . .
 C29 C 0.3396(4) 0.5247(4) 0.5370(4) 0.0405(12) Uani 1 1 d . . . . .
 H29 H 0.343901 0.580473 0.543658 0.049 Uiso 1 1 calc R U . . .
 C30 C 0.2704(4) 0.4913(4) 0.5785(3) 0.0356(11) Uani 1 1 d . . . . .
 C31 C 0.2678(4) 0.4076(4) 0.5695(4) 0.0393(12) Uani 1 1 d . . . . .
 H31 H 0.221185 0.382444 0.598738 0.047 Uiso 1 1 calc R U . . .
 C32 C 0.3331(4) 0.3596(4) 0.5179(3) 0.0382(11) Uani 1 1 d . . . . .
 H32 H 0.329653 0.303195 0.511768 0.046 Uiso 1 1 calc R U . . .
 C33 C 0.6893(4) 0.2077(5) 0.2621(4) 0.0476(14) Uani 1 1 d . . . . .
 C34 C 0.6634(6) 0.1338(7) 0.2455(6) 0.074(2) Uani 1 1 d . . . . .
 H34A H 0.599575 0.166448 0.223194 0.111 Uiso 1 1 calc R U . . .
 H34B H 0.665379 0.079120 0.296928 0.111 Uiso 1 1 calc R U . . .
 H34C H 0.708360 0.107526 0.205467 0.111 Uiso 1 1 calc R U . . .
 C35 C 0.6938(6) 0.2903(6) 0.1820(5) 0.072(2) Uani 1 1 d . . . . .
 H35A H 0.732729 0.260742 0.141145 0.108 Uiso 1 1 calc R U . . .
 H35B H 0.721735 0.330747 0.192701 0.108 Uiso 1 1 calc R U . . .
 H35C H 0.629909 0.332337 0.160893 0.108 Uiso 1 1 calc R U . . .
 C36 C 0.7889(5) 0.1525(6) 0.3001(5) 0.064(2) Uani 1 1 d . . . . .
 H36A H 0.786836 0.102072 0.353472 0.096 Uiso 1 1 calc R U . . .
 H36B H 0.809335 0.200312 0.307923 0.096 Uiso 1 1 calc R U . . .
 H36C H 0.833551 0.120344 0.263024 0.096 Uiso 1 1 calc R U . . .
 C37 C 0.1960(4) 0.5485(5) 0.6310(4) 0.0439(13) Uani 1 1 d . . . . .
 C38 C 0.1293(5) 0.4962(6) 0.6773(6) 0.064(2) Uani 1 1 d . . . . .
 H38A H 0.093160 0.493673 0.637661 0.096 Uiso 1 1 calc R U . . .
 H38B H 0.085769 0.532998 0.712064 0.096 Uiso 1 1 calc R U . . .
 H38C H 0.165995 0.428455 0.711860 0.096 Uiso 1 1 calc R U . . .
 C39 C 0.1395(5) 0.6518(6) 0.5750(5) 0.066(2) Uani 1 1 d . . . . .
 H39A H 0.182633 0.683053 0.541294 0.099 Uiso 1 1 calc R U . . .
 H39B H 0.098741 0.691969 0.608510 0.099 Uiso 1 1 calc R U . . .
 H39C H 0.100408 0.647219 0.539061 0.099 Uiso 1 1 calc R U . . .
 C40 C 0.2461(5) 0.5566(6) 0.6952(5) 0.0594(18) Uani 1 1 d . . . . .
 H40A H 0.278364 0.490125 0.734314 0.089 Uiso 1 1 calc R U . . .
 H40B H 0.199537 0.598506 0.724877 0.089 Uiso 1 1 calc R U . . .
 H40C H 0.292497 0.586253 0.667510 0.089 Uiso 1 1 calc R U . . .
 C41 C 0.3538(4) 0.4668(4) 0.1861(3) 0.0338(10) Uani 1 1 d . . . . .
 C42 C 0.3315(4) 0.4088(5) 0.1543(4) 0.0416(12) Uani 1 1 d . . . . .
 H42 H 0.309755 0.359203 0.191015 0.050 Uiso 1 1 calc R U . . .
 C43 C 0.3401(5) 0.4208(6) 0.0709(4) 0.0511(15) Uani 1 1 d . . . . .
 C44 C 0.3689(6) 0.4950(6) 0.0202(4) 0.0602(18) Uani 1 1 d . . . . .
 H44 H 0.374357 0.506052 -0.037342 0.072 Uiso 1 1 calc R U . . .
 C45 C 0.3904(6) 0.5548(6) 0.0502(4) 0.0549(16) Uani 1 1 d . . . . .
 H45 H 0.409376 0.606097 0.012574 0.066 Uiso 1 1 calc R U . . .
 C46 C 0.3848(4) 0.5412(4) 0.1338(3) 0.0395(12) Uani 1 1 d . . . . .
 C47 C 0.4127(4) 0.6068(4) 0.1594(3) 0.0387(11) Uani 1 1 d . . . . .
 C48 C 0.3767(5) 0.7092(5) 0.1196(4) 0.0485(14) Uani 1 1 d . . . . .
 H48 H 0.332894 0.736529 0.076610 0.058 Uiso 1 1 calc R U . . .
 C49 C 0.4020(5) 0.7721(5) 0.1403(4) 0.0493(14) Uani 1 1 d . . . . .
 H49 H 0.376221 0.841410 0.110729 0.059 Uiso 1 1 calc R U . . .
 C50 C 0.4653(4) 0.7366(4) 0.2041(4) 0.0403(12) Uani 1 1 d . . . . .
 C51 C 0.5029(4) 0.6344(4) 0.2421(4) 0.0424(12) Uani 1 1 d . . . . .
 H51 H 0.547700 0.607265 0.284259 0.051 Uiso 1 1 calc R U . . .
 C52 C 0.4786(4) 0.5705(4) 0.2216(4) 0.0423(12) Uani 1 1 d . . . . .
 H52 H 0.506515 0.500939 0.249742 0.051 Uiso 1 1 calc R U . . .
 C53 C 0.3195(7) 0.3520(8) 0.0392(5) 0.080(2) Uani 1 1 d D . . . .
 Sb1 Sb 0.000000 1.000000 0.500000 0.05099(15) Uani 1 2 d S . P . .
 F1 F 0.0492(7) 1.0835(8) 0.5037(11) 0.230(7) Uani 1 1 d . . . . .
 F2 F 0.0036(7) 0.9434(8) 0.6103(5) 0.203(6) Uani 1 1 d . . . . .
 F3 F 0.1221(3) 0.9087(4) 0.4906(3) 0.0791(14) Uani 1 1 d . . . . .
 C57 C 0.4933(5) 0.8044(5) 0.2312(5) 0.0547(16) Uani 1 1 d . . . . .
 C58 C 0.4402(9) 0.9127(6) 0.1854(7) 0.089(3) Uani 1 1 d . . . . .
 H58A H 0.454169 0.926494 0.126249 0.134 Uiso 1 1 calc R U . . .
 H58B H 0.459497 0.953473 0.204854 0.134 Uiso 1 1 calc R U . . .
 H58C H 0.372214 0.928808 0.195264 0.134 Uiso 1 1 calc R U . . .
 C59 C 0.5990(6) 0.7773(7) 0.2182(7) 0.075(2) Uani 1 1 d . . . . .
 H59A H 0.632361 0.709868 0.255349 0.113 Uiso 1 1 calc R U . . .
 H59B H 0.616923 0.824402 0.230040 0.113 Uiso 1 1 calc R U . . .
 H59C H 0.615928 0.780176 0.161000 0.113 Uiso 1 1 calc R U . . .
 C60 C 0.4701(7) 0.7839(7) 0.3242(5) 0.074(2) Uani 1 1 d . . . . .
 H60A H 0.401537 0.804964 0.333009 0.111 Uiso 1 1 calc R U . . .
 H60B H 0.493419 0.821082 0.344427 0.111 Uiso 1 1 calc R U . . .
 H60C H 0.500506 0.712583 0.354143 0.111 Uiso 1 1 calc R U . . .
 C61 C 0.1978(4) 0.7940(4) 0.3102(4) 0.0409(12) Uani 1 1 d . . . . .
 C62 C 0.1305(6) 0.9651(5) 0.2620(6) 0.071(2) Uani 1 1 d . . . . .
 H62A H 0.155899 1.016478 0.254181 0.085 Uiso 1 1 calc R U . . .
 H62B H 0.061229 0.992740 0.270694 0.085 Uiso 1 1 calc R U . . .
 C63 C 0.1567(7) 0.9264(6) 0.1888(5) 0.071(2) Uani 1 1 d . . . . .
 H63A H 0.102516 0.955303 0.151840 0.086 Uiso 1 1 calc R U . . .
 H63B H 0.210949 0.940683 0.156689 0.086 Uiso 1 1 calc R U . . .
 C18A C -0.1848(11) 0.8048(12) 0.3203(19) 0.126(10) Uani 0.66(2) 1 d . . P A
 1
 H18A H -0.213431 0.811242 0.271452 0.188 Uiso 0.66(2) 1 calc R U P A 1
 H18B H -0.224456 0.859611 0.340652 0.188 Uiso 0.66(2) 1 calc R U P A 1
 H18C H -0.179551 0.741311 0.363362 0.188 Uiso 0.66(2) 1 calc R U P A 1
 C19A C -0.0833(13) 0.8818(12) 0.2097(13) 0.092(5) Uani 0.66(2) 1 d . . P A 1
 H19A H -0.021602 0.886610 0.205429 0.137 Uiso 0.66(2) 1 calc R U P A 1
 H19B H -0.133331 0.947847 0.201107 0.137 Uiso 0.66(2) 1 calc R U P A 1
 H19C H -0.087326 0.855805 0.167761 0.137 Uiso 0.66(2) 1 calc R U P A 1
 C20A C -0.0657(14) 0.8501(11) 0.3579(13) 0.103(6) Uani 0.66(2) 1 d . . P A 1
 H20A H -0.061962 0.805352 0.415047 0.155 Uiso 0.66(2) 1 calc R U P A 1
 H20B H -0.112689 0.916422 0.354237 0.155 Uiso 0.66(2) 1 calc R U P A 1
 H20C H -0.003878 0.854192 0.339618 0.155 Uiso 0.66(2) 1 calc R U P A 1
 C18B C -0.1847(19) 0.8093(19) 0.254(2) 0.071(6) Uani 0.34(2) 1 d . . P A 2
 H18D H -0.205125 0.755399 0.289064 0.106 Uiso 0.34(2) 1 calc R U P A 2
 H18E H -0.237919 0.873239 0.245383 0.106 Uiso 0.34(2) 1 calc R U P A 2
 H18F H -0.162297 0.799963 0.200585 0.106 Uiso 0.34(2) 1 calc R U P A 2
 C19B C -0.061(3) 0.878(3) 0.259(4) 0.114(14) Uani 0.34(2) 1 d . . P A 2
 H19D H -0.111289 0.943475 0.250770 0.171 Uiso 0.34(2) 1 calc R U P A 2
 H19E H -0.010001 0.869690 0.290078 0.171 Uiso 0.34(2) 1 calc R U P A 2
 H19F H -0.036742 0.870826 0.204913 0.171 Uiso 0.34(2) 1 calc R U P A 2
 C20B C -0.1461(18) 0.8230(19) 0.3826(19) 0.074(7) Uani 0.34(2) 1 d . . P A 2
 H20D H -0.171001 0.770823 0.411635 0.111 Uiso 0.34(2) 1 calc R U P A 2
 H20E H -0.100388 0.819352 0.417474 0.111 Uiso 0.34(2) 1 calc R U P A 2
 H20F H -0.198101 0.888244 0.370224 0.111 Uiso 0.34(2) 1 calc R U P A 2
 C54A C 0.283(2) 0.2788(18) 0.1054(13) 0.093(6) Uani 0.392(15) 1 d D . P B 1
 H54A H 0.271491 0.237248 0.081041 0.139 Uiso 0.392(15) 1 calc R U P B 1
 H54B H 0.330243 0.236462 0.148691 0.139 Uiso 0.392(15) 1 calc R U P B 1
 H54C H 0.224140 0.315282 0.129326 0.139 Uiso 0.392(15) 1 calc R U P B 1
 C55A C 0.4119(16) 0.295(2) 0.0009(19) 0.111(8) Uani 0.392(15) 1 d D . P B 1
 H55A H 0.434965 0.343094 -0.041709 0.166 Uiso 0.392(15) 1 calc R U P B 1
 H55B H 0.459381 0.252880 0.043860 0.166 Uiso 0.392(15) 1 calc R U P B 1
 H55C H 0.400134 0.254172 -0.023696 0.166 Uiso 0.392(15) 1 calc R U P B 1
 C56A C 0.247(2) 0.413(3) -0.0311(16) 0.151(14) Uani 0.392(15) 1 d D . P B 1
 H56A H 0.269130 0.460514 -0.074502 0.226 Uiso 0.392(15) 1 calc R U P B 1
 H56B H 0.239545 0.367538 -0.054002 0.226 Uiso 0.392(15) 1 calc R U P B 1
 H56C H 0.185798 0.448531 -0.009263 0.226 Uiso 0.392(15) 1 calc R U P B 1
 C55B C 0.3923(15) 0.2498(13) 0.0754(13) 0.129(6) Uani 0.608(15) 1 d D . P B
 2
 H55D H 0.388035 0.229426 0.135681 0.193 Uiso 0.608(15) 1 calc R U P B 2
 H55E H 0.381087 0.202924 0.057269 0.193 Uiso 0.608(15) 1 calc R U P B 2
 H55F H 0.455341 0.250070 0.056946 0.193 Uiso 0.608(15) 1 calc R U P B 2
 C54B C 0.2205(11) 0.3542(17) 0.0689(11) 0.106(5) Uani 0.608(15) 1 d D . P B
 2
 H54D H 0.173859 0.421527 0.044717 0.158 Uiso 0.608(15) 1 calc R U P B 2
 H54E H 0.207612 0.307521 0.051935 0.158 Uiso 0.608(15) 1 calc R U P B 2
 H54F H 0.216674 0.335028 0.129138 0.158 Uiso 0.608(15) 1 calc R U P B 2
 C56B C 0.3239(13) 0.3864(15) -0.0548(8) 0.099(5) Uani 0.608(15) 1 d D . P B
 2
 H56D H 0.275740 0.453327 -0.076971 0.148 Uiso 0.608(15) 1 calc R U P B 2
 H56E H 0.386542 0.387567 -0.074102 0.148 Uiso 0.608(15) 1 calc R U P B 2
 H56F H 0.312288 0.340421 -0.073778 0.148 Uiso 0.608(15) 1 calc R U P B 2

loop_
  _atom_site_aniso_label
  _atom_site_aniso_U_11
  _atom_site_aniso_U_22
  _atom_site_aniso_U_33
  _atom_site_aniso_U_23
  _atom_site_aniso_U_13
  _atom_site_aniso_U_12
 Au1 0.03682(11) 0.02944(10) 0.04066(12) -0.01502(8) 0.00376(8) -0.00880(7)
 P1 0.0268(5) 0.0234(5) 0.0284(6) -0.0096(4) 0.0016(4) -0.0069(4)
 O1 0.057(2) 0.0240(17) 0.037(2) -0.0164(15) -0.0012(17) -0.0108(16)
 N1 0.071(4) 0.041(3) 0.079(4) -0.032(3) 0.001(3) -0.012(3)
 N2 0.078(4) 0.041(3) 0.053(3) -0.017(3) -0.003(3) -0.015(3)
 C1 0.031(2) 0.027(2) 0.037(3) -0.0125(19) 0.0032(19) -0.0089(18)
 C2 0.032(2) 0.033(3) 0.046(3) -0.016(2) 0.002(2) -0.008(2)
 C3 0.039(3) 0.029(3) 0.067(4) -0.019(3) 0.001(3) -0.012(2)
 C4 0.044(3) 0.035(3) 0.094(6) -0.020(3) 0.013(3) -0.021(3)
 C5 0.033(3) 0.034(3) 0.088(5) -0.018(3) 0.011(3) -0.013(2)
 C6 0.032(2) 0.031(3) 0.051(3) -0.014(2) 0.004(2) -0.012(2)
 C7 0.030(2) 0.032(3) 0.057(3) -0.013(2) 0.002(2) -0.012(2)
 C8 0.040(3) 0.036(3) 0.055(4) -0.020(3) -0.007(3) -0.003(2)
 C9 0.044(3) 0.043(3) 0.070(4) -0.031(3) -0.002(3) -0.005(3)
 C10 0.037(3) 0.032(3) 0.074(4) -0.020(3) -0.002(3) -0.005(2)
 C11 0.060(4) 0.040(4) 0.071(5) -0.006(3) 0.013(4) 0.002(3)
 C12 0.051(4) 0.041(3) 0.063(4) -0.013(3) 0.013(3) 0.001(3)
 C13 0.051(4) 0.025(3) 0.109(6) -0.025(3) 0.011(4) -0.014(3)
 C14 0.050(4) 0.037(4) 0.149(9) -0.039(5) 0.010(5) -0.003(3)
 C15 0.064(5) 0.065(5) 0.206(13) -0.082(7) 0.012(7) -0.022(4)
 C16 0.116(9) 0.034(4) 0.120(9) 0.001(5) 0.010(7) -0.005(5)
 C17 0.053(4) 0.033(3) 0.097(6) -0.020(3) 0.006(4) 0.003(3)
 C21 0.029(2) 0.026(2) 0.034(2) -0.0095(18) 0.0010(18) -0.0098(18)
 C22 0.033(2) 0.025(2) 0.035(3) -0.0109(19) 0.0031(19) -0.0076(19)
 C23 0.030(2) 0.026(2) 0.044(3) -0.012(2) 0.007(2) -0.0055(19)
 C24 0.031(2) 0.035(3) 0.041(3) -0.009(2) 0.001(2) -0.006(2)
 C25 0.031(2) 0.037(3) 0.039(3) -0.009(2) -0.003(2) -0.009(2)
 C26 0.029(2) 0.029(2) 0.033(2) -0.0107(19) 0.0015(18) -0.0081(18)
 C27 0.031(2) 0.037(3) 0.026(2) -0.0104(19) 0.0037(18) -0.014(2)
 C28 0.034(3) 0.041(3) 0.040(3) -0.019(2) 0.007(2) -0.018(2)
 C29 0.042(3) 0.042(3) 0.045(3) -0.020(2) 0.004(2) -0.020(2)
 C30 0.034(2) 0.036(3) 0.038(3) -0.016(2) 0.000(2) -0.012(2)
 C31 0.038(3) 0.042(3) 0.042(3) -0.019(2) 0.011(2) -0.019(2)
 C32 0.047(3) 0.034(3) 0.039(3) -0.016(2) 0.006(2) -0.019(2)
 C33 0.041(3) 0.038(3) 0.048(3) -0.016(3) 0.007(2) -0.001(2)
 C34 0.060(5) 0.074(5) 0.098(7) -0.057(5) 0.008(4) -0.012(4)
 C35 0.060(4) 0.067(5) 0.053(4) -0.015(4) 0.022(3) -0.002(4)
 C36 0.036(3) 0.066(5) 0.074(5) -0.030(4) 0.009(3) -0.001(3)
 C37 0.038(3) 0.049(3) 0.049(3) -0.028(3) 0.005(2) -0.013(2)
 C38 0.046(4) 0.074(5) 0.086(6) -0.051(4) 0.028(4) -0.025(3)
 C39 0.051(4) 0.054(4) 0.074(5) -0.028(4) 0.007(4) 0.002(3)
 C40 0.057(4) 0.081(5) 0.055(4) -0.044(4) 0.013(3) -0.026(4)
 C41 0.032(2) 0.034(2) 0.028(2) -0.011(2) -0.0005(19) -0.007(2)
 C42 0.041(3) 0.046(3) 0.043(3) -0.022(3) 0.007(2) -0.017(2)
 C43 0.047(3) 0.075(5) 0.043(3) -0.033(3) 0.008(3) -0.025(3)
 C44 0.075(5) 0.081(5) 0.034(3) -0.022(3) 0.004(3) -0.038(4)
 C45 0.075(5) 0.056(4) 0.032(3) -0.012(3) 0.007(3) -0.029(4)
 C46 0.040(3) 0.042(3) 0.034(3) -0.014(2) 0.000(2) -0.012(2)
 C47 0.041(3) 0.037(3) 0.034(3) -0.009(2) 0.004(2) -0.016(2)
 C48 0.059(4) 0.040(3) 0.039(3) -0.007(2) -0.010(3) -0.014(3)
 C49 0.058(4) 0.032(3) 0.049(3) -0.005(2) -0.005(3) -0.014(3)
 C50 0.040(3) 0.039(3) 0.041(3) -0.013(2) 0.002(2) -0.015(2)
 C51 0.039(3) 0.040(3) 0.044(3) -0.011(2) -0.002(2) -0.013(2)
 C52 0.038(3) 0.034(3) 0.045(3) -0.003(2) -0.003(2) -0.013(2)
 C53 0.101(6) 0.112(6) 0.071(4) -0.062(5) 0.018(4) -0.062(5)
 Sb1 0.0482(3) 0.0523(3) 0.0590(4) -0.0240(3) 0.0049(3) -0.0227(3)
 F1 0.117(7) 0.159(8) 0.51(2) -0.201(12) 0.014(10) -0.073(6)
 F2 0.148(7) 0.203(10) 0.076(5) -0.007(5) 0.015(5) 0.067(7)
 F3 0.062(3) 0.080(3) 0.080(3) -0.034(3) 0.003(2) -0.007(2)
 C57 0.061(4) 0.039(3) 0.057(4) -0.013(3) -0.006(3) -0.014(3)
 C58 0.126(9) 0.046(4) 0.096(7) -0.019(4) -0.035(6) -0.025(5)
 C59 0.075(5) 0.073(5) 0.103(7) -0.044(5) -0.002(5) -0.040(5)
 C60 0.091(6) 0.071(5) 0.065(5) -0.035(4) -0.006(4) -0.024(5)
 C61 0.042(3) 0.029(2) 0.047(3) -0.016(2) 0.004(2) -0.008(2)
 C62 0.072(5) 0.031(3) 0.101(7) -0.017(4) -0.006(5) -0.014(3)
 C63 0.080(6) 0.050(4) 0.066(5) -0.004(4) 0.001(4) -0.022(4)
 C18A 0.051(7) 0.049(8) 0.24(3) -0.026(13) 0.004(11) -0.006(6)
 C19A 0.069(9) 0.034(6) 0.127(10) 0.001(8) -0.015(9) 0.005(6)
 C20A 0.123(14) 0.049(7) 0.142(13) -0.055(9) 0.015(10) -0.022(8)
 C18B 0.060(12) 0.036(10) 0.078(15) -0.006(11) -0.012(11) 0.012(8)
 C19B 0.07(2) 0.045(12) 0.19(4) -0.03(2) 0.04(2) -0.010(13)
 C20B 0.052(13) 0.057(13) 0.112(13) -0.052(12) 0.002(10) 0.000(10)
 C54A 0.115(15) 0.115(13) 0.098(11) -0.067(7) 0.026(9) -0.073(11)
 C55A 0.126(11) 0.122(15) 0.124(19) -0.081(13) 0.048(11) -0.067(9)
 C56A 0.140(13) 0.22(3) 0.096(13) -0.045(14) -0.014(11) -0.075(15)
 C55B 0.142(10) 0.126(9) 0.127(12) -0.062(8) -0.003(10) -0.042(7)
 C54B 0.115(7) 0.174(16) 0.095(10) -0.091(10) 0.032(7) -0.091(8)
 C56B 0.112(12) 0.163(14) 0.072(5) -0.079(6) 0.018(5) -0.073(10)

_geom_special_details
;
 All esds (except the esd in the dihedral angle between two l.s. planes)
 are estimated using the full covariance matrix.  The cell esds are taken
 into account individually in the estimation of esds in distances, angles
 and torsion angles; correlations between esds in cell parameters are only
 used when they are defined by crystal symmetry.  An approximate (isotropic)
 treatment of cell esds is used for estimating esds involving l.s. planes.
;
loop_
  _geom_bond_atom_site_label_1
  _geom_bond_atom_site_label_2
  _geom_bond_distance
  _geom_bond_site_symmetry_2
  _geom_bond_publ_flag
 Au1 P1 2.2084(12) . ?
 Au1 O1 2.083(3) . ?
 P1 C1 1.829(5) . ?
 P1 C21 1.823(5) . ?
 P1 C41 1.844(5) . ?
 O1 C61 1.232(7) . ?
 N1 H1 0.8800 . ?
 N1 C61 1.341(8) . ?
 N1 C62 1.430(10) . ?
 N2 H2 0.8800 . ?
 N2 C61 1.331(9) . ?
 N2 C63 1.448(10) . ?
 C1 C2 1.400(7) . ?
 C1 C6 1.397(7) . ?
 C2 H2A 0.9500 . ?
 C2 C3 1.390(8) . ?
 C3 C4 1.380(9) . ?
 C3 C13 1.527(8) . ?
 C4 H4 0.9500 . ?
 C4 C5 1.375(9) . ?
 C5 H5 0.9500 . ?
 C5 C6 1.390(8) . ?
 C6 C7 1.492(8) . ?
 C7 C8 1.377(9) . ?
 C7 C12 1.364(10) . ?
 C8 H8 0.9500 . ?
 C8 C9 1.386(8) . ?
 C9 H9 0.9500 . ?
 C9 C10 1.379(10) . ?
 C10 C11 1.394(11) . ?
 C10 C17 1.550(8) . ?
 C11 H11 0.9500 . ?
 C11 C12 1.385(9) . ?
 C12 H12 0.9500 . ?
 C13 C14 1.534(11) . ?
 C13 C15 1.559(13) . ?
 C13 C16 1.549(14) . ?
 C14 H14A 0.9800 . ?
 C14 H14B 0.9800 . ?
 C14 H14C 0.9800 . ?
 C15 H15A 0.9800 . ?
 C15 H15B 0.9800 . ?
 C15 H15C 0.9800 . ?
 C16 H16A 0.9800 . ?
 C16 H16B 0.9800 . ?
 C16 H16C 0.9800 . ?
 C17 C18A 1.381(18) . ?
 C17 C19A 1.61(2) . ?
 C17 C20A 1.61(2) . ?
 C17 C18B 1.69(3) . ?
 C17 C19B 1.33(4) . ?
 C17 C20B 1.57(3) . ?
 C21 C22 1.393(7) . ?
 C21 C26 1.402(7) . ?
 C22 H22 0.9500 . ?
 C22 C23 1.404(7) . ?
 C23 C24 1.389(8) . ?
 C23 C33 1.521(8) . ?
 C24 H24 0.9500 . ?
 C24 C25 1.391(8) . ?
 C25 H25 0.9500 . ?
 C25 C26 1.405(7) . ?
 C26 C27 1.483(7) . ?
 C27 C28 1.378(7) . ?
 C27 C32 1.395(7) . ?
 C28 H28 0.9500 . ?
 C28 C29 1.389(8) . ?
 C29 H29 0.9500 . ?
 C29 C30 1.369(8) . ?
 C30 C31 1.392(8) . ?
 C30 C37 1.544(8) . ?
 C31 H31 0.9500 . ?
 C31 C32 1.406(8) . ?
 C32 H32 0.9500 . ?
 C33 C34 1.498(11) . ?
 C33 C35 1.529(10) . ?
 C33 C36 1.549(10) . ?
 C34 H34A 0.9800 . ?
 C34 H34B 0.9800 . ?
 C34 H34C 0.9800 . ?
 C35 H35A 0.9800 . ?
 C35 H35B 0.9800 . ?
 C35 H35C 0.9800 . ?
 C36 H36A 0.9800 . ?
 C36 H36B 0.9800 . ?
 C36 H36C 0.9800 . ?
 C37 C38 1.524(10) . ?
 C37 C39 1.514(10) . ?
 C37 C40 1.533(9) . ?
 C38 H38A 0.9800 . ?
 C38 H38B 0.9800 . ?
 C38 H38C 0.9800 . ?
 C39 H39A 0.9800 . ?
 C39 H39B 0.9800 . ?
 C39 H39C 0.9800 . ?
 C40 H40A 0.9800 . ?
 C40 H40B 0.9800 . ?
 C40 H40C 0.9800 . ?
 C41 C42 1.392(8) . ?
 C41 C46 1.396(8) . ?
 C42 H42 0.9500 . ?
 C42 C43 1.389(8) . ?
 C43 C44 1.366(10) . ?
 C43 C53 1.531(10) . ?
 C44 H44 0.9500 . ?
 C44 C45 1.391(10) . ?
 C45 H45 0.9500 . ?
 C45 C46 1.389(8) . ?
 C46 C47 1.486(8) . ?
 C47 C48 1.391(8) . ?
 C47 C52 1.408(8) . ?
 C48 H48 0.9500 . ?
 C48 C49 1.370(9) . ?
 C49 H49 0.9500 . ?
 C49 C50 1.404(9) . ?
 C50 C51 1.384(8) . ?
 C50 C57 1.533(9) . ?
 C51 H51 0.9500 . ?
 C51 C52 1.374(9) . ?
 C52 H52 0.9500 . ?
 C53 C54A 1.518(14) . ?
 C53 C55A 1.539(15) . ?
 C53 C56A 1.550(15) . ?
 C53 C55B 1.498(14) . ?
 C53 C54B 1.529(13) . ?
 C53 C56B 1.527(12) . ?
 Sb1 F1 1.785(7) 2_576 ?
 Sb1 F1 1.785(7) . ?
 Sb1 F2 1.798(8) 2_576 ?
 Sb1 F2 1.798(8) . ?
 Sb1 F3 1.875(5) 2_576 ?
 Sb1 F3 1.875(5) . ?
 C57 C58 1.505(11) . ?
 C57 C59 1.516(11) . ?
 C57 C60 1.546(11) . ?
 C58 H58A 0.9800 . ?
 C58 H58B 0.9800 . ?
 C58 H58C 0.9800 . ?
 C59 H59A 0.9800 . ?
 C59 H59B 0.9800 . ?
 C59 H59C 0.9800 . ?
 C60 H60A 0.9800 . ?
 C60 H60B 0.9800 . ?
 C60 H60C 0.9800 . ?
 C62 H62A 0.9900 . ?
 C62 H62B 0.9900 . ?
 C62 C63 1.537(13) . ?
 C63 H63A 0.9900 . ?
 C63 H63B 0.9900 . ?
 C18A H18A 0.9800 . ?
 C18A H18B 0.9800 . ?
 C18A H18C 0.9800 . ?
 C19A H19A 0.9800 . ?
 C19A H19B 0.9800 . ?
 C19A H19C 0.9800 . ?
 C20A H20A 0.9800 . ?
 C20A H20B 0.9800 . ?
 C20A H20C 0.9800 . ?
 C18B H18D 0.9800 . ?
 C18B H18E 0.9800 . ?
 C18B H18F 0.9800 . ?
 C19B H19D 0.9800 . ?
 C19B H19E 0.9800 . ?
 C19B H19F 0.9800 . ?
 C20B H20D 0.9800 . ?
 C20B H20E 0.9800 . ?
 C20B H20F 0.9800 . ?
 C54A H54A 0.9800 . ?
 C54A H54B 0.9800 . ?
 C54A H54C 0.9800 . ?
 C55A H55A 0.9800 . ?
 C55A H55B 0.9800 . ?
 C55A H55C 0.9800 . ?
 C56A H56A 0.9800 . ?
 C56A H56B 0.9800 . ?
 C56A H56C 0.9800 . ?
 C55B H55D 0.9800 . ?
 C55B H55E 0.9800 . ?
 C55B H55F 0.9800 . ?
 C54B H54D 0.9800 . ?
 C54B H54E 0.9800 . ?
 C54B H54F 0.9800 . ?
 C56B H56D 0.9800 . ?
 C56B H56E 0.9800 . ?
 C56B H56F 0.9800 . ?

loop_
  _geom_angle_atom_site_label_1
  _geom_angle_atom_site_label_2
  _geom_angle_atom_site_label_3
  _geom_angle
  _geom_angle_site_symmetry_1
  _geom_angle_site_symmetry_3
  _geom_angle_publ_flag
 O1 Au1 P1 177.54(12) . . ?
 C1 P1 Au1 115.64(16) . . ?
 C1 P1 C41 106.9(2) . . ?
 C21 P1 Au1 113.14(17) . . ?
 C21 P1 C1 102.5(2) . . ?
 C21 P1 C41 104.5(2) . . ?
 C41 P1 Au1 113.09(18) . . ?
 C61 O1 Au1 123.6(4) . . ?
 C61 N1 H1 123.8 . . ?
 C61 N1 C62 112.3(7) . . ?
 C62 N1 H1 123.8 . . ?
 C61 N2 H2 124.0 . . ?
 C61 N2 C63 112.0(6) . . ?
 C63 N2 H2 124.0 . . ?
 C2 C1 P1 117.5(4) . . ?
 C6 C1 P1 122.2(4) . . ?
 C6 C1 C2 120.1(5) . . ?
 C1 C2 H2A 118.9 . . ?
 C3 C2 C1 122.2(5) . . ?
 C3 C2 H2A 118.9 . . ?
 C2 C3 C13 122.4(5) . . ?
 C4 C3 C2 117.0(5) . . ?
 C4 C3 C13 120.6(5) . . ?
 C3 C4 H4 119.4 . . ?
 C5 C4 C3 121.2(6) . . ?
 C5 C4 H4 119.4 . . ?
 C4 C5 H5 118.6 . . ?
 C4 C5 C6 122.8(6) . . ?
 C6 C5 H5 118.6 . . ?
 C1 C6 C7 125.5(5) . . ?
 C5 C6 C1 116.7(5) . . ?
 C5 C6 C7 117.9(5) . . ?
 C8 C7 C6 119.7(6) . . ?
 C12 C7 C6 122.5(6) . . ?
 C12 C7 C8 117.6(6) . . ?
 C7 C8 H8 119.2 . . ?
 C7 C8 C9 121.6(6) . . ?
 C9 C8 H8 119.2 . . ?
 C8 C9 H9 119.6 . . ?
 C10 C9 C8 120.8(6) . . ?
 C10 C9 H9 119.6 . . ?
 C9 C10 C11 117.3(6) . . ?
 C9 C10 C17 121.8(7) . . ?
 C11 C10 C17 120.8(7) . . ?
 C10 C11 H11 119.6 . . ?
 C12 C11 C10 120.9(7) . . ?
 C12 C11 H11 119.6 . . ?
 C7 C12 C11 121.6(7) . . ?
 C7 C12 H12 119.2 . . ?
 C11 C12 H12 119.2 . . ?
 C3 C13 C14 112.1(6) . . ?
 C3 C13 C15 108.3(7) . . ?
 C3 C13 C16 107.7(7) . . ?
 C14 C13 C15 108.3(8) . . ?
 C14 C13 C16 110.1(8) . . ?
 C16 C13 C15 110.5(8) . . ?
 C13 C14 H14A 109.5 . . ?
 C13 C14 H14B 109.5 . . ?
 C13 C14 H14C 109.5 . . ?
 H14A C14 H14B 109.5 . . ?
 H14A C14 H14C 109.5 . . ?
 H14B C14 H14C 109.5 . . ?
 C13 C15 H15A 109.5 . . ?
 C13 C15 H15B 109.5 . . ?
 C13 C15 H15C 109.5 . . ?
 H15A C15 H15B 109.5 . . ?
 H15A C15 H15C 109.5 . . ?
 H15B C15 H15C 109.5 . . ?
 C13 C16 H16A 109.5 . . ?
 C13 C16 H16B 109.5 . . ?
 C13 C16 H16C 109.5 . . ?
 H16A C16 H16B 109.5 . . ?
 H16A C16 H16C 109.5 . . ?
 H16B C16 H16C 109.5 . . ?
 C10 C17 C19A 111.1(9) . . ?
 C10 C17 C20A 104.7(8) . . ?
 C10 C17 C18B 103.9(10) . . ?
 C10 C17 C20B 111.9(11) . . ?
 C18A C17 C10 110.3(9) . . ?
 C18A C17 C19A 116.5(14) . . ?
 C18A C17 C20A 112.1(16) . . ?
 C20A C17 C19A 101.2(12) . . ?
 C19B C17 C10 112.2(17) . . ?
 C19B C17 C18B 116(3) . . ?
 C19B C17 C20B 111(3) . . ?
 C20B C17 C18B 101.0(16) . . ?
 C22 C21 P1 119.5(4) . . ?
 C22 C21 C26 120.2(5) . . ?
 C26 C21 P1 120.2(4) . . ?
 C21 C22 H22 118.9 . . ?
 C21 C22 C23 122.2(5) . . ?
 C23 C22 H22 118.9 . . ?
 C22 C23 C33 118.9(5) . . ?
 C24 C23 C22 117.6(5) . . ?
 C24 C23 C33 123.6(5) . . ?
 C23 C24 H24 119.7 . . ?
 C23 C24 C25 120.6(5) . . ?
 C25 C24 H24 119.7 . . ?
 C24 C25 H25 118.9 . . ?
 C24 C25 C26 122.2(5) . . ?
 C26 C25 H25 118.9 . . ?
 C21 C26 C25 117.3(5) . . ?
 C21 C26 C27 123.3(4) . . ?
 C25 C26 C27 119.3(5) . . ?
 C28 C27 C26 120.4(5) . . ?
 C28 C27 C32 117.7(5) . . ?
 C32 C27 C26 121.9(5) . . ?
 C27 C28 H28 118.9 . . ?
 C27 C28 C29 122.1(5) . . ?
 C29 C28 H28 118.9 . . ?
 C28 C29 H29 119.6 . . ?
 C30 C29 C28 120.8(5) . . ?
 C30 C29 H29 119.6 . . ?
 C29 C30 C31 118.2(5) . . ?
 C29 C30 C37 119.9(5) . . ?
 C31 C30 C37 121.9(5) . . ?
 C30 C31 H31 119.4 . . ?
 C30 C31 C32 121.1(5) . . ?
 C32 C31 H31 119.4 . . ?
 C27 C32 C31 120.0(5) . . ?
 C27 C32 H32 120.0 . . ?
 C31 C32 H32 120.0 . . ?
 C23 C33 C35 109.0(5) . . ?
 C23 C33 C36 111.4(6) . . ?
 C34 C33 C23 109.7(6) . . ?
 C34 C33 C35 110.8(7) . . ?
 C34 C33 C36 107.9(6) . . ?
 C35 C33 C36 107.9(6) . . ?
 C33 C34 H34A 109.5 . . ?
 C33 C34 H34B 109.5 . . ?
 C33 C34 H34C 109.5 . . ?
 H34A C34 H34B 109.5 . . ?
 H34A C34 H34C 109.5 . . ?
 H34B C34 H34C 109.5 . . ?
 C33 C35 H35A 109.5 . . ?
 C33 C35 H35B 109.5 . . ?
 C33 C35 H35C 109.5 . . ?
 H35A C35 H35B 109.5 . . ?
 H35A C35 H35C 109.5 . . ?
 H35B C35 H35C 109.5 . . ?
 C33 C36 H36A 109.5 . . ?
 C33 C36 H36B 109.5 . . ?
 C33 C36 H36C 109.5 . . ?
 H36A C36 H36B 109.5 . . ?
 H36A C36 H36C 109.5 . . ?
 H36B C36 H36C 109.5 . . ?
 C38 C37 C30 112.3(5) . . ?
 C38 C37 C40 107.5(6) . . ?
 C39 C37 C30 108.9(5) . . ?
 C39 C37 C38 109.4(6) . . ?
 C39 C37 C40 109.4(6) . . ?
 C40 C37 C30 109.3(5) . . ?
 C37 C38 H38A 109.5 . . ?
 C37 C38 H38B 109.5 . . ?
 C37 C38 H38C 109.5 . . ?
 H38A C38 H38B 109.5 . . ?
 H38A C38 H38C 109.5 . . ?
 H38B C38 H38C 109.5 . . ?
 C37 C39 H39A 109.5 . . ?
 C37 C39 H39B 109.5 . . ?
 C37 C39 H39C 109.5 . . ?
 H39A C39 H39B 109.5 . . ?
 H39A C39 H39C 109.5 . . ?
 H39B C39 H39C 109.5 . . ?
 C37 C40 H40A 109.5 . . ?
 C37 C40 H40B 109.5 . . ?
 C37 C40 H40C 109.5 . . ?
 H40A C40 H40B 109.5 . . ?
 H40A C40 H40C 109.5 . . ?
 H40B C40 H40C 109.5 . . ?
 C42 C41 P1 117.1(4) . . ?
 C42 C41 C46 120.4(5) . . ?
 C46 C41 P1 122.4(4) . . ?
 C41 C42 H42 118.8 . . ?
 C43 C42 C41 122.3(6) . . ?
 C43 C42 H42 118.8 . . ?
 C42 C43 C53 120.6(7) . . ?
 C44 C43 C42 116.7(6) . . ?
 C44 C43 C53 122.7(6) . . ?
 C43 C44 H44 119.0 . . ?
 C43 C44 C45 122.1(6) . . ?
 C45 C44 H44 119.0 . . ?
 C44 C45 H45 119.3 . . ?
 C46 C45 C44 121.5(6) . . ?
 C46 C45 H45 119.3 . . ?
 C41 C46 C47 126.0(5) . . ?
 C45 C46 C41 116.9(6) . . ?
 C45 C46 C47 117.0(6) . . ?
 C48 C47 C46 120.6(5) . . ?
 C48 C47 C52 116.3(6) . . ?
 C52 C47 C46 123.1(5) . . ?
 C47 C48 H48 118.8 . . ?
 C49 C48 C47 122.4(6) . . ?
 C49 C48 H48 118.8 . . ?
 C48 C49 H49 119.2 . . ?
 C48 C49 C50 121.6(6) . . ?
 C50 C49 H49 119.2 . . ?
 C49 C50 C57 123.5(5) . . ?
 C51 C50 C49 115.8(6) . . ?
 C51 C50 C57 120.7(6) . . ?
 C50 C51 H51 118.4 . . ?
 C52 C51 C50 123.1(6) . . ?
 C52 C51 H51 118.4 . . ?
 C47 C52 H52 119.6 . . ?
 C51 C52 C47 120.7(5) . . ?
 C51 C52 H52 119.6 . . ?
 C43 C53 C55A 107.3(12) . . ?
 C43 C53 C56A 111.0(18) . . ?
 C54A C53 C43 113.8(10) . . ?
 C54A C53 C55A 109.9(11) . . ?
 C54A C53 C56A 108.3(11) . . ?
 C55A C53 C56A 106.3(11) . . ?
 C55B C53 C43 106.8(11) . . ?
 C55B C53 C54B 110.5(10) . . ?
 C55B C53 C56B 111.0(9) . . ?
 C54B C53 C43 108.4(8) . . ?
 C56B C53 C43 110.8(9) . . ?
 C56B C53 C54B 109.3(8) . . ?
 F1 Sb1 F1 180.0(3) 2_576 . ?
 F1 Sb1 F2 88.4(7) 2_576 . ?
 F1 Sb1 F2 88.4(7) . 2_576 ?
 F1 Sb1 F2 91.6(7) . . ?
 F1 Sb1 F2 91.6(7) 2_576 2_576 ?
 F1 Sb1 F3 90.4(4) 2_576 . ?
 F1 Sb1 F3 90.4(4) . 2_576 ?
 F1 Sb1 F3 89.6(4) . . ?
 F1 Sb1 F3 89.6(4) 2_576 2_576 ?
 F2 Sb1 F2 180.0 2_576 . ?
 F2 Sb1 F3 90.4(3) 2_576 2_576 ?
 F2 Sb1 F3 90.5(3) . . ?
 F2 Sb1 F3 89.5(3) . 2_576 ?
 F2 Sb1 F3 89.6(3) 2_576 . ?
 F3 Sb1 F3 180.0 2_576 . ?
 C50 C57 C60 107.8(6) . . ?
 C58 C57 C50 112.0(6) . . ?
 C58 C57 C59 110.9(8) . . ?
 C58 C57 C60 108.8(7) . . ?
 C59 C57 C50 108.6(6) . . ?
 C59 C57 C60 108.7(7) . . ?
 C57 C58 H58A 109.5 . . ?
 C57 C58 H58B 109.5 . . ?
 C57 C58 H58C 109.5 . . ?
 H58A C58 H58B 109.5 . . ?
 H58A C58 H58C 109.5 . . ?
 H58B C58 H58C 109.5 . . ?
 C57 C59 H59A 109.5 . . ?
 C57 C59 H59B 109.5 . . ?
 C57 C59 H59C 109.5 . . ?
 H59A C59 H59B 109.5 . . ?
 H59A C59 H59C 109.5 . . ?
 H59B C59 H59C 109.5 . . ?
 C57 C60 H60A 109.5 . . ?
 C57 C60 H60B 109.5 . . ?
 C57 C60 H60C 109.5 . . ?
 H60A C60 H60B 109.5 . . ?
 H60A C60 H60C 109.5 . . ?
 H60B C60 H60C 109.5 . . ?
 O1 C61 N1 123.6(6) . . ?
 O1 C61 N2 128.1(5) . . ?
 N2 C61 N1 108.3(6) . . ?
 N1 C62 H62A 111.4 . . ?
 N1 C62 H62B 111.4 . . ?
 N1 C62 C63 101.8(6) . . ?
 H62A C62 H62B 109.3 . . ?
 C63 C62 H62A 111.4 . . ?
 C63 C62 H62B 111.4 . . ?
 N2 C63 C62 101.3(6) . . ?
 N2 C63 H63A 111.5 . . ?
 N2 C63 H63B 111.5 . . ?
 C62 C63 H63A 111.5 . . ?
 C62 C63 H63B 111.5 . . ?
 H63A C63 H63B 109.3 . . ?
 C17 C18A H18A 109.5 . . ?
 C17 C18A H18B 109.5 . . ?
 C17 C18A H18C 109.5 . . ?
 H18A C18A H18B 109.5 . . ?
 H18A C18A H18C 109.5 . . ?
 H18B C18A H18C 109.5 . . ?
 C17 C19A H19A 109.5 . . ?
 C17 C19A H19B 109.5 . . ?
 C17 C19A H19C 109.5 . . ?
 H19A C19A H19B 109.5 . . ?
 H19A C19A H19C 109.5 . . ?
 H19B C19A H19C 109.5 . . ?
 C17 C20A H20A 109.5 . . ?
 C17 C20A H20B 109.5 . . ?
 C17 C20A H20C 109.5 . . ?
 H20A C20A H20B 109.5 . . ?
 H20A C20A H20C 109.5 . . ?
 H20B C20A H20C 109.5 . . ?
 C17 C18B H18D 109.5 . . ?
 C17 C18B H18E 109.5 . . ?
 C17 C18B H18F 109.5 . . ?
 H18D C18B H18E 109.5 . . ?
 H18D C18B H18F 109.5 . . ?
 H18E C18B H18F 109.5 . . ?
 C17 C19B H19D 109.5 . . ?
 C17 C19B H19E 109.5 . . ?
 C17 C19B H19F 109.5 . . ?
 H19D C19B H19E 109.5 . . ?
 H19D C19B H19F 109.5 . . ?
 H19E C19B H19F 109.5 . . ?
 C17 C20B H20D 109.5 . . ?
 C17 C20B H20E 109.5 . . ?
 C17 C20B H20F 109.5 . . ?
 H20D C20B H20E 109.5 . . ?
 H20D C20B H20F 109.5 . . ?
 H20E C20B H20F 109.5 . . ?
 C53 C54A H54A 109.5 . . ?
 C53 C54A H54B 109.5 . . ?
 C53 C54A H54C 109.5 . . ?
 H54A C54A H54B 109.5 . . ?
 H54A C54A H54C 109.5 . . ?
 H54B C54A H54C 109.5 . . ?
 C53 C55A H55A 109.5 . . ?
 C53 C55A H55B 109.5 . . ?
 C53 C55A H55C 109.5 . . ?
 H55A C55A H55B 109.5 . . ?
 H55A C55A H55C 109.5 . . ?
 H55B C55A H55C 109.5 . . ?
 C53 C56A H56A 109.5 . . ?
 C53 C56A H56B 109.5 . . ?
 C53 C56A H56C 109.5 . . ?
 H56A C56A H56B 109.5 . . ?
 H56A C56A H56C 109.5 . . ?
 H56B C56A H56C 109.5 . . ?
 C53 C55B H55D 109.5 . . ?
 C53 C55B H55E 109.5 . . ?
 C53 C55B H55F 109.5 . . ?
 H55D C55B H55E 109.5 . . ?
 H55D C55B H55F 109.5 . . ?
 H55E C55B H55F 109.5 . . ?
 C53 C54B H54D 109.5 . . ?
 C53 C54B H54E 109.5 . . ?
 C53 C54B H54F 109.5 . . ?
 H54D C54B H54E 109.5 . . ?
 H54D C54B H54F 109.5 . . ?
 H54E C54B H54F 109.5 . . ?
 C53 C56B H56D 109.5 . . ?
 C53 C56B H56E 109.5 . . ?
 C53 C56B H56F 109.5 . . ?
 H56D C56B H56E 109.5 . . ?
 H56D C56B H56F 109.5 . . ?
 H56E C56B H56F 109.5 . . ?

loop_
  _geom_torsion_atom_site_label_1
  _geom_torsion_atom_site_label_2
  _geom_torsion_atom_site_label_3
  _geom_torsion_atom_site_label_4
  _geom_torsion
  _geom_torsion_site_symmetry_1
  _geom_torsion_site_symmetry_2
  _geom_torsion_site_symmetry_3
  _geom_torsion_site_symmetry_4
  _geom_torsion_publ_flag
 Au1 P1 C1 C2 -151.7(4) . . . . ?
 Au1 P1 C1 C6 24.5(5) . . . . ?
 Au1 P1 C21 C22 -136.9(4) . . . . ?
 Au1 P1 C21 C26 40.0(4) . . . . ?
 Au1 P1 C41 C42 -140.0(4) . . . . ?
 Au1 P1 C41 C46 38.0(5) . . . . ?
 Au1 O1 C61 N1 -172.5(5) . . . . ?
 Au1 O1 C61 N2 8.1(9) . . . . ?
 P1 C1 C2 C3 176.3(5) . . . . ?
 P1 C1 C6 C5 -175.3(5) . . . . ?
 P1 C1 C6 C7 5.6(9) . . . . ?
 P1 C21 C22 C23 176.1(4) . . . . ?
 P1 C21 C26 C25 -176.6(4) . . . . ?
 P1 C21 C26 C27 1.8(7) . . . . ?
 P1 C41 C42 C43 178.9(5) . . . . ?
 P1 C41 C46 C45 -176.9(5) . . . . ?
 P1 C41 C46 C47 3.4(8) . . . . ?
 N1 C62 C63 N2 19.6(9) . . . . ?
 C1 P1 C21 C22 97.9(4) . . . . ?
 C1 P1 C21 C26 -85.2(4) . . . . ?
 C1 P1 C41 C42 -11.6(5) . . . . ?
 C1 P1 C41 C46 166.4(4) . . . . ?
 C1 C2 C3 C4 -0.8(10) . . . . ?
 C1 C2 C3 C13 -179.9(7) . . . . ?
 C1 C6 C7 C8 -116.7(7) . . . . ?
 C1 C6 C7 C12 67.2(9) . . . . ?
 C2 C1 C6 C5 0.8(9) . . . . ?
 C2 C1 C6 C7 -178.4(6) . . . . ?
 C2 C3 C4 C5 0.7(12) . . . . ?
 C2 C3 C13 C14 -6.0(11) . . . . ?
 C2 C3 C13 C15 -125.4(8) . . . . ?
 C2 C3 C13 C16 115.2(9) . . . . ?
 C3 C4 C5 C6 0.2(13) . . . . ?
 C4 C3 C13 C14 174.9(8) . . . . ?
 C4 C3 C13 C15 55.5(11) . . . . ?
 C4 C3 C13 C16 -63.9(10) . . . . ?
 C4 C5 C6 C1 -0.9(11) . . . . ?
 C4 C5 C6 C7 178.3(7) . . . . ?
 C5 C6 C7 C8 64.1(8) . . . . ?
 C5 C6 C7 C12 -111.9(8) . . . . ?
 C6 C1 C2 C3 0.0(9) . . . . ?
 C6 C7 C8 C9 -173.5(6) . . . . ?
 C6 C7 C12 C11 172.6(7) . . . . ?
 C7 C8 C9 C10 -0.6(10) . . . . ?
 C8 C7 C12 C11 -3.5(11) . . . . ?
 C8 C9 C10 C11 -0.9(11) . . . . ?
 C8 C9 C10 C17 177.4(7) . . . . ?
 C9 C10 C11 C12 0.1(12) . . . . ?
 C9 C10 C17 C18A -70.2(17) . . . . ?
 C9 C10 C17 C19A 159.0(11) . . . . ?
 C9 C10 C17 C20A 50.6(11) . . . . ?
 C9 C10 C17 C18B -113.6(13) . . . . ?
 C9 C10 C17 C19B 120(3) . . . . ?
 C9 C10 C17 C20B -5.4(15) . . . . ?
 C10 C11 C12 C7 2.1(14) . . . . ?
 C11 C10 C17 C18A 108.1(17) . . . . ?
 C11 C10 C17 C19A -22.7(14) . . . . ?
 C11 C10 C17 C20A -131.1(11) . . . . ?
 C11 C10 C17 C18B 64.7(14) . . . . ?
 C11 C10 C17 C19B -61(3) . . . . ?
 C11 C10 C17 C20B 172.8(13) . . . . ?
 C12 C7 C8 C9 2.8(10) . . . . ?
 C13 C3 C4 C5 179.9(8) . . . . ?
 C17 C10 C11 C12 -178.2(8) . . . . ?
 C21 P1 C1 C2 -28.2(5) . . . . ?
 C21 P1 C1 C6 148.0(5) . . . . ?
 C21 P1 C41 C42 96.5(5) . . . . ?
 C21 P1 C41 C46 -85.5(5) . . . . ?
 C21 C22 C23 C24 0.0(8) . . . . ?
 C21 C22 C23 C33 -178.8(5) . . . . ?
 C21 C26 C27 C28 -100.9(6) . . . . ?
 C21 C26 C27 C32 78.1(7) . . . . ?
 C22 C21 C26 C25 0.2(7) . . . . ?
 C22 C21 C26 C27 178.6(5) . . . . ?
 C22 C23 C24 C25 1.3(8) . . . . ?
 C22 C23 C33 C34 -65.9(7) . . . . ?
 C22 C23 C33 C35 55.6(8) . . . . ?
 C22 C23 C33 C36 174.5(6) . . . . ?
 C23 C24 C25 C26 -1.9(9) . . . . ?
 C24 C23 C33 C34 115.4(7) . . . . ?
 C24 C23 C33 C35 -123.1(7) . . . . ?
 C24 C23 C33 C36 -4.1(9) . . . . ?
 C24 C25 C26 C21 1.1(8) . . . . ?
 C24 C25 C26 C27 -177.4(5) . . . . ?
 C25 C26 C27 C28 77.4(7) . . . . ?
 C25 C26 C27 C32 -103.5(6) . . . . ?
 C26 C21 C22 C23 -0.7(8) . . . . ?
 C26 C27 C28 C29 -179.2(5) . . . . ?
 C26 C27 C32 C31 179.8(5) . . . . ?
 C27 C28 C29 C30 -2.2(9) . . . . ?
 C28 C27 C32 C31 -1.1(8) . . . . ?
 C28 C29 C30 C31 2.0(9) . . . . ?
 C28 C29 C30 C37 -176.0(6) . . . . ?
 C29 C30 C31 C32 -1.4(9) . . . . ?
 C29 C30 C37 C38 -175.8(6) . . . . ?
 C29 C30 C37 C39 62.8(8) . . . . ?
 C29 C30 C37 C40 -56.6(8) . . . . ?
 C30 C31 C32 C27 1.0(9) . . . . ?
 C31 C30 C37 C38 6.3(9) . . . . ?
 C31 C30 C37 C39 -115.0(7) . . . . ?
 C31 C30 C37 C40 125.5(6) . . . . ?
 C32 C27 C28 C29 1.7(9) . . . . ?
 C33 C23 C24 C25 180.0(6) . . . . ?
 C37 C30 C31 C32 176.5(6) . . . . ?
 C41 P1 C1 C2 81.4(5) . . . . ?
 C41 P1 C1 C6 -102.4(5) . . . . ?
 C41 P1 C21 C22 -13.5(5) . . . . ?
 C41 P1 C21 C26 163.4(4) . . . . ?
 C41 C42 C43 C44 -2.0(10) . . . . ?
 C41 C42 C43 C53 176.9(7) . . . . ?
 C41 C46 C47 C48 -131.1(6) . . . . ?
 C41 C46 C47 C52 51.5(9) . . . . ?
 C42 C41 C46 C45 1.1(8) . . . . ?
 C42 C41 C46 C47 -178.7(5) . . . . ?
 C42 C43 C44 C45 1.1(12) . . . . ?
 C42 C43 C53 C54A 4.5(15) . . . . ?
 C42 C43 C53 C55A -117.3(14) . . . . ?
 C42 C43 C53 C56A 126.9(14) . . . . ?
 C42 C43 C53 C55B -64.8(12) . . . . ?
 C42 C43 C53 C54B 54.3(12) . . . . ?
 C42 C43 C53 C56B 174.2(9) . . . . ?
 C43 C44 C45 C46 0.8(13) . . . . ?
 C44 C43 C53 C54A -176.7(14) . . . . ?
 C44 C43 C53 C55A 61.5(15) . . . . ?
 C44 C43 C53 C56A -54.3(16) . . . . ?
 C44 C43 C53 C55B 114.1(12) . . . . ?
 C44 C43 C53 C54B -126.8(11) . . . . ?
 C44 C43 C53 C56B -6.9(12) . . . . ?
 C44 C45 C46 C41 -1.9(10) . . . . ?
 C44 C45 C46 C47 177.9(7) . . . . ?
 C45 C46 C47 C48 49.2(8) . . . . ?
 C45 C46 C47 C52 -128.2(7) . . . . ?
 C46 C41 C42 C43 0.9(9) . . . . ?
 C46 C47 C48 C49 -178.7(6) . . . . ?
 C46 C47 C52 C51 179.0(5) . . . . ?
 C47 C48 C49 C50 -1.0(11) . . . . ?
 C48 C47 C52 C51 1.6(9) . . . . ?
 C48 C49 C50 C51 2.6(10) . . . . ?
 C48 C49 C50 C57 -178.1(7) . . . . ?
 C49 C50 C51 C52 -2.2(9) . . . . ?
 C49 C50 C57 C58 4.0(10) . . . . ?
 C49 C50 C57 C59 -118.8(8) . . . . ?
 C49 C50 C57 C60 123.6(7) . . . . ?
 C50 C51 C52 C47 0.1(9) . . . . ?
 C51 C50 C57 C58 -176.7(7) . . . . ?
 C51 C50 C57 C59 60.5(8) . . . . ?
 C51 C50 C57 C60 -57.1(8) . . . . ?
 C52 C47 C48 C49 -1.1(10) . . . . ?
 C53 C43 C44 C45 -177.8(8) . . . . ?
 C57 C50 C51 C52 178.4(6) . . . . ?
 C61 N1 C62 C63 -17.4(9) . . . . ?
 C61 N2 C63 C62 -17.3(9) . . . . ?
 C62 N1 C61 O1 -172.2(7) . . . . ?
 C62 N1 C61 N2 7.3(9) . . . . ?
 C63 N2 C61 O1 -173.2(7) . . . . ?
 C63 N2 C61 N1 7.4(9) . . . . ?

_smtbx_masks_special_details       ?
loop_
  _smtbx_masks_void_nr
  _smtbx_masks_void_average_x
  _smtbx_masks_void_average_y
  _smtbx_masks_void_average_z
  _smtbx_masks_void_volume
  _smtbx_masks_void_count_electrons
  _smtbx_masks_void_content
 1 -0.147 -0.107 0.000 1079.3 232.5 '1 CD2Cl2'

_smtbx_masks_void_probe_radius     1.2
_smtbx_masks_void_truncation_radius  1.2
_shelx_res_file
;
TITL jcm00722a_0m_a.res in P-1
    jcm00722a_0m_sq.res
    created by SHELXL-2018/3 at 10:47:44 on 15-Feb-2022
REM Old TITL jcm00722a_0m in P-1 #2
REM SHELXT solution in P-1: R1 0.141, Rweak 0.013, Alpha 0.046
REM <I/s> 0.000 for 0 systematic absences, Orientation as input
REM Formula found by SHELXT: C120 N18 O2 F6 P4 Sb Au2
CELL 0.71073 15.519 15.638 17.4595 68.369 80.53 65.864
ZERR 2 0.0007 0.0008 0.001 0.002 0.002 0.002
LATT 1
SFAC C H Au F N O P Sb
UNIT 126 162 2 6 4 2 2 1
RIGU C17 C18A > C20B
RIGU 0.001 0.001 C53 C54A > C56B
SADI C53 C54A C53 C55A C53 C56A C53 C54B C53 C55B C53 C56B
SADI C54A C55A C55A C56A C56A C54A C54B C55B C55B C56B C56B C54B

L.S. 24
PLAN  41
SIZE 0.11 0.14 0.19
TEMP -80.15
CONF
MORE -1
ABIN
BOND $H
fmap 2 53
acta
OMIT -1 2 4
OMIT -7 0 2
OMIT 0 3 0
OMIT 2 2 3
OMIT 1 1 2
OMIT 2 1 1
OMIT 4 0 0
OMIT -2 -5 1
OMIT -1 -2 5
OMIT -1 -1 4
OMIT 3 0 1
OMIT 3 1 1
OMIT -2 0 1
OMIT -1 4 2
OMIT 0 0 5
OMIT -1 3 5
OMIT 2 2 2
OMIT -1 -1 1
OMIT -2 -5 2
OMIT 2 1 4
OMIT -1 0 3
OMIT 3 -2 1
OMIT 2 2 5
OMIT 1 -3 4
OMIT 4 2 7
OMIT -4 0 6
OMIT 1 1 8
OMIT -1 -1 3
OMIT 0 5 1
OMIT -4 2 2
OMIT -5 0 1
OMIT 3 2 5
OMIT -3 2 0
OMIT -2 -1 1
OMIT 2 4 4
OMIT 0 -1 1
OMIT -2 -2 1
OMIT 3 -1 6
OMIT 3 3 1
OMIT 1 -1 8
OMIT -5 1 3
OMIT -1 7 3
OMIT 2 0 3
OMIT 2 1 2
OMIT 3 2 7
OMIT 2 0 2
OMIT -1 0 2
OMIT -4 -2 2
OMIT -3 -4 1
OMIT 2 4 9
OMIT 1 -4 4
OMIT 3 3 2
OMIT 2 1 5
OMIT -1 3 1
OMIT -4 -3 2
OMIT 3 1 0
OMIT 4 3 8
OMIT 3 9 2
OMIT -2 1 1
OMIT -1 2 3
OMIT 1 4 2
OMIT -3 -3 1
OMIT 1 3 2
OMIT -2 2 1
OMIT 0 1 5
OMIT 0 2 3
REM <olex2.extras>
REM <HklSrc "%.\\jcm00722a_0m.hkl">
REM </olex2.extras>

WGHT    0.067700   16.637201
FVAR       0.35583   0.66331   0.39206
AU1   3    0.277662    0.580695    0.329810    11.00000    0.03682    0.02944 =
         0.04066   -0.01502    0.00376   -0.00880
P1    7    0.336759    0.443195    0.297911    11.00000    0.02676    0.02336 =
         0.02837   -0.00961    0.00159   -0.00694
O1    6    0.227783    0.709450    0.360863    11.00000    0.05727    0.02398 =
         0.03671   -0.01636   -0.00117   -0.01079
N1    5    0.175223    0.876650    0.328735    11.00000    0.07055    0.04068 =
         0.07866   -0.03175    0.00135   -0.01238
AFIX  43
H1    2    0.186661    0.876481    0.376523    11.00000   -1.20000
AFIX   0
N2    5    0.181119    0.820715    0.230674    11.00000    0.07826    0.04104 =
         0.05252   -0.01689   -0.00342   -0.01455
AFIX  43
H2    2    0.184576    0.779062    0.206393    11.00000   -1.20000
AFIX   0
C1    1    0.269584    0.362659    0.336279    11.00000    0.03063    0.02664 =
         0.03653   -0.01254    0.00321   -0.00886
C2    1    0.319543    0.260620    0.351768    11.00000    0.03207    0.03270 =
         0.04606   -0.01560    0.00246   -0.00848
AFIX  43
H2A   2    0.385179    0.237331    0.338874    11.00000   -1.20000
AFIX   0
C3    1    0.276339    0.192242    0.385377    11.00000    0.03904    0.02854 =
         0.06725   -0.01935    0.00149   -0.01243
C4    1    0.181192    0.229057    0.404147    11.00000    0.04392    0.03524 =
         0.09365   -0.02048    0.01283   -0.02128
AFIX  43
H4    2    0.149394    0.184458    0.427790    11.00000   -1.20000
AFIX   0
C5    1    0.131599    0.329119    0.389245    11.00000    0.03280    0.03425 =
         0.08784   -0.01764    0.01084   -0.01257
AFIX  43
H5    2    0.066211    0.351486    0.403180    11.00000   -1.20000
AFIX   0
C6    1    0.173036    0.398961    0.354661    11.00000    0.03185    0.03110 =
         0.05105   -0.01414    0.00419   -0.01174
C7    1    0.111283    0.505811    0.339260    11.00000    0.02962    0.03216 =
         0.05654   -0.01251    0.00181   -0.01197
C8    1    0.068576    0.537794    0.404690    11.00000    0.03952    0.03639 =
         0.05499   -0.02026   -0.00681   -0.00302
AFIX  43
H8    2    0.084178    0.492888    0.459237    11.00000   -1.20000
AFIX   0
C9    1    0.003394    0.633858    0.392972    11.00000    0.04432    0.04344 =
         0.07014   -0.03149   -0.00189   -0.00510
AFIX  43
H9    2   -0.025272    0.653417    0.439437    11.00000   -1.20000
AFIX   0
C10   1   -0.020384    0.701406    0.314741    11.00000    0.03735    0.03157 =
         0.07351   -0.02023   -0.00223   -0.00546
C11   1    0.024624    0.669410    0.248701    11.00000    0.05953    0.04006 =
         0.07088   -0.00639    0.01254    0.00238
AFIX  43
H11   2    0.010021    0.714057    0.193948    11.00000   -1.20000
AFIX   0
C12   1    0.090337    0.573425    0.261816    11.00000    0.05142    0.04070 =
         0.06261   -0.01292    0.01342    0.00082
AFIX  43
H12   2    0.121592    0.554183    0.215780    11.00000   -1.20000
AFIX   0
C13   1    0.330520    0.080857    0.402484    11.00000    0.05098    0.02529 =
         0.10893   -0.02462    0.01067   -0.01388
C14   1    0.432745    0.056861    0.370091    11.00000    0.04972    0.03716 =
         0.14902   -0.03890    0.00994   -0.00318
AFIX 137
H14A  2    0.433009    0.092510    0.310698    11.00000   -1.50000
H14B  2    0.464229   -0.014867    0.380551    11.00000   -1.50000
H14C  2    0.466321    0.077605    0.398325    11.00000   -1.50000
AFIX   0
C15   1    0.279700    0.044761    0.358026    11.00000    0.06444    0.06490 =
         0.20571   -0.08224    0.01222   -0.02183
AFIX  33
H15A  2    0.313512   -0.026717    0.368303    11.00000   -1.50000
H15B  2    0.214721    0.057599    0.379204    11.00000   -1.50000
H15C  2    0.278931    0.080717    0.298630    11.00000   -1.50000
AFIX   0
C16   1    0.329026    0.028239    0.496936    11.00000    0.11573    0.03416 =
         0.11952    0.00108    0.00995   -0.00526
AFIX 137
H16A  2    0.350080    0.060482    0.524596    11.00000   -1.50000
H16B  2    0.371411   -0.041853    0.510515    11.00000   -1.50000
H16C  2    0.264641    0.032799    0.515451    11.00000   -1.50000
AFIX   0
C17   1   -0.096047    0.807874    0.299965    11.00000    0.05268    0.03319 =
         0.09728   -0.02016    0.00573    0.00309
C21   1    0.453263    0.360011    0.340757    11.00000    0.02899    0.02591 =
         0.03352   -0.00947    0.00104   -0.00978
C22   1    0.523602    0.313802    0.292042    11.00000    0.03328    0.02543 =
         0.03473   -0.01094    0.00307   -0.00757
AFIX  43
H22   2    0.508440    0.323246    0.238212    11.00000   -1.20000
AFIX   0
C23   1    0.616193    0.253713    0.319835    11.00000    0.02976    0.02624 =
         0.04357   -0.01181    0.00720   -0.00546
C24   1    0.636205    0.241334    0.398802    11.00000    0.03084    0.03528 =
         0.04102   -0.00929    0.00060   -0.00627
AFIX  43
H24   2    0.698458    0.202265    0.419094    11.00000   -1.20000
AFIX   0
C25   1    0.565885    0.285644    0.448407    11.00000    0.03051    0.03746 =
         0.03887   -0.00910   -0.00251   -0.00900
AFIX  43
H25   2    0.580943    0.274402    0.502762    11.00000   -1.20000
AFIX   0
C26   1    0.473304    0.346492    0.420769    11.00000    0.02872    0.02889 =
         0.03313   -0.01074    0.00154   -0.00813
C27   1    0.402825    0.394915    0.475610    11.00000    0.03066    0.03712 =
         0.02645   -0.01036    0.00367   -0.01353
C28   1    0.403698    0.478025    0.485433    11.00000    0.03432    0.04086 =
         0.03985   -0.01905    0.00683   -0.01846
AFIX  43
H28   2    0.449581    0.504247    0.455974    11.00000   -1.20000
AFIX   0
C29   1    0.339626    0.524704    0.537037    11.00000    0.04214    0.04151 =
         0.04470   -0.01976    0.00435   -0.01958
AFIX  43
H29   2    0.343901    0.580473    0.543658    11.00000   -1.20000
AFIX   0
C30   1    0.270396    0.491332    0.578473    11.00000    0.03391    0.03644 =
         0.03801   -0.01631    0.00007   -0.01161
C31   1    0.267816    0.407615    0.569497    11.00000    0.03769    0.04199 =
         0.04233   -0.01912    0.01138   -0.01915
AFIX  43
H31   2    0.221185    0.382444    0.598738    11.00000   -1.20000
AFIX   0
C32   1    0.333074    0.359631    0.517866    11.00000    0.04678    0.03396 =
         0.03911   -0.01621    0.00628   -0.01948
AFIX  43
H32   2    0.329653    0.303195    0.511768    11.00000   -1.20000
AFIX   0
C33   1    0.689296    0.207654    0.262082    11.00000    0.04083    0.03782 =
         0.04775   -0.01605    0.00709   -0.00054
C34   1    0.663416    0.133805    0.245483    11.00000    0.05966    0.07358 =
         0.09782   -0.05727    0.00801   -0.01163
AFIX 137
H34A  2    0.599575    0.166448    0.223194    11.00000   -1.50000
H34B  2    0.665379    0.079120    0.296928    11.00000   -1.50000
H34C  2    0.708360    0.107526    0.205467    11.00000   -1.50000
AFIX   0
C35   1    0.693824    0.290292    0.182014    11.00000    0.06048    0.06712 =
         0.05285   -0.01546    0.02171   -0.00193
AFIX 137
H35A  2    0.732729    0.260742    0.141145    11.00000   -1.50000
H35B  2    0.721735    0.330747    0.192701    11.00000   -1.50000
H35C  2    0.629909    0.332337    0.160893    11.00000   -1.50000
AFIX   0
C36   1    0.788902    0.152533    0.300118    11.00000    0.03573    0.06595 =
         0.07431   -0.03009    0.00856   -0.00136
AFIX 137
H36A  2    0.786836    0.102072    0.353472    11.00000   -1.50000
H36B  2    0.809335    0.200312    0.307923    11.00000   -1.50000
H36C  2    0.833551    0.120344    0.263024    11.00000   -1.50000
AFIX   0
C37   1    0.196005    0.548496    0.630957    11.00000    0.03828    0.04938 =
         0.04867   -0.02796    0.00548   -0.01329
C38   1    0.129276    0.496241    0.677269    11.00000    0.04607    0.07373 =
         0.08551   -0.05061    0.02769   -0.02528
AFIX 137
H38A  2    0.093160    0.493673    0.637661    11.00000   -1.50000
H38B  2    0.085769    0.532998    0.712064    11.00000   -1.50000
H38C  2    0.165995    0.428455    0.711860    11.00000   -1.50000
AFIX   0
C39   1    0.139459    0.651795    0.575022    11.00000    0.05134    0.05365 =
         0.07372   -0.02825    0.00710    0.00209
AFIX 137
H39A  2    0.182633    0.683053    0.541294    11.00000   -1.50000
H39B  2    0.098741    0.691969    0.608510    11.00000   -1.50000
H39C  2    0.100408    0.647219    0.539061    11.00000   -1.50000
AFIX   0
C40   1    0.246123    0.556574    0.695212    11.00000    0.05687    0.08076 =
         0.05459   -0.04384    0.01301   -0.02615
AFIX 137
H40A  2    0.278364    0.490125    0.734314    11.00000   -1.50000
H40B  2    0.199537    0.598506    0.724877    11.00000   -1.50000
H40C  2    0.292497    0.586253    0.667510    11.00000   -1.50000
AFIX   0
C41   1    0.353815    0.466756    0.186055    11.00000    0.03230    0.03449 =
         0.02831   -0.01056   -0.00047   -0.00658
C42   1    0.331545    0.408764    0.154315    11.00000    0.04074    0.04551 =
         0.04331   -0.02185    0.00655   -0.01733
AFIX  43
H42   2    0.309755    0.359203    0.191015    11.00000   -1.20000
AFIX   0
C43   1    0.340063    0.420819    0.070897    11.00000    0.04739    0.07456 =
         0.04286   -0.03345    0.00799   -0.02537
C44   1    0.368863    0.494974    0.020210    11.00000    0.07547    0.08085 =
         0.03353   -0.02225    0.00414   -0.03780
AFIX  43
H44   2    0.374357    0.506052   -0.037342    11.00000   -1.20000
AFIX   0
C45   1    0.390403    0.554788    0.050153    11.00000    0.07495    0.05649 =
         0.03184   -0.01198    0.00656   -0.02892
AFIX  43
H45   2    0.409376    0.606097    0.012574    11.00000   -1.20000
AFIX   0
C46   1    0.384793    0.541175    0.133793    11.00000    0.03985    0.04177 =
         0.03440   -0.01365    0.00000   -0.01244
C47   1    0.412689    0.606848    0.159407    11.00000    0.04119    0.03745 =
         0.03375   -0.00857    0.00395   -0.01592
C48   1    0.376666    0.709213    0.119645    11.00000    0.05860    0.04040 =
         0.03917   -0.00741   -0.00987   -0.01375
AFIX  43
H48   2    0.332894    0.736529    0.076610    11.00000   -1.20000
AFIX   0
C49   1    0.402047    0.772093    0.140314    11.00000    0.05781    0.03223 =
         0.04870   -0.00546   -0.00479   -0.01406
AFIX  43
H49   2    0.376221    0.841410    0.110729    11.00000   -1.20000
AFIX   0
C50   1    0.465273    0.736613    0.204134    11.00000    0.03995    0.03864 =
         0.04111   -0.01334    0.00223   -0.01476
C51   1    0.502910    0.634442    0.242068    11.00000    0.03855    0.03974 =
         0.04395   -0.01074   -0.00210   -0.01252
AFIX  43
H51   2    0.547700    0.607265    0.284259    11.00000   -1.20000
AFIX   0
C52   1    0.478579    0.570479    0.221611    11.00000    0.03828    0.03411 =
         0.04548   -0.00350   -0.00277   -0.01301
AFIX  43
H52   2    0.506515    0.500939    0.249742    11.00000   -1.20000
AFIX   0
C53   1    0.319508    0.352005    0.039236    11.00000    0.10140    0.11233 =
         0.07063   -0.06190    0.01775   -0.06193

SB1   8    0.000000    1.000000    0.500000    10.50000    0.04818    0.05233 =
         0.05897   -0.02399    0.00489   -0.02272
F1    4    0.049170    1.083545    0.503656    11.00000    0.11720    0.15866 =
         0.50966   -0.20086    0.01393   -0.07251
F2    4    0.003557    0.943387    0.610264    11.00000    0.14836    0.20260 =
         0.07609   -0.00662    0.01484    0.06703
F3    4    0.122147    0.908692    0.490598    11.00000    0.06152    0.08025 =
         0.08005   -0.03409    0.00292   -0.00703
C57   1    0.493345    0.804411    0.231172    11.00000    0.06112    0.03940 =
         0.05688   -0.01308   -0.00588   -0.01364
C58   1    0.440168    0.912746    0.185392    11.00000    0.12649    0.04587 =
         0.09627   -0.01928   -0.03530   -0.02510
AFIX 137
H58A  2    0.454169    0.926494    0.126249    11.00000   -1.50000
H58B  2    0.459497    0.953473    0.204854    11.00000   -1.50000
H58C  2    0.372214    0.928808    0.195264    11.00000   -1.50000
AFIX   0
C59   1    0.598977    0.777319    0.218248    11.00000    0.07510    0.07324 =
         0.10322   -0.04359   -0.00250   -0.03978
AFIX 137
H59A  2    0.632361    0.709868    0.255349    11.00000   -1.50000
H59B  2    0.616923    0.824402    0.230040    11.00000   -1.50000
H59C  2    0.615928    0.780176    0.161000    11.00000   -1.50000
AFIX   0
C60   1    0.470072    0.783882    0.324198    11.00000    0.09093    0.07130 =
         0.06522   -0.03467   -0.00591   -0.02358
AFIX 137
H60A  2    0.401537    0.804964    0.333009    11.00000   -1.50000
H60B  2    0.493419    0.821082    0.344427    11.00000   -1.50000
H60C  2    0.500506    0.712583    0.354143    11.00000   -1.50000
AFIX   0
C61   1    0.197750    0.794023    0.310232    11.00000    0.04232    0.02894 =
         0.04728   -0.01609    0.00412   -0.00830
C62   1    0.130496    0.965097    0.262003    11.00000    0.07198    0.03126 =
         0.10099   -0.01689   -0.00584   -0.01395
AFIX  23
H62A  2    0.155899    1.016478    0.254181    11.00000   -1.20000
H62B  2    0.061229    0.992740    0.270694    11.00000   -1.20000
AFIX   0
C63   1    0.156667    0.926409    0.188816    11.00000    0.08029    0.05029 =
         0.06618   -0.00439    0.00078   -0.02248
AFIX  23
H63A  2    0.102516    0.955303    0.151840    11.00000   -1.20000
H63B  2    0.210949    0.940683    0.156689    11.00000   -1.20000
AFIX   0
PART 1
C18A  1   -0.184815    0.804786    0.320336    21.00000    0.05104    0.04926 =
         0.23977   -0.02622    0.00408   -0.00595
AFIX 137
H18A  2   -0.213431    0.811242    0.271452    21.00000   -1.50000
H18B  2   -0.224456    0.859611    0.340652    21.00000   -1.50000
H18C  2   -0.179551    0.741311    0.363362    21.00000   -1.50000
AFIX   0
C19A  1   -0.083330    0.881779    0.209719    21.00000    0.06859    0.03361 =
         0.12741    0.00054   -0.01510    0.00478
AFIX 137
H19A  2   -0.021602    0.886610    0.205429    21.00000   -1.50000
H19B  2   -0.133331    0.947847    0.201107    21.00000   -1.50000
H19C  2   -0.087326    0.855805    0.167761    21.00000   -1.50000
AFIX   0
C20A  1   -0.065682    0.850076    0.357865    21.00000    0.12288    0.04881 =
         0.14164   -0.05486    0.01533   -0.02217
AFIX 137
H20A  2   -0.061962    0.805352    0.415047    21.00000   -1.50000
H20B  2   -0.112689    0.916422    0.354237    21.00000   -1.50000
H20C  2   -0.003878    0.854192    0.339618    21.00000   -1.50000
AFIX   0
PART 2
C18B  1   -0.184678    0.809265    0.253900   -21.00000    0.06039    0.03561 =
         0.07822   -0.00649   -0.01173    0.01151
AFIX  33
H18D  2   -0.205125    0.755399    0.289064   -21.00000   -1.50000
H18E  2   -0.237919    0.873239    0.245383   -21.00000   -1.50000
H18F  2   -0.162297    0.799963    0.200585   -21.00000   -1.50000
AFIX   0
C19B  1   -0.061220    0.877569    0.258707   -21.00000    0.06963    0.04456 =
         0.18746   -0.02527    0.03581   -0.00976
AFIX  33
H19D  2   -0.111289    0.943475    0.250770   -21.00000   -1.50000
H19E  2   -0.010001    0.869690    0.290078   -21.00000   -1.50000
H19F  2   -0.036742    0.870826    0.204913   -21.00000   -1.50000
AFIX   0
C20B  1   -0.146101    0.822998    0.382613   -21.00000    0.05186    0.05701 =
         0.11190   -0.05248    0.00180   -0.00018
AFIX  33
H20D  2   -0.171001    0.770823    0.411635   -21.00000   -1.50000
H20E  2   -0.100388    0.819352    0.417474   -21.00000   -1.50000
H20F  2   -0.198101    0.888244    0.370224   -21.00000   -1.50000
AFIX   0
PART 1
C54A  1    0.283121    0.278757    0.105441    31.00000    0.11484    0.11473 =
         0.09759   -0.06707    0.02623   -0.07331
AFIX  33
H54A  2    0.271491    0.237248    0.081041    31.00000   -1.50000
H54B  2    0.330243    0.236462    0.148691    31.00000   -1.50000
H54C  2    0.224140    0.315282    0.129326    31.00000   -1.50000
AFIX   0
C55A  1    0.411887    0.295397    0.000945    31.00000    0.12605    0.12170 =
         0.12361   -0.08086    0.04821   -0.06747
AFIX  33
H55A  2    0.434965    0.343094   -0.041709    31.00000   -1.50000
H55B  2    0.459381    0.252880    0.043860    31.00000   -1.50000
H55C  2    0.400134    0.254172   -0.023696    31.00000   -1.50000
AFIX   0
C56A  1    0.246812    0.412730   -0.031099    31.00000    0.13997    0.22011 =
         0.09598   -0.04520   -0.01432   -0.07487
AFIX  33
H56A  2    0.269130    0.460514   -0.074502    31.00000   -1.50000
H56B  2    0.239545    0.367538   -0.054002    31.00000   -1.50000
H56C  2    0.185798    0.448531   -0.009263    31.00000   -1.50000
AFIX   0
PART 2
C55B  1    0.392284    0.249767    0.075410   -31.00000    0.14242    0.12563 =
         0.12657   -0.06157   -0.00290   -0.04210
AFIX  33
H55D  2    0.388035    0.229426    0.135681   -31.00000   -1.50000
H55E  2    0.381087    0.202924    0.057269   -31.00000   -1.50000
H55F  2    0.455341    0.250070    0.056946   -31.00000   -1.50000
AFIX   0
C54B  1    0.220532    0.354219    0.068920   -31.00000    0.11505    0.17421 =
         0.09487   -0.09111    0.03177   -0.09136
AFIX  33
H54D  2    0.173859    0.421527    0.044717   -31.00000   -1.50000
H54E  2    0.207612    0.307521    0.051935   -31.00000   -1.50000
H54F  2    0.216674    0.335028    0.129138   -31.00000   -1.50000
AFIX   0
C56B  1    0.323914    0.386413   -0.054833   -31.00000    0.11234    0.16305 =
         0.07168   -0.07882    0.01841   -0.07293
AFIX  33
H56D  2    0.275740    0.453327   -0.076971   -31.00000   -1.50000
H56E  2    0.386542    0.387567   -0.074102   -31.00000   -1.50000
H56F  2    0.312288    0.340421   -0.073778   -31.00000   -1.50000
AFIX   0
HKLF 4


REM  jcm00722a_0m_a.res in P-1
REM wR2 = 0.1680, GooF = S = 1.097, Restrained GooF = 1.096 for all data
REM R1 = 0.0575 for 15637 Fo > 4sig(Fo) and 0.0824 for all 20146 data
REM 716 parameters refined using 102 restraints

END

WGHT      0.0675     16.6621

REM Highest difference peak  1.293,  deepest hole -2.432,  1-sigma level  0.140
Q1    1   0.9086  0.1631  0.0057  11.00000  0.05    1.29
Q2    1   0.5327  0.6745  0.3328  11.00000  0.05    1.21
Q3    1   0.2390  0.5190  0.3682  11.00000  0.05    1.08
Q4    1   0.3445  0.5645  0.3832  11.00000  0.05    1.06
Q5    1   0.5250  0.6992  0.3268  11.00000  0.05    1.05
Q6    1   0.2837  0.5013  0.3244  11.00000  0.05    0.99
Q7    1   0.3628  0.5408  0.3598  11.00000  0.05    0.96
Q8    1   0.2801  0.4974  0.3878  11.00000  0.05    0.89
Q9    1   0.3195  0.6411  0.2938  11.00000  0.05    0.88
Q10   1   0.3371  0.5017  0.3207  11.00000  0.05    0.86
Q11   1   0.1957  0.6364  0.2903  11.00000  0.05    0.85
Q12   1   0.2485  0.6246  0.2410  11.00000  0.05    0.84
Q13   1   0.3659  0.5573  0.2984  11.00000  0.05    0.80
Q14   1   0.2709  0.6591  0.3350  11.00000  0.05    0.78
Q15   1   0.3013  0.6442  0.3455  11.00000  0.05    0.78
Q16   1   0.3205  0.5807  0.2581  11.00000  0.05    0.77
Q17   1   0.0329  1.0366  0.5732  11.00000  0.05    0.76
Q18   1   0.2425  0.6373  0.3805  11.00000  0.05    0.75
Q19   1   0.2297  0.6633  0.3386  11.00000  0.05    0.75
Q20   1   0.2138  0.5921  0.2749  11.00000  0.05    0.74
Q21   1   0.1821  0.7202  0.3196  11.00000  0.05    0.68
Q22   1   0.2346  0.5714  0.4021  11.00000  0.05    0.66
Q23   1   0.3177  0.6201  0.3586  11.00000  0.05    0.65
Q24   1  -0.0161  0.9227  0.5614  11.00000  0.05    0.60
Q25   1   0.0931  0.8004  0.3190  11.00000  0.05    0.59
Q26   1   0.1583  0.5653  0.3835  11.00000  0.05    0.58
Q27   1   0.1455  0.6740  0.3380  11.00000  0.05    0.57
Q28   1   0.1407  0.5928  0.3772  11.00000  0.05    0.54
Q29   1   0.1802  0.6184  0.2405  11.00000  0.05    0.54
Q30   1   0.2343  0.7331  0.2998  11.00000  0.05    0.54
Q31   1   0.0416  1.0066  0.5659  11.00000  0.05    0.53
Q32   1   0.3935  0.5743  0.2925  11.00000  0.05    0.52
Q33   1   0.2657  0.7206  0.3112  11.00000  0.05    0.51
Q34   1   0.4033  0.4648  0.1782  11.00000  0.05    0.51
Q35   1   0.2818  0.6820  0.3825  11.00000  0.05    0.50
Q36   1   0.4586  0.3165  0.1993  11.00000  0.05    0.50
Q37   1   0.0173  0.9593  0.6165  11.00000  0.05    0.50
Q38   1   0.1827  0.2200  0.0238  11.00000  0.05    0.50
Q39   1   0.2882  0.4461  0.4198  11.00000  0.05    0.49
Q40   1   0.3654  0.4247  0.8018  11.00000  0.05    0.49
Q41   1   0.2027  0.7303  0.2962  11.00000  0.05    0.49
;
_shelx_res_checksum                26900
_shelx_hkl_file
;
  -2   0   0  772.12   24.10
  -2   0   0  780.32   21.60
  -2   0   0  673.53   21.90
  -2   0   0  758.62   23.40
  -2   0   0  716.03   20.50
  -2   0   0  802.12   22.40
  -2   0   0  747.13   23.40
  -2   0   0  729.33   20.70
  -2   0   0  778.92   19.90
  -2   0   0  695.83   19.60
   2   0   0  710.93   23.60
   2   0   0  740.23   21.40
   2   0   0  673.53   21.80
   2   0   0  760.02   23.40
   2   0   0  729.53   20.60
   2   0   0  720.93   20.60
   2   0   0  707.53   20.10
   2   0   0  787.22   20.40
   2   0   0  736.13   20.80
   2   0   0  773.32   23.50
   2   0   0  756.92   20.90
  -3   0   0 4493.85  113.29
  -3   0   0 4213.78  111.79
  -3   0   0 4676.33  117.19
  -3   0   0 4821.92  117.39
   3   0   0 4502.15  117.69
   3   0   0 4322.57  113.09
  -4   0   0  560.34   24.20
  -4   0   0  530.55   16.60
  -4   0   0  521.95   21.50
  -4   0   0  519.95   16.50
  -4   0   0  542.95   18.60
  -4   0   0  530.25   18.70
  -4   0   0  572.04   19.10
  -4   0   0  557.74   23.30
  -4   0   0  582.34   20.30
  -4   0   0  620.64   24.10
   4   0   0  542.45   21.30
   4   0   0  551.54   19.10
   4   0   0  552.34   18.30
   4   0   0  563.24   23.40
   4   0   0  557.44   20.00
   4   0   0  560.84   23.30
   4   0   0  555.04   18.90
   4   0   0  559.64   19.00
   4   0   0  545.05   24.00
  -5   0   0  751.02   28.80
  -5   0   0  731.93   21.60
  -5   0   0  732.63   31.50
  -5   0   0  746.03   26.40
  -5   0   0  734.63   24.90
  -5   0   0  779.12   31.10
  -5   0   0  743.53   24.70
  -5   0   0  738.73   25.00
  -5   0   0  771.62   21.90
   5   0   0  808.22   28.90
   5   0   0  749.53   26.40
   5   0   0  752.82   30.40
   5   0   0  712.93   24.70
   5   0   0  752.72   25.50
   5   0   0  748.73   31.70
   5   0   0  777.72   31.00
   5   0   0  762.12   25.30
   5   0   0  707.43   24.10
   5   0   0  718.43   24.30
   5   0   0  734.83   25.00
  -6   0   0   66.19    5.10
  -6   0   0   65.59    8.00
  -6   0   0   73.59    8.10
  -6   0   0   70.69   11.80
  -6   0   0   76.09    8.30
  -6   0   0   82.39    8.30
  -6   0   0   73.49   10.50
  -6   0   0   84.29   14.40
  -6   0   0   66.79    9.20
  -6   0   0   71.29    5.30
   6   0   0   72.19    8.50
   6   0   0   61.29    7.50
   6   0   0   68.39   12.20
   6   0   0   62.39   11.30
   6   0   0   69.99    7.90
   6   0   0   67.59    8.10
   6   0   0   78.89   12.00
   6   0   0   68.39    8.50
   6   0   0   82.19   10.50
   6   0   0   68.69    8.00
   6   0   0   89.79   13.30
   6   0   0   76.59    8.90
  -7   0   0 1273.97   33.00
  -7   0   0 1304.57   46.80
  -7   0   0 1281.27   49.20
  -7   0   0 1256.67   40.40
  -7   0   0 1234.48   40.30
  -7   0   0 1298.17   42.80
  -7   0   0 1266.67   40.70
  -7   0   0 1297.87   51.19
  -7   0   0 1239.58   40.00
   7   0   0 1288.67   41.50
   7   0   0 1228.58   48.20
   7   0   0 1365.76   60.79
   7   0   0 1306.07   41.10
   7   0   0 1300.77   50.09
   7   0   0 1246.28   40.30
   7   0   0 1273.37   40.30
   7   0   0 1233.08   50.29
   7   0   0 1288.27   40.80
   7   0   0 1205.48   44.70
   7   0   0 1249.28   42.40
  -8   0   0  327.67   17.40
  -8   0   0  338.67   17.90
  -8   0   0  376.56   25.70
  -8   0   0  379.46   27.40
  -8   0   0  318.57   22.40
  -8   0   0  316.67   18.10
  -8   0   0  340.37   18.20
   8   0   0  323.27   21.50
   8   0   0  326.47   24.90
   8   0   0  341.67   19.20
   8   0   0  352.66   19.00
   8   0   0  349.67   18.80
   8   0   0  374.26   25.20
   8   0   0  305.17   24.30
   8   0   0  344.57   18.40
   8   0   0  329.17   17.80
   8   0   0  344.77   25.10
   8   0   0  337.87   18.20
  -9   0   0  253.87   16.00
  -9   0   0  286.47   25.20
  -9   0   0  243.38   21.80
  -9   0   0  267.47   23.70
  -9   0   0  259.57   16.50
  -9   0   0  246.48   16.10
  -9   0   0  231.78   18.60
   9   0   0  222.48   16.00
   9   0   0  272.97   34.20
   9   0   0  238.98   16.70
   9   0   0  230.18   16.60
   9   0   0  256.67   17.30
   9   0   0  235.68   16.50
   9   0   0  234.88   23.50
   9   0   0  252.47   17.40
   9   0   0  242.58   23.00
   9   0   0  259.77   17.20
   9   0   0  268.17   24.70
   9   0   0  213.28   22.30
 -10   0   0  301.77   19.00
 -10   0   0  329.07   26.50
 -10   0   0  343.07   20.50
 -10   0   0  343.97   28.40
 -10   0   0  337.97   20.00
 -10   0   0  320.87   19.20
  10   0   0  343.97   20.70
  10   0   0  329.47   21.10
  10   0   0  317.27   25.10
  10   0   0  329.47   28.60
  10   0   0  338.47   21.50
  10   0   0  309.27   19.80
  10   0   0  344.37   21.20
  10   0   0  343.67   27.20
  10   0   0  297.47   27.40
  10   0   0  288.67   20.20
  10   0   0  288.97   20.10
 -11   0   0 1068.49   52.29
 -11   0   0 1022.10   38.50
 -11   0   0 1062.29   49.70
 -11   0   0 1024.60   39.40
 -11   0   0  991.30   38.30
 -11   0   0 1009.50   39.10
  11   0   0 1022.20   50.29
  11   0   0 1007.30   51.99
  11   0   0  942.91   40.60
  11   0   0  994.10   45.90
  11   0   0  992.30   45.40
  11   0   0  977.20   39.80
  11   0   0 1018.40   40.20
  11   0   0 1005.80   50.59
  11   0   0 1043.90   40.90
  11   0   0 1042.60   41.00
 -12   0   0   21.30    8.20
 -12   0   0   14.00    9.20
 -12   0   0    6.30    9.80
  12   0   0   16.90    9.80
  12   0   0   -0.50    9.50
  12   0   0   -3.20   11.60
  12   0   0   28.40   13.00
  12   0   0   18.40    9.50
  12   0   0   26.70    9.90
  12   0   0   25.30   10.30
  12   0   0   13.20    8.60
  12   0   0   21.40   11.20
 -13   0   0  162.48   16.70
 -13   0   0  154.18   24.10
 -13   0   0  163.38   17.00
 -13   0   0  165.18   17.50
 -13   0   0  132.79   16.10
  13   0   0  156.78   19.50
  13   0   0  178.78   18.70
  13   0   0  175.48   26.80
  13   0   0  166.78   19.00
  13   0   0  203.28   19.50
  13   0   0  153.48   18.40
  13   0   0  139.39   17.90
  13   0   0  181.88   20.40
  13   0   0  178.98   26.50
  13   0   0  201.68   23.60
 -14   0   0  172.78   26.90
 -14   0   0  133.29   17.20
 -14   0   0  146.99   16.90
 -14   0   0  139.59   17.20
  14   0   0  175.68   19.60
  14   0   0  133.89   20.00
  14   0   0  143.89   22.80
  14   0   0  186.48   20.80
  14   0   0  179.68   19.50
  14   0   0  163.08   19.30
  14   0   0  157.48   26.40
  14   0   0  167.28   26.80
  14   0   0  157.08   21.80
 -15   0   0  293.57   23.20
 -15   0   0  339.97   23.80
 -15   0   0  275.77   33.20
 -15   0   0  295.07   23.30
  15   0   0  356.46   32.50
  15   0   0  361.16   37.00
  15   0   0  399.56   27.50
  15   0   0  356.96   27.00
  15   0   0  314.97   34.90
  15   0   0  406.16   27.30
  15   0   0  281.87   27.00
  15   0   0  346.57   28.40
  15   0   0  331.17   28.80
 -16   0   0  110.29   16.20
 -16   0   0  170.28   18.50
 -16   0   0  134.69   18.30
 -16   0   0  151.48   27.50
 -16   0   0  114.09   16.10
  16   0   0  180.48   22.70
  16   0   0  203.78   22.60
  16   0   0  181.38   22.30
  16   0   0  129.39   21.20
  16   0   0  191.78   31.30
  16   0   0  142.39   23.40
  16   0   0  151.48   22.70
  16   0   0  180.08   21.70
 -17   0   0   11.40   11.60
 -17   0   0   -8.50   17.10
 -17   0   0    2.20   11.70
  17   0   0    6.50   10.80
  17   0   0   17.10   15.70
  17   0   0   11.50   16.70
  17   0   0   26.90   14.20
  17   0   0   -5.90   14.60
  17   0   0   10.90   14.80
  17   0   0   14.00   11.90
 -18   0   0  129.29   16.30
 -18   0   0  133.19   30.50
 -18   0   0   86.19   14.20
 -18   0   0  116.09   17.40
  18   0   0  220.88   34.10
  18   0   0  132.99   22.20
  18   0   0  143.09   25.90
  18   0   0  145.79   20.90
  18   0   0  130.99   26.10
 -19   0   0   -3.00    9.70
 -19   0   0  -26.30   14.60
  19   0   0   13.50   15.90
  19   0   0  -36.90   17.30
  19   0   0    1.80   20.60
  19   0   0   23.50   14.20
  19   0   0   -4.60   15.00
  19   0   0   -1.60   15.60
  19   0   0   -5.70   12.70
  19  -1   0    6.10   26.10
  19  -1   0  -28.70   14.80
  19  -1   0  -24.80   16.90
  19  -1   0   -9.80   12.90
  19  -1   0  -22.50   12.80
  19  -1   0  -31.30   18.10
 -19   1   0  -21.30   14.60
 -19   1   0  -32.20   10.60
  18  -1   0   11.10   15.20
  18  -1   0   41.00   15.40
  18  -1   0   37.70   13.80
  18  -1   0   17.90   18.10
  18  -1   0   20.30   15.30
  18  -1   0   13.30   21.00
  18  -1   0    3.10   13.70
  18  -1   0  -15.80   17.30
 -18   1   0    5.20   12.50
 -18   1   0  -22.60   18.20
 -18   1   0   35.10   24.40
 -18   1   0   -8.40   15.70
  17  -1   0   22.60   17.90
  17  -1   0   22.10   18.10
  17  -1   0   14.50   18.40
  17  -1   0   23.50   11.90
  17  -1   0   18.80   12.80
  17  -1   0   36.70   14.50
  17  -1   0   35.80   15.50
  17  -1   0   24.80   17.50
 -17   1   0   22.80   21.20
  16  -1   0  234.28   25.30
  16  -1   0  168.68   29.80
  16  -1   0  255.77   29.30
  16  -1   0  194.18   25.40
  16  -1   0  216.88   27.90
  16  -1   0  160.48   23.90
 -16   1   0  206.88   23.90
 -16   1   0  190.28   33.10
 -16   1   0  193.28   23.50
 -16   1   0  141.59   19.50
 -16   1   0  194.18   22.50
  15  -1   0  342.27   28.20
  15  -1   0  296.57   30.00
  15  -1   0  383.06   29.00
  15  -1   0  371.06   28.70
  15  -1   0  316.97   33.00
  15  -1   0  329.37   28.60
  15  -1   0  316.37   30.00
  15  -1   0  350.46   38.50
 -15   1   0  371.56   39.60
 -15   1   0  256.67   25.60
 -15   1   0  284.07   25.70
 -15   1   0  308.57   27.30
 -15   1   0  274.37   25.40
  14  -1   0   19.10   13.00
  14  -1   0   25.50   15.80
  14  -1   0   45.00   16.80
  14  -1   0   25.80   14.80
  14  -1   0   26.20   29.30
  14  -1   0   42.80   12.60
  14  -1   0   34.70   13.30
  14  -1   0   14.90    9.70
  14  -1   0   47.50   12.70
 -14   1   0   44.50   11.70
 -14   1   0   21.70   10.30
 -14   1   0   -7.80   14.40
 -14   1   0   10.70   11.50
 -14   1   0   48.50   13.20
  13  -1   0  774.62   47.80
  13  -1   0  830.22   40.40
  13  -1   0  828.62   39.70
  13  -1   0  738.83   38.50
  13  -1   0  827.92   50.89
  13  -1   0  782.62   45.00
  13  -1   0  718.73   39.80
  13  -1   0  820.12   40.10
  13  -1   0  811.82   39.40
 -13   1   0  800.32   49.80
 -13   1   0  775.02   36.70
 -13   1   0  762.12   37.60
 -13   1   0  802.42   38.30
 -13   1   0  748.43   37.90
  12  -1   0   25.40   11.20
  12  -1   0   33.60   11.70
  12  -1   0   24.40   10.20
  12  -1   0   13.10    8.00
  12  -1   0   18.50   13.60
  12  -1   0    9.70    8.50
  12  -1   0   18.10   12.90
  12  -1   0   11.30    9.90
  12  -1   0    9.90   10.10
  12  -1   0   13.70   13.70
 -12   1   0    7.00   12.60
 -12   1   0   26.10    9.80
 -12   1   0    6.60   12.00
 -12   1   0   21.60   10.60
 -12   1   0   25.60    9.70
 -12   1   0    9.40    8.70
  11  -1   0  403.36   30.30
  11  -1   0  419.76   26.30
  11  -1   0  418.46   34.10
  11  -1   0  406.66   23.20
  11  -1   0  425.56   26.00
  11  -1   0  377.66   26.60
  11  -1   0  408.86   32.30
  11  -1   0  377.56   25.90
  11  -1   0  406.26   26.00
  11  -1   0  419.76   26.80
 -11   1   0  397.96   24.50
 -11   1   0  389.16   25.30
 -11   1   0  426.46   33.60
 -11   1   0  499.65   31.70
 -11   1   0  402.36   32.10
 -11   1   0  402.86   25.30
  10  -1   0  598.44   29.40
  10  -1   0  590.54   37.70
  10  -1   0  553.04   28.80
  10  -1   0  558.84   28.60
  10  -1   0  539.95   33.50
  10  -1   0  613.74   31.30
  10  -1   0  614.64   36.30
  10  -1   0  605.34   30.00
  10  -1   0  545.85   27.00
  10  -1   0  590.24   29.70
 -10   1   0  549.65   28.70
 -10   1   0  581.24   28.90
 -10   1   0  570.34   28.40
 -10   1   0  583.74   18.90
 -10   1   0  558.94   28.10
 -10   1   0  620.04   38.00
 -10   1   0  573.64   36.50
   9  -1   0 1209.58   44.70
   9  -1   0 1193.68   44.40
   9  -1   0 1180.78   55.69
   9  -1   0 1147.49   50.29
   9  -1   0 1197.18   49.10
   9  -1   0 1177.68   52.39
   9  -1   0 1169.88   41.50
   9  -1   0 1154.78   43.40
   9  -1   0 1108.89   52.29
   9  -1   0 1218.78   43.80
   9  -1   0 1185.28   43.60
   9  -1   0 1156.98   43.90
  -9   1   0 1175.08   43.30
  -9   1   0 1108.29   42.50
  -9   1   0 1209.58   36.30
  -9   1   0 1215.18   51.59
  -9   1   0 1163.88   43.30
  -9   1   0 1180.58   42.70
  -9   1   0 1236.18   52.89
   8  -1   0  105.69   16.20
   8  -1   0  116.29   26.80
   8  -1   0  142.29   14.60
   8  -1   0  110.39   17.40
   8  -1   0  133.19   13.20
   8  -1   0  135.99   14.20
   8  -1   0  131.59   14.00
   8  -1   0  115.29   13.70
   8  -1   0  133.79   11.70
   8  -1   0  131.79   13.80
  -8   1   0  136.69   28.70
  -8   1   0  113.79   13.00
  -8   1   0  134.89   18.40
  -8   1   0  127.99   13.20
  -8   1   0  134.29   13.50
  -8   1   0  123.19   10.80
  -8   1   0  105.89   12.30
  -8   1   0  118.09   10.20
   7  -1   0   64.29   11.60
   7  -1   0   75.99    9.90
   7  -1   0   58.79    9.60
   7  -1   0   63.59   13.20
   7  -1   0   67.49    9.30
   7  -1   0   94.79   11.10
   7  -1   0   61.29   11.50
   7  -1   0   92.39   11.00
   7  -1   0   75.29    8.70
   7  -1   0   81.49   14.10
  -7   1   0   71.29   12.80
  -7   1   0   73.69   15.20
  -7   1   0   77.29   12.70
  -7   1   0   64.09    9.10
  -7   1   0   88.79    9.20
  -7   1   0   62.59    9.10
  -7   1   0   80.99    8.80
  -7   1   0   92.29   11.00
   6  -1   0 1008.50   35.10
   6  -1   0 1000.70   38.90
   6  -1   0 1029.80   35.90
   6  -1   0  996.60   39.80
   6  -1   0 1013.80   35.50
   6  -1   0  965.20   33.20
   6  -1   0 1015.20   35.20
   6  -1   0 1066.59   36.50
   6  -1   0  990.70   41.10
   6  -1   0 1053.89   42.30
  -6   1   0 1064.79   41.30
  -6   1   0  989.50   40.00
  -6   1   0 1058.99   35.90
  -6   1   0  983.70   32.40
  -6   1   0 1010.50   35.00
  -6   1   0 1038.20   33.20
  -6   1   0 1093.69   43.40
   5  -1   0  562.24   27.40
   5  -1   0  601.44   23.60
   5  -1   0  571.84   22.70
   5  -1   0  593.64   21.20
   5  -1   0  590.44   22.90
   5  -1   0  578.34   25.70
   5  -1   0  555.24   22.90
   5  -1   0  592.54   26.40
   5  -1   0  613.94   28.10
   5  -1   0  616.04   23.70
   5  -1   0  615.54   23.50
  -5   1   0  582.34   21.70
  -5   1   0  604.84   28.30
  -5   1   0  595.94   23.00
  -5   1   0  577.84   23.10
  -5   1   0  571.74   26.40
  -5   1   0  552.84   21.20
  -5   1   0  577.74   23.20
  -5   1   0  604.94   27.20
   4  -1   0   79.99    6.10
   4  -1   0   80.69    9.00
   4  -1   0   84.09    9.00
   4  -1   0   76.79    7.30
   4  -1   0   77.59    7.30
   4  -1   0   77.39    7.50
   4  -1   0   92.39    8.30
   4  -1   0   79.69    9.60
   4  -1   0   82.99    9.50
   4  -1   0   86.69    8.40
   4  -1   0   78.49    7.60
  -4   1   0   84.39   10.10
  -4   1   0  108.19   10.60
  -4   1   0   75.79    7.40
  -4   1   0   72.99    6.90
  -4   1   0   74.79    7.40
  -4   1   0   86.99    7.70
  -4   1   0   81.79    9.40
  -4   1   0   88.89    7.50
  -4   1   0   76.09    9.10
   3  -1   0  818.62   26.00
   3  -1   0  802.82   25.70
   3  -1   0  780.92   25.30
   3  -1   0  778.02   28.40
   3  -1   0  791.62   25.90
   3  -1   0  801.72   25.60
   3  -1   0  764.32   22.90
   3  -1   0  740.63   25.00
   3  -1   0  831.72   27.70
  -3   1   0  781.22   25.60
  -3   1   0  752.52   25.40
  -3   1   0  809.62   25.20
  -3   1   0  846.92   28.20
  -3   1   0  812.42   28.70
  -3   1   0  779.62   25.40
  -3   1   0  751.42   28.00
  -3   1   0  710.73   27.40
   2  -1   0 1989.10   52.19
   2  -1   0 1985.90   53.99
   2  -1   0 1874.21   53.19
   2  -1   0 1870.81   53.09
   2  -1   0 1953.10   52.09
   2  -1   0 1961.60   53.99
   2  -1   0 1823.42   51.29
   2  -1   0 1949.30   51.79
   2  -1   0 2007.70   52.69
   2  -1   0 1948.31   51.79
  -2   1   0 1948.41   51.49
  -2   1   0 1901.01   53.39
  -2   1   0 1823.72   50.99
  -2   1   0 1894.41   51.79
  -2   1   0 2011.20   52.99
  -2   1   0 1937.01   53.79
  -2   1   0 1913.81   56.89
  -2   1   0 1879.81   51.49
   1  -1   0  804.72   24.30
   1  -1   0  908.31   24.90
   1  -1   0  869.91   25.40
   1  -1   0  879.41   24.90
   1  -1   0  808.42   24.50
   1  -1   0  918.11   24.30
   1  -1   0  878.11   24.70
   1  -1   0  938.01   24.80
   1  -1   0  856.31   24.50
  -1   1   0  878.91   24.60
  -1   1   0  848.62   24.80
  -1   1   0  837.12   24.60
  -1   1   0  917.01   24.70
  -1   1   0  934.01   25.00
  -1   1   0  766.72   24.10
  -1   1   0  835.52   24.50
  -1   1   0  808.82   24.90
  -1   1   0  749.82   25.10
  -3  -1   0  468.25   18.00
  -3  -1   0  488.75   18.20
  -3  -1   0  464.25   18.80
  -3  -1   0  477.95   18.40
  -3  -1   0  502.15   16.50
  -3  -1   0  507.05   13.30
  -3  -1   0  438.36   13.80
  -3  -1   0  414.46   12.80
   3   1   0  443.56   13.30
   3   1   0  463.45   13.40
   3   1   0  445.86   17.40
   3   1   0  473.05   13.30
   3   1   0  454.85   18.30
   3   1   0  451.75   18.70
   3   1   0  528.75   16.70
   3   1   0  484.65   17.50
   3   1   0  474.35   13.40
   3   1   0  508.65   18.40
  -4  -1   0  410.76   17.70
  -4  -1   0  385.46   12.80
  -4  -1   0  401.26   19.50
  -4  -1   0  413.76   13.10
  -4  -1   0  429.66   13.20
  -4  -1   0  426.36   18.50
  -4  -1   0  432.76   17.30
   4   1   0  403.16   13.10
   4   1   0  424.86   17.80
   4   1   0  408.96   13.30
   4   1   0  415.46   16.40
   4   1   0  420.56   21.00
   4   1   0  413.56   13.40
   4   1   0  410.36   19.60
   4   1   0  414.66   18.00
   4   1   0  406.86   18.90
   4   1   0  410.66   11.50
   4   1   0  385.56   11.40
  -5  -1   0 2694.63   75.39
  -5  -1   0 2580.64   65.69
  -5  -1   0 2552.04   70.79
  -5  -1   0 2491.15   65.19
  -5  -1   0 2548.65   65.49
  -5  -1   0 2589.54   72.39
  -5  -1   0 2592.94   76.59
   5   1   0 2566.74   65.79
   5   1   0 2438.86   64.19
   5   1   0 2480.25   65.79
   5   1   0 2499.35   72.49
   5   1   0 2621.64   76.79
   5   1   0 2472.05   70.09
   5   1   0 2508.45   64.29
   5   1   0 2507.45   66.09
   5   1   0 2609.44   66.09
   5   1   0 2355.96   73.79
   5   1   0 2566.34   74.09
   5   1   0 2611.04   73.59
  -6  -1   0   54.69    6.10
  -6  -1   0   39.50    7.30
  -6  -1   0   53.69   10.00
  -6  -1   0   62.19    9.70
  -6  -1   0   58.39    5.90
  -6  -1   0   77.89   12.20
   6   1   0   73.19   11.90
   6   1   0   66.89    6.20
   6   1   0   65.29    6.50
   6   1   0   62.89   10.60
   6   1   0   60.49    9.30
   6   1   0   71.49    6.90
   6   1   0   65.89   10.70
   6   1   0   60.89    6.70
   6   1   0   66.09    6.50
   6   1   0   45.00    7.40
   6   1   0   52.99    9.70
  -7  -1   0  962.00   29.80
  -7  -1   0  957.60   36.10
  -7  -1   0  914.71   29.30
  -7  -1   0 1012.90   40.60
  -7  -1   0  920.41   29.70
   7   1   0  955.80   38.70
   7   1   0  924.11   30.20
   7   1   0  916.21   30.60
   7   1   0  881.01   40.30
   7   1   0  921.91   29.30
   7   1   0  902.61   34.90
   7   1   0  925.51   39.10
   7   1   0  957.60   30.60
   7   1   0  969.60   40.10
   7   1   0  926.21   30.00
   7   1   0  943.01   29.50
   7   1   0  942.91   35.50
  -8  -1   0   33.80   11.50
  -8  -1   0   19.00    8.20
  -8  -1   0   19.40    5.30
  -8  -1   0   19.50    4.80
  -8  -1   0   20.00    5.30
  -8  -1   0   36.10    8.80
  -8  -1   0   19.40    7.90
   8   1   0   21.30    6.00
   8   1   0   29.70    6.10
   8   1   0   18.80    8.00
   8   1   0   11.20    8.70
   8   1   0    7.70    8.00
   8   1   0   20.20    5.10
   8   1   0   25.80    7.40
   8   1   0   23.50    6.00
   8   1   0   18.30    5.60
   8   1   0   21.20    5.30
   8   1   0   16.50    8.90
   8   1   0   20.90    9.10
  -9  -1   0  931.01   32.20
  -9  -1   0  921.11   31.60
  -9  -1   0 1075.69   48.60
  -9  -1   0  916.51   38.50
  -9  -1   0  912.91   39.60
  -9  -1   0  930.91   43.90
  -9  -1   0  897.11   31.30
   9   1   0  909.21   32.70
   9   1   0  926.71   62.29
   9   1   0  946.61   33.80
   9   1   0  957.40   37.10
   9   1   0  904.41   32.40
   9   1   0  883.51   38.40
   9   1   0  879.61   37.40
   9   1   0  967.20   46.50
   9   1   0  931.11   33.20
   9   1   0  961.30   43.20
   9   1   0  933.01   43.80
   9   1   0  915.51   32.60
 -10  -1   0  154.98   12.70
 -10  -1   0  167.58   17.00
 -10  -1   0  139.79   21.00
 -10  -1   0  139.69   17.50
 -10  -1   0  146.89   12.20
 -10  -1   0  164.88   24.60
 -10  -1   0  135.29   11.80
  10   1   0  166.98   14.20
  10   1   0  120.19   20.40
  10   1   0  158.18   13.50
  10   1   0  140.09   20.00
  10   1   0  148.89   13.20
  10   1   0  151.58   13.60
  10   1   0  154.38   13.30
  10   1   0  107.69   23.20
  10   1   0  158.08   16.10
  10   1   0  166.88   20.70
  10   1   0  161.68   14.40
 -11  -1   0   22.20    8.40
 -11  -1   0   17.00   10.40
 -11  -1   0   18.10    6.50
 -11  -1   0   17.50    6.80
  11   1   0   27.80   13.00
  11   1   0   22.60    8.40
  11   1   0   26.60    8.20
  11   1   0   15.90    7.40
  11   1   0   40.00   13.60
  11   1   0   17.40    8.90
  11   1   0    9.00   10.30
  11   1   0   24.60    7.20
  11   1   0   22.70    7.30
  11   1   0   17.80    7.40
 -12  -1   0  290.67   18.30
 -12  -1   0  306.37   26.30
 -12  -1   0  257.47   17.10
 -12  -1   0  285.27   17.60
  12   1   0  280.07   22.30
  12   1   0  302.97   29.40
  12   1   0  290.27   20.00
  12   1   0  253.97   18.70
  12   1   0  274.47   19.80
  12   1   0  266.47   19.10
  12   1   0  279.37   19.80
  12   1   0  266.97   24.60
  12   1   0  266.77   19.00
  12   1   0  304.27   28.40
 -13  -1   0  174.28   15.00
 -13  -1   0  181.48   23.00
 -13  -1   0  188.78   16.10
 -13  -1   0  189.88   15.40
 -13  -1   0  170.98   15.20
  13   1   0  230.08   19.00
  13   1   0  195.78   18.80
  13   1   0  207.18   18.90
  13   1   0  176.38   22.70
  13   1   0  186.48   26.80
  13   1   0  188.28   17.70
  13   1   0  208.68   27.70
  13   1   0  154.68   19.20
  13   1   0  225.88   18.50
  13   1   0  211.18   17.70
 -14  -1   0    5.60    8.20
 -14  -1   0   14.90    8.20
 -14  -1   0   11.20   11.40
 -14  -1   0    9.60    7.20
 -14  -1   0   20.50    7.80
  14   1   0   27.90   11.30
  14   1   0   26.30   10.90
  14   1   0   20.50    8.90
  14   1   0   11.60    9.30
  14   1   0   59.79   18.90
  14   1   0    9.60    8.40
  14   1   0    8.50   10.40
  14   1   0   16.20   11.90
  14   1   0   63.79   34.50
  14   1   0   27.00   11.10
 -15  -1   0   18.30   13.10
 -15  -1   0    1.30    7.10
 -15  -1   0    1.80    8.10
 -15  -1   0   -4.40    7.00
 -15  -1   0  -10.00    7.10
  15   1   0   19.80   14.30
  15   1   0   -1.30   10.10
  15   1   0   18.80   11.60
  15   1   0    9.00    7.80
  15   1   0    0.50    8.30
  15   1   0   -9.50   12.10
 -16  -1   0  284.57   32.10
 -16  -1   0  236.78   18.40
 -16  -1   0  212.38   18.40
 -16  -1   0  276.37   20.90
  16   1   0  289.67   23.60
  16   1   0  267.87   29.20
  16   1   0  261.97   25.40
  16   1   0  313.77   23.60
  16   1   0  242.38   26.10
  16   1   0  257.37   35.20
  16   1   0  270.57   23.90
  16   1   0  302.37   24.40
 -17  -1   0   -4.40    7.60
 -17  -1   0   -9.80    7.20
 -17  -1   0   -8.30    6.40
 -17  -1   0  -30.10   11.80
  17   1   0    4.10   16.30
  17   1   0    0.40    9.30
  17   1   0   -3.80   13.10
  17   1   0   10.60   12.90
  17   1   0    1.90   12.60
  17   1   0   12.50   10.70
  17   1   0   12.40   10.90
 -18  -1   0  104.49   11.00
 -18  -1   0  107.49   14.60
 -18  -1   0  118.49   12.10
 -18  -1   0   95.19   10.50
  18   1   0  130.99   20.60
  18   1   0   96.19   20.10
  18   1   0  102.89   22.70
  18   1   0  124.79   27.80
  18   1   0   74.49   20.60
  18   1   0   91.69   16.70
  18   1   0  117.89   17.20
  19   1   0    9.50   18.10
  19   1   0   37.80   13.30
  19   1   0   75.59   24.00
  19   1   0   10.40   15.90
  19   1   0   42.00   16.30
  19   1   0   34.60   17.60
  19   1   0   33.90   14.20
  20   1   0    4.40   17.40
  20   1   0   29.30   21.80
  20   1   0   -8.40   13.10
  20   1   0   45.10   14.00
  20   1   0   15.60   18.40
  20   1   0   33.60   15.60
  20   1   0   20.90   22.50
  20   1   0   15.40   13.30
  18  -2   0   50.79   20.90
  18  -2   0   59.79   16.40
  18  -2   0   37.50   18.20
  18  -2   0   19.20   19.20
  18  -2   0   15.20   17.20
 -18   2   0   -8.90   22.40
  17  -2   0   12.70   15.90
  17  -2   0   29.10   16.00
  17  -2   0   11.90   17.20
  17  -2   0   13.70   14.20
  17  -2   0   34.50   21.40
  17  -2   0   19.30   13.30
  17  -2   0   -2.10   14.30
  17  -2   0  -16.70   14.60
 -17   2   0  -35.80   20.10
  16  -2   0   18.40   13.50
  16  -2   0    0.50   17.00
  16  -2   0    2.80   16.20
  16  -2   0   16.60   15.20
  16  -2   0   31.30   15.10
  16  -2   0   65.59   16.80
  16  -2   0   27.30   29.60
  16  -2   0   50.59   20.90
 -16   2   0    9.30   14.60
 -16   2   0  -10.00   13.80
 -16   2   0    7.10   14.00
 -16   2   0   16.00   20.00
  15  -2   0  441.06   33.10
  15  -2   0  413.66   35.50
  15  -2   0  363.16   30.50
  15  -2   0  460.45   43.50
  15  -2   0  450.15   34.20
  15  -2   0  428.66   38.20
  15  -2   0  407.26   33.60
  15  -2   0  413.96   32.20
 -15   2   0  391.26   31.50
 -15   2   0  366.66   30.90
 -15   2   0  317.37   29.20
 -15   2   0  417.16   45.60
  14  -2   0   13.50   15.90
  14  -2   0   27.70   13.50
  14  -2   0   16.10   11.30
  14  -2   0   25.90   12.50
  14  -2   0   19.10   12.70
  14  -2   0   50.89   15.60
  14  -2   0   19.50   13.90
  14  -2   0   22.30   13.80
  14  -2   0   19.00   15.10
 -14   2   0   36.90   17.80
 -14   2   0    4.00   14.20
 -14   2   0    9.30   10.20
 -14   2   0   16.30   11.90
 -14   2   0   17.50   12.80
  13  -2   0  549.85   43.80
  13  -2   0  574.54   40.60
  13  -2   0  571.54   34.10
  13  -2   0  598.04   35.10
  13  -2   0  568.14   34.30
  13  -2   0  578.94   35.70
  13  -2   0  560.54   36.90
  13  -2   0  567.34   33.90
  13  -2   0  566.34   39.80
 -13   2   0  562.94   45.30
 -13   2   0  507.95   33.20
 -13   2   0  506.35   33.50
 -13   2   0  491.85   31.60
 -13   2   0  524.95   32.50
  12  -2   0  224.68   23.60
  12  -2   0  158.48   23.60
  12  -2   0  192.38   21.90
  12  -2   0  223.38   22.90
  12  -2   0  239.18   22.60
  12  -2   0  204.18   22.20
  12  -2   0  207.38   22.80
  12  -2   0  206.58   25.30
  12  -2   0  266.87   31.70
 -12   2   0  232.28   27.00
 -12   2   0  200.78   28.80
 -12   2   0  222.98   21.50
 -12   2   0  236.28   28.90
 -12   2   0  219.98   22.60
 -12   2   0  235.28   21.90
  11  -2   0  610.14   34.30
  11  -2   0  513.55   33.10
  11  -2   0  579.04   32.80
  11  -2   0  576.64   40.30
  11  -2   0  521.95   31.30
  11  -2   0  596.94   32.70
  11  -2   0  582.74   32.50
  11  -2   0  598.64   37.80
  11  -2   0  509.15   35.20
  11  -2   0  551.84   26.10
 -11   2   0  670.13   41.60
 -11   2   0  589.54   43.40
 -11   2   0  577.04   26.30
 -11   2   0  521.25   31.30
 -11   2   0  581.84   31.20
 -11   2   0  566.74   31.50
 -11   2   0  599.64   32.10
 -11   2   0  572.74   23.60
  10  -2   0  439.26   27.30
  10  -2   0  460.75   27.40
  10  -2   0  469.05   28.30
  10  -2   0  425.26   31.00
  10  -2   0  404.86   28.20
  10  -2   0  449.06   27.00
  10  -2   0  425.86   33.70
  10  -2   0  431.06   21.60
  10  -2   0  414.26   26.10
  10  -2   0  452.55   31.00
 -10   2   0  390.26   21.40
 -10   2   0  396.16   21.30
 -10   2   0  509.95   34.50
 -10   2   0  405.36   26.00
 -10   2   0  444.76   27.40
 -10   2   0  425.66   33.80
 -10   2   0  403.46   26.90
 -10   2   0  408.76   25.50
   9  -2   0   19.60    8.70
   9  -2   0   12.80   10.10
   9  -2   0   12.70    8.80
   9  -2   0    8.10   12.30
   9  -2   0    9.20    8.40
   9  -2   0   18.50    8.60
   9  -2   0   19.70   12.30
   9  -2   0   16.10    7.80
   9  -2   0   18.80    6.20
   9  -2   0   12.30    9.60
   9  -2   0    1.80    9.80
  -9   2   0   13.10    8.50
  -9   2   0   15.20    7.60
  -9   2   0   24.20    9.10
  -9   2   0    8.50    7.10
  -9   2   0   17.60   11.40
  -9   2   0   19.60   10.80
  -9   2   0   20.40    8.70
  -9   2   0    6.20    6.90
   8  -2   0 2442.66   82.39
   8  -2   0 2361.06   85.29
   8  -2   0 2552.64   78.59
   8  -2   0 2554.44   83.59
   8  -2   0 2568.94   79.19
   8  -2   0 2508.65   75.49
   8  -2   0 2626.84   78.89
   8  -2   0 2548.84   77.79
   8  -2   0 2601.14   87.69
   8  -2   0 2612.64   78.19
  -8   2   0 2472.45   73.49
  -8   2   0 2499.05   76.99
  -8   2   0 2563.24   86.09
  -8   2   0 2437.96   77.19
  -8   2   0 2665.63   88.09
  -8   2   0 2520.85   74.09
   7  -2   0   84.29   12.60
   7  -2   0   69.99   15.10
   7  -2   0   78.09   11.80
   7  -2   0   71.09   11.00
   7  -2   0   71.39   11.20
   7  -2   0   62.89   10.80
   7  -2   0   70.59    8.20
   7  -2   0   75.89   13.20
   7  -2   0   82.49   15.90
   7  -2   0   68.29   11.40
  -7   2   0   84.79   10.60
  -7   2   0   74.79   11.10
  -7   2   0   71.49   10.50
  -7   2   0   65.59   12.90
  -7   2   0   83.39   11.50
  -7   2   0   97.29   16.00
   6  -2   0  409.76   22.20
   6  -2   0  414.56   21.70
   6  -2   0  415.66   23.80
   6  -2   0  448.46   21.90
   6  -2   0  371.46   23.60
   6  -2   0  408.06   17.00
   6  -2   0  423.26   22.00
   6  -2   0  400.06   24.60
   6  -2   0  441.76   21.90
   6  -2   0  426.36   26.50
   6  -2   0  411.46   32.60
  -6   2   0  409.76   24.30
  -6   2   0  436.06   21.70
  -6   2   0  429.76   21.10
  -6   2   0  434.46   21.80
  -6   2   0  388.06   25.00
  -6   2   0  455.35   22.60
  -6   2   0  410.86   20.40
   5  -2   0  778.72   25.30
   5  -2   0  774.22   30.10
   5  -2   0  840.52   31.40
   5  -2   0  748.83   31.90
   5  -2   0  825.52   30.90
   5  -2   0  813.12   31.50
   5  -2   0  852.31   35.70
   5  -2   0  835.42   31.00
   5  -2   0  812.92   33.60
   5  -2   0  785.52   33.80
   5  -2   0  792.32   30.80
  -5   2   0  774.62   29.20
  -5   2   0  809.32   31.30
  -5   2   0  790.92   34.80
  -5   2   0  790.52   30.90
  -5   2   0  794.72   30.40
  -5   2   0  835.92   33.80
  -5   2   0  795.42   30.60
  -5   2   0  803.02   30.00
   4  -2   0 1800.52   54.79
   4  -2   0 1918.21   55.79
   4  -2   0 1888.71   58.19
   4  -2   0 1768.42   48.80
   4  -2   0 1850.21   55.19
   4  -2   0 1771.62   54.49
   4  -2   0 1882.81   55.99
   4  -2   0 1941.51   59.69
   4  -2   0 1847.72   56.09
   4  -2   0 1760.42   57.29
   4  -2   0 1759.72   54.19
  -4   2   0 1820.12   55.59
  -4   2   0 1925.21   59.79
  -4   2   0 1798.22   58.19
  -4   2   0 1760.02   54.29
  -4   2   0 1817.82   53.89
  -4   2   0 1936.91   57.69
  -4   2   0 1835.42   54.39
  -4   2   0 1777.62   54.79
  -4   2   0 1838.02   55.29
   3  -2   0  297.97   14.90
   3  -2   0  288.17   15.20
   3  -2   0  288.47   16.20
   3  -2   0  274.97   14.20
   3  -2   0  293.97   15.10
   3  -2   0  250.47   14.00
   3  -2   0  300.87   16.50
   3  -2   0  284.17   14.70
   3  -2   0  266.97   14.40
   3  -2   0  289.97   14.60
  -3   2   0  303.87   14.90
  -3   2   0  298.07   14.60
  -3   2   0  275.67   14.70
  -3   2   0  296.07   16.30
  -3   2   0  289.37   14.70
  -3   2   0  267.27   13.80
  -3   2   0  323.37   17.40
  -3   2   0  284.77   14.40
  -3   2   0  285.27   14.80
   2  -2   0 1360.86   40.60
   2  -2   0 1379.46   40.70
   2  -2   0 1341.67   40.30
   2  -2   0 1374.76   41.70
   2  -2   0 1377.06   39.20
   2  -2   0 1335.97   40.00
   2  -2   0 1368.56   40.90
   2  -2   0 1320.07   39.90
  -2   2   0 1353.36   40.60
  -2   2   0 1319.47   39.90
  -2   2   0 1319.07   40.30
  -2   2   0 1352.46   42.70
  -2   2   0 1313.97   39.80
  -2   2   0 1347.27   41.40
  -2   2   0 1284.67   40.50
  -2   2   0 1407.86   39.80
  -2   2   0 1308.77   40.00
   1  -2   0  200.58   10.20
   1  -2   0  213.08   10.70
   1  -2   0  214.68   10.70
   1  -2   0  210.18   10.40
   1  -2   0  210.58   10.60
   1  -2   0  203.98   11.00
   1  -2   0  203.58    9.10
   1  -2   0  220.98   10.50
  -1   2   0  199.38   10.00
  -1   2   0  223.68   10.90
  -1   2   0  214.58   10.70
  -1   2   0  227.88   10.80
  -1   2   0  240.58   13.20
  -1   2   0  209.68   10.80
  -1   2   0  202.48   11.30
  -1   2   0  236.28    9.40
   0  -2   0 1187.28   33.40
   0  -2   0 1184.08   33.70
   0  -2   0 1158.18   33.30
   0  -2   0 1056.79   33.80
   0  -2   0 1222.68   33.60
   0  -2   0 1209.08   33.60
   0  -2   0 1135.89   31.60
   0  -2   0 1186.08   33.00
   0   2   0 1208.98   33.30
   0   2   0 1152.58   33.40
   0   2   0 1101.49   33.80
   0   2   0 1113.39   33.10
   0   2   0 1176.28   33.50
   0   2   0 1234.28   33.90
   0   2   0 1131.59   31.50
   0   2   0 1230.98   33.50
  -1  -2   0  176.58    7.50
  -1  -2   0  160.58    7.30
  -1  -2   0  173.68    7.30
  -1  -2   0  161.48    6.90
   1   2   0  166.38    5.90
   1   2   0  173.48    7.20
   1   2   0  129.29    7.70
   1   2   0  165.48    7.30
   1   2   0  168.68    7.40
  -2  -2   0  286.37   12.80
  -2  -2   0  326.17   10.50
  -2  -2   0  317.97   14.20
  -2  -2   0  335.47   10.20
  -2  -2   0  347.77   12.40
  -2  -2   0  314.37   10.20
   2   2   0  329.17   14.00
   2   2   0  320.57   10.20
   2   2   0  318.07   12.20
   2   2   0  316.47   12.80
   2   2   0  299.87    9.60
   2   2   0  308.77    9.30
   2   2   0  325.07   10.30
   2   2   0  329.17   10.30
  -4  -2   0   26.60    6.70
  -4  -2   0   35.40    6.70
  -4  -2   0   44.20    7.30
   4   2   0   34.70    5.30
   4   2   0   42.50    2.80
   4   2   0   29.30    6.20
   4   2   0   23.40    6.20
   4   2   0   44.00    7.10
   4   2   0   34.40    4.90
   4   2   0   36.80    2.50
   4   2   0   38.80    2.70
   4   2   0   41.10    2.50
   4   2   0   54.29   12.70
  -5  -2   0 3857.01   95.99
  -5  -2   0 3861.71   94.09
  -5  -2   0 4004.60  106.19
  -5  -2   0 3902.91   93.79
  -5  -2   0 3753.12   93.79
  -5  -2   0 3891.41  106.39
  -5  -2   0 3976.30  106.79
   5   2   0 3893.21  107.99
   5   2   0 3853.71  105.49
   5   2   0 3848.91  106.59
   5   2   0 3909.01   95.59
   5   2   0 3875.91   95.39
   5   2   0 3988.20   95.79
   5   2   0 3702.83  104.99
   5   2   0 3857.51   95.59
   5   2   0 3885.61  101.49
   5   2   0 3887.81  103.59
  -6  -2   0  431.26   22.30
  -6  -2   0  400.46   12.50
  -6  -2   0  437.06   24.00
  -6  -2   0  425.96   12.60
  -6  -2   0  372.26   12.50
  -6  -2   0  433.66   12.80
   6   2   0  373.96   21.80
   6   2   0  406.26   21.00
   6   2   0  404.66   23.30
   6   2   0  424.36   21.70
   6   2   0  406.66   13.70
   6   2   0  418.06   20.90
   6   2   0  399.36   13.80
   6   2   0  398.36   13.90
   6   2   0  433.96   19.10
  -7  -2   0 2513.85   74.29
  -7  -2   0 2226.78   57.59
  -7  -2   0 2218.88   66.39
  -7  -2   0 2189.78   57.59
  -7  -2   0 2239.98   70.69
  -7  -2   0 2232.08   57.59
  -7  -2   0 2238.58   57.79
  -7  -2   0 2441.36   75.79
   7   2   0 2090.69   56.99
   7   2   0 2212.88   69.29
   7   2   0 2212.78   59.29
   7   2   0 2183.58   65.69
   7   2   0 2295.57   59.89
   7   2   0 2112.49   70.29
   7   2   0 2271.37   59.19
   7   2   0 2264.67   73.09
   7   2   0 2292.47   69.89
   7   2   0 2157.88   57.19
   7   2   0 2312.27   59.59
   7   2   0 2206.88   74.29
  -8  -2   0  745.63   23.10
  -8  -2   0  797.22   23.60
  -8  -2   0  798.02   38.70
  -8  -2   0  755.42   34.40
  -8  -2   0  767.82   31.60
  -8  -2   0  768.32   23.30
  -8  -2   0  796.72   37.20
  -8  -2   0  736.53   23.00
   8   2   0  721.53   33.80
   8   2   0  771.52   31.30
   8   2   0  735.73   32.80
   8   2   0  696.33   24.50
   8   2   0  755.72   38.00
   8   2   0  744.03   27.70
   8   2   0  737.03   24.60
   8   2   0  715.93   25.10
   8   2   0  762.82   24.10
   8   2   0  721.23   36.10
   8   2   0  743.73   35.30
   8   2   0  716.23   23.50
  -9  -2   0   53.79    6.10
  -9  -2   0   61.39    6.90
  -9  -2   0   50.29    6.10
  -9  -2   0   56.29   12.50
  -9  -2   0   58.89   10.90
  -9  -2   0   64.29   15.90
  -9  -2   0   45.10    6.10
  -9  -2   0   65.79   13.60
   9   2   0   55.69    7.20
   9   2   0   44.20   10.00
   9   2   0   54.69    7.00
   9   2   0   66.79   12.00
   9   2   0   48.30    6.80
   9   2   0   40.00    7.00
   9   2   0   30.90   11.60
   9   2   0   35.40   12.00
   9   2   0   45.30    6.70
   9   2   0   55.39   14.20
   9   2   0   67.89   13.50
   9   2   0   63.19    7.90
 -10  -2   0  562.24   20.80
 -10  -2   0  555.34   20.40
 -10  -2   0  566.14   20.80
 -10  -2   0  563.44   20.60
 -10  -2   0  612.14   32.60
 -10  -2   0  623.74   38.30
 -10  -2   0  598.04   30.50
  10   2   0  557.44   32.50
  10   2   0  619.74   37.50
  10   2   0  540.65   22.60
  10   2   0  561.54   23.60
  10   2   0  565.74   23.00
  10   2   0  563.64   29.00
  10   2   0  565.64   23.30
  10   2   0  564.34   34.90
  10   2   0  530.05   29.60
  10   2   0  581.04   26.10
  10   2   0  537.35   33.20
  10   2   0  538.85   22.40
 -11  -2   0   26.50    9.70
 -11  -2   0   40.30   16.70
 -11  -2   0   19.00    5.60
 -11  -2   0   40.00    6.40
 -11  -2   0   23.90    6.20
 -11  -2   0   32.80    5.90
 -11  -2   0   47.70   12.90
  11   2   0   33.70   14.20
  11   2   0   28.00   10.80
  11   2   0   36.80    8.50
  11   2   0   41.00   11.50
  11   2   0   36.70   13.40
  11   2   0   26.90   13.00
  11   2   0   16.50    6.10
  11   2   0   31.60    8.00
  11   2   0   50.19    8.10
  11   2   0   36.90    8.20
  11   2   0   34.30    7.50
 -12  -2   0  110.49   14.30
 -12  -2   0  113.99   17.40
 -12  -2   0   90.49   11.90
 -12  -2   0  107.19   18.20
 -12  -2   0   99.69    9.90
 -12  -2   0   83.99    9.40
  12   2   0  114.79   13.80
  12   2   0   96.19   11.50
  12   2   0  123.39   20.40
  12   2   0   95.99   12.00
  12   2   0  103.99   12.10
  12   2   0  103.69   12.60
  12   2   0  109.79   13.10
  12   2   0   92.89   16.10
  12   2   0  110.99   20.40
  12   2   0  133.69   16.70
 -13  -2   0   23.90   10.00
 -13  -2   0   21.00    5.90
 -13  -2   0   23.10    6.10
 -13  -2   0   15.90    5.80
  13   2   0   37.90   10.10
  13   2   0   22.70    7.20
  13   2   0   26.90    9.00
  13   2   0   34.20    9.40
  13   2   0   31.80    8.30
  13   2   0   48.00   15.10
  13   2   0   30.60   12.40
  13   2   0   22.20   14.40
  13   2   0   22.60    8.60
  13   2   0   35.30   12.80
 -14  -2   0  333.67   16.30
 -14  -2   0  352.66   16.50
 -14  -2   0  328.87   16.50
 -14  -2   0  337.87   16.90
  14   2   0  378.86   22.80
  14   2   0  372.06   27.50
  14   2   0  357.86   21.60
  14   2   0  366.66   22.00
  14   2   0  379.76   33.40
  14   2   0  369.86   23.80
  14   2   0  366.46   29.40
  14   2   0  390.16   35.10
  14   2   0  401.66   23.70
 -15  -2   0   -9.50    4.50
 -15  -2   0   -0.70    4.60
 -15  -2   0    0.30    4.90
  15   2   0    0.30   13.80
  15   2   0    4.00    9.40
  15   2   0   -0.70    9.60
  15   2   0   13.90    7.70
  15   2   0   21.50    9.70
  15   2   0   19.00    8.10
  15   2   0   15.00    9.40
  15   2   0    4.30   12.50
  15   2   0    4.90   11.70
 -16  -2   0   32.90    5.90
  16   2   0   31.90   14.10
  16   2   0   18.30   15.30
  16   2   0   44.20   11.20
  16   2   0   30.70    9.30
  16   2   0   29.90   12.90
  16   2   0   43.20   11.60
  17   2   0   81.89   22.60
  17   2   0   60.89   12.50
  17   2   0   80.19   13.70
  17   2   0   49.00   13.10
  17   2   0   65.69   17.10
  17   2   0   88.59   19.70
  17   2   0  101.59   15.90
  17   2   0   49.20   15.50
  18   2   0  141.69   24.10
  18   2   0  127.59   20.70
  18   2   0  117.59   15.40
  18   2   0  116.89   15.50
  18   2   0  172.58   20.30
  18   2   0  116.69   20.90
  18   2   0  144.49   28.50
  18   2   0  132.99   18.30
  19   2   0   69.29   12.90
  19   2   0    9.80   17.00
  19   2   0   63.59   20.50
  19   2   0   49.90   19.20
  19   2   0   52.39   13.20
  19   2   0   60.69   15.40
  19   2   0   45.20   16.30
  19   2   0   76.79   15.40
  20   2   0   13.90   10.10
  20   2   0  -30.50   12.70
  20   2   0  -43.80   16.50
  20   2   0    8.30   12.00
  20   2   0   -6.70   14.90
  20   2   0  -13.80   12.00
  18  -3   0   15.90   17.00
  18  -3   0   -8.00   15.80
  18  -3   0   19.50   15.20
  18  -3   0   -7.90   17.70
  18  -3   0  -30.60   16.20
  18  -3   0  -14.50   18.10
  18  -3   0    4.50   17.90
 -18   3   0  -41.00   15.60
 -18   3   0  -53.69   17.40
  17  -3   0   69.89   19.00
  17  -3   0   74.79   20.50
  17  -3   0   44.90   21.40
  17  -3   0   65.19   25.40
  17  -3   0   89.79   21.80
  17  -3   0   79.99   22.90
  17  -3   0   47.80   19.80
 -17   3   0   63.79   39.60
 -17   3   0   76.69   20.90
  16  -3   0    7.20   19.50
  16  -3   0  -18.80   14.60
  16  -3   0   -9.20   16.60
  16  -3   0   12.50   12.40
  16  -3   0    4.80   15.10
  16  -3   0   10.50   14.10
  16  -3   0   -7.50   14.30
  16  -3   0   -0.70   14.50
 -16   3   0  -19.50   12.70
 -16   3   0  -24.10   14.10
  15  -3   0  120.89   21.90
  15  -3   0   65.59   21.30
  15  -3   0   92.89   18.90
  15  -3   0  110.09   39.10
  15  -3   0   71.29   18.60
  15  -3   0   94.99   24.00
  15  -3   0   66.19   22.60
  15  -3   0   80.29   18.30
 -15   3   0   64.99   17.80
 -15   3   0   55.19   16.80
 -15   3   0   55.09   18.40
 -15   3   0   73.89   25.50
  14  -3   0   97.19   20.30
  14  -3   0   93.39   21.20
  14  -3   0  121.19   23.10
  14  -3   0  105.09   19.70
  14  -3   0  114.69   19.70
  14  -3   0  142.09   21.40
  14  -3   0  123.99   22.30
  14  -3   0   63.29   23.60
 -14   3   0  104.69   20.60
 -14   3   0   98.79   19.10
 -14   3   0   78.39   16.50
 -14   3   0  135.49   30.40
 -14   3   0   55.59   16.60
  13  -3   0  386.66   31.70
  13  -3   0  344.17   28.90
  13  -3   0  306.77   35.10
  13  -3   0  319.37   29.00
  13  -3   0  298.47   29.30
  13  -3   0  279.67   31.30
  13  -3   0  320.17   28.30
  13  -3   0  249.38   27.20
 -13   3   0  291.67   28.30
 -13   3   0  327.57   38.30
 -13   3   0  296.27   15.50
 -13   3   0  273.97   27.60
 -13   3   0  309.47   28.30
 -13   3   0  295.77   27.40
  12  -3   0  281.57   28.60
  12  -3   0  246.58   27.90
  12  -3   0  282.97   26.20
  12  -3   0  282.37   27.40
  12  -3   0  296.67   27.20
  12  -3   0  272.47   33.80
  12  -3   0  293.27   28.80
  12  -3   0  284.77   26.80
  12  -3   0  330.17   29.40
 -12   3   0  282.47   25.30
 -12   3   0  316.47   34.70
 -12   3   0  256.57   19.80
 -12   3   0  283.87   25.60
 -12   3   0  293.47   32.10
 -12   3   0  243.18   18.30
 -12   3   0  265.97   25.50
 -12   3   0  280.77   26.60
  11  -3   0  265.87   26.60
  11  -3   0  224.28   30.00
  11  -3   0  206.38   25.00
  11  -3   0  247.48   24.00
  11  -3   0  244.28   24.60
  11  -3   0  244.58   25.10
  11  -3   0  228.78   22.50
  11  -3   0  200.08   26.10
  11  -3   0  253.67   23.80
 -11   3   0  236.78   19.90
 -11   3   0  218.98   21.70
 -11   3   0  240.68   19.50
 -11   3   0  177.58   20.80
 -11   3   0  198.68   22.30
 -11   3   0  263.37   31.00
 -11   3   0  227.98   22.90
 -11   3   0  235.28   28.20
  10  -3   0  546.65   31.80
  10  -3   0  505.95   37.70
  10  -3   0  510.85   33.30
  10  -3   0  497.05   31.00
  10  -3   0  487.35   34.70
  10  -3   0  494.75   33.30
  10  -3   0  557.14   31.50
  10  -3   0  550.74   32.40
 -10   3   0  516.95   30.70
 -10   3   0  546.65   31.00
 -10   3   0  496.15   31.00
 -10   3   0  515.55   39.20
 -10   3   0  544.65   28.10
 -10   3   0  464.05   35.60
 -10   3   0  494.05   26.90
   9  -3   0  176.98   21.10
   9  -3   0  169.88   19.00
   9  -3   0  193.38   20.10
   9  -3   0  146.29   20.80
   9  -3   0  128.19   17.40
   9  -3   0  136.99   19.20
   9  -3   0  141.19   22.30
   9  -3   0  183.08   19.80
   9  -3   0  185.48   18.80
  -9   3   0  152.78   17.50
  -9   3   0  180.88   22.40
  -9   3   0  180.48   20.40
  -9   3   0  171.48   25.90
  -9   3   0  163.38   18.80
  -9   3   0  155.08   17.60
  -9   3   0  161.38   17.30
   8  -3   0  397.96   25.90
   8  -3   0  381.06   25.60
   8  -3   0  419.16   32.50
   8  -3   0  401.56   28.20
   8  -3   0  342.27   23.90
   8  -3   0  400.36   25.10
   8  -3   0  381.86   30.00
   8  -3   0  345.07   26.90
   8  -3   0  417.36   26.20
   8  -3   0  423.06   25.80
   8  -3   0  387.46   17.10
  -8   3   0  383.36   25.30
  -8   3   0  377.56   28.20
  -8   3   0  382.96   25.50
  -8   3   0  442.76   31.80
  -8   3   0  389.26   24.30
  -8   3   0  416.36   24.50
  -8   3   0  410.96   23.80
   7  -3   0 1957.60   67.29
   7  -3   0 1913.81   65.99
   7  -3   0 1931.41   55.09
   7  -3   0 1956.30   66.39
   7  -3   0 2050.39   65.59
   7  -3   0 1836.62   68.19
   7  -3   0 1954.50   65.09
   7  -3   0 1932.81   65.29
   7  -3   0 1947.21   70.29
   7  -3   0 1984.90   72.39
   7  -3   0 2041.90   66.49
  -7   3   0 1999.70   65.29
  -7   3   0 2073.39   74.29
  -7   3   0 2154.28   71.19
  -7   3   0 2030.10   66.39
  -7   3   0 1971.00   63.89
  -7   3   0 1959.40   62.99
  -7   3   0 1969.70   64.59
   6  -3   0 2458.85   78.69
   6  -3   0 2336.07   64.19
   6  -3   0 2316.77   79.39
   6  -3   0 2380.26   74.59
   6  -3   0 2455.45   75.19
   6  -3   0 2403.66   75.59
   6  -3   0 2528.05   76.39
   6  -3   0 2418.66   74.19
   6  -3   0 2285.77   74.29
   6  -3   0 2399.36   80.29
   6  -3   0 2383.56   73.79
  -6   3   0 2351.56   72.99
  -6   3   0 2438.86   77.69
  -6   3   0 2367.26   73.59
  -6   3   0 2424.96   72.89
  -6   3   0 2616.04   83.09
  -6   3   0 2318.07   73.79
  -6   3   0 2512.75   75.79
   5  -3   0  109.89   13.20
   5  -3   0  106.59    7.10
   5  -3   0   81.99   11.60
   5  -3   0  108.59   14.50
   5  -3   0  119.89   16.30
   5  -3   0   96.29   12.40
   5  -3   0   97.19   13.20
   5  -3   0   93.09   12.10
   5  -3   0  103.69   12.50
   5  -3   0  100.59   18.20
   5  -3   0  106.19   12.40
  -5   3   0  120.69   13.40
  -5   3   0  103.99   12.60
  -5   3   0  118.09   12.60
  -5   3   0   95.99   12.00
  -5   3   0  106.89   15.40
  -5   3   0  112.19   13.60
  -5   3   0  109.99   12.80
  -5   3   0  101.39   11.70
   4  -3   0  259.07   16.50
   4  -3   0  260.97   18.70
   4  -3   0  286.67   17.60
   4  -3   0  267.07   16.20
   4  -3   0  270.37   17.20
   4  -3   0  277.87   17.60
   4  -3   0  263.37   16.80
   4  -3   0  238.88   18.00
   4  -3   0  299.47   18.30
   4  -3   0  290.47   17.70
  -4   3   0  275.07   17.00
  -4   3   0  293.87   16.80
  -4   3   0  289.67   17.20
  -4   3   0  302.17   17.60
  -4   3   0  254.57   17.20
  -4   3   0  271.27   17.50
  -4   3   0  271.37   16.60
  -4   3   0  252.87   18.40
   3  -3   0 1800.22   56.09
   3  -3   0 1831.72   55.19
   3  -3   0 1797.42   54.49
   3  -3   0 1639.04   52.69
   3  -3   0 1745.73   53.69
   3  -3   0 1690.73   55.69
   3  -3   0 1733.43   53.19
   3  -3   0 1772.22   54.29
  -3   3   0 1618.04   54.39
  -3   3   0 1697.13   53.29
  -3   3   0 1796.52   54.89
  -3   3   0 1792.62   54.09
  -3   3   0 1743.83   53.99
  -3   3   0 1752.92   54.89
  -3   3   0 1806.32   53.29
  -3   3   0 1756.32   53.19
  -3   3   0 1708.03   56.99
   2  -3   0   50.59    7.50
   2  -3   0   33.00    5.70
   2  -3   0   37.40    6.20
   2  -3   0   46.30    7.20
   2  -3   0   42.90    7.20
   2  -3   0   44.60    5.90
   2  -3   0   39.60    7.00
   2  -3   0   41.00    6.60
   2  -3   0   42.50    7.80
  -2   3   0   54.89    6.20
  -2   3   0   43.20    7.00
  -2   3   0   41.40    6.60
  -2   3   0   25.20    5.50
  -2   3   0   39.60    7.60
  -2   3   0   36.80    6.50
  -2   3   0   44.70    7.00
  -2   3   0   43.50    6.70
  -2   3   0   47.80    7.20
   1  -3   0 1294.67   39.60
   1  -3   0 1304.07   39.40
   1  -3   0 1300.67   40.10
   1  -3   0 1211.78   35.50
   1  -3   0 1227.28   38.50
   1  -3   0 1262.07   39.30
   1  -3   0 1295.57   39.80
   1  -3   0 1214.88   40.60
  -1   3   0 1228.18   39.70
  -1   3   0 1264.37   39.00
  -1   3   0 1202.48   39.00
  -1   3   0 1236.88   40.70
  -1   3   0 1304.07   39.60
  -1   3   0 1312.27   36.10
  -1   3   0 1199.08   38.30
  -1   3   0 1215.08   37.80
  -1   3   0 1245.08   39.50
   0  -3   0   87.79    8.50
   0  -3   0  109.99    7.60
   0  -3   0  110.69    8.20
   0  -3   0  111.19    8.50
   0  -3   0  100.99    7.30
   0  -3   0  101.49    6.70
   0  -3   0  115.69    8.40
   0  -3   0  109.69    8.50
   0  -3   0  113.19    8.20
   0   3   0   96.89    7.80
   0   3   0  112.89    8.20
   0   3   0  109.59    6.70
   0   3   0  112.99    8.20
   0   3   0  110.99    8.40
   0   3   0  116.89    8.00
   0   3   0  111.89    8.00
  -1  -3   0  395.66   14.90
  -1  -3   0  328.97   14.20
  -1  -3   0  415.16   15.50
  -1  -3   0  389.16   16.40
  -1  -3   0  412.96   15.60
  -1  -3   0  340.17   15.70
  -1  -3   0  367.96   14.70
   1   3   0  409.06   15.60
   1   3   0  353.66   14.50
   1   3   0  358.36   11.50
   1   3   0  392.56   15.00
   1   3   0  408.26   15.40
   1   3   0  397.26   15.20
   1   3   0  346.67   15.10
   1   3   0  353.96   14.40
  -2  -3   0 3271.97   81.99
  -2  -3   0 3313.07   81.39
  -2  -3   0 3363.56   87.69
  -2  -3   0 3200.68   82.19
  -2  -3   0 3158.88   81.99
  -2  -3   0 3009.40   80.79
  -2  -3   0 3092.49   80.99
   2   3   0 3220.18   82.29
   2   3   0 3082.99   81.39
   2   3   0 3278.27   82.19
   2   3   0 3258.37   81.49
   2   3   0 3263.97   82.29
   2   3   0 3225.88   86.39
  -3  -3   0  254.37    9.50
  -3  -3   0  242.68   11.70
  -3  -3   0  248.28   14.70
  -3  -3   0  223.78   13.00
  -3  -3   0  253.57    9.30
   3   3   0  244.38    9.50
   3   3   0  207.58    8.10
   3   3   0  226.18    8.50
   3   3   0  247.08   11.90
   3   3   0  256.37    9.70
   3   3   0  218.48   13.30
  -4  -3   0 3446.06   90.29
  -4  -3   0 3209.88   80.09
  -4  -3   0 3317.97   88.89
  -4  -3   0 3365.36   92.39
  -4  -3   0 3149.58   80.09
  -4  -3   0 3229.38   80.89
   4   3   0 3201.08   88.39
   4   3   0 3301.07   80.99
   4   3   0 3221.08   90.69
   4   3   0 3233.78   88.99
   4   3   0 3259.97   80.89
   4   3   0 3245.68   80.99
   4   3   0 3199.48   83.89
   4   3   0 3304.77   80.99
   4   3   0 3227.58   93.19
  -5  -3   0 1920.41   57.89
  -5  -3   0 1881.91   57.39
   5   3   0 1796.72   57.09
   5   3   0 1872.41   58.09
   5   3   0 1853.01   46.10
   5   3   0 1812.82   46.40
   5   3   0 1789.42   46.20
   5   3   0 1836.82   46.20
   5   3   0 1846.22   52.69
   5   3   0 1808.42   57.49
   5   3   0 1809.02   55.89
  -6  -3   0   20.60    7.80
  -6  -3   0   19.40    7.60
  -6  -3   0   12.00    7.00
   6   3   0   14.60    6.40
   6   3   0   21.60    6.00
   6   3   0   15.20    6.50
   6   3   0   24.40    7.20
   6   3   0   18.10    2.30
   6   3   0   23.60    5.70
   6   3   0   24.40    2.70
   6   3   0   19.60    2.50
   6   3   0   24.00    7.10
   6   3   0   23.10    2.70
  -7  -3   0  104.99   13.60
  -7  -3   0  107.99   15.90
  -7  -3   0  105.29   14.90
   7   3   0  116.19    6.30
   7   3   0  102.29    5.70
   7   3   0   95.89   11.70
   7   3   0   98.59   13.80
   7   3   0  127.99   11.40
   7   3   0  104.59   13.00
   7   3   0   79.09   13.00
  -8  -3   0 3164.08   96.09
  -8  -3   0 3253.67   99.79
  -8  -3   0 3333.27   98.19
   8   3   0 3029.60   76.99
   8   3   0 3270.27   80.49
   8   3   0 3164.08   89.39
   8   3   0 3219.68   80.69
   8   3   0 2892.41   76.79
   8   3   0 3266.97   98.59
   8   3   0 3261.77   93.29
   8   3   0 3144.89   79.99
   8   3   0 3131.79   80.19
   8   3   0 3090.69   95.39
   8   3   0 3140.69   99.99
   8   3   0 3037.10   94.39
  -9  -3   0  116.09   17.50
  -9  -3   0  133.09   20.30
   9   3   0   96.49    7.90
   9   3   0   90.89    8.50
   9   3   0  101.59   17.30
   9   3   0  103.59   17.30
   9   3   0   90.89    8.50
   9   3   0  104.69   15.40
   9   3   0  105.79   13.50
   9   3   0  108.29    7.10
   9   3   0  102.59   16.30
   9   3   0  111.99   10.70
   9   3   0   96.39    7.90
 -10  -3   0 1093.49   48.00
 -10  -3   0 1153.38   52.99
  10   3   0 1064.29   45.60
  10   3   0 1013.60   32.50
  10   3   0 1003.20   44.50
  10   3   0 1013.20   31.70
  10   3   0 1075.79   41.90
  10   3   0 1039.00   51.19
  10   3   0 1104.19   33.70
  10   3   0 1067.39   32.60
  10   3   0 1090.19   49.99
  10   3   0 1067.19   32.30
  10   3   0 1073.09   33.10
 -11  -3   0  152.38   24.90
 -11  -3   0  106.49   18.50
  11   3   0  101.89    9.80
  11   3   0  120.69   11.00
  11   3   0  121.19   17.80
  11   3   0  112.19   10.70
  11   3   0  106.79   20.30
  11   3   0  106.39   18.10
  11   3   0  119.09   10.80
  11   3   0  155.68   17.10
  11   3   0  108.29   10.80
  11   3   0  121.49   20.30
  11   3   0  104.19   11.70
 -12  -3   0  507.25   33.20
  12   3   0  471.25   21.00
  12   3   0  477.05   30.10
  12   3   0  435.56   28.10
  12   3   0  487.65   21.60
  12   3   0  480.65   35.30
  12   3   0  450.15   20.90
  12   3   0  447.16   20.00
  12   3   0  445.16   20.20
  12   3   0  457.15   32.80
  12   3   0  444.16   21.10
 -13  -3   0   26.00   13.30
  13   3   0   16.30    7.10
  13   3   0   15.30   13.50
  13   3   0   24.80   11.70
  13   3   0    7.80    5.70
  13   3   0   14.60    6.20
  13   3   0   19.10   12.70
  13   3   0   15.50    7.40
  13   3   0   11.40    7.10
  13   3   0    8.80    6.90
  13   3   0   15.40   10.20
 -14  -3   0   45.90   15.00
  14   3   0   42.90   14.60
  14   3   0   24.40   12.20
  14   3   0   20.60    7.70
  14   3   0    7.00    7.20
  14   3   0   21.00    7.00
  14   3   0    9.40   10.70
  14   3   0    6.50    7.70
  14   3   0   25.70    7.10
  14   3   0   27.00   14.10
  15   3   0  243.28   18.70
  15   3   0  259.47   26.10
  15   3   0  290.77   18.30
  15   3   0  284.07   32.40
  15   3   0  235.68   29.50
  15   3   0  294.37   19.20
  15   3   0  271.77   21.10
  15   3   0  250.57   17.50
  15   3   0  275.47   32.60
  16   3   0  125.29   26.30
  16   3   0  110.39   16.80
  16   3   0  139.09   15.40
  16   3   0   79.09   18.00
  16   3   0   87.89   14.70
  16   3   0   85.09   11.90
  16   3   0  108.19   14.00
  16   3   0  108.29   12.90
  17   3   0   20.30   15.80
  17   3   0   30.10    9.60
  17   3   0   14.30   13.30
  17   3   0   22.60    8.20
  17   3   0   13.60    9.00
  17   3   0   12.40   11.90
  18   3   0    9.50    6.80
  18   3   0    8.30    9.40
  18   3   0    3.20   16.60
  18   3   0   -0.70    9.60
  18   3   0    2.50   12.00
  18   3   0   -4.10    7.70
  18   3   0  -14.30   10.70
  18   3   0  -13.70   11.10
  19   3   0  112.89   19.60
  19   3   0   63.29   13.80
  19   3   0  113.79   25.60
  19   3   0  105.49   13.70
  19   3   0   66.19   11.90
  19   3   0  117.69   22.10
  19   3   0   66.89   17.70
  20   3   0  -26.40    8.90
  20   3   0  -19.10   12.30
  20   3   0   17.40   16.50
  20   3   0  -41.10   14.60
  20   3   0  -30.60   17.10
  20   3   0   25.60    9.20
  17  -4   0  -11.50   17.70
  17  -4   0  -19.90   13.30
  17  -4   0  -24.10   16.40
  17  -4   0    5.10   14.90
  17  -4   0    3.10   17.90
  17  -4   0  -22.50   18.40
  17  -4   0   14.20   21.20
 -17   4   0   -8.80   15.80
 -17   4   0  -51.19   18.30
  16  -4   0  132.09   27.20
  16  -4   0  142.59   24.40
  16  -4   0  159.78   30.30
  16  -4   0  162.98   25.90
  16  -4   0  118.29   26.30
  16  -4   0  131.69   23.40
  16  -4   0  166.08   28.10
 -16   4   0  112.39   39.10
 -16   4   0   96.29   24.50
 -16   4   0   83.69   21.10
  15  -4   0   27.90   15.60
  15  -4   0   44.30   18.80
  15  -4   0   43.50   17.80
  15  -4   0   73.59   23.50
  15  -4   0   39.40   21.10
  15  -4   0   37.70   19.60
  15  -4   0   46.30   16.20
  15  -4   0   57.59   19.30
 -15   4   0   65.69   27.90
 -15   4   0   37.60   19.40
 -15   4   0   36.70   17.50
 -15   4   0   36.80   19.60
  14  -4   0   53.49   17.10
  14  -4   0   79.49   19.10
  14  -4   0   76.89   19.90
  14  -4   0   87.99   24.70
  14  -4   0   36.30   16.10
  14  -4   0   75.59   34.90
  14  -4   0   74.39   20.60
  14  -4   0   77.49   18.80
 -14   4   0   63.09    8.70
 -14   4   0   51.39   17.10
 -14   4   0   38.70   16.50
 -14   4   0   75.99   27.50
 -14   4   0   56.79   18.90
  13  -4   0   13.10   12.10
  13  -4   0  -15.40   14.00
  13  -4   0   15.30   14.50
  13  -4   0    4.50   12.50
  13  -4   0    9.70   13.20
  13  -4   0   26.10   13.40
  13  -4   0   24.90   13.70
  13  -4   0   10.60   14.40
 -13   4   0   16.10   10.10
 -13   4   0  -21.10   11.90
 -13   4   0    0.20   13.40
 -13   4   0   19.70   20.50
 -13   4   0   10.70   11.80
 -13   4   0   15.40   14.60
 -13   4   0   21.80   14.90
  12  -4   0  142.29   23.80
  12  -4   0  177.18   24.30
  12  -4   0  146.89   24.30
  12  -4   0  250.17   26.00
  12  -4   0  181.88   24.90
  12  -4   0  230.18   28.10
  12  -4   0  200.78   41.70
 -12   4   0  211.38   34.00
 -12   4   0  217.18   30.10
 -12   4   0  193.68   23.30
 -12   4   0  181.68   20.10
 -12   4   0  220.98   24.80
 -12   4   0  183.78   23.70
 -12   4   0  138.79   21.60
  11  -4   0    8.90   10.70
  11  -4   0   43.20   15.70
  11  -4   0   20.00   14.90
  11  -4   0   27.10   13.50
  11  -4   0   75.39   19.90
  11  -4   0   35.70   14.20
  11  -4   0   36.00   12.60
  11  -4   0   28.60   15.70
 -11   4   0   21.70   11.10
 -11   4   0   27.80   15.60
 -11   4   0   27.70   11.10
 -11   4   0   40.00   19.60
 -11   4   0   24.60   11.50
 -11   4   0   53.99   15.00
 -11   4   0   18.50   10.10
 -11   4   0   31.40   12.80
  10  -4   0  452.25   37.10
  10  -4   0  447.36   31.70
  10  -4   0  481.25   31.10
  10  -4   0  406.46   29.90
  10  -4   0  403.76   32.50
  10  -4   0  537.95   33.50
  10  -4   0  356.46   32.70
  10  -4   0  495.25   33.10
 -10   4   0  369.76   27.70
 -10   4   0  430.06   27.30
 -10   4   0  460.75   29.70
 -10   4   0  430.26   30.10
 -10   4   0  450.25   35.20
 -10   4   0  449.26   39.50
 -10   4   0  400.26   30.20
   9  -4   0   58.79   22.30
   9  -4   0   45.90   13.20
   9  -4   0   46.70   15.30
   9  -4   0   46.50   16.20
   9  -4   0   38.10   13.10
   9  -4   0   74.29   16.00
   9  -4   0   51.89    6.60
   9  -4   0   37.40   14.30
   9  -4   0   44.40   12.10
  -9   4   0   47.00   17.00
  -9   4   0   59.79   13.30
  -9   4   0   52.59   14.40
  -9   4   0   43.80   13.40
  -9   4   0   39.50   12.50
  -9   4   0   72.69   14.40
  -9   4   0   77.39   17.90
   8  -4   0  802.92   44.10
   8  -4   0  726.43   40.20
   8  -4   0  842.12   39.10
   8  -4   0  776.32   39.30
   8  -4   0  731.23   41.30
   8  -4   0  850.51   40.80
   8  -4   0  835.32   39.80
   8  -4   0  772.02   25.30
   8  -4   0  782.32   39.80
   8  -4   0  799.22   38.40
  -8   4   0  845.42   38.70
  -8   4   0  851.81   37.60
  -8   4   0  801.42   41.90
  -8   4   0  882.31   48.80
  -8   4   0  778.92   37.90
  -8   4   0  807.92   38.50
   7  -4   0  201.38   20.00
   7  -4   0  185.88   21.70
   7  -4   0  217.68   20.80
   7  -4   0  216.98   20.00
   7  -4   0  264.17   25.30
   7  -4   0  216.28   10.40
   7  -4   0  222.48   20.10
   7  -4   0  226.88   21.60
   7  -4   0  276.97   21.30
   7  -4   0  175.98   19.60
  -7   4   0  222.28   19.90
  -7   4   0  184.48   18.90
  -7   4   0  207.58   20.40
  -7   4   0  222.18   25.10
  -7   4   0  251.47   21.90
  -7   4   0  238.28   21.90
  -7   4   0  184.08   17.80
   6  -4   0   32.40    9.60
   6  -4   0   39.20   10.00
   6  -4   0   40.20   10.40
   6  -4   0   41.10   10.20
   6  -4   0   39.90    5.20
   6  -4   0   26.50   10.20
   6  -4   0   40.10   11.50
   6  -4   0   47.60   12.30
   6  -4   0   50.99   11.90
   6  -4   0   39.10   12.90
  -6   4   0   33.20   10.10
  -6   4   0   36.10   10.30
  -6   4   0   30.70   10.10
  -6   4   0   41.10   10.60
  -6   4   0   38.10   12.90
  -6   4   0   20.60    9.60
  -6   4   0   30.80   10.30
   5  -4   0 4178.68  121.89
   5  -4   0 3897.41  116.89
   5  -4   0 4227.88  118.49
   5  -4   0 4194.08  119.89
   5  -4   0 4075.09  116.29
   5  -4   0 3948.81  120.19
   5  -4   0 4127.59  117.39
   5  -4   0 4154.18  116.89
   5  -4   0 4129.79  118.99
  -5   4   0 4272.57  118.19
  -5   4   0 4218.78  124.69
  -5   4   0 4087.89  118.19
  -5   4   0 4262.67  119.59
  -5   4   0 4087.59  116.89
  -5   4   0 4174.28  116.79
  -5   4   0 4139.99  115.99
  -5   4   0 4090.99  117.09
   4  -4   0  195.48   21.60
   4  -4   0  218.38   17.00
   4  -4   0  214.58   18.30
   4  -4   0  207.68   16.40
   4  -4   0  194.68   16.80
   4  -4   0  172.18   14.40
   4  -4   0  183.38   17.00
   4  -4   0  179.68   15.80
   4  -4   0  178.68   17.60
  -4   4   0  211.48   17.40
  -4   4   0  186.38   14.80
  -4   4   0  219.38   19.70
  -4   4   0  204.88   16.10
  -4   4   0  183.08   15.60
  -4   4   0  160.58   14.50
  -4   4   0  198.88   16.50
  -4   4   0  204.28   17.30
   3  -4   0  251.97   17.70
   3  -4   0  233.48   17.10
   3  -4   0  192.88   15.00
   3  -4   0  209.38   15.50
   3  -4   0  216.78   15.70
   3  -4   0  232.28   17.00
   3  -4   0  210.48   13.90
   3  -4   0  228.78   16.40
   3  -4   0  199.18   17.20
  -3   4   0  222.98   15.80
  -3   4   0  218.58   16.50
  -3   4   0  235.28   16.40
  -3   4   0  205.88   16.10
  -3   4   0  223.88   14.70
  -3   4   0  249.68   16.50
  -3   4   0  254.17   19.00
  -3   4   0  194.58   15.30
   2  -4   0  403.66   21.50
   2  -4   0  402.86   22.50
   2  -4   0  437.76   20.90
   2  -4   0  424.66   20.70
   2  -4   0  371.86   20.60
   2  -4   0  438.86   21.80
   2  -4   0  429.26   20.90
   2  -4   0  428.66   21.00
   2  -4   0  384.96   17.80
  -2   4   0  439.06   21.70
  -2   4   0  436.96   18.40
  -2   4   0  404.46   20.10
  -2   4   0  404.26   20.40
  -2   4   0  413.86   21.30
  -2   4   0  427.76   20.70
  -2   4   0  381.36   22.20
  -2   4   0  472.25   22.60
  -2   4   0  431.46   20.90
   1  -4   0 1174.28   40.30
   1  -4   0 1121.99   34.10
   1  -4   0 1190.28   39.40
   1  -4   0 1123.79   41.10
   1  -4   0 1167.88   39.00
   1  -4   0 1213.28   38.30
   1  -4   0 1176.98   38.70
   1  -4   0 1225.08   40.20
   1  -4   0 1196.38   40.10
  -1   4   0 1165.68   39.00
  -1   4   0 1084.79   40.20
  -1   4   0 1162.98   40.10
  -1   4   0 1191.48   39.60
  -1   4   0 1208.08   40.40
  -1   4   0 1150.78   37.40
  -1   4   0 1121.09   38.50
  -1   4   0 1170.38   39.80
   0  -4   0   99.99    9.00
   0  -4   0   86.89    9.10
   0  -4   0   86.89    7.20
   0  -4   0   95.69    8.30
   0  -4   0  115.89    9.70
   0  -4   0   97.99   10.50
   0  -4   0  103.99    8.60
   0  -4   0  109.59   10.10
   0  -4   0  103.49    9.60
   0   4   0  103.69    9.40
   0   4   0   94.19    8.70
   0   4   0   95.09    8.90
   0   4   0   92.59    8.40
   0   4   0   72.69    8.20
   0   4   0  106.79    9.90
   0   4   0   99.29    9.70
   0   4   0  102.19    7.50
  -1  -4   0 2168.08   62.49
  -1  -4   0 2178.98   60.79
  -1  -4   0 2139.19   60.39
  -1  -4   0 2171.98   61.59
  -1  -4   0 2081.79   55.89
  -1  -4   0 2057.89   59.59
  -1  -4   0 2232.38   61.49
  -1  -4   0 2126.89   60.59
   1   4   0 2245.28   61.19
   1   4   0 2090.49   60.29
   1   4   0 2150.38   61.59
   1   4   0 2146.69   61.89
   1   4   0 2063.99   59.89
   1   4   0 2223.28   61.59
   1   4   0 2200.48   61.19
  -2  -4   0 1435.26   41.60
  -2  -4   0 1487.75   46.60
  -2  -4   0 1434.86   38.00
  -2  -4   0 1414.16   41.70
  -2  -4   0 1355.06   35.60
  -2  -4   0 1513.65   44.00
  -2  -4   0 1484.05   42.40
  -2  -4   0 1409.16   41.20
  -2  -4   0 1375.46   40.80
   2   4   0 1361.96   44.50
   2   4   0 1415.76   42.50
   2   4   0 1416.36   41.70
   2   4   0 1465.85   42.50
   2   4   0 1419.76   41.40
   2   4   0 1409.36   41.90
   2   4   0 1391.16   41.60
  -3  -4   0 3130.19   80.09
  -3  -4   0 3002.80   79.29
  -3  -4   0 3101.49   80.19
  -3  -4   0 3033.60   79.69
  -3  -4   0 3077.49   87.49
  -3  -4   0 3041.30   79.49
  -3  -4   0 3064.79   77.59
   3   4   0 3037.60   78.89
   3   4   0 2953.60   79.99
   3   4   0 3033.50   80.19
   3   4   0 2987.90   85.69
   3   4   0 3131.39   79.99
   3   4   0 3006.70   78.89
   3   4   0 3115.19   80.09
   3   4   0 3051.39   79.59
  -4  -4   0 2638.44   77.39
  -4  -4   0 2634.14   69.09
  -4  -4   0 2681.53   68.99
  -4  -4   0 2682.23   69.39
  -4  -4   0 3009.30   83.89
  -4  -4   0 2677.93   73.89
   4   4   0 2609.14   67.89
   4   4   0 2675.33   69.39
   4   4   0 2598.74   67.79
   4   4   0 2704.63   69.59
   4   4   0 2532.45   77.79
   4   4   0 2693.23   67.89
   4   4   0 2689.93   69.59
   4   4   0 2654.33   78.39
   4   4   0 2647.73   69.69
  -5  -4   0  147.39   12.10
   5   4   0  120.19    4.70
   5   4   0  158.28   13.60
   5   4   0  134.99   11.60
   5   4   0  163.88   12.90
   5   4   0  145.99   12.10
  -6  -4   0 2251.77   72.69
  -6  -4   0 2286.57   69.19
  -6  -4   0 2347.77   70.19
   6   4   0 2179.88   68.99
   6   4   0 2155.48   67.09
   6   4   0 2139.29   55.89
   6   4   0 2214.68   55.99
   6   4   0 2236.98   56.29
   6   4   0 2108.79   69.29
   6   4   0 2161.58   55.99
   6   4   0 2144.49   68.39
   6   4   0 2191.18   62.19
  -7  -4   0  116.69   15.60
  -7  -4   0  128.99   15.10
  -7  -4   0  119.19   16.80
   7   4   0  104.79   13.40
   7   4   0  103.79   12.10
   7   4   0   99.79   11.10
   7   4   0  102.69    5.30
   7   4   0  108.59    5.40
   7   4   0  111.29   14.50
   7   4   0  100.49    5.20
   7   4   0  112.99   11.60
   7   4   0  111.09   13.40
   7   4   0  110.79    5.70
  -8  -4   0   64.89   13.10
  -8  -4   0   85.89   15.10
  -8  -4   0   54.69   13.20
   8   4   0   82.09   14.20
   8   4   0   51.19   12.20
   8   4   0   67.29   10.70
   8   4   0   79.39    5.10
   8   4   0   70.59   13.60
   8   4   0   63.99   10.00
   8   4   0   59.19   12.00
   8   4   0   71.59    4.80
  -9  -4   0  824.22   39.10
  -9  -4   0  812.92   40.80
  -9  -4   0  844.72   41.40
   9   4   0  730.83   36.80
   9   4   0  786.22   22.40
   9   4   0  793.82   22.20
   9   4   0  766.42   34.80
   9   4   0  771.22   39.90
   9   4   0  802.72   32.70
   9   4   0  746.63   36.40
   9   4   0  700.43   39.50
 -10  -4   0 1230.88   52.19
 -10  -4   0 1279.37   55.69
 -10  -4   0 1290.87   54.49
  10   4   0 1227.48   50.69
  10   4   0 1183.88   44.60
  10   4   0 1282.17   49.00
  10   4   0 1217.48   34.00
  10   4   0 1200.78   54.89
  10   4   0 1245.98   34.50
  10   4   0 1191.88   53.49
  10   4   0 1203.08   33.40
  10   4   0 1223.28   33.80
  10   4   0 1166.28   32.60
  10   4   0 1117.89   32.10
 -11  -4   0  349.17   30.60
 -11  -4   0  379.36   30.40
  11   4   0  329.77   14.30
  11   4   0  327.67   25.20
  11   4   0  321.37   22.70
  11   4   0  302.97   13.30
  11   4   0  314.07   27.10
  11   4   0  331.97   14.10
  11   4   0  325.47   14.00
  11   4   0  346.77   13.50
  11   4   0  297.67   25.80
  11   4   0  321.37   13.50
  11   4   0  365.26   25.90
 -12  -4   0  163.28   23.90
 -12  -4   0  138.79   25.40
  12   4   0  122.69   25.80
  12   4   0  137.69   10.30
  12   4   0  125.39   22.30
  12   4   0  156.78   19.70
  12   4   0  109.49   10.10
  12   4   0  128.19    9.20
  12   4   0  138.49   19.30
  12   4   0  108.49   10.10
  12   4   0  126.59   10.10
 -13  -4   0  622.34   40.10
  13   4   0  564.74   23.80
  13   4   0  585.24   32.80
  13   4   0  549.95   21.20
  13   4   0  586.44   22.10
  13   4   0  538.05   23.10
  13   4   0  595.04   21.30
  13   4   0  548.65   35.90
  13   4   0  488.65   50.59
  13   4   0  574.04   40.90
 -14  -4   0   20.10   14.70
  14   4   0   18.60    7.20
  14   4   0   23.00   10.90
  14   4   0   39.00   17.30
  14   4   0   32.30   15.20
  14   4   0   20.20    7.40
  14   4   0   15.60    5.60
  14   4   0   14.30    7.40
  14   4   0   15.20    5.80
  14   4   0   17.00    6.90
 -15  -4   0  165.48   26.50
  15   4   0  148.09   15.60
  15   4   0  160.38   25.50
  15   4   0  153.38   26.90
  15   4   0  175.78   16.10
  15   4   0  180.08   12.60
  15   4   0  112.39   19.00
  15   4   0  144.69   12.00
  15   4   0  154.88   13.40
  15   4   0  165.68   13.10
 -16  -4   0   57.19   19.80
  16   4   0   61.29   12.20
  16   4   0   85.09   20.70
  16   4   0   88.69   10.40
  16   4   0   60.89   10.30
  16   4   0   45.20   11.20
  16   4   0   54.89   15.40
  16   4   0   62.09   23.20
  16   4   0   42.70    8.20
  16   4   0   69.39    9.60
  17   4   0  188.18   29.40
  17   4   0  146.49   12.80
  17   4   0  168.38   18.70
  17   4   0  131.29   14.00
  17   4   0  166.98   19.00
  17   4   0  173.88   12.80
  17   4   0  156.88   22.40
  18   4   0  -24.10    9.20
  18   4   0   -0.30    4.60
  18   4   0  -17.70   13.20
  18   4   0   -8.50    5.40
  18   4   0   -6.20    5.60
  18   4   0    4.30   12.50
  19   4   0   -5.70   12.40
  19   4   0    1.30    4.30
  19   4   0    7.80   18.50
  19   4   0  -23.70   11.30
  19   4   0   -8.70   11.20
  19   4   0   -0.70    5.80
  19   4   0  -13.40    5.90
  20   4   0   36.60   22.30
  20   4   0   26.30   16.00
  20   4   0  -26.40   13.10
  20   4   0  -25.90   12.50
  17  -5   0   14.70   18.70
  17  -5   0   -6.50   15.60
  17  -5   0   -0.10   21.70
  17  -5   0   -7.10   17.60
  17  -5   0  -12.60   21.20
  17  -5   0   31.70   21.00
  17  -5   0  -35.40   21.70
 -17   5   0  -70.09   26.40
 -17   5   0  -13.30   23.10
  16  -5   0   72.59   21.20
  16  -5   0   90.39   36.60
  16  -5   0   36.60   21.20
  16  -5   0   53.59   22.00
  16  -5   0   79.59   23.90
  16  -5   0   71.09   22.00
  16  -5   0   34.60   34.90
 -16   5   0   65.69   21.80
 -16   5   0   42.10   19.20
  15  -5   0   73.79   21.40
  15  -5   0   37.30   18.80
  15  -5   0   16.00   20.80
  15  -5   0   13.00   16.80
  15  -5   0   53.99   22.10
  15  -5   0   -4.10   17.80
  15  -5   0   39.70   16.30
 -15   5   0   29.50   20.10
 -15   5   0   50.39   19.70
 -15   5   0    3.50   28.10
  14  -5   0  173.78   27.00
  14  -5   0  192.38   28.90
  14  -5   0  139.39   26.30
  14  -5   0  136.19   24.40
  14  -5   0  199.58   34.60
  14  -5   0  147.69   27.20
  14  -5   0  164.08   28.50
 -14   5   0  164.58   28.80
 -14   5   0   81.39   22.40
 -14   5   0  139.79   18.00
 -14   5   0  125.59   30.10
 -14   5   0  188.38   39.30
  13  -5   0   24.10   14.00
  13  -5   0  -14.00   17.00
  13  -5   0    0.40   13.20
  13  -5   0   -5.50   14.50
  13  -5   0   -6.90   12.50
  13  -5   0  -16.00   12.10
  13  -5   0  -14.40   17.40
  13  -5   0   -1.90   14.00
 -13   5   0  -29.60   11.20
 -13   5   0  -35.50   13.40
 -13   5   0   -3.30   11.40
 -13   5   0    7.10   10.60
 -13   5   0    2.10   12.90
 -13   5   0  -37.30   16.40
  12  -5   0    5.20   16.40
  12  -5   0    9.00   13.60
  12  -5   0   24.50   13.90
  12  -5   0   17.40   14.00
  12  -5   0   16.20   13.40
  12  -5   0   37.50   18.60
  12  -5   0   -1.80   13.30
  12  -5   0  -11.70   11.00
 -12   5   0   19.60   15.00
 -12   5   0   22.00   13.80
 -12   5   0   17.70   13.80
 -12   5   0    9.90   11.50
 -12   5   0   19.30   13.00
 -12   5   0   -8.10   17.60
 -12   5   0   13.40   13.30
 -12   5   0   12.30   13.00
  11  -5   0  130.59   22.70
  11  -5   0  155.48   22.80
  11  -5   0  135.39   26.50
  11  -5   0  126.39   21.30
  11  -5   0  127.19   23.50
  11  -5   0  142.69   24.80
  11  -5   0  170.08   23.40
  11  -5   0  133.79   21.40
 -11   5   0  143.09   22.10
 -11   5   0  140.99   23.20
 -11   5   0  121.79   19.20
 -11   5   0  111.09   20.30
 -11   5   0  146.99   23.80
 -11   5   0  142.49   29.70
 -11   5   0  126.79   19.30
 -11   5   0  137.09   22.50
  10  -5   0  848.72   52.29
  10  -5   0  877.81   45.00
  10  -5   0  927.91   46.40
  10  -5   0  824.62   44.80
  10  -5   0  857.31   47.40
  10  -5   0  794.42   47.80
  10  -5   0  917.51   49.30
  10  -5   0  889.71   47.40
 -10   5   0  832.52   43.00
 -10   5   0  886.61   47.80
 -10   5   0  883.11   44.70
 -10   5   0  938.91   50.69
 -10   5   0  888.31   45.00
 -10   5   0  871.11   42.10
 -10   5   0  978.00   57.69
   9  -5   0  653.33   39.70
   9  -5   0  679.43   38.40
   9  -5   0  671.83   37.80
   9  -5   0  578.64   37.00
   9  -5   0  619.24   38.70
   9  -5   0  720.93   38.70
   9  -5   0  694.83   44.10
   9  -5   0  659.93   41.90
  -9   5   0  634.24   36.80
  -9   5   0  611.24   38.10
  -9   5   0  656.33   37.60
  -9   5   0  628.74   35.10
  -9   5   0  685.13   37.90
  -9   5   0  648.04   45.70
  -9   5   0  618.64   39.20
   8  -5   0  176.58   20.90
   8  -5   0  143.69   23.10
   8  -5   0  240.18   24.90
   8  -5   0  217.68   26.40
   8  -5   0  197.88   21.80
   8  -5   0  192.18   22.50
   8  -5   0  199.58   24.40
   8  -5   0  199.58   22.80
   8  -5   0  241.18   24.70
  -8   5   0  211.68   24.90
  -8   5   0  278.07   24.30
  -8   5   0  206.58   23.60
  -8   5   0  266.57   30.20
  -8   5   0  213.08   22.50
  -8   5   0  209.48   22.00
  -8   5   0  190.48   22.00
   7  -5   0 1051.79   51.19
   7  -5   0 1065.99   30.20
   7  -5   0 1125.09   49.60
   7  -5   0 1157.38   50.49
   7  -5   0 1063.99   47.80
   7  -5   0 1116.79   50.19
   7  -5   0 1173.88   48.80
   7  -5   0 1149.48   48.80
   7  -5   0 1217.48   54.69
   7  -5   0 1114.29   55.59
  -7   5   0 1242.58   60.09
  -7   5   0 1129.49   48.50
  -7   5   0 1164.48   50.19
  -7   5   0 1165.48   48.40
  -7   5   0 1097.79   46.20
  -7   5   0 1194.48   58.09
  -7   5   0 1080.39   47.80
   6  -5   0  156.18   18.50
   6  -5   0  218.18   20.80
   6  -5   0  196.28    9.10
   6  -5   0  216.08   23.00
   6  -5   0  204.88   20.00
   6  -5   0  235.68   22.00
   6  -5   0  212.68   21.80
   6  -5   0  178.48   20.60
   6  -5   0  193.58   19.00
   6  -5   0  178.68   21.90
  -6   5   0  197.78   19.80
  -6   5   0  208.58   20.80
  -6   5   0  201.48   19.60
  -6   5   0  249.88   25.50
  -6   5   0  201.28   21.10
  -6   5   0  191.28   19.90
  -6   5   0  192.38   19.10
  -6   5   0  180.38   20.60
   5  -5   0  997.40   43.10
   5  -5   0  922.41   43.20
   5  -5   0  919.21   40.30
   5  -5   0  899.61   39.20
   5  -5   0  952.60   42.20
   5  -5   0  997.10   41.30
   5  -5   0 1013.60   45.00
   5  -5   0  959.70   42.20
   5  -5   0 1007.00   42.10
  -5   5   0  901.41   39.60
  -5   5   0  989.60   43.60
  -5   5   0  982.00   41.60
  -5   5   0  991.10   42.10
  -5   5   0  945.31   40.20
  -5   5   0 1027.20   47.50
  -5   5   0  960.70   40.80
  -5   5   0 1052.49   43.80
   4  -5   0  906.61   38.50
   4  -5   0  956.90   39.10
   4  -5   0  986.30   41.10
   4  -5   0 1006.20   41.60
   4  -5   0  944.11   43.10
   4  -5   0  892.21   53.39
   4  -5   0  857.11   41.30
   4  -5   0  897.21   36.40
   4  -5   0 1026.00   40.10
  -4   5   0  940.11   40.20
  -4   5   0  961.40   41.40
  -4   5   0  961.50   41.00
  -4   5   0  908.91   38.00
  -4   5   0  933.21   37.40
  -4   5   0  948.11   39.40
  -4   5   0 1012.90   45.00
  -4   5   0  898.31   38.40
   3  -5   0 1199.18   44.70
   3  -5   0 1415.26   63.89
   3  -5   0 1200.28   41.60
   3  -5   0 1105.59   63.79
   3  -5   0 1215.58   45.30
   3  -5   0 1240.98   45.50
   3  -5   0 1271.37   46.80
   3  -5   0 1230.88   46.90
  -3   5   0 1282.97   50.39
  -3   5   0 1205.78   45.10
  -3   5   0 1244.78   47.20
  -3   5   0 1245.78   46.00
  -3   5   0 1180.48   46.50
  -3   5   0 1222.08   44.90
  -3   5   0 1278.57   42.70
  -3   5   0 1228.08   47.40
   2  -5   0  233.78   17.20
   2  -5   0  193.88   14.10
   2  -5   0  183.78   17.50
   2  -5   0  220.08   16.60
   2  -5   0  239.68   16.90
   2  -5   0  219.28   16.30
   2  -5   0  201.48   16.80
   2  -5   0  183.68   15.40
   2  -5   0  191.28   16.60
  -2   5   0  196.08   15.70
  -2   5   0  233.58   18.20
  -2   5   0  199.18   18.00
  -2   5   0  198.38   15.10
  -2   5   0  202.38   15.90
  -2   5   0  196.88   17.00
  -2   5   0  202.28   13.10
  -2   5   0  206.88   16.30
   1  -5   0  668.33   22.90
   1  -5   0  672.33   25.80
   1  -5   0  720.93   29.30
   1  -5   0  674.13   28.60
   1  -5   0  669.53   29.60
   1  -5   0  621.64   30.60
   1  -5   0  675.73   29.70
   1  -5   0  739.93   30.70
   1  -5   0  644.54   26.80
   1  -5   0  691.63   28.00
  -1   5   0  729.43   29.80
  -1   5   0  664.63   28.00
  -1   5   0  689.33   31.00
  -1   5   0  697.33   30.60
  -1   5   0  668.83   29.80
  -1   5   0  737.73   30.60
  -1   5   0  688.63   29.00
   0  -5   0 1651.23   52.29
   0  -5   0 1700.93   53.19
   0  -5   0 1620.24   55.99
   0  -5   0 1758.32   52.79
   0  -5   0 1673.33   53.29
   0  -5   0 1703.83   50.19
   0  -5   0 1708.63   54.19
   0  -5   0 1830.72   55.89
   0  -5   0 1659.33   45.10
   0  -5   0 1704.93   54.39
   0   5   0 1706.33   53.49
   0   5   0 1746.53   55.29
   0   5   0 1778.82   55.99
   0   5   0 1731.23   54.89
   0   5   0 1629.04   52.69
   0   5   0 1661.73   53.89
   0   5   0 1760.12   54.19
  -1  -5   0  408.66   20.50
  -1  -5   0  402.86   19.00
  -1  -5   0  408.96   20.40
  -1  -5   0  408.26   19.20
  -1  -5   0  372.26   15.30
  -1  -5   0  398.16   19.60
  -1  -5   0  455.75   20.90
  -1  -5   0  395.36   18.70
   1   5   0  463.35   20.90
   1   5   0  416.56   20.60
   1   5   0  399.86   20.50
   1   5   0  393.76   19.20
   1   5   0  368.06   18.60
   1   5   0  432.26   20.50
   1   5   0  464.05   21.40
  -2  -5   0 1542.45   48.00
  -2  -5   0 1688.33   53.79
  -2  -5   0 1580.84   48.50
  -2  -5   0 1607.94   49.30
  -2  -5   0 1608.64   42.10
  -2  -5   0 1586.04   41.90
  -2  -5   0 1641.24   48.70
  -2  -5   0 1648.64   49.99
  -2  -5   0 1602.74   47.80
   2   5   0 1595.94   49.90
   2   5   0 1592.54   48.50
   2   5   0 1596.54   48.20
   2   5   0 1574.84   49.90
   2   5   0 1661.33   49.50
   2   5   0 1611.74   49.00
   2   5   0 1674.73   49.99
  -3  -5   0  209.38   15.80
  -3  -5   0  163.18   10.20
  -3  -5   0  138.19    9.90
  -3  -5   0  160.68   10.50
  -3  -5   0  155.48    8.70
  -3  -5   0  155.98   10.20
   3   5   0  194.78   11.20
   3   5   0  170.68    9.00
   3   5   0  189.38   11.80
   3   5   0  206.68   14.40
   3   5   0  163.28   11.00
  -4  -5   0 1336.47   47.90
  -4  -5   0 1294.17   45.80
  -4  -5   0 1258.97   38.90
  -4  -5   0 1250.87   38.10
  -4  -5   0 1187.88   33.90
  -4  -5   0 1284.87   37.50
  -4  -5   0 1197.78   34.00
  -4  -5   0 1238.48   37.70
  -4  -5   0 1279.77   37.70
   4   5   0 1285.67   38.10
   4   5   0 1252.27   37.00
   4   5   0 1179.98   31.30
   4   5   0 1262.77   45.10
   4   5   0 1216.08   37.50
   4   5   0 1301.67   39.50
   4   5   0 1242.38   36.80
   4   5   0 1277.77   38.60
   4   5   0 1232.18   38.00
  -5  -5   0  158.18   12.30
  -5  -5   0  187.18   16.00
  -5  -5   0  153.78    8.90
  -5  -5   0  179.48   17.40
  -5  -5   0  174.38   11.40
  -5  -5   0  166.58    9.30
   5   5   0  159.08    8.60
   5   5   0  139.49    9.30
   5   5   0  168.58   13.20
   5   5   0  169.38    9.50
   5   5   0  154.58    9.60
   5   5   0  160.88   12.60
   5   5   0  151.68    9.90
   5   5   0  156.68    7.90
   5   5   0  170.18   14.80
  -6  -5   0  625.94   19.50
  -6  -5   0  628.24   28.20
  -6  -5   0  647.14   19.60
  -6  -5   0  710.63   34.60
  -6  -5   0  657.73   31.10
  -6  -5   0  605.74   19.40
  -6  -5   0  616.64   19.50
   6   5   0  644.94   18.80
   6   5   0  628.44   28.20
   6   5   0  673.93   21.30
   6   5   0  624.94   22.30
   6   5   0  656.63   21.30
   6   5   0  634.84   18.80
   6   5   0  613.94   28.40
   6   5   0  656.33   21.00
   6   5   0  597.84   30.20
   6   5   0  628.44   20.80
   6   5   0  653.53   29.30
  -7  -5   0  364.46   23.90
  -7  -5   0  370.96   26.40
  -7  -5   0  353.16   22.50
   7   5   0  350.76   17.30
   7   5   0  358.26   13.40
   7   5   0  371.76   21.70
   7   5   0  345.27   13.10
   7   5   0  360.66   13.00
   7   5   0  361.16   22.60
   7   5   0  340.17   12.80
   7   5   0  330.07   22.70
   7   5   0  383.16   23.30
  -8  -5   0  758.42   36.90
  -8  -5   0  807.72   37.30
  -8  -5   0  848.52   41.20
   8   5   0  721.73   29.70
   8   5   0  782.12   34.90
   8   5   0  718.93   21.40
   8   5   0  756.32   36.60
   8   5   0  720.33   21.70
   8   5   0  750.32   21.60
   8   5   0  731.63   36.50
   8   5   0  732.73   36.20
   8   5   0  802.02   22.20
  -9  -5   0   98.19   17.80
  -9  -5   0   87.69   17.60
  -9  -5   0   97.69   16.80
   9   5   0   82.59   12.30
   9   5   0   91.99   15.70
   9   5   0   95.79   15.80
   9   5   0   83.49    5.10
   9   5   0   73.19    4.60
   9   5   0   82.49   12.50
   9   5   0  106.89   18.00
   9   5   0   79.59   15.70
   9   5   0   78.09    4.60
   9   5   0   77.59    5.90
 -10  -5   0   -0.30   10.80
 -10  -5   0    3.30   11.20
 -10  -5   0    4.40   10.70
  10   5   0    8.10    2.10
  10   5   0    5.00    2.40
  10   5   0    0.00    7.70
  10   5   0    3.00    7.40
  10   5   0    9.90    7.70
  10   5   0    5.80   10.30
  10   5   0    9.40   10.10
  10   5   0    6.90    1.90
 -11  -5   0 1960.60   72.89
 -11  -5   0 2002.30   75.39
 -11  -5   0 1954.00   75.39
  11   5   0 1806.32   69.69
  11   5   0 1810.42   47.50
  11   5   0 1891.81   65.29
  11   5   0 1849.42   62.39
  11   5   0 1707.73   47.00
  11   5   0 1801.02   46.00
  11   5   0 1961.00   75.09
  11   5   0 1754.72   68.49
  11   5   0 1912.81   47.00
 -12  -5   0   92.49   20.40
 -12  -5   0  112.49   22.00
 -12  -5   0  120.89   24.10
  12   5   0   94.99    7.20
  12   5   0   81.39    5.80
  12   5   0   78.99    5.60
  12   5   0  121.89   20.40
  12   5   0  103.09   17.10
  12   5   0   88.89    7.60
  12   5   0   95.59   21.70
  12   5   0   81.09    4.30
  12   5   0   72.19   13.40
 -13  -5   0  592.44   40.40
  13   5   0  499.95   14.60
  13   5   0  471.75   14.70
  13   5   0  535.85   16.10
  13   5   0  525.75   16.50
  13   5   0  489.95   19.80
  13   5   0  526.55   30.40
  13   5   0  492.75   19.50
  13   5   0  548.05   39.50
  13   5   0  495.45   33.50
 -14  -5   0  110.89   23.90
  14   5   0   85.69   21.60
  14   5   0   56.39    8.30
  14   5   0   93.19    6.50
  14   5   0  106.49   19.80
  14   5   0   83.19   15.20
  14   5   0   71.59    5.00
  14   5   0   69.39    6.60
  14   5   0   73.29    9.30
 -15  -5   0  299.37   33.20
  15   5   0  280.37   32.70
  15   5   0  241.58   10.30
  15   5   0  233.68   16.40
  15   5   0  226.38   10.50
  15   5   0  276.47   27.80
  15   5   0  227.18   16.30
  15   5   0  229.98   23.70
 -16  -5   0   94.39   22.50
  16   5   0   56.29   10.60
  16   5   0   62.39   18.00
  16   5   0   69.09    5.70
  16   5   0   59.89   10.90
  16   5   0   53.39   15.80
  16   5   0   56.79    6.10
  16   5   0   90.39   22.20
 -17  -5   0   49.50   20.60
  17   5   0    4.10   11.20
  17   5   0   22.40    9.80
  17   5   0   38.90   17.30
  17   5   0   19.30    9.00
  18   5   0   91.49   18.00
  18   5   0  180.18   28.20
  18   5   0  140.29   17.50
  18   5   0  126.69   16.30
  19   5   0    2.30   16.80
  19   5   0   48.60   18.50
  19   5   0    3.40   14.00
  19   5   0   12.80   12.50
  20   5   0   24.40   19.30
  20   5   0  -13.10   12.50
  20   5   0   -4.10   12.10
  21   5   0    5.50   15.40
  21   5   0  -13.10   12.80
  21   5   0  -10.20   16.90
  16  -6   0   96.29   27.80
  16  -6   0   88.79   26.80
  16  -6   0   40.20   21.10
  16  -6   0   32.40   21.80
  16  -6   0   77.59   28.50
  16  -6   0   32.20   24.90
  16  -6   0   68.69   23.90
 -16   6   0    2.00   22.30
 -16   6   0   38.30   25.20
  15  -6   0  -11.00   17.10
  15  -6   0   36.20   19.70
  15  -6   0  -39.70   14.50
  15  -6   0   27.70   21.10
  15  -6   0   31.60   20.70
  15  -6   0    8.80   15.30
  15  -6   0   12.70   18.20
 -15   6   0  -26.60   16.10
 -15   6   0    0.80   11.70
 -15   6   0  -27.40   14.10
 -15   6   0    7.30   12.90
  14  -6   0   34.30   21.10
  14  -6   0   20.50   17.80
  14  -6   0   28.00   18.20
  14  -6   0   24.50   21.60
  14  -6   0  -16.70   16.80
  14  -6   0   -0.70   15.30
  14  -6   0   21.30   16.30
 -14   6   0   -1.50   15.00
 -14   6   0    5.90   17.40
 -14   6   0    0.40   12.30
 -14   6   0  -28.00   33.50
 -14   6   0    3.50   14.00
  13  -6   0  165.98   26.40
  13  -6   0   97.49   22.30
  13  -6   0  147.39   25.80
  13  -6   0  128.49   28.60
  13  -6   0  111.89   22.80
  13  -6   0  116.99   26.40
  13  -6   0  100.59   25.70
  13  -6   0  164.68   26.80
 -13   6   0  109.59   19.40
 -13   6   0  137.19   35.80
 -13   6   0  130.39   31.00
 -13   6   0   85.29   22.60
 -13   6   0  123.89   25.00
 -13   6   0  137.39   21.10
  12  -6   0   92.99   22.20
  12  -6   0  120.09   23.40
  12  -6   0   89.19   25.10
  12  -6   0   79.99   22.70
  12  -6   0   88.49   21.90
 -12   6   0   95.59   20.50
 -12   6   0  107.39   20.90
 -12   6   0   98.39   27.60
 -12   6   0   79.29   19.90
 -12   6   0   54.79   16.20
 -12   6   0  108.49   21.40
 -12   6   0   81.79   22.80
  11  -6   0   47.40   19.20
  11  -6   0   75.99   17.60
  11  -6   0   83.59   19.10
  11  -6   0   84.59   22.10
  11  -6   0  101.69   21.10
  11  -6   0   73.99   18.70
  11  -6   0   39.70   17.70
  11  -6   0   29.10   15.60
 -11   6   0   56.09   17.50
 -11   6   0   43.50   16.40
 -11   6   0   58.09   27.40
 -11   6   0   75.69   19.00
 -11   6   0   44.90   16.50
 -11   6   0   28.80   24.20
 -11   6   0   49.80   23.20
 -11   6   0   66.49   17.70
  10  -6   0   15.60   13.60
  10  -6   0   29.30   13.40
  10  -6   0    6.70   12.30
  10  -6   0   35.00   15.40
  10  -6   0   32.10   14.30
  10  -6   0   44.50   17.30
  10  -6   0    1.60   15.00
  10  -6   0   23.80   15.40
 -10   6   0   20.10   14.50
 -10   6   0    8.50   12.00
 -10   6   0   31.20   18.20
 -10   6   0   39.90   14.10
 -10   6   0   36.80   15.60
 -10   6   0   10.00   12.60
 -10   6   0   34.10   16.30
   9  -6   0  615.04   37.70
   9  -6   0  528.25   37.40
   9  -6   0  555.84   38.00
   9  -6   0  474.85   38.80
   9  -6   0  547.15   40.60
   9  -6   0  523.35   37.70
   9  -6   0  547.65   36.10
   9  -6   0  535.45   35.90
  -9   6   0  494.75   37.00
  -9   6   0  590.24   36.40
  -9   6   0  531.65   37.30
  -9   6   0  469.75   35.70
  -9   6   0  466.85   42.50
  -9   6   0  516.15   34.30
  -9   6   0  538.45   34.50
   8  -6   0   34.40   15.70
   8  -6   0   13.50   14.90
   8  -6   0   31.40   11.80
   8  -6   0   16.50   12.20
   8  -6   0   23.50   13.80
   8  -6   0    7.50   13.30
   8  -6   0   30.00   12.20
   8  -6   0   10.70   12.60
   8  -6   0   29.60   12.20
  -8   6   0   11.10   13.80
  -8   6   0   15.50   11.70
  -8   6   0   25.80   12.80
  -8   6   0   38.20   14.10
  -8   6   0   31.20   13.50
  -8   6   0   36.00   17.30
  -8   6   0   23.60   13.90
   7  -6   0  523.65   35.30
   7  -6   0  570.34   38.00
   7  -6   0  534.15   35.30
   7  -6   0  515.95   32.40
   7  -6   0  509.15   36.40
   7  -6   0  501.25   34.40
   7  -6   0  556.54   33.90
   7  -6   0  528.65   33.10
   7  -6   0  514.55   32.10
  -7   6   0  521.55   34.00
  -7   6   0  546.95   40.80
  -7   6   0  569.74   33.30
  -7   6   0  507.75   34.70
  -7   6   0  547.55   33.50
  -7   6   0  528.85   32.00
  -7   6   0  557.34   34.00
   6  -6   0  105.39    6.70
   6  -6   0  126.99   19.00
   6  -6   0  106.29   19.70
   6  -6   0  130.69   18.50
   6  -6   0  125.39    6.70
   6  -6   0  121.79   18.00
   6  -6   0  127.69   18.50
   6  -6   0  108.69   19.00
   6  -6   0  114.59   17.40
   6  -6   0  139.19   21.90
   6  -6   0  118.79   19.50
  -6   6   0  121.39   21.60
  -6   6   0   98.89   18.00
  -6   6   0  144.89   18.60
  -6   6   0  133.69   19.20
  -6   6   0  129.99   26.90
  -6   6   0  109.89   16.90
  -6   6   0  127.59   18.10
  -6   6   0  119.49   18.90
   5  -6   0  847.72   40.10
   5  -6   0  798.72   38.50
   5  -6   0  809.32   41.10
   5  -6   0  850.01   39.50
   5  -6   0  789.02   36.00
   5  -6   0  820.02   41.90
   5  -6   0  799.42   41.30
   5  -6   0  842.02   41.30
   5  -6   0  807.82   40.70
  -5   6   0  833.02   39.10
  -5   6   0  774.02   38.50
  -5   6   0  766.32   39.90
  -5   6   0  862.01   45.60
  -5   6   0  795.12   41.50
  -5   6   0  797.82   39.80
  -5   6   0  801.92   38.20
  -5   6   0  806.82   37.20
   4  -6   0  369.36   21.80
   4  -6   0  423.76   26.50
   4  -6   0  411.76   28.00
   4  -6   0  376.96   26.80
   4  -6   0  421.96   17.40
   4  -6   0  385.76   28.60
   4  -6   0  398.76   25.50
   4  -6   0  416.06   26.70
   4  -6   0  405.46   27.50
   4  -6   0  401.46   28.00
  -4   6   0  464.15   34.80
  -4   6   0  389.46   27.10
  -4   6   0  377.56   25.10
  -4   6   0  380.66   24.60
  -4   6   0  385.06   25.70
  -4   6   0  395.36   26.40
  -4   6   0  389.66   23.60
  -4   6   0  413.26   30.10
   3  -6   0  398.56   26.30
   3  -6   0  384.96   24.60
   3  -6   0  414.46   25.50
   3  -6   0  428.56   27.50
   3  -6   0  425.56   25.70
   3  -6   0  414.56   26.40
   3  -6   0  412.06   18.40
   3  -6   0  379.76   20.30
   3  -6   0  395.26   24.50
   3  -6   0  379.96   27.00
  -3   6   0  405.06   25.30
  -3   6   0  372.96   26.50
  -3   6   0  415.86   24.80
  -3   6   0  412.26   26.60
  -3   6   0  420.56   22.00
  -3   6   0  438.36   27.90
  -3   6   0  397.86   24.90
  -3   6   0  419.46   28.00
   2  -6   0 2362.06   81.89
   2  -6   0 2600.24   78.79
   2  -6   0 2538.65   79.09
   2  -6   0 2653.83   81.69
   2  -6   0 2415.76   77.69
   2  -6   0 2522.45   71.89
   2  -6   0 2533.15   81.89
   2  -6   0 2621.54   80.19
   2  -6   0 2578.94   72.79
  -2   6   0 2623.04   82.39
  -2   6   0 2515.85   78.79
  -2   6   0 2503.85   79.19
  -2   6   0 2612.54   83.99
  -2   6   0 2546.85   80.69
  -2   6   0 2655.43   73.59
  -2   6   0 2609.94   81.79
  -2   6   0 2608.14   79.49
   1  -6   0 3529.05   99.79
   1  -6   0 3292.97   90.09
   1  -6   0 3437.56  101.89
   1  -6   0 3530.35  102.89
   1  -6   0 3502.25   97.39
   1  -6   0 3469.95   98.79
   1  -6   0 3467.95   95.79
   1  -6   0 3381.06   99.49
   1  -6   0 3391.36  106.19
   1  -6   0 3357.86  100.79
  -1   6   0 3455.85   92.39
  -1   6   0 3445.66   99.29
  -1   6   0 3407.66   99.99
  -1   6   0 3564.54  103.69
  -1   6   0 3489.35   99.69
  -1   6   0 3379.16  101.39
  -1   6   0 3517.85  108.59
  -1   6   0 3490.25  102.79
   0  -6   0  974.70   37.30
   0  -6   0 1008.50   39.10
   0  -6   0  948.91   40.70
   0  -6   0 1004.10   37.00
   0  -6   0  962.70   34.10
   0  -6   0 1004.80   38.80
   0  -6   0  955.30   28.30
   0  -6   0  953.60   36.40
   0  -6   0  954.10   39.10
   0  -6   0  961.80   37.10
   0   6   0  981.10   37.40
   0   6   0 1052.19   40.10
   0   6   0  990.20   39.30
   0   6   0 1037.60   40.30
   0   6   0 1015.80   38.90
   0   6   0  968.50   37.40
   0   6   0  964.30   37.80
  -1  -6   0  221.88   16.90
  -1  -6   0  242.78   16.30
  -1  -6   0  248.98   16.20
  -1  -6   0  225.88   16.80
  -1  -6   0  224.18   15.40
  -1  -6   0  237.78   12.60
  -1  -6   0  233.08   17.00
   1   6   0  226.18   16.00
   1   6   0  229.68   16.90
   1   6   0  242.48   16.30
   1   6   0  228.28   16.20
   1   6   0  232.08   17.40
   1   6   0  238.38   17.30
   1   6   0  220.28   16.90
  -2  -6   0 2806.32   81.69
  -2  -6   0 2952.10   87.29
  -2  -6   0 2792.72   71.89
  -2  -6   0 2812.32   74.29
  -2  -6   0 3032.70   82.89
  -2  -6   0 2902.41   81.09
  -2  -6   0 2915.91   81.79
  -2  -6   0 2971.20   84.19
  -2  -6   0 2847.81   83.09
   2   6   0 2955.70   83.39
   2   6   0 2895.11   83.99
   2   6   0 2968.10   83.89
   2   6   0 2984.20   82.49
   2   6   0 2826.82   82.29
   2   6   0 2899.21   83.99
   2   6   0 2725.13   81.09
  -3  -6   0  468.25   26.00
  -3  -6   0  427.66   19.90
  -3  -6   0  476.45   20.60
  -3  -6   0  442.86   21.00
  -3  -6   0  478.95   20.30
  -3  -6   0  425.86   15.60
  -3  -6   0  462.45   21.50
  -3  -6   0  439.56   20.00
   3   6   0  404.06   19.40
   3   6   0  396.36   20.10
   3   6   0  437.26   21.40
   3   6   0  443.06   20.60
   3   6   0  478.25   22.00
   3   6   0  444.06   20.40
   3   6   0  439.56   21.40
  -4  -6   0  214.28   12.40
  -4  -6   0  237.58   12.60
  -4  -6   0  269.47   14.10
  -4  -6   0  236.48   12.50
  -4  -6   0  228.48   19.30
  -4  -6   0  263.47   14.10
  -4  -6   0  223.38   14.00
   4   6   0  229.48   13.50
   4   6   0  252.47   13.00
   4   6   0  229.38   14.50
   4   6   0  251.87   14.50
   4   6   0  260.17   18.10
   4   6   0  242.78   13.90
   4   6   0  240.38   15.10
   4   6   0  236.58   14.00
  -5  -6   0  175.38   11.30
  -5  -6   0  175.68   17.60
  -5  -6   0  192.58   19.20
  -5  -6   0  194.28   11.70
  -5  -6   0  200.38   12.50
  -5  -6   0  179.58   12.70
  -5  -6   0  192.98   11.50
   5   6   0  196.58   12.00
   5   6   0  191.68   12.70
   5   6   0  173.68    6.20
   5   6   0  177.48   11.50
   5   6   0  171.78   12.70
   5   6   0  161.98   15.70
   5   6   0  186.28   12.00
   5   6   0  174.48   11.00
   5   6   0  185.78   12.20
  -6  -6   0 1000.50   31.20
  -6  -6   0 1003.90   42.30
  -6  -6   0  971.30   30.80
  -6  -6   0  974.20   36.90
  -6  -6   0  976.90   31.10
  -6  -6   0 1048.10   46.10
   6   6   0  986.70   38.70
   6   6   0 1062.49   32.10
   6   6   0  956.40   37.20
   6   6   0  950.70   31.80
   6   6   0 1001.70   30.40
   6   6   0  969.00   30.30
   6   6   0 1003.50   32.60
   6   6   0 1008.50   42.20
   6   6   0  991.00   31.90
   6   6   0  934.01   28.60
  -7  -6   0  569.54   31.10
  -7  -6   0  543.95   27.70
  -7  -6   0  524.15   18.00
  -7  -6   0  530.15   18.10
  -7  -6   0  565.44   18.30
  -7  -6   0  522.75   18.00
  -7  -6   0  595.74   34.40
   7   6   0  560.64   29.20
   7   6   0  539.15   19.90
   7   6   0  553.54   20.80
   7   6   0  578.44   20.40
   7   6   0  560.34   20.40
   7   6   0  515.65   29.40
   7   6   0  571.54   21.30
   7   6   0  565.14   20.20
   7   6   0  537.55   27.80
  -8  -6   0  271.27   22.00
  -8  -6   0  303.87   24.20
  -8  -6   0  271.27   25.60
   8   6   0  246.08   15.10
   8   6   0  251.37   11.70
   8   6   0  287.17   12.10
   8   6   0  244.78   12.50
   8   6   0  250.47   20.80
   8   6   0  265.57   20.00
   8   6   0  249.48   20.50
   8   6   0  253.77   10.00
   8   6   0  274.47   10.10
   8   6   0  273.37   21.80
  -9  -6   0 2164.08   74.49
  -9  -6   0 2155.28   80.39
  -9  -6   0 2196.08   76.59
   9   6   0 2005.40   52.79
   9   6   0 2135.99   75.59
   9   6   0 2084.99   75.19
   9   6   0 2166.78   55.29
   9   6   0 2111.99   52.79
   9   6   0 2147.29   55.29
   9   6   0 2185.68   72.29
   9   6   0 2213.48   55.89
   9   6   0 2044.70   63.99
   9   6   0 2140.29   55.69
   9   6   0 2053.79   74.59
 -10  -6   0  587.84   35.40
 -10  -6   0  618.14   39.30
 -10  -6   0  594.24   35.70
  10   6   0  543.35   16.10
  10   6   0  511.05   33.40
  10   6   0  556.44   27.10
  10   6   0  539.65   15.30
  10   6   0  553.54   28.30
  10   6   0  533.25   31.60
  10   6   0  515.75   33.10
  10   6   0  530.05   15.90
  10   6   0  519.75   32.50
  10   6   0  531.35   15.30
 -11  -6   0  183.78   23.90
 -11  -6   0  160.28   24.50
 -11  -6   0  172.48   26.40
  11   6   0  154.08   16.90
  11   6   0  176.58   17.80
  11   6   0  164.28   23.70
  11   6   0  178.48   20.60
  11   6   0  155.78    5.60
  11   6   0  184.78   23.20
  11   6   0  172.68   19.60
 -12  -6   0  136.29   26.10
 -12  -6   0  160.98   25.40
 -12  -6   0  180.88   27.40
  12   6   0  138.49    7.40
  12   6   0  130.59   18.00
  12   6   0  130.29   16.90
  12   6   0  134.09   21.80
  12   6   0  128.69    6.70
 -13  -6   0  533.15   41.40
 -13  -6   0  497.55   37.90
  13   6   0  438.86   16.70
  13   6   0  468.15   30.70
  13   6   0  433.76   36.80
  13   6   0  504.75   34.80
  13   6   0  444.36   16.20
 -14  -6   0   32.60   18.00
  14   6   0   61.89    8.00
  14   6   0   44.80   12.80
  14   6   0   55.29    7.10
  14   6   0   60.39   14.90
  14   6   0   75.69   20.00
 -15  -6   0   43.40   20.20
  15   6   0    9.20   12.60
  15   6   0   11.20   14.60
  15   6   0   19.60    6.80
  15   6   0   22.10    6.60
  15   6   0   35.80   12.30
 -16  -6   0  303.17   36.10
  16   6   0  260.27   36.90
  16   6   0  278.67   29.50
  16   6   0  180.08   15.50
  16   6   0  229.38   16.40
  16   6   0  256.67   25.40
  17   6   0   25.40    9.00
  17   6   0   32.60   13.00
  17   6   0   18.90    8.90
  17   6   0   43.40   15.60
 -18  -6   0  117.59   27.50
  18   6   0   84.19   21.00
  18   6   0   75.99   12.70
  18   6   0   81.19   17.80
  18   6   0   57.29   11.50
  19   6   0   13.10   11.30
  19   6   0   34.00   16.10
  20   6   0   78.99   18.80
  20   6   0   87.99   23.90
  20   6   0   93.69   24.60
  20   6   0  128.79   17.50
  21   6   0   -6.00   12.80
  21   6   0   -0.50   12.20
  21   6   0  -10.90   17.60
  15  -7   0   94.29   26.40
  15  -7   0   76.39   29.30
  15  -7   0   45.00   24.30
  15  -7   0   32.10   26.40
  15  -7   0   27.80   21.60
  15  -7   0   73.39   23.00
  15  -7   0   15.70   26.90
 -15   7   0   54.59   18.10
 -15   7   0   36.10   28.80
 -15   7   0   34.70   23.20
 -15   7   0   51.29   16.50
  14  -7   0   35.50   23.80
  14  -7   0   16.10   20.10
  14  -7   0   35.50   22.40
  14  -7   0   23.00   19.60
  14  -7   0   29.40   22.00
  14  -7   0   25.30   18.60
  14  -7   0   26.60   20.30
 -14   7   0    7.40   21.30
 -14   7   0    8.80   17.40
 -14   7   0    4.10   15.30
  13  -7   0  137.09   29.20
  13  -7   0   88.29   24.10
  13  -7   0  123.09   28.00
  13  -7   0  115.69   23.80
  13  -7   0   83.19   25.40
  13  -7   0  115.59   25.20
  13  -7   0  110.99   23.90
 -13   7   0   68.69   22.80
 -13   7   0   49.99   17.10
 -13   7   0   74.69   18.60
 -13   7   0   73.99   23.30
  12  -7   0   15.20   15.90
  12  -7   0   23.20   17.90
  12  -7   0   33.30   19.40
  12  -7   0   57.59   20.90
  12  -7   0    3.90   16.40
  12  -7   0   51.09   23.10
  12  -7   0   67.09   20.50
  12  -7   0   57.39   20.70
 -12   7   0   37.80   16.60
 -12   7   0   38.80   17.20
 -12   7   0   -6.30   22.50
 -12   7   0    6.90   17.10
 -12   7   0   18.90   15.70
  11  -7   0  341.97   32.60
  11  -7   0  287.37   34.00
  11  -7   0  329.27   37.70
  11  -7   0  332.97   36.70
  11  -7   0  246.88   37.20
  11  -7   0  343.87   33.60
  11  -7   0  235.68   33.70
  11  -7   0  210.28   29.40
 -11   7   0  279.17   29.80
 -11   7   0  242.18   32.20
 -11   7   0  220.38   32.00
 -11   7   0  331.87   33.20
 -11   7   0  316.77   34.00
 -11   7   0  356.76   54.89
 -11   7   0  342.57   33.60
 -11   7   0  290.47   32.70
  10  -7   0   -4.20   23.80
  10  -7   0  -18.50   10.30
  10  -7   0   -1.10   15.30
  10  -7   0   -7.50   12.60
  10  -7   0    9.80   12.30
  10  -7   0    6.90   11.50
  10  -7   0  -20.70   11.20
 -10   7   0    8.50   17.20
 -10   7   0  -17.80   13.00
 -10   7   0   11.00   13.00
 -10   7   0  -12.80   11.10
 -10   7   0  -10.60   12.50
 -10   7   0  -12.80   11.50
   9  -7   0   40.70   15.90
   9  -7   0   39.10   19.20
   9  -7   0   47.60   18.20
   9  -7   0   31.80   16.90
   9  -7   0   23.60   16.60
   9  -7   0   61.69   16.60
   9  -7   0   48.40   18.80
  -9   7   0   24.30   15.40
  -9   7   0   77.89   16.70
  -9   7   0   57.79   16.30
  -9   7   0   50.09   19.70
  -9   7   0   36.40   14.20
  -9   7   0   39.50   15.50
  -9   7   0   41.00   16.80
   8  -7   0  202.48   24.60
   8  -7   0  199.38   25.10
   8  -7   0  148.39   25.00
   8  -7   0  206.88   29.00
   8  -7   0  152.88   24.80
   8  -7   0  225.18   28.10
   8  -7   0  176.38   25.40
   8  -7   0  189.28   25.40
  -8   7   0  209.58   25.00
  -8   7   0  191.08   24.10
  -8   7   0  193.88   24.10
  -8   7   0  193.28   25.70
  -8   7   0  163.68   25.10
  -8   7   0  196.58   31.50
  -8   7   0  183.78   24.00
   7  -7   0  103.99   21.30
   7  -7   0  130.29   23.30
   7  -7   0   93.39   18.00
   7  -7   0  128.19   22.40
   7  -7   0  131.59   20.70
   7  -7   0   86.19   17.30
   7  -7   0  123.69   21.00
   7  -7   0   92.29   19.20
   7  -7   0  141.19   24.10
  -7   7   0  135.39   26.70
  -7   7   0  122.29   22.20
  -7   7   0   93.59   18.50
  -7   7   0  142.59   21.70
  -7   7   0   97.09   19.40
  -7   7   0   90.99   17.20
  -7   7   0  109.99   17.90
   6  -7   0  504.85   36.60
   6  -7   0  432.06   34.20
   6  -7   0  420.16   32.20
   6  -7   0  513.15   35.90
   6  -7   0  461.05   15.30
   6  -7   0  445.06   28.30
   6  -7   0  525.95   33.10
   6  -7   0  519.65   31.20
   6  -7   0  489.95   31.30
   6  -7   0  512.25   34.80
  -6   7   0  542.55   39.60
  -6   7   0  489.15   35.00
  -6   7   0  485.75   35.00
  -6   7   0  508.55   34.70
  -6   7   0  470.15   47.50
  -6   7   0  523.85   32.40
  -6   7   0  454.15   30.30
  -6   7   0  463.05   30.00
   5  -7   0  128.99   15.60
   5  -7   0  201.98   23.60
   5  -7   0  158.18   21.70
   5  -7   0  127.49   19.40
   5  -7   0  125.89   19.70
   5  -7   0  162.28   10.30
   5  -7   0  121.89   21.30
   5  -7   0  120.89   21.40
   5  -7   0  144.69   19.90
   5  -7   0  154.28   20.20
  -5   7   0  144.69   22.80
  -5   7   0  142.69   21.70
  -5   7   0  168.68   20.50
  -5   7   0  181.88   21.70
  -5   7   0  162.18   24.10
  -5   7   0  149.39   17.50
  -5   7   0  145.79   20.50
  -5   7   0  184.68   23.10
   4  -7   0  787.22   39.40
   4  -7   0  815.22   42.50
   4  -7   0  796.72   38.30
   4  -7   0  739.23   40.00
   4  -7   0  746.23   40.20
   4  -7   0  812.62   28.50
   4  -7   0  740.53   32.90
   4  -7   0  777.72   38.90
   4  -7   0  798.32   42.90
   4  -7   0  738.53   39.10
  -4   7   0  788.12   39.40
  -4   7   0  844.82   35.80
  -4   7   0  796.22   38.50
  -4   7   0  735.23   39.90
  -4   7   0  847.92   42.60
  -4   7   0  739.53   38.30
  -4   7   0  753.02   43.20
  -4   7   0  732.53   41.10
   3  -7   0  237.68   21.80
   3  -7   0  258.47   24.50
   3  -7   0  271.67   24.00
   3  -7   0  257.17   24.60
   3  -7   0  228.28   23.00
   3  -7   0  222.08   19.20
   3  -7   0  248.18   16.70
   3  -7   0  266.47   16.00
   3  -7   0  261.47   22.10
   3  -7   0  282.87   23.20
  -3   7   0  273.17   18.40
  -3   7   0  271.77   23.70
  -3   7   0  241.58   23.20
  -3   7   0  230.98   21.30
  -3   7   0  260.57   22.80
  -3   7   0  267.67   22.90
  -3   7   0  236.88   23.50
  -3   7   0  247.78   21.60
   2  -7   0 1338.27   49.90
   2  -7   0 1249.47   49.60
   2  -7   0 1315.87   50.99
   2  -7   0 1338.67   49.70
   2  -7   0 1311.37   52.49
   2  -7   0 1322.07   55.29
   2  -7   0 1245.88   41.90
   2  -7   0 1309.57   44.60
   2  -7   0 1306.37   52.69
   2  -7   0 1310.37   53.39
  -2   7   0 1339.27   50.39
  -2   7   0 1357.46   44.30
  -2   7   0 1276.87   52.59
  -2   7   0 1290.57   50.39
  -2   7   0 1221.38   50.19
  -2   7   0 1374.06   54.59
  -2   7   0 1401.36   55.69
  -2   7   0 1339.37   53.09
   1  -7   0  321.37   22.20
   1  -7   0  289.97   24.00
   1  -7   0  311.07   19.90
   1  -7   0  276.87   37.90
   1  -7   0  325.77   21.70
   1  -7   0  321.17   24.00
   1  -7   0  310.07   22.30
   1  -7   0  321.37   19.80
   1  -7   0  322.77   22.00
   1  -7   0  284.17   14.00
  -1   7   0  318.97   16.50
  -1   7   0  299.97   21.50
  -1   7   0  280.07   22.80
  -1   7   0  296.27   22.00
  -1   7   0  310.37   21.80
  -1   7   0  303.97   22.50
  -1   7   0  323.07   24.20
  -1   7   0  294.07   23.20
   0  -7   0 1180.18   40.40
   0  -7   0 1057.79   47.10
   0  -7   0 1246.88   46.60
   0  -7   0 1266.27   47.80
   0  -7   0 1133.39   43.60
   0  -7   0 1097.99   32.60
   0  -7   0 1139.69   45.90
   0  -7   0 1112.89   42.60
   0  -7   0 1183.18   43.70
   0  -7   0 1187.98   44.20
   0   7   0 1154.48   46.00
   0   7   0 1141.79   46.70
   0   7   0 1128.69   44.30
   0   7   0 1150.88   46.10
   0   7   0 1138.09   43.70
   0   7   0 1081.99   43.00
   0   7   0 1244.18   47.70
  -1  -7   0   28.60    9.10
  -1  -7   0   36.70    8.60
  -1  -7   0   40.70    9.30
  -1  -7   0   28.40    9.10
  -1  -7   0   26.70    2.70
  -1  -7   0   34.40    9.00
  -1  -7   0   34.30   10.30
  -1  -7   0   25.30    5.60
  -1  -7   0   23.80    9.50
   1   7   0   30.10    8.60
   1   7   0   40.90   10.90
   1   7   0   31.50    8.10
   1   7   0   30.90    8.30
   1   7   0   27.40    9.50
   1   7   0   37.40    9.20
   1   7   0   33.50    9.90
  -2  -7   0  165.48   15.20
  -2  -7   0  172.68   14.40
  -2  -7   0  153.18    5.60
  -2  -7   0  141.19    9.30
  -2  -7   0  164.28   14.30
  -2  -7   0  142.59   13.50
  -2  -7   0  181.78   16.10
  -2  -7   0  147.69   16.20
  -2  -7   0  164.68   15.80
   2   7   0  153.68   14.40
   2   7   0  161.18   15.90
   2   7   0  169.38   14.80
   2   7   0  149.29   15.50
   2   7   0  172.18   14.90
   2   7   0  156.78   15.50
  -3  -7   0 1985.90   53.29
  -3  -7   0 2135.19   63.09
  -3  -7   0 2019.90   62.29
  -3  -7   0 1997.00   61.79
  -3  -7   0 2155.88   70.89
  -3  -7   0 2010.70   51.99
  -3  -7   0 2038.20   61.59
  -3  -7   0 2098.49   64.89
  -3  -7   0 2035.40   63.89
   3   7   0 1923.11   61.59
   3   7   0 1995.00   62.39
   3   7   0 2051.19   63.99
   3   7   0 2080.39   64.89
   3   7   0 2025.20   62.99
   3   7   0 2029.40   66.59
   3   7   0 2049.09   64.69
  -4  -7   0  830.62   32.40
  -4  -7   0  798.92   30.60
  -4  -7   0  861.71   40.40
  -4  -7   0  820.22   30.10
  -4  -7   0  801.02   31.10
  -4  -7   0  840.82   30.20
  -4  -7   0  822.02   27.00
   4   7   0  842.82   32.20
   4   7   0  813.82   32.60
   4   7   0  788.22   30.90
   4   7   0  817.92   31.30
   4   7   0  784.62   31.30
   4   7   0  844.32   33.50
  -5  -7   0  171.28   19.60
  -5  -7   0  185.28   12.60
  -5  -7   0  164.38   18.90
  -5  -7   0  173.78   13.60
  -5  -7   0  176.48   12.30
  -5  -7   0  150.88   12.70
  -5  -7   0  161.18   10.30
  -5  -7   0  173.28   12.80
   5   7   0  168.38   13.40
   5   7   0  178.28   16.60
   5   7   0  184.08   13.90
   5   7   0  154.48   12.40
   5   7   0  178.58   14.40
   5   7   0  193.78   13.40
   5   7   0  184.38   13.00
  -6  -7   0  142.09   21.00
  -6  -7   0  140.69   10.90
  -6  -7   0  146.09   20.10
  -6  -7   0  133.69   10.80
  -6  -7   0  118.19   10.60
   6   7   0  115.79    4.90
   6   7   0  129.99   11.10
   6   7   0  126.19   11.80
   6   7   0  114.29   10.20
   6   7   0  107.09   12.80
   6   7   0  135.89   11.50
   6   7   0  115.69   11.90
   6   7   0  116.89   14.90
   6   7   0  117.89   11.20
   6   7   0  126.69   11.30
  -7  -7   0  723.93   31.90
  -7  -7   0  704.73   25.30
  -7  -7   0  701.93   25.20
  -7  -7   0  709.73   37.30
  -7  -7   0  717.23   40.30
  -7  -7   0  696.53   25.10
   7   7   0  736.93   26.30
   7   7   0  755.92   27.40
   7   7   0  679.93   22.40
   7   7   0  736.43   26.70
   7   7   0  671.43   26.20
   7   7   0  738.53   38.20
   7   7   0  676.53   24.90
   7   7   0  727.03   25.20
   7   7   0  728.63   34.20
   7   7   0  729.63   32.40
  -8  -7   0   77.99    6.90
  -8  -7   0   91.39   19.00
  -8  -7   0   89.79   19.20
  -8  -7   0   83.59    6.90
  -8  -7   0   71.69    6.70
  -8  -7   0   83.19    7.00
  -8  -7   0   84.59   14.20
   8   7   0   82.79    9.40
   8   7   0  103.39   16.90
   8   7   0   90.39   14.60
   8   7   0   83.79   13.60
   8   7   0   86.29    8.70
   8   7   0   76.49    7.80
   8   7   0   84.59    9.00
   8   7   0   96.09    8.60
   8   7   0   87.19    9.00
   8   7   0   91.89    9.10
  -9  -7   0  442.86   27.90
  -9  -7   0  417.76   33.70
  -9  -7   0  425.26   31.20
   9   7   0  405.36   27.80
   9   7   0  395.06   16.30
   9   7   0  408.66   17.10
   9   7   0  374.76   16.60
   9   7   0  334.57   28.80
   9   7   0  397.36   15.20
   9   7   0  370.66   19.00
   9   7   0  418.66   27.20
   9   7   0  446.36   29.30
   9   7   0  384.06   16.10
 -10  -7   0  203.58   23.10
 -10  -7   0  228.48   25.40
 -10  -7   0  244.18   27.60
  10   7   0  239.88   21.40
  10   7   0  219.78   23.10
  10   7   0  216.38   11.00
  10   7   0  231.68   10.30
  10   7   0  236.68   22.30
  10   7   0  261.97   11.60
  10   7   0  229.68   10.50
  10   7   0  251.07   10.60
  10   7   0  221.68   16.60
  10   7   0  172.18   20.90
 -11  -7   0  839.12   49.60
 -11  -7   0  875.91   45.30
 -11  -7   0  826.12   46.00
  11   7   0  770.92   24.20
  11   7   0  786.02   36.70
  11   7   0  859.71   45.70
  11   7   0  824.72   22.30
  11   7   0  795.52   23.10
  11   7   0  780.92   21.80
  11   7   0  789.32   43.90
  11   7   0  781.72   34.10
  11   7   0  721.33   39.30
 -12  -7   0   61.89   18.80
 -12  -7   0   77.59   22.00
 -12  -7   0   73.09   22.40
  12   7   0   63.69   13.50
  12   7   0   44.40   15.30
  12   7   0   46.30   11.50
  12   7   0   55.79    5.50
  12   7   0   39.80    6.70
 -13  -7   0   19.70   17.40
 -13  -7   0   15.20   16.90
  13   7   0    2.80   12.50
  13   7   0   11.30   10.10
  13   7   0   15.50    3.90
  13   7   0   20.40   15.00
 -14  -7   0  591.44   42.60
 -14  -7   0  609.54   45.80
  14   7   0  646.14   45.10
  14   7   0  516.65   18.90
  14   7   0  530.85   19.60
  14   7   0  537.55   33.20
  14   7   0  564.54   32.70
 -15  -7   0   20.20   18.90
  15   7   0   17.00    5.60
  15   7   0   15.10   12.50
  15   7   0   15.90    5.70
  15   7   0   26.30   11.60
  15   7   0   11.20   15.00
 -16  -7   0  198.08   35.30
  16   7   0  145.29   30.10
  16   7   0  197.78   24.00
  16   7   0  188.18   13.60
  16   7   0  171.78   13.10
  16   7   0  219.28   23.80
 -17  -7   0   59.39   23.80
  17   7   0   28.50   12.70
  17   7   0   35.10    8.10
  17   7   0   16.00   14.20
 -18  -7   0  130.69   29.90
  18   7   0   64.59   16.30
  18   7   0  102.79   12.80
  18   7   0  107.19   21.30
  18   7   0   89.39   12.30
 -19  -7   0   16.90   18.10
  19   7   0   37.60   16.60
  19   7   0   -7.70    8.20
  19   7   0    4.70    9.00
  19   7   0   -3.20   12.00
  20   7   0   30.60   13.60
  20   7   0   22.90   16.90
  21   7   0   77.39   18.90
  21   7   0   95.69   25.20
  21   7   0   97.69   15.90
  21   7   0   59.09   16.20
  14  -8   0  -11.90   17.10
  14  -8   0   19.80   21.80
  14  -8   0   23.00   22.10
  14  -8   0   -6.50   31.70
 -14   8   0  -10.60   18.50
 -14   8   0  -10.90   15.70
 -14   8   0  -27.30   25.00
  13  -8   0  131.99   29.60
  13  -8   0  184.98   32.20
  13  -8   0  155.38   33.30
  13  -8   0  148.29   28.20
  13  -8   0  217.58   33.30
  13  -8   0  163.28   31.80
  13  -8   0  108.09   25.60
 -13   8   0  145.89   28.60
 -13   8   0  124.99   28.90
 -13   8   0  144.59   25.80
 -13   8   0  127.09   22.90
  12  -8   0   18.90   19.90
  12  -8   0   59.89   23.70
  12  -8   0   30.00   18.80
  12  -8   0   52.19   20.40
  12  -8   0   30.60   20.80
  12  -8   0   29.90   21.10
  12  -8   0   -0.70   16.20
 -12   8   0   23.10   16.30
 -12   8   0   16.00   17.70
 -12   8   0   21.50   16.80
 -12   8   0   21.80   18.90
  11  -8   0   77.89   21.10
  11  -8   0   78.09   22.50
  11  -8   0   35.70   21.20
  11  -8   0   86.39   22.40
  11  -8   0   74.39   23.90
  11  -8   0   48.50   19.80
  11  -8   0   52.39   21.40
  11  -8   0   59.89   20.70
 -11   8   0   44.00   20.60
 -11   8   0   67.99   20.50
 -11   8   0   39.90   24.50
 -11   8   0   77.79   24.80
 -11   8   0   58.69   20.60
  10  -8   0  248.08   29.30
  10  -8   0  251.97   29.60
  10  -8   0  272.87   34.10
  10  -8   0  220.38   30.10
  10  -8   0  255.47   34.80
  10  -8   0  207.68   31.50
  10  -8   0  300.37   32.90
  10  -8   0  199.88   31.30
 -10   8   0  317.87   52.89
 -10   8   0  214.88   29.70
 -10   8   0  271.97   31.70
 -10   8   0  268.57   36.30
 -10   8   0  188.78   27.80
 -10   8   0  195.48   26.70
 -10   8   0  268.27   31.60
   9  -8   0  124.39   25.10
   9  -8   0  132.39   26.80
   9  -8   0  102.59   23.90
   9  -8   0  139.49   24.00
   9  -8   0  165.48   24.50
   9  -8   0  160.38   25.60
   9  -8   0  124.59   25.60
   9  -8   0  105.89   22.70
  -9   8   0  117.29   20.10
  -9   8   0   93.39   23.30
  -9   8   0  141.99   24.60
  -9   8   0  129.59   23.00
  -9   8   0  126.69   24.20
  -9   8   0  139.39   27.00
  -9   8   0  164.78   32.10
   8  -8   0   41.80   16.00
   8  -8   0   24.10   15.70
   8  -8   0   20.90   15.40
   8  -8   0   47.10   15.60
   8  -8   0   42.40   15.30
   8  -8   0   31.60   16.20
   8  -8   0   23.30   17.30
   8  -8   0   13.30   14.60
  -8   8   0   51.29   16.70
  -8   8   0   24.60   13.30
  -8   8   0   19.10   19.00
  -8   8   0   28.10   17.60
  -8   8   0   26.60   12.80
  -8   8   0   24.30   15.80
  -8   8   0   27.40   15.70
   7  -8   0   13.00   16.70
   7  -8   0    3.00   12.90
   7  -8   0    9.20   15.40
   7  -8   0    9.60   12.90
   7  -8   0    9.50   13.00
   7  -8   0    7.60   12.80
   7  -8   0    9.90   13.50
   7  -8   0    0.90   13.10
  -7   8   0    2.40   12.30
  -7   8   0   22.80   14.00
  -7   8   0   17.20   13.70
  -7   8   0    1.80   14.00
  -7   8   0    5.50   13.00
  -7   8   0    7.60   13.70
  -7   8   0   17.30   11.40
   6  -8   0  639.84   42.60
   6  -8   0  677.83   42.50
   6  -8   0  563.34   37.30
   6  -8   0  591.24   40.40
   6  -8   0  680.03   42.60
   6  -8   0  605.84   18.90
   6  -8   0  701.73   43.50
   6  -8   0  726.13   41.00
   6  -8   0  567.44   40.00
   6  -8   0  677.33   39.50
  -6   8   0  657.93   45.80
  -6   8   0  663.73   39.20
  -6   8   0  652.83   42.50
  -6   8   0  662.43   41.70
  -6   8   0  617.64   42.40
  -6   8   0  661.03   39.60
  -6   8   0  692.23   55.29
  -6   8   0  634.34   39.10
   5  -8   0   22.10   12.60
   5  -8   0   13.90   13.40
   5  -8   0   37.20   12.10
   5  -8   0   34.30   15.40
   5  -8   0   15.20   11.70
   5  -8   0   19.60   13.80
   5  -8   0   18.70    8.70
   5  -8   0   22.70    6.00
   5  -8   0    2.20   11.70
   5  -8   0    5.70   13.10
  -5   8   0   20.00   12.70
  -5   8   0   17.40   10.00
  -5   8   0   32.50   15.00
  -5   8   0   19.30   12.80
  -5   8   0   21.60   12.60
  -5   8   0   23.50   14.10
  -5   8   0   16.60   14.30
  -5   8   0   12.00   11.80
   4  -8   0  487.65   34.40
   4  -8   0  534.65   33.70
   4  -8   0  504.25   32.50
   4  -8   0  515.35   22.80
   4  -8   0  543.75   35.70
   4  -8   0  501.65   26.10
   4  -8   0  507.75   35.10
   4  -8   0  514.15   34.00
   4  -8   0  516.45   33.50
   4  -8   0  509.65   32.20
  -4   8   0  513.65   32.10
  -4   8   0  496.75   34.70
  -4   8   0  483.05   27.80
  -4   8   0  523.45   36.50
  -4   8   0  496.85   32.70
  -4   8   0  508.65   35.40
  -4   8   0  568.04   39.00
  -4   8   0  498.35   32.20
   3  -8   0  220.88   22.20
   3  -8   0  207.18   21.80
   3  -8   0  198.38   25.70
   3  -8   0  221.48   16.00
   3  -8   0  203.68   26.50
   3  -8   0  197.48   15.10
   3  -8   0  228.78   22.60
   3  -8   0  221.38   24.60
   3  -8   0  241.48   25.10
   3  -8   0  247.88   23.30
  -3   8   0  209.48   25.20
  -3   8   0  218.88   26.90
  -3   8   0  167.38   22.90
  -3   8   0  189.48   19.60
  -3   8   0  201.28   17.30
  -3   8   0  197.88   22.10
  -3   8   0  223.28   24.90
   2  -8   0 1113.69   50.39
   2  -8   0 1104.29   38.40
   2  -8   0 1182.08   48.70
   2  -8   0 1205.48   51.69
   2  -8   0 1085.19   52.09
   2  -8   0 1112.29   47.70
   2  -8   0 1156.58   48.90
   2  -8   0 1129.89   47.40
  -2   8   0 1164.18   48.50
  -2   8   0 1180.18   51.79
  -2   8   0 1192.78   49.80
  -2   8   0 1197.88   49.00
  -2   8   0 1170.48   41.30
  -2   8   0 1235.58   53.79
  -2   8   0 1201.48   52.09
   1  -8   0  524.45   32.30
   1  -8   0  557.34   33.50
   1  -8   0  516.65   34.30
   1  -8   0  521.25   29.20
   1  -8   0  528.05   30.50
   1  -8   0  494.25   27.20
   1  -8   0  492.15   20.00
   1  -8   0  515.45   31.70
   1  -8   0  499.85   29.10
   1  -8   0  508.45   27.10
  -1   8   0  505.85   29.70
  -1   8   0  514.55   32.30
  -1   8   0  573.34   34.40
  -1   8   0  513.05   29.80
  -1   8   0  580.14   34.00
  -1   8   0  538.65   23.30
  -1   8   0  508.25   30.50
  -1   8   0  534.15   32.70
   0  -8   0  486.35   28.60
   0  -8   0  507.55   27.40
   0  -8   0  486.55   35.80
   0  -8   0  475.95   29.00
   0  -8   0  448.66   16.60
   0  -8   0  512.25   27.70
   0  -8   0  466.65   27.00
   0  -8   0  525.65   28.50
   0  -8   0  485.25   24.40
   0   8   0  501.85   31.30
   0   8   0  528.45   31.00
   0   8   0  476.15   27.60
   0   8   0  508.05   30.70
   0   8   0  494.95   28.60
   0   8   0  504.05   28.80
   0   8   0  563.44   32.20
  -1  -8   0 1966.10   68.99
  -1  -8   0 2064.79   68.89
  -1  -8   0 2066.89   68.29
  -1  -8   0 1856.21   59.09
  -1  -8   0 1989.20   68.49
  -1  -8   0 1954.60   64.49
  -1  -8   0 2033.00   66.19
  -1  -8   0 1911.21   64.99
   1   8   0 2000.80   68.99
   1   8   0 2009.50   66.99
   1   8   0 2066.79   66.89
   1   8   0 1937.71   69.29
   1   8   0 1892.51   65.29
   1   8   0 2110.59   69.49
   1   8   0 2037.90   69.49
  -2  -8   0  563.94   22.40
  -2  -8   0  593.24   28.80
  -2  -8   0  636.34   31.60
  -2  -8   0  666.43   32.70
  -2  -8   0  618.64   29.60
  -2  -8   0  639.04   34.10
  -2  -8   0  601.44   29.00
   2   8   0  579.84   31.10
   2   8   0  634.04   31.50
   2   8   0  563.54   28.90
   2   8   0  625.84   30.30
   2   8   0  616.74   31.70
   2   8   0  588.24   31.90
   2   8   0  577.04   29.10
  -3  -8   0  204.48    9.30
  -3  -8   0  210.38   16.30
  -3  -8   0  181.18    7.40
  -3  -8   0  179.68   17.00
  -3  -8   0  150.68   15.60
  -3  -8   0  210.58   16.40
  -3  -8   0  179.88   17.10
  -3  -8   0  202.28   16.80
  -3  -8   0  186.98   20.50
   3   8   0  179.48   16.10
   3   8   0  175.98   17.30
   3   8   0  184.78   16.10
   3   8   0  166.78   17.40
   3   8   0  159.78   15.30
   3   8   0  197.38   17.50
   3   8   0  166.38   17.30
  -4  -8   0   99.49   12.20
  -4  -8   0   79.79   12.70
  -4  -8   0   97.79   11.90
  -4  -8   0   94.49   12.70
  -4  -8   0  109.69   18.50
  -4  -8   0  114.79   12.80
  -4  -8   0  111.19   12.90
  -4  -8   0   89.89    7.40
   4   8   0   95.99   13.20
   4   8   0  117.69   13.10
   4   8   0  108.59   13.10
   4   8   0  135.49   14.00
   4   8   0  101.19   13.30
   4   8   0  108.49   13.60
   4   8   0   91.29   13.60
  -5  -8   0 2705.83   78.79
  -5  -8   0 2777.12   80.39
  -5  -8   0 2691.73   75.79
  -5  -8   0 2691.83   78.39
  -5  -8   0 2916.61   94.59
  -5  -8   0 2643.14   74.39
  -5  -8   0 2624.34   75.79
   5   8   0 2722.33   81.09
   5   8   0 2758.92   79.99
   5   8   0 2619.14   78.29
   5   8   0 2733.93   81.59
   5   8   0 2657.43   79.09
   5   8   0 2695.73   81.59
   5   8   0 2706.03   78.99
  -6  -8   0   99.29    7.10
  -6  -8   0  105.19   11.40
  -6  -8   0  115.69   11.90
  -6  -8   0  124.49   21.10
  -6  -8   0   79.49   10.00
  -6  -8   0  103.79   12.00
  -6  -8   0   74.99   10.40
  -6  -8   0   80.29    6.70
  -6  -8   0   93.29   19.50
   6   8   0   94.59   11.80
   6   8   0   83.69   12.80
   6   8   0  107.39   12.20
   6   8   0  102.29   12.10
   6   8   0  107.19   12.50
   6   8   0  106.29   12.20
   6   8   0   89.49   11.10
   6   8   0  104.09   11.40
  -7  -8   0  398.26   19.20
  -7  -8   0  376.86   19.10
  -7  -8   0  393.66   19.50
  -7  -8   0  358.36   21.80
  -7  -8   0  400.46   19.50
  -7  -8   0  415.96   30.00
  -7  -8   0  403.06   31.60
   7   8   0  394.76   19.80
   7   8   0  367.46   26.50
   7   8   0  412.36   20.30
   7   8   0  387.96   20.60
   7   8   0  374.86   20.70
   7   8   0  388.66   24.60
   7   8   0  370.36   18.70
   7   8   0  387.66   22.20
   7   8   0  396.76   20.00
  -8  -8   0  356.06   16.80
  -8  -8   0  363.16   16.60
  -8  -8   0  343.97   23.30
  -8  -8   0  343.07   28.90
  -8  -8   0  356.96   31.70
  -8  -8   0  355.26   17.10
  -8  -8   0  331.57   16.50
   8   8   0  317.37   25.80
   8   8   0  365.26   17.90
   8   8   0  355.56   24.80
   8   8   0  356.66   18.20
   8   8   0  343.57   17.30
   8   8   0  354.36   19.00
   8   8   0  332.67   13.70
   8   8   0  358.76   18.20
   8   8   0  365.46   18.70
   8   8   0  316.47   22.20
  -9  -8   0  256.77   11.70
  -9  -8   0  260.17   11.60
  -9  -8   0  296.17   28.20
  -9  -8   0  279.57   22.80
  -9  -8   0  270.47   29.40
  -9  -8   0  250.17   11.90
   9   8   0  271.17   14.40
   9   8   0  270.57   22.30
   9   8   0  321.17   31.40
   9   8   0  271.97   14.20
   9   8   0  265.97   15.70
   9   8   0  253.97   14.20
   9   8   0  245.38   16.50
   9   8   0  262.77   15.30
   9   8   0  227.98   22.60
   9   8   0  265.97   15.00
 -10  -8   0  267.27   30.90
 -10  -8   0  301.77   25.00
 -10  -8   0  277.97   28.30
  10   8   0  264.37   13.60
  10   8   0  222.58   25.60
  10   8   0  267.57   16.20
  10   8   0  322.17   26.50
  10   8   0  267.47   14.00
  10   8   0  251.47   14.60
  10   8   0  276.87   15.10
  10   8   0  280.27   13.70
 -11  -8   0    3.60   14.30
 -11  -8   0   38.90   17.80
 -11  -8   0   15.70   13.40
  11   8   0   15.60    7.10
  11   8   0   20.40    4.30
  11   8   0   19.50    3.90
  11   8   0   18.70   11.60
  11   8   0   24.20    4.60
  11   8   0   38.20   13.80
  11   8   0   20.60    5.00
 -12  -8   0  680.43   47.40
 -12  -8   0  622.44   42.20
 -12  -8   0  578.44   39.20
  12   8   0  549.25   19.90
  12   8   0  631.74   39.70
  12   8   0  580.94   20.00
  12   8   0  572.34   29.60
  12   8   0  554.84   39.40
 -13  -8   0   60.39   23.80
 -13  -8   0  123.79   25.70
  13   8   0   86.59    7.80
  13   8   0   78.29    8.00
  13   8   0   70.29   18.80
  13   8   0   82.49   13.80
  13   8   0   76.19   14.60
 -14  -8   0  166.88   29.50
 -14  -8   0  193.88   33.00
  14   8   0  129.99    9.70
  14   8   0  139.99    9.70
  14   8   0  117.99   24.80
  14   8   0  128.19   18.40
  14   8   0  131.49   17.60
 -15  -8   0  152.48   31.40
 -15  -8   0  208.18   32.90
  15   8   0  140.59   10.60
  15   8   0  152.28   11.00
  15   8   0  157.28   20.60
  15   8   0  122.49   19.20
  15   8   0  108.69   25.50
 -16  -8   0  267.37   41.70
  16   8   0  289.37   14.80
  16   8   0  218.38   34.70
  16   8   0  281.67   14.90
  16   8   0  296.47   26.60
  16   8   0  336.17   28.60
 -17  -8   0   32.30   22.30
  17   8   0   45.10   15.40
  17   8   0   23.70    7.40
  17   8   0   28.70    7.50
  17   8   0   31.00   13.40
 -18  -8   0   -1.50   21.70
  18   8   0   19.40   13.50
  18   8   0   14.50    6.90
  18   8   0    8.40    7.60
  18   8   0   21.70   12.30
 -19  -8   0  203.68   37.90
  19   8   0  121.09   23.40
  19   8   0  102.09   19.40
  19   8   0  109.19   13.30
  19   8   0   96.99   12.80
 -20  -8   0   50.69   26.20
  20   8   0    6.60   13.40
  20   8   0   19.90   17.80
  20   8   0   10.60    8.90
  20   8   0    3.30    8.90
  21   8   0  102.69   17.80
  21   8   0   81.19   14.10
  21   8   0   88.19   20.00
  21   8   0  100.49   23.60
  14  -9   0  -30.90   18.80
  14  -9   0   12.10   23.80
  14  -9   0   24.20   23.40
  14  -9   0  -44.80   25.20
  14  -9   0   16.30   21.40
 -14   9   0   12.30   25.30
 -14   9   0    1.30   23.20
  13  -9   0   30.10   22.80
  13  -9   0   45.00   24.50
  13  -9   0   59.49   25.50
  13  -9   0   74.29   27.60
  13  -9   0   58.49   28.10
  13  -9   0   48.50   22.90
 -13   9   0   56.29   23.10
 -13   9   0  -20.60   24.50
 -13   9   0   17.20   24.50
  12  -9   0   94.79   24.70
  12  -9   0   51.99   21.90
  12  -9   0   89.09   26.20
  12  -9   0   78.59   23.90
  12  -9   0   63.19   25.60
  12  -9   0   51.19   23.50
  12  -9   0   65.09   24.60
 -12   9   0   80.19   27.60
 -12   9   0   65.29   24.80
 -12   9   0   32.30   20.20
  11  -9   0   60.29   21.10
  11  -9   0   59.39   24.40
  11  -9   0   33.10   18.10
  11  -9   0    9.50   14.00
  11  -9   0   37.00   20.60
  11  -9   0   46.30   21.00
  11  -9   0   42.40   18.60
 -11   9   0   44.80   20.30
 -11   9   0   22.10   21.60
 -11   9   0   52.39   21.40
 -11   9   0   17.40   19.30
  10  -9   0  258.17   34.90
  10  -9   0  218.08   34.10
  10  -9   0  210.38   33.30
  10  -9   0  229.18   31.10
  10  -9   0  184.88   31.50
  10  -9   0  214.18   31.30
  10  -9   0  196.68   32.00
  10  -9   0  221.18   30.80
 -10   9   0  176.38   28.80
 -10   9   0  180.78   28.40
 -10   9   0  269.27   30.60
 -10   9   0  123.89   29.20
 -10   9   0  200.88   37.60
   9  -9   0   43.00   19.30
   9  -9   0   20.50   18.20
   9  -9   0  -10.80   13.30
   9  -9   0   -4.80   14.10
   9  -9   0   -4.30   13.90
   9  -9   0   -4.80   17.20
   9  -9   0    4.40   17.50
   9  -9   0  -15.50   13.20
  -9   9   0  -20.30   20.30
  -9   9   0  -11.90   13.80
  -9   9   0  -28.10   15.00
  -9   9   0    2.80   15.90
  -9   9   0  -15.00   12.50
  -9   9   0   15.10   13.60
  -9   9   0  -18.00   15.80
   8  -9   0  398.06   37.60
   8  -9   0  359.96   36.70
   8  -9   0  455.85   37.40
   8  -9   0  466.85   37.10
   8  -9   0  419.26   36.40
   8  -9   0  361.86   43.40
   8  -9   0  372.96   38.20
  -8   9   0  379.76   38.40
  -8   9   0  407.16   35.00
  -8   9   0  358.76   34.50
  -8   9   0  419.96   44.60
  -8   9   0  364.16   37.50
  -8   9   0  439.06   34.20
   7  -9   0    0.30   12.90
   7  -9   0   -7.70   13.70
   7  -9   0  -32.10   10.50
   7  -9   0    1.20   12.20
   7  -9   0   -7.50   10.10
   7  -9   0  -15.50   13.40
   7  -9   0   -8.70   12.60
   7  -9   0   13.80   15.40
   7  -9   0  -26.10   13.30
  -7   9   0    4.80   15.00
  -7   9   0    7.60   14.10
  -7   9   0   -0.10   12.80
  -7   9   0  -25.90   10.90
  -7   9   0   -3.20   13.10
  -7   9   0   11.90   10.70
  -7   9   0  -21.20   12.40
   6  -9   0  174.28   24.60
   6  -9   0  141.29   26.50
   6  -9   0  155.98   23.00
   6  -9   0  124.99   22.60
   6  -9   0  140.99   23.30
   6  -9   0  116.99    5.30
   6  -9   0  127.39   23.80
   6  -9   0  134.59   19.60
   6  -9   0  114.19   24.10
   6  -9   0  131.99   24.10
  -6   9   0  109.19   18.30
  -6   9   0   93.79   22.20
  -6   9   0  113.69   25.30
  -6   9   0   77.29   18.90
  -6   9   0  170.08   27.30
  -6   9   0  128.49   21.50
  -6   9   0  140.79   22.40
  -6   9   0   89.19   22.00
   5  -9   0  413.16   26.00
   5  -9   0  449.95   19.90
   5  -9   0  510.95   35.10
   5  -9   0  476.95   32.80
   5  -9   0  432.16   37.20
   5  -9   0  421.96   36.70
   5  -9   0  447.86   33.10
   5  -9   0  415.16   35.40
   5  -9   0  516.65   35.80
   5  -9   0  452.25   36.60
  -5   9   0  469.75   37.80
  -5   9   0  418.36   32.10
  -5   9   0  471.55   38.40
  -5   9   0  454.35   29.00
  -5   9   0  496.55   34.30
  -5   9   0  550.14   41.80
  -5   9   0  416.86   35.60
  -5   9   0  435.86   31.90
   4  -9   0  394.66   30.50
   4  -9   0  328.67   31.20
   4  -9   0  340.37   32.10
   4  -9   0  334.67   32.00
   4  -9   0  373.46   29.30
   4  -9   0  332.37   33.00
   4  -9   0  374.36   30.10
   4  -9   0  349.17   19.60
   4  -9   0  387.76   30.90
   4  -9   0  336.97   21.30
  -4   9   0  391.56   30.40
  -4   9   0  334.67   29.30
  -4   9   0  333.07   31.70
  -4   9   0  412.26   37.80
  -4   9   0  274.87   30.20
  -4   9   0  366.36   24.50
  -4   9   0  391.66   34.50
  -4   9   0  377.16   35.00
   3  -9   0  229.28   23.00
   3  -9   0  253.87   24.50
   3  -9   0  257.37   25.00
   3  -9   0  304.37   27.20
   3  -9   0  245.48   27.00
   3  -9   0  237.38   16.80
   3  -9   0  260.77   29.00
   3  -9   0  255.57   25.70
   3  -9   0  281.27   28.20
  -3   9   0  254.67   23.30
  -3   9   0  277.17   23.50
  -3   9   0  248.88   19.40
  -3   9   0  249.58   25.90
  -3   9   0  249.97   27.80
  -3   9   0  248.48   27.80
  -3   9   0  325.07   30.70
  -3   9   0  274.37   25.60
   2  -9   0  151.58   22.90
   2  -9   0  117.39   17.20
   2  -9   0   96.69   21.10
   2  -9   0  110.39   19.30
   2  -9   0  133.49   15.90
   2  -9   0  104.49   16.70
   2  -9   0  125.29   29.30
   2  -9   0  126.39   11.30
   2  -9   0  146.39   19.20
   2  -9   0   99.89   18.80
  -2   9   0  113.59   21.50
  -2   9   0  133.89   21.70
  -2   9   0  133.39   19.90
  -2   9   0  129.99   13.50
  -2   9   0  139.49   22.60
  -2   9   0  124.49   20.60
  -2   9   0  118.19   20.50
  -2   9   0  135.09   18.80
   1  -9   0  848.22   43.70
   1  -9   0  793.22   39.80
   1  -9   0  867.21   44.40
   1  -9   0  874.91   41.60
   1  -9   0  810.42   28.20
   1  -9   0  865.31   41.00
   1  -9   0  853.21   38.10
   1  -9   0  871.61   45.40
   1  -9   0  868.31   38.50
   1  -9   0  861.81   47.10
  -1   9   0  823.62   43.80
  -1   9   0  887.71   32.70
  -1   9   0  954.40   70.29
  -1   9   0  787.52   44.00
  -1   9   0  822.62   46.60
  -1   9   0  845.02   44.00
  -1   9   0  788.72   40.70
  -1   9   0  824.42   41.00
   0  -9   0   49.90   10.40
   0  -9   0   75.49   13.60
   0  -9   0   60.69   14.80
   0  -9   0   59.99   13.60
   0  -9   0   70.69   13.90
   0  -9   0   84.19   15.40
   0  -9   0   87.29    6.50
   0  -9   0   80.89   15.90
   0   9   0   54.79   14.60
   0   9   0   93.59   18.10
   0   9   0   71.89   14.50
   0   9   0  110.79   18.90
   0   9   0   74.09   15.20
   0   9   0  101.29   15.80
  -1  -9   0  625.54   32.30
  -1  -9   0  585.34   26.70
  -1  -9   0  580.94   35.00
  -1  -9   0  598.14   33.20
  -1  -9   0  590.74   31.10
  -1  -9   0  599.64   35.00
  -1  -9   0  627.94   34.00
  -1  -9   0  616.24   31.80
   1   9   0  575.64   30.70
   1   9   0  583.54   34.60
   1   9   0  617.74   32.50
   1   9   0  668.93   35.60
   1   9   0  616.34   36.00
   1   9   0  587.74   34.70
   1   9   0  584.54   32.50
  -2  -9   0  341.17   23.10
  -2  -9   0  322.37   17.40
  -2  -9   0  398.96   26.80
  -2  -9   0  352.66   23.10
  -2  -9   0  352.96   27.50
  -2  -9   0  364.36   25.60
  -2  -9   0  359.36   23.60
  -2  -9   0  367.06   26.80
   2   9   0  379.86   24.90
   2   9   0  331.17   26.10
   2   9   0  363.46   25.50
   2   9   0  333.17   23.90
   2   9   0  341.47   26.20
   2   9   0  367.96   24.00
   2   9   0  384.76   26.80
  -3  -9   0 1787.32   60.39
  -3  -9   0 1808.12   65.09
  -3  -9   0 1779.92   61.59
  -3  -9   0 1842.92   64.29
  -3  -9   0 1886.61   70.29
  -3  -9   0 1781.72   61.19
  -3  -9   0 1845.92   64.69
  -3  -9   0 1760.22   50.69
   3   9   0 1816.02   62.19
   3   9   0 1907.81   65.59
   3   9   0 1904.91   63.39
   3   9   0 1972.50   65.79
   3   9   0 1861.81   62.69
   3   9   0 1777.22   65.39
   3   9   0 1835.02   65.29
  -4  -9   0   14.20    7.20
  -4  -9   0    4.80    7.70
  -4  -9   0   12.10    8.30
  -4  -9   0   11.00    7.20
  -4  -9   0   11.20    7.70
  -4  -9   0    7.70   10.70
  -4  -9   0   11.40    8.30
   4   9   0    6.30    7.90
   4   9   0   -6.40    7.10
   4   9   0    6.40    7.70
   4   9   0   17.30    8.50
   4   9   0   13.90    8.50
   4   9   0    0.60    8.30
   4   9   0    7.50    7.70
  -5  -9   0  341.77   21.30
  -5  -9   0  383.46   23.80
  -5  -9   0  387.86   30.90
  -5  -9   0  355.26   21.00
  -5  -9   0  389.96   21.30
  -5  -9   0  361.36   16.20
  -5  -9   0  344.77   20.90
   5   9   0  378.56   22.40
   5   9   0  334.47   23.20
   5   9   0  402.16   28.10
   5   9   0  345.17   21.30
   5   9   0  381.36   22.30
   5   9   0  396.66   24.50
   5   9   0  372.16   24.10
  -6  -9   0 2478.65   76.39
  -6  -9   0 2709.23   94.09
  -6  -9   0 2384.46   71.29
  -6  -9   0 2551.44   77.19
  -6  -9   0 2520.15   75.19
  -6  -9   0 2561.74   75.29
  -6  -9   0 2387.86   69.69
  -6  -9   0 2559.74   91.79
  -6  -9   0 2478.65   69.79
   6   9   0 2484.65   77.59
   6   9   0 2415.36   74.69
   6   9   0 2510.15   75.49
   6   9   0 2476.85   76.29
   6   9   0 2551.94   78.89
   6   9   0 2455.85   75.59
   6   9   0 2596.54   78.79
  -7  -9   0  152.88   25.50
  -7  -9   0  123.39   13.50
  -7  -9   0  126.09   14.00
  -7  -9   0  107.79   12.80
  -7  -9   0  148.39   25.40
  -7  -9   0  140.69   13.40
   7   9   0  134.09   15.40
   7   9   0  105.09   14.40
   7   9   0  153.28   17.30
   7   9   0  115.99   15.90
   7   9   0  113.69   13.70
   7   9   0  119.89   13.00
   7   9   0  128.19   13.80
   7   9   0  111.49   13.70
  -8  -9   0  285.07   17.80
  -8  -9   0  263.77   17.10
  -8  -9   0  312.27   21.40
  -8  -9   0  295.27   17.90
  -8  -9   0  334.67   32.60
  -8  -9   0  294.17   30.10
   8   9   0  353.46   20.70
   8   9   0  367.06   19.80
   8   9   0  291.87   18.50
   8   9   0  293.67   20.60
   8   9   0  322.97   18.50
   8   9   0  330.27   19.60
   8   9   0  323.17   19.80
   8   9   0  320.27   24.60
  -9  -9   0   11.80    5.40
  -9  -9   0   10.20    5.10
  -9  -9   0   10.70   15.60
  -9  -9   0   18.20    6.20
  -9  -9   0    7.00    4.90
  -9  -9   0    2.70    9.40
  -9  -9   0   30.70   16.50
   9   9   0   10.10    9.20
   9   9   0   14.30    6.00
   9   9   0   20.10    7.80
   9   9   0   12.30    3.40
   9   9   0    6.40    6.20
   9   9   0   13.60    7.10
   9   9   0   24.30   11.30
   9   9   0   10.40    6.30
   9   9   0   17.50    6.70
 -10  -9   0  579.64   33.90
 -10  -9   0  544.95   19.00
 -10  -9   0  531.35   18.00
 -10  -9   0  596.64   44.90
 -10  -9   0  531.15   18.10
 -10  -9   0  541.95   18.90
 -10  -9   0  545.65   40.80
  10   9   0  601.04   23.70
  10   9   0  555.54   23.00
  10   9   0  556.04   21.70
  10   9   0  597.24   24.40
  10   9   0  529.75   23.50
  10   9   0  540.75   24.40
  10   9   0  604.84   25.40
  10   9   0  517.15   37.80
  10   9   0  577.94   35.70
 -11  -9   0   19.10   13.00
 -11  -9   0   20.10   17.60
 -11  -9   0   24.60   18.60
  11   9   0   24.30   11.20
  11   9   0   18.90    6.70
  11   9   0   21.90    5.80
  11   9   0   15.60    5.60
  11   9   0   20.00    5.70
  11   9   0    8.30    5.80
  11   9   0   12.60    6.60
  11   9   0   12.90    6.20
  11   9   0   21.60   11.40
 -12  -9   0  107.09   24.90
 -12  -9   0   98.99   21.20
 -12  -9   0  123.59   28.50
  12   9   0  128.09   22.50
  12   9   0  108.29   10.50
  12   9   0  105.19    9.00
  12   9   0  100.29    8.20
  12   9   0   91.69    7.90
  12   9   0   67.39   10.60
  12   9   0   81.39    9.00
 -13  -9   0  213.08   36.20
 -13  -9   0  224.48   33.50
  13   9   0  190.38   27.70
  13   9   0  224.88   22.90
  13   9   0  198.58   12.70
 -14  -9   0  273.57   34.90
 -14  -9   0  239.68   38.00
  14   9   0  231.48   20.90
  14   9   0  224.38   12.90
  14   9   0  230.98   13.40
  14   9   0  254.07   24.10
  14   9   0  213.48   31.40
 -15  -9   0   14.90   20.90
 -15  -9   0   24.00   22.00
  15   9   0   11.00    5.60
  15   9   0    8.30    9.60
  15   9   0    2.20   10.50
  15   9   0    2.00    5.50
  15   9   0   19.00   18.00
 -16  -9   0    5.80   18.70
 -16  -9   0   14.80   23.40
  16   9   0    7.50    5.20
  16   9   0    3.30    5.30
  16   9   0   -8.90    9.40
  16   9   0    7.70   10.40
 -17  -9   0  201.28   35.70
 -17  -9   0  197.28   38.60
  17   9   0  152.58   21.30
  17   9   0  201.58   13.20
  17   9   0  164.48   13.10
  17   9   0  212.58   24.50
 -18  -9   0   56.89   26.30
  18   9   0   24.80    7.80
  18   9   0   37.50   13.90
  18   9   0    5.90   12.30
  18   9   0   11.50    6.90
 -19  -9   0  105.39   33.20
  19   9   0   63.19   18.60
  19   9   0   67.99   10.50
  19   9   0   65.89   10.40
  19   9   0   78.69   17.50
 -20  -9   0   61.09   28.50
  20   9   0   15.50   13.10
  20   9   0   20.60    8.60
  20   9   0   -1.20   12.70
  20   9   0    2.50    8.30
 -21  -9   0  166.18   36.70
  21   9   0   81.39   13.50
  21   9   0   59.99   15.50
  21   9   0   93.09   13.30
  21   9   0   70.79   20.60
  13 -10   0  -39.90   19.40
  13 -10   0  -22.30   18.20
  13 -10   0   37.30   24.20
  13 -10   0   35.30   23.10
  13 -10   0  -33.70   20.30
 -13  10   0  -40.30   17.70
 -13  10   0  -47.50   24.90
 -13  10   0  -21.10   22.90
  12 -10   0   89.59   30.20
  12 -10   0   63.59   25.20
  12 -10   0   67.69   27.40
  12 -10   0   55.39   27.70
  12 -10   0   84.39   28.70
  12 -10   0   61.89   26.90
 -12  10   0   53.99   22.90
 -12  10   0   37.50   46.50
 -12  10   0   48.80   25.00
  11 -10   0  -28.50   17.20
  11 -10   0    3.00   22.50
  11 -10   0  -23.80   18.30
  11 -10   0    2.80   19.60
  11 -10   0   10.40   18.30
  11 -10   0   -1.50   18.70
  11 -10   0  -26.60   16.10
 -11  10   0   -9.30   17.30
 -11  10   0  -10.90   20.30
 -11  10   0  -35.70   13.90
  10 -10   0  387.36   42.20
  10 -10   0  407.66   43.00
  10 -10   0  400.26   40.80
  10 -10   0  407.16   43.80
  10 -10   0  367.36   38.80
  10 -10   0  367.36   43.50
  10 -10   0  404.36   42.60
 -10  10   0  277.27   39.00
 -10  10   0  411.16   43.50
 -10  10   0  292.37   41.50
   9 -10   0   37.10   19.70
   9 -10   0   17.70   19.00
   9 -10   0   20.60   17.80
   9 -10   0   61.79   20.40
   9 -10   0   74.39   24.20
   9 -10   0   79.89   23.90
   9 -10   0  112.89   23.50
  -9  10   0   25.70   19.50
  -9  10   0   68.49   21.70
  -9  10   0   42.20   22.60
  -9  10   0   95.59   20.90
  -9  10   0   -5.40   21.30
  -9  10   0   45.30   23.00
   8 -10   0  127.39   26.20
   8 -10   0  162.68   30.20
   8 -10   0  205.88   29.50
   8 -10   0  140.79   29.30
   8 -10   0  123.09   27.00
   8 -10   0  168.88   31.90
   8 -10   0  181.28   27.80
   8 -10   0  163.28   26.90
  -8  10   0  144.59   22.50
  -8  10   0  121.59   28.30
  -8  10   0  226.98   31.70
  -8  10   0  143.89   26.90
  -8  10   0   83.99   26.90
  -8  10   0  193.78   36.70
  -8  10   0  149.09   32.40
   7 -10   0  332.77   36.70
   7 -10   0  397.06   37.80
   7 -10   0  376.86   38.90
   7 -10   0  336.87   38.30
   7 -10   0  383.36   39.10
   7 -10   0  420.66   34.90
   7 -10   0  397.06   36.10
  -7  10   0  321.37   34.10
  -7  10   0  398.16   39.30
  -7  10   0  349.87   29.90
  -7  10   0  306.17   35.80
  -7  10   0  357.06   52.39
  -7  10   0  354.46   34.50
  -7  10   0  370.46   62.89
   6 -10   0  194.18   29.40
   6 -10   0  209.88   30.60
   6 -10   0  148.19   28.90
   6 -10   0  192.88   29.50
   6 -10   0  172.58   20.30
   6 -10   0  209.18   28.70
   6 -10   0  175.18   26.60
   6 -10   0  192.28   27.80
   6 -10   0  196.98   25.50
  -6  10   0  232.68   34.00
  -6  10   0  242.68   29.90
  -6  10   0  225.68   28.90
  -6  10   0  179.88   26.20
  -6  10   0  180.38   29.20
  -6  10   0  206.08   23.10
  -6  10   0  175.78   29.50
   5 -10   0  171.48   28.50
   5 -10   0  171.58   29.40
   5 -10   0  213.68   26.80
   5 -10   0  239.78   15.00
   5 -10   0  233.18   25.40
   5 -10   0  214.28   26.60
   5 -10   0  151.58   25.10
   5 -10   0  180.28   25.20
   5 -10   0  163.18   24.60
   5 -10   0  173.58   18.30
  -5  10   0  206.28   27.10
  -5  10   0  246.28   26.10
  -5  10   0  265.87   34.70
  -5  10   0  223.88   31.00
  -5  10   0  281.07   34.50
  -5  10   0  176.88   25.70
  -5  10   0  232.38   31.00
  -5  10   0  235.68   22.30
   4 -10   0   -5.50   14.20
   4 -10   0    3.40    9.60
   4 -10   0   -9.10   13.60
   4 -10   0    5.00   12.40
   4 -10   0    1.20   11.80
   4 -10   0   -5.10   11.80
   4 -10   0  -17.70   11.30
   4 -10   0   -1.50   11.10
   4 -10   0   -1.00    6.80
  -4  10   0   -6.20   10.90
  -4  10   0  -10.40   11.40
  -4  10   0   16.00   14.70
  -4  10   0    9.70    8.30
  -4  10   0   -9.40    9.70
  -4  10   0    3.60   11.50
  -4  10   0   -0.60   11.90
  -4  10   0    6.40   12.20
   3 -10   0  477.05   38.00
   3 -10   0  554.24   34.70
   3 -10   0  498.25   40.10
   3 -10   0  564.44   39.50
   3 -10   0  568.44   36.20
   3 -10   0  477.95   24.40
   3 -10   0  503.65   34.50
   3 -10   0  545.85   28.10
   3 -10   0  506.85   34.50
   3 -10   0  504.35   39.70
  -3  10   0  538.45   35.80
  -3  10   0  482.45   39.70
  -3  10   0  553.94   28.50
  -3  10   0  444.46   38.60
  -3  10   0  597.14   41.40
  -3  10   0  536.55   36.40
  -3  10   0  507.25   38.20
  -3  10   0  511.85   39.00
   2 -10   0   18.10   13.50
   2 -10   0   17.40   12.40
   2 -10   0   -2.30   13.50
   2 -10   0   45.10   13.10
   2 -10   0   27.40   12.50
   2 -10   0   28.20    7.00
   2 -10   0   30.70   13.50
   2 -10   0   21.70   14.30
   2 -10   0   25.60   11.80
   2 -10   0   47.00   11.90
  -2  10   0   23.20   14.10
  -2  10   0   40.40   16.00
  -2  10   0   29.60    8.60
  -2  10   0   26.20   13.20
  -2  10   0    8.00   14.50
  -2  10   0   40.40   14.00
  -2  10   0   28.30   13.00
  -2  10   0   64.99   17.80
   1 -10   0  284.27   13.90
   1 -10   0  303.37   30.50
   1 -10   0  287.07   23.60
   1 -10   0  318.17   26.90
   1 -10   0  325.87   29.90
   1 -10   0  303.37   25.30
   1 -10   0  285.97   23.70
   1 -10   0  280.07   25.50
   1 -10   0  286.17   28.90
  -1  10   0  277.27   26.30
  -1  10   0  309.67   30.80
  -1  10   0  272.77   28.30
  -1  10   0  277.07   17.50
  -1  10   0  322.17   27.60
  -1  10   0  339.57   30.50
  -1  10   0  286.17   25.90
  -1  10   0  234.08   40.90
   0 -10   0  156.28   21.30
   0 -10   0  117.09   19.90
   0 -10   0  109.49   20.80
   0 -10   0  106.49   17.20
   0 -10   0  116.89    6.40
   0 -10   0  118.29   15.50
   0 -10   0  121.29   19.20
   0 -10   0   84.29   17.70
   0 -10   0  146.19   21.30
   0  10   0  148.99   21.20
   0  10   0  132.29   19.30
   0  10   0  130.49   20.80
   0  10   0  142.59   20.20
   0  10   0  117.39   11.80
   0  10   0  128.29   18.70
   0  10   0  123.29   22.00
   0  10   0  137.69   21.10
  -1 -10   0  914.81   43.40
  -1 -10   0  951.10   47.70
  -1 -10   0  933.71   45.90
  -1 -10   0  953.20   42.50
  -1 -10   0  968.50   45.70
  -1 -10   0  920.11   37.20
  -1 -10   0  969.60   47.30
  -1 -10   0  988.20   43.80
   1  10   0  965.00   48.50
   1  10   0  974.30   47.60
   1  10   0  933.71   44.30
   1  10   0  928.31   47.10
   1  10   0  892.51   43.20
   1  10   0 1019.10   54.89
   1  10   0  943.91   43.80
  -2 -10   0  435.56   27.50
  -2 -10   0  461.15   30.30
  -2 -10   0  405.76   28.40
  -2 -10   0  425.36   30.20
  -2 -10   0  405.06   20.90
  -2 -10   0  427.66   31.20
  -2 -10   0  391.16   30.60
  -2 -10   0  413.26   26.50
   2  10   0  441.96   30.20
   2  10   0  419.66   28.10
   2  10   0  394.56   30.20
   2  10   0  347.97   25.10
   2  10   0  426.66   30.40
   2  10   0  452.55   32.30
   2  10   0  348.47   28.60
  -3 -10   0  501.65   43.20
  -3 -10   0  501.45   31.10
  -3 -10   0  409.36   26.90
  -3 -10   0  465.25   30.80
  -3 -10   0  484.95   28.00
  -3 -10   0  487.55   30.50
  -3 -10   0  466.85   33.40
  -3 -10   0  448.86   19.00
   3  10   0  451.15   30.80
   3  10   0  446.76   28.50
   3  10   0  478.65   30.50
   3  10   0  456.45   28.30
   3  10   0  458.15   30.80
   3  10   0  436.96   29.80
   3  10   0  452.05   28.00
  -4 -10   0 1584.24   65.79
  -4 -10   0 1491.35   57.69
  -4 -10   0 1486.75   56.99
  -4 -10   0 1563.44   54.49
  -4 -10   0 1484.25   55.89
  -4 -10   0 1486.75   54.59
  -4 -10   0 1402.06   52.49
   4  10   0 1485.85   57.49
   4  10   0 1463.55   54.29
   4  10   0 1483.05   56.99
   4  10   0 1485.75   58.69
   4  10   0 1497.15   58.09
   4  10   0 1403.16   56.59
   4  10   0 1428.36   54.09
  -5 -10   0  520.25   30.20
  -5 -10   0  503.45   27.10
  -5 -10   0  471.05   26.30
  -5 -10   0  499.35   29.20
  -5 -10   0  513.35   37.10
  -5 -10   0  445.56   25.90
   5  10   0  518.55   28.40
   5  10   0  516.75   28.40
   5  10   0  516.65   29.70
   5  10   0  481.95   30.10
   5  10   0  495.55   30.50
   5  10   0  493.55   28.30
   5  10   0  485.15   29.60
  -6 -10   0  548.55   25.70
  -6 -10   0  598.54   41.20
  -6 -10   0  500.55   28.80
  -6 -10   0  598.74   28.60
  -6 -10   0  544.75   29.40
  -6 -10   0  489.15   31.10
   6  10   0  541.35   28.20
   6  10   0  544.85   30.70
   6  10   0  505.15   30.20
   6  10   0  543.25   28.20
   6  10   0  566.74   28.40
   6  10   0  574.24   30.30
   6  10   0  560.14   30.50
  -7 -10   0  355.96   34.40
  -7 -10   0  316.17   20.70
  -7 -10   0  330.47   21.90
  -7 -10   0  332.17   20.70
  -7 -10   0  346.57   22.80
  -7 -10   0  323.67   33.40
  -7 -10   0  285.57   18.70
  -7 -10   0  312.77   13.90
   7  10   0  298.27   22.40
   7  10   0  328.87   23.10
   7  10   0  372.36   22.20
   7  10   0  333.87   23.40
   7  10   0  289.57   20.10
   7  10   0  325.77   21.50
   7  10   0  323.97   23.30
  -8 -10   0 1336.47   49.30
  -8 -10   0 1404.06   48.70
  -8 -10   0 1323.57   48.20
  -8 -10   0 1420.46   48.50
  -8 -10   0 1400.96   66.69
  -8 -10   0 1501.25   70.59
  -8 -10   0 1419.46   49.40
   8  10   0 1417.66   48.90
   8  10   0 1409.66   51.09
   8  10   0 1376.06   49.60
   8  10   0 1355.86   51.19
   8  10   0 1483.35   56.49
   8  10   0 1394.66   55.29
   8  10   0 1423.16   49.70
  -9 -10   0   57.49   20.80
  -9 -10   0   36.50   11.10
  -9 -10   0   46.50    8.80
  -9 -10   0   10.20   17.70
  -9 -10   0   35.20    8.60
  -9 -10   0   32.00    8.30
   9  10   0   52.99   10.40
   9  10   0   30.70   10.60
   9  10   0   37.90    9.10
   9  10   0   40.40    9.50
   9  10   0   41.60    9.50
   9  10   0   29.60    9.30
   9  10   0   39.00   12.50
   9  10   0   44.60    8.90
 -10 -10   0  202.68   32.20
 -10 -10   0  180.88   13.10
 -10 -10   0  182.08   12.90
 -10 -10   0  193.68   13.40
 -10 -10   0  155.78   12.10
 -10 -10   0  212.18   33.90
 -10 -10   0  183.88   21.20
  10  10   0  182.68   23.60
  10  10   0  179.08   15.60
  10  10   0  173.48    8.60
  10  10   0  175.68   19.90
  10  10   0  193.08   15.70
  10  10   0  205.18   17.50
  10  10   0  215.18   16.60
  10  10   0  199.38   16.50
  10  10   0  220.58   16.80
 -11 -10   0  409.16   14.00
 -11 -10   0  466.75   43.30
 -11 -10   0  395.56   13.80
 -11 -10   0  482.95   40.10
  11  10   0  388.96   17.50
  11  10   0  410.46   29.60
  11  10   0  434.66   21.80
  11  10   0  390.16   20.70
  11  10   0  415.06   22.00
  11  10   0  437.86   33.30
  11  10   0  387.86   21.00
  11  10   0  406.96   22.10
  11  10   0  432.06   21.70
 -12 -10   0  248.58   36.10
 -12 -10   0  216.48   36.00
  12  10   0  183.48   14.90
  12  10   0  148.49   23.70
  12  10   0  158.18   12.40
  12  10   0  149.09   13.50
  12  10   0  186.88   14.20
  12  10   0  200.38   14.20
  12  10   0  164.28   12.70
 -13 -10   0  167.48   34.40
 -13 -10   0  221.38   34.30
  13  10   0  175.88   15.70
  13  10   0  166.28   14.00
  13  10   0  208.38   11.70
  13  10   0  178.38   23.20
  13  10   0  182.38   10.10
  13  10   0  164.78   26.10
  13  10   0  203.38   14.10
 -14 -10   0    3.20   20.30
 -14 -10   0   15.40   19.60
  14  10   0  -17.20   12.70
  14  10   0   -7.00    5.50
  14  10   0    7.80   11.10
  14  10   0   17.20    6.30
  14  10   0   23.10   11.40
 -15 -10   0  267.27   43.60
 -15 -10   0  275.47   40.30
  15  10   0  235.48   25.60
  15  10   0  259.57   21.90
  15  10   0  242.08   15.50
  15  10   0  217.88   32.70
 -16 -10   0   30.10   22.60
 -16 -10   0   17.10   24.30
  16  10   0   17.70    7.20
  16  10   0   11.40   12.60
  16  10   0   16.50   16.90
  16  10   0   19.30   10.80
 -17 -10   0   27.90   23.10
 -17 -10   0   43.50   26.70
  17  10   0   24.50    7.50
  17  10   0   19.40   13.30
  17  10   0   35.50   13.00
 -18 -10   0   33.20   26.20
  18  10   0   -9.70   10.10
  18  10   0   -0.70   11.40
  18  10   0   22.60    6.90
  18  10   0   11.20    6.80
 -19 -10   0  170.08   40.20
  19  10   0   97.19   19.00
  19  10   0   98.99   20.60
  19  10   0   77.89    9.90
  19  10   0   74.39   10.30
 -20 -10   0   16.70   27.10
  20  10   0    3.50    7.50
  20  10   0   -7.20    7.30
  20  10   0    7.90   12.90
 -21 -10   0   48.20   29.20
  21  10   0   41.60   17.60
  21  10   0   -9.70    8.00
  21  10   0   -1.20   13.60
  21  10   0    8.90    8.70
  12 -11   0  148.79   35.60
  12 -11   0  175.18   37.10
  12 -11   0  128.69   31.40
  12 -11   0  176.78   33.90
  12 -11   0  108.79   28.20
  12 -11   0  128.89   31.30
 -12  11   0  117.79   36.20
 -12  11   0  140.49   41.90
 -12  11   0  110.99   30.40
 -12  11   0  121.59   34.00
  11 -11   0   36.90   25.20
  11 -11   0   -4.00   19.70
  11 -11   0    7.80   23.20
  11 -11   0   10.40   23.30
  11 -11   0  -12.20   22.50
  11 -11   0  -41.60   19.70
 -11  11   0   -2.50   20.60
 -11  11   0   -2.90   19.30
 -11  11   0  -26.30   21.30
  10 -11   0  110.79   27.90
  10 -11   0  171.28   32.90
  10 -11   0  218.18   34.50
  10 -11   0  207.88   34.40
  10 -11   0  140.39   32.50
  10 -11   0  161.78   32.10
  10 -11   0  132.39   32.00
 -10  11   0  187.98   33.40
 -10  11   0  138.19   35.10
 -10  11   0   95.69   30.90
 -10  11   0  177.88   33.40
   9 -11   0  214.88   36.40
   9 -11   0  160.88   32.30
   9 -11   0  136.29   29.50
   9 -11   0  203.28   33.30
   9 -11   0  218.18   37.90
   9 -11   0  166.88   30.10
   9 -11   0  209.08   47.60
  -9  11   0  181.38   32.70
  -9  11   0  209.38   33.20
  -9  11   0  183.48   33.80
   8 -11   0  124.29   28.20
   8 -11   0  131.59   28.40
   8 -11   0   81.89   22.00
   8 -11   0   62.49   25.30
   8 -11   0  100.69   25.20
   8 -11   0  126.99   27.80
   8 -11   0  125.69   26.50
  -8  11   0  116.69   26.30
  -8  11   0   64.59   25.10
  -8  11   0   59.19   24.40
  -8  11   0  145.39   26.30
  -8  11   0   94.99   20.20
   7 -11   0  475.45   40.20
   7 -11   0  404.06   41.30
   7 -11   0  415.06   38.00
   7 -11   0  354.26   40.80
   7 -11   0  440.76   57.09
   7 -11   0  471.75   40.30
   7 -11   0  404.66   41.70
   7 -11   0  363.06   63.19
  -7  11   0  458.65   40.20
  -7  11   0  416.56   39.00
  -7  11   0  403.06   43.10
  -7  11   0  431.76   34.00
  -7  11   0  476.55   47.00
  -7  11   0  449.56   43.70
   6 -11   0   19.70   17.40
   6 -11   0    6.10   17.50
   6 -11   0   35.90   16.70
   6 -11   0   -2.00   10.20
   6 -11   0   38.30   17.80
   6 -11   0   21.40   17.60
   6 -11   0   23.70   16.60
   6 -11   0   19.60   19.20
   6 -11   0   10.50   15.10
  -6  11   0   32.40   21.20
  -6  11   0   26.80   13.10
  -6  11   0   16.00   17.90
  -6  11   0   34.10   18.20
  -6  11   0  -16.50   13.20
  -6  11   0    9.70   17.60
  -6  11   0   23.10   18.70
   5 -11   0  550.24   45.00
   5 -11   0  573.54   41.20
   5 -11   0  632.64   42.10
   5 -11   0  465.05   39.20
   5 -11   0  483.15   29.30
   5 -11   0  573.44   53.59
   5 -11   0  530.15   23.80
   5 -11   0  552.04   39.40
   5 -11   0  508.45   41.40
  -5  11   0  542.35   39.70
  -5  11   0  549.54   40.60
  -5  11   0  461.65   47.40
  -5  11   0  560.64   39.20
  -5  11   0  549.65   45.20
  -5  11   0  658.23   48.50
  -5  11   0  538.15   45.40
  -5  11   0  540.75   44.50
   4 -11   0  -13.60   11.00
   4 -11   0  -13.40   13.30
   4 -11   0    6.10   15.10
   4 -11   0    4.40   16.20
   4 -11   0   14.80   13.10
   4 -11   0   -2.10    8.10
   4 -11   0    5.00   12.90
   4 -11   0   -6.00    8.50
   4 -11   0   -4.00    7.80
   4 -11   0  -19.40   12.60
  -4  11   0  -18.70   12.10
  -4  11   0   -9.10   15.60
  -4  11   0  -10.20   12.30
  -4  11   0    5.60   14.20
  -4  11   0   -9.70   12.90
  -4  11   0    7.00    8.30
  -4  11   0   -7.60   12.70
  -4  11   0   -3.30   15.30
   3 -11   0  168.78   25.00
   3 -11   0  116.39   24.60
   3 -11   0  110.09   24.70
   3 -11   0   97.19   18.90
   3 -11   0   77.29   21.70
   3 -11   0  114.09   20.00
   3 -11   0  131.09   24.10
   3 -11   0  127.39   17.10
   3 -11   0   99.09   12.40
   3 -11   0  116.69   20.00
  -3  11   0  111.89   24.60
  -3  11   0  111.19   15.10
  -3  11   0  161.58   27.90
  -3  11   0  133.19   22.30
  -3  11   0  119.09   21.60
  -3  11   0  103.69   25.50
  -3  11   0   83.99   21.90
  -3  11   0  112.79   22.00
   2 -11   0  416.26   36.00
   2 -11   0  443.36   32.20
   2 -11   0  396.56   19.30
   2 -11   0  425.06   31.60
   2 -11   0  498.45   38.30
   2 -11   0  479.15   34.60
   2 -11   0  418.66   35.00
   2 -11   0  423.76   28.00
   2 -11   0  471.15   32.20
  -2  11   0  417.66   37.10
  -2  11   0  464.55   40.20
  -2  11   0  428.66   34.20
  -2  11   0  513.35   38.80
  -2  11   0  404.16   36.40
  -2  11   0  447.96   24.70
  -2  11   0  446.86   33.70
  -2  11   0  446.06   34.30
   1 -11   0  386.56   28.30
   1 -11   0  390.66   34.00
   1 -11   0  360.86   29.90
   1 -11   0  338.47   15.00
   1 -11   0  435.76   34.90
   1 -11   0  435.26   32.10
   1 -11   0  366.56   27.50
   1 -11   0  377.16   34.60
   1 -11   0  402.86   30.60
  -1  11   0  368.06   33.90
  -1  11   0  389.16   20.90
  -1  11   0  329.57   30.10
  -1  11   0  352.36   35.20
  -1  11   0  327.77   29.60
  -1  11   0  366.46   34.20
  -1  11   0  385.46   30.70
   0 -11   0  116.99   19.10
   0 -11   0  105.79   17.60
   0 -11   0   98.19   20.30
   0 -11   0  103.69   18.10
   0 -11   0  104.79   18.40
   0 -11   0  127.39   21.80
   0  11   0  109.09   21.40
   0  11   0  106.19   11.10
   0  11   0   64.89   18.90
   0  11   0   78.29   16.50
   0  11   0   72.09   16.70
   0  11   0   90.29   17.60
   0  11   0   85.79   18.10
   0  11   0   76.49   17.50
  -1 -11   0   71.89   15.30
  -1 -11   0   72.69   18.70
  -1 -11   0   81.99   16.10
  -1 -11   0   77.59   19.80
  -1 -11   0   61.99   11.20
  -1 -11   0   74.59   17.80
  -1 -11   0   64.09   15.40
  -1 -11   0   70.69   17.40
   1  11   0   83.49   18.70
   1  11   0   59.09   16.30
   1  11   0   69.79   15.50
   1  11   0   75.99   16.60
   1  11   0   66.09   16.10
   1  11   0   62.19   17.80
   1  11   0   92.79   17.90
  -2 -11   0  505.35   35.60
  -2 -11   0  451.65   33.70
  -2 -11   0  524.25   36.30
  -2 -11   0  517.05   31.20
  -2 -11   0  502.95   24.70
  -2 -11   0  528.15   34.10
  -2 -11   0  482.55   31.00
  -2 -11   0  513.25   31.70
   2  11   0  511.85   32.30
   2  11   0  487.85   31.90
   2  11   0  525.85   32.60
   2  11   0  551.74   35.30
   2  11   0  401.66   33.00
   2  11   0  421.16   32.20
   2  11   0  508.95   35.20
  -3 -11   0   84.19    9.90
  -3 -11   0   64.79   15.30
  -3 -11   0  103.69   17.10
  -3 -11   0   92.79   16.00
  -3 -11   0   99.09   20.70
  -3 -11   0   97.49   19.20
  -3 -11   0  120.89   17.70
  -3 -11   0   83.39   17.30
   3  11   0   90.29   18.50
   3  11   0   83.19   17.90
   3  11   0   97.59   16.10
   3  11   0   90.79   16.40
   3  11   0  110.79   19.40
   3  11   0   80.19   17.10
   3  11   0   75.19   16.00
  -4 -11   0  286.37   25.00
  -4 -11   0  269.17   25.20
  -4 -11   0  269.97   21.90
  -4 -11   0  269.87   22.10
  -4 -11   0  289.07   25.70
  -4 -11   0  269.27   29.60
  -4 -11   0  271.07   23.80
   4  11   0  227.68   22.50
   4  11   0  271.57   29.90
   4  11   0  254.07   22.70
   4  11   0  279.07   25.80
   4  11   0  261.57   25.60
   4  11   0  250.37   25.30
  -5 -11   0   22.80   12.70
  -5 -11   0   18.40    9.60
  -5 -11   0   10.20    9.30
  -5 -11   0   16.40   14.80
  -5 -11   0    7.50    8.20
  -5 -11   0   20.00    8.90
  -5 -11   0    5.20   10.40
   5  11   0   24.80   11.00
   5  11   0   -3.30    9.30
   5  11   0    6.00    9.80
   5  11   0   15.20    9.60
   5  11   0   -3.00    8.50
   5  11   0   23.50    9.70
   5  11   0   13.60   10.30
  -6 -11   0  953.00   41.10
  -6 -11   0  989.10   41.70
  -6 -11   0 1000.10   44.30
  -6 -11   0 1064.69   57.99
   6  11   0  939.41   41.90
   6  11   0 1011.80   42.60
   6  11   0 1009.90   45.30
   6  11   0  977.50   45.10
   6  11   0  998.20   42.80
   6  11   0  942.81   45.80
   6  11   0 1058.49   46.20
  -7 -11   0  -11.00   16.30
  -7 -11   0    7.70    6.90
  -7 -11   0   12.70    6.70
  -7 -11   0   16.00    9.40
  -7 -11   0    6.80    8.20
  -7 -11   0   17.10    8.90
  -7 -11   0   20.70    8.80
  -7 -11   0   13.10   16.30
   7  11   0   15.00    8.30
   7  11   0   -7.90    9.40
   7  11   0   13.70   10.00
   7  11   0    7.10   10.10
   7  11   0   17.90    8.90
   7  11   0   11.40    8.90
   7  11   0   19.20   10.30
   7  11   0    8.90    9.70
  -8 -11   0  359.06   38.00
  -8 -11   0  304.77   22.80
  -8 -11   0  373.46   23.60
  -8 -11   0  419.76   26.30
  -8 -11   0  398.26   38.20
  -8 -11   0  444.06   36.70
   8  11   0  396.66   27.40
   8  11   0  372.36   24.30
   8  11   0  382.56   24.60
   8  11   0  363.06   26.00
   8  11   0  399.86   27.20
   8  11   0  402.16   27.00
   8  11   0  378.16   24.40
   8  11   0  339.47   25.30
  -9 -11   0  733.53   32.40
  -9 -11   0  687.83   31.60
  -9 -11   0  686.63   31.70
  -9 -11   0  743.03   52.79
  -9 -11   0  727.33   49.99
  -9 -11   0  707.03   32.70
   9  11   0  720.73   35.30
   9  11   0  728.43   34.90
   9  11   0  712.03   33.30
   9  11   0  810.62   40.20
   9  11   0  682.93   32.50
   9  11   0  755.12   34.70
   9  11   0  699.73   38.80
 -10 -11   0  425.46   22.30
 -10 -11   0  407.86   40.20
 -10 -11   0  426.96   22.70
 -10 -11   0  426.56   22.70
 -10 -11   0  370.76   21.40
 -10 -11   0  434.86   43.10
  10  11   0  429.16   25.50
  10  11   0  400.76   23.30
  10  11   0  462.45   29.70
  10  11   0  406.66   23.90
  10  11   0  413.46   32.10
  10  11   0  418.96   28.10
  10  11   0  414.56   24.90
  10  11   0  444.06   25.60
 -11 -11   0  284.27   35.90
 -11 -11   0  298.47   39.40
 -11 -11   0  296.67   15.70
 -11 -11   0  329.67   16.70
 -11 -11   0  326.27   22.10
 -11 -11   0  319.27   16.30
  11  11   0  274.07   28.00
  11  11   0  311.27   21.70
  11  11   0  302.17   20.50
  11  11   0  260.57   24.90
  11  11   0  333.87   20.80
  11  11   0  372.36   22.60
  11  11   0  318.87   20.70
  11  11   0  329.47   21.80
 -12 -11   0    6.40   18.70
 -12 -11   0   19.90   20.80
  12  11   0   -1.20    6.70
  12  11   0    5.10    4.20
  12  11   0    5.50   12.80
  12  11   0    2.50    5.90
  12  11   0   -4.20    7.30
  12  11   0   13.40    7.50
  12  11   0    1.40    5.40
  12  11   0   -2.70    7.70
 -13 -11   0  468.45   49.00
 -13 -11   0  402.36   42.20
  13  11   0  347.07   18.60
  13  11   0  400.66   20.90
  13  11   0  437.46   22.50
  13  11   0  404.26   37.10
  13  11   0  373.86   19.20
  13  11   0  369.46   21.20
 -14 -11   0    5.60   21.60
 -14 -11   0   15.00   23.30
  14  11   0   -1.40   11.20
  14  11   0    4.60    6.40
  14  11   0   11.50    3.20
  14  11   0    4.00    3.90
  14  11   0   13.30   16.40
  14  11   0   14.60    7.70
  14  11   0   16.50    5.20
  14  11   0    2.90    3.00
  14  11   0  -12.80    6.60
 -15 -11   0   88.29   40.40
 -15 -11   0   70.99   30.00
  15  11   0   42.20   21.90
  15  11   0  104.89   12.10
  15  11   0  100.29   11.90
  15  11   0   67.59   17.60
  15  11   0  108.79   19.60
 -16 -11   0  128.09   35.40
 -16 -11   0  101.99   31.00
  16  11   0   41.80   24.00
  16  11   0   77.19   11.50
  16  11   0   75.89   13.20
  16  11   0  106.59   12.70
  16  11   0   88.69   18.80
 -17 -11   0   85.09   31.40
 -17 -11   0   89.89   29.30
  17  11   0   70.89    9.80
  17  11   0   73.39   16.60
  17  11   0   69.19   13.60
  17  11   0   74.49   11.50
 -18 -11   0   51.89   28.50
 -18 -11   0   22.50   23.80
  18  11   0   -0.30    6.10
  18  11   0    5.80   11.60
  18  11   0    9.50    7.80
 -19 -11   0   -9.90   25.10
  19  11   0    9.10    6.60
  19  11   0  -12.40   11.00
  19  11   0   -6.50   12.10
  19  11   0  -14.60    6.70
 -20 -11   0  122.09   37.20
  20  11   0   56.99   15.90
  20  11   0   39.80   15.10
  20  11   0   66.89   10.80
  11 -12   0   68.59   27.80
  11 -12   0   -2.60   44.90
  11 -12   0   25.70   31.20
  11 -12   0   26.50   26.00
 -11  12   0   47.80   30.60
 -11  12   0   -6.40   23.70
  10 -12   0   35.70   34.70
  10 -12   0   22.30   25.60
  10 -12   0   41.70   29.80
  10 -12   0   -3.60   22.10
  10 -12   0   18.00   23.20
 -10  12   0  -48.30   17.80
 -10  12   0  -21.80   20.10
 -10  12   0   -4.40   18.80
   9 -12   0   99.39   27.20
   9 -12   0  120.49   30.60
   9 -12   0   58.99   26.10
   9 -12   0  172.18   30.40
   9 -12   0  103.99   27.90
   9 -12   0   95.89   27.70
   9 -12   0   84.79   26.00
  -9  12   0   42.90   25.50
  -9  12   0   69.59   29.20
   8 -12   0   30.80   21.50
   8 -12   0   -6.50   18.10
   8 -12   0   -7.50   18.50
   8 -12   0   27.40   20.70
   8 -12   0    9.00   18.80
   8 -12   0  -25.60   17.60
   8 -12   0    0.00   13.40
  -8  12   0  -43.30   18.50
  -8  12   0   -8.80   19.40
  -8  12   0   -1.50   19.90
   7 -12   0  334.67   40.10
   7 -12   0  456.45   47.00
   7 -12   0  244.78   38.40
   7 -12   0  451.35   44.90
   7 -12   0  453.15   41.40
   7 -12   0  388.96   36.90
  -7  12   0  282.17   39.70
  -7  12   0  377.46   40.90
  -7  12   0  354.66   30.60
  -7  12   0  411.56   48.20
  -7  12   0  350.66   38.30
   6 -12   0    3.60   19.70
   6 -12   0   39.70   19.20
   6 -12   0   28.10   18.20
   6 -12   0   55.49   22.60
   6 -12   0   22.80   18.30
   6 -12   0   63.69   21.60
   6 -12   0    9.90   19.00
   6 -12   0   88.39   23.20
   6 -12   0   21.90   12.70
  -6  12   0   20.60   20.80
  -6  12   0   46.50   22.50
  -6  12   0   38.10   20.90
  -6  12   0   27.20   12.70
  -6  12   0   11.00   19.70
  -6  12   0   32.40   19.20
  -6  12   0    8.70   17.30
   5 -12   0  201.38   32.40
   5 -12   0  236.48   21.20
   5 -12   0  333.67   35.60
   5 -12   0  348.97   35.00
   5 -12   0  274.87   32.80
   5 -12   0  256.17   35.00
   5 -12   0  223.58   33.30
   5 -12   0  260.67   16.90
   5 -12   0  236.78   31.20
   5 -12   0  241.68   33.80
  -5  12   0  200.08   32.40
  -5  12   0  289.47   33.70
  -5  12   0  280.17   40.00
  -5  12   0  300.87   35.90
  -5  12   0  218.18   33.90
  -5  12   0  287.17   53.39
   4 -12   0  291.47   29.80
   4 -12   0  316.17   21.50
   4 -12   0  386.96   34.90
   4 -12   0  318.27   37.40
   4 -12   0  262.47   35.80
   4 -12   0  327.27   22.20
   4 -12   0  323.17   33.00
   4 -12   0  328.47   38.00
  -4  12   0  260.87   37.10
  -4  12   0  325.67   34.70
  -4  12   0  358.66   35.50
  -4  12   0  412.36   37.40
  -4  12   0  317.37   38.00
  -4  12   0  288.07   24.40
  -4  12   0  261.47   36.50
   3 -12   0  170.88   24.20
   3 -12   0  173.68   27.60
   3 -12   0  184.18   26.00
   3 -12   0  168.78   29.70
   3 -12   0  161.08   29.00
   3 -12   0  167.38   14.50
   3 -12   0  215.58   25.40
   3 -12   0  273.07   29.90
   3 -12   0  148.49   19.90
  -3  12   0  197.38   19.00
  -3  12   0  140.79   26.70
  -3  12   0  202.18   27.70
  -3  12   0  218.68   29.10
  -3  12   0  188.98   30.70
  -3  12   0  183.08   31.20
  -3  12   0  244.78   34.00
  -3  12   0  214.98   25.70
   2 -12   0  265.27   32.60
   2 -12   0  211.28   32.80
   2 -12   0  203.58   24.40
   2 -12   0  260.87   29.10
   2 -12   0  259.97   29.30
   2 -12   0  220.68   26.50
   2 -12   0  226.68   23.80
   2 -12   0  190.38   29.60
  -2  12   0  235.18   28.90
  -2  12   0  167.68   27.70
  -2  12   0  189.98   30.40
  -2  12   0  265.17   29.50
  -2  12   0  263.37   33.60
  -2  12   0  240.98   28.50
  -2  12   0  205.18   32.60
  -2  12   0  228.88   18.20
   1 -12   0   13.90   10.80
   1 -12   0   10.40   12.20
   1 -12   0   14.90   13.50
   1 -12   0    8.70   14.60
   1 -12   0   -0.80   15.50
   1 -12   0    1.50   13.40
   1 -12   0   13.90   10.20
   1 -12   0    5.90   10.40
  -1  12   0   25.70   14.00
  -1  12   0   10.40    6.50
  -1  12   0   -8.50   14.20
  -1  12   0   -8.60   12.20
  -1  12   0   -6.90   14.40
  -1  12   0    1.20   13.30
  -1  12   0   18.70   12.10
  -1  12   0    2.70   14.80
   0 -12   0  518.55   31.50
   0 -12   0  594.94   41.80
   0 -12   0  502.15   39.80
   0 -12   0  523.25   35.40
   0 -12   0  606.94   36.80
   0 -12   0  551.84   37.10
   0 -12   0  537.55   39.10
   0 -12   0  562.14   36.90
   0  12   0  543.15   24.30
   0  12   0  601.74   39.10
   0  12   0  534.35   41.90
   0  12   0  595.74   38.40
   0  12   0  568.24   37.60
   0  12   0  526.35   40.40
   0  12   0  553.64   39.50
   0  12   0  608.14   41.50
  -1 -12   0    7.80   11.30
  -1 -12   0   32.10   13.10
  -1 -12   0  -10.80   13.00
  -1 -12   0   36.30   15.00
  -1 -12   0   24.00   16.50
  -1 -12   0   51.19   18.50
  -1 -12   0   39.00   15.50
  -1 -12   0   27.40    9.90
   1  12   0   37.10   14.90
   1  12   0    4.40   14.60
   1  12   0   30.30   14.70
   1  12   0   26.70   14.60
   1  12   0   28.40   17.10
   1  12   0   37.20   15.20
   1  12   0   20.90   13.50
   1  12   0   30.20    7.20
  -2 -12   0  124.19   24.20
  -2 -12   0  142.09   21.10
  -2 -12   0  124.49   23.60
  -2 -12   0  118.19   21.40
  -2 -12   0  107.99   18.20
  -2 -12   0   99.99   18.30
  -2 -12   0  121.49   14.60
  -2 -12   0  121.49   22.10
   2  12   0  117.99   19.30
   2  12   0  111.59   21.70
   2  12   0  136.19   22.80
   2  12   0  123.69   21.50
   2  12   0  139.89   21.50
   2  12   0  149.39   21.40
   2  12   0  136.59   22.10
  -3 -12   0  126.29   21.40
  -3 -12   0  135.39   24.30
  -3 -12   0  108.49   21.50
  -3 -12   0  113.99   19.60
  -3 -12   0  152.88   12.70
  -3 -12   0  133.39   19.30
  -3 -12   0  120.49   19.40
  -3 -12   0  156.58   21.10
   3  12   0  145.09   19.70
   3  12   0  141.79   23.10
   3  12   0  116.59   21.00
   3  12   0  129.99   24.10
   3  12   0  129.29   19.90
   3  12   0  103.99   18.60
   3  12   0  138.59   21.10
  -4 -12   0  218.88   22.50
  -4 -12   0  176.98   24.40
  -4 -12   0  199.48   22.20
  -4 -12   0  188.08   21.00
  -4 -12   0  197.08   24.30
  -4 -12   0  205.18   21.00
  -4 -12   0  206.98   30.00
   4  12   0  180.48   22.00
   4  12   0  209.28   25.10
   4  12   0  216.98   24.60
   4  12   0  204.28   23.70
   4  12   0  204.68   23.00
   4  12   0  199.18   26.00
   4  12   0  180.18   24.50
  -5 -12   0  176.48   29.00
  -5 -12   0  174.68   23.30
  -5 -12   0  178.08   20.20
  -5 -12   0  198.88   20.50
  -5 -12   0  187.58   19.90
  -5 -12   0  189.08   23.60
  -5 -12   0  194.08   22.10
   5  12   0  219.88   23.80
   5  12   0  185.28   21.80
   5  12   0  168.88   20.60
   5  12   0  165.28   23.10
   5  12   0  160.68   23.20
   5  12   0  186.68   24.70
   5  12   0  198.58   22.30
  -6 -12   0  126.39   18.90
  -6 -12   0   95.99   15.80
  -6 -12   0   80.99   24.20
  -6 -12   0   90.49   15.30
  -6 -12   0   66.39   15.30
  -6 -12   0   78.39   14.30
   6  12   0  107.89   18.30
   6  12   0  109.09   16.00
   6  12   0   91.19   15.80
   6  12   0   92.79   15.90
   6  12   0   97.69   17.10
   6  12   0   79.59   16.40
   6  12   0   95.59   17.50
  -7 -12   0  526.75   32.40
  -7 -12   0  510.05   30.20
  -7 -12   0  495.15   31.20
  -7 -12   0  484.65   28.90
  -7 -12   0  529.95   44.10
  -7 -12   0  465.25   25.10
  -7 -12   0  520.15   44.80
   7  12   0  447.46   28.80
   7  12   0  478.65   29.10
   7  12   0  534.25   32.90
   7  12   0  539.65   30.80
   7  12   0  509.85   32.90
   7  12   0  541.95   35.10
   7  12   0  488.55   47.30
  -8 -12   0  619.04   49.40
  -8 -12   0  608.44   32.50
  -8 -12   0  612.04   33.60
  -8 -12   0  614.44   49.10
  -8 -12   0  694.83   42.00
  -8 -12   0  673.03   33.00
   8  12   0  641.44   33.30
   8  12   0  591.74   32.20
   8  12   0  593.54   35.10
   8  12   0  654.93   37.00
   8  12   0  597.24   33.30
   8  12   0  561.14   33.60
   8  12   0  648.74   37.20
   8  12   0  576.84   34.90
  -9 -12   0  208.78   20.20
  -9 -12   0  217.88   35.80
  -9 -12   0  230.48   38.40
  -9 -12   0  206.18   19.30
  -9 -12   0  214.08   19.70
  -9 -12   0  242.18   20.80
   9  12   0  230.58   20.80
   9  12   0  191.78   22.10
   9  12   0  172.68   20.10
   9  12   0  221.78   21.90
   9  12   0  207.38   22.60
   9  12   0  174.88   19.30
   9  12   0  198.78   19.60
   9  12   0  235.48   23.00
 -10 -12   0   -6.60    7.10
 -10 -12   0   -1.60    6.80
 -10 -12   0    8.70    8.90
 -10 -12   0    8.80   18.70
 -10 -12   0    3.50   21.10
  10  12   0    6.80    9.50
  10  12   0   -3.40    8.80
  10  12   0   14.70   10.00
  10  12   0   10.50    8.50
  10  12   0   16.80   10.20
  10  12   0   -8.50    8.60
  10  12   0   -3.00    8.50
  10  12   0   -6.60    7.30
 -11 -12   0  720.43   30.80
 -11 -12   0  921.41   65.29
 -11 -12   0  749.82   30.90
 -11 -12   0  738.83   54.59
 -11 -12   0  729.83   31.60
  11  12   0  835.62   36.10
  11  12   0  794.02   36.60
  11  12   0  743.53   35.80
  11  12   0  771.92   44.50
  11  12   0  735.83   33.90
  11  12   0  732.33   34.50
  11  12   0  750.12   36.80
 -12 -12   0   55.39   25.10
 -12 -12   0   24.60   21.50
 -12 -12   0   27.90    5.50
 -12 -12   0   26.30    5.90
 -12 -12   0   21.80    5.60
  12  12   0   26.00    9.90
  12  12   0    7.40   12.70
  12  12   0   12.90   12.80
  12  12   0   -0.70    9.20
  12  12   0   23.90    9.40
  12  12   0    8.20    9.60
  12  12   0   14.00    8.20
  12  12   0   10.30    9.50
 -13 -12   0  155.08   36.10
 -13 -12   0  143.79   33.70
  13  12   0  110.89   23.70
  13  12   0  117.19    7.20
  13  12   0  114.89   15.00
  13  12   0  115.19   13.60
  13  12   0   98.99   14.10
  13  12   0   88.19   12.40
  13  12   0   93.99   21.60
 -14 -12   0  131.79   35.80
  14  12   0  141.09   17.10
  14  12   0  128.49   14.30
  14  12   0  112.59   14.40
  14  12   0  140.09   11.60
  14  12   0  133.49   12.70
  14  12   0  113.29   24.50
 -15 -12   0   83.69   30.40
 -15 -12   0  131.99   31.70
  15  12   0   98.29   12.20
  15  12   0   81.09   12.20
  15  12   0   84.39   12.00
  15  12   0   84.69   20.10
 -16 -12   0  130.79   33.50
 -16 -12   0   83.19   33.00
  16  12   0   64.99   25.20
  16  12   0   62.69   11.60
  16  12   0   98.29   20.00
  16  12   0   77.19   11.70
 -17 -12   0   24.00   23.10
 -17 -12   0  -20.40   22.10
  17  12   0   13.60    8.60
  17  12   0   13.40    9.90
  17  12   0    8.50   12.80
 -18 -12   0  123.59   34.30
 -18 -12   0  140.79   38.70
  18  12   0  151.68   15.10
  18  12   0  125.59   14.90
  18  12   0  135.69   17.50
  18  12   0  138.99   21.80
 -19 -12   0   12.80   24.60
 -19 -12   0    5.20   24.10
  19  12   0   -0.90   13.10
  19  12   0    3.70   10.80
  19  12   0   11.70    8.90
  19  12   0   -9.10    6.70
 -20 -12   0   39.40   31.70
  20  12   0   -5.80   14.10
  20  12   0   16.80    9.00
  20  12   0   21.50   13.30
  20  12   0   10.50    8.20
   9 -13   0   19.80   25.70
   9 -13   0   64.99   27.40
   9 -13   0   52.19   25.10
   9 -13   0   66.69   28.10
   9 -13   0   65.39   23.50
  -9  13   0   46.30   29.00
  -9  13   0   90.29   29.70
   8 -13   0  -26.00   18.90
   8 -13   0    9.70   22.40
   8 -13   0   27.20   24.30
   8 -13   0  -10.20   18.80
   8 -13   0  -21.80   19.90
  -8  13   0  -30.80   16.50
  -8  13   0   -2.50   22.20
   7 -13   0  169.28   32.30
   7 -13   0  176.78   30.30
   7 -13   0  129.39   27.40
   7 -13   0  105.49   32.20
   7 -13   0  148.39   30.50
  -7  13   0  130.89   32.90
  -7  13   0  149.19   34.00
   6 -13   0  112.99   29.50
   6 -13   0  152.68   28.80
   6 -13   0  148.09   30.70
   6 -13   0  179.08   31.30
   6 -13   0  101.09   24.40
   6 -13   0  141.89   30.10
   6 -13   0   62.09   15.70
  -6  13   0   95.99   27.90
  -6  13   0  115.19   28.20
  -6  13   0   93.29   28.50
   5 -13   0  152.78   27.40
   5 -13   0  242.18   34.10
   5 -13   0  250.87   33.90
   5 -13   0  236.88   36.60
   5 -13   0  207.88   33.70
   5 -13   0  179.18   19.60
   5 -13   0  179.88   14.80
   5 -13   0  186.28   33.60
  -5  13   0  222.58   32.30
  -5  13   0  211.68   35.70
  -5  13   0  262.57   36.10
  -5  13   0  276.37   37.70
  -5  13   0  225.28   35.20
   4 -13   0  344.07   40.20
   4 -13   0  296.57   22.70
   4 -13   0  332.67   34.00
   4 -13   0  276.97   33.40
   4 -13   0  234.98   35.50
   4 -13   0  375.36   37.80
   4 -13   0  344.77   33.60
   4 -13   0  262.97   19.20
   4 -13   0  374.66   37.20
  -4  13   0  255.67   35.20
  -4  13   0  269.17   23.40
  -4  13   0  346.37   40.70
  -4  13   0  394.16   41.30
  -4  13   0  418.56   43.70
  -4  13   0  329.77   37.00
  -4  13   0  371.76   37.00
   3 -13   0   -4.60   12.80
   3 -13   0   -1.80   15.50
   3 -13   0    1.50   12.30
   3 -13   0    3.30    6.10
   3 -13   0    8.00   17.90
   3 -13   0  -24.30   16.80
   3 -13   0   15.20   11.90
   3 -13   0   -7.90   14.10
   3 -13   0   -5.10   16.00
  -3  13   0   -5.40   11.20
  -3  13   0   -4.80   15.30
  -3  13   0    4.50   13.40
  -3  13   0  -10.10    7.20
  -3  13   0   24.30   17.60
  -3  13   0    0.30   15.30
  -3  13   0   16.10   18.40
   2 -13   0  707.63   44.50
   2 -13   0  584.54   41.80
   2 -13   0  627.74   39.50
   2 -13   0  580.54   54.59
   2 -13   0  644.04   42.70
   2 -13   0  490.75   45.70
   2 -13   0  612.84   37.20
   2 -13   0  604.44   48.30
  -2  13   0  554.94   28.50
  -2  13   0  494.85   44.90
  -2  13   0  704.23   45.80
  -2  13   0  638.64   49.40
  -2  13   0  653.23   44.90
  -2  13   0  694.73   78.29
  -2  13   0  789.62   74.99
  -2  13   0  597.94   48.20
   1 -13   0   10.10   13.00
   1 -13   0   10.30   17.50
   1 -13   0   -2.20   16.00
   1 -13   0   -2.10   13.60
   1 -13   0  -18.10   14.90
   1 -13   0   16.70   11.90
   1 -13   0   15.00   16.60
   1 -13   0    3.10   12.70
  -1  13   0   14.20   14.60
  -1  13   0   18.70   20.00
  -1  13   0    0.50   16.50
  -1  13   0    0.50    6.50
  -1  13   0    6.60   13.90
  -1  13   0    2.00   19.10
  -1  13   0  -13.60   13.50
  -1  13   0  -25.20   13.40
   0 -13   0  274.27   34.40
   0 -13   0  318.07   31.50
   0 -13   0  309.37   29.60
   0 -13   0  267.87   29.00
   0 -13   0  237.28   24.10
   0 -13   0  287.77   36.40
   0 -13   0  307.67   34.80
   0 -13   0  343.97   31.20
   0  13   0  283.27   17.20
   0  13   0  218.48   30.40
   0  13   0  283.77   35.50
   0  13   0  357.76   33.40
   0  13   0  228.28   32.10
   0  13   0  359.96   35.30
   0  13   0  248.68   29.60
   0  13   0  318.47   30.30
  -1 -13   0  107.69   21.10
  -1 -13   0  114.19   20.00
  -1 -13   0  125.79   23.30
  -1 -13   0   88.49   23.30
  -1 -13   0  130.89   24.70
  -1 -13   0   79.09   23.70
  -1 -13   0  131.89   21.50
   1  13   0   58.39   21.20
   1  13   0   92.29   23.00
   1  13   0  146.69   24.90
   1  13   0   80.89   20.40
   1  13   0   98.49   10.80
   1  13   0   80.09   21.40
   1  13   0  110.69   22.00
   1  13   0   95.09   20.80
  -2 -13   0  386.46   35.70
  -2 -13   0  420.76   33.60
  -2 -13   0  402.16   37.40
  -2 -13   0  422.26   30.60
  -2 -13   0  402.16   35.80
  -2 -13   0  393.46   24.30
  -2 -13   0  406.46   36.50
  -2 -13   0  440.06   32.30
   2  13   0  425.06   37.70
   2  13   0  376.06   33.90
   2  13   0  405.36   32.80
   2  13   0  390.76   32.60
   2  13   0  380.16   32.30
   2  13   0  345.17   34.90
   2  13   0  446.26   35.70
  -3 -13   0   22.10    7.80
  -3 -13   0  -13.40   13.60
  -3 -13   0   13.30   11.70
  -3 -13   0   19.80   12.50
  -3 -13   0   23.40   13.70
  -3 -13   0    3.00   16.30
  -3 -13   0   31.40   13.20
  -3 -13   0   15.90   13.70
   3  13   0   15.10   14.20
   3  13   0   23.60   13.70
   3  13   0   12.10   14.40
   3  13   0   24.40   13.40
   3  13   0   32.40   16.30
   3  13   0   22.30   17.10
   3  13   0   27.70   12.40
  -4 -13   0   39.40   16.90
  -4 -13   0   40.00   16.40
  -4 -13   0   47.10   14.20
  -4 -13   0   46.50   17.90
  -4 -13   0   32.20   11.70
  -4 -13   0   38.80   15.50
  -4 -13   0   47.00   19.70
   4  13   0   35.20   15.80
   4  13   0   30.90   14.80
   4  13   0   33.40   13.60
   4  13   0   55.19   16.30
   4  13   0   34.50   16.20
   4  13   0   45.60   14.40
   4  13   0   57.09   17.50
  -5 -13   0  941.81   50.09
  -5 -13   0  968.80   47.00
  -5 -13   0  977.70   45.60
  -5 -13   0  991.60   50.49
  -5 -13   0  957.70   45.20
  -5 -13   0 1034.60   59.89
  -5 -13   0  949.60   44.30
   5  13   0 1038.20   50.09
   5  13   0  946.11   46.60
   5  13   0  901.61   49.50
   5  13   0  883.91   49.60
   5  13   0  964.40   46.60
   5  13   0  912.01   50.89
   5  13   0  922.11   45.90
  -6 -13   0   24.50   12.50
  -6 -13   0   33.40   12.00
  -6 -13   0   25.50   13.90
  -6 -13   0   22.10   11.60
  -6 -13   0   31.40   14.30
  -6 -13   0   38.30   13.40
  -6 -13   0   38.00   22.40
   6  13   0    7.90   18.40
   6  13   0   19.50   13.50
   6  13   0   54.09   15.00
   6  13   0   25.20   12.70
   6  13   0   40.00   12.50
   6  13   0   46.60   15.80
   6  13   0   22.70   13.10
   6  13   0   37.10    9.30
  -7 -13   0  204.18   20.40
  -7 -13   0  230.78   25.10
  -7 -13   0  220.08   21.00
  -7 -13   0  265.47   39.60
  -7 -13   0  216.98   22.10
   7  13   0  253.57   24.60
   7  13   0  279.47   24.80
   7  13   0  236.48   23.20
   7  13   0  231.78   25.70
   7  13   0  267.87   26.00
   7  13   0  189.98   24.90
   7  13   0  219.78   25.80
   7  13   0  248.48   20.50
  -8 -13   0   -8.00    9.50
  -8 -13   0    3.90    6.60
  -8 -13   0   -0.70    8.00
  -8 -13   0  -17.60   19.90
  -8 -13   0    0.50    8.30
  -8 -13   0    0.80   18.80
  -8 -13   0    7.20   10.70
   8  13   0    5.20   11.30
   8  13   0  -12.70    9.10
   8  13   0   -7.50    8.20
   8  13   0  -18.10    9.60
   8  13   0   -2.70    9.20
   8  13   0    9.20   10.40
   8  13   0   -4.80    8.40
   8  13   0   10.90   12.10
  -9 -13   0  495.75   29.80
  -9 -13   0  517.05   48.10
  -9 -13   0  485.35   30.80
  -9 -13   0  540.05   32.10
  -9 -13   0  537.95   30.60
  -9 -13   0  566.74   50.29
   9  13   0  529.75   34.10
   9  13   0  499.55   34.40
   9  13   0  540.85   34.00
   9  13   0  547.25   31.60
   9  13   0  509.65   31.30
   9  13   0  489.25   32.80
   9  13   0  484.05   32.60
   9  13   0  511.15   31.50
 -10 -13   0   13.30    8.30
 -10 -13   0   -5.00    8.60
 -10 -13   0  -13.10    8.60
 -10 -13   0    0.10   22.10
 -10 -13   0   -4.70    7.60
  10  13   0   13.50    9.60
  10  13   0    8.50   10.60
  10  13   0   -5.90    9.20
  10  13   0   -1.30    9.60
  10  13   0    9.80   10.20
  10  13   0   12.10   10.90
  10  13   0    8.70   10.30
 -11 -13   0  209.28   40.30
 -11 -13   0  166.28   17.50
 -11 -13   0  143.49   17.30
 -11 -13   0  151.08   34.80
 -11 -13   0  174.98   18.10
  11  13   0  140.89   18.20
  11  13   0  167.28   19.50
  11  13   0  162.58   20.70
  11  13   0  180.08   20.40
  11  13   0  202.68   22.80
  11  13   0  231.88   26.80
  11  13   0  194.38   20.40
  11  13   0  186.28   21.80
 -12 -13   0  483.05   49.80
 -12 -13   0  472.35   23.00
 -12 -13   0  444.66   23.30
 -12 -13   0  555.84   53.89
 -12 -13   0  478.85   29.90
 -12 -13   0  465.05   23.80
  12  13   0  437.56   36.90
  12  13   0  485.05   30.70
  12  13   0  441.56   29.40
  12  13   0  466.35   28.90
  12  13   0  453.75   28.30
  12  13   0  475.95   29.40
  12  13   0  541.65   32.30
  12  13   0  480.05   28.50
 -13 -13   0  175.18   53.89
 -13 -13   0  254.87   45.30
  13  13   0  205.18   29.30
  13  13   0  183.08   19.70
  13  13   0  160.28   29.40
  13  13   0  167.08   18.30
  13  13   0  232.18   19.60
  13  13   0  206.68   21.80
 -14 -13   0   94.89   34.00
 -14 -13   0  107.49   33.70
  14  13   0   78.99   22.10
  14  13   0   71.99   11.40
  14  13   0   76.69   14.20
  14  13   0   78.59   13.90
  14  13   0   73.29   13.40
 -15 -13   0   11.50   23.40
 -15 -13   0   -1.70   23.30
  15  13   0  -25.00   17.10
  15  13   0    2.20    3.40
  15  13   0   -0.40    4.70
  15  13   0    3.90    5.30
  15  13   0  -18.10    8.00
  15  13   0  -12.40    7.30
  15  13   0   -2.80    6.70
 -16 -13   0  158.28   41.30
 -16 -13   0  174.98   39.30
  16  13   0  135.29   30.10
  16  13   0  177.18   13.60
  16  13   0  161.28   24.40
  16  13   0  147.69   17.60
 -17 -13   0   13.00   23.80
 -17 -13   0    4.30   26.20
  17  13   0   -5.40    7.50
  17  13   0   -0.60    8.60
  17  13   0  -11.10   12.40
 -18 -13   0   27.80   32.00
 -18 -13   0   48.20   26.70
  18  13   0    8.50   13.90
  18  13   0  -23.50    9.90
  18  13   0    2.80    8.90
 -19 -13   0   51.69   31.20
 -19 -13   0   23.50   28.70
  19  13   0   32.40   14.90
  19  13   0    8.00    8.80
  19  13   0    2.10   11.50
 -20 -13   0   28.20   32.00
  20  13   0   11.50   11.00
  20  13   0    2.30   14.30
  20  13   0   16.60   10.20
  20  13   0   17.20   11.60
   8 -14   0   88.59   33.10
   8 -14   0   22.20   23.50
   8 -14   0   76.29   26.80
   8 -14   0   72.09   29.00
  -8  14   0   56.69   32.30
  -8  14   0   99.39   34.30
   7 -14   0  131.59   27.10
   7 -14   0   70.69   32.30
   7 -14   0   79.99   28.60
   7 -14   0   59.69   23.70
   7 -14   0  127.09   34.50
  -7  14   0  115.29   34.40
  -7  14   0   70.79   32.20
   6 -14   0   47.30   24.30
   6 -14   0  107.79   25.10
   6 -14   0   67.89   26.30
   6 -14   0   65.59   27.50
   6 -14   0   58.59   27.00
  -6  14   0   88.89   29.90
  -6  14   0   80.09   27.20
   5 -14   0   14.20   10.40
   5 -14   0   21.60   22.10
   5 -14   0   37.40   21.70
   5 -14   0   50.09   19.60
   5 -14   0   -6.30   21.10
   5 -14   0   24.20   22.90
  -5  14   0   -6.30   19.10
  -5  14   0   -7.70   19.20
  -5  14   0   11.30   23.90
   4 -14   0  543.65   51.59
   4 -14   0  485.05   40.40
   4 -14   0  524.25   49.70
   4 -14   0  439.06   27.60
   4 -14   0  426.86   43.60
   4 -14   0  439.66   42.70
   4 -14   0  527.95   48.10
  -4  14   0  471.55   49.70
  -4  14   0  454.45   44.70
  -4  14   0  355.96   44.30
   3 -14   0   47.00   17.30
   3 -14   0   21.40   22.00
   3 -14   0   24.30   20.80
   3 -14   0   31.40   18.00
   3 -14   0   -7.70   15.50
   3 -14   0  -12.30   18.20
   3 -14   0   20.00   12.50
   3 -14   0   39.40   22.90
  -3  14   0   40.30   18.40
  -3  14   0   17.40   20.40
  -3  14   0   21.10   18.20
  -3  14   0   17.00    9.00
  -3  14   0   45.00   21.30
  -3  14   0    4.50   19.50
  -3  14   0   47.30   24.70
   2 -14   0  197.88   32.10
   2 -14   0  199.78   26.40
   2 -14   0  199.68   29.00
   2 -14   0  240.78   31.40
   2 -14   0  178.18   50.89
   2 -14   0  228.28   32.20
   2 -14   0  216.18   34.70
   2 -14   0  229.38   26.20
  -2  14   0  182.88   29.80
  -2  14   0  181.18   33.30
  -2  14   0  227.68   35.30
  -2  14   0  160.78   29.30
  -2  14   0  185.08   30.30
  -2  14   0  184.28   16.60
  -2  14   0  207.78   32.80
   1 -14   0  138.99   27.20
   1 -14   0  112.79   19.50
   1 -14   0  104.89   23.30
   1 -14   0  121.19   29.20
   1 -14   0  107.09   20.50
   1 -14   0  127.19   24.10
   1 -14   0  115.59   27.40
   1 -14   0   70.59   24.00
  -1  14   0  152.98   28.80
  -1  14   0  112.29   25.20
  -1  14   0   99.39   12.50
  -1  14   0   59.09   22.90
  -1  14   0  121.79   26.60
  -1  14   0  101.69   23.80
  -1  14   0  105.89   25.60
  -1  14   0  101.09   26.10
   0 -14   0  373.06   34.20
   0 -14   0  338.97   33.20
   0 -14   0  294.57   41.90
   0 -14   0  356.36   34.50
   0 -14   0  301.37   51.09
   0 -14   0  382.86   40.50
   0 -14   0  247.68   34.60
   0 -14   0  267.57   26.50
   0  14   0  358.56   37.10
   0  14   0  308.47   16.90
   0  14   0  273.77   34.60
   0  14   0  305.97   34.00
   0  14   0  290.97   39.30
   0  14   0  398.76   64.69
   0  14   0  224.18   33.00
   0  14   0  362.06   36.00
  -1 -14   0  156.38   24.20
  -1 -14   0  143.59   24.40
  -1 -14   0  121.99   26.70
  -1 -14   0  135.39   25.10
  -1 -14   0  136.39   25.20
  -1 -14   0  183.38   21.60
  -1 -14   0   91.49   24.30
  -1 -14   0  175.68   26.30
   1  14   0  140.19   36.80
   1  14   0  151.28   25.00
   1  14   0  117.39   27.80
   1  14   0  143.59   11.60
   1  14   0  198.78   31.30
   1  14   0  129.69   24.70
   1  14   0  141.59   25.10
  -2 -14   0    6.90    8.70
  -2 -14   0   14.10   12.80
  -2 -14   0  -12.10   13.70
  -2 -14   0   12.20   12.90
  -2 -14   0    0.80   12.50
  -2 -14   0    5.90   19.90
  -2 -14   0  -13.20   15.70
  -2 -14   0    8.70   17.60
   2  14   0   17.00   15.70
   2  14   0   -3.20   14.10
   2  14   0   13.60   14.30
   2  14   0   43.40   17.80
   2  14   0    5.00    5.40
   2  14   0    9.10   14.50
   2  14   0  -14.70   10.80
   2  14   0  -10.00   16.00
  -3 -14   0  641.24   44.70
  -3 -14   0  674.13   28.50
  -3 -14   0  651.83   46.10
  -3 -14   0  674.73   43.70
  -3 -14   0  668.13   40.50
  -3 -14   0  639.04   48.10
  -3 -14   0  602.34   39.20
  -3 -14   0  676.63   41.00
   3  14   0  648.24   42.20
   3  14   0  737.23   45.50
   3  14   0  557.54   39.70
   3  14   0  536.75   43.70
   3  14   0  573.64   44.90
   3  14   0  615.54   40.70
   3  14   0  578.94   44.90
  -4 -14   0   15.70   13.30
  -4 -14   0   41.70   20.30
  -4 -14   0   44.90   16.90
  -4 -14   0   51.39   15.20
  -4 -14   0   45.80   17.60
  -4 -14   0   24.80   16.60
  -4 -14   0   63.39   15.20
   4  14   0    8.50   13.10
   4  14   0   23.10   14.70
   4  14   0   33.50   17.80
   4  14   0   36.40   18.10
   4  14   0   30.10   25.40
   4  14   0   28.10   14.70
   4  14   0   70.59   18.70
  -5 -14   0  169.18   25.50
  -5 -14   0  208.58   27.00
  -5 -14   0  193.18   23.40
  -5 -14   0  224.48   27.30
  -5 -14   0  184.38   23.80
  -5 -14   0  243.88   37.20
  -5 -14   0  224.78   29.20
   5  14   0  252.07   27.60
   5  14   0  156.58   25.90
   5  14   0  209.78   16.20
   5  14   0  177.88   26.90
   5  14   0  233.38   25.50
   5  14   0  198.78   28.30
   5  14   0  183.38   23.90
   5  14   0  188.38   24.80
  -6 -14   0   71.89   16.20
  -6 -14   0   41.50   23.30
  -6 -14   0   65.49   16.80
  -6 -14   0   71.79   18.90
  -6 -14   0   63.29   14.60
  -6 -14   0   90.79   21.40
  -6 -14   0   38.90   14.30
   6  14   0   50.09   17.00
   6  14   0   70.19   19.00
   6  14   0   90.29   18.50
   6  14   0   73.09   17.40
   6  14   0   78.79   11.90
   6  14   0   61.89   19.70
   6  14   0   40.30   17.10
   6  14   0   58.99   16.60
  -7 -14   0  113.69   17.50
  -7 -14   0  168.28   21.80
  -7 -14   0  122.59   20.80
  -7 -14   0  132.59   18.80
  -7 -14   0  141.59   32.60
   7  14   0  104.09   14.80
   7  14   0   97.49   20.70
   7  14   0  116.99   19.40
   7  14   0  133.49   24.00
   7  14   0  166.78   23.30
   7  14   0  128.59   20.60
   7  14   0  141.19   23.70
   7  14   0  144.09   22.00
  -8 -14   0   46.10   27.20
  -8 -14   0   23.90    8.90
  -8 -14   0   25.40   26.30
  -8 -14   0   17.60    9.00
  -8 -14   0   28.80   11.30
  -8 -14   0   15.70   13.50
  -8 -14   0   11.80   11.80
  -8 -14   0   16.40   12.50
   8  14   0   37.00   14.50
   8  14   0   29.40   12.20
   8  14   0   41.10   15.90
   8  14   0   27.10   11.50
   8  14   0   24.80   11.70
   8  14   0   51.99   14.90
   8  14   0   34.90   13.60
   8  14   0   24.40   14.90
  -9 -14   0    4.40   21.70
  -9 -14   0   19.60   22.90
  -9 -14   0   23.50   12.30
  -9 -14   0   36.20   14.40
  -9 -14   0   20.20   12.90
  -9 -14   0   27.60   12.00
   9  14   0   16.00   11.40
   9  14   0   24.40   13.60
   9  14   0   38.10   16.80
   9  14   0   14.70   11.50
   9  14   0   24.50   11.90
   9  14   0   46.90   14.40
   9  14   0   24.70   12.60
   9  14   0   31.20   14.70
 -10 -14   0  143.89   19.70
 -10 -14   0  163.68   21.40
 -10 -14   0  255.07   58.29
 -10 -14   0  203.78   21.90
 -10 -14   0  180.68   38.30
 -10 -14   0  188.28   21.70
  10  14   0  170.78   23.60
  10  14   0  192.28   23.10
  10  14   0  159.38   21.10
  10  14   0  172.08   22.70
  10  14   0  159.38   22.70
  10  14   0  215.28   23.00
  10  14   0  154.88   22.30
 -11 -14   0  193.88   20.20
 -11 -14   0  127.09   16.70
 -11 -14   0  173.48   39.00
 -11 -14   0  133.79   39.80
 -11 -14   0  136.09   18.40
 -11 -14   0  142.99   20.40
  11  14   0  150.18   21.80
  11  14   0  146.39   20.70
  11  14   0  212.68   25.20
  11  14   0  203.98   24.70
  11  14   0  207.38   24.50
  11  14   0  188.58   23.10
  11  14   0  187.88   21.50
  11  14   0  172.68   24.30
 -12 -14   0  105.59   33.80
 -12 -14   0  105.59   14.30
 -12 -14   0  110.29   33.40
 -12 -14   0   92.79   14.30
 -12 -14   0   72.69   12.40
 -12 -14   0   98.39   13.80
  12  14   0  117.79   19.20
  12  14   0  109.59   17.20
  12  14   0  123.69   19.80
  12  14   0  117.99   22.80
  12  14   0  123.49   20.70
  12  14   0  114.29   16.40
  12  14   0  115.49   17.90
  12  14   0   71.89   14.70
 -13 -14   0    8.20    6.00
 -13 -14   0   -2.00    6.00
 -13 -14   0   -6.50    6.00
 -13 -14   0    3.80   22.50
 -13 -14   0   23.60   26.00
 -13 -14   0    0.30    5.50
  13  14   0   11.40    9.60
  13  14   0   13.30   12.50
  13  14   0   22.60   12.10
  13  14   0  -11.40    9.80
  13  14   0   13.20   15.50
 -14 -14   0  225.58   44.60
 -14 -14   0  347.57   53.59
  14  14   0  266.87   22.20
  14  14   0  308.27   28.60
  14  14   0  239.28   34.20
  14  14   0  339.07   27.10
  14  14   0  245.48   23.30
  14  14   0  255.47   25.80
 -15 -14   0   -3.90   25.40
 -15 -14   0    5.20   25.40
  15  14   0  -18.00   10.40
  15  14   0   -6.70    8.70
  15  14   0    4.60    7.90
  15  14   0   -8.70    7.00
  15  14   0   -6.50   10.30
 -16 -14   0   67.59   33.70
 -16 -14   0    4.80   28.10
  16  14   0    2.00   23.50
  16  14   0   30.90    6.60
  16  14   0   38.00   13.20
  16  14   0   50.59   13.80
  16  14   0   15.40   16.70
  16  14   0   37.30    6.00
 -17 -14   0   68.59   31.60
 -17 -14   0   79.49   36.80
  17  14   0   24.70   12.70
  17  14   0   31.60   18.10
  17  14   0   16.90   12.50
 -18 -14   0   63.99   31.80
 -18 -14   0   26.20   30.20
  18  14   0   18.60   16.70
  18  14   0   38.60    7.30
  18  14   0   44.90   13.30
 -19 -14   0   48.30   32.30
 -19 -14   0   43.20   30.50
  19  14   0  -20.40   10.20
  19  14   0  -12.20   14.00
  19  14   0  -14.30   11.70
  19  14   0   -0.60   11.10
   7 -15   0  -36.10   22.40
   7 -15   0  -13.00   28.90
   7 -15   0   11.10   25.00
   7 -15   0   -3.50   18.70
   7 -15   0   13.20   27.20
  -7  15   0  -52.39   25.80
  -7  15   0  -53.29   23.30
   6 -15   0  143.59   28.80
   6 -15   0   74.59   29.00
   6 -15   0  111.29   34.80
   6 -15   0   96.99   32.10
   6 -15   0  192.88   36.50
  -6  15   0  101.99   32.30
  -6  15   0  194.58   43.20
   5 -15   0  -54.89   19.40
   5 -15   0  -21.30   14.10
   5 -15   0  -17.30   24.10
   5 -15   0   26.60   22.80
   5 -15   0  -16.10   20.30
  -5  15   0    3.00   20.30
  -5  15   0    9.60   29.10
   4 -15   0   77.59   15.00
   4 -15   0  118.19   29.70
   4 -15   0   83.09   26.90
   4 -15   0   88.59   26.90
   4 -15   0   45.20   26.70
   4 -15   0  125.49   31.50
  -4  15   0  107.29   27.70
  -4  15   0   89.19   28.90
  -4  15   0   79.19   26.70
   3 -15   0   53.09   18.10
   3 -15   0   72.39   29.00
   3 -15   0   77.99   17.40
   3 -15   0  117.79   27.40
   3 -15   0   94.09   26.90
   3 -15   0   99.79   28.30
  -3  15   0   85.99   27.60
  -3  15   0   65.29   23.60
  -3  15   0   47.50   20.80
   2 -15   0   58.69   17.80
   2 -15   0   54.99   25.50
   2 -15   0   89.09   27.30
   2 -15   0   85.79   24.60
   2 -15   0   41.70   16.70
   2 -15   0   31.90   26.10
  -2  15   0   29.70   23.80
  -2  15   0   33.80   23.70
  -2  15   0   26.20   20.30
  -2  15   0   60.59   25.60
  -2  15   0   75.49   25.00
   1 -15   0  246.38   45.90
   1 -15   0  223.98   30.40
   1 -15   0  174.68   30.60
   1 -15   0  224.28   28.40
   1 -15   0  153.68   22.10
   1 -15   0  158.78   33.00
   1 -15   0  186.58   31.60
  -1  15   0  188.48   32.00
  -1  15   0  175.98   40.50
  -1  15   0  174.08   33.30
  -1  15   0  103.09   27.30
  -1  15   0  206.58   31.10
   0 -15   0    3.50   11.40
   0 -15   0    3.50   16.00
   0 -15   0    8.80   17.80
   0 -15   0   22.30   17.20
   0 -15   0   -6.40   16.10
   0 -15   0    2.80   19.20
   0 -15   0   -4.90   19.40
   0  15   0   30.60   20.00
   0  15   0   21.10   18.50
   0  15   0    8.40   18.40
   0  15   0   52.39   21.70
   0  15   0   17.80   22.10
   0  15   0   35.40   20.00
   0  15   0  -11.50   16.00
  -1 -15   0  409.36   43.60
  -1 -15   0  478.55   65.19
  -1 -15   0  393.16   41.00
  -1 -15   0  421.36   30.30
  -1 -15   0  410.26   36.70
  -1 -15   0  399.26   37.20
  -1 -15   0  438.76   42.90
  -1 -15   0  394.06   38.70
   1  15   0  441.16   42.30
   1  15   0  436.26   67.39
   1  15   0  349.96   49.90
   1  15   0  440.86   43.40
   1  15   0  436.96   44.30
   1  15   0  405.96   38.80
   1  15   0  357.46   38.00
  -2 -15   0   -6.80   16.80
  -2 -15   0    3.50    9.30
  -2 -15   0   21.30   16.60
  -2 -15   0  -15.60   13.50
  -2 -15   0    3.20   17.80
  -2 -15   0    2.70   13.10
  -2 -15   0   21.30   20.20
  -2 -15   0   12.10   15.80
   2  15   0    5.50    3.80
   2  15   0   17.50   15.70
   2  15   0   13.20   16.10
   2  15   0   11.50   17.30
   2  15   0    1.00   16.40
   2  15   0  -22.70   15.20
   2  15   0   25.80   21.70
   2  15   0   10.50   30.00
  -3 -15   0  166.48   29.80
  -3 -15   0  187.48   26.60
  -3 -15   0  187.18   28.80
  -3 -15   0  176.38   33.50
  -3 -15   0  127.39   27.40
  -3 -15   0  224.58   26.30
  -3 -15   0  155.98   28.50
  -3 -15   0  197.38   16.70
   3  15   0  172.18   10.30
   3  15   0  251.67   30.10
   3  15   0  212.88   28.40
   3  15   0  148.89   31.90
   3  15   0  135.29   26.20
   3  15   0  225.48   31.20
   3  15   0  213.48   32.70
  -4 -15   0  118.89   24.10
  -4 -15   0  131.99   27.70
  -4 -15   0  118.19   25.10
  -4 -15   0  189.38   34.90
  -4 -15   0  165.98   31.50
  -4 -15   0  107.89   21.10
  -4 -15   0  134.19   24.60
   4  15   0  180.48   26.20
   4  15   0  190.58   26.40
   4  15   0  136.29   24.80
   4  15   0  188.28   28.90
   4  15   0  151.48   25.10
   4  15   0  158.58   11.60
  -5 -15   0  319.77   34.10
  -5 -15   0  388.16   44.40
  -5 -15   0  358.36   32.40
  -5 -15   0  364.56   36.00
  -5 -15   0  350.36   36.10
  -5 -15   0  327.47   30.20
  -5 -15   0  391.86   36.70
   5  15   0  295.37   18.40
   5  15   0  304.67   37.50
   5  15   0  351.26   32.60
   5  15   0  385.06   34.20
   5  15   0  443.36   36.70
   5  15   0  350.76   36.80
   5  15   0  346.37   32.30
  -6 -15   0  138.49   21.50
  -6 -15   0   86.89   30.00
  -6 -15   0  102.49   22.30
  -6 -15   0  110.39   22.20
  -6 -15   0   89.89   19.20
  -6 -15   0  112.59   20.60
   6  15   0   84.49   21.90
   6  15   0  123.59   23.90
   6  15   0   82.99   21.80
   6  15   0  122.49   22.70
   6  15   0   85.99   12.70
   6  15   0   94.39   21.40
   6  15   0  153.18   23.00
   6  15   0  132.99   21.90
  -7 -15   0   31.80   16.00
  -7 -15   0   28.70   12.80
  -7 -15   0   18.20   28.90
  -7 -15   0   16.40   17.40
  -7 -15   0   18.90   13.20
   7  15   0   14.80   14.80
   7  15   0   48.00   17.80
   7  15   0   24.00   17.70
   7  15   0   18.00   13.00
   7  15   0   14.70   15.10
   7  15   0   24.70   14.10
   7  15   0   32.40    9.80
   7  15   0   43.00   17.70
  -8 -15   0  126.79   24.80
  -8 -15   0  106.09   21.50
  -8 -15   0  108.79   31.70
  -8 -15   0   87.89   14.00
  -8 -15   0  145.39   20.60
  -8 -15   0   92.79   32.50
  -8 -15   0  109.79   21.20
  -8 -15   0   81.59   16.20
   8  15   0  106.99   19.30
   8  15   0  106.49   22.00
   8  15   0  102.69   15.70
   8  15   0  121.79   21.50
   8  15   0  163.98   23.80
   8  15   0  126.49   22.60
   8  15   0   88.09   20.50
  -9 -15   0   -6.80   11.00
  -9 -15   0   16.00   12.60
  -9 -15   0   -2.70   23.30
  -9 -15   0  -23.10    9.40
  -9 -15   0   -5.20   21.50
   9  15   0   14.30    9.90
   9  15   0    4.10   20.60
   9  15   0  -14.10   12.20
   9  15   0    8.80   11.50
   9  15   0    4.10   14.40
   9  15   0   -1.50   11.50
   9  15   0   -3.20   12.50
   9  15   0   -0.20   13.60
 -10 -15   0   20.60   21.20
 -10 -15   0   37.40   14.30
 -10 -15   0   57.29   26.90
 -10 -15   0   46.40   16.00
 -10 -15   0   19.10   13.20
 -10 -15   0    7.70   12.20
  10  15   0   40.50   14.40
  10  15   0   25.90   13.00
  10  15   0   33.20   12.80
  10  15   0   42.20   13.90
  10  15   0   72.69   17.70
  10  15   0   60.89   19.40
  10  15   0   55.79   17.70
  10  15   0   37.80   16.50
 -11 -15   0   -0.30   23.70
 -11 -15   0  -14.00   20.40
 -11 -15   0  -18.60   11.30
 -11 -15   0    4.40   10.80
 -11 -15   0  -22.10   10.10
 -11 -15   0   -5.00   10.00
  11  15   0    2.40   13.20
  11  15   0  -17.20   10.50
  11  15   0    8.90   12.40
  11  15   0   -7.80    9.70
  11  15   0    7.70   10.50
  11  15   0    5.00   12.00
  11  15   0   -3.70   11.60
  11  15   0   10.90   11.40
 -12 -15   0  237.78   22.50
 -12 -15   0  294.87   24.90
 -12 -15   0  267.57   25.00
 -12 -15   0  294.37   48.80
 -12 -15   0  323.97   52.09
  12  15   0  267.17   26.10
  12  15   0  285.27   28.10
  12  15   0  348.07   28.20
  12  15   0  275.07   27.00
  12  15   0  300.57   28.90
  12  15   0  333.57   30.50
  12  15   0  329.47   27.40
  12  15   0  239.58   29.40
 -13 -15   0   -3.70    7.90
 -13 -15   0   44.20   30.80
 -13 -15   0    1.50   24.60
 -13 -15   0   14.00    8.50
  13  15   0   -3.30   14.30
  13  15   0   18.80   13.10
  13  15   0    1.60   10.20
  13  15   0   30.30   13.90
  13  15   0  -11.20   11.40
  13  15   0   -8.60    9.30
  13  15   0    5.80   11.30
 -14 -15   0    4.90   26.90
 -14 -15   0   14.20   27.70
  14  15   0   14.30   12.60
  14  15   0   33.00   15.10
  14  15   0    8.80   10.40
  14  15   0  -15.70   11.40
  14  15   0   26.20   18.30
  14  15   0   40.20   14.40
 -15 -15   0  208.58   44.80
 -15 -15   0  192.28   43.30
  15  15   0  111.29   16.00
  15  15   0  113.39   17.80
  15  15   0  156.18   22.20
  15  15   0  132.89   21.00
  15  15   0  107.49   15.40
  15  15   0  114.29   27.70
  15  15   0  129.89   19.20
 -16 -15   0  121.09   39.40
 -16 -15   0   58.99   31.30
  16  15   0   49.40   15.00
  16  15   0   25.70   13.40
  16  15   0   56.29   11.70
  16  15   0   22.50    6.90
  16  15   0   28.90   14.80
  16  15   0   16.20   11.00
  16  15   0   39.80    9.00
 -17 -15   0   41.50   30.20
 -17 -15   0   22.60   29.90
  17  15   0   18.60   12.70
  17  15   0    9.10   15.80
  17  15   0    9.30   14.10
  17  15   0    5.30   13.70
 -18 -15   0   93.29   34.70
 -18 -15   0   11.30   25.10
  18  15   0  -26.40   12.90
  18  15   0   -2.10   13.60
  18  15   0  -23.90   11.20
  18  15   0  -11.30   12.40
 -19 -15   0   82.09   32.50
 -19 -15   0  103.49   41.60
  19  15   0   23.50   14.70
  19  15   0   52.99   17.10
  19  15   0   48.50   15.40
   5 -16   0   18.30   19.70
   5 -16   0   47.20   27.20
   5 -16   0  -16.40   38.90
  -5  16   0  -22.80   23.50
  -5  16   0   19.50   24.20
   4 -16   0   61.79   25.30
   4 -16   0   44.50   21.60
   4 -16   0    7.10   24.20
   4 -16   0   90.19   35.00
  -4  16   0   22.00   28.50
   3 -16   0   45.70   20.00
   3 -16   0  113.79   31.90
   3 -16   0   69.49   27.70
   3 -16   0   59.79   33.30
   3 -16   0   39.30   15.70
  -3  16   0   63.39   27.60
  -3  16   0   89.69   27.20
  -3  16   0   92.49   30.30
   2 -16   0   16.40   19.90
   2 -16   0   -6.00   22.50
   2 -16   0  -19.40   12.80
   2 -16   0  -36.90   21.50
   2 -16   0    8.20   20.60
   2 -16   0    5.70   15.00
  -2  16   0  -20.40   14.20
  -2  16   0  -40.90   16.90
  -2  16   0  -49.60   22.50
   1 -16   0  243.08   30.10
   1 -16   0  195.48   35.90
   1 -16   0  261.37   30.90
   1 -16   0  168.68   34.40
   1 -16   0  249.58   34.60
   1 -16   0  206.98   34.80
  -1  16   0  285.37   44.70
  -1  16   0  222.68   36.30
  -1  16   0  254.27   37.50
  -1  16   0  178.68   34.70
   0 -16   0   -8.00   17.90
   0 -16   0   21.70   17.20
   0 -16   0  -12.80   19.90
   0 -16   0   -7.10   13.00
   0 -16   0  -17.10   19.70
   0 -16   0  -36.50   17.70
   0 -16   0   -5.40   19.00
   0  16   0  -23.20   15.30
   0  16   0    0.90   19.20
   0  16   0  -10.20   15.70
   0  16   0  -17.10   19.60
   0  16   0  -25.00   18.00
  -1 -16   0  159.08   21.30
  -1 -16   0  131.69   27.50
  -1 -16   0  166.38   27.90
  -1 -16   0  163.08   30.60
  -1 -16   0  131.69   26.80
  -1 -16   0  164.08   32.70
  -1 -16   0  120.49   27.00
   1  16   0  147.49   31.00
   1  16   0  172.88   32.20
   1  16   0  170.48   30.30
   1  16   0  170.48   35.00
   1  16   0  108.89   27.40
  -2 -16   0   90.59   27.10
  -2 -16   0  169.48   32.00
  -2 -16   0   80.79   22.80
  -2 -16   0   68.29   23.90
  -2 -16   0  106.39   23.90
  -2 -16   0   92.69   21.90
  -2 -16   0  133.79   24.90
   2  16   0   87.39   26.40
   2  16   0  116.19   46.30
   2  16   0   85.29   25.00
   2  16   0   53.59   20.80
   2  16   0   89.39   26.80
   2  16   0   80.79   25.70
  -3 -16   0  213.18   29.40
  -3 -16   0  215.68   31.40
  -3 -16   0  209.98   17.30
  -3 -16   0  155.78   29.70
  -3 -16   0  145.09   31.90
  -3 -16   0  180.48   28.70
  -3 -16   0  203.18   27.50
  -3 -16   0  179.58   33.00
   3  16   0  161.88   31.30
   3  16   0  204.78   33.40
   3  16   0  154.18   26.90
   3  16   0  238.48   34.20
   3  16   0  156.48   30.60
   3  16   0  174.28   30.50
   3  16   0  213.08   30.70
  -4 -16   0  130.09   24.50
  -4 -16   0   94.39   25.20
  -4 -16   0  144.89   24.40
  -4 -16   0  158.78   24.70
  -4 -16   0  137.19   29.60
  -4 -16   0  169.88   25.10
  -4 -16   0  158.58   33.40
   4  16   0   87.79   21.90
   4  16   0  108.59   24.80
   4  16   0  120.39   24.50
   4  16   0  124.39   27.50
   4  16   0  116.69   26.70
   4  16   0  184.28   29.40
   4  16   0  120.29   25.00
  -5 -16   0    3.20   16.10
  -5 -16   0    7.10   14.50
  -5 -16   0   20.90   13.00
  -5 -16   0    5.10   15.80
  -5 -16   0   45.70   20.50
  -5 -16   0   15.40   13.00
  -5 -16   0    2.50   34.10
   5  16   0  -28.20   12.60
   5  16   0   -3.90   13.50
   5  16   0  -18.00   13.30
   5  16   0   -7.50   14.30
   5  16   0   38.10   18.60
   5  16   0    1.90   16.90
   5  16   0    1.00    4.80
  -6 -16   0  535.85   52.59
  -6 -16   0  524.05   45.30
  -6 -16   0  440.36   40.90
  -6 -16   0  549.45   40.50
  -6 -16   0  417.56   34.20
  -6 -16   0  398.86   33.10
  -6 -16   0  466.55   36.30
   6  16   0  371.46   38.30
   6  16   0  436.46   22.70
   6  16   0  437.06   36.00
   6  16   0  417.36   39.60
   6  16   0  445.26   37.10
   6  16   0  531.85   41.30
   6  16   0  493.25   40.10
   6  16   0  477.55   42.20
  -7 -16   0   48.20   16.20
  -7 -16   0   24.70   24.70
  -7 -16   0   22.20   15.10
  -7 -16   0   16.30   16.80
  -7 -16   0   26.00   16.40
  -7 -16   0   20.80   14.00
   7  16   0   21.40   30.10
   7  16   0   26.30   15.50
   7  16   0   42.40   16.00
   7  16   0   23.80    9.10
   7  16   0    5.30   13.60
   7  16   0    3.80   13.90
   7  16   0  -19.10   15.00
  -8 -16   0   23.20   16.10
  -8 -16   0   25.00   26.50
  -8 -16   0   38.80   25.00
  -8 -16   0   62.49   16.80
  -8 -16   0   20.50   20.00
  -8 -16   0   29.50   12.20
  -8 -16   0   80.09   22.90
   8  16   0   53.19   17.30
   8  16   0    7.90   15.20
   8  16   0   27.20   17.60
   8  16   0   55.69   19.00
   8  16   0   49.50   18.90
   8  16   0   55.79   17.20
   8  16   0   60.79   20.10
   8  16   0   31.30   10.40
  -9 -16   0   74.29   29.80
  -9 -16   0   34.00   15.10
  -9 -16   0   30.90   25.80
  -9 -16   0   18.10   14.60
  -9 -16   0   39.50   18.40
  -9 -16   0   20.80   16.20
   9  16   0   12.90   13.70
   9  16   0   32.50   12.40
   9  16   0   31.50   17.60
   9  16   0    1.00   15.80
   9  16   0   54.69   19.10
   9  16   0   34.30   17.30
   9  16   0   34.30   15.30
   9  16   0   23.10   18.20
 -10 -16   0  175.98   41.90
 -10 -16   0  125.49   21.70
 -10 -16   0  174.18   37.90
 -10 -16   0  131.79   23.30
 -10 -16   0  127.89   29.50
 -10 -16   0  111.99   21.20
  10  16   0  115.29   20.30
  10  16   0  192.78   27.00
  10  16   0  119.49   23.00
  10  16   0  165.58   26.40
  10  16   0  154.38   23.40
  10  16   0  140.59   22.70
  10  16   0  132.59   25.40
  10  16   0  136.69   21.30
 -11 -16   0   15.30   25.20
 -11 -16   0  -30.60   10.30
 -11 -16   0  -30.70   11.00
 -11 -16   0   -3.60   11.10
 -11 -16   0  -24.00   11.90
  11  16   0  -13.40   12.50
  11  16   0    0.90   12.50
  11  16   0  -11.10   12.30
  11  16   0  -11.70   11.90
  11  16   0  -30.10   12.90
  11  16   0   40.40   16.40
  11  16   0   -2.20   13.60
  11  16   0    4.00   13.50
 -12 -16   0   -3.10   21.30
 -12 -16   0   65.79   33.30
 -12 -16   0   -9.10   11.80
 -12 -16   0   -5.60   12.50
 -12 -16   0    1.00   12.70
  12  16   0    3.00   12.70
  12  16   0   10.60   15.10
  12  16   0  -16.10   13.20
  12  16   0   23.00   13.80
  12  16   0   15.70   15.30
  12  16   0   12.10   14.20
  12  16   0   -2.60   12.90
  12  16   0   27.50   14.10
 -13 -16   0   86.79   35.10
 -13 -16   0   88.99   17.30
 -13 -16   0   77.29   36.90
 -13 -16   0  101.29   17.20
  13  16   0   92.79   19.80
  13  16   0   97.09   20.00
  13  16   0   78.09   18.40
  13  16   0   96.99   20.70
  13  16   0   67.19   18.90
  13  16   0  103.79   26.40
 -14 -16   0   23.60    8.20
 -14 -16   0   24.70    7.30
 -14 -16   0   35.70   29.50
 -14 -16   0   14.20    8.60
 -14 -16   0   53.79   31.70
 -14 -16   0   33.80    9.40
  14  16   0   31.20   16.00
  14  16   0   28.40   13.70
  14  16   0   50.89   15.60
  14  16   0  -11.20   19.30
  14  16   0   31.30   16.80
  14  16   0   56.19   18.10
 -15 -16   0   51.19   32.40
 -15 -16   0   28.60   34.70
  15  16   0   11.90   13.90
  15  16   0   31.00   16.10
  15  16   0   41.50   15.90
  15  16   0   28.20   15.60
  15  16   0   24.50   21.90
  15  16   0    7.70   11.30
  15  16   0   22.00   11.30
 -16 -16   0   28.10   29.90
 -16 -16   0  -21.10   24.80
  16  16   0   -6.50    6.90
  16  16   0   11.60   13.50
  16  16   0   -1.90   13.50
  16  16   0   -3.90   15.40
  16  16   0   13.80   11.50
  16  16   0   -5.80    8.10
 -17 -16   0  101.19   39.30
 -17 -16   0  103.89   39.00
  17  16   0   10.10   17.80
  17  16   0   65.29   17.20
  17  16   0   60.29    8.10
  17  16   0   59.99   18.10
 -18 -16   0   24.00   32.70
 -18 -16   0  -11.40   26.40
  18  16   0  -24.80   13.70
  18  16   0   -0.90   15.10
  18  16   0  -41.40   13.70
   3 -17   0   64.99   30.90
   3 -17   0   90.79   22.60
   3 -17   0  138.39   33.10
   3 -17   0   37.70   27.40
   3 -17   0   53.49   16.30
  -3  17   0   55.29   27.10
   2 -17   0  -16.80   15.10
   2 -17   0  -17.60   21.20
   2 -17   0   24.60   24.30
   2 -17   0  -25.80   14.10
  -2  17   0  -41.30   19.00
   1 -17   0   32.80   28.10
   1 -17   0   31.70   19.70
   1 -17   0   34.90   17.30
   1 -17   0   48.70   25.60
   1 -17   0   64.69   26.60
  -1  17   0   23.90   21.20
  -1  17   0   30.80   20.70
  -1  17   0   27.00   26.00
   0 -17   0   93.29   29.50
   0 -17   0   84.49   22.60
   0 -17   0   78.89   18.60
   0 -17   0  121.29   30.50
   0 -17   0   99.89   28.30
   0  17   0   22.60   22.40
   0  17   0   46.30   28.50
   0  17   0   32.10   25.50
  -1 -17   0   33.60   21.40
  -1 -17   0   35.50   22.90
  -1 -17   0   50.19   16.30
  -1 -17   0   64.49   28.90
  -1 -17   0   59.29   21.80
  -1 -17   0   50.39   22.80
   1  17   0   18.60   22.60
   1  17   0   64.19   25.60
   1  17   0   42.50   23.90
   1  17   0   52.39   25.60
   1  17   0   44.50   21.10
  -2 -17   0   67.79   24.50
  -2 -17   0   83.29   27.10
  -2 -17   0  105.39   29.60
  -2 -17   0   74.09   30.40
  -2 -17   0  100.59   26.00
   2  17   0   32.40   23.40
   2  17   0   81.79   26.40
   2  17   0  127.59   28.90
   2  17   0   42.40   22.50
  -3 -17   0   18.60   22.60
  -3 -17   0   12.50   18.00
  -3 -17   0   31.10   21.80
  -3 -17   0    2.90   19.00
  -3 -17   0    2.80    7.00
  -3 -17   0   51.09   42.70
   3  17   0    1.30   18.00
   3  17   0   28.70   20.10
   3  17   0    6.50   18.80
   3  17   0   -0.60   19.70
   3  17   0   27.60   19.20
  -4 -17   0  217.08   33.00
  -4 -17   0  217.68   35.80
  -4 -17   0  207.68   29.00
  -4 -17   0  277.27   41.30
  -4 -17   0  230.88   38.90
   4  17   0  183.28   31.70
   4  17   0  208.88   35.40
   4  17   0  176.68   33.20
   4  17   0  201.38   31.30
   4  17   0  237.98   31.30
  -5 -17   0   41.80   19.00
  -5 -17   0   16.90   24.10
  -5 -17   0   -1.30   16.30
  -5 -17   0   33.50   20.80
  -5 -17   0   -9.30   16.30
   5  17   0   21.60   17.90
   5  17   0   42.30   18.40
   5  17   0    6.50   18.90
   5  17   0   37.50   20.70
   5  17   0   -1.30   16.80
   5  17   0   -1.30   17.00
  -6 -17   0  142.79   25.80
  -6 -17   0  183.98   38.70
  -6 -17   0  126.29   30.80
  -6 -17   0  135.09   28.90
  -6 -17   0  174.88   25.70
   6  17   0  158.98   28.30
   6  17   0  127.99   29.90
   6  17   0  151.68   27.20
   6  17   0   94.59   30.30
   6  17   0  166.48   27.60
   6  17   0   99.59   25.10
   6  17   0  123.59   11.90
   6  17   0  140.89   26.60
  -7 -17   0   85.29   22.20
  -7 -17   0  114.99   24.90
  -7 -17   0  141.49   22.60
  -7 -17   0  117.19   35.20
   7  17   0  107.39   23.60
   7  17   0  117.49   24.90
   7  17   0  121.19   27.10
   7  17   0  151.98   27.30
   7  17   0  106.09   25.10
   7  17   0  132.59   25.30
   7  17   0   95.09   25.60
   7  17   0  101.09   12.40
  -8 -17   0  130.09   26.10
  -8 -17   0  131.49   36.10
  -8 -17   0  105.19   19.30
  -8 -17   0   93.69   33.50
  -8 -17   0   92.49   16.80
  -8 -17   0  160.88   28.80
   8  17   0  146.79   33.00
   8  17   0  135.09   25.70
   8  17   0  179.08   31.40
   8  17   0   93.89   23.10
   8  17   0  125.69   27.00
   8  17   0   99.79   14.40
   8  17   0  134.09   25.30
   8  17   0  161.68   29.20
  -9 -17   0   79.39   31.40
  -9 -17   0   44.90   26.00
  -9 -17   0   18.60    8.20
  -9 -17   0   63.39   19.50
  -9 -17   0   42.60   28.30
  -9 -17   0   78.59   18.20
   9  17   0   62.69   23.70
   9  17   0   28.40   16.80
   9  17   0   35.90   18.40
   9  17   0   23.20   11.60
   9  17   0   35.90   17.70
   9  17   0   23.40   16.20
   9  17   0   46.20   18.20
 -10 -17   0   46.10   16.40
 -10 -17   0   26.80   16.80
 -10 -17   0   43.70   18.00
 -10 -17   0   60.09   35.20
 -10 -17   0   32.50   25.20
  10  17   0   72.69   20.80
  10  17   0   58.39   19.00
  10  17   0   58.09   19.40
  10  17   0   38.40   20.50
  10  17   0   43.20   18.10
  10  17   0   50.19   18.20
 -11 -17   0  150.38   38.80
 -11 -17   0  171.78   26.20
 -11 -17   0  261.47   52.19
 -11 -17   0  159.18   23.00
  11  17   0  156.08   26.00
  11  17   0  197.68   27.50
  11  17   0  165.08   24.60
  11  17   0  188.88   34.30
 -12 -17   0    7.80   12.70
 -12 -17   0  -12.00   12.90
 -12 -17   0  -13.30   12.70
 -12 -17   0    8.10   30.60
 -12 -17   0   25.30   25.60
  12  17   0   -6.20   13.90
  12  17   0    9.00   15.80
  12  17   0  -13.70   17.00
  12  17   0    6.40   13.90
  12  17   0   20.50   16.10
  12  17   0   25.90   14.40
  12  17   0   11.30   16.50
 -13 -17   0   38.80   34.30
 -13 -17   0   20.10   11.70
 -13 -17   0   53.19   32.60
 -13 -17   0   57.19   23.80
 -13 -17   0  -10.20   21.00
  13  17   0   12.70   17.30
  13  17   0   18.20   17.00
  13  17   0   -6.50   16.20
  13  17   0   42.80   18.40
  13  17   0   30.30   16.00
  13  17   0    7.00   13.60
 -14 -17   0  -25.20   26.20
 -14 -17   0   13.90   32.70
  14  17   0    5.00   14.90
  14  17   0  -23.30   14.20
  14  17   0    6.10   16.60
  14  17   0   -0.70   14.50
  14  17   0  -13.20   11.70
 -15 -17   0   77.49   34.00
 -15 -17   0   46.40   35.80
  15  17   0   36.90   17.90
  15  17   0   68.39   19.20
  15  17   0   75.69   20.30
  15  17   0   14.80   22.10
  15  17   0   25.70   14.20
  15  17   0   20.40   17.20
  15  17   0   24.10   13.10
 -16 -17   0   -5.30   26.00
 -16 -17   0   -9.50   26.00
  16  17   0    7.60    9.00
  16  17   0  -16.00    9.90
  16  17   0    2.20   16.50
  16  17   0  -34.40   14.80
  16  17   0   33.40   17.30
  16  17   0  -18.90    8.30
 -17 -17   0    7.30   27.10
 -17 -17   0   23.00   31.50
  17  17   0   31.70   17.60
  17  17   0  -33.10   16.40
  17  17   0    3.30   17.10
  17  17   0   -7.60    8.20
   1 -18   0   33.10   26.50
   1 -18   0    0.60   18.10
   1 -18   0    9.00   16.80
  -1  18   0   62.99   29.50
  -1  18   0   13.90   23.50
   0 -18   0  132.89   31.50
   0 -18   0   81.79   24.90
   0 -18   0   68.59   19.30
   0 -18   0   63.49   28.70
   0 -18   0   26.20   26.80
   0  18   0   61.99   27.60
   0  18   0   21.50   30.60
  -1 -18   0  -26.40   16.70
  -1 -18   0   55.29   27.10
  -1 -18   0  -20.90   18.90
  -1 -18   0   -6.00   13.30
   1  18   0   -7.80   20.70
  -2 -18   0  129.39   31.20
  -2 -18   0  143.59   31.00
  -2 -18   0   97.89   30.00
  -2 -18   0  112.49   28.60
   2  18   0  121.39   31.60
   2  18   0   93.49   33.50
   2  18   0   54.29   25.10
   2  18   0   68.19   29.50
  -3 -18   0    3.00   23.80
  -3 -18   0  -30.70   18.00
  -3 -18   0    4.70   21.00
  -3 -18   0  -17.30   16.80
  -3 -18   0   -7.20   21.80
   3  18   0  -34.50   20.40
   3  18   0    3.90   19.70
   3  18   0  -43.10   20.10
   3  18   0   -6.20   21.30
   3  18   0   -5.30   22.80
  -4 -18   0  144.59   28.60
  -4 -18   0  211.48   38.20
  -4 -18   0  112.49   30.40
  -4 -18   0  118.99   31.10
  -4 -18   0  112.89   26.70
   4  18   0  129.89   30.20
   4  18   0  130.79   29.10
   4  18   0  102.19   30.20
   4  18   0   92.09   25.80
   4  18   0  167.58   35.60
  -5 -18   0   83.99   23.70
  -5 -18   0   78.59   26.90
  -5 -18   0   57.19   29.30
  -5 -18   0   78.19   23.90
   5  18   0   52.09   23.00
   5  18   0   63.99   24.00
   5  18   0   63.99   23.90
   5  18   0   74.89   25.20
   5  18   0   67.09   24.90
  -6 -18   0   61.79   23.60
  -6 -18   0  133.59   29.50
  -6 -18   0  115.99   31.50
  -6 -18   0  161.88   38.10
  -6 -18   0  113.39   22.30
   6  18   0  135.39   30.00
   6  18   0  103.39   26.30
   6  18   0  114.49   26.00
   6  18   0   73.69   26.30
   6  18   0  144.49   27.10
  -7 -18   0   51.99   23.00
  -7 -18   0   64.19   22.70
  -7 -18   0   79.79   21.60
  -7 -18   0  118.69   34.90
   7  18   0   65.39   24.00
   7  18   0   30.50   20.60
   7  18   0   74.89   24.30
   7  18   0   58.99   22.90
   7  18   0   56.99   22.90
  -8 -18   0  -14.70   25.40
  -8 -18   0   -9.60   17.70
  -8 -18   0  -16.10   13.60
  -8 -18   0  -15.90   24.10
  -8 -18   0  -11.50   15.90
   8  18   0   -6.20   15.80
   8  18   0  -26.10   17.50
   8  18   0   -6.00   18.50
   8  18   0    0.50   17.30
   8  18   0   -7.10    6.50
   8  18   0   19.10   17.20
   8  18   0   -5.30   19.80
  -9 -18   0   89.29   15.40
  -9 -18   0  184.28   43.60
  -9 -18   0  160.68   28.40
  -9 -18   0   72.09   16.50
  -9 -18   0  111.49   35.70
  -9 -18   0  141.79   28.80
   9  18   0  173.08   30.80
   9  18   0  134.69   23.80
   9  18   0  104.49   27.20
   9  18   0  125.19   46.20
   9  18   0  104.29   14.50
   9  18   0  133.69   29.20
   9  18   0  186.68   30.20
 -10 -18   0   27.00   18.10
 -10 -18   0   10.00   16.80
 -10 -18   0    8.10   22.30
 -10 -18   0   27.30   31.20
  10  18   0   23.50   18.00
  10  18   0   57.59   22.60
  10  18   0   10.50   11.70
  10  18   0   43.30   18.80
  10  18   0   -5.90   15.10
  10  18   0   -6.90   15.60
  10  18   0    6.90   14.60
 -11 -18   0   89.89   24.40
 -11 -18   0   85.19   33.80
 -11 -18   0   85.99   21.80
 -11 -18   0  149.59   42.80
  11  18   0   79.89   25.80
  11  18   0  118.49   25.40
  11  18   0   97.49   20.00
  11  18   0  106.09   26.60
  11  18   0  156.58   24.90
  11  18   0   75.19   20.80
  11  18   0  143.99   27.10
 -12 -18   0  -26.20   16.00
 -12 -18   0   -3.70   14.60
 -12 -18   0   15.50   27.90
 -12 -18   0  -34.60   26.40
  12  18   0   10.00   18.00
  12  18   0  -19.40   14.80
  12  18   0   -1.60   15.30
  12  18   0   -8.80   15.60
  12  18   0   -9.40   16.50
  12  18   0   14.50   19.90
  12  18   0   -0.80   14.10
 -13 -18   0   55.09   33.60
 -13 -18   0   -8.80   28.30
 -13 -18   0    6.70   18.90
 -13 -18   0    0.90   16.40
  13  18   0   38.10   19.90
  13  18   0    3.80   18.80
  13  18   0  -10.90   15.10
  13  18   0   20.20   17.70
  13  18   0   -8.30   16.80
  13  18   0   18.80   17.00
 -14 -18   0    0.50   28.20
 -14 -18   0   -3.90   12.90
 -14 -18   0  -19.40   13.70
 -14 -18   0    8.10   33.10
 -14 -18   0  -26.70   12.40
  14  18   0  -14.90   14.20
  14  18   0  -43.90   19.70
  14  18   0   24.30   24.60
  14  18   0  -27.00   14.80
  14  18   0  -21.90   18.10
  14  18   0  -45.30   16.80
 -15 -18   0    1.20    7.60
 -15 -18   0  -12.00   30.30
 -15 -18   0   -8.30    8.40
 -15 -18   0    9.20   29.40
  15  18   0  -12.80   18.10
  15  18   0  -58.99   28.90
  15  18   0  -32.20   16.50
  15  18   0    3.40   23.40
  15  18   0  -16.70   12.80
  15  18   0  -34.80   13.20
 -16 -18   0   29.80   30.70
 -16 -18   0  109.49   44.20
  16  18   0   -9.10   12.60
  16  18   0   55.59   13.30
  16  18   0   37.90   37.40
  16  18   0   36.20   20.30
  16  18   0   18.80   14.60
  -1 -19   0  -52.79   21.70
  -1 -19   0  -29.80   26.40
  -1 -19   0   16.50   15.60
  -1 -19   0   -1.50   27.30
   1  19   0  -26.90   35.10
   1  19   0   16.50   22.50
   1  19   0  -35.10   21.00
  -2 -19   0   -3.50   20.70
  -2 -19   0   25.30   12.70
  -2 -19   0  -34.30   23.20
  -2 -19   0   11.20   26.10
  -2 -19   0   26.10   27.30
   2  19   0   -6.40   22.00
   2  19   0   14.60   27.80
   2  19   0  -32.10   27.90
  -3 -19   0   27.10   25.70
  -3 -19   0   52.09   28.50
  -3 -19   0   50.09   30.60
  -3 -19   0    9.60   23.20
   3  19   0   38.60   29.70
   3  19   0   -2.60   25.80
   3  19   0   27.40   23.40
  -4 -19   0  114.69   28.40
  -4 -19   0   98.79   28.60
  -4 -19   0   83.79   29.70
  -4 -19   0  101.89   32.30
  -4 -19   0  161.58   35.80
   4  19   0  107.09   29.80
   4  19   0   66.59   38.30
   4  19   0  112.19   31.80
   4  19   0   63.79   29.30
  -5 -19   0   22.40   27.50
  -5 -19   0   80.79   26.20
  -5 -19   0   41.90   32.80
  -5 -19   0   93.29   33.60
  -5 -19   0   64.99   28.40
   5  19   0   91.29   27.80
   5  19   0   37.80   24.80
   5  19   0   77.79   29.70
   5  19   0   46.70   39.50
  -6 -19   0   -7.10   25.40
  -6 -19   0   14.10   24.10
  -6 -19   0  -13.00   23.80
  -6 -19   0  -13.90   25.20
  -6 -19   0  -16.40   19.70
   6  19   0   -7.40   16.10
   6  19   0   22.90   21.30
   6  19   0    1.50   21.00
   6  19   0   28.50   24.80
  -7 -19   0  143.59   33.20
  -7 -19   0  121.19   25.20
  -7 -19   0  195.88   44.20
  -7 -19   0  141.89   29.00
   7  19   0  123.69   29.40
   7  19   0  141.89   31.70
   7  19   0  109.79   27.90
   7  19   0   88.49   28.40
  -8 -19   0  -23.30   18.00
  -8 -19   0    7.50   24.50
  -8 -19   0  -20.80   14.60
  -8 -19   0   20.40   28.70
  -8 -19   0  -41.60   20.60
   8  19   0  -28.60   17.30
   8  19   0  -11.60   16.90
   8  19   0  -10.50   15.00
   8  19   0    0.60   18.30
  -9 -19   0    9.60    9.80
  -9 -19   0   34.20   19.30
  -9 -19   0   53.19   19.00
  -9 -19   0   43.90   32.60
  -9 -19   0   19.90   23.10
  -9 -19   0   42.90   23.30
   9  19   0   24.20   21.00
   9  19   0   73.79   27.10
   9  19   0   28.50   20.70
   9  19   0   83.59   24.20
   9  19   0   23.80    8.00
 -10 -19   0   71.19   36.90
 -10 -19   0    9.50   26.60
 -10 -19   0   12.30   19.00
 -10 -19   0  -21.30   16.80
  10  19   0   -5.60    9.50
  10  19   0   23.30   22.10
  10  19   0   34.00   20.30
  10  19   0   30.30   18.70
  10  19   0  -21.70   18.30
 -11 -19   0   52.59   29.40
 -11 -19   0  136.39   43.00
 -11 -19   0   32.50   20.90
 -11 -19   0   37.50   22.20
  11  19   0   61.99   23.20
  11  19   0   85.09   24.00
  11  19   0   55.99   20.00
  11  19   0   85.99   23.00
 -12 -19   0   -7.70   18.00
 -12 -19   0  -43.90   17.40
 -12 -19   0   17.10   32.20
 -12 -19   0   -2.50   25.20
  12  19   0   -4.30   14.60
  12  19   0    4.80   19.80
  12  19   0   31.00   22.30
  12  19   0  -37.10   16.40
 -13 -19   0  -20.90   25.30
 -13 -19   0   -7.90   29.70
 -13 -19   0   -8.70   22.70
 -13 -19   0   -8.40   30.10
  13  19   0   15.00   18.40
  13  19   0  -39.30   14.60
  13  19   0   46.50   29.40
  13  19   0  -27.10   17.00
  13  19   0  -41.50   18.60
 -14 -19   0   32.60   19.80
 -14 -19   0   82.79   42.40
 -14 -19   0  102.49   37.30
 -14 -19   0   28.00   20.20
  14  19   0    8.70   19.40
  14  19   0   26.20   23.90
  14  19   0   39.40   19.60
  14  19   0   12.90   17.60
  14  19   0   31.70   22.30
  -6 -20   0   -7.50   30.20
  -6 -20   0  -23.00   25.00
  -6 -20   0  -48.10   21.50
  -6 -20   0   -1.30   22.40
   6  20   0   15.80   27.50
   6  20   0  -60.09   22.10
   6  20   0  -13.30   20.50
  -7 -20   0   44.90   30.90
  -7 -20   0   20.50   22.90
  -7 -20   0   48.10   33.00
  -7 -20   0   15.40   23.50
   7  20   0   26.80   46.10
   7  20   0  -12.30   18.40
   7  20   0  -16.00   22.20
  -8 -20   0  -27.40   21.60
  -8 -20   0   51.49   24.90
  -8 -20   0   80.09   34.30
  -8 -20   0   45.00   30.20
  -8 -20   0   18.10   20.40
   8  20   0    3.50   19.70
   8  20   0    0.60   19.40
   8  20   0  -11.60   25.00
   8  20   0   24.50   28.70
  -9 -20   0   32.70   33.50
  -9 -20   0   19.10   11.60
  -9 -20   0   32.00   23.80
  -9 -20   0   44.70   31.30
  -9 -20   0    0.70   15.20
   9  20   0  -12.60   24.90
   9  20   0   20.50   20.60
   9  20   0   51.19   25.10
   9  20   0   20.50   24.30
 -10 -20   0   -5.10   20.50
 -10 -20   0    7.60   30.70
 -10 -20   0   -3.00   28.90
 -10 -20   0  -37.00   19.90
  10  20   0   -1.00   18.20
  10  20   0   19.00   21.60
  10  20   0  -24.50   21.00
  10  20   0   -8.00   27.00
  13  19  -1  -31.00   19.50
  13  19  -1   75.49   24.30
  13  19  -1   12.30   16.60
  13  19  -1   26.00   20.40
  13  19  -1   35.80   22.20
  13  19  -1   52.19   25.30
 -13 -19   1   78.79   34.20
 -13 -19   1   -5.30   35.60
 -13 -19   1   37.70   39.50
  12  19  -1   52.59   19.20
  12  19  -1   33.70   22.20
  12  19  -1   74.29   22.60
  12  19  -1   56.59   20.80
  12  19  -1   44.30   23.30
 -12 -19   1   69.79   35.30
 -12 -19   1    9.80   35.50
 -12 -19   1   13.60   19.30
 -12 -19   1   -0.40   21.10
  11  19  -1   38.20   20.20
  11  19  -1  -14.50   17.80
  11  19  -1  -19.60   20.00
  11  19  -1  -10.00   18.20
  11  19  -1  -10.20   17.30
  11  19  -1  -21.20   13.20
 -11 -19   1   -2.50   27.40
 -11 -19   1  -22.10   18.30
 -11 -19   1  -18.60   25.70
  10  19  -1   92.79   26.90
  10  19  -1   98.19   28.80
  10  19  -1   79.39   26.40
  10  19  -1  113.69   25.90
  10  19  -1  114.99   29.30
 -10 -19   1   77.09   31.60
 -10 -19   1  117.89   29.70
 -10 -19   1   26.10   25.70
 -10 -19   1  125.79   41.40
   9  19  -1  -12.20   20.30
   9  19  -1  -14.10   20.50
   9  19  -1   -6.60   20.50
   9  19  -1   26.10   20.90
   9  19  -1  -12.50   18.40
   9  19  -1   -6.00    9.60
  -9 -19   1  -22.20   10.20
  -9 -19   1  -27.80   19.00
  -9 -19   1   29.10   32.70
  -9 -19   1  -21.50   17.50
  -9 -19   1    1.30   20.70
  -9 -19   1   21.40   23.00
   8  19  -1   53.99   24.30
   8  19  -1   55.49   22.10
   8  19  -1   23.90   23.30
   8  19  -1   23.40    8.10
  -8 -19   1   38.40   22.80
  -8 -19   1   78.99   34.30
  -8 -19   1   46.40   18.10
  -8 -19   1  -10.30   19.40
  -8 -19   1   61.29   37.70
  -8 -19   1   28.10   21.40
   7  19  -1   76.19   27.00
   7  19  -1  155.78   31.20
  -7 -19   1  109.29   37.20
  -7 -19   1   96.99   34.90
  -7 -19   1   69.89   22.60
  -7 -19   1   73.39   26.30
   6  19  -1   36.50   22.80
   6  19  -1   35.50   25.30
   6  19  -1   41.00   26.60
   6  19  -1   44.70   27.90
  -6 -19   1   58.79   27.40
  -6 -19   1   37.10   21.70
  -6 -19   1   68.09   33.40
  -6 -19   1  -29.10   30.90
   5  19  -1   28.50   23.10
   5  19  -1    1.40   31.00
   5  19  -1   25.00   44.60
   5  19  -1   22.60   26.60
   5  19  -1   25.20   26.70
  -5 -19   1   81.19   32.90
  -5 -19   1   31.60   23.90
  -5 -19   1   27.00   45.50
  -5 -19   1   96.39   38.90
   4  19  -1  -23.30   25.70
   4  19  -1  -53.29   23.30
   4  19  -1  -20.90   25.70
   4  19  -1  -10.70   16.40
  -4 -19   1   32.00   27.90
  -4 -19   1   14.30   29.50
  -4 -19   1   23.80   20.00
  -4 -19   1  -57.49   24.20
   3  19  -1  151.68   35.60
   3  19  -1   47.10   25.00
   3  19  -1   82.19   35.30
   3  19  -1   66.29   33.60
  -3 -19   1  139.39   33.70
  -3 -19   1  116.09   33.80
  -3 -19   1   93.09   34.20
  -3 -19   1   81.69   25.90
   2  19  -1  -33.70   19.80
   2  19  -1  -34.50   20.60
  -2 -19   1  -23.30   26.20
  -2 -19   1   -1.40   24.00
  15  18  -1  -13.50   13.70
  15  18  -1   -4.80   18.30
  15  18  -1  -46.70   23.40
  15  18  -1  -39.70   15.30
  15  18  -1   19.50   19.50
 -15 -18   1   -3.60   28.60
 -15 -18   1   -0.90   28.30
 -15 -18   1   12.30   10.20
 -15 -18   1  -33.70   12.60
  14  18  -1  -36.00   21.90
  14  18  -1   28.10   19.10
  14  18  -1  -60.79   30.80
  14  18  -1  -27.30   33.00
  14  18  -1  -45.10   14.40
 -14 -18   1   -9.00   26.20
 -14 -18   1   10.10   14.40
 -14 -18   1   64.89   39.60
 -14 -18   1   -4.90   19.80
 -14 -18   1  -19.60   15.40
  13  18  -1  -32.30   18.90
  13  18  -1  -15.60   18.60
  13  18  -1  -27.60   12.60
  13  18  -1  -25.70   14.90
  13  18  -1  -12.60   15.00
  13  18  -1    9.40   17.30
 -13 -18   1  -54.49   22.90
 -13 -18   1  -25.90   24.70
  12  18  -1  135.79   26.20
  12  18  -1  101.09   23.70
  12  18  -1   53.29   21.70
  12  18  -1   61.99   22.60
  12  18  -1   96.49   23.70
  12  18  -1   78.79   22.90
  12  18  -1   88.19   20.60
 -12 -18   1   87.19   22.20
 -12 -18   1   39.00   21.10
 -12 -18   1   69.79   32.40
 -12 -18   1  110.99   43.80
  11  18  -1   20.00   18.60
  11  18  -1   32.10   18.90
  11  18  -1   31.50   20.40
  11  18  -1   28.40   18.30
  11  18  -1   11.30   15.30
  11  18  -1   29.00   20.20
 -11 -18   1   34.70   30.40
 -11 -18   1   21.90   32.30
 -11 -18   1   24.00   17.60
 -11 -18   1   11.30   19.70
  10  18  -1   -0.60   13.40
  10  18  -1   30.70   17.80
  10  18  -1   25.80   18.60
  10  18  -1   26.80   19.30
  10  18  -1    3.60   18.60
  10  18  -1   29.90   17.30
  10  18  -1   60.09   23.10
 -10 -18   1   71.99   36.30
 -10 -18   1   18.90   21.50
 -10 -18   1   38.50   28.00
   9  18  -1  118.49   26.40
   9  18  -1   27.30   13.60
   9  18  -1   75.19   22.90
   9  18  -1   71.79   25.70
   9  18  -1   74.69   22.50
   9  18  -1   51.69   18.50
   9  18  -1   46.30   26.40
  -9 -18   1   77.79   33.40
  -9 -18   1   59.19   22.00
  -9 -18   1   56.89   22.00
  -9 -18   1   60.59   34.30
   8  18  -1   28.80   20.60
   8  18  -1   54.59   27.30
   8  18  -1   25.90   11.50
   8  18  -1   12.30   16.90
   8  18  -1   34.70   20.90
   8  18  -1   41.30   23.20
   8  18  -1   31.70   20.10
  -8 -18   1   41.70   20.30
  -8 -18   1   47.30   14.20
  -8 -18   1   78.59   35.40
  -8 -18   1   54.59   17.40
  -8 -18   1   49.70   29.90
  -8 -18   1   47.80   21.90
   7  18  -1  104.39   28.90
   7  18  -1   55.29   21.60
   7  18  -1   59.49   10.60
   7  18  -1   52.89   25.90
   7  18  -1  100.29   26.30
   7  18  -1   49.70   20.90
  -7 -18   1   80.29   27.60
  -7 -18   1   74.79   32.70
  -7 -18   1   72.39   20.20
  -7 -18   1   49.00   22.70
   6  18  -1    0.50   19.30
   6  18  -1  -22.20   20.20
   6  18  -1   -4.60   20.90
   6  18  -1   -3.70   20.60
   6  18  -1   -2.10    8.10
   6  18  -1  -25.50   14.00
  -6 -18   1  -12.90   18.90
  -6 -18   1   13.80   19.60
  -6 -18   1    0.10   17.90
  -6 -18   1   26.70   25.40
   5  18  -1  280.87   37.80
   5  18  -1  207.68   34.90
   5  18  -1  276.97   39.60
   5  18  -1  367.46   44.70
   5  18  -1  288.07   38.90
  -5 -18   1  364.86   42.00
  -5 -18   1  229.08   31.50
  -5 -18   1  234.08   37.60
   4  18  -1    6.70   20.70
   4  18  -1  -16.90   14.00
   4  18  -1   -4.90   17.40
   4  18  -1  -48.00   21.00
  -4 -18   1  -19.50   20.00
  -4 -18   1    3.60   21.90
  -4 -18   1    0.60   17.70
  -4 -18   1   -9.40   21.00
  -4 -18   1  -33.00   16.80
   3  18  -1   73.89   25.70
   3  18  -1  141.49   32.40
   3  18  -1   72.29   27.90
   3  18  -1   68.19   28.00
   3  18  -1  105.69   28.00
  -3 -18   1   84.89   26.80
  -3 -18   1  172.18   32.80
  -3 -18   1   92.99   24.30
  -3 -18   1  125.99   32.90
  -3 -18   1  120.39   28.80
   2  18  -1    1.10   21.90
   2  18  -1   33.50   24.90
   2  18  -1   40.40   25.80
  -2 -18   1   59.49   24.90
  -2 -18   1   32.50   24.20
  -2 -18   1   44.30   25.50
  -2 -18   1   10.90   25.20
  -2 -18   1   41.50   11.90
   1  18  -1   64.09   27.60
   1  18  -1   29.10   27.50
  -1 -18   1   72.39   25.80
  -1 -18   1  105.39   27.80
  -1 -18   1   80.49   17.50
  -1 -18   1   83.29   28.20
  -1 -18   1   43.90   27.70
   0  18  -1  -33.30   46.40
   0  18  -1  -30.80   20.40
   0 -18   1   27.10   28.70
   0 -18   1   26.20   17.30
   0 -18   1   58.69   25.40
   0 -18   1  109.59   28.80
   0 -18   1   46.80   37.50
  -1  18  -1   12.30   23.50
  -1  18  -1  -47.00   23.10
   1 -18   1   -5.30   25.60
   1 -18   1  -17.30   16.20
   1 -18   1   16.70   27.20
  16  17  -1  -11.60   13.10
  16  17  -1   19.70   17.70
  16  17  -1  -13.60   13.10
  16  17  -1   27.50   16.70
 -16 -17   1  -23.00   28.10
 -16 -17   1   59.69   35.10
  15  17  -1   -6.90   13.90
  15  17  -1  -25.70   14.10
  15  17  -1  -42.10   19.50
 -15 -17   1  -25.90   24.20
 -15 -17   1    3.70   32.30
  14  17  -1   81.09   21.70
  14  17  -1   42.40   30.90
  14  17  -1   77.49   20.60
  14  17  -1   82.59   18.30
  14  17  -1   54.49   25.70
 -14 -17   1   40.10   13.20
 -14 -17   1   86.39   15.10
 -14 -17   1   78.39   16.80
 -14 -17   1   58.39   34.30
 -14 -17   1   38.20   38.00
  13  17  -1   -4.90   15.90
  13  17  -1  -35.20   11.70
  13  17  -1    2.90   12.60
  13  17  -1  -14.90   13.10
  13  17  -1  -38.90   17.60
  13  17  -1   18.00   19.50
 -13 -17   1  -36.60   22.80
 -13 -17   1  -36.10   19.10
 -13 -17   1  -24.70   24.10
  12  17  -1   -0.70   14.30
  12  17  -1  -41.30   13.40
  12  17  -1  -20.60   15.10
  12  17  -1   39.50   19.10
  12  17  -1   -1.40   17.30
  12  17  -1    8.70   13.80
  12  17  -1   14.70   17.30
 -12 -17   1   -9.20   14.70
 -12 -17   1   -6.70   12.00
 -12 -17   1  -15.00   14.70
 -12 -17   1  -13.10   23.40
 -12 -17   1   -7.20   28.20
  11  17  -1  178.18   28.20
  11  17  -1  180.18   25.50
  11  17  -1  185.78   27.00
  11  17  -1  114.59   23.10
  11  17  -1  179.38   26.90
  11  17  -1  144.89   27.90
 -11 -17   1  211.18   49.30
 -11 -17   1  160.08   24.90
 -11 -17   1  142.89   23.20
 -11 -17   1  229.98   46.10
 -11 -17   1  161.08   26.60
  10  17  -1   80.39   21.90
  10  17  -1   59.59   20.80
  10  17  -1   54.29   18.60
  10  17  -1  104.09   21.90
  10  17  -1   58.89   16.90
  10  17  -1  134.49   24.90
  10  17  -1   58.39   20.50
  10  17  -1   69.89   20.10
 -10 -17   1   81.29   25.20
 -10 -17   1  106.89   34.30
 -10 -17   1  142.09   42.20
 -10 -17   1   66.39   21.50
   9  17  -1   60.09   21.90
   9  17  -1   63.69   22.80
   9  17  -1  103.39   22.30
   9  17  -1  107.59   22.50
   9  17  -1   45.10   20.60
   9  17  -1   65.89   22.00
  -9 -17   1   52.29    9.90
  -9 -17   1   51.79   28.40
  -9 -17   1   86.59   22.70
  -9 -17   1   54.79   19.90
  -9 -17   1   86.99   35.20
  -9 -17   1   54.59   13.50
   8  17  -1   22.60   16.50
   8  17  -1  -10.80   15.30
   8  17  -1   16.70   17.20
   8  17  -1   -7.40   11.00
   8  17  -1  -35.30   12.90
   8  17  -1  -12.00   16.00
   8  17  -1  -30.00   11.40
   8  17  -1   10.60   16.80
  -8 -17   1    2.80   23.60
  -8 -17   1  -10.80   24.90
  -8 -17   1   27.70   18.40
  -8 -17   1    1.00   14.40
  -8 -17   1  -18.80   14.70
   7  17  -1  191.98   28.10
   7  17  -1  160.28   30.10
   7  17  -1  202.98   29.40
   7  17  -1  172.68   30.20
   7  17  -1  183.48   19.60
   7  17  -1  225.08   32.50
  -7 -17   1  280.27   31.80
  -7 -17   1  214.98   43.80
  -7 -17   1  177.38   31.50
  -7 -17   1  151.48   28.50
   6  17  -1   17.00   17.90
   6  17  -1  -22.10   16.10
   6  17  -1    7.70   16.60
   6  17  -1   26.10   18.80
   6  17  -1   -7.80   14.00
   6  17  -1   -3.70    7.70
   6  17  -1    8.60   19.90
  -6 -17   1   -4.00   15.90
  -6 -17   1   11.30   19.40
  -6 -17   1  -28.80   20.70
  -6 -17   1   10.00   16.80
   5  17  -1  154.08   29.40
   5  17  -1  169.08   31.40
   5  17  -1  112.79   28.20
   5  17  -1  115.19   27.80
   5  17  -1  126.69   27.30
   5  17  -1  142.79   12.80
   5  17  -1  161.68   28.00
  -5 -17   1  164.78   30.50
  -5 -17   1  171.28   28.90
  -5 -17   1  141.99   30.50
  -5 -17   1  146.69   27.90
  -5 -17   1  180.08   37.80
   4  17  -1  131.79   30.30
   4  17  -1  145.99    8.70
   4  17  -1  178.58   32.60
   4  17  -1  147.99   32.50
   4  17  -1  178.28   12.70
   4  17  -1  133.79   26.20
   4  17  -1  209.28   31.20
  -4 -17   1  165.18   31.80
  -4 -17   1  171.48   26.10
  -4 -17   1  185.28   37.60
  -4 -17   1  126.69   28.80
  -4 -17   1  140.19   51.59
   3  17  -1   35.90   26.20
   3  17  -1   66.79   24.70
   3  17  -1   65.49   24.50
   3  17  -1   49.80   24.70
   3  17  -1   60.99   24.80
  -3 -17   1   82.09   27.40
  -3 -17   1   69.29   26.10
  -3 -17   1   90.19   25.60
  -3 -17   1  126.79   32.40
  -3 -17   1   63.49   25.20
   2  17  -1   28.50   23.80
   2  17  -1  122.89   28.10
   2  17  -1    7.60   23.00
   2  17  -1   59.79   22.60
   2  17  -1   19.20   22.10
  -2 -17   1   57.79   27.40
  -2 -17   1   33.90   12.30
  -2 -17   1   77.69   28.10
  -2 -17   1   54.79   24.20
  -2 -17   1   58.89   26.20
  -2 -17   1   43.40   24.20
   1  17  -1  -23.70   19.50
   1  17  -1    7.20   23.50
   1  17  -1  -14.50   16.80
   1  17  -1  -10.80   20.90
  -1 -17   1    6.30   23.40
  -1 -17   1    4.80   11.20
  -1 -17   1  -40.20   15.50
  -1 -17   1   -2.10   20.10
  -1 -17   1   14.70   19.90
   0  17  -1  125.19   30.40
   0  17  -1  198.98   37.30
   0  17  -1  132.89   33.00
   0  17  -1  123.19   32.60
   0 -17   1  232.18   38.30
   0 -17   1  199.58   37.40
   0 -17   1  159.98   23.20
   0 -17   1  197.08   31.70
   0 -17   1  127.49   32.20
  -1  17  -1  -14.60   23.80
  -1  17  -1    3.30   23.70
  -1  17  -1  -32.70   17.00
   1 -17   1   -2.80   18.30
   1 -17   1  -25.10   19.80
   1 -17   1   -9.10   18.60
   1 -17   1  -16.60   14.10
   1 -17   1    0.80   23.50
  -2  17  -1   -2.30   23.40
  -2  17  -1   -9.80   29.30
  -2  17  -1   15.60   29.60
   2 -17   1   53.39   33.00
   2 -17   1    8.40   24.30
   2 -17   1   53.89   20.10
   2 -17   1  -22.70   24.70
   2 -17   1   12.00   15.90
  -3  17  -1  -36.70   22.60
   3 -17   1  -17.30   14.90
   3 -17   1   -0.60   23.30
   3 -17   1  -11.60   22.90
   3 -17   1  -38.60   22.60
   3 -17   1  -14.80   16.60
  17  16  -1   -0.80   15.80
  17  16  -1    8.60   14.20
  17  16  -1   43.30   16.20
  17  16  -1   18.90   11.80
  17  16  -1   16.50    7.90
  17  16  -1   25.90   17.40
 -17 -16   1   70.09   32.20
 -17 -16   1   59.39   36.10
  16  16  -1   66.49   16.30
  16  16  -1   33.90   14.80
  16  16  -1   49.50   16.40
  16  16  -1   25.80   11.60
  16  16  -1   30.50   17.70
 -16 -16   1  113.29   40.30
 -16 -16   1   33.40   30.60
  15  16  -1   48.20   16.50
  15  16  -1   -8.50   16.10
  15  16  -1    3.90   13.40
  15  16  -1    8.70   12.60
  15  16  -1  -17.40   22.60
  15  16  -1   -2.90   14.10
 -15 -16   1   36.30   29.10
 -15 -16   1   54.09   36.50
  14  16  -1    3.70    9.70
  14  16  -1  -24.00   10.70
  14  16  -1  -29.50   13.60
  14  16  -1    0.10   11.90
  14  16  -1   -7.70   13.30
  14  16  -1  -17.10   13.20
  14  16  -1  -26.20   22.10
 -14 -16   1   -8.40    8.00
 -14 -16   1  -18.00    8.60
 -14 -16   1   11.50   26.70
 -14 -16   1   15.80   10.90
 -14 -16   1   -6.70   25.10
  13  16  -1   53.39   16.30
  13  16  -1  105.19   22.20
  13  16  -1  103.39   19.40
  13  16  -1   97.09   21.20
  13  16  -1  124.89   21.70
  13  16  -1  117.79   26.10
  13  16  -1   99.59   21.00
  13  16  -1  122.19   21.30
 -13 -16   1   84.39   25.00
 -13 -16   1   95.19   17.00
 -13 -16   1   62.29   15.40
 -13 -16   1  146.09   41.30
 -13 -16   1  140.19   42.30
  12  16  -1    4.90   13.30
  12  16  -1    1.00   13.60
  12  16  -1  -18.50   13.30
  12  16  -1   44.00   17.70
  12  16  -1   -6.70   11.90
  12  16  -1   10.70   14.60
  12  16  -1   18.30   14.10
  12  16  -1   -6.80   14.30
 -12 -16   1   16.10   13.20
 -12 -16   1   37.00   29.20
 -12 -16   1    4.20   26.00
 -12 -16   1   -4.60   10.60
 -12 -16   1  -15.80   12.40
  11  16  -1   11.40   15.80
  11  16  -1   14.80   14.10
  11  16  -1   -0.50   11.90
  11  16  -1   11.60   15.70
  11  16  -1   -3.70   14.10
  11  16  -1    8.80   13.50
  11  16  -1   22.10   16.90
  11  16  -1  -11.30   14.60
 -11 -16   1   32.00   15.30
 -11 -16   1   -8.90   15.70
 -11 -16   1  -20.60   22.20
 -11 -16   1  -24.70   13.50
 -11 -16   1    7.70   24.50
  10  16  -1   -2.50   14.50
  10  16  -1  -15.00   12.10
  10  16  -1    5.70   12.90
  10  16  -1    1.50   15.10
  10  16  -1   -0.10   13.10
  10  16  -1   -4.10   13.50
  10  16  -1   18.70   14.50
  10  16  -1   -1.70   13.70
 -10 -16   1   -2.20   10.90
 -10 -16   1  -20.10   21.80
 -10 -16   1  -30.20   12.20
 -10 -16   1   -6.30   23.70
 -10 -16   1  -31.30   13.40
   9  16  -1  157.68   28.60
   9  16  -1  199.88   28.40
   9  16  -1  264.17   37.80
   9  16  -1  179.18   27.80
   9  16  -1  274.87   31.80
   9  16  -1  182.48   27.00
   9  16  -1  250.47   29.10
   9  16  -1  200.98   27.50
  -9 -16   1  288.37   48.60
  -9 -16   1  292.77   32.70
  -9 -16   1  188.18   13.10
  -9 -16   1  283.37   30.20
  -9 -16   1  195.78   39.10
  -9 -16   1  220.68   27.20
   8  16  -1   -5.50   14.50
   8  16  -1    2.80   24.90
   8  16  -1   -7.50   10.10
   8  16  -1  -17.40   13.80
   8  16  -1   13.60   15.70
   8  16  -1  -20.00   12.80
  -8 -16   1   -5.70   10.60
  -8 -16   1   -8.70   12.30
  -8 -16   1  -23.70   20.50
  -8 -16   1    3.70   23.90
  -8 -16   1   15.30   15.70
   7  16  -1  120.89   24.40
   7  16  -1  108.69   25.70
   7  16  -1  103.69   22.40
   7  16  -1   77.69   22.20
   7  16  -1   90.99   21.70
   7  16  -1   51.89   12.90
   7  16  -1   53.19   21.40
   7  16  -1   65.69   19.70
  -7 -16   1   76.59   20.40
  -7 -16   1   64.69   30.20
  -7 -16   1  118.59   22.10
  -7 -16   1   78.89   18.60
  -7 -16   1   79.49   22.00
  -7 -16   1   80.39   22.40
   6  16  -1   91.99   22.30
   6  16  -1  127.49   25.20
   6  16  -1   85.29   22.90
   6  16  -1   94.39   14.60
   6  16  -1  122.49   24.30
   6  16  -1   85.49   24.00
   6  16  -1   99.99   23.90
   6  16  -1  113.59   23.70
  -6 -16   1  112.39   24.80
  -6 -16   1  100.19   33.30
  -6 -16   1  126.09   23.50
  -6 -16   1   73.09   19.90
  -6 -16   1   52.39   17.90
  -6 -16   1   86.59   20.40
  -6 -16   1  107.79   25.60
   5  16  -1  174.48   31.80
   5  16  -1  199.88   32.60
   5  16  -1  203.18   29.30
   5  16  -1  185.78   28.40
   5  16  -1  230.98   37.30
   5  16  -1  252.67   32.30
   5  16  -1  180.48   32.70
   5  16  -1  205.18   17.90
  -5 -16   1  189.78   32.90
  -5 -16   1  259.37   30.60
  -5 -16   1  206.18   27.80
  -5 -16   1  158.08   29.30
  -5 -16   1  205.58   26.90
  -5 -16   1  222.68   40.10
  -5 -16   1  214.18   30.00
   4  16  -1  160.38   29.90
   4  16  -1  138.29   29.00
   4  16  -1  169.28   28.20
   4  16  -1  171.98   29.80
   4  16  -1  171.88   32.00
   4  16  -1  175.48   27.10
   4  16  -1  169.38   28.50
  -4 -16   1  164.18   31.40
  -4 -16   1  163.38   37.00
  -4 -16   1  161.08   26.80
  -4 -16   1  118.59   28.10
  -4 -16   1  141.89   27.40
  -4 -16   1  148.99   24.90
   3  16  -1   -9.20   16.90
   3  16  -1    1.60   17.20
   3  16  -1   34.40   18.50
   3  16  -1    0.90   17.30
   3  16  -1   34.60   20.10
   3  16  -1    8.70   19.40
   3  16  -1    2.10    6.10
  -3 -16   1    3.10   19.60
  -3 -16   1    2.00   15.90
  -3 -16   1    9.90    6.50
  -3 -16   1   -4.50   19.10
  -3 -16   1  -13.10   15.20
  -3 -16   1   17.00   35.00
  -3 -16   1   24.30   16.80
   2  16  -1  417.66   41.00
   2  16  -1  408.56   48.60
   2  16  -1  345.07   39.10
   2  16  -1  323.97   44.00
   2  16  -1  360.76   17.30
   2  16  -1  478.25   44.60
   2  16  -1  268.37   37.30
  -2 -16   1  339.67   42.40
  -2 -16   1  354.16   58.09
  -2 -16   1  358.76   39.20
  -2 -16   1  404.56   37.30
  -2 -16   1  410.86   44.90
  -2 -16   1  494.75   46.10
   1  16  -1   -2.00    5.50
   1  16  -1    7.90   18.20
   1  16  -1    3.80   20.20
   1  16  -1   -1.20   18.90
   1  16  -1    2.20   17.70
   1  16  -1  -13.60   16.20
  -1 -16   1   15.00   19.40
  -1 -16   1   11.20   21.00
  -1 -16   1   -7.90   11.10
  -1 -16   1   20.70   19.10
  -1 -16   1   13.40   19.10
  -1 -16   1   14.00   20.00
   0  16  -1  122.99   32.30
   0  16  -1  204.08   32.50
   0  16  -1  125.29   29.30
   0  16  -1  109.09   27.00
   0  16  -1  143.99   11.90
   0 -16   1  176.08   30.60
   0 -16   1  121.19   30.50
   0 -16   1  170.78   38.10
   0 -16   1  130.09   29.10
   0 -16   1  166.88   23.70
   0 -16   1  138.69   30.70
  -1  16  -1   19.90   22.90
  -1  16  -1   39.40    8.70
  -1  16  -1   86.19   30.40
  -1  16  -1   21.80   19.70
  -1  16  -1   20.70   20.60
   1 -16   1   50.99   19.60
   1 -16   1   37.20   15.80
   1 -16   1   10.90   20.40
   1 -16   1   51.99   24.70
   1 -16   1   47.60   23.20
  -2  16  -1  109.29   30.80
  -2  16  -1   97.69   31.10
  -2  16  -1   68.09   29.70
   2 -16   1  129.09   33.50
   2 -16   1  141.09   25.80
   2 -16   1  105.39   21.60
   2 -16   1  130.19   31.60
   2 -16   1  130.89   33.20
  -3  16  -1   32.80   29.00
  -3  16  -1   -0.30   23.30
  -3  16  -1   63.19   27.80
   3 -16   1   66.29   27.10
   3 -16   1  100.59   28.20
   3 -16   1   83.69   29.70
   3 -16   1   53.09   18.40
   3 -16   1   35.40   19.20
  -4  16  -1  -24.10   21.70
   4 -16   1   15.40   22.20
   4 -16   1    5.50   25.10
   4 -16   1  -14.40   15.20
  -5  16  -1   48.50   26.40
  -5  16  -1  -11.40   26.20
   5 -16   1   86.59   30.80
   5 -16   1   25.80   26.50
   5 -16   1   46.30   21.90
   5 -16   1   21.90   28.70
  18  15  -1   31.10   14.60
  18  15  -1   34.20   18.60
  18  15  -1   19.70   17.10
 -18 -15   1   88.69   34.90
 -18 -15   1   14.70   32.60
  17  15  -1   50.19   19.60
  17  15  -1   28.70   14.80
  17  15  -1   14.20   16.20
  17  15  -1   28.60    6.00
  17  15  -1   21.90   13.50
 -17 -15   1   55.79   36.80
 -17 -15   1   76.49   34.70
  16  15  -1   -6.20    8.70
  16  15  -1   20.50   13.80
  16  15  -1   -3.70    7.90
  16  15  -1    0.50   10.70
  16  15  -1  -11.30   13.70
  16  15  -1  -14.90   11.20
 -16 -15   1  -16.60   30.20
 -16 -15   1   41.40   28.20
  15  15  -1  142.59   20.90
  15  15  -1  127.59   20.30
  15  15  -1  107.69   17.00
  15  15  -1  107.79   30.90
  15  15  -1  192.58   24.50
  15  15  -1  137.89   21.30
 -15 -15   1  205.08   43.10
 -15 -15   1  173.98   43.70
  14  15  -1  -13.60   10.40
  14  15  -1   12.30   12.00
  14  15  -1   17.60   13.10
  14  15  -1   -2.70   13.30
  14  15  -1   -2.50   13.20
  14  15  -1    5.70   12.90
  14  15  -1  -27.10   11.60
 -14 -15   1   -6.80   28.70
 -14 -15   1    4.10    5.90
 -14 -15   1   -3.70    3.90
 -14 -15   1    6.00   25.00
  13  15  -1   77.49   18.00
  13  15  -1   71.49   17.30
  13  15  -1  106.79   19.60
  13  15  -1   76.69   22.20
  13  15  -1  121.89   26.10
  13  15  -1   50.09   15.30
  13  15  -1   68.59   17.80
  13  15  -1   49.50   15.30
 -13 -15   1   89.19   14.80
 -13 -15   1  117.29   37.00
 -13 -15   1   68.09   15.50
 -13 -15   1   58.69   14.00
 -13 -15   1  103.89   37.90
  12  15  -1   42.70   17.40
  12  15  -1   24.40   13.80
  12  15  -1   49.20   16.40
  12  15  -1   44.40   16.20
  12  15  -1   52.19   17.80
  12  15  -1   47.90   15.10
  12  15  -1   36.40   15.40
  12  15  -1   45.60   17.00
 -12 -15   1   33.00   14.00
 -12 -15   1   80.39   34.20
 -12 -15   1   36.90   31.20
 -12 -15   1   18.90   14.40
  11  15  -1  164.88   23.20
  11  15  -1  133.89   22.70
  11  15  -1  130.79   22.40
  11  15  -1  158.58   25.20
  11  15  -1  141.29   23.80
  11  15  -1  189.88   24.40
  11  15  -1  129.59   21.30
  11  15  -1  133.89   21.80
 -11 -15   1  154.78   21.10
 -11 -15   1  180.18   40.50
 -11 -15   1  156.68   23.20
 -11 -15   1  131.99   19.70
 -11 -15   1  127.39   21.20
 -11 -15   1  166.18   37.00
  10  15  -1   11.40   12.30
  10  15  -1  -23.00   10.20
  10  15  -1    1.70   13.60
  10  15  -1    4.50   13.40
  10  15  -1  -13.40   10.40
  10  15  -1    8.80   13.90
  10  15  -1  -18.90   11.10
  10  15  -1  -10.70   14.10
 -10 -15   1   -7.10   10.90
 -10 -15   1    2.30   13.40
 -10 -15   1    6.90   23.10
 -10 -15   1   -1.50   13.00
 -10 -15   1   19.20   26.10
 -10 -15   1   -1.60   11.40
   9  15  -1   78.99   19.30
   9  15  -1  103.09   19.90
   9  15  -1   56.59   18.50
   9  15  -1   79.69   19.50
   9  15  -1   83.59   20.20
   9  15  -1   57.19   16.20
   9  15  -1   74.59   18.50
   9  15  -1   96.79   21.80
  -9 -15   1   91.19   20.40
  -9 -15   1   72.49   18.50
  -9 -15   1   77.59   16.90
  -9 -15   1   62.49   30.00
  -9 -15   1   51.49   29.00
  -9 -15   1   75.79   31.70
   8  15  -1  248.48   27.70
   8  15  -1  223.28   30.70
   8  15  -1  276.27   30.80
   8  15  -1  222.88   26.70
   8  15  -1  268.17   31.70
   8  15  -1  242.58   23.60
   8  15  -1  262.67   31.50
   8  15  -1  241.18   26.50
  -8 -15   1  228.78   26.70
  -8 -15   1  248.58   30.30
  -8 -15   1  273.17   43.10
  -8 -15   1  232.78   25.30
  -8 -15   1  282.77   44.70
   7  15  -1   20.00   16.90
   7  15  -1   58.99   18.20
   7  15  -1   52.49   12.90
   7  15  -1   86.99   19.30
   7  15  -1   55.59   16.90
   7  15  -1   46.30   18.30
   7  15  -1   52.99   15.70
   7  15  -1   72.89   18.30
  -7 -15   1   61.19   16.30
  -7 -15   1   38.50   19.40
  -7 -15   1   62.59   19.80
  -7 -15   1   74.69   27.30
  -7 -15   1   26.50   16.50
  -7 -15   1   47.20   15.70
   6  15  -1  292.77   34.20
   6  15  -1  349.17   33.50
   6  15  -1  178.38   30.00
   6  15  -1  218.98   28.30
   6  15  -1  312.67   32.60
   6  15  -1  288.77   29.50
   6  15  -1  227.68   31.70
   6  15  -1  241.18   20.90
  -6 -15   1  257.37   33.00
  -6 -15   1  218.98   42.90
  -6 -15   1  209.68   27.10
  -6 -15   1  299.67   33.40
  -6 -15   1  269.57   43.50
  -6 -15   1  318.87   29.20
   5  15  -1   16.00   13.10
   5  15  -1   -3.70   13.00
   5  15  -1   -2.00   14.20
   5  15  -1   10.60   15.30
   5  15  -1  -17.40   14.90
   5  15  -1  -20.10   13.00
  -5 -15   1  -14.10   19.00
  -5 -15   1    6.30   14.10
  -5 -15   1    7.80   12.00
  -5 -15   1  -12.10   14.50
  -5 -15   1   -8.10   15.70
  -5 -15   1    7.20   13.80
   4  15  -1  277.97   37.00
   4  15  -1  342.37   33.20
   4  15  -1  372.06   40.40
   4  15  -1  371.06   38.70
   4  15  -1  334.97   39.30
   4  15  -1  444.86   38.30
   4  15  -1  337.87   33.00
  -4 -15   1  353.66   33.40
  -4 -15   1  364.86   39.00
  -4 -15   1  370.06   34.00
  -4 -15   1  362.66   32.60
  -4 -15   1  308.77   37.00
  -4 -15   1  385.76   44.30
  -4 -15   1  408.16   38.40
   3  15  -1   -3.10   11.20
   3  15  -1    3.70   15.50
   3  15  -1   -5.90   16.50
   3  15  -1    7.60   14.20
   3  15  -1   11.20   12.80
   3  15  -1  -22.80   13.80
   3  15  -1   34.40   17.50
  -3 -15   1   -5.40   15.40
  -3 -15   1   -2.60   21.20
  -3 -15   1   -4.50   16.70
  -3 -15   1   -6.30   14.20
  -3 -15   1    7.10   14.80
  -3 -15   1    3.00    6.70
  -3 -15   1   16.20   15.10
  -3 -15   1  -16.10   15.60
   2  15  -1   98.59   26.50
   2  15  -1  171.78   28.30
   2  15  -1  135.39   30.60
   2  15  -1  163.88   14.40
   2  15  -1  178.48   29.60
   2  15  -1  157.28   25.60
   2  15  -1  178.48   26.90
   2  15  -1  122.99   27.70
  -2 -15   1  220.58   34.00
  -2 -15   1  212.38   28.90
  -2 -15   1  141.29   27.90
  -2 -15   1  190.78   32.60
  -2 -15   1  135.29   29.30
  -2 -15   1  165.78   18.70
  -2 -15   1  133.79   27.80
  -2 -15   1  194.88   26.70
   1  15  -1  109.89   25.60
   1  15  -1  106.79   26.00
   1  15  -1  119.69   25.40
   1  15  -1  105.99   13.30
   1  15  -1   53.79   24.30
   1  15  -1   99.69   26.30
   1  15  -1   95.39   23.40
   1  15  -1   90.59   25.10
  -1 -15   1  122.59   24.20
  -1 -15   1  109.39   25.60
  -1 -15   1   88.69   26.90
  -1 -15   1   99.19   17.20
  -1 -15   1  108.79   22.00
  -1 -15   1  111.09   26.50
  -1 -15   1   99.09   26.80
  -1 -15   1   92.09   20.10
   0  15  -1  309.47   42.00
   0  15  -1  305.67   35.80
   0  15  -1  230.68   36.50
   0  15  -1  266.77   18.20
   0  15  -1  203.78   33.20
   0  15  -1  213.78   34.60
   0  15  -1  303.37   37.90
   0 -15   1  335.27   37.70
   0 -15   1  277.47   33.90
   0 -15   1  276.57   26.60
   0 -15   1  333.17   38.90
   0 -15   1  275.97   40.80
   0 -15   1  388.76   44.10
   0 -15   1  242.18   33.30
   0 -15   1  204.58   34.80
  -1  15  -1  112.09   13.90
  -1  15  -1  117.39   30.90
  -1  15  -1   61.89   32.80
  -1  15  -1  108.99   28.70
  -1  15  -1  112.29   25.60
  -1  15  -1  209.78   31.50
   1 -15   1  134.89   29.90
   1 -15   1  173.58   30.60
   1 -15   1  141.79   31.00
   1 -15   1  173.58   28.30
   1 -15   1  138.39   25.50
   1 -15   1  109.49   29.50
   1 -15   1  129.49   21.30
  -2  15  -1   -1.80   21.40
  -2  15  -1   -4.40   19.50
  -2  15  -1   11.90   22.40
  -2  15  -1  -10.20   17.40
  -2  15  -1   -0.70    9.10
  -2  15  -1   11.50   20.70
   2 -15   1   21.20   14.10
   2 -15   1  -10.90   20.20
   2 -15   1   16.10   21.90
   2 -15   1   18.70   19.10
   2 -15   1    7.50   14.40
   2 -15   1  -29.40   15.90
  -3  15  -1  196.58   36.00
  -3  15  -1  238.68   21.60
  -3  15  -1  276.37   40.40
  -3  15  -1  227.68   41.20
  -3  15  -1  237.58   46.20
   3 -15   1  241.58   37.90
   3 -15   1  188.48   35.60
   3 -15   1  271.07   40.60
   3 -15   1  229.68   34.60
   3 -15   1  187.38   25.60
   3 -15   1  260.27   31.70
  -4  15  -1   16.60   24.30
  -4  15  -1  -37.80   19.30
  -4  15  -1  -12.70   13.40
  -4  15  -1   -8.80   21.00
   4 -15   1   -3.90   20.50
   4 -15   1   -3.50   24.80
   4 -15   1  -10.80   18.80
   4 -15   1  -31.20   18.50
   4 -15   1   10.70   23.00
   4 -15   1   -2.50   12.30
  -5  15  -1   93.29   30.00
  -5  15  -1   57.99   29.00
   5 -15   1   48.10   15.70
   5 -15   1   58.69   30.10
   5 -15   1   57.79   20.70
   5 -15   1   95.39   29.30
   5 -15   1   68.49   26.40
   5 -15   1   93.49   30.70
  -6  15  -1   15.90   24.40
   6 -15   1   -7.90   17.20
   6 -15   1  -36.80   20.20
   6 -15   1   28.10   23.60
   6 -15   1  -45.50   28.20
  19  14  -1    1.20   12.80
  19  14  -1   -0.40   11.90
  19  14  -1    0.10    6.30
  19  14  -1  -11.40   15.80
 -19 -14   1   -1.40   29.70
 -19 -14   1   17.60   28.50
  18  14  -1  -12.80   13.60
  18  14  -1   -2.50   10.60
 -18 -14   1   -5.20   29.20
 -18 -14   1   71.09   31.60
  17  14  -1  183.28   23.80
  17  14  -1  122.69   19.70
  17  14  -1  181.58   21.60
  17  14  -1  172.98   26.10
 -17 -14   1  191.38   46.90
 -17 -14   1  203.78   43.90
  16  14  -1    2.50   11.30
  16  14  -1   12.90    6.70
  16  14  -1   11.80   14.10
  16  14  -1   -9.70   11.20
  16  14  -1    2.70    4.60
  16  14  -1   28.50   12.30
  16  14  -1   -3.30    6.90
 -16 -14   1   15.30   28.60
 -16 -14   1  -11.60   22.10
  15  14  -1   54.59   16.10
  15  14  -1   77.99   24.80
  15  14  -1  104.49   17.80
  15  14  -1   55.39   12.60
  15  14  -1   86.49   17.10
  15  14  -1   74.29   15.00
 -15 -14   1  117.59   40.50
 -15 -14   1   75.79   31.40
  14  14  -1   31.90   13.60
  14  14  -1   25.70   14.00
  14  14  -1   42.20   11.10
  14  14  -1   50.99   13.30
  14  14  -1   64.99   31.70
  14  14  -1   38.90   12.10
  14  14  -1   54.29   14.70
  14  14  -1   60.89   15.30
 -14 -14   1   21.40   28.80
 -14 -14   1   41.50   29.40
  13  14  -1  143.59   19.60
  13  14  -1  180.08   23.20
  13  14  -1  192.18   21.70
  13  14  -1  163.58   21.30
  13  14  -1  157.48   21.10
  13  14  -1  127.89   25.00
  13  14  -1  164.08   20.90
  13  14  -1  209.28   25.00
 -13 -14   1  147.49   15.70
 -13 -14   1  163.28   15.30
 -13 -14   1  174.78   39.20
 -13 -14   1  223.68   44.90
 -13 -14   1  146.69   15.20
  12  14  -1   59.29   16.80
  12  14  -1   67.19   19.40
  12  14  -1   58.89   15.90
  12  14  -1   42.00   14.90
  12  14  -1   69.49   17.10
  12  14  -1   56.49   15.80
  12  14  -1   46.90   14.60
 -12 -14   1   42.50   12.50
 -12 -14   1   64.99   13.40
 -12 -14   1   39.00   25.10
 -12 -14   1   36.70   12.30
 -12 -14   1   27.10   28.40
 -12 -14   1   69.99   14.40
  11  14  -1   30.50   16.30
  11  14  -1   65.29   15.40
  11  14  -1   36.40   13.90
  11  14  -1   55.19   14.90
  11  14  -1   36.60   13.70
  11  14  -1   56.89   16.30
  11  14  -1   46.10   14.90
  11  14  -1   53.39   13.20
 -11 -14   1   26.30   30.30
 -11 -14   1   40.00   14.10
 -11 -14   1   21.40   27.60
 -11 -14   1   34.60   12.30
 -11 -14   1   16.90   12.60
 -11 -14   1   34.30   12.70
  10  14  -1  330.77   29.90
  10  14  -1  310.67   30.50
  10  14  -1  364.46   29.90
  10  14  -1  325.37   31.10
  10  14  -1  333.67   28.40
  10  14  -1  297.97   25.90
  10  14  -1  378.86   32.50
  10  14  -1  336.77   28.30
 -10 -14   1  267.17   63.89
 -10 -14   1  306.27   26.90
 -10 -14   1  321.17   27.20
 -10 -14   1  315.37   28.60
 -10 -14   1  331.37   27.40
 -10 -14   1  422.96   49.80
   9  14  -1  109.49   19.90
   9  14  -1   92.19   17.90
   9  14  -1   90.79   18.70
   9  14  -1   91.89   17.80
   9  14  -1  102.79   19.30
   9  14  -1   98.09   21.10
   9  14  -1   88.09   19.80
   9  14  -1   90.69   19.40
  -9 -14   1   90.29   18.60
  -9 -14   1   54.69   29.30
  -9 -14   1  119.09   33.10
  -9 -14   1   65.69   15.20
  -9 -14   1  129.59   19.60
  -9 -14   1   85.69   22.10
   8  14  -1   13.30   11.20
   8  14  -1   10.10   13.30
   8  14  -1   39.70   15.20
   8  14  -1   11.80   10.90
   8  14  -1   13.10   13.60
   8  14  -1   10.80   11.60
   8  14  -1   27.60   14.10
  -8 -14   1   17.90   12.60
  -8 -14   1    7.90   22.30
  -8 -14   1    6.90   10.10
  -8 -14   1   14.90   11.80
  -8 -14   1    1.10   23.30
  -8 -14   1   -3.70    8.40
  -8 -14   1   17.90    9.30
  -8 -14   1   26.70   14.70
   7  14  -1   46.00   17.10
   7  14  -1   33.40   14.60
   7  14  -1   54.79   12.90
   7  14  -1   26.80   16.20
   7  14  -1   65.29   16.20
   7  14  -1   58.99   20.40
   7  14  -1   44.50   17.50
   7  14  -1   55.79   15.30
  -7 -14   1   52.69   16.20
  -7 -14   1   41.60   14.10
  -7 -14   1   33.00   15.00
  -7 -14   1   85.09   28.90
  -7 -14   1   22.30   13.20
  -7 -14   1   34.00   14.20
   6  14  -1  221.78   26.10
   6  14  -1  230.48   29.80
   6  14  -1  257.67   27.20
   6  14  -1  276.07   30.70
   6  14  -1  225.88   30.60
   6  14  -1  244.28   26.40
   6  14  -1  284.37   29.90
  -6 -14   1  207.98   28.70
  -6 -14   1  268.47   39.90
  -6 -14   1  222.68   24.40
  -6 -14   1  254.27   26.90
  -6 -14   1  257.37   26.80
  -6 -14   1  237.48   30.80
  -6 -14   1  171.48   22.00
   5  14  -1   -2.70   12.70
   5  14  -1   17.50   14.00
   5  14  -1   15.30   12.90
   5  14  -1   25.10   16.00
   5  14  -1   -2.90   12.80
   5  14  -1   -3.50   11.20
   5  14  -1    7.80   12.10
  -5 -14   1  -11.30   17.50
  -5 -14   1  -46.10   16.60
  -5 -14   1    6.30   13.50
  -5 -14   1    8.30   11.40
  -5 -14   1  -10.50   14.10
  -5 -14   1   -5.80    9.80
  -5 -14   1    2.10   12.60
   4  14  -1  128.59   25.00
   4  14  -1  161.48   24.90
   4  14  -1   93.69   26.50
   4  14  -1  113.99   20.20
   4  14  -1  130.29   23.60
   4  14  -1  118.49   22.30
   4  14  -1  138.29   27.00
  -4 -14   1  102.39   23.40
  -4 -14   1  141.89   24.50
  -4 -14   1  158.38   22.80
  -4 -14   1  154.18   23.00
  -4 -14   1  108.89   28.50
  -4 -14   1  112.09   22.60
  -4 -14   1  111.39   20.20
   3  14  -1  129.99   22.90
   3  14  -1  132.09   27.10
   3  14  -1  130.29   24.40
   3  14  -1  124.99   27.30
   3  14  -1  136.59   23.80
  -3 -14   1  166.28   24.50
  -3 -14   1   98.29   25.20
  -3 -14   1  138.79   25.20
  -3 -14   1  170.78   30.40
  -3 -14   1  133.39   21.30
  -3 -14   1  137.99   25.70
  -3 -14   1  156.08   14.20
  -3 -14   1  135.99   21.80
   2  14  -1  396.96   35.10
   2  14  -1  371.56   36.20
   2  14  -1  344.47   33.10
   2  14  -1  243.28   34.40
   2  14  -1  318.27   32.20
   2  14  -1  301.67   38.30
  -2 -14   1  378.26   36.80
  -2 -14   1  325.87   36.90
  -2 -14   1  338.77   37.30
  -2 -14   1  361.66   33.70
  -2 -14   1  333.07   31.60
  -2 -14   1  269.37   38.00
  -2 -14   1  323.47   33.40
  -2 -14   1  360.16   24.20
   1  14  -1  216.08   17.60
   1  14  -1  208.58   31.40
   1  14  -1  290.57   34.70
   1  14  -1  258.47   29.90
   1  14  -1  237.18   31.00
   1  14  -1  220.38   33.50
  -1 -14   1  229.28   32.80
  -1 -14   1  224.68   32.60
  -1 -14   1  261.27   35.40
  -1 -14   1  258.07   30.40
  -1 -14   1  302.57   30.90
  -1 -14   1  299.67   35.40
  -1 -14   1  284.57   46.20
  -1 -14   1  248.08   23.70
   0  14  -1   32.70   18.60
   0  14  -1   14.10   20.00
   0  14  -1   24.40   18.70
   0  14  -1   33.60   17.50
   0  14  -1   25.70    9.10
   0  14  -1   39.80   18.70
   0  14  -1   20.70   17.90
   0  14  -1   31.20   18.30
   0 -14   1   60.19   19.70
   0 -14   1   17.90   17.10
   0 -14   1   20.50   12.50
   0 -14   1   17.10   18.50
   0 -14   1   16.20   23.30
   0 -14   1   26.80   18.40
   0 -14   1   -3.60   17.70
   0 -14   1   29.80   16.20
  -1  14  -1  289.17   39.50
  -1  14  -1  318.27   40.70
  -1  14  -1  391.56   37.70
  -1  14  -1  372.26   42.30
  -1  14  -1  365.66   37.60
  -1  14  -1  420.96   41.50
  -1  14  -1  350.56   22.90
  -1  14  -1  373.26   38.50
   1 -14   1  378.86   35.60
   1 -14   1  372.86   37.30
   1 -14   1  317.57   40.60
   1 -14   1  386.86   42.40
   1 -14   1  348.37   40.00
   1 -14   1  382.86   42.30
   1 -14   1  408.16   32.00
   1 -14   1  356.36   34.30
  -2  14  -1    3.90   18.60
  -2  14  -1   10.60   17.50
  -2  14  -1   -5.30   14.80
  -2  14  -1    5.30   18.40
  -2  14  -1   15.00   18.60
  -2  14  -1  -23.70   18.90
  -2  14  -1  -14.00   17.30
  -2  14  -1   -4.20    7.70
   2 -14   1   14.80   16.80
   2 -14   1   -1.30   19.20
   2 -14   1    7.50   17.70
   2 -14   1   29.10   20.30
   2 -14   1   14.20   14.40
   2 -14   1   19.60   15.40
   2 -14   1    2.50   13.30
   2 -14   1    9.30   19.50
  -3  14  -1   22.20   23.20
  -3  14  -1   88.99   25.80
  -3  14  -1   63.09   14.20
  -3  14  -1  100.09   25.30
  -3  14  -1   99.19   25.80
  -3  14  -1   73.19   25.50
   3 -14   1   94.79   27.80
   3 -14   1   92.49   18.90
   3 -14   1   97.29   21.80
   3 -14   1   98.89   26.20
   3 -14   1   63.89   22.10
   3 -14   1   44.50   23.90
   3 -14   1  104.69   27.80
  -4  14  -1   56.39   25.90
  -4  14  -1   51.29   25.10
  -4  14  -1   58.99   38.90
  -4  14  -1  105.89   29.40
   4 -14   1  107.19   19.10
   4 -14   1   97.59   28.70
   4 -14   1  126.09   31.00
   4 -14   1   94.29   26.50
   4 -14   1   95.49   26.80
   4 -14   1   65.79   19.80
  -5  14  -1   84.99   27.60
  -5  14  -1  203.78   36.20
  -5  14  -1  190.68   35.30
  -5  14  -1  114.89   19.10
   5 -14   1  129.69   26.00
   5 -14   1  137.59   31.40
   5 -14   1  165.78   34.00
   5 -14   1   74.29   27.60
   5 -14   1  109.29   28.90
  -6  14  -1   22.00   21.70
  -6  14  -1   11.60   23.30
  -6  14  -1    7.20   13.20
   6 -14   1   96.19   28.60
   6 -14   1    5.60   23.90
   6 -14   1   27.80   20.80
   6 -14   1   56.89   22.80
   6 -14   1   50.29   31.50
  -7  14  -1   -0.40   24.50
  -7  14  -1   15.70   24.40
   7 -14   1  -19.40   21.00
   7 -14   1   16.60   18.70
   7 -14   1   -8.00   24.40
   7 -14   1  -43.60   37.20
   7 -14   1   -8.40   19.40
  -8  14  -1   69.59   31.30
  -8  14  -1   34.90   28.10
   8 -14   1   23.10   24.30
   8 -14   1   89.49   31.00
   8 -14   1   35.80   26.20
   8 -14   1   58.29   27.60
   8 -14   1   87.29   30.60
  19  13  -1   84.79   14.40
  19  13  -1   45.10   13.30
  19  13  -1   59.79   12.60
  19  13  -1   47.90   14.90
  19  13  -1   66.79   16.30
 -19 -13   1   72.99   31.20
 -19 -13   1   65.59   36.20
  18  13  -1    3.60   12.70
  18  13  -1  -27.30   11.30
  18  13  -1  -20.40    8.80
 -18 -13   1   18.80   25.30
 -18 -13   1   -6.80   26.60
  17  13  -1    7.20   11.80
  17  13  -1   15.40   11.00
  17  13  -1    0.80   10.60
  17  13  -1   25.70   15.30
  17  13  -1   15.70    7.60
 -17 -13   1   17.40   23.80
 -17 -13   1   15.50   29.40
  16  13  -1   52.89    6.80
  16  13  -1   50.19   13.90
  16  13  -1   72.79   13.80
  16  13  -1   69.09   15.20
  16  13  -1   53.19    6.90
  16  13  -1   44.70   16.10
 -16 -13   1   70.99   28.00
 -16 -13   1   66.69   33.80
  15  13  -1  184.38   18.30
  15  13  -1  204.88   16.40
  15  13  -1  169.98   21.70
  15  13  -1  178.18   21.70
  15  13  -1  179.78   32.30
  15  13  -1  197.88   20.40
 -15 -13   1  191.38   39.10
 -15 -13   1  189.38   45.40
  14  13  -1   80.29   15.40
  14  13  -1   61.39   12.60
  14  13  -1   78.09   22.90
  14  13  -1   42.60   13.10
  14  13  -1   66.39   11.60
  14  13  -1   40.70   11.30
  14  13  -1   41.80   12.80
  14  13  -1   48.90   13.40
 -14 -13   1   48.00   31.90
 -14 -13   1   75.79   31.10
  13  13  -1   47.60   11.70
  13  13  -1   13.70   16.00
  13  13  -1   30.30   12.00
  13  13  -1   46.80   16.60
  13  13  -1   37.20   11.60
  13  13  -1   45.60   11.80
 -13 -13   1   31.00    6.50
 -13 -13   1   35.70    6.10
 -13 -13   1   31.40   27.00
 -13 -13   1   35.10    5.60
  12  13  -1  405.46   29.10
  12  13  -1  392.06   27.90
  12  13  -1  382.86   27.80
  12  13  -1  388.26   36.40
  12  13  -1  478.05   30.20
 -12 -13   1  405.66   23.10
 -12 -13   1  494.65   53.39
 -12 -13   1  401.26   46.80
 -12 -13   1  415.86   23.90
 -12 -13   1  440.96   28.50
 -12 -13   1  380.26   23.60
  11  13  -1   56.49   15.20
  11  13  -1   75.29   18.20
  11  13  -1   83.59   17.50
  11  13  -1   83.59   15.30
  11  13  -1   87.59   16.30
  11  13  -1   60.09   13.80
  11  13  -1   66.29   15.90
  11  13  -1   73.39   18.20
 -11 -13   1   87.09   31.30
 -11 -13   1   83.69   14.90
 -11 -13   1   97.89   14.80
 -11 -13   1   77.49   27.70
 -11 -13   1   81.39   14.40
  10  13  -1  390.86   29.30
  10  13  -1  361.16   29.80
  10  13  -1  394.56   29.20
  10  13  -1  401.36   28.20
  10  13  -1  395.66   29.80
  10  13  -1  365.76   28.10
  10  13  -1  398.56   28.70
 -10 -13   1  362.76   26.10
 -10 -13   1  388.96   44.10
 -10 -13   1  397.76   28.40
 -10 -13   1  357.96   26.80
 -10 -13   1  370.46   26.90
 -10 -13   1  370.06   46.90
   9  13  -1  348.37   26.30
   9  13  -1  383.96   28.10
   9  13  -1  326.27   30.20
   9  13  -1  369.16   30.20
   9  13  -1  306.57   27.60
   9  13  -1  340.57   28.00
   9  13  -1  364.56   28.10
   9  13  -1  339.97   26.30
  -9 -13   1  329.97   27.80
  -9 -13   1  307.37   26.80
  -9 -13   1  296.07   39.00
  -9 -13   1  322.37   25.60
  -9 -13   1  324.97   71.29
  -9 -13   1  332.37   27.00
   8  13  -1  116.19   18.40
   8  13  -1  123.39   19.70
   8  13  -1   88.69   18.40
   8  13  -1  128.89   19.40
   8  13  -1  140.59   21.00
   8  13  -1   88.09   19.30
   8  13  -1  105.19   18.30
   8  13  -1   99.19   17.30
  -8 -13   1  123.39   19.60
  -8 -13   1  109.79   12.20
  -8 -13   1  147.39   20.50
  -8 -13   1  112.29   13.90
  -8 -13   1  148.29   32.90
  -8 -13   1  131.39   18.40
  -8 -13   1  106.39   17.60
  -8 -13   1  112.09   29.90
   7  13  -1    4.50   10.70
   7  13  -1   -0.80   10.40
   7  13  -1   -7.90   12.80
   7  13  -1   -9.80    9.10
   7  13  -1    3.10    9.90
   7  13  -1    7.80   12.60
   7  13  -1   15.00   10.80
  -7 -13   1    0.00    9.70
  -7 -13   1    9.30   11.30
  -7 -13   1   12.30   10.10
  -7 -13   1   -5.00    9.20
  -7 -13   1   -4.10   18.00
   6  13  -1  106.19   19.90
   6  13  -1  117.89   19.00
   6  13  -1   80.39   18.30
   6  13  -1   91.19   17.60
   6  13  -1  108.99   20.60
   6  13  -1  112.29   22.30
   6  13  -1  103.99   18.60
  -6 -13   1   96.29   19.20
  -6 -13   1  112.79   21.10
  -6 -13   1  119.39   18.00
  -6 -13   1   99.49   28.90
  -6 -13   1  131.79   19.20
  -6 -13   1  106.99   18.50
  -6 -13   1  104.39   19.70
   5  13  -1  431.56   32.70
   5  13  -1  376.36   34.60
   5  13  -1  363.16   29.80
   5  13  -1  425.06   32.20
   5  13  -1  363.26   30.20
   5  13  -1  346.57   33.10
   5  13  -1  373.46   34.70
  -5 -13   1  378.46   31.60
  -5 -13   1  425.46   30.80
  -5 -13   1  396.26   33.20
  -5 -13   1  365.46   28.50
  -5 -13   1  369.76   28.90
  -5 -13   1  436.46   35.70
  -5 -13   1  445.66   43.10
   4  13  -1  344.57   28.90
   4  13  -1  275.37   31.60
   4  13  -1  302.17   28.60
   4  13  -1  254.67   31.40
   4  13  -1  337.37   30.80
   4  13  -1  283.17   31.70
   4  13  -1  298.97   28.60
  -4 -13   1  304.37   32.30
  -4 -13   1  330.97   32.50
  -4 -13   1  279.27   34.90
  -4 -13   1  309.67   27.70
  -4 -13   1  331.57   31.90
  -4 -13   1  283.57   26.30
  -4 -13   1  304.87   27.10
   3  13  -1  130.09   23.80
   3  13  -1  137.29   21.60
   3  13  -1  127.69   24.40
   3  13  -1  115.79   22.70
   3  13  -1  156.68   23.00
   3  13  -1  121.09   21.10
   3  13  -1  155.28   24.40
  -3 -13   1  183.28   14.10
  -3 -13   1  192.78   23.90
  -3 -13   1  135.29   22.70
  -3 -13   1  151.98   27.00
  -3 -13   1  121.79   25.80
  -3 -13   1  144.49   25.10
  -3 -13   1  127.39   20.20
  -3 -13   1  147.69   22.80
   2  13  -1   29.40   14.70
   2  13  -1    9.60   13.90
   2  13  -1   10.20   13.30
   2  13  -1   22.50   12.00
   2  13  -1   11.90   17.00
   2  13  -1   -6.80   14.40
   2  13  -1   23.10   16.70
  -2 -13   1   15.30    8.90
  -2 -13   1   13.10   13.50
  -2 -13   1    8.10   11.70
  -2 -13   1    6.10   12.60
  -2 -13   1    7.40   16.70
  -2 -13   1   18.40   16.20
  -2 -13   1    3.10   13.60
  -2 -13   1    4.50   16.30
   1  13  -1  539.35   41.50
   1  13  -1  462.45   39.10
   1  13  -1  557.34   38.50
   1  13  -1  473.75   41.40
   1  13  -1  471.95   36.80
   1  13  -1  486.85   41.60
   1  13  -1  445.86   36.40
  -1 -13   1  524.15   36.00
  -1 -13   1  487.55   35.70
  -1 -13   1  505.75   40.30
  -1 -13   1  481.15   41.00
  -1 -13   1  493.55   41.70
  -1 -13   1  536.85   41.20
  -1 -13   1  460.85   41.70
  -1 -13   1  456.45   35.40
   0  13  -1   10.60    8.40
   0  13  -1  -11.80   13.40
   0  13  -1    5.60   15.30
   0  13  -1    0.30   16.40
   0  13  -1   22.90   15.10
   0  13  -1   50.19   17.50
   0  13  -1    9.70   15.10
   0  13  -1  -12.10   17.00
   0 -13   1    4.50   15.70
   0 -13   1   17.70   13.10
   0 -13   1   12.90   17.80
   0 -13   1    6.60    9.90
   0 -13   1   -3.20   13.60
   0 -13   1   -6.70   13.80
   0 -13   1   19.90   17.50
   0 -13   1   11.00   12.30
  -1  13  -1  197.48   32.50
  -1  13  -1  264.07   35.90
  -1  13  -1  320.37   33.00
  -1  13  -1  230.78   32.20
  -1  13  -1  295.07   33.10
  -1  13  -1  222.48   19.90
  -1  13  -1  299.07   32.80
  -1  13  -1  280.07   37.20
   1 -13   1  291.57   31.80
   1 -13   1  222.08   32.40
   1 -13   1  273.67   30.20
   1 -13   1  262.17   29.70
   1 -13   1  259.57   26.90
   1 -13   1  266.97   35.10
   1 -13   1  249.88   29.60
   1 -13   1  227.88   34.30
  -2  13  -1   86.19   25.40
  -2  13  -1  187.18   30.80
  -2  13  -1   81.39   25.10
  -2  13  -1  114.99   23.30
  -2  13  -1  108.99   23.90
  -2  13  -1   92.79   15.10
  -2  13  -1  151.48   26.90
   2 -13   1  152.18   29.60
   2 -13   1  121.89   29.70
   2 -13   1   95.89   20.90
   2 -13   1   83.09   23.10
   2 -13   1  116.49   21.50
   2 -13   1  128.29   23.40
   2 -13   1   94.19   24.80
   2 -13   1  149.09   26.60
  -3  13  -1  287.87   40.90
  -3  13  -1  406.16   42.80
  -3  13  -1  352.86   41.00
  -3  13  -1  455.65   41.10
  -3  13  -1  390.06   34.50
  -3  13  -1  375.46   26.20
  -3  13  -1  337.47   41.20
  -3  13  -1  413.26   57.09
   3 -13   1  355.86   36.30
   3 -13   1  430.06   40.50
   3 -13   1  359.26   35.90
   3 -13   1  328.97   33.40
   3 -13   1  302.97   41.60
   3 -13   1  377.36   30.00
   3 -13   1  348.37   41.40
   3 -13   1  357.96   39.60
  -4  13  -1   72.29   22.60
  -4  13  -1   84.79   25.00
  -4  13  -1   57.69   24.80
  -4  13  -1   73.79   24.00
  -4  13  -1  119.29   26.40
  -4  13  -1  106.99   25.50
  -4  13  -1  131.89   28.90
   4 -13   1  106.29   17.70
   4 -13   1  150.68   25.80
   4 -13   1   49.30   21.30
   4 -13   1   93.19   24.10
   4 -13   1   75.59   21.80
   4 -13   1  122.29   26.90
   4 -13   1   70.59   23.80
   4 -13   1   77.19   24.40
  -5  13  -1  -10.20   16.10
  -5  13  -1   43.20   23.50
  -5  13  -1   15.80   23.60
  -5  13  -1   11.30   11.50
  -5  13  -1   15.20   36.90
  -5  13  -1   34.10   23.60
   5 -13   1   21.00   18.50
   5 -13   1   64.69   20.60
   5 -13   1  -20.00   19.40
   5 -13   1    8.60   10.20
   5 -13   1   45.40   21.80
   5 -13   1   26.90   21.10
   5 -13   1    2.40   16.50
  -6  13  -1  269.07   41.80
  -6  13  -1  233.58   38.00
  -6  13  -1  320.17   40.30
  -6  13  -1  252.87   28.40
   6 -13   1  327.97   41.40
   6 -13   1  356.36   41.90
   6 -13   1  362.26   47.90
   6 -13   1  294.77   43.40
   6 -13   1  238.38   34.10
   6 -13   1  257.97   26.50
   6 -13   1  253.17   37.70
  -7  13  -1    6.90   23.40
  -7  13  -1   21.40   21.40
  -7  13  -1    1.80   12.30
   7 -13   1  -27.60   16.60
   7 -13   1  -13.40   17.70
   7 -13   1   -1.40   19.10
   7 -13   1  -16.60   18.20
   7 -13   1  -22.30   20.00
   7 -13   1    2.40   16.00
  -8  13  -1  123.89   34.80
  -8  13  -1  100.29   31.00
   8 -13   1  133.39   32.60
   8 -13   1   94.29   28.00
   8 -13   1  117.59   30.20
   8 -13   1   77.89   27.90
   8 -13   1  109.79   28.90
  -9  13  -1    7.40   27.30
   9 -13   1  -12.80   20.90
   9 -13   1  -24.10   20.50
   9 -13   1   -7.00   21.40
   9 -13   1  -13.00   18.30
   9 -13   1  -13.50   25.50
  20  12  -1  -12.60   10.70
  20  12  -1  -18.70    8.40
  20  12  -1    2.30   10.00
 -20 -12   1    2.60   26.00
  19  12  -1    2.90   10.60
  19  12  -1    0.50   10.70
  19  12  -1   20.60   12.60
 -19 -12   1   31.80   28.50
 -19 -12   1   62.89   29.20
  18  12  -1   49.40   12.90
  18  12  -1   41.40   14.20
  18  12  -1   34.10   10.30
  18  12  -1   21.20   11.70
 -18 -12   1   48.20   31.40
 -18 -12   1   52.69   30.30
  17  12  -1   64.49   13.90
  17  12  -1   92.29   13.40
  17  12  -1   94.69   18.40
 -17 -12   1  117.59   32.40
 -17 -12   1  140.19   41.50
  16  12  -1    0.70    8.90
  16  12  -1   17.20    8.70
  16  12  -1  -18.60    9.00
  16  12  -1    5.40   11.90
 -16 -12   1   19.60   25.90
 -16 -12   1   21.30   26.30
  15  12  -1   13.10    6.50
  15  12  -1   12.30    6.70
  15  12  -1    3.70    9.40
  15  12  -1   17.00   13.50
  15  12  -1  -10.30   15.50
  15  12  -1    5.20    4.70
 -15 -12   1  -14.50   20.30
 -15 -12   1   32.60   26.60
  14  12  -1  241.68   12.20
  14  12  -1  215.08   20.20
  14  12  -1  252.77   17.30
  14  12  -1  258.37   18.20
  14  12  -1  257.17   20.00
  14  12  -1  239.88   17.90
  14  12  -1  249.88   33.80
  14  12  -1  310.57   22.10
 -14 -12   1  371.86   62.99
 -14 -12   1  275.57   48.60
  13  12  -1    9.20    8.20
  13  12  -1   10.00   10.40
  13  12  -1   14.90    9.00
  13  12  -1    3.00    8.90
  13  12  -1    1.50    9.00
  13  12  -1   13.30   14.70
  13  12  -1    8.20    7.60
 -13 -12   1   12.90   23.90
 -13 -12   1   10.10   22.70
  12  12  -1  241.78   21.60
  12  12  -1  188.58   19.40
  12  12  -1  243.68   21.40
  12  12  -1  226.98   20.40
  12  12  -1  229.98   21.00
  12  12  -1  204.38   21.20
  12  12  -1  167.88   19.30
  12  12  -1  183.38   27.80
  12  12  -1  198.08   24.10
 -12 -12   1  190.48   13.80
 -12 -12   1  203.68   37.10
 -12 -12   1  190.88   14.20
 -12 -12   1  206.38   19.50
 -12 -12   1  196.38   14.90
 -12 -12   1  234.88   42.40
  11  12  -1   92.89   14.80
  11  12  -1   94.49   21.20
  11  12  -1   98.29   15.10
  11  12  -1  107.19   14.60
  11  12  -1  104.49   16.80
  11  12  -1  124.69   17.50
  11  12  -1   98.19   15.70
  11  12  -1   95.19   14.80
  11  12  -1  147.59   23.00
 -11 -12   1  117.89   35.30
 -11 -12   1  123.99   15.00
 -11 -12   1  142.09   33.00
 -11 -12   1   96.49   13.60
 -11 -12   1   87.19   13.70
 -11 -12   1  131.89   14.90
  10  12  -1  442.66   28.80
  10  12  -1  428.86   29.30
  10  12  -1  426.26   27.80
  10  12  -1  420.96   33.60
  10  12  -1  372.66   27.80
  10  12  -1  399.76   27.00
  10  12  -1  416.96   27.40
  10  12  -1  436.86   28.50
 -10 -12   1  452.75   27.00
 -10 -12   1  428.66   42.50
 -10 -12   1  417.36   26.20
 -10 -12   1  373.76   24.80
 -10 -12   1  409.36   26.10
 -10 -12   1  330.97   43.50
   9  12  -1  282.17   23.70
   9  12  -1  260.07   31.00
   9  12  -1  349.87   25.40
   9  12  -1  297.47   24.00
   9  12  -1  313.87   25.80
   9  12  -1  293.67   25.00
   9  12  -1  269.67   24.90
   9  12  -1  315.17   25.00
  -9 -12   1  278.67   36.20
  -9 -12   1  275.57   23.50
  -9 -12   1  274.07   22.50
  -9 -12   1  283.77   40.60
  -9 -12   1  258.07   22.80
  -9 -12   1  277.37   22.70
   8  12  -1   19.00   10.40
   8  12  -1    6.80    9.90
   8  12  -1   20.70   11.40
   8  12  -1   24.80   10.10
   8  12  -1   22.50   12.20
   8  12  -1   10.20   10.00
   8  12  -1   20.60   11.00
  -8 -12   1   12.00   18.60
  -8 -12   1   15.90    5.90
  -8 -12   1   14.80   10.10
  -8 -12   1   17.90    9.70
  -8 -12   1   21.40    9.40
  -8 -12   1    5.20    6.50
  -8 -12   1   22.70   19.90
  -8 -12   1   15.50   10.60
   7  12  -1  123.19   18.50
   7  12  -1  121.49   18.00
   7  12  -1  136.19   20.60
   7  12  -1  134.19   21.10
   7  12  -1  134.59   18.60
   7  12  -1  139.39   20.60
  -7 -12   1  126.99   29.20
  -7 -12   1   88.59   16.30
  -7 -12   1  164.18   20.00
  -7 -12   1  136.29   19.30
  -7 -12   1  146.19   19.20
  -7 -12   1  115.69   14.40
  -7 -12   1   84.49   12.90
   6  12  -1  316.57   29.40
   6  12  -1  318.17   25.70
   6  12  -1  359.86   29.40
   6  12  -1  340.27   28.10
   6  12  -1  328.07   29.50
   6  12  -1  331.47   26.90
   6  12  -1  356.46   28.10
  -6 -12   1  351.06   29.90
  -6 -12   1  369.56   29.20
  -6 -12   1  348.47   38.50
  -6 -12   1  358.46   26.90
  -6 -12   1  366.36   26.50
  -6 -12   1  356.46   26.30
   5  12  -1  259.37   24.30
   5  12  -1  251.67   28.50
   5  12  -1  233.58   23.00
   5  12  -1  241.88   26.90
   5  12  -1  233.28   23.50
   5  12  -1  205.88   25.70
   5  12  -1  255.97   25.60
  -5 -12   1  249.48   26.80
  -5 -12   1  231.88   25.80
  -5 -12   1  268.17   24.70
  -5 -12   1  220.18   22.00
  -5 -12   1  248.78   24.70
  -5 -12   1  266.27   34.50
  -5 -12   1  224.48   23.60
   4  12  -1   11.90   12.30
   4  12  -1   22.90   12.60
   4  12  -1   13.90   12.70
   4  12  -1    0.60   12.30
   4  12  -1   18.70   12.10
   4  12  -1    9.20   11.30
   4  12  -1   22.50   13.20
  -4 -12   1   28.10   12.20
  -4 -12   1   13.10   10.30
  -4 -12   1    8.50   12.50
  -4 -12   1    9.10   11.80
  -4 -12   1   16.10   15.00
  -4 -12   1   17.40   13.60
  -4 -12   1   32.50   14.60
   3  12  -1  363.36   28.60
   3  12  -1  374.76   30.00
   3  12  -1  373.76   33.50
   3  12  -1  322.47   31.60
   3  12  -1  368.06   34.00
   3  12  -1  380.16   29.80
   3  12  -1  412.46   32.50
  -3 -12   1  404.66   28.50
  -3 -12   1  366.66   32.70
  -3 -12   1  381.76   31.20
  -3 -12   1  362.16   35.60
  -3 -12   1  366.46   18.50
  -3 -12   1  350.46   32.90
  -3 -12   1  318.17   31.60
  -3 -12   1  356.46   28.30
   2  12  -1   -7.70   12.60
   2  12  -1   -6.80   20.30
   2  12  -1   -6.60   10.80
   2  12  -1   -3.40   11.50
   2  12  -1    0.80   13.30
   2  12  -1    4.40   10.80
   2  12  -1   11.60   13.40
  -2 -12   1   10.10   11.60
  -2 -12   1    9.20   12.60
  -2 -12   1    7.70    7.10
  -2 -12   1  -20.60   12.80
  -2 -12   1  -16.50   12.70
  -2 -12   1   13.70   11.30
  -2 -12   1    0.30   14.20
  -2 -12   1    1.50   12.80
   1  12  -1  150.68   25.80
   1  12  -1  141.39   24.90
   1  12  -1  136.59   25.40
   1  12  -1  134.49   21.00
   1  12  -1  179.18   25.90
   1  12  -1  112.99   19.80
   1  12  -1  145.89   23.00
  -1 -12   1  140.89   25.40
  -1 -12   1  194.28   24.80
  -1 -12   1  152.68   17.70
  -1 -12   1  124.79   25.80
  -1 -12   1  159.08   21.50
  -1 -12   1  158.48   22.50
  -1 -12   1  152.08   23.80
  -1 -12   1  164.48   26.80
   0  12  -1  250.17   28.40
   0  12  -1  207.08   26.00
   0  12  -1  211.28   28.70
   0  12  -1  197.28   17.20
   0  12  -1  194.08   25.90
   0  12  -1  206.78   30.60
   0  12  -1  158.68   26.70
   0  12  -1  194.78   30.70
   0 -12   1  196.98   27.80
   0 -12   1  177.48   27.80
   0 -12   1  220.08   25.10
   0 -12   1  179.98   28.20
   0 -12   1  231.38   27.10
   0 -12   1  218.58   21.90
   0 -12   1  190.88   28.80
   0 -12   1  234.38   27.20
  -1  12  -1  207.18   31.40
  -1  12  -1  291.97   31.90
  -1  12  -1  201.08   26.50
  -1  12  -1  219.58   18.40
  -1  12  -1  219.28   29.10
  -1  12  -1  190.08   29.90
  -1  12  -1  178.18   29.00
  -1  12  -1  191.98   27.20
   1 -12   1  214.28   23.90
   1 -12   1  211.98   26.30
   1 -12   1  228.98   29.90
   1 -12   1  204.08   30.80
   1 -12   1  268.17   29.50
   1 -12   1  205.08   24.90
   1 -12   1  210.48   29.80
   1 -12   1  228.48   26.30
  -2  12  -1  142.49   27.60
  -2  12  -1  186.48   26.20
  -2  12  -1  148.19   27.50
  -2  12  -1  163.78   18.30
  -2  12  -1  216.08   31.10
  -2  12  -1  176.28   25.70
  -2  12  -1  187.68   26.90
  -2  12  -1  133.09   27.60
   2 -12   1  184.78   24.30
   2 -12   1  182.08   27.00
   2 -12   1  179.98   23.80
   2 -12   1  160.88   24.50
   2 -12   1  236.58   27.70
   2 -12   1  164.38   28.50
   2 -12   1  190.48   29.30
   2 -12   1  132.09   24.60
  -3  12  -1   89.99   20.20
  -3  12  -1  100.29   15.60
  -3  12  -1   52.09   23.20
  -3  12  -1  121.89   26.00
  -3  12  -1   94.09   21.40
  -3  12  -1   52.19   21.10
  -3  12  -1   88.99   22.70
   3 -12   1  131.39   24.90
   3 -12   1   84.69   17.60
   3 -12   1   66.09   20.80
   3 -12   1   80.79   21.70
   3 -12   1   91.49   21.50
   3 -12   1   70.89   23.50
   3 -12   1  107.99   21.10
   3 -12   1   84.89   18.60
  -4  12  -1  566.74   40.40
  -4  12  -1  539.75   48.20
  -4  12  -1  629.54   71.89
  -4  12  -1  630.94   49.99
  -4  12  -1  581.34   49.70
  -4  12  -1  520.95   46.70
  -4  12  -1  651.53   51.59
  -4  12  -1  592.14   44.10
   4 -12   1  564.34   32.50
   4 -12   1  651.93   44.40
   4 -12   1  494.65   45.60
   4 -12   1  569.14   41.90
   4 -12   1  642.84   43.90
   4 -12   1  598.74   49.20
   4 -12   1  583.74   47.10
   4 -12   1  545.15   26.20
   4 -12   1  508.25   39.70
  -5  12  -1   39.90   19.70
  -5  12  -1   26.40   15.50
  -5  12  -1    6.20   15.30
  -5  12  -1   35.50   21.00
  -5  12  -1   28.00   20.60
  -5  12  -1    8.40   11.40
  -5  12  -1   -1.00   17.50
  -5  12  -1   25.60   19.40
   5 -12   1  -18.90   15.20
   5 -12   1   18.70   17.00
   5 -12   1   11.70   13.70
   5 -12   1   32.10   18.00
   5 -12   1   32.70   21.20
   5 -12   1   29.90   18.90
   5 -12   1    5.20    9.30
   5 -12   1   19.50   16.10
   5 -12   1  -16.70   19.00
  -6  12  -1  162.28   23.10
  -6  12  -1  195.08   54.39
  -6  12  -1  102.49   26.30
  -6  12  -1  213.28   43.80
  -6  12  -1  200.68   33.30
  -6  12  -1  159.78   31.40
  -6  12  -1  170.58   30.50
   6 -12   1  255.87   59.29
   6 -12   1  190.68   29.70
   6 -12   1  215.98   32.50
   6 -12   1  203.08   34.50
   6 -12   1  141.49   30.10
   6 -12   1  136.69   29.80
   6 -12   1  155.78   13.70
   6 -12   1  150.58   27.40
  -7  12  -1   83.19   19.20
  -7  12  -1  142.79   27.60
  -7  12  -1  109.59   29.50
  -7  12  -1  126.99   30.90
  -7  12  -1  153.08   29.40
   7 -12   1  112.29   29.80
   7 -12   1  113.89   30.50
   7 -12   1  168.88   33.70
   7 -12   1  125.69   29.10
   7 -12   1   92.99   19.80
   7 -12   1  173.28   30.90
   7 -12   1  152.78   27.30
   7 -12   1   92.29   25.00
  -8  12  -1  117.59   29.20
  -8  12  -1  103.39   21.60
  -8  12  -1   76.59   27.60
   8 -12   1  128.59   30.40
   8 -12   1  169.18   33.50
   8 -12   1  120.39   31.10
   8 -12   1  179.88   33.70
   8 -12   1  139.49   28.50
   8 -12   1  164.18   30.80
   8 -12   1  220.28   34.60
  -9  12  -1   38.60   25.70
  -9  12  -1   69.89   25.40
   9 -12   1   33.50   22.50
   9 -12   1   19.10   20.80
   9 -12   1   30.40   22.00
   9 -12   1   19.20   20.90
   9 -12   1  108.19   27.50
   9 -12   1   38.90   23.40
 -10  12  -1   14.90   24.70
 -10  12  -1  -14.20   26.30
  10 -12   1   13.20   24.80
  10 -12   1    5.00   22.20
  10 -12   1   18.60   26.30
  10 -12   1    4.60   21.60
  10 -12   1  -34.20   18.60
  10 -12   1  -38.70   18.80
  20  11  -1   14.10   10.30
  20  11  -1   28.40   14.30
  20  11  -1   49.40   10.40
  20  11  -1   18.10   12.30
 -20 -11   1   23.50   30.20
  19  11  -1    7.80   11.30
  19  11  -1    3.00    8.90
  19  11  -1   -5.20   10.50
 -19 -11   1    9.00   28.30
  18  11  -1   13.90   11.30
  18  11  -1   20.30   13.10
  18  11  -1   26.30    9.80
  18  11  -1   43.90    9.90
 -18 -11   1    6.30   26.10
 -18 -11   1   27.00   25.50
  17  11  -1  -12.10    8.30
  17  11  -1   -8.50   10.00
  17  11  -1   12.50    7.80
  17  11  -1   10.00   10.30
 -17 -11   1    5.80   20.50
 -17 -11   1   -1.30   25.50
  16  11  -1  151.28   15.50
  16  11  -1  102.59   14.60
  16  11  -1  104.59   35.60
  16  11  -1  106.09   19.10
  16  11  -1  158.98   17.90
 -16 -11   1  136.89   37.50
 -16 -11   1  142.09   33.60
  15  11  -1   26.20    9.00
  15  11  -1   49.20   19.20
  15  11  -1   41.60   14.50
  15  11  -1   14.30   13.10
  15  11  -1   13.50    8.50
 -15 -11   1   38.80   28.10
  14  11  -1   56.19   18.10
  14  11  -1   54.49   10.70
  14  11  -1   38.60   10.70
  14  11  -1   56.19    8.30
  14  11  -1   64.99    9.80
  14  11  -1   40.20    8.40
  14  11  -1   27.10   14.30
  14  11  -1   40.50    6.80
 -14 -11   1   34.10   23.40
 -14 -11   1   43.30   27.40
  13  11  -1  116.69   14.30
  13  11  -1  108.49   13.50
  13  11  -1  120.89   13.40
  13  11  -1   97.69   12.60
  13  11  -1  129.89   11.10
  13  11  -1  111.29   14.10
  13  11  -1  135.89   25.50
  13  11  -1  119.49   13.80
 -13 -11   1  157.28   36.20
 -13 -11   1  169.28   33.50
  12  11  -1  554.14   28.20
  12  11  -1  509.45   26.60
  12  11  -1  500.35   17.50
  12  11  -1  601.84   30.00
  12  11  -1  545.95   28.10
  12  11  -1  581.54   41.30
  12  11  -1  542.15   27.40
  12  11  -1  536.15   27.50
 -12 -11   1  508.05   16.70
 -12 -11   1  558.14   19.50
 -12 -11   1  578.14   46.80
 -12 -11   1  529.95   19.20
  11  11  -1  183.78   21.80
  11  11  -1  164.48   18.70
  11  11  -1  249.58   19.90
  11  11  -1  182.68   18.10
  11  11  -1  226.18   20.40
  11  11  -1  204.98   18.80
  11  11  -1  179.58   26.50
 -11 -11   1  217.88   16.30
 -11 -11   1  198.78   15.30
 -11 -11   1  213.28   15.10
 -11 -11   1  186.18   14.70
 -11 -11   1  249.28   39.50
 -11 -11   1  230.68   35.50
  10  11  -1   27.10   10.60
  10  11  -1   16.50    9.60
  10  11  -1   30.50   10.60
  10  11  -1   33.70   10.10
  10  11  -1   24.40   10.50
  10  11  -1   20.80   13.20
  10  11  -1   36.90   13.00
  10  11  -1   33.50   10.50
  10  11  -1   22.30    9.10
 -10 -11   1   64.29   24.60
 -10 -11   1   42.30   10.30
 -10 -11   1   24.80    9.00
 -10 -11   1   52.19   23.40
 -10 -11   1   33.80   11.40
   9  11  -1  863.11   37.60
   9  11  -1  777.12   35.50
   9  11  -1  786.52   37.40
   9  11  -1  738.33   62.19
   9  11  -1  819.02   37.40
   9  11  -1  850.71   36.80
   9  11  -1  838.72   37.70
   9  11  -1  791.42   39.10
   9  11  -1  763.12   37.90
  -9 -11   1  763.02   35.10
  -9 -11   1  807.12   36.60
  -9 -11   1  816.12   52.89
  -9 -11   1  787.52   36.10
  -9 -11   1  915.21   59.29
  -9 -11   1  795.62   36.10
   8  11  -1   16.00   10.30
   8  11  -1    4.90    9.40
   8  11  -1   22.60   10.10
   8  11  -1   10.20    9.10
   8  11  -1    4.50    9.10
   8  11  -1   18.80    9.30
   8  11  -1    7.50    9.10
   8  11  -1    4.50    9.80
  -8 -11   1    4.70    7.40
  -8 -11   1   20.50    9.70
  -8 -11   1   11.10   18.80
  -8 -11   1   12.00   17.70
  -8 -11   1   12.00    9.10
   7  11  -1  624.54   32.70
   7  11  -1  682.03   35.20
   7  11  -1  572.34   34.40
   7  11  -1  674.83   33.60
   7  11  -1  610.04   35.30
   7  11  -1  583.04   32.20
   7  11  -1  614.14   33.20
  -7 -11   1  616.54   31.80
  -7 -11   1  694.33   49.50
  -7 -11   1  615.84   33.90
  -7 -11   1  637.54   34.10
  -7 -11   1  634.44   32.30
  -7 -11   1  608.94   27.10
  -7 -11   1  620.64   27.60
  -7 -11   1  627.74   46.10
   6  11  -1  136.79   18.40
   6  11  -1  147.59   18.80
   6  11  -1  149.69   19.00
   6  11  -1  133.09   19.00
   6  11  -1  166.68   20.30
   6  11  -1  157.28   22.20
   6  11  -1  118.39   18.50
  -6 -11   1  143.59   26.90
  -6 -11   1  148.09   17.50
  -6 -11   1  128.79   18.80
  -6 -11   1  150.18   18.30
  -6 -11   1  148.39   17.20
   5  11  -1 1149.58   51.49
   5  11  -1  923.11   58.59
   5  11  -1 1184.68   49.60
   5  11  -1 1076.29   46.50
   5  11  -1 1133.19   51.79
   5  11  -1 1068.09   49.20
  -5 -11   1 1073.99   45.60
  -5 -11   1 1054.09   45.10
  -5 -11   1 1094.99   49.80
  -5 -11   1 1095.49   59.69
  -5 -11   1 1167.28   47.30
  -5 -11   1 1177.28   50.89
  -5 -11   1 1097.19   46.80
   4  11  -1  118.29   17.40
   4  11  -1  132.49   18.80
   4  11  -1   78.79   17.00
   4  11  -1  118.89   17.90
   4  11  -1  134.39   21.60
   4  11  -1  118.59   19.70
  -4 -11   1  108.39   17.90
  -4 -11   1   85.39   18.00
  -4 -11   1  107.29   16.20
  -4 -11   1  158.28   26.90
  -4 -11   1  111.49   20.50
  -4 -11   1  114.99   17.10
  -4 -11   1  144.79   18.60
   3  11  -1   32.70   15.00
   3  11  -1   26.80   13.40
   3  11  -1   33.30   11.80
   3  11  -1   28.60   12.70
   3  11  -1   41.10   13.70
   3  11  -1   23.30   13.00
   3  11  -1   24.20   12.50
  -3 -11   1   37.00   13.00
  -3 -11   1   35.60   12.70
  -3 -11   1   38.80   14.20
  -3 -11   1   36.90   17.50
  -3 -11   1   37.20   12.10
  -3 -11   1   50.49   14.10
  -3 -11   1   38.90    7.10
  -3 -11   1   45.40   12.40
   2  11  -1 1271.37   54.69
   2  11  -1 1258.47   53.99
   2  11  -1 1264.77   58.59
   2  11  -1 1193.18   57.39
   2  11  -1 1226.68   59.39
   2  11  -1 1198.58   52.89
   2  11  -1 1372.26   57.99
  -2 -11   1 1319.67   57.09
  -2 -11   1 1265.87   58.99
  -2 -11   1 1197.18   43.50
  -2 -11   1 1380.26   61.29
  -2 -11   1 1190.38   52.89
  -2 -11   1 1254.57   75.69
  -2 -11   1 1293.47   53.39
  -2 -11   1 1299.07   58.89
   1  11  -1  235.78   24.90
   1  11  -1  234.28   29.70
   1  11  -1  253.17   25.80
   1  11  -1  252.27   27.20
   1  11  -1  222.48   28.60
   1  11  -1  238.58   25.50
   1  11  -1  235.38   28.50
  -1 -11   1  278.27   25.30
  -1 -11   1  254.57   27.90
  -1 -11   1  281.97   29.40
  -1 -11   1  258.47   28.10
  -1 -11   1  193.48   25.90
  -1 -11   1  267.37   25.40
  -1 -11   1  260.37   24.50
  -1 -11   1  215.78   19.00
   0  11  -1   67.29   16.10
   0  11  -1   74.49   19.50
   0  11  -1   70.79   19.50
   0  11  -1   53.99   14.80
   0  11  -1   53.39   19.50
   0  11  -1   33.10   15.10
   0  11  -1   67.89   16.40
   0 -11   1   53.49   17.70
   0 -11   1   49.70   16.60
   0 -11   1   77.19   17.70
   0 -11   1   98.39   22.70
   0 -11   1   80.79   19.00
   0 -11   1   45.30   14.40
   0 -11   1   66.89   15.20
  -1  11  -1    5.10   12.60
  -1  11  -1   26.60   14.10
  -1  11  -1   -4.70   13.70
  -1  11  -1  -11.10   14.30
  -1  11  -1    0.90    9.50
  -1  11  -1    5.30    7.50
  -1  11  -1  -14.70    7.00
  -1  11  -1   -8.10   12.90
   1 -11   1   -1.80   14.00
   1 -11   1   -2.80   11.50
   1 -11   1    5.50   10.00
   1 -11   1   10.40   11.90
   1 -11   1   -7.70   12.70
   1 -11   1    3.30   10.20
   1 -11   1   -1.00   15.30
   1 -11   1   14.40   10.90
  -2  11  -1  255.57   27.60
  -2  11  -1  267.77   28.90
  -2  11  -1  267.67   20.90
  -2  11  -1  261.07   35.10
  -2  11  -1  240.28   31.90
  -2  11  -1  280.87   31.00
  -2  11  -1  259.97   32.30
  -2  11  -1  241.58   33.00
   2 -11   1  245.28   26.40
   2 -11   1  278.17   32.10
   2 -11   1  237.78   28.30
   2 -11   1  195.18   31.60
   2 -11   1  238.88   30.90
   2 -11   1  290.47   29.60
   2 -11   1  229.48   25.00
   2 -11   1  288.67   28.50
   2 -11   1  234.98   23.70
  -3  11  -1   -0.80   16.20
  -3  11  -1    0.90   14.00
  -3  11  -1    1.50   12.90
  -3  11  -1   -1.10   12.50
  -3  11  -1  -15.00   13.10
  -3  11  -1  -22.20   13.00
  -3  11  -1    1.40    8.00
  -3  11  -1   -0.40   15.20
   3 -11   1    1.20   14.30
   3 -11   1    4.40    9.50
   3 -11   1    3.20    5.80
   3 -11   1    6.10   13.50
   3 -11   1   15.10   13.10
   3 -11   1    4.10   10.70
   3 -11   1    1.20   15.70
   3 -11   1  -12.80   14.10
   3 -11   1  -27.20   13.30
   3 -11   1    4.10   11.80
  -4  11  -1  263.07   30.00
  -4  11  -1  250.57   33.70
  -4  11  -1  236.38   34.10
  -4  11  -1  191.68   29.60
  -4  11  -1  227.88   22.70
  -4  11  -1  265.37   31.30
  -4  11  -1  255.07   31.80
  -4  11  -1  280.57   31.00
   4 -11   1  256.27   30.10
   4 -11   1  196.58   31.50
   4 -11   1  275.87   33.80
   4 -11   1  240.88   18.00
   4 -11   1  228.58   31.50
   4 -11   1  211.28   27.00
   4 -11   1  206.88   26.10
   4 -11   1  205.58   31.70
   4 -11   1  294.07   31.60
   4 -11   1  249.68   22.00
  -5  11  -1  144.99   25.10
  -5  11  -1   89.49   22.50
  -5  11  -1  180.88   25.30
  -5  11  -1   88.29   17.00
  -5  11  -1  135.69   25.30
  -5  11  -1  108.39   29.80
  -5  11  -1  106.69   24.70
  -5  11  -1  121.89   32.50
   5 -11   1   95.99   28.20
   5 -11   1  133.29   28.90
   5 -11   1  121.99   16.80
   5 -11   1  114.19   23.70
   5 -11   1  156.18   26.90
   5 -11   1  113.79   25.50
   5 -11   1  131.69   24.30
   5 -11   1  102.79   24.80
   5 -11   1  108.49   15.80
  -6  11  -1  349.17   30.50
  -6  11  -1  368.66   39.90
  -6  11  -1  420.96   37.90
  -6  11  -1  400.66   38.20
  -6  11  -1  257.37   37.60
  -6  11  -1  376.06   34.90
  -6  11  -1  384.16   41.10
  -6  11  -1  370.96   39.40
   6 -11   1  349.37   39.40
   6 -11   1  411.66   37.00
   6 -11   1  330.27   34.60
   6 -11   1  410.36   36.10
   6 -11   1  338.67   39.20
   6 -11   1  344.67   40.10
   6 -11   1  471.25   39.10
   6 -11   1  367.16   41.20
   6 -11   1  326.27   18.70
  -7  11  -1  106.49   25.70
  -7  11  -1  126.29   27.50
  -7  11  -1  118.19   26.40
  -7  11  -1  110.59   24.90
  -7  11  -1  148.79   43.20
  -7  11  -1  128.99   22.00
  -7  11  -1  157.58   34.30
   7 -11   1  137.29   29.50
   7 -11   1  138.29   28.20
   7 -11   1  159.38   28.30
   7 -11   1  110.99   19.90
   7 -11   1  105.49   25.10
   7 -11   1  111.09   25.10
   7 -11   1  125.69   37.30
   7 -11   1  154.68   24.60
  -8  11  -1   10.50   14.60
  -8  11  -1   -8.80   16.30
  -8  11  -1    9.80   22.50
  -8  11  -1   -5.00   12.60
  -8  11  -1   14.90   19.40
   8 -11   1   31.30   20.60
   8 -11   1  -13.80   16.30
   8 -11   1   -2.30   16.90
   8 -11   1   46.60   27.30
   8 -11   1   -9.30   16.30
   8 -11   1   12.10   18.10
   8 -11   1   12.90   16.30
  -9  11  -1  420.06   44.90
  -9  11  -1  470.45   38.90
  -9  11  -1  500.75   46.00
   9 -11   1  495.95   49.70
   9 -11   1  397.66   45.50
   9 -11   1  513.05   48.80
   9 -11   1  493.45   44.60
   9 -11   1  506.95   46.10
   9 -11   1  467.35   47.80
   9 -11   1  503.65   47.40
 -10  11  -1  -45.90   23.30
 -10  11  -1   25.10   22.20
 -10  11  -1   -6.30   21.10
  10 -11   1   25.60   22.70
  10 -11   1  -27.40   20.20
  10 -11   1   -3.70   20.70
  10 -11   1   16.40   21.60
  10 -11   1   11.80   21.80
  10 -11   1  -29.30   22.20
  10 -11   1   71.79   23.30
 -11  11  -1   24.30   37.80
 -11  11  -1   53.89   25.90
 -11  11  -1   37.40   29.50
 -11  11  -1   65.59   27.30
  11 -11   1  126.69   31.80
  11 -11   1  111.39   31.20
  11 -11   1  167.48   31.70
  11 -11   1  103.79   30.20
  20  10  -1   23.80    9.30
  20  10  -1    8.60    9.20
  20  10  -1   29.30   18.10
 -20 -10   1   16.10   27.50
  19  10  -1  -12.90    7.20
  19  10  -1   -5.60   12.80
  19  10  -1   -6.70    7.60
  19  10  -1   12.90   11.30
 -19 -10   1  -15.50   22.60
  18  10  -1  110.79   17.50
  18  10  -1  131.89   18.80
  18  10  -1  148.69   15.50
 -18 -10   1  183.88   42.60
  17  10  -1   26.20   11.70
  17  10  -1   24.90   12.10
  17  10  -1   -4.80    8.00
 -17 -10   1   15.30   22.60
 -17 -10   1   -3.30   22.70
  16  10  -1   46.40   12.00
  16  10  -1   11.00   22.20
  16  10  -1   41.80   13.10
  16  10  -1   21.50    9.30
 -16 -10   1   38.60   27.80
 -16 -10   1   99.09   29.70
  15  10  -1  175.48   16.10
  15  10  -1  178.78   31.60
  15  10  -1  161.78   18.10
  15  10  -1  158.38   20.80
 -15 -10   1  165.58   32.90
 -15 -10   1  185.68   39.00
  14  10  -1  150.98   20.20
  14  10  -1  127.89   14.60
  14  10  -1  142.69    8.30
  14  10  -1  141.09    9.80
  14  10  -1  136.99   13.50
 -14 -10   1  165.48   31.70
 -14 -10   1  197.88   38.90
  13  10  -1   26.10    7.90
  13  10  -1   34.30    7.10
  13  10  -1   42.80    8.80
  13  10  -1   19.90    8.70
  13  10  -1   48.00   14.30
  13  10  -1   32.10    6.70
  13  10  -1   28.80    8.50
  13  10  -1   38.00    8.00
  13  10  -1   39.20   18.10
 -13 -10   1   44.70   41.20
 -13 -10   1   36.60   21.40
  12  10  -1   12.00    6.40
  12  10  -1   -0.10    6.80
  12  10  -1   11.90   11.20
  12  10  -1   15.10    6.30
  12  10  -1   20.00   13.40
  12  10  -1   23.10    8.50
  12  10  -1    9.70    6.90
  12  10  -1   11.70    5.90
 -12 -10   1   18.90   19.30
 -12 -10   1    1.30   19.00
  11  10  -1  588.24   27.10
  11  10  -1  699.13   43.10
  11  10  -1  583.94   29.10
  11  10  -1  602.24   28.10
  11  10  -1  585.44   27.90
  11  10  -1  552.14   35.40
  11  10  -1  591.84   21.00
  11  10  -1  632.14   27.70
  11  10  -1  606.24   29.20
 -11 -10   1  609.64   44.90
 -11 -10   1  583.24   22.50
 -11 -10   1  563.44   22.20
 -11 -10   1  644.84   51.99
 -11 -10   1  597.34   21.80
 -11 -10   1  584.24   21.70
  10  10  -1  171.38   17.50
  10  10  -1  183.58   17.80
  10  10  -1  142.39   15.80
  10  10  -1  167.68   19.60
  10  10  -1  144.59   22.10
  10  10  -1  162.78   16.50
  10  10  -1  162.28   16.70
  10  10  -1  138.89   15.40
 -10 -10   1  154.08   32.10
 -10 -10   1  142.49   13.20
 -10 -10   1  180.08   14.30
 -10 -10   1  173.28   14.00
 -10 -10   1  136.29   27.50
 -10 -10   1  142.29   13.30
   9  10  -1  341.37   22.10
   9  10  -1  335.57   23.20
   9  10  -1  404.26   23.50
   9  10  -1  350.56   23.00
   9  10  -1  311.97   47.50
   9  10  -1  353.06   22.60
   9  10  -1  351.06   24.00
   9  10  -1  369.26   22.70
   9  10  -1  344.57   23.40
  -9 -10   1  354.36   21.90
  -9 -10   1  362.66   35.20
  -9 -10   1  343.17   26.50
  -9 -10   1  380.36   21.90
  -9 -10   1  342.97   21.30
  -9 -10   1  342.37   37.90
   8  10  -1  114.89   16.40
   8  10  -1  125.79   15.60
   8  10  -1  155.98   16.30
   8  10  -1  126.99   16.00
   8  10  -1  124.19   15.70
   8  10  -1  160.68   15.30
   8  10  -1  123.09   15.60
   8  10  -1   95.99   17.10
  -8 -10   1  167.18   29.60
  -8 -10   1  107.29   14.70
  -8 -10   1  111.29   14.20
  -8 -10   1  122.99   15.00
  -8 -10   1  146.49   16.10
  -8 -10   1  123.69   25.10
   7  10  -1 1413.46   50.99
   7  10  -1 1337.27   53.69
   7  10  -1 1472.45   52.99
   7  10  -1 1337.97   49.99
   7  10  -1 1419.76   51.99
   7  10  -1 1442.26   51.59
   7  10  -1 1366.16   53.09
  -7 -10   1 1408.46   52.49
  -7 -10   1 1389.96   51.09
  -7 -10   1 1465.85   51.19
  -7 -10   1 1417.56   52.19
  -7 -10   1 1432.26   70.09
  -7 -10   1 1425.36   66.29
  -7 -10   1 1302.57   42.10
   6  10  -1  886.31   39.80
   6  10  -1  867.61   41.20
   6  10  -1  910.91   39.60
   6  10  -1  874.71   41.10
   6  10  -1  896.41   40.70
   6  10  -1  858.51   38.10
   6  10  -1  891.81   38.60
  -6 -10   1  885.21   40.20
  -6 -10   1  870.61   35.50
  -6 -10   1  881.21   38.30
  -6 -10   1  928.01   53.29
  -6 -10   1  892.81   38.20
   5  10  -1  150.38   18.70
   5  10  -1  165.18   17.80
   5  10  -1  112.69   18.10
   5  10  -1  127.89   17.60
   5  10  -1  127.69   17.40
   5  10  -1  140.29   17.30
   5  10  -1  144.59   17.00
  -5 -10   1  136.99   24.60
  -5 -10   1  136.39   18.90
  -5 -10   1  105.49   14.70
  -5 -10   1  146.69   17.60
  -5 -10   1  123.09   16.20
  -5 -10   1  152.98   26.00
  -5 -10   1  140.99   18.80
   4  10  -1 1258.67   54.59
   4  10  -1 1377.16   56.69
   4  10  -1 1345.27   52.19
   4  10  -1 1375.56   55.19
   4  10  -1 1366.96   53.69
   4  10  -1 1280.77   50.99
   4  10  -1 1401.76   52.99
  -4 -10   1 1325.27   51.89
  -4 -10   1 1304.57   52.29
  -4 -10   1 1345.37   52.79
  -4 -10   1 1407.16   56.09
  -4 -10   1 1362.16   62.69
  -4 -10   1 1350.56   51.19
  -4 -10   1 1321.97   54.49
   3  10  -1  477.15   32.90
   3  10  -1  496.65   32.50
   3  10  -1  498.95   30.40
   3  10  -1  468.25   29.70
   3  10  -1  527.05   31.50
   3  10  -1  465.75   32.10
   3  10  -1  475.75   29.00
  -3 -10   1  469.55   29.20
  -3 -10   1  459.15   32.00
  -3 -10   1  498.85   29.40
  -3 -10   1  501.95   34.70
  -3 -10   1  524.55   32.10
  -3 -10   1  484.65   35.40
  -3 -10   1  457.05   31.50
  -3 -10   1  488.35   19.40
   2  10  -1  462.95   32.60
   2  10  -1  470.95   30.30
   2  10  -1  464.45   29.90
   2  10  -1  474.35   31.20
   2  10  -1  460.15   32.90
   2  10  -1  435.56   29.40
   2  10  -1  441.86   33.10
  -2 -10   1  433.86   32.10
  -2 -10   1  435.96   32.50
  -2 -10   1  485.35   29.00
  -2 -10   1  481.65   35.20
  -2 -10   1  459.65   22.10
  -2 -10   1  465.75   32.00
  -2 -10   1  512.35   29.90
   1  10  -1  255.67   26.00
   1  10  -1  279.87   25.90
   1  10  -1  201.48   26.30
   1  10  -1  234.58   26.40
   1  10  -1  258.67   24.50
   1  10  -1  233.68   23.50
   1  10  -1  236.98   23.60
  -1 -10   1  288.87   27.40
  -1 -10   1  245.98   26.90
  -1 -10   1  252.57   23.20
  -1 -10   1  228.28   18.20
  -1 -10   1  217.58   23.40
  -1 -10   1  234.48   24.50
  -1 -10   1  229.18   22.00
  -1 -10   1  220.98   26.20
   0  10  -1  958.00   51.09
   0  10  -1 1045.30   47.50
   0  10  -1 1148.39   49.90
   0  10  -1  983.90   52.09
   0  10  -1 1247.98   54.69
   0  10  -1 1086.49   53.19
   0  10  -1 1041.90   48.90
   0 -10   1 1039.40   42.80
   0 -10   1 1026.30   50.89
   0 -10   1 1020.40   48.60
   0 -10   1 1121.39   48.80
   0 -10   1 1048.60   46.80
   0 -10   1 1039.80   48.20
   0 -10   1 1046.30   53.19
   0 -10   1 1065.99   52.09
  -1  10  -1   16.20   10.70
  -1  10  -1   11.40    7.10
  -1  10  -1   26.40   14.70
  -1  10  -1    6.80    9.00
  -1  10  -1   19.10   13.60
  -1  10  -1   24.30   14.70
  -1  10  -1    8.60   12.40
  -1  10  -1    9.40   13.30
   1 -10   1   -3.20   11.80
   1 -10   1  -12.30   11.30
   1 -10   1   15.50   10.80
   1 -10   1   11.00    9.70
   1 -10   1   19.40   13.40
   1 -10   1   -5.50    9.20
   1 -10   1   17.50   10.00
   1 -10   1    3.00    8.90
  -2  10  -1  155.88   21.80
  -2  10  -1  136.79   24.30
  -2  10  -1  181.28   26.90
  -2  10  -1  188.18   23.80
  -2  10  -1  132.19   16.30
  -2  10  -1  119.09   22.50
  -2  10  -1  115.49   20.70
  -2  10  -1  179.08   27.40
   2 -10   1  138.19   21.20
   2 -10   1  133.39   18.50
   2 -10   1  152.88   24.40
   2 -10   1  138.89   19.70
   2 -10   1  138.79   21.90
   2 -10   1  112.19   21.70
   2 -10   1  137.99   20.60
   2 -10   1   98.59   22.40
   2 -10   1  126.19   22.50
  -3  10  -1  176.48   24.20
  -3  10  -1  170.78   27.30
  -3  10  -1  141.09   23.50
  -3  10  -1  123.09   25.40
  -3  10  -1  153.98   23.50
  -3  10  -1  149.79   17.50
  -3  10  -1  194.98   27.70
  -3  10  -1  147.49   25.30
   3 -10   1  126.09   25.30
   3 -10   1  163.28   23.40
   3 -10   1  146.69   12.90
   3 -10   1  168.68   22.70
   3 -10   1  151.08   23.30
   3 -10   1  173.88   19.10
   3 -10   1  194.68   25.40
   3 -10   1  149.29   26.90
   3 -10   1  206.48   24.40
   3 -10   1  203.08   28.10
  -4  10  -1  148.29   23.30
  -4  10  -1  146.89   24.30
  -4  10  -1  132.09   22.40
  -4  10  -1  173.58   27.90
  -4  10  -1  198.58   29.10
  -4  10  -1  178.38   27.20
  -4  10  -1  215.88   29.70
  -4  10  -1  186.18   20.00
   4 -10   1  158.28   26.10
   4 -10   1  220.38   26.90
   4 -10   1  151.58   27.70
   4 -10   1  162.98   24.00
   4 -10   1  147.79   14.90
   4 -10   1  196.48   27.60
   4 -10   1  197.48   29.30
   4 -10   1  190.68   24.80
   4 -10   1  161.38   22.40
   4 -10   1  186.78   18.50
  -5  10  -1  244.38   34.30
  -5  10  -1  163.98   27.50
  -5  10  -1  225.88   24.10
  -5  10  -1  282.07   36.30
  -5  10  -1  189.88   29.50
  -5  10  -1  256.27   29.00
  -5  10  -1  227.28   29.10
  -5  10  -1  203.38   26.90
   5 -10   1  201.88   30.70
   5 -10   1  247.68   30.70
   5 -10   1  192.58   27.50
   5 -10   1  165.48   27.70
   5 -10   1  167.58   26.60
   5 -10   1  207.58   27.20
   5 -10   1  202.68   19.00
   5 -10   1  239.98   28.40
   5 -10   1  196.28   30.30
  -6  10  -1   53.49   20.50
  -6  10  -1   47.20   15.40
  -6  10  -1   48.30   15.90
  -6  10  -1   56.79   20.20
  -6  10  -1   23.90   18.50
  -6  10  -1   51.59   18.90
  -6  10  -1   41.20   17.80
  -6  10  -1   65.89   23.60
   6 -10   1   63.99   21.30
   6 -10   1   60.59   20.20
   6 -10   1   78.79   18.70
   6 -10   1   51.39    9.40
   6 -10   1   46.90   18.50
   6 -10   1   41.80   17.90
  -7  10  -1  280.87   38.30
  -7  10  -1  242.98   33.70
  -7  10  -1  303.87   34.00
  -7  10  -1  318.47   30.50
  -7  10  -1  375.36   42.90
  -7  10  -1  288.87   36.80
  -7  10  -1  372.36   35.40
  -7  10  -1  329.77   34.20
   7 -10   1  274.77   37.60
   7 -10   1  288.17   29.30
   7 -10   1  356.26   39.10
   7 -10   1  270.77   25.60
   7 -10   1  308.37   32.50
   7 -10   1  322.87   32.50
   7 -10   1  242.98   33.90
   7 -10   1  276.47   34.00
   7 -10   1  325.47   37.20
  -8  10  -1  -26.10   16.90
  -8  10  -1   52.19   19.30
  -8  10  -1   -7.60   15.20
  -8  10  -1   10.90   18.00
  -8  10  -1   31.10   15.40
  -8  10  -1   14.60   21.60
  -8  10  -1    8.50   16.60
   8 -10   1   -0.10   17.90
   8 -10   1  -17.00   14.30
   8 -10   1   12.30   12.60
   8 -10   1    0.90   16.00
   8 -10   1   30.60   20.40
   8 -10   1   69.19   19.90
   8 -10   1   53.19   21.30
   8 -10   1    9.30   19.90
  -9  10  -1  196.28   30.90
  -9  10  -1  149.09   25.30
  -9  10  -1  160.58   31.30
  -9  10  -1  206.28   33.40
   9 -10   1  230.38   32.00
   9 -10   1  220.98   34.40
   9 -10   1  189.08   31.40
   9 -10   1  217.78   34.40
   9 -10   1  217.78   33.50
   9 -10   1  146.39   31.00
   9 -10   1  156.88   30.80
 -10  10  -1   64.69   26.20
 -10  10  -1   43.40   18.60
 -10  10  -1   78.89   42.50
 -10  10  -1   39.50   20.20
  10 -10   1   54.99   22.70
  10 -10   1   63.69   24.30
  10 -10   1   91.79   25.60
  10 -10   1   88.59   25.10
  10 -10   1   99.49   28.40
  10 -10   1   79.69   26.50
  10 -10   1  104.39   31.30
 -11  10  -1  198.98   34.00
 -11  10  -1  119.59   32.30
 -11  10  -1  157.08   34.30
  11 -10   1  196.98   34.10
  11 -10   1  187.78   31.90
  11 -10   1  156.98   32.10
  11 -10   1  188.08   34.60
  11 -10   1  229.48   43.80
  11 -10   1  244.88   38.30
 -12  10  -1   -4.00   23.80
 -12  10  -1   16.00   19.00
 -12  10  -1    2.10   41.10
 -12  10  -1   20.30   25.10
  12 -10   1   -9.20   24.40
  12 -10   1   35.00   21.50
  12 -10   1   85.09   44.80
  12 -10   1   -5.00   25.10
  12 -10   1  -17.20   20.50
  12 -10   1   24.70   23.60
  12 -10   1   21.20   23.80
  21   9  -1    3.80   11.10
  21   9  -1   11.20   15.50
  21   9  -1   12.30   12.60
  20   9  -1  114.89   14.50
  20   9  -1  116.89   22.30
  20   9  -1  111.79   16.40
  20   9  -1  108.29   14.00
 -20  -9   1  153.38   35.40
  19   9  -1   -6.10    8.10
  19   9  -1    1.50   10.90
  19   9  -1    1.00   11.50
  19   9  -1   12.40    8.20
 -19  -9   1   44.10   30.10
  18   9  -1   39.80    9.60
  18   9  -1   63.99   14.60
  18   9  -1   43.60    9.80
  18   9  -1   50.69   15.20
 -18  -9   1   75.59   29.50
  17   9  -1  245.48   17.20
  17   9  -1  216.88   23.90
  17   9  -1  263.17   23.10
  17   9  -1  210.78   15.90
 -17  -9   1  266.57   44.30
  16   9  -1   52.99    9.70
  16   9  -1   18.00   21.30
  16   9  -1   46.20   13.00
  16   9  -1   47.10    8.70
  16   9  -1   53.29   13.60
 -16  -9   1   49.90   25.30
 -16  -9   1   68.89   40.60
  15   9  -1  106.79   12.20
  15   9  -1  149.59   28.60
  15   9  -1  118.19   18.50
  15   9  -1  110.39   16.00
  15   9  -1  107.69   12.70
 -15  -9   1  167.58   32.80
 -15  -9   1   94.79   30.30
  14   9  -1   14.90    9.00
  14   9  -1   12.80   14.50
  14   9  -1   -1.50    6.00
 -14  -9   1    2.80   18.00
 -14  -9   1   14.20   36.20
  13   9  -1  338.97   25.70
  13   9  -1  384.96   35.20
  13   9  -1  356.36   15.80
  13   9  -1  336.47   14.40
  13   9  -1  377.36   15.80
  13   9  -1  326.37   14.30
  13   9  -1  314.47   30.50
  13   9  -1  340.67   18.80
 -13  -9   1  390.56   37.20
 -13  -9   1  398.66   43.90
  12   9  -1   18.40    6.60
  12   9  -1   19.50   13.80
  12   9  -1   32.00    8.00
  12   9  -1   28.90    7.80
  12   9  -1   16.30    5.50
  12   9  -1   11.50    7.30
 -12  -9   1   20.20   20.00
 -12  -9   1   20.80   17.20
  11   9  -1  198.78   24.90
  11   9  -1  224.08   16.10
  11   9  -1  225.58   15.40
  11   9  -1  212.08   15.30
  11   9  -1  192.28   13.80
  11   9  -1  226.88   15.20
  11   9  -1  231.78   16.90
  11   9  -1  219.18   15.20
  11   9  -1  255.67   25.80
 -11  -9   1  185.18    6.80
 -11  -9   1  201.18    7.10
 -11  -9   1  218.48   28.40
 -11  -9   1  230.38   37.10
  10   9  -1  233.38   17.00
  10   9  -1  243.08   12.80
  10   9  -1  235.58   16.10
  10   9  -1  231.08   17.60
  10   9  -1  214.38   24.60
  10   9  -1  240.18   16.40
  10   9  -1  257.87   18.30
  10   9  -1  241.18   17.00
  10   9  -1  244.98   26.80
 -10  -9   1  256.47   17.80
 -10  -9   1  247.58   29.30
 -10  -9   1  210.18   33.30
 -10  -9   1  232.08   13.50
 -10  -9   1  228.18   13.40
   9   9  -1  911.01   35.10
   9   9  -1  793.62   23.70
   9   9  -1  798.72   44.00
   9   9  -1  894.01   34.30
   9   9  -1  813.52   38.50
   9   9  -1  888.31   35.50
   9   9  -1  772.42   31.60
   9   9  -1  844.62   32.40
   9   9  -1  817.92   33.90
  -9  -9   1  865.21   53.49
  -9  -9   1  868.81   49.00
  -9  -9   1  773.72   41.40
  -9  -9   1  842.52   31.70
  -9  -9   1  819.72   31.60
   8   9  -1   61.59   11.00
   8   9  -1   77.69   12.50
   8   9  -1   56.69   10.00
   8   9  -1   51.19   10.20
   8   9  -1   61.79   10.50
   8   9  -1   58.79   13.30
   8   9  -1   59.79   11.90
   8   9  -1   58.09   11.00
  -8  -9   1   53.89    9.00
  -8  -9   1   50.79    9.20
  -8  -9   1   91.49   21.50
  -8  -9   1   57.19   10.10
  -8  -9   1   56.09   12.00
  -8  -9   1   73.49   20.30
   7   9  -1  210.48   17.80
   7   9  -1  181.38   17.70
   7   9  -1  205.48   16.80
   7   9  -1  180.48   17.80
   7   9  -1  168.88   14.50
   7   9  -1  162.78   15.90
   7   9  -1  161.08   16.40
   7   9  -1  189.88   16.60
  -7  -9   1  200.78   16.60
  -7  -9   1  204.48   17.10
  -7  -9   1  213.28   28.90
  -7  -9   1  203.38   16.40
  -7  -9   1  210.88   27.90
  -7  -9   1  178.78   16.70
   6   9  -1 1786.92   59.49
   6   9  -1 1696.73   60.39
   6   9  -1 1722.63   57.29
   6   9  -1 1801.32   58.69
   6   9  -1 1681.33   73.99
   6   9  -1 1772.72   58.19
   6   9  -1 1679.43   59.89
  -6  -9   1 1807.92   74.79
  -6  -9   1 1730.73   57.79
  -6  -9   1 1697.33   59.49
  -6  -9   1 1643.64   53.09
  -6  -9   1 1646.14   52.69
  -6  -9   1 1750.52   59.39
  -6  -9   1 1846.32   58.39
   5   9  -1    8.00    8.00
   5   9  -1    2.70    9.10
   5   9  -1    6.00    7.50
   5   9  -1   14.90    7.60
   5   9  -1   19.50    8.50
   5   9  -1   27.70    9.90
   5   9  -1   15.10    8.10
  -5  -9   1   12.40    8.00
  -5  -9   1    8.70   10.10
  -5  -9   1    9.60   13.80
  -5  -9   1    5.80    7.70
  -5  -9   1   27.10    8.40
  -5  -9   1   -3.10    7.50
  -5  -9   1   12.80    8.40
   4   9  -1 1060.39   45.40
   4   9  -1 1034.00   44.20
   4   9  -1 1057.19   43.60
   4   9  -1 1060.19   45.10
   4   9  -1 1096.49   43.00
   4   9  -1 1017.20   41.90
   4   9  -1  988.70   41.30
  -4  -9   1 1001.30   40.90
  -4  -9   1 1090.39   52.49
  -4  -9   1 1054.99   44.50
  -4  -9   1 1061.09   42.20
  -4  -9   1 1065.79   45.10
  -4  -9   1 1017.20   41.40
  -4  -9   1 1046.70   41.60
   3   9  -1   65.99   13.40
   3   9  -1   56.69   12.30
   3   9  -1   55.99   12.00
   3   9  -1   49.50   12.70
   3   9  -1   50.09   13.50
   3   9  -1   53.89   12.20
   3   9  -1   49.60   13.80
  -3  -9   1   52.89    6.70
  -3  -9   1   53.99   11.70
  -3  -9   1   69.39   14.90
  -3  -9   1   64.99   13.10
  -3  -9   1   48.00   10.90
  -3  -9   1   52.99   12.50
  -3  -9   1   52.89   16.40
  -3  -9   1   69.99   14.50
   2   9  -1 1763.02   62.89
   2   9  -1 1760.82   66.59
   2   9  -1 1899.31   65.69
   2   9  -1 1766.42   65.79
   2   9  -1 1720.73   61.69
   2   9  -1 1838.12   63.09
   2   9  -1 1691.03   64.99
  -2  -9   1 1845.82   65.09
  -2  -9   1 1790.32   62.49
  -2  -9   1 1687.73   64.69
  -2  -9   1 1761.22   61.69
  -2  -9   1 1793.02   68.69
  -2  -9   1 1680.53   60.29
  -2  -9   1 1683.13   52.59
  -2  -9   1 1787.62   66.59
   1   9  -1   20.50   11.60
   1   9  -1   28.60   11.30
   1   9  -1   28.30   10.10
   1   9  -1   28.40   10.80
   1   9  -1   29.00   11.00
   1   9  -1   14.60    9.50
   1   9  -1   19.20   10.40
  -1  -9   1    3.70   10.00
  -1  -9   1   12.80    6.70
  -1  -9   1   12.80   10.30
  -1  -9   1   31.80   11.10
  -1  -9   1   27.90   12.80
  -1  -9   1   21.50    8.50
  -1  -9   1   43.70   11.70
  -1  -9   1   23.30   10.30
   0   9  -1  405.16   29.90
   0   9  -1  355.06   29.40
   0   9  -1  355.36   30.10
   0   9  -1  444.86   29.00
   0   9  -1  452.45   30.90
   0   9  -1  462.55   29.50
   0  -9   1  377.66   30.60
   0  -9   1  398.26   23.90
   0  -9   1  411.76   30.80
   0  -9   1  444.56   29.30
   0  -9   1  400.96   29.80
   0  -9   1  431.46   27.70
   0  -9   1  414.86   28.80
   0  -9   1  429.76   27.00
   0  -9   1  395.86   32.70
  -1   9  -1 1242.58   52.49
  -1   9  -1 1287.17   58.19
  -1   9  -1 1273.67   57.09
  -1   9  -1 1399.76   58.89
  -1   9  -1 1299.67   53.99
  -1   9  -1 1196.58   55.99
  -1   9  -1 1365.96   54.29
   1  -9   1 1203.38   36.10
   1  -9   1 1243.08   57.69
   1  -9   1 1253.67   51.09
   1  -9   1 1263.97   59.19
   1  -9   1 1314.57   53.49
   1  -9   1 1199.88   63.79
   1  -9   1 1246.08   54.59
   1  -9   1 1260.47   56.79
   1  -9   1 1320.47   51.89
   1  -9   1 1126.99   56.19
  -2   9  -1  379.06   28.80
  -2   9  -1  352.86   32.50
  -2   9  -1  350.36   22.60
  -2   9  -1  441.66   33.70
  -2   9  -1  352.76   28.10
  -2   9  -1  342.57   28.80
  -2   9  -1  338.47   31.00
  -2   9  -1  411.16   29.60
   2  -9   1  374.66   32.80
   2  -9   1  390.66   27.50
   2  -9   1  385.06   25.50
   2  -9   1  385.66   28.00
   2  -9   1  391.26   28.10
   2  -9   1  325.77   30.50
   2  -9   1  322.67   30.00
   2  -9   1  393.56   27.50
   2  -9   1  367.76   30.60
   2  -9   1  347.57   18.80
  -3   9  -1  243.98   28.70
  -3   9  -1  311.87   30.90
  -3   9  -1  274.47   26.00
  -3   9  -1  282.77   26.40
  -3   9  -1  301.87   22.30
  -3   9  -1  285.47   29.60
  -3   9  -1  271.77   25.90
  -3   9  -1  257.77   29.80
   3  -9   1  273.27   23.30
   3  -9   1  301.37   27.10
   3  -9   1  298.87   26.50
   3  -9   1  298.67   21.60
   3  -9   1  279.97   16.80
   3  -9   1  290.17   30.30
   3  -9   1  266.87   29.90
   3  -9   1  251.67   28.70
   3  -9   1  251.17   25.60
   3  -9   1  260.77   27.90
  -4   9  -1    1.80    9.70
  -4   9  -1    3.20    9.60
  -4   9  -1   -7.80    9.20
  -4   9  -1    4.40   11.70
  -4   9  -1    2.10   12.60
  -4   9  -1   -4.20   10.60
  -4   9  -1    3.70   13.40
  -4   9  -1   -7.40   12.10
   4  -9   1   11.50   12.10
   4  -9   1   -7.30   10.80
   4  -9   1    4.70   10.90
   4  -9   1   -1.90    5.90
   4  -9   1   -1.70   11.90
   4  -9   1    4.10    8.50
   4  -9   1   -0.80   14.70
   4  -9   1  -11.10   11.00
   4  -9   1    3.50    7.70
   4  -9   1    3.90   14.40
  -5   9  -1  270.17   31.60
  -5   9  -1  305.57   33.50
  -5   9  -1  272.47   28.10
  -5   9  -1  283.97   31.50
  -5   9  -1  313.17   30.50
  -5   9  -1  283.07   29.00
  -5   9  -1  346.37   32.60
  -5   9  -1  332.57   29.00
   5  -9   1  265.57   30.60
   5  -9   1  296.97   31.20
   5  -9   1  283.47   28.20
   5  -9   1  259.07   27.50
   5  -9   1  266.57   20.80
   5  -9   1  291.17   28.00
   5  -9   1  268.87   28.80
   5  -9   1  296.67   32.70
   5  -9   1  252.67   32.60
  -6   9  -1    2.30   12.60
  -6   9  -1    4.50   15.50
  -6   9  -1    8.20   12.90
  -6   9  -1    6.30   15.90
  -6   9  -1  -11.70   11.90
  -6   9  -1   11.00   14.70
  -6   9  -1    1.90   13.00
  -6   9  -1    9.70   10.40
   6  -9   1   -3.30   13.30
   6  -9   1   -4.10   13.60
   6  -9   1    4.60    9.60
   6  -9   1    2.20   14.10
   6  -9   1   -9.00   13.60
   6  -9   1   -8.50   12.30
   6  -9   1   11.20   11.40
   6  -9   1    5.20    6.20
   6  -9   1   20.50   13.80
   6  -9   1   -0.40   14.60
  -7   9  -1  155.18   25.00
  -7   9  -1  240.98   28.00
  -7   9  -1  211.08   32.80
  -7   9  -1  236.28   28.10
  -7   9  -1  204.68   30.60
  -7   9  -1  247.38   35.60
  -7   9  -1  202.78   29.40
  -7   9  -1  238.88   25.90
   7  -9   1  255.17   29.60
   7  -9   1  231.58   31.40
   7  -9   1  199.98   29.60
   7  -9   1  190.18   29.50
   7  -9   1  196.58   30.40
   7  -9   1  211.28   27.40
   7  -9   1  193.58   10.50
   7  -9   1  182.58   29.40
   7  -9   1  184.58   21.70
   7  -9   1  156.88   24.70
  -8   9  -1   23.90   18.10
  -8   9  -1   -0.50   11.20
  -8   9  -1    3.60   16.80
  -8   9  -1   36.00   24.20
  -8   9  -1   28.00   16.20
  -8   9  -1   23.60   17.30
  -8   9  -1   20.00   17.20
   8  -9   1   13.10   17.50
   8  -9   1   56.89   19.30
   8  -9   1    9.70   17.00
   8  -9   1    3.30   13.90
   8  -9   1   31.40   16.80
   8  -9   1   23.90   17.40
   8  -9   1   29.50   19.40
  -9   9  -1  260.27   34.80
  -9   9  -1  225.88   30.30
  -9   9  -1  287.87   34.00
  -9   9  -1  276.47   43.50
  -9   9  -1  249.58   35.60
  -9   9  -1  291.27   31.10
  -9   9  -1  279.07   33.10
   9  -9   1  295.47   29.40
   9  -9   1  246.58   34.40
   9  -9   1  197.28   30.60
   9  -9   1  230.48   34.60
   9  -9   1  225.18   34.70
   9  -9   1  258.67   33.10
   9  -9   1  263.97   31.40
   9  -9   1  251.77   35.30
 -10   9  -1   17.40   17.70
 -10   9  -1   41.90   33.10
 -10   9  -1   20.00   18.20
 -10   9  -1    7.50   18.70
 -10   9  -1   44.50   18.30
  10  -9   1   78.99   26.00
  10  -9   1   46.10   21.10
  10  -9   1   46.00   19.50
  10  -9   1   44.50   18.60
  10  -9   1   14.70   20.60
  10  -9   1   50.39   22.80
  10  -9   1   66.59   21.60
 -11   9  -1  -32.10   16.80
 -11   9  -1   43.00   18.30
 -11   9  -1   22.30   21.00
  11  -9   1   46.50   23.50
  11  -9   1   -6.00   18.00
  11  -9   1   16.90   16.10
  11  -9   1   15.20   18.60
  11  -9   1   53.09   22.40
  11  -9   1   36.00   21.20
 -12   9  -1   99.69   26.80
 -12   9  -1  158.18   32.60
 -12   9  -1   86.79   29.70
 -12   9  -1  103.39   28.70
  12  -9   1  134.59   29.00
  12  -9   1  166.08   33.20
  12  -9   1  151.78   33.80
  12  -9   1  155.08   30.80
  12  -9   1  201.08   30.90
  12  -9   1  148.89   32.30
  12  -9   1  199.68   33.50
 -13   9  -1   13.50   20.10
 -13   9  -1   31.90   26.90
  13  -9   1   57.99   24.40
  13  -9   1  -11.60   21.00
  13  -9   1   45.70   24.40
  13  -9   1   50.29   27.60
  13  -9   1   61.79   25.00
  13  -9   1   38.90   28.00
  21   8  -1   11.60   16.70
  21   8  -1   -7.30   11.00
  21   8  -1   -4.40   11.90
  21   8  -1   34.70   10.50
 -21  -8   1   64.89   29.20
  20   8  -1   47.80   11.60
  20   8  -1   56.39   12.90
  20   8  -1   31.20   16.90
  20   8  -1   45.20   13.70
 -20  -8   1   78.79   28.70
  19   8  -1  202.78   18.90
  19   8  -1  175.58   30.50
  19   8  -1  184.98   21.90
  19   8  -1  228.58   18.00
 -19  -8   1  264.27   42.10
  18   8  -1   38.80   16.10
  18   8  -1   22.90    8.70
  18   8  -1   30.00    9.70
  18   8  -1   30.60   12.30
 -18  -8   1   20.50   24.70
  17   8  -1   87.49   15.20
  17   8  -1   92.39   18.40
  17   8  -1   88.29   11.70
  17   8  -1   93.49   11.70
 -17  -8   1  127.29   34.50
  16   8  -1   20.10   11.90
  16   8  -1   18.40    6.80
  16   8  -1   19.80   10.80
  16   8  -1   29.60    7.60
 -16  -8   1   31.40   24.00
  15   8  -1  406.96   40.50
  15   8  -1  407.06   19.20
  15   8  -1  423.36   20.50
  15   8  -1  457.15   37.00
  15   8  -1  411.46   29.60
 -15  -8   1  563.94   91.79
 -15  -8   1  493.55   41.90
  14   8  -1   71.49    9.20
  14   8  -1   90.49   19.50
  14   8  -1   89.29   10.60
  14   8  -1  101.39   23.10
  14   8  -1   72.79   14.20
 -14  -8   1   76.19   26.20
 -14  -8   1   66.79   23.00
  13   8  -1  171.08   12.40
  13   8  -1  169.18    8.20
  13   8  -1  167.88   12.50
  13   8  -1  147.49   25.80
  13   8  -1  188.58   20.00
  13   8  -1  154.58   16.90
  13   8  -1  163.78    8.30
 -13  -8   1  214.78   31.10
 -13  -8   1  181.18   33.80
  12   8  -1  255.37   28.00
  12   8  -1  223.68   11.80
  12   8  -1  200.08   13.50
  12   8  -1  233.08   12.60
  12   8  -1  231.18   20.80
  12   8  -1  204.98   13.20
  12   8  -1  224.58   12.60
  12   8  -1  216.78   11.60
  12   8  -1  229.18   18.30
 -12  -8   1  270.27   35.50
 -12  -8   1  232.78   31.90
  11   8  -1  366.16   17.80
  11   8  -1  407.06   17.80
  11   8  -1  385.86   18.60
  11   8  -1  397.26   18.70
  11   8  -1  355.56   31.00
  11   8  -1  382.86   17.80
  11   8  -1  377.86   20.80
  11   8  -1  338.97   29.10
 -11  -8   1  451.95   34.70
 -11  -8   1  440.36   39.30
  10   8  -1  115.89   11.50
  10   8  -1  138.59   12.80
  10   8  -1  148.99   13.30
  10   8  -1  154.28   25.70
  10   8  -1  140.69   12.00
  10   8  -1  125.59   11.60
  10   8  -1  124.09   11.70
  10   8  -1  134.99   11.90
  10   8  -1  161.28   22.50
 -10  -8   1  132.29    6.90
 -10  -8   1  126.79    7.60
 -10  -8   1  180.38   28.90
 -10  -8   1  128.89    6.90
 -10  -8   1  131.69    7.80
 -10  -8   1  116.79   23.10
   9   8  -1   51.39    6.70
   9   8  -1   53.49    8.80
   9   8  -1   44.10   13.40
   9   8  -1   69.29   14.00
   9   8  -1   55.39    9.50
   9   8  -1   54.99    8.60
   9   8  -1   59.59    9.80
   9   8  -1   59.09    8.80
   9   8  -1   36.00    8.30
  -9  -8   1   60.29    8.00
  -9  -8   1   55.79    7.50
  -9  -8   1   51.89    7.40
  -9  -8   1   50.39   19.20
  -9  -8   1   53.49   16.80
  -9  -8   1   42.20    6.50
   8   8  -1 1678.03   51.29
   8   8  -1 1634.44   49.30
   8   8  -1 1516.55   48.70
   8   8  -1 1548.65   50.79
   8   8  -1 1515.85   56.19
   8   8  -1 1558.14   60.59
   8   8  -1 1582.34   51.19
   8   8  -1 1467.45   42.00
   8   8  -1 1517.55   51.19
  -8  -8   1 1569.74   49.40
  -8  -8   1 1575.54   49.30
  -8  -8   1 1694.63   72.19
  -8  -8   1 1635.44   65.69
  -8  -8   1 1603.94   49.40
   7   8  -1  291.37   19.40
   7   8  -1  282.87   17.60
   7   8  -1  343.17   19.10
   7   8  -1  342.17   19.40
   7   8  -1  315.97   19.10
   7   8  -1  321.97   20.20
   7   8  -1  314.37   19.70
  -7  -8   1  310.17   18.80
  -7  -8   1  335.57   31.00
  -7  -8   1  327.97   28.00
  -7  -8   1  306.57   18.10
  -7  -8   1  308.37   18.60
  -7  -8   1  322.77   18.80
   6   8  -1  272.47   17.80
   6   8  -1  246.98   17.00
   6   8  -1  248.18   15.80
   6   8  -1  255.57   17.90
   6   8  -1  243.78   17.00
   6   8  -1  239.28   17.90
   6   8  -1  238.88   18.80
   6   8  -1  243.88   17.00
  -6  -8   1  270.77   17.70
  -6  -8   1  240.38   16.80
  -6  -8   1  264.97   18.50
  -6  -8   1  270.97   27.30
  -6  -8   1  232.38   17.60
  -6  -8   1  253.67   13.40
  -6  -8   1  205.68   23.30
   5   8  -1   93.79   12.50
   5   8  -1   76.69   12.40
   5   8  -1   93.29   13.70
   5   8  -1   86.79   12.30
   5   8  -1   82.39   12.70
   5   8  -1   80.79   11.40
   5   8  -1   90.99   12.30
  -5  -8   1   73.29   10.40
  -5  -8   1   88.49   12.10
  -5  -8   1   91.69   13.10
  -5  -8   1   71.79   10.80
  -5  -8   1  104.19   19.90
   4   8  -1  872.01   38.60
   4   8  -1  829.72   34.90
   4   8  -1  897.11   36.80
   4   8  -1  862.21   35.80
   4   8  -1  861.01   37.40
   4   8  -1  894.61   37.20
   4   8  -1  941.31   36.60
  -4  -8   1  903.61   45.30
  -4  -8   1  919.71   35.90
  -4  -8   1  866.91   37.40
  -4  -8   1  870.21   35.30
  -4  -8   1  888.11   37.50
  -4  -8   1  867.01   35.30
  -4  -8   1  833.02   34.80
   3   8  -1  155.18   16.80
   3   8  -1  150.58   16.30
   3   8  -1  162.18   17.30
   3   8  -1  159.68   15.80
   3   8  -1  145.39   14.80
   3   8  -1  187.98   20.40
   3   8  -1  161.38   17.40
  -3  -8   1  140.09   14.80
  -3  -8   1  154.38   19.60
  -3  -8   1  160.78   17.10
  -3  -8   1  146.29    7.70
  -3  -8   1  142.59   16.00
  -3  -8   1  126.49   15.70
  -3  -8   1  148.29   17.80
  -3  -8   1  139.59   14.80
   2   8  -1  959.30   39.60
   2   8  -1  960.60   41.70
   2   8  -1  976.30   42.80
   2   8  -1  936.31   40.60
   2   8  -1  908.01   39.00
   2   8  -1  970.10   41.90
   2   8  -1  925.61   38.80
  -2  -8   1  922.91   38.40
  -2  -8   1  898.61   40.00
  -2  -8   1  901.41   30.80
  -2  -8   1  910.21   37.90
  -2  -8   1  977.80   44.70
  -2  -8   1  953.60   41.60
  -2  -8   1  926.41   41.60
  -2  -8   1  990.70   39.40
   1   8  -1 1017.90   43.60
   1   8  -1 1006.70   44.70
   1   8  -1 1056.59   46.00
   1   8  -1 1014.50   42.00
   1   8  -1 1015.80   42.40
   1   8  -1  987.30   44.40
   1   8  -1  961.00   41.30
  -1  -8   1 1002.90   43.50
  -1  -8   1 1046.80   45.40
  -1  -8   1  997.20   35.80
  -1  -8   1 1036.10   41.70
  -1  -8   1 1005.20   40.90
  -1  -8   1  985.80   41.50
  -1  -8   1 1015.10   45.20
  -1  -8   1 1006.90   44.40
   0   8  -1  657.83   34.10
   0   8  -1  667.43   37.60
   0   8  -1  692.03   36.90
   0   8  -1  679.03   34.10
   0   8  -1  703.43   36.30
   0   8  -1  678.63   33.70
   0   8  -1  756.82   38.00
   0  -8   1  722.53   37.80
   0  -8   1  693.13   36.30
   0  -8   1  723.63   33.90
   0  -8   1  707.23   39.40
   0  -8   1  673.63   30.40
   0  -8   1  671.23   37.20
   0  -8   1  674.03   34.40
   0  -8   1  718.33   35.30
   0  -8   1  699.53   34.20
  -1   8  -1  501.25   28.70
  -1   8  -1  488.85   32.30
  -1   8  -1  480.65   28.80
  -1   8  -1  430.46   29.90
  -1   8  -1  438.96   31.20
  -1   8  -1  459.85   28.80
  -1   8  -1  440.76   31.00
   1  -8   1  472.55   27.70
   1  -8   1  473.75   30.50
   1  -8   1  471.55   26.70
   1  -8   1  469.15   29.10
   1  -8   1  479.25   28.60
   1  -8   1  480.05   28.40
   1  -8   1  454.25   31.20
   1  -8   1  420.36   32.00
   1  -8   1  450.35   17.20
   1  -8   1  494.25   31.70
  -2   8  -1  241.28   25.00
  -2   8  -1  209.98   25.30
  -2   8  -1  196.28   21.10
  -2   8  -1  208.28   25.20
  -2   8  -1  198.38   16.80
  -2   8  -1  182.38   19.30
  -2   8  -1  221.78   20.20
  -2   8  -1  233.88   25.30
   2  -8   1  191.28   25.20
   2  -8   1  207.38   25.50
   2  -8   1  217.98   26.30
   2  -8   1  183.58   19.00
   2  -8   1  191.18   23.30
   2  -8   1  197.48   13.00
   2  -8   1  177.58   20.00
   2  -8   1  195.88   17.90
   2  -8   1  191.98   18.60
   2  -8   1  228.58   21.40
  -3   8  -1 1388.06   56.39
  -3   8  -1 1328.47   68.89
  -3   8  -1 1440.66   51.89
  -3   8  -1 1384.66   60.59
  -3   8  -1 1449.46   63.19
  -3   8  -1 1360.66   74.59
  -3   8  -1 1428.56   60.79
  -3   8  -1 1335.87   55.69
   3  -8   1 1450.15   55.99
   3  -8   1 1493.35   61.59
   3  -8   1 1337.57   46.20
   3  -8   1 1452.45   57.19
   3  -8   1 1411.76   60.09
   3  -8   1 1418.76   61.79
   3  -8   1 1475.55   57.29
   3  -8   1 1452.15   57.69
   3  -8   1 1390.86   62.09
   3  -8   1 1448.06   50.59
  -4   8  -1   12.00   11.20
  -4   8  -1  -11.20   21.70
  -4   8  -1    3.70   11.90
  -4   8  -1    7.30   10.70
  -4   8  -1   14.60    9.00
  -4   8  -1   16.50   12.80
  -4   8  -1    9.60   11.00
  -4   8  -1   -6.50    8.70
   4  -8   1    5.40   12.70
   4  -8   1   -2.10   11.50
   4  -8   1    1.40    8.80
   4  -8   1    2.50    6.00
   4  -8   1   16.40   11.30
   4  -8   1   10.50   12.50
   4  -8   1    4.20    9.90
   4  -8   1    4.50   12.00
   4  -8   1   17.40   10.90
  -5   8  -1  275.47   29.10
  -5   8  -1  234.98   30.00
  -5   8  -1  242.98   27.10
  -5   8  -1  241.08   25.30
  -5   8  -1  240.18   25.50
  -5   8  -1  292.77   26.20
  -5   8  -1  243.38   23.20
  -5   8  -1  258.77   30.20
   5  -8   1  246.18   22.90
   5  -8   1  246.58   29.50
   5  -8   1  260.07   26.70
   5  -8   1  253.97   29.10
   5  -8   1  255.87   28.60
   5  -8   1  226.88   30.10
   5  -8   1  229.08   19.10
   5  -8   1  251.37   26.40
   5  -8   1  256.07   26.10
   5  -8   1  297.37   17.60
  -6   8  -1  254.77   24.80
  -6   8  -1  279.47   32.90
  -6   8  -1  250.77   30.00
  -6   8  -1  236.88   28.80
  -6   8  -1  222.68   29.30
  -6   8  -1  209.78   25.10
  -6   8  -1  230.48   25.80
  -6   8  -1  240.78   26.10
   6  -8   1  191.28   27.80
   6  -8   1  240.98   14.90
   6  -8   1  240.28   26.40
   6  -8   1  220.38   25.20
   6  -8   1  211.48   27.30
   6  -8   1  267.07   28.30
   6  -8   1  199.28   27.00
   6  -8   1  198.68   25.10
   6  -8   1  187.58   19.30
   6  -8   1  236.58   28.30
  -7   8  -1  245.38   27.30
  -7   8  -1  208.68   29.90
  -7   8  -1  235.88   26.70
  -7   8  -1  244.18   29.00
  -7   8  -1  289.77   27.70
  -7   8  -1  307.97   36.20
  -7   8  -1  207.18   28.20
  -7   8  -1  285.37   32.00
   7  -8   1  235.08   29.50
   7  -8   1  198.78   29.40
   7  -8   1  248.28   12.60
   7  -8   1  261.87   30.60
   7  -8   1  257.97   31.80
   7  -8   1  276.67   28.50
   7  -8   1  302.07   28.00
   7  -8   1  192.48   27.50
   7  -8   1  215.78   22.30
   7  -8   1  292.67   28.70
  -8   8  -1   80.39   18.20
  -8   8  -1   52.49   21.00
  -8   8  -1   78.49   19.50
  -8   8  -1   66.49   16.80
  -8   8  -1   36.20   18.20
  -8   8  -1   40.50   17.70
  -8   8  -1   67.89   17.60
   8  -8   1   60.79   18.00
   8  -8   1   68.69   19.50
   8  -8   1   46.60   18.20
   8  -8   1   48.30   14.70
   8  -8   1   34.30   15.40
   8  -8   1   33.90   16.00
   8  -8   1   34.30   19.00
   8  -8   1   34.10   16.20
  -9   8  -1   33.00   15.70
  -9   8  -1   42.30   30.60
  -9   8  -1   41.60   16.60
  -9   8  -1   66.49   25.60
  -9   8  -1   60.89   18.80
  -9   8  -1   34.60   17.90
  -9   8  -1   46.40   20.80
   9  -8   1   71.69   19.70
   9  -8   1   39.00   23.50
   9  -8   1   59.39   22.30
   9  -8   1   20.40   16.40
   9  -8   1   30.50   17.00
   9  -8   1   71.69   19.60
   9  -8   1   33.00   19.10
 -10   8  -1   97.89   25.20
 -10   8  -1  174.48   37.20
 -10   8  -1  112.29   24.40
 -10   8  -1  170.68   25.70
 -10   8  -1  162.18   27.70
 -10   8  -1  127.19   23.40
 -10   8  -1  165.48   27.30
  10  -8   1  169.68   28.70
  10  -8   1  111.49   25.70
  10  -8   1  195.28   28.00
  10  -8   1  196.18   27.50
  10  -8   1  144.89   27.00
  10  -8   1  198.08   27.80
  10  -8   1  142.59   27.70
  10  -8   1   92.79   25.30
 -11   8  -1   16.20   23.90
 -11   8  -1   24.20   19.70
 -11   8  -1   67.59   20.50
 -11   8  -1   20.10   16.80
 -11   8  -1   26.50   18.00
  11  -8   1   40.60   20.10
  11  -8   1    6.00   19.00
  11  -8   1   60.99   21.90
  11  -8   1   43.80   21.30
  11  -8   1   29.10   16.20
  11  -8   1   53.99   21.30
  11  -8   1   31.40   20.90
  11  -8   1   75.49   20.40
 -12   8  -1   72.89   23.30
 -12   8  -1   62.19   24.30
 -12   8  -1   88.79   23.20
 -12   8  -1   68.69   22.10
 -12   8  -1   81.49   22.40
  12  -8   1  120.99   26.70
  12  -8   1  129.39   29.10
  12  -8   1   87.29   25.00
  12  -8   1   92.69   25.40
  12  -8   1  151.38   27.10
  12  -8   1  119.99   28.30
  12  -8   1   75.89   26.30
 -13   8  -1    3.00   17.40
 -13   8  -1  -10.50   17.70
 -13   8  -1  -26.40   15.10
 -13   8  -1   47.00   19.50
  13  -8   1   57.59   24.10
  13  -8   1   12.30   20.20
  13  -8   1   14.50   18.80
  13  -8   1   56.89   20.90
  13  -8   1   15.90   16.60
  13  -8   1    3.40   20.90
  13  -8   1  -26.50   16.60
 -14   8  -1  110.79   22.10
 -14   8  -1   75.19   28.50
 -14   8  -1   99.79   26.80
 -14   8  -1   54.29   23.90
  14  -8   1   97.59   33.60
  14  -8   1  105.69   29.60
  14  -8   1  115.09   31.30
  14  -8   1  180.28   32.00
  14  -8   1  115.59   28.60
  14  -8   1  108.69   49.00
  21   7  -1   39.50   14.10
  21   7  -1   27.30   15.10
  21   7  -1   37.90   19.40
  21   7  -1   22.50   13.60
  20   7  -1   55.59   18.40
  20   7  -1   28.30   12.70
  20   7  -1   15.30   13.70
  20   7  -1   27.90   12.20
 -20  -7   1   71.59   25.90
  19   7  -1   47.30   18.00
  19   7  -1   21.90   12.50
  19   7  -1   31.90   11.30
  19   7  -1   37.80   11.90
 -19  -7   1   92.99   27.20
  18   7  -1   20.90   13.90
  18   7  -1   21.20    9.80
  18   7  -1   31.20   12.40
  18   7  -1   37.40    9.20
 -18  -7   1   45.90   23.80
  17   7  -1  208.98   16.80
  17   7  -1  161.18   16.00
  17   7  -1  199.18   22.30
 -17  -7   1  252.27   39.70
  16   7  -1   10.30    7.50
  16   7  -1   17.70   10.80
  16   7  -1   12.90    6.80
  16   7  -1   19.60   13.60
  16   7  -1   11.90   18.80
 -16  -7   1  -13.70   29.80
  15   7  -1  227.68   15.30
  15   7  -1  284.67   24.00
  15   7  -1  270.97   25.60
  15   7  -1  249.18   15.60
  15   7  -1  259.07   35.30
 -15  -7   1  266.97   39.40
  14   7  -1  256.47   24.30
  14   7  -1  230.18   14.50
  14   7  -1  240.78   14.30
  14   7  -1  277.27   33.00
  14   7  -1  248.68   22.00
 -14  -7   1  285.27   32.80
 -14  -7   1  262.87   37.10
  13   7  -1  260.57   21.30
  13   7  -1  265.07   13.80
  13   7  -1  261.67   22.50
  13   7  -1  264.07   31.00
  13   7  -1  262.97   14.50
 -13  -7   1  309.97   31.20
 -13  -7   1  302.57   35.90
  12   7  -1  149.99    8.20
  12   7  -1  132.79    8.80
  12   7  -1  134.09   10.90
  12   7  -1  147.39   10.90
  12   7  -1  160.78    9.30
  12   7  -1  175.18   17.70
  12   7  -1  166.38   17.80
  12   7  -1  165.58    8.30
  12   7  -1  162.28   24.80
 -12  -7   1  192.58   28.30
 -12  -7   1  168.38   29.30
  11   7  -1   24.40    8.40
  11   7  -1    2.50   11.20
  11   7  -1   22.40    5.10
  11   7  -1   22.30   12.10
  11   7  -1   25.90    5.70
[truncated: 7,135,213 more chars]
