# Supplementary material for: Dicoordinate Au(I)–Ethylene Complexes as Hydroamination Catalysts
Source: ACS Catal. 2022 Mar 23;12(7):4227–41. doi: 10.1021/acscatal.1c05823 (PMC8981211; doi:10.1021/acscatal.1c05823)
Supplement: Supplementary file 8 — cs1c05823_si_008.cif [file cs1c05823_si_008.cif]

 
data_jcm01722a
 
_audit_creation_method            'SHELXL-2014/7'
_shelx_SHELXL_version_number      '2014/7'
_chemical_name_systematic         ?
_chemical_name_common             ?
_chemical_melting_point           ?
_chemical_formula_moiety          ?
_chemical_formula_sum
 'C126 H159 Au2 F12 P2 Sb2' 
_chemical_formula_weight          2600.90


_vrf_PLAT410_jcm01722a
;
PROBLEM: Short Intra H...H Contact
RESPONSE: This short intramolecular H-H contact involves hydrogen atoms 
located in ideal calculated positions and thus susceptible to inaccuracies.
These alerts  relate to hydrogen atoms that are part of terminal CH3 groups,
where the calculated positions are not always optimal. Moreover, 
some of those methyl groups belong to tert-butyl groups that presents a high
 degree of disorder, which in all likelihood results in a less accurate 
estimation of the hydrogen positions.
;

_vrf_PLAT213_jcm01722a
;
PROBLEM:  Atom C36             has ADP max/min Ratio
RESPONSE: Although C36 does not pertain to a tBu group, it is connected 
to a highly disordered tBu substituent for which restraints have been used
to model the corresponding adps. C36 is also affected by this disorder. 
;

_vrf_PLAT215_jcm01722a
;
PROBLEM:  Disordered C38B      has ADP max/min Ratio
RESPONSE: This is one of the heavily disordered tBu groups.
;

_vrf_PLAT220_jcm01722a
;
PROBLEM:  NonSolvent   Resd 1  C   Ueq(max)/Ueq(min) Range
RESPONSE: SAME as PLAT215
;

_vrf_PLAT234_jcm01722a
;
PROBLEM:  Large Hirshfeld Difference C17   
RESPONSE: SAME as PLAT215
;

_vrf_PLAT241_jcm01722a
;
PROBLEM:  High   'MainMol' Ueq as Compared to Neighbors   
RESPONSE: SAME as PLAT215
;

_vrf_PLAT242_jcm01722a
;
PROBLEM:  High   'MainMol' Ueq as Compared to Neighbors   
RESPONSE: SAME as PLAT215
;

_vrf_PLAT910_jcm01722a
;
PROBLEM:  Missing # of FCF Reflection(s) Below Theta(Min)   
RESPONSE: Possibly this is due to the large  unit-cell
 causing reflections effected by the beamstop, but their number
is negligible compared to the number of total independent reflections
;

loop_
 _atom_type_symbol
 _atom_type_description
 _atom_type_scat_dispersion_real
 _atom_type_scat_dispersion_imag
 _atom_type_scat_source
 'C'  'C'   0.0033   0.0016
 'International Tables Vol C Tables 4.2.6.8 and 6.1.1.4'
 'H'  'H'   0.0000   0.0000
 'International Tables Vol C Tables 4.2.6.8 and 6.1.1.4'
 'Au'  'Au'  -2.0133   8.8022
 'International Tables Vol C Tables 4.2.6.8 and 6.1.1.4'
 'F'  'F'   0.0171   0.0103
 'International Tables Vol C Tables 4.2.6.8 and 6.1.1.4'
 'P'  'P'   0.1023   0.0942
 'International Tables Vol C Tables 4.2.6.8 and 6.1.1.4'
 'Sb'  'Sb'  -0.5866   1.5461
 'International Tables Vol C Tables 4.2.6.8 and 6.1.1.4'
 
_space_group_crystal_system       monoclinic
_space_group_IT_number            14
_space_group_name_H-M_alt         'P 21/n'
_space_group_name_Hall            '-P 2yn'
 
_shelx_space_group_comment
;
The symmetry employed for this shelxl refinement is uniquely defined
by the following loop, which should always be used as a source of
symmetry information in preference to the above space-group names.
They are only intended as comments.
;
 
loop_
 _space_group_symop_operation_xyz
 'x, y, z'
 '-x+1/2, y+1/2, -z+1/2'
 '-x, -y, -z'
 'x-1/2, -y-1/2, z-1/2'
 
_cell_length_a                    13.714(5)
_cell_length_b                    51.58(2)
_cell_length_c                    18.755(9)
_cell_angle_alpha                 90
_cell_angle_beta                  99.200(18)
_cell_angle_gamma                 90
_cell_volume                      13096(10)
_cell_formula_units_Z             4
_cell_measurement_temperature     193(2)
_cell_measurement_reflns_used      8548
_cell_measurement_theta_max        26.294
_cell_measurement_theta_min        2.200
 
_exptl_crystal_description        plate
_exptl_crystal_colour             colourless
_exptl_crystal_density_meas       .
_exptl_crystal_density_method     .
_exptl_crystal_density_diffrn     1.319          
_exptl_crystal_F_000              5252
_exptl_crystal_size_max           0.170
_exptl_crystal_size_mid           0.070
_exptl_crystal_size_min           0.050
_exptl_absorpt_coefficient_mu     2.725
_shelx_estimated_absorpt_T_min    0.654
_shelx_estimated_absorpt_T_max    0.876
_exptl_absorpt_correction_type     multi-scan
_exptl_absorpt_process_details
;
SADABS-2016/2 (Bruker,2016/2) was used for absorption correction.
wR2(int) was 0.1536 before and 0.0727 after correction.
The Ratio of minimum to maximum transmission is 0.7089.
The \l/2 correction factor is Not present.
;
_exptl_absorpt_correction_T_max    0.7454
_exptl_absorpt_correction_T_min    0.5284
_exptl_absorpt_special_details    .
_diffrn_ambient_temperature       193(2)
_diffrn_radiation_wavelength      0.71073
_diffrn_radiation_type            MoK\a
_diffrn_source                    'IuS 3.0 Microfocus Source'
_diffrn_measurement_device_type   'Bruker D8Quest'
_diffrn_measurement_method        '\f and \w scans'
_diffrn_detector_area_resol_mean  .
_diffrn_reflns_number             228750
_diffrn_reflns_av_unetI/netI      0.0584
_diffrn_reflns_av_R_equivalents   0.1513
_diffrn_reflns_limit_h_min        -15
_diffrn_reflns_limit_h_max        16
_diffrn_reflns_limit_k_min        -61
_diffrn_reflns_limit_k_max        61
_diffrn_reflns_limit_l_min        -22
_diffrn_reflns_limit_l_max        22
_diffrn_reflns_theta_min          1.925
_diffrn_reflns_theta_max          25.250
_diffrn_reflns_theta_full         25.242
_diffrn_measured_fraction_theta_max   0.990
_diffrn_measured_fraction_theta_full  0.990
_diffrn_reflns_Laue_measured_fraction_max    0.990
_diffrn_reflns_Laue_measured_fraction_full   0.990
_diffrn_reflns_point_group_measured_fraction_max   0.990
_diffrn_reflns_point_group_measured_fraction_full  0.990
_reflns_number_total              23489
_reflns_number_gt                 19374
_reflns_threshold_expression      'I > 2\s(I)'
_reflns_Friedel_coverage          0.000
_reflns_Friedel_fraction_max      .
_reflns_Friedel_fraction_full     .
 
_reflns_special_details
;
 Reflections were merged by SHELXL according to the crystal
 class for the calculation of statistics and refinement.
 
 Structure factors included contributions from the .fab file.
 
 _reflns_Friedel_fraction is defined as the number of unique
 Friedel pairs measured divided by the number that would be
 possible theoretically, ignoring centric projections and
 systematic absences.
;
 
_computing_data_collection        'Bruker APEX3'
_computing_cell_refinement        'Bruker APEX3'
_computing_data_reduction         'Bruker APEX3'
_computing_structure_solution     'SHELXT 2014/5 (Sheldrick, 2014)'
_computing_structure_refinement 'SHELXL-2014/7 (Sheldrick, 2014)'
_computing_molecular_graphics     ?
_computing_publication_material   ?
_refine_special_details           ?
_refine_ls_structure_factor_coef  Fsqd
_refine_ls_matrix_type            full
_refine_ls_weighting_scheme       calc
_refine_ls_weighting_details
'w=1/[\s^2^(Fo^2^)+(0.0720P)^2^+357.8098P] where P=(Fo^2^+2Fc^2^)/3'
_atom_sites_solution_primary      ?
_atom_sites_solution_secondary    ?
_atom_sites_solution_hydrogens    geom
_refine_ls_hydrogen_treatment     constr
_refine_ls_extinction_method      none
_refine_ls_extinction_coef        .
_refine_ls_number_reflns          23489
_refine_ls_number_parameters      1410
_refine_ls_number_restraints      279
_refine_ls_R_factor_all           0.1146
_refine_ls_R_factor_gt            0.0964
_refine_ls_wR_factor_ref          0.2302
_refine_ls_wR_factor_gt           0.2154
_refine_ls_goodness_of_fit_ref    1.007
_refine_ls_restrained_S_all       1.005
_refine_ls_shift/su_max           0.002
_refine_ls_shift/su_mean          0.000
 
loop_
 _atom_site_label
 _atom_site_type_symbol
 _atom_site_fract_x
 _atom_site_fract_y
 _atom_site_fract_z
 _atom_site_U_iso_or_equiv
 _atom_site_adp_type
 _atom_site_occupancy
 _atom_site_site_symmetry_order  
 _atom_site_calc_flag
 _atom_site_refinement_flags_posn
 _atom_site_refinement_flags_adp
 _atom_site_refinement_flags_occupancy
 _atom_site_disorder_assembly
 _atom_site_disorder_group
Au1 Au 0.61951(4) 0.66674(2) 0.97048(3) 0.03830(14) Uani 1 1 d . U . . .
P1 P 0.5596(2) 0.62641(6) 0.99203(15) 0.0279(6) Uani 1 1 d . . . . .
C1 C 0.6364(9) 0.5988(2) 0.9697(6) 0.036(3) Uani 1 1 d . . . . .
C2 C 0.5860(10) 0.5770(2) 0.9431(7) 0.039(3) Uani 1 1 d . . . . .
H2 H 0.5163 0.5768 0.9407 0.047 Uiso 1 1 calc R U . . .
C3 C 0.6324(10) 0.5546(2) 0.9188(7) 0.043(3) Uani 1 1 d . . . . .
C4 C 0.7368(11) 0.5562(3) 0.9236(9) 0.056(4) Uani 1 1 d . . . . .
H4 H 0.7726 0.5419 0.9091 0.068 Uiso 1 1 calc R U . . .
C5 C 0.7870(10) 0.5789(3) 0.9496(8) 0.046(3) Uani 1 1 d . . . . .
H5 H 0.8563 0.5796 0.9502 0.056 Uiso 1 1 calc R U . . .
C6 C 0.7408(9) 0.6007(2) 0.9750(6) 0.038(3) Uani 1 1 d . . . . .
C7 C 0.8036(8) 0.6233(2) 1.0033(7) 0.036(3) Uani 1 1 d . . . . .
C8 C 0.7970(10) 0.6353(3) 1.0682(7) 0.048(3) Uani 1 1 d . . . . .
H8 H 0.7466 0.6303 1.0948 0.058 Uiso 1 1 calc R U . . .
C9 C 0.8649(10) 0.6549(3) 1.0955(7) 0.045(3) Uani 1 1 d . . . . .
H9 H 0.8596 0.6627 1.1405 0.054 Uiso 1 1 calc R U . . .
C10 C 0.9414(9) 0.6632(3) 1.0570(7) 0.041(3) Uani 1 1 d . . . . .
C11 C 0.9420(10) 0.6510(3) 0.9909(8) 0.049(3) Uani 1 1 d . . . . .
H11 H 0.9907 0.6563 0.9631 0.058 Uiso 1 1 calc R U . . .
C12 C 0.8770(10) 0.6318(3) 0.9625(7) 0.047(3) Uani 1 1 d . . . . .
H12 H 0.8811 0.6243 0.9168 0.056 Uiso 1 1 calc R U . . .
C13 C 0.5745(13) 0.5306(3) 0.8859(9) 0.063(4) Uani 1 1 d . . . . .
C14 C 0.5782(16) 0.5286(4) 0.8048(10) 0.086(6) Uani 1 1 d . . . . .
H14A H 0.5669 0.5457 0.7825 0.130 Uiso 1 1 calc R U . . .
H14B H 0.5270 0.5165 0.7824 0.130 Uiso 1 1 calc R U . . .
H14C H 0.6433 0.5221 0.7977 0.130 Uiso 1 1 calc R U . . .
C15 C 0.4677(14) 0.5310(4) 0.8985(14) 0.098(8) Uani 1 1 d . . . . .
H15A H 0.4650 0.5268 0.9491 0.147 Uiso 1 1 calc R U . . .
H15B H 0.4294 0.5183 0.8670 0.147 Uiso 1 1 calc R U . . .
H15C H 0.4398 0.5484 0.8876 0.147 Uiso 1 1 calc R U . . .
C16 C 0.6184(18) 0.5067(4) 0.9228(13) 0.097(7) Uani 1 1 d . . . . .
H16A H 0.6834 0.5035 0.9092 0.146 Uiso 1 1 calc R U . . .
H16B H 0.5751 0.4919 0.9081 0.146 Uiso 1 1 calc R U . . .
H16C H 0.6255 0.5090 0.9752 0.146 Uiso 1 1 calc R U . . .
C17 C 1.0197(9) 0.6839(3) 1.0865(7) 0.047(3) Uani 1 1 d . . . . .
C18 C 1.0003(13) 0.7087(4) 1.0407(10) 0.076(5) Uani 1 1 d . . . . .
H18A H 1.0023 0.7046 0.9899 0.114 Uiso 1 1 calc R U . . .
H18B H 1.0512 0.7216 1.0577 0.114 Uiso 1 1 calc R U . . .
H18C H 0.9352 0.7157 1.0454 0.114 Uiso 1 1 calc R U . . .
C19 C 1.0173(12) 0.6903(4) 1.1672(8) 0.066(5) Uani 1 1 d . . . . .
H19A H 0.9556 0.6993 1.1715 0.099 Uiso 1 1 calc R U . . .
H19B H 1.0735 0.7014 1.1859 0.099 Uiso 1 1 calc R U . . .
H19C H 1.0211 0.6741 1.1951 0.099 Uiso 1 1 calc R U . . .
C20 C 1.1242(15) 0.6773(3) 1.0809(16) 0.108(9) Uani 1 1 d . . . . .
H20A H 1.1310 0.6584 1.0778 0.162 Uiso 1 1 calc R U . . .
H20B H 1.1680 0.6837 1.1237 0.162 Uiso 1 1 calc R U . . .
H20C H 1.1422 0.6854 1.0375 0.162 Uiso 1 1 calc R U . . .
C21 C 0.4375(8) 0.6192(2) 0.9397(6) 0.031(2) Uani 1 1 d . . . . .
C22 C 0.4113(9) 0.6293(3) 0.8693(6) 0.038(3) Uani 1 1 d . . . . .
C23 C 0.3154(10) 0.6240(3) 0.8355(7) 0.049(4) Uani 1 1 d . . . . .
H23 H 0.2942 0.6308 0.7885 0.059 Uiso 1 1 calc R U . . .
C24 C 0.2487(10) 0.6091(3) 0.8670(7) 0.055(4) Uani 1 1 d . . . . .
H24 H 0.1839 0.6063 0.8416 0.067 Uiso 1 1 calc R U . . .
C25 C 0.2758(9) 0.5982(3) 0.9352(7) 0.040(3) Uani 1 1 d . . . . .
C26 C 0.3713(9) 0.6048(2) 0.9715(7) 0.035(3) Uani 1 1 d . . . . .
H26 H 0.3905 0.5991 1.0198 0.043 Uiso 1 1 calc R U . . .
C27 C 0.4758(8) 0.6453(3) 0.8261(6) 0.035(3) Uani 1 1 d . . . . .
C28 C 0.5631(9) 0.6346(3) 0.8062(6) 0.038(3) Uani 1 1 d . . . . .
H28 H 0.5878 0.6184 0.8253 0.046 Uiso 1 1 calc R U . . .
C29 C 0.6123(9) 0.6484(3) 0.7580(7) 0.051(4) Uani 1 1 d . . . . .
H29 H 0.6722 0.6414 0.7468 0.061 Uiso 1 1 calc R U . . .
C30 C 0.5779(10) 0.6717(3) 0.7256(6) 0.047(3) Uani 1 1 d . . . . .
C31 C 0.4930(11) 0.6824(3) 0.7477(8) 0.051(4) Uani 1 1 d . . . . .
H31 H 0.4691 0.6988 0.7291 0.062 Uiso 1 1 calc R U . . .
C32 C 0.4428(9) 0.6692(3) 0.7972(6) 0.043(3) Uani 1 1 d . . . . .
H32 H 0.3855 0.6768 0.8109 0.051 Uiso 1 1 calc R U . . .
C33 C 0.6251(13) 0.6850(4) 0.6664(8) 0.075(6) Uani 1 1 d . . . . .
C34 C 0.7203(17) 0.6718(7) 0.6533(14) 0.146(14) Uani 1 1 d . . . . .
H34A H 0.7445 0.6604 0.6941 0.218 Uiso 1 1 calc R U . . .
H34B H 0.7704 0.6850 0.6484 0.218 Uiso 1 1 calc R U . . .
H34C H 0.7072 0.6615 0.6089 0.218 Uiso 1 1 calc R U . . .
C35 C 0.645(3) 0.7140(6) 0.6863(17) 0.168(15) Uani 1 1 d . . . . .
H35A H 0.5885 0.7211 0.7057 0.252 Uiso 1 1 calc R U . . .
H35B H 0.6545 0.7237 0.6430 0.252 Uiso 1 1 calc R U . . .
H35C H 0.7045 0.7154 0.7227 0.252 Uiso 1 1 calc R U . . .
C36 C 0.5524(18) 0.6853(7) 0.5975(10) 0.158(15) Uani 1 1 d . . . . .
H36A H 0.5572 0.6690 0.5714 0.237 Uiso 1 1 calc R U . . .
H36B H 0.5672 0.6999 0.5674 0.237 Uiso 1 1 calc R U . . .
H36C H 0.4854 0.6872 0.6086 0.237 Uiso 1 1 calc R U . . .
C41 C 0.5413(8) 0.6210(2) 1.0873(6) 0.025(2) Uani 1 1 d . . . . .
C42 C 0.4972(8) 0.6401(2) 1.1257(6) 0.030(2) Uani 1 1 d . . . . .
C44 C 0.4832(9) 0.6334(2) 1.1971(6) 0.034(3) Uani 1 1 d . . . . .
H44 H 0.4523 0.6457 1.2240 0.040 Uiso 1 1 calc R U . . .
C45 C 0.5122(9) 0.6101(2) 1.2288(6) 0.038(3) Uani 1 1 d . . . . .
H45 H 0.5005 0.6067 1.2764 0.045 Uiso 1 1 calc R U . . .
C46 C 0.5596(9) 0.5909(2) 1.1916(6) 0.033(3) Uani 1 1 d . . . . .
C47 C 0.5730(8) 0.5972(2) 1.1195(6) 0.029(2) Uani 1 1 d . . . . .
H47 H 0.6040 0.5849 1.0926 0.035 Uiso 1 1 calc R U . . .
C48 C 0.4608(8) 0.6660(2) 1.0949(6) 0.032(3) Uani 1 1 d . . . . .
C49 C 0.3794(9) 0.6680(2) 1.0410(7) 0.039(3) Uani 1 1 d . . . . .
H49 H 0.3448 0.6528 1.0226 0.047 Uiso 1 1 calc R U . . .
C50 C 0.3477(10) 0.6926(2) 1.0133(7) 0.041(3) Uani 1 1 d . . . . .
H50 H 0.2936 0.6935 0.9747 0.050 Uiso 1 1 calc R U . . .
C51 C 0.3922(8) 0.7154(2) 1.0400(6) 0.032(3) Uani 1 1 d . . . . .
C52 C 0.4736(11) 0.7128(3) 1.0937(8) 0.055(4) Uani 1 1 d . . . . .
H52 H 0.5072 0.7280 1.1129 0.066 Uiso 1 1 calc R U . . .
C53 C 0.5078(10) 0.6889(3) 1.1205(8) 0.048(3) Uani 1 1 d . . . . .
H53 H 0.5643 0.6880 1.1570 0.057 Uiso 1 1 calc R U . . .
C54 C 0.5941(11) 0.5641(2) 1.2264(7) 0.045(3) Uani 1 1 d . . . . .
C55 C 0.6330(15) 0.5462(3) 1.1737(9) 0.075(5) Uani 1 1 d . . . . .
H55A H 0.5833 0.5442 1.1304 0.112 Uiso 1 1 calc R U . . .
H55B H 0.6474 0.5292 1.1963 0.112 Uiso 1 1 calc R U . . .
H55C H 0.6936 0.5535 1.1604 0.112 Uiso 1 1 calc R U . . .
C56 C 0.5053(14) 0.5505(3) 1.2508(9) 0.068(5) Uani 1 1 d . . . . .
H56A H 0.4830 0.5607 1.2894 0.102 Uiso 1 1 calc R U . . .
H56B H 0.5249 0.5332 1.2688 0.102 Uiso 1 1 calc R U . . .
H56C H 0.4515 0.5492 1.2098 0.102 Uiso 1 1 calc R U . . .
C57 C 0.6709(14) 0.5705(3) 1.2931(9) 0.072(5) Uani 1 1 d . . . . .
H57A H 0.7332 0.5755 1.2777 0.108 Uiso 1 1 calc R U . . .
H57B H 0.6818 0.5551 1.3242 0.108 Uiso 1 1 calc R U . . .
H57C H 0.6467 0.5848 1.3199 0.108 Uiso 1 1 calc R U . . .
C62 C 0.646(2) 0.7101(4) 0.9558(18) 0.132(11) Uani 1 1 d . U . . .
H62A H 0.5994 0.7188 0.9175 0.158 Uiso 1 1 calc R U . . .
H62B H 0.6608 0.7204 1.0006 0.158 Uiso 1 1 calc R U . . .
C63 C 0.712(2) 0.6997(4) 0.937(2) 0.148(12) Uani 1 1 d . U . . .
H63 H 0.7640 0.7015 0.9807 0.177 Uiso 1 1 calc R U . . .
C64 C 0.7648(18) 0.6931(5) 0.8856(15) 0.111(8) Uani 1 1 d . U . . .
H64A H 0.7538 0.6748 0.8731 0.166 Uiso 1 1 calc R U . . .
H64B H 0.8351 0.6960 0.9033 0.166 Uiso 1 1 calc R U . . .
H64C H 0.7441 0.7038 0.8426 0.166 Uiso 1 1 calc R U . . .
Au2 Au 0.13392(3) 0.64564(2) 0.47437(3) 0.03404(13) Uani 1 1 d . U . . .
P2 P 0.1993(2) 0.60464(5) 0.47154(15) 0.0254(6) Uani 1 1 d . . . . .
C028 C -0.2612(9) 0.6591(3) 0.3646(8) 0.046(3) Uani 1 1 d . . . . .
C65 C 0.1261(8) 0.5788(3) 0.5063(6) 0.034(3) Uani 1 1 d . . . . .
C66 C 0.1762(8) 0.5575(2) 0.5412(6) 0.033(3) Uani 1 1 d . . . . .
H66 H 0.2453 0.5562 0.5410 0.040 Uiso 1 1 calc R U . . .
C67 C 0.1318(9) 0.5384(2) 0.5757(7) 0.039(3) Uani 1 1 d . . . . .
C68 C 0.0304(10) 0.5411(3) 0.5754(8) 0.052(4) Uani 1 1 d . . . . .
H68 H -0.0033 0.5284 0.5991 0.063 Uiso 1 1 calc R U . . .
C69 C -0.0218(9) 0.5616(3) 0.5416(8) 0.051(4) Uani 1 1 d . . . . .
H69 H -0.0904 0.5628 0.5435 0.061 Uiso 1 1 calc R U . . .
C70 C 0.0223(8) 0.5809(2) 0.5044(6) 0.029(2) Uani 1 1 d . . . . .
C71 C -0.0426(8) 0.6020(2) 0.4685(7) 0.036(3) Uani 1 1 d . . . . .
C72 C -0.1013(9) 0.6163(3) 0.5084(7) 0.042(3) Uani 1 1 d . . . . .
H72 H -0.0950 0.6136 0.5590 0.051 Uiso 1 1 calc R U . . .
C73 C -0.1690(9) 0.6347(3) 0.4757(7) 0.045(3) Uani 1 1 d . . . . .
H73 H -0.2080 0.6444 0.5039 0.054 Uiso 1 1 calc R U . . .
C74 C -0.1791(9) 0.6388(3) 0.3995(7) 0.041(3) Uani 1 1 d . . . . .
C75 C -0.1183(8) 0.6252(2) 0.3616(6) 0.032(3) Uani 1 1 d . . . . .
H75 H -0.1226 0.6284 0.3113 0.038 Uiso 1 1 calc R U . . .
C76 C -0.0490(9) 0.6066(2) 0.3948(7) 0.038(3) Uani 1 1 d . . . . .
H76 H -0.0077 0.5975 0.3672 0.046 Uiso 1 1 calc R U . . .
C77 C 0.1918(11) 0.5147(3) 0.6139(10) 0.063(4) Uani 1 1 d . U . . .
C78 C 0.177(2) 0.5145(6) 0.6920(13) 0.158(12) Uani 1 1 d . U . . .
H78A H 0.2132 0.5291 0.7174 0.237 Uiso 1 1 calc R U . . .
H78B H 0.2026 0.4982 0.7147 0.237 Uiso 1 1 calc R U . . .
H78C H 0.1068 0.5161 0.6947 0.237 Uiso 1 1 calc R U . . .
C79 C 0.149(2) 0.4897(5) 0.5784(19) 0.166(12) Uani 1 1 d . U . . .
H79A H 0.0766 0.4899 0.5751 0.250 Uiso 1 1 calc R U . . .
H79B H 0.1757 0.4748 0.6076 0.250 Uiso 1 1 calc R U . . .
H79C H 0.1659 0.4883 0.5299 0.250 Uiso 1 1 calc R U . . .
C80 C 0.2942(15) 0.5149(5) 0.6078(18) 0.137(10) Uani 1 1 d . U . . .
H80A H 0.3015 0.5170 0.5570 0.206 Uiso 1 1 calc R U . . .
H80B H 0.3244 0.4985 0.6260 0.206 Uiso 1 1 calc R U . . .
H80C H 0.3269 0.5293 0.6362 0.206 Uiso 1 1 calc R U . . .
C81 C -0.2402(11) 0.6852(3) 0.3971(10) 0.062(4) Uani 1 1 d . . . . .
H81A H -0.2405 0.6843 0.4492 0.093 Uiso 1 1 calc R U . . .
H81B H -0.2910 0.6975 0.3751 0.093 Uiso 1 1 calc R U . . .
H81C H -0.1753 0.6911 0.3882 0.093 Uiso 1 1 calc R U . . .
C82 C -0.3616(8) 0.6483(3) 0.3782(8) 0.050(4) Uani 1 1 d . . . . .
H82A H -0.3714 0.6309 0.3571 0.074 Uiso 1 1 calc R U . . .
H82B H -0.4148 0.6598 0.3558 0.074 Uiso 1 1 calc R U . . .
H82C H -0.3622 0.6474 0.4303 0.074 Uiso 1 1 calc R U . . .
C83 C -0.2637(11) 0.6596(3) 0.2825(8) 0.059(4) Uani 1 1 d . . . . .
H83A H -0.2020 0.6670 0.2716 0.088 Uiso 1 1 calc R U . . .
H83B H -0.3196 0.6701 0.2599 0.088 Uiso 1 1 calc R U . . .
H83C H -0.2712 0.6418 0.2637 0.088 Uiso 1 1 calc R U . . .
C84 C 0.2218(7) 0.5940(2) 0.3810(6) 0.027(2) Uani 1 1 d . . . . .
C85 C 0.1986(8) 0.5681(2) 0.3624(6) 0.030(2) Uani 1 1 d . . . . .
H85 H 0.1725 0.5575 0.3963 0.036 Uiso 1 1 calc R U . . .
C86 C 0.2121(10) 0.5566(3) 0.2946(7) 0.042(3) Uani 1 1 d . . . . .
C87 C 0.2463(11) 0.5729(3) 0.2460(7) 0.051(4) Uani 1 1 d . . . . .
H87 H 0.2558 0.5663 0.2003 0.061 Uiso 1 1 calc R U . . .
C88 C 0.2674(11) 0.5990(3) 0.2624(7) 0.047(3) Uani 1 1 d . . . . .
H88 H 0.2897 0.6097 0.2269 0.056 Uiso 1 1 calc R U . . .
C89 C 0.2569(9) 0.6102(2) 0.3297(6) 0.033(3) Uani 1 1 d . . . . .
C90 C 0.2861(9) 0.6386(2) 0.3408(7) 0.035(3) Uani 1 1 d . . . . .
C91 C 0.2539(10) 0.6567(3) 0.2868(7) 0.048(3) Uani 1 1 d . . . . .
H91 H 0.2077 0.6515 0.2461 0.058 Uiso 1 1 calc R U . . .
C92 C 0.2871(11) 0.6821(3) 0.2907(8) 0.052(4) Uani 1 1 d . . . . .
H92 H 0.2668 0.6932 0.2509 0.062 Uiso 1 1 calc R U . . .
C93 C 0.3484(9) 0.6918(3) 0.3501(8) 0.045(3) Uani 1 1 d . . . . .
C94 C 0.3787(9) 0.6740(3) 0.4052(8) 0.044(3) Uani 1 1 d . . . . .
H94 H 0.4201 0.6798 0.4477 0.053 Uiso 1 1 calc R U . . .
C95 C 0.3501(9) 0.6474(3) 0.4002(7) 0.042(3) Uani 1 1 d . . . . .
H95 H 0.3752 0.6357 0.4378 0.051 Uiso 1 1 calc R U . . .
C96 C 0.1905(11) 0.5273(3) 0.2822(8) 0.050(3) Uani 1 1 d . . . . .
C97 C 0.1927(16) 0.5205(3) 0.2017(10) 0.082(6) Uani 1 1 d . . . . .
H97A H 0.1884 0.5017 0.1953 0.123 Uiso 1 1 calc R U . . .
H97B H 0.2545 0.5268 0.1879 0.123 Uiso 1 1 calc R U . . .
H97C H 0.1366 0.5288 0.1712 0.123 Uiso 1 1 calc R U . . .
C98 C 0.0882(14) 0.5212(3) 0.3005(12) 0.084(6) Uani 1 1 d . . . . .
H98A H 0.0407 0.5341 0.2783 0.125 Uiso 1 1 calc R U . . .
H98B H 0.0909 0.5214 0.3530 0.125 Uiso 1 1 calc R U . . .
H98C H 0.0675 0.5039 0.2819 0.125 Uiso 1 1 calc R U . . .
C99 C 0.2685(17) 0.5128(3) 0.3297(12) 0.091(7) Uani 1 1 d . . . . .
H99A H 0.2525 0.4942 0.3274 0.137 Uiso 1 1 calc R U . . .
H99B H 0.2723 0.5189 0.3795 0.137 Uiso 1 1 calc R U . . .
H99C H 0.3322 0.5156 0.3136 0.137 Uiso 1 1 calc R U . . .
C104 C 0.3182(7) 0.6016(2) 0.5305(5) 0.023(2) Uani 1 1 d . . . . .
C105 C 0.3325(9) 0.6137(2) 0.5994(6) 0.035(3) Uani 1 1 d . . . . .
C106 C 0.4243(10) 0.6109(3) 0.6412(7) 0.046(3) Uani 1 1 d . . . . .
H106 H 0.4379 0.6198 0.6861 0.056 Uiso 1 1 calc R U . . .
C107 C 0.4982(9) 0.5954(3) 0.6193(7) 0.052(4) Uani 1 1 d . . . . .
H107 H 0.5593 0.5932 0.6506 0.063 Uiso 1 1 calc R U . . .
C108 C 0.4834(9) 0.5830(3) 0.5522(6) 0.040(3) Uani 1 1 d . . . . .
C109 C 0.3928(8) 0.5869(2) 0.5088(6) 0.034(3) Uani 1 1 d . . . . .
H109 H 0.3815 0.5792 0.4622 0.040 Uiso 1 1 calc R U . . .
C110 C 0.2562(8) 0.6291(2) 0.6301(6) 0.033(3) Uani 1 1 d . . . . .
C111 C 0.1747(8) 0.6172(2) 0.6541(6) 0.035(3) Uani 1 1 d . . . . .
H111 H 0.1647 0.5991 0.6466 0.042 Uiso 1 1 calc R U . . .
C112 C 0.1075(8) 0.6313(2) 0.6889(6) 0.033(3) Uani 1 1 d . . . . .
H112 H 0.0507 0.6228 0.7007 0.040 Uiso 1 1 calc R U . . .
C113 C 0.1229(8) 0.6577(2) 0.7066(6) 0.033(3) Uani 1 1 d . . . . .
C114 C 0.2026(9) 0.6698(2) 0.6814(6) 0.036(3) Uani 1 1 d . . . . .
H114 H 0.2130 0.6878 0.6899 0.043 Uiso 1 1 calc R U . . .
C115 C 0.2682(9) 0.6560(3) 0.6438(6) 0.038(3) Uani 1 1 d . . . . .
H115 H 0.3210 0.6650 0.6276 0.045 Uiso 1 1 calc R U . . .
C116 C 0.5652(10) 0.5650(3) 0.5295(7) 0.048(3) Uani 1 1 d . . . . .
C117 C 0.6548(12) 0.5814(5) 0.5221(12) 0.095(7) Uani 1 1 d . . . . .
H11A H 0.6377 0.5937 0.4822 0.142 Uiso 1 1 calc R U . . .
H11B H 0.7087 0.5702 0.5122 0.142 Uiso 1 1 calc R U . . .
H11C H 0.6758 0.5910 0.5670 0.142 Uiso 1 1 calc R U . . .
C118 C 0.5900(13) 0.5435(3) 0.5883(10) 0.075(5) Uani 1 1 d . . . . .
H11D H 0.6129 0.5516 0.6353 0.112 Uiso 1 1 calc R U . . .
H11E H 0.6420 0.5322 0.5754 0.112 Uiso 1 1 calc R U . . .
H11F H 0.5307 0.5332 0.5911 0.112 Uiso 1 1 calc R U . . .
C119 C 0.5284(13) 0.5508(5) 0.4570(10) 0.093(7) Uani 1 1 d . . . . .
H11G H 0.4657 0.5420 0.4599 0.139 Uiso 1 1 calc R U . . .
H11H H 0.5776 0.5379 0.4480 0.139 Uiso 1 1 calc R U . . .
H11I H 0.5186 0.5634 0.4175 0.139 Uiso 1 1 calc R U . . .
C120 C 0.0581(10) 0.6733(3) 0.7522(8) 0.047(3) Uani 1 1 d . . . . .
C121 C -0.0217(13) 0.6558(4) 0.7783(10) 0.070(5) Uani 1 1 d . . . . .
H12A H -0.0632 0.6480 0.7365 0.105 Uiso 1 1 calc R U . . .
H12B H -0.0628 0.6663 0.8053 0.105 Uiso 1 1 calc R U . . .
H12C H 0.0108 0.6421 0.8097 0.105 Uiso 1 1 calc R U . . .
C122 C 0.0054(13) 0.6954(4) 0.7056(10) 0.076(5) Uani 1 1 d . . . . .
H12D H 0.0547 0.7066 0.6889 0.114 Uiso 1 1 calc R U . . .
H12E H -0.0344 0.7055 0.7346 0.114 Uiso 1 1 calc R U . . .
H12F H -0.0377 0.6880 0.6639 0.114 Uiso 1 1 calc R U . . .
C123 C 0.1194(15) 0.6842(3) 0.8182(8) 0.070(5) Uani 1 1 d . . . . .
H12G H 0.1449 0.6700 0.8506 0.106 Uiso 1 1 calc R U . . .
H12H H 0.0788 0.6957 0.8428 0.106 Uiso 1 1 calc R U . . .
H12I H 0.1748 0.6940 0.8044 0.106 Uiso 1 1 calc R U . . .
C124 C 0.084(3) 0.6849(5) 0.5028(12) 0.139(6) Uani 1 1 d . U . . .
H12J H 0.0289 0.6852 0.5306 0.167 Uiso 1 1 calc R U . . .
H12K H 0.1379 0.6971 0.5223 0.167 Uiso 1 1 calc R U . . .
C125 C 0.065(3) 0.6850(5) 0.4471(12) 0.139(6) Uani 1 1 d . U . . .
H125 H -0.0049 0.6791 0.4474 0.167 Uiso 1 1 calc R U . . .
C126 C 0.050(2) 0.6911(5) 0.3697(11) 0.139(6) Uani 1 1 d . U . . .
H12Y H 0.1099 0.6990 0.3574 0.209 Uiso 1 1 calc R U . . .
H12Z H -0.0055 0.7033 0.3583 0.209 Uiso 1 1 calc R U . . .
H12L H 0.0349 0.6752 0.3417 0.209 Uiso 1 1 calc R U . . .
Sb1 Sb 0.27529(9) 0.75599(2) 0.69422(7) 0.0636(3) Uani 1 1 d . . . . .
F1 F 0.3736(14) 0.7455(3) 0.6480(9) 0.145(6) Uani 1 1 d . . . . .
F2 F 0.1712(10) 0.7672(3) 0.7401(9) 0.130(5) Uani 1 1 d . . . . .
F3 F 0.3627(9) 0.7740(2) 0.7621(7) 0.102(4) Uani 1 1 d . . . . .
F4 F 0.2607(10) 0.7857(3) 0.6360(8) 0.119(5) Uani 1 1 d . . . . .
F5 F 0.1844(11) 0.7387(2) 0.6273(8) 0.115(5) Uani 1 1 d . . . . .
F6 F 0.2917(9) 0.7268(2) 0.7530(6) 0.099(4) Uani 1 1 d . . . . .
Sb2 Sb -0.12788(9) 0.57350(2) 0.74186(6) 0.0647(3) Uani 1 1 d . . . . .
F7 F 0.0072(9) 0.5709(4) 0.7333(7) 0.129(6) Uani 1 1 d . . . . .
F8 F -0.2632(10) 0.5764(3) 0.7487(7) 0.113(4) Uani 1 1 d . . . . .
F9 F -0.1002(12) 0.5970(3) 0.8181(6) 0.119(5) Uani 1 1 d . . . . .
F10 F -0.1403(11) 0.6012(2) 0.6747(6) 0.105(4) Uani 1 1 d . . . . .
F11 F -0.1570(9) 0.5495(2) 0.6656(6) 0.096(4) Uani 1 1 d . . . . .
F12 F -0.1139(10) 0.5462(2) 0.8087(7) 0.099(4) Uani 1 1 d . . . . .
C100 C 0.3866(11) 0.7204(3) 0.3563(9) 0.071(4) Uani 1 1 d D U . . .
C103 C 0.3433(19) 0.7373(5) 0.2896(13) 0.089(7) Uani 0.715(19) 1 d D U P A 1
H10A H 0.2711 0.7362 0.2818 0.133 Uiso 0.715(19) 1 calc R U P A 1
H10B H 0.3636 0.7554 0.2985 0.133 Uiso 0.715(19) 1 calc R U P A 1
H10C H 0.3681 0.7309 0.2466 0.133 Uiso 0.715(19) 1 calc R U P A 1
C101 C 0.5014(15) 0.7226(6) 0.3671(15) 0.097(8) Uani 0.715(19) 1 d D U P A 1
H10D H 0.5302 0.7121 0.4088 0.145 Uiso 0.715(19) 1 calc R U P A 1
H10E H 0.5254 0.7163 0.3238 0.145 Uiso 0.715(19) 1 calc R U P A 1
H10F H 0.5209 0.7407 0.3756 0.145 Uiso 0.715(19) 1 calc R U P A 1
C102 C 0.3515(19) 0.7323(4) 0.4245(12) 0.082(6) Uani 0.715(19) 1 d D U P A 1
H10G H 0.2793 0.7312 0.4192 0.123 Uiso 0.715(19) 1 calc R U P A 1
H10H H 0.3811 0.7226 0.4676 0.123 Uiso 0.715(19) 1 calc R U P A 1
H10I H 0.3719 0.7505 0.4295 0.123 Uiso 0.715(19) 1 calc R U P A 1
C1A C 0.444(4) 0.7237(13) 0.291(2) 0.094(12) Uani 0.285(19) 1 d D U P A 2
H1AA H 0.4985 0.7113 0.2956 0.142 Uiso 0.285(19) 1 calc R U P A 2
H1AB H 0.3987 0.7205 0.2458 0.142 Uiso 0.285(19) 1 calc R U P A 2
H1AC H 0.4698 0.7414 0.2908 0.142 Uiso 0.285(19) 1 calc R U P A 2
C1B C 0.301(3) 0.7402(9) 0.348(3) 0.082(11) Uani 0.285(19) 1 d D U P A 2
H1BA H 0.2549 0.7365 0.3033 0.123 Uiso 0.285(19) 1 calc R U P A 2
H1BB H 0.2654 0.7388 0.3893 0.123 Uiso 0.285(19) 1 calc R U P A 2
H1BC H 0.3270 0.7578 0.3457 0.123 Uiso 0.285(19) 1 calc R U P A 2
C1C C 0.459(3) 0.7261(9) 0.4268(18) 0.070(9) Uani 0.285(19) 1 d D U P A 2
H1CA H 0.5136 0.7135 0.4319 0.105 Uiso 0.285(19) 1 calc R U P A 2
H1CB H 0.4859 0.7436 0.4247 0.105 Uiso 0.285(19) 1 calc R U P A 2
H1CC H 0.4244 0.7246 0.4683 0.105 Uiso 0.285(19) 1 calc R U P A 2
C58 C 0.3550(10) 0.7419(3) 1.0082(8) 0.064(3) Uani 1 1 d D U . . .
C59A C 0.4022(17) 0.7650(4) 1.0514(14) 0.065(6) Uani 0.592(19) 1 d D U P B 1
H59A H 0.3903 0.7637 1.1014 0.097 Uiso 0.592(19) 1 calc R U P B 1
H59B H 0.4735 0.7650 1.0507 0.097 Uiso 0.592(19) 1 calc R U P B 1
H59C H 0.3732 0.7811 1.0299 0.097 Uiso 0.592(19) 1 calc R U P B 1
C60A C 0.2447(15) 0.7448(5) 1.0071(16) 0.081(7) Uani 0.592(19) 1 d D U P B 1
H60A H 0.2299 0.7427 1.0563 0.122 Uiso 0.592(19) 1 calc R U P B 1
H60B H 0.2234 0.7620 0.9887 0.122 Uiso 0.592(19) 1 calc R U P B 1
H60C H 0.2094 0.7314 0.9758 0.122 Uiso 0.592(19) 1 calc R U P B 1
C61A C 0.376(2) 0.7451(5) 0.9321(12) 0.086(7) Uani 0.592(19) 1 d D U P B 1
H61A H 0.4471 0.7432 0.9319 0.129 Uiso 0.592(19) 1 calc R U P B 1
H61B H 0.3403 0.7317 0.9010 0.129 Uiso 0.592(19) 1 calc R U P B 1
H61C H 0.3543 0.7623 0.9140 0.129 Uiso 0.592(19) 1 calc R U P B 1
C60B C 0.320(3) 0.7569(7) 1.0683(15) 0.090(9) Uani 0.408(19) 1 d D U P B 2
H60D H 0.2688 0.7470 1.0871 0.134 Uiso 0.408(19) 1 calc R U P B 2
H60E H 0.3758 0.7599 1.1071 0.134 Uiso 0.408(19) 1 calc R U P B 2
H60F H 0.2928 0.7736 1.0496 0.134 Uiso 0.408(19) 1 calc R U P B 2
C61B C 0.269(2) 0.7408(6) 0.9454(15) 0.069(8) Uani 0.408(19) 1 d D U P B 2
H61D H 0.2886 0.7311 0.9051 0.103 Uiso 0.408(19) 1 calc R U P B 2
H61E H 0.2122 0.7321 0.9613 0.103 Uiso 0.408(19) 1 calc R U P B 2
H61F H 0.2497 0.7585 0.9296 0.103 Uiso 0.408(19) 1 calc R U P B 2
C59B C 0.434(2) 0.7579(7) 0.981(2) 0.081(9) Uani 0.408(19) 1 d D U P B 2
H59D H 0.4584 0.7486 0.9414 0.122 Uiso 0.408(19) 1 calc R U P B 2
H59E H 0.4062 0.7746 0.9626 0.122 Uiso 0.408(19) 1 calc R U P B 2
H59F H 0.4891 0.7609 1.0200 0.122 Uiso 0.408(19) 1 calc R U P B 2
C37 C 0.2059(9) 0.5816(3) 0.9726(8) 0.076(4) Uani 1 1 d D U . . .
C38A C 0.2554(18) 0.5563(5) 0.9989(18) 0.081(8) Uani 0.50(2) 1 d D U P C 1
H38A H 0.3197 0.5600 1.0283 0.122 Uiso 0.50(2) 1 calc R U P C 1
H38B H 0.2137 0.5470 1.0282 0.122 Uiso 0.50(2) 1 calc R U P C 1
H38C H 0.2649 0.5457 0.9574 0.122 Uiso 0.50(2) 1 calc R U P C 1
C39A C 0.1072(16) 0.5745(6) 0.9277(14) 0.080(8) Uani 0.50(2) 1 d D U P C 1
H39A H 0.0725 0.5904 0.9095 0.120 Uiso 0.50(2) 1 calc R U P C 1
H39B H 0.1183 0.5636 0.8869 0.120 Uiso 0.50(2) 1 calc R U P C 1
H39C H 0.0671 0.5650 0.9578 0.120 Uiso 0.50(2) 1 calc R U P C 1
C40A C 0.186(2) 0.5966(6) 1.0391(14) 0.090(8) Uani 0.50(2) 1 d D U P C 1
H40A H 0.1539 0.6131 1.0239 0.136 Uiso 0.50(2) 1 calc R U P C 1
H40B H 0.1430 0.5863 1.0651 0.136 Uiso 0.50(2) 1 calc R U P C 1
H40C H 0.2488 0.5999 1.0709 0.136 Uiso 0.50(2) 1 calc R U P C 1
C38B C 0.2500(17) 0.5702(6) 1.0449(13) 0.074(7) Uani 0.50(2) 1 d D U P C 2
H38D H 0.3070 0.5594 1.0392 0.112 Uiso 0.50(2) 1 calc R U P C 2
H38E H 0.2711 0.5843 1.0790 0.112 Uiso 0.50(2) 1 calc R U P C 2
H38F H 0.2003 0.5596 1.0635 0.112 Uiso 0.50(2) 1 calc R U P C 2
C39B C 0.179(2) 0.5593(6) 0.9216(16) 0.093(8) Uani 0.50(2) 1 d D U P C 2
H39D H 0.2385 0.5491 0.9181 0.139 Uiso 0.50(2) 1 calc R U P C 2
H39E H 0.1302 0.5483 0.9396 0.139 Uiso 0.50(2) 1 calc R U P C 2
H39F H 0.1515 0.5660 0.8737 0.139 Uiso 0.50(2) 1 calc R U P C 2
C40B C 0.1186(19) 0.5981(6) 0.9805(17) 0.090(8) Uani 0.50(2) 1 d D U P C 2
H40D H 0.1396 0.6123 1.0142 0.135 Uiso 0.50(2) 1 calc R U P C 2
H40E H 0.0902 0.6053 0.9334 0.135 Uiso 0.50(2) 1 calc R U P C 2
H40F H 0.0688 0.5876 0.9992 0.135 Uiso 0.50(2) 1 calc R U P C 2
 
loop_
 _atom_site_aniso_label
 _atom_site_aniso_U_11
 _atom_site_aniso_U_22
 _atom_site_aniso_U_33
 _atom_site_aniso_U_23
 _atom_site_aniso_U_13
 _atom_site_aniso_U_12
Au1 0.0422(3) 0.0332(3) 0.0372(3) 0.0073(2) -0.0005(2) -0.0071(2)
P1 0.0301(15) 0.0287(15) 0.0237(14) 0.0028(11) 0.0006(11) 0.0004(12)
C1 0.033(6) 0.043(7) 0.033(6) -0.005(5) 0.008(5) 0.000(5)
C2 0.050(7) 0.033(7) 0.035(7) 0.008(5) 0.008(6) 0.014(6)
C3 0.056(8) 0.032(7) 0.045(7) 0.007(6) 0.018(6) -0.003(6)
C4 0.061(9) 0.034(8) 0.080(11) 0.003(7) 0.029(8) 0.008(7)
C5 0.035(7) 0.053(9) 0.054(8) -0.010(7) 0.015(6) 0.009(6)
C6 0.041(7) 0.041(7) 0.033(6) 0.012(5) 0.007(5) 0.007(5)
C7 0.025(6) 0.044(7) 0.039(7) -0.004(6) 0.000(5) 0.002(5)
C8 0.039(7) 0.070(10) 0.036(7) -0.001(7) 0.006(6) 0.007(7)
C9 0.045(7) 0.057(9) 0.031(6) -0.008(6) 0.003(6) 0.003(6)
C10 0.030(6) 0.041(7) 0.049(8) -0.005(6) 0.000(5) -0.003(5)
C11 0.040(7) 0.056(9) 0.052(8) -0.004(7) 0.016(6) -0.005(6)
C12 0.042(7) 0.064(9) 0.037(7) -0.005(6) 0.011(6) -0.017(7)
C13 0.090(12) 0.032(8) 0.076(11) -0.004(7) 0.039(10) -0.018(8)
C14 0.115(16) 0.066(12) 0.073(12) -0.017(10) -0.003(11) -0.032(11)
C15 0.078(13) 0.051(11) 0.18(2) -0.026(13) 0.054(14) -0.026(10)
C16 0.124(18) 0.054(12) 0.116(18) 0.003(11) 0.024(14) -0.033(12)
C17 0.029(6) 0.064(9) 0.045(8) -0.022(7) 0.001(5) 0.010(6)
C18 0.066(11) 0.080(13) 0.075(12) -0.005(10) -0.013(9) -0.024(9)
C19 0.054(9) 0.100(14) 0.041(8) -0.027(8) -0.005(7) -0.018(9)
C20 0.086(14) 0.029(9) 0.21(3) -0.010(12) 0.014(16) -0.011(9)
C21 0.032(6) 0.037(6) 0.026(6) 0.005(5) 0.006(5) 0.001(5)
C22 0.031(6) 0.049(8) 0.032(6) 0.004(6) 0.004(5) 0.000(5)
C23 0.048(8) 0.063(9) 0.034(7) 0.018(6) -0.003(6) -0.011(7)
C24 0.033(7) 0.096(12) 0.035(7) 0.027(7) -0.001(6) -0.023(7)
C25 0.030(6) 0.043(7) 0.044(7) 0.009(6) 0.001(5) 0.002(5)
C26 0.038(7) 0.036(7) 0.032(6) -0.001(5) 0.003(5) -0.002(5)
C27 0.031(6) 0.057(8) 0.017(5) 0.011(5) 0.005(4) -0.009(5)
C28 0.034(6) 0.052(8) 0.028(6) -0.001(5) 0.001(5) -0.003(6)
C29 0.030(6) 0.090(12) 0.035(7) -0.008(7) 0.007(5) -0.004(7)
C30 0.042(7) 0.071(10) 0.024(6) 0.008(6) -0.007(5) -0.021(7)
C31 0.050(8) 0.055(9) 0.046(8) 0.015(7) -0.002(6) -0.007(7)
C32 0.036(7) 0.062(9) 0.029(6) 0.015(6) 0.003(5) -0.002(6)
C33 0.069(11) 0.124(17) 0.032(8) 0.015(9) 0.005(7) -0.039(11)
C34 0.080(15) 0.25(4) 0.114(19) 0.12(2) 0.050(14) 0.024(18)
C35 0.22(4) 0.16(3) 0.14(3) 0.01(2) 0.07(3) -0.10(3)
C36 0.108(18) 0.32(4) 0.039(11) 0.073(18) -0.013(11) -0.07(2)
C41 0.028(5) 0.023(5) 0.023(5) 0.004(4) -0.005(4) -0.002(4)
C42 0.029(6) 0.033(6) 0.027(6) 0.001(5) -0.001(4) -0.007(5)
C44 0.040(7) 0.036(7) 0.027(6) -0.003(5) 0.010(5) -0.002(5)
C45 0.052(8) 0.042(7) 0.021(6) 0.010(5) 0.010(5) -0.009(6)
C46 0.038(6) 0.022(6) 0.037(6) 0.007(5) 0.000(5) -0.002(5)
C47 0.033(6) 0.025(6) 0.027(6) -0.002(4) 0.001(5) -0.005(5)
C48 0.034(6) 0.032(6) 0.030(6) -0.001(5) 0.002(5) 0.004(5)
C49 0.041(7) 0.020(6) 0.049(8) 0.003(5) -0.011(6) -0.001(5)
C50 0.050(8) 0.030(7) 0.038(7) -0.001(5) -0.014(6) 0.006(6)
C51 0.032(6) 0.033(6) 0.030(6) 0.008(5) -0.001(5) 0.004(5)
C52 0.062(9) 0.024(7) 0.070(10) 0.003(6) -0.018(8) -0.009(6)
C53 0.046(8) 0.042(8) 0.049(8) 0.000(6) -0.015(6) 0.003(6)
C54 0.073(9) 0.026(7) 0.035(7) 0.008(5) 0.003(6) -0.002(6)
C55 0.115(15) 0.042(9) 0.069(11) 0.019(8) 0.025(10) 0.033(9)
C56 0.097(13) 0.037(8) 0.066(10) 0.019(7) 0.001(9) -0.010(8)
C57 0.090(12) 0.030(8) 0.080(12) 0.017(7) -0.034(10) 0.001(8)
C62 0.17(2) 0.047(8) 0.21(3) 0.014(10) 0.11(2) -0.017(9)
C63 0.177(19) 0.039(9) 0.26(3) 0.003(12) 0.15(2) -0.029(10)
C64 0.109(15) 0.087(14) 0.145(19) 0.002(13) 0.050(14) -0.029(12)
Au2 0.0315(2) 0.0307(2) 0.0382(3) 0.0016(2) 0.00042(18) 0.01094(18)
P2 0.0232(13) 0.0270(14) 0.0248(14) 0.0043(11) 0.0004(11) 0.0042(11)
C028 0.034(7) 0.039(7) 0.060(9) -0.002(6) -0.008(6) 0.005(6)
C65 0.027(6) 0.053(8) 0.023(6) 0.005(5) 0.007(4) 0.004(5)
C66 0.024(6) 0.031(6) 0.043(7) -0.003(5) 0.005(5) 0.002(5)
C67 0.036(7) 0.032(7) 0.049(7) 0.006(6) 0.008(6) 0.004(5)
C68 0.035(7) 0.049(8) 0.075(10) 0.038(8) 0.014(7) 0.009(6)
C69 0.019(6) 0.067(10) 0.065(9) 0.011(8) 0.004(6) -0.008(6)
C70 0.028(6) 0.026(6) 0.034(6) 0.006(5) 0.006(5) 0.010(4)
C71 0.027(6) 0.042(7) 0.037(7) 0.009(5) 0.001(5) 0.001(5)
C72 0.027(6) 0.056(8) 0.044(7) 0.005(6) 0.007(5) 0.007(6)
C73 0.036(7) 0.055(9) 0.044(7) 0.004(6) 0.006(6) 0.018(6)
C74 0.025(6) 0.049(8) 0.047(7) 0.002(6) -0.006(5) 0.000(5)
C75 0.037(6) 0.031(6) 0.026(6) 0.004(5) 0.000(5) 0.007(5)
C76 0.035(6) 0.042(7) 0.036(7) 0.005(5) -0.002(5) 0.007(5)
C77 0.054(8) 0.047(8) 0.091(10) 0.043(8) 0.019(8) 0.020(7)
C78 0.22(3) 0.17(2) 0.094(12) 0.076(13) 0.040(15) 0.13(2)
C79 0.17(2) 0.074(14) 0.22(3) 0.019(15) -0.09(2) 0.010(14)
C80 0.063(9) 0.101(15) 0.25(3) 0.110(18) 0.039(13) 0.049(9)
C81 0.043(8) 0.046(9) 0.093(12) 0.005(8) -0.003(8) 0.015(7)
C82 0.019(6) 0.049(8) 0.074(10) 0.024(7) -0.011(6) 0.011(5)
C83 0.048(8) 0.056(9) 0.066(10) 0.015(8) -0.015(7) 0.024(7)
C84 0.022(5) 0.033(6) 0.024(5) 0.001(5) 0.000(4) 0.010(4)
C85 0.027(6) 0.034(6) 0.030(6) 0.003(5) 0.008(5) 0.005(5)
C86 0.043(7) 0.044(8) 0.039(7) -0.015(6) 0.005(6) 0.010(6)
C87 0.075(10) 0.055(9) 0.025(6) -0.010(6) 0.018(6) -0.022(7)
C88 0.062(9) 0.041(8) 0.040(7) -0.009(6) 0.017(6) -0.008(6)
C89 0.037(6) 0.038(7) 0.026(6) 0.005(5) 0.008(5) -0.005(5)
C90 0.033(6) 0.035(7) 0.041(7) 0.001(5) 0.012(5) -0.005(5)
C91 0.050(8) 0.051(8) 0.039(7) 0.001(6) -0.009(6) 0.001(6)
C92 0.060(9) 0.045(8) 0.047(8) 0.011(7) -0.002(7) 0.002(7)
C93 0.036(7) 0.043(8) 0.058(9) 0.014(6) 0.009(6) 0.009(6)
C94 0.035(7) 0.038(7) 0.056(8) 0.008(6) -0.005(6) -0.010(5)
C95 0.041(7) 0.045(8) 0.041(7) 0.008(6) 0.004(6) -0.006(6)
C96 0.061(9) 0.040(8) 0.049(8) -0.010(6) 0.009(7) -0.009(7)
C97 0.117(16) 0.052(10) 0.078(13) -0.022(9) 0.014(11) -0.007(10)
C98 0.087(13) 0.037(9) 0.133(18) -0.018(10) 0.039(12) -0.029(9)
C99 0.128(18) 0.038(9) 0.102(16) 0.002(10) 0.001(13) 0.007(10)
C104 0.024(5) 0.021(5) 0.024(5) 0.000(4) 0.004(4) -0.002(4)
C105 0.031(6) 0.045(7) 0.031(6) 0.005(5) 0.005(5) -0.001(5)
C106 0.043(7) 0.061(9) 0.032(7) -0.027(6) -0.005(6) 0.009(6)
C107 0.024(6) 0.096(12) 0.034(7) -0.004(7) -0.006(5) 0.020(7)
C108 0.031(6) 0.057(8) 0.031(6) 0.012(6) 0.000(5) 0.015(6)
C109 0.029(6) 0.042(7) 0.027(6) 0.005(5) -0.001(5) -0.002(5)
C110 0.025(6) 0.047(7) 0.025(6) -0.005(5) -0.006(4) 0.005(5)
C111 0.030(6) 0.036(7) 0.037(7) -0.011(5) -0.001(5) 0.004(5)
C112 0.024(6) 0.037(7) 0.037(6) -0.005(5) 0.001(5) 0.000(5)
C113 0.032(6) 0.043(7) 0.023(5) -0.008(5) 0.004(5) 0.004(5)
C114 0.041(7) 0.030(6) 0.035(6) -0.002(5) 0.002(5) -0.001(5)
C115 0.035(6) 0.046(7) 0.035(7) 0.006(6) 0.011(5) 0.002(5)
C116 0.047(8) 0.052(8) 0.044(8) -0.001(6) 0.005(6) 0.025(6)
C117 0.034(9) 0.14(2) 0.113(17) 0.016(15) 0.027(10) 0.012(10)
C118 0.074(11) 0.065(11) 0.087(13) 0.032(10) 0.017(10) 0.045(9)
C119 0.055(10) 0.14(2) 0.074(12) -0.036(12) -0.006(9) 0.050(12)
C120 0.045(8) 0.046(8) 0.052(8) 0.004(6) 0.015(6) 0.007(6)
C121 0.063(10) 0.075(12) 0.078(12) -0.017(10) 0.032(9) -0.003(9)
C122 0.072(12) 0.081(13) 0.084(13) -0.001(10) 0.038(10) 0.030(10)
C123 0.126(16) 0.041(9) 0.051(9) -0.016(7) 0.034(10) -0.013(9)
C124 0.255(14) 0.091(6) 0.070(6) 0.017(6) 0.019(9) 0.113(8)
C125 0.254(14) 0.091(6) 0.070(6) 0.017(6) 0.019(9) 0.113(8)
C126 0.254(14) 0.092(7) 0.070(7) 0.018(6) 0.020(9) 0.113(8)
Sb1 0.0609(7) 0.0542(7) 0.0729(7) 0.0014(5) 0.0022(5) -0.0118(5)
F1 0.178(16) 0.134(13) 0.136(13) -0.032(10) 0.062(12) 0.013(11)
F2 0.098(10) 0.144(13) 0.155(14) -0.009(11) 0.043(9) 0.013(9)
F3 0.117(9) 0.082(8) 0.096(8) 0.003(6) -0.021(7) -0.040(7)
F4 0.110(10) 0.090(9) 0.150(12) 0.033(8) -0.005(9) -0.032(8)
F5 0.136(11) 0.079(8) 0.113(10) 0.000(7) -0.029(8) -0.026(7)
F6 0.116(9) 0.085(8) 0.088(8) 0.005(6) -0.006(7) -0.025(7)
Sb2 0.0806(8) 0.0634(7) 0.0522(6) -0.0085(5) 0.0174(5) -0.0270(6)
F7 0.073(8) 0.215(17) 0.105(10) -0.034(10) 0.028(7) -0.043(9)
F8 0.101(9) 0.138(12) 0.110(10) 0.008(9) 0.045(8) 0.010(8)
F9 0.201(15) 0.102(9) 0.058(7) -0.022(6) 0.037(8) -0.052(9)
F10 0.156(12) 0.092(8) 0.063(7) 0.011(6) 0.009(7) -0.039(8)
F11 0.105(9) 0.104(9) 0.082(7) -0.027(7) 0.027(6) -0.038(7)
F12 0.117(10) 0.080(8) 0.107(9) 0.008(7) 0.036(8) -0.005(7)
C100 0.070(8) 0.031(6) 0.109(10) -0.001(6) 0.006(7) -0.006(6)
C103 0.094(15) 0.049(12) 0.118(12) 0.010(9) 0.004(9) 0.002(10)
C101 0.070(8) 0.078(17) 0.139(19) 0.012(14) 0.006(7) -0.008(6)
C102 0.099(15) 0.029(10) 0.118(11) -0.002(8) 0.020(10) -0.007(10)
C1A 0.080(17) 0.09(3) 0.117(13) 0.013(14) 0.014(13) 0.005(17)
C1B 0.075(13) 0.037(16) 0.13(2) 0.003(14) 0.010(13) -0.001(13)
C1C 0.072(14) 0.03(2) 0.106(12) 0.008(11) 0.008(10) -0.020(13)
C58 0.075(8) 0.032(6) 0.079(8) 0.021(5) -0.009(6) 0.005(5)
C59A 0.063(12) 0.035(8) 0.091(13) 0.011(8) -0.004(10) 0.008(7)
C60A 0.076(8) 0.051(15) 0.110(18) 0.003(13) -0.006(7) 0.004(6)
C61A 0.139(18) 0.029(12) 0.088(8) 0.026(7) 0.015(9) 0.023(12)
C60B 0.097(18) 0.075(18) 0.089(11) 0.005(12) -0.011(11) 0.026(13)
C61B 0.075(11) 0.046(18) 0.079(11) 0.023(10) -0.009(10) 0.003(10)
C59B 0.083(11) 0.045(15) 0.111(18) 0.033(13) 0.001(12) 0.003(11)
C37 0.036(6) 0.104(11) 0.088(9) 0.051(7) 0.013(6) -0.020(6)
C38A 0.035(11) 0.101(12) 0.102(18) 0.048(10) -0.002(12) -0.025(8)
C39A 0.036(7) 0.117(19) 0.089(13) 0.050(12) 0.014(8) -0.023(9)
C40A 0.064(16) 0.116(16) 0.093(11) 0.047(11) 0.018(10) -0.012(12)
C38B 0.032(11) 0.099(17) 0.091(10) 0.053(10) 0.009(8) -0.033(11)
C39B 0.047(16) 0.117(13) 0.111(14) 0.036(11) 0.004(12) -0.014(10)
C40B 0.046(9) 0.121(16) 0.106(19) 0.053(13) 0.019(10) -0.008(11)
 
_geom_special_details
;
 All esds (except the esd in the dihedral angle between two l.s. planes)
 are estimated using the full covariance matrix.  The cell esds are taken
 into account individually in the estimation of esds in distances, angles
 and torsion angles; correlations between esds in cell parameters are only
 used when they are defined by crystal symmetry.  An approximate (isotropic)
 treatment of cell esds is used for estimating esds involving l.s. planes.
;
 
loop_
 _geom_bond_atom_site_label_1
 _geom_bond_atom_site_label_2
 _geom_bond_distance
 _geom_bond_site_symmetry_2
 _geom_bond_publ_flag
Au1 C63 2.262(19) . ?
Au1 C62 2.29(2) . ?
Au1 P1 2.296(3) . ?
P1 C21 1.839(12) . ?
P1 C1 1.859(12) . ?
P1 C41 1.864(11) . ?
C1 C2 1.368(18) . ?
C1 C6 1.424(17) . ?
C2 C3 1.429(18) . ?
C2 H2 0.9500 . ?
C3 C4 1.42(2) . ?
C3 C13 1.54(2) . ?
C4 C5 1.41(2) . ?
C4 H4 0.9500 . ?
C5 C6 1.408(18) . ?
C5 H5 0.9500 . ?
C6 C7 1.495(18) . ?
C7 C8 1.380(18) . ?
C7 C12 1.427(18) . ?
C8 C9 1.41(2) . ?
C8 H8 0.9500 . ?
C9 C10 1.431(19) . ?
C9 H9 0.9500 . ?
C10 C11 1.393(19) . ?
C10 C17 1.552(18) . ?
C11 C12 1.383(19) . ?
C11 H11 0.9500 . ?
C12 H12 0.9500 . ?
C13 C16 1.49(3) . ?
C13 C15 1.52(2) . ?
C13 C14 1.53(2) . ?
C14 H14A 0.9800 . ?
C14 H14B 0.9800 . ?
C14 H14C 0.9800 . ?
C15 H15A 0.9800 . ?
C15 H15B 0.9800 . ?
C15 H15C 0.9800 . ?
C16 H16A 0.9800 . ?
C16 H16B 0.9800 . ?
C16 H16C 0.9800 . ?
C17 C20 1.49(2) . ?
C17 C18 1.54(2) . ?
C17 C19 1.554(19) . ?
C18 H18A 0.9800 . ?
C18 H18B 0.9800 . ?
C18 H18C 0.9800 . ?
C19 H19A 0.9800 . ?
C19 H19B 0.9800 . ?
C19 H19C 0.9800 . ?
C20 H20A 0.9800 . ?
C20 H20B 0.9800 . ?
C20 H20C 0.9800 . ?
C21 C26 1.379(16) . ?
C21 C22 1.413(16) . ?
C22 C23 1.393(18) . ?
C22 C27 1.530(16) . ?
C23 C24 1.397(18) . ?
C23 H23 0.9500 . ?
C24 C25 1.391(18) . ?
C24 H24 0.9500 . ?
C25 C26 1.417(17) . ?
C25 C37 1.537(18) . ?
C26 H26 0.9500 . ?
C27 C32 1.395(18) . ?
C27 C28 1.421(17) . ?
C28 C29 1.406(19) . ?
C28 H28 0.9500 . ?
C29 C30 1.40(2) . ?
C29 H29 0.9500 . ?
C30 C31 1.41(2) . ?
C30 C33 1.535(19) . ?
C31 C32 1.415(18) . ?
C31 H31 0.9500 . ?
C32 H32 0.9500 . ?
C33 C36 1.50(2) . ?
C33 C34 1.53(3) . ?
C33 C35 1.55(3) . ?
C34 H34A 0.9800 . ?
C34 H34B 0.9800 . ?
C34 H34C 0.9800 . ?
C35 H35A 0.9800 . ?
C35 H35B 0.9800 . ?
C35 H35C 0.9800 . ?
C36 H36A 0.9800 . ?
C36 H36B 0.9800 . ?
C36 H36C 0.9800 . ?
C41 C47 1.407(15) . ?
C41 C42 1.411(16) . ?
C42 C44 1.426(16) . ?
C42 C48 1.509(16) . ?
C44 C45 1.371(17) . ?
C44 H44 0.9500 . ?
C45 C46 1.427(17) . ?
C45 H45 0.9500 . ?
C46 C47 1.430(16) . ?
C46 C54 1.568(16) . ?
C47 H47 0.9500 . ?
C48 C49 1.385(16) . ?
C48 C53 1.391(18) . ?
C49 C50 1.411(16) . ?
C49 H49 0.9500 . ?
C50 C51 1.384(17) . ?
C50 H50 0.9500 . ?
C51 C52 1.384(17) . ?
C51 C58 1.544(17) . ?
C52 C53 1.386(18) . ?
C52 H52 0.9500 . ?
C53 H53 0.9500 . ?
C54 C55 1.51(2) . ?
C54 C57 1.54(2) . ?
C54 C56 1.54(2) . ?
C55 H55A 0.9800 . ?
C55 H55B 0.9800 . ?
C55 H55C 0.9800 . ?
C56 H56A 0.9800 . ?
C56 H56B 0.9800 . ?
C56 H56C 0.9800 . ?
C57 H57A 0.9800 . ?
C57 H57B 0.9800 . ?
C57 H57C 0.9800 . ?
C62 C63 1.15(3) . ?
C62 H62A 0.9900 . ?
C62 H62B 0.9900 . ?
C63 C64 1.35(3) . ?
C63 H63 1.0000 . ?
C64 H64A 0.9800 . ?
C64 H64B 0.9800 . ?
C64 H64C 0.9800 . ?
Au2 C124 2.23(2) . ?
Au2 C125 2.266(18) . ?
Au2 P2 2.301(3) . ?
P2 C104 1.825(11) . ?
P2 C65 1.849(12) . ?
P2 C84 1.857(11) . ?
C028 C81 1.49(2) . ?
C028 C83 1.53(2) . ?
C028 C82 1.544(18) . ?
C028 C74 1.600(17) . ?
C65 C66 1.400(16) . ?
C65 C70 1.423(15) . ?
C66 C67 1.376(17) . ?
C66 H66 0.9500 . ?
C67 C68 1.397(17) . ?
C67 C77 1.578(17) . ?
C68 C69 1.373(19) . ?
C68 H68 0.9500 . ?
C69 C70 1.407(17) . ?
C69 H69 0.9500 . ?
C70 C71 1.498(15) . ?
C71 C76 1.390(17) . ?
C71 C72 1.395(18) . ?
C72 C73 1.398(17) . ?
C72 H72 0.9500 . ?
C73 C74 1.430(19) . ?
C73 H73 0.9500 . ?
C74 C75 1.370(17) . ?
C75 C76 1.423(16) . ?
C75 H75 0.9500 . ?
C76 H76 0.9500 . ?
C77 C80 1.43(2) . ?
C77 C78 1.51(3) . ?
C77 C79 1.53(3) . ?
C78 H78A 0.9800 . ?
C78 H78B 0.9800 . ?
C78 H78C 0.9800 . ?
C79 H79A 0.9800 . ?
C79 H79B 0.9800 . ?
C79 H79C 0.9800 . ?
C80 H80A 0.9800 . ?
C80 H80B 0.9800 . ?
C80 H80C 0.9800 . ?
C81 H81A 0.9800 . ?
C81 H81B 0.9800 . ?
C81 H81C 0.9800 . ?
C82 H82A 0.9800 . ?
C82 H82B 0.9800 . ?
C82 H82C 0.9800 . ?
C83 H83A 0.9800 . ?
C83 H83B 0.9800 . ?
C83 H83C 0.9800 . ?
C84 C85 1.405(16) . ?
C84 C89 1.418(16) . ?
C85 C86 1.439(16) . ?
C85 H85 0.9500 . ?
C86 C87 1.375(19) . ?
C86 C96 1.550(19) . ?
C87 C88 1.404(19) . ?
C87 H87 0.9500 . ?
C88 C89 1.415(17) . ?
C88 H88 0.9500 . ?
C89 C90 1.524(17) . ?
C90 C95 1.380(18) . ?
C90 C91 1.398(18) . ?
C91 C92 1.38(2) . ?
C91 H91 0.9500 . ?
C92 C93 1.38(2) . ?
C92 H92 0.9500 . ?
C93 C94 1.394(18) . ?
C93 C100 1.57(2) . ?
C94 C95 1.422(18) . ?
C94 H94 0.9500 . ?
C95 H95 0.9500 . ?
C96 C99 1.48(2) . ?
C96 C98 1.53(2) . ?
C96 C97 1.55(2) . ?
C97 H97A 0.9800 . ?
C97 H97B 0.9800 . ?
C97 H97C 0.9800 . ?
C98 H98A 0.9800 . ?
C98 H98B 0.9800 . ?
C98 H98C 0.9800 . ?
C99 H99A 0.9800 . ?
C99 H99B 0.9800 . ?
C99 H99C 0.9800 . ?
C104 C109 1.385(16) . ?
C104 C105 1.420(16) . ?
C105 C106 1.380(17) . ?
C105 C110 1.500(16) . ?
C106 C107 1.405(18) . ?
C106 H106 0.9500 . ?
C107 C108 1.396(19) . ?
C107 H107 0.9500 . ?
C108 C109 1.386(16) . ?
C108 C116 1.567(17) . ?
C109 H109 0.9500 . ?
C110 C111 1.409(17) . ?
C110 C115 1.419(18) . ?
C111 C112 1.414(16) . ?
C111 H111 0.9500 . ?
C112 C113 1.408(17) . ?
C112 H112 0.9500 . ?
C113 C114 1.403(17) . ?
C113 C120 1.553(17) . ?
C114 C115 1.419(17) . ?
C114 H114 0.9500 . ?
C115 H115 0.9500 . ?
C116 C117 1.52(2) . ?
C116 C119 1.56(2) . ?
C116 C118 1.56(2) . ?
C117 H11A 0.9800 . ?
C117 H11B 0.9800 . ?
C117 H11C 0.9800 . ?
C118 H11D 0.9800 . ?
C118 H11E 0.9800 . ?
C118 H11F 0.9800 . ?
C119 H11G 0.9800 . ?
C119 H11H 0.9800 . ?
C119 H11I 0.9800 . ?
C120 C123 1.49(2) . ?
C120 C122 1.54(2) . ?
C120 C121 1.56(2) . ?
C121 H12A 0.9800 . ?
C121 H12B 0.9800 . ?
C121 H12C 0.9800 . ?
C122 H12D 0.9800 . ?
C122 H12E 0.9800 . ?
C122 H12F 0.9800 . ?
C123 H12G 0.9800 . ?
C123 H12H 0.9800 . ?
C123 H12I 0.9800 . ?
C124 C125 1.04(3) . ?
C124 H12J 0.9900 . ?
C124 H12K 0.9900 . ?
C125 C126 1.47(3) . ?
C125 H125 1.0000 . ?
C126 H12Y 0.9800 . ?
C126 H12Z 0.9800 . ?
C126 H12L 0.9800 . ?
Sb1 F1 1.799(16) . ?
Sb1 F5 1.851(12) . ?
Sb1 F3 1.853(11) . ?
Sb1 F6 1.857(12) . ?
Sb1 F2 1.872(14) . ?
Sb1 F4 1.876(13) . ?
Sb2 F9 1.869(11) . ?
Sb2 F12 1.873(12) . ?
Sb2 F8 1.887(13) . ?
Sb2 F11 1.887(11) . ?
Sb2 F7 1.890(12) . ?
Sb2 F10 1.896(11) . ?
C100 C1B 1.55(2) . ?
C100 C1C 1.55(2) . ?
C100 C101 1.559(18) . ?
C100 C103 1.561(18) . ?
C100 C102 1.563(18) . ?
C100 C1A 1.56(2) . ?
C103 H10A 0.9800 . ?
C103 H10B 0.9800 . ?
C103 H10C 0.9800 . ?
C101 H10D 0.9800 . ?
C101 H10E 0.9800 . ?
C101 H10F 0.9800 . ?
C102 H10G 0.9800 . ?
C102 H10H 0.9800 . ?
C102 H10I 0.9800 . ?
C1A H1AA 0.9800 . ?
C1A H1AB 0.9800 . ?
C1A H1AC 0.9800 . ?
C1B H1BA 0.9800 . ?
C1B H1BB 0.9800 . ?
C1B H1BC 0.9800 . ?
C1C H1CA 0.9800 . ?
C1C H1CB 0.9800 . ?
C1C H1CC 0.9800 . ?
C58 C61A 1.509(18) . ?
C58 C60B 1.509(19) . ?
C58 C60A 1.518(18) . ?
C58 C59B 1.522(18) . ?
C58 C59A 1.526(17) . ?
C58 C61B 1.532(18) . ?
C59A H59A 0.9800 . ?
C59A H59B 0.9800 . ?
C59A H59C 0.9800 . ?
C60A H60A 0.9800 . ?
C60A H60B 0.9800 . ?
C60A H60C 0.9800 . ?
C61A H61A 0.9800 . ?
C61A H61B 0.9800 . ?
C61A H61C 0.9800 . ?
C60B H60D 0.9800 . ?
C60B H60E 0.9800 . ?
C60B H60F 0.9800 . ?
C61B H61D 0.9800 . ?
C61B H61E 0.9800 . ?
C61B H61F 0.9800 . ?
C59B H59D 0.9800 . ?
C59B H59E 0.9800 . ?
C59B H59F 0.9800 . ?
C37 C40B 1.497(18) . ?
C37 C39B 1.500(18) . ?
C37 C38B 1.512(17) . ?
C37 C38A 1.513(18) . ?
C37 C39A 1.518(18) . ?
C37 C40A 1.528(18) . ?
C38A H38A 0.9800 . ?
C38A H38B 0.9800 . ?
C38A H38C 0.9800 . ?
C39A H39A 0.9800 . ?
C39A H39B 0.9800 . ?
C39A H39C 0.9800 . ?
C40A H40A 0.9800 . ?
C40A H40B 0.9800 . ?
C40A H40C 0.9800 . ?
C38B H38D 0.9800 . ?
C38B H38E 0.9800 . ?
C38B H38F 0.9800 . ?
C39B H39D 0.9800 . ?
C39B H39E 0.9800 . ?
C39B H39F 0.9800 . ?
C40B H40D 0.9800 . ?
C40B H40E 0.9800 . ?
C40B H40F 0.9800 . ?
 
loop_
 _geom_angle_atom_site_label_1
 _geom_angle_atom_site_label_2
 _geom_angle_atom_site_label_3
 _geom_angle
 _geom_angle_site_symmetry_1
 _geom_angle_site_symmetry_3
 _geom_angle_publ_flag
C63 Au1 C62 29.3(8) . . ?
C63 Au1 P1 163.7(7) . . ?
C62 Au1 P1 166.9(7) . . ?
C21 P1 C1 103.0(5) . . ?
C21 P1 C41 103.3(5) . . ?
C1 P1 C41 105.6(5) . . ?
C21 P1 Au1 114.2(4) . . ?
C1 P1 Au1 115.1(4) . . ?
C41 P1 Au1 114.2(3) . . ?
C2 C1 C6 121.8(12) . . ?
C2 C1 P1 116.1(9) . . ?
C6 C1 P1 122.0(10) . . ?
C1 C2 C3 123.7(12) . . ?
C1 C2 H2 118.2 . . ?
C3 C2 H2 118.2 . . ?
C4 C3 C2 115.3(12) . . ?
C4 C3 C13 121.3(13) . . ?
C2 C3 C13 123.3(13) . . ?
C5 C4 C3 120.2(13) . . ?
C5 C4 H4 119.9 . . ?
C3 C4 H4 119.9 . . ?
C4 C5 C6 124.0(12) . . ?
C4 C5 H5 118.0 . . ?
C6 C5 H5 118.0 . . ?
C5 C6 C1 114.9(12) . . ?
C5 C6 C7 118.5(11) . . ?
C1 C6 C7 126.5(11) . . ?
C8 C7 C12 119.1(12) . . ?
C8 C7 C6 123.2(12) . . ?
C12 C7 C6 117.6(11) . . ?
C7 C8 C9 120.5(13) . . ?
C7 C8 H8 119.8 . . ?
C9 C8 H8 119.8 . . ?
C8 C9 C10 121.8(12) . . ?
C8 C9 H9 119.1 . . ?
C10 C9 H9 119.1 . . ?
C11 C10 C9 115.0(12) . . ?
C11 C10 C17 121.7(12) . . ?
C9 C10 C17 123.3(12) . . ?
C12 C11 C10 124.8(13) . . ?
C12 C11 H11 117.6 . . ?
C10 C11 H11 117.6 . . ?
C11 C12 C7 118.8(12) . . ?
C11 C12 H12 120.6 . . ?
C7 C12 H12 120.6 . . ?
C16 C13 C15 105.4(15) . . ?
C16 C13 C14 109.1(16) . . ?
C15 C13 C14 109.9(18) . . ?
C16 C13 C3 109.5(15) . . ?
C15 C13 C3 111.9(13) . . ?
C14 C13 C3 110.8(12) . . ?
C13 C14 H14A 109.5 . . ?
C13 C14 H14B 109.5 . . ?
H14A C14 H14B 109.5 . . ?
C13 C14 H14C 109.5 . . ?
H14A C14 H14C 109.5 . . ?
H14B C14 H14C 109.5 . . ?
C13 C15 H15A 109.5 . . ?
C13 C15 H15B 109.5 . . ?
H15A C15 H15B 109.5 . . ?
C13 C15 H15C 109.5 . . ?
H15A C15 H15C 109.5 . . ?
H15B C15 H15C 109.5 . . ?
C13 C16 H16A 109.5 . . ?
C13 C16 H16B 109.5 . . ?
H16A C16 H16B 109.5 . . ?
C13 C16 H16C 109.5 . . ?
H16A C16 H16C 109.5 . . ?
H16B C16 H16C 109.5 . . ?
C20 C17 C18 103.5(15) . . ?
C20 C17 C10 115.7(12) . . ?
C18 C17 C10 109.0(11) . . ?
C20 C17 C19 106.7(15) . . ?
C18 C17 C19 109.8(13) . . ?
C10 C17 C19 111.7(12) . . ?
C17 C18 H18A 109.5 . . ?
C17 C18 H18B 109.5 . . ?
H18A C18 H18B 109.5 . . ?
C17 C18 H18C 109.5 . . ?
H18A C18 H18C 109.5 . . ?
H18B C18 H18C 109.5 . . ?
C17 C19 H19A 109.5 . . ?
C17 C19 H19B 109.5 . . ?
H19A C19 H19B 109.5 . . ?
C17 C19 H19C 109.5 . . ?
H19A C19 H19C 109.5 . . ?
H19B C19 H19C 109.5 . . ?
C17 C20 H20A 109.5 . . ?
C17 C20 H20B 109.5 . . ?
H20A C20 H20B 109.5 . . ?
C17 C20 H20C 109.5 . . ?
H20A C20 H20C 109.5 . . ?
H20B C20 H20C 109.5 . . ?
C26 C21 C22 121.1(11) . . ?
C26 C21 P1 119.0(9) . . ?
C22 C21 P1 119.8(9) . . ?
C23 C22 C21 115.6(11) . . ?
C23 C22 C27 116.7(11) . . ?
C21 C22 C27 127.7(10) . . ?
C22 C23 C24 123.4(12) . . ?
C22 C23 H23 118.3 . . ?
C24 C23 H23 118.3 . . ?
C25 C24 C23 121.0(12) . . ?
C25 C24 H24 119.5 . . ?
C23 C24 H24 119.5 . . ?
C24 C25 C26 115.8(12) . . ?
C24 C25 C37 123.4(11) . . ?
C26 C25 C37 120.7(11) . . ?
C21 C26 C25 122.9(11) . . ?
C21 C26 H26 118.5 . . ?
C25 C26 H26 118.5 . . ?
C32 C27 C28 118.4(11) . . ?
C32 C27 C22 120.2(11) . . ?
C28 C27 C22 120.8(12) . . ?
C29 C28 C27 119.0(13) . . ?
C29 C28 H28 120.5 . . ?
C27 C28 H28 120.5 . . ?
C30 C29 C28 123.5(13) . . ?
C30 C29 H29 118.2 . . ?
C28 C29 H29 118.2 . . ?
C29 C30 C31 116.6(12) . . ?
C29 C30 C33 123.2(15) . . ?
C31 C30 C33 120.1(15) . . ?
C30 C31 C32 121.0(13) . . ?
C30 C31 H31 119.5 . . ?
C32 C31 H31 119.5 . . ?
C27 C32 C31 121.4(13) . . ?
C27 C32 H32 119.3 . . ?
C31 C32 H32 119.3 . . ?
C36 C33 C34 109(2) . . ?
C36 C33 C30 109.2(14) . . ?
C34 C33 C30 112.7(16) . . ?
C36 C33 C35 105(2) . . ?
C34 C33 C35 110(2) . . ?
C30 C33 C35 109.6(17) . . ?
C33 C34 H34A 109.5 . . ?
C33 C34 H34B 109.5 . . ?
H34A C34 H34B 109.5 . . ?
C33 C34 H34C 109.5 . . ?
H34A C34 H34C 109.5 . . ?
H34B C34 H34C 109.5 . . ?
C33 C35 H35A 109.5 . . ?
C33 C35 H35B 109.5 . . ?
H35A C35 H35B 109.5 . . ?
C33 C35 H35C 109.5 . . ?
H35A C35 H35C 109.5 . . ?
H35B C35 H35C 109.5 . . ?
C33 C36 H36A 109.5 . . ?
C33 C36 H36B 109.5 . . ?
H36A C36 H36B 109.5 . . ?
C33 C36 H36C 109.5 . . ?
H36A C36 H36C 109.5 . . ?
H36B C36 H36C 109.5 . . ?
C47 C41 C42 121.2(10) . . ?
C47 C41 P1 117.5(8) . . ?
C42 C41 P1 121.3(8) . . ?
C41 C42 C44 116.4(10) . . ?
C41 C42 C48 124.4(10) . . ?
C44 C42 C48 119.1(10) . . ?
C45 C44 C42 123.0(11) . . ?
C45 C44 H44 118.5 . . ?
C42 C44 H44 118.5 . . ?
C44 C45 C46 121.4(10) . . ?
C44 C45 H45 119.3 . . ?
C46 C45 H45 119.3 . . ?
C45 C46 C47 116.3(10) . . ?
C45 C46 C54 122.6(11) . . ?
C47 C46 C54 121.1(11) . . ?
C41 C47 C46 121.7(10) . . ?
C41 C47 H47 119.1 . . ?
C46 C47 H47 119.1 . . ?
C49 C48 C53 117.6(11) . . ?
C49 C48 C42 121.6(10) . . ?
C53 C48 C42 120.8(10) . . ?
C48 C49 C50 120.0(11) . . ?
C48 C49 H49 120.0 . . ?
C50 C49 H49 120.0 . . ?
C51 C50 C49 122.6(11) . . ?
C51 C50 H50 118.7 . . ?
C49 C50 H50 118.7 . . ?
C50 C51 C52 116.0(11) . . ?
C50 C51 C58 120.8(10) . . ?
C52 C51 C58 123.1(11) . . ?
C51 C52 C53 122.5(12) . . ?
C51 C52 H52 118.8 . . ?
C53 C52 H52 118.8 . . ?
C52 C53 C48 121.2(12) . . ?
C52 C53 H53 119.4 . . ?
C48 C53 H53 119.4 . . ?
C55 C54 C57 113.2(15) . . ?
C55 C54 C56 107.1(13) . . ?
C57 C54 C56 109.1(13) . . ?
C55 C54 C46 112.5(11) . . ?
C57 C54 C46 105.9(10) . . ?
C56 C54 C46 109.0(12) . . ?
C54 C55 H55A 109.5 . . ?
C54 C55 H55B 109.5 . . ?
H55A C55 H55B 109.5 . . ?
C54 C55 H55C 109.5 . . ?
H55A C55 H55C 109.5 . . ?
H55B C55 H55C 109.5 . . ?
C54 C56 H56A 109.5 . . ?
C54 C56 H56B 109.5 . . ?
H56A C56 H56B 109.5 . . ?
C54 C56 H56C 109.5 . . ?
H56A C56 H56C 109.5 . . ?
H56B C56 H56C 109.5 . . ?
C54 C57 H57A 109.5 . . ?
C54 C57 H57B 109.5 . . ?
H57A C57 H57B 109.5 . . ?
C54 C57 H57C 109.5 . . ?
H57A C57 H57C 109.5 . . ?
H57B C57 H57C 109.5 . . ?
C63 C62 Au1 74.1(15) . . ?
C63 C62 H62A 116.1 . . ?
Au1 C62 H62A 116.1 . . ?
C63 C62 H62B 116.1 . . ?
Au1 C62 H62B 116.1 . . ?
H62A C62 H62B 113.1 . . ?
C62 C63 C64 151(4) . . ?
C62 C63 Au1 76.6(15) . . ?
C64 C63 Au1 113.6(17) . . ?
C62 C63 H63 102.0 . . ?
C64 C63 H63 102.0 . . ?
Au1 C63 H63 102.0 . . ?
C63 C64 H64A 109.5 . . ?
C63 C64 H64B 109.5 . . ?
H64A C64 H64B 109.5 . . ?
C63 C64 H64C 109.5 . . ?
H64A C64 H64C 109.5 . . ?
H64B C64 H64C 109.5 . . ?
C124 Au2 C125 26.7(7) . . ?
C124 Au2 P2 167.4(6) . . ?
C125 Au2 P2 165.8(6) . . ?
C104 P2 C65 101.9(5) . . ?
C104 P2 C84 105.4(5) . . ?
C65 P2 C84 106.7(5) . . ?
C104 P2 Au2 112.3(3) . . ?
C65 P2 Au2 114.8(4) . . ?
C84 P2 Au2 114.6(4) . . ?
C81 C028 C83 111.7(13) . . ?
C81 C028 C82 112.3(13) . . ?
C83 C028 C82 107.1(12) . . ?
C81 C028 C74 110.4(11) . . ?
C83 C028 C74 108.7(11) . . ?
C82 C028 C74 106.4(10) . . ?
C66 C65 C70 119.0(11) . . ?
C66 C65 P2 118.5(8) . . ?
C70 C65 P2 122.3(9) . . ?
C67 C66 C65 124.2(11) . . ?
C67 C66 H66 117.9 . . ?
C65 C66 H66 117.9 . . ?
C66 C67 C68 116.2(11) . . ?
C66 C67 C77 122.1(11) . . ?
C68 C67 C77 121.7(11) . . ?
C69 C68 C67 121.6(12) . . ?
C69 C68 H68 119.2 . . ?
C67 C68 H68 119.2 . . ?
C68 C69 C70 122.7(11) . . ?
C68 C69 H69 118.6 . . ?
C70 C69 H69 118.6 . . ?
C69 C70 C65 116.3(10) . . ?
C69 C70 C71 117.8(10) . . ?
C65 C70 C71 125.9(10) . . ?
C76 C71 C72 119.5(11) . . ?
C76 C71 C70 120.7(11) . . ?
C72 C71 C70 119.8(11) . . ?
C71 C72 C73 121.6(12) . . ?
C71 C72 H72 119.2 . . ?
C73 C72 H72 119.2 . . ?
C72 C73 C74 119.3(12) . . ?
C72 C73 H73 120.4 . . ?
C74 C73 H73 120.4 . . ?
C75 C74 C73 118.3(11) . . ?
C75 C74 C028 124.7(12) . . ?
C73 C74 C028 117.0(12) . . ?
C74 C75 C76 122.4(11) . . ?
C74 C75 H75 118.8 . . ?
C76 C75 H75 118.8 . . ?
C71 C76 C75 118.9(12) . . ?
C71 C76 H76 120.6 . . ?
C75 C76 H76 120.6 . . ?
C80 C77 C78 111(2) . . ?
C80 C77 C79 107(2) . . ?
C78 C77 C79 108(2) . . ?
C80 C77 C67 114.0(13) . . ?
C78 C77 C67 107.8(14) . . ?
C79 C77 C67 108.5(15) . . ?
C77 C78 H78A 109.5 . . ?
C77 C78 H78B 109.5 . . ?
H78A C78 H78B 109.5 . . ?
C77 C78 H78C 109.5 . . ?
H78A C78 H78C 109.5 . . ?
H78B C78 H78C 109.5 . . ?
C77 C79 H79A 109.5 . . ?
C77 C79 H79B 109.5 . . ?
H79A C79 H79B 109.5 . . ?
C77 C79 H79C 109.5 . . ?
H79A C79 H79C 109.5 . . ?
H79B C79 H79C 109.5 . . ?
C77 C80 H80A 109.5 . . ?
C77 C80 H80B 109.5 . . ?
H80A C80 H80B 109.5 . . ?
C77 C80 H80C 109.5 . . ?
H80A C80 H80C 109.5 . . ?
H80B C80 H80C 109.5 . . ?
C028 C81 H81A 109.5 . . ?
C028 C81 H81B 109.5 . . ?
H81A C81 H81B 109.5 . . ?
C028 C81 H81C 109.5 . . ?
H81A C81 H81C 109.5 . . ?
H81B C81 H81C 109.5 . . ?
C028 C82 H82A 109.5 . . ?
C028 C82 H82B 109.5 . . ?
H82A C82 H82B 109.5 . . ?
C028 C82 H82C 109.5 . . ?
H82A C82 H82C 109.5 . . ?
H82B C82 H82C 109.5 . . ?
C028 C83 H83A 109.5 . . ?
C028 C83 H83B 109.5 . . ?
H83A C83 H83B 109.5 . . ?
C028 C83 H83C 109.5 . . ?
H83A C83 H83C 109.5 . . ?
H83B C83 H83C 109.5 . . ?
C85 C84 C89 118.8(10) . . ?
C85 C84 P2 116.4(8) . . ?
C89 C84 P2 124.7(9) . . ?
C84 C85 C86 123.6(11) . . ?
C84 C85 H85 118.2 . . ?
C86 C85 H85 118.2 . . ?
C87 C86 C85 116.2(12) . . ?
C87 C86 C96 124.9(12) . . ?
C85 C86 C96 118.9(12) . . ?
C86 C87 C88 121.4(12) . . ?
C86 C87 H87 119.3 . . ?
C88 C87 H87 119.3 . . ?
C87 C88 C89 122.7(12) . . ?
C87 C88 H88 118.7 . . ?
C89 C88 H88 118.7 . . ?
C88 C89 C84 117.3(11) . . ?
C88 C89 C90 116.9(10) . . ?
C84 C89 C90 125.8(10) . . ?
C95 C90 C91 116.8(12) . . ?
C95 C90 C89 123.1(11) . . ?
C91 C90 C89 119.9(11) . . ?
C92 C91 C90 122.0(12) . . ?
C92 C91 H91 119.0 . . ?
C90 C91 H91 119.0 . . ?
C93 C92 C91 122.7(13) . . ?
C93 C92 H92 118.7 . . ?
C91 C92 H92 118.7 . . ?
C92 C93 C94 115.5(13) . . ?
C92 C93 C100 123.8(12) . . ?
C94 C93 C100 120.7(13) . . ?
C93 C94 C95 122.5(13) . . ?
C93 C94 H94 118.7 . . ?
C95 C94 H94 118.7 . . ?
C90 C95 C94 120.2(12) . . ?
C90 C95 H95 119.9 . . ?
C94 C95 H95 119.9 . . ?
C99 C96 C98 111.0(16) . . ?
C99 C96 C86 107.5(12) . . ?
C98 C96 C86 109.3(12) . . ?
C99 C96 C97 110.2(15) . . ?
C98 C96 C97 109.4(14) . . ?
C86 C96 C97 109.4(12) . . ?
C96 C97 H97A 109.5 . . ?
C96 C97 H97B 109.5 . . ?
H97A C97 H97B 109.5 . . ?
C96 C97 H97C 109.5 . . ?
H97A C97 H97C 109.5 . . ?
H97B C97 H97C 109.5 . . ?
C96 C98 H98A 109.5 . . ?
C96 C98 H98B 109.5 . . ?
H98A C98 H98B 109.5 . . ?
C96 C98 H98C 109.5 . . ?
H98A C98 H98C 109.5 . . ?
H98B C98 H98C 109.5 . . ?
C96 C99 H99A 109.5 . . ?
C96 C99 H99B 109.5 . . ?
H99A C99 H99B 109.5 . . ?
C96 C99 H99C 109.5 . . ?
H99A C99 H99C 109.5 . . ?
H99B C99 H99C 109.5 . . ?
C109 C104 C105 120.4(10) . . ?
C109 C104 P2 120.0(8) . . ?
C105 C104 P2 119.6(8) . . ?
C106 C105 C104 116.9(11) . . ?
C106 C105 C110 117.8(11) . . ?
C104 C105 C110 125.4(10) . . ?
C105 C106 C107 121.9(11) . . ?
C105 C106 H106 119.1 . . ?
C107 C106 H106 119.1 . . ?
C108 C107 C106 121.1(11) . . ?
C108 C107 H107 119.5 . . ?
C106 C107 H107 119.5 . . ?
C109 C108 C107 116.7(11) . . ?
C109 C108 C116 122.7(12) . . ?
C107 C108 C116 120.5(11) . . ?
C104 C109 C108 122.9(11) . . ?
C104 C109 H109 118.6 . . ?
C108 C109 H109 118.6 . . ?
C111 C110 C115 116.2(11) . . ?
C111 C110 C105 122.0(11) . . ?
C115 C110 C105 121.4(11) . . ?
C110 C111 C112 122.2(11) . . ?
C110 C111 H111 118.9 . . ?
C112 C111 H111 118.9 . . ?
C113 C112 C111 121.5(11) . . ?
C113 C112 H112 119.3 . . ?
C111 C112 H112 119.3 . . ?
C114 C113 C112 116.4(10) . . ?
C114 C113 C120 120.0(11) . . ?
C112 C113 C120 123.5(11) . . ?
C113 C114 C115 122.4(11) . . ?
C113 C114 H114 118.8 . . ?
C115 C114 H114 118.8 . . ?
C110 C115 C114 121.1(11) . . ?
C110 C115 H115 119.5 . . ?
C114 C115 H115 119.5 . . ?
C117 C116 C119 109.7(15) . . ?
C117 C116 C118 111.9(14) . . ?
C119 C116 C118 106.6(15) . . ?
C117 C116 C108 108.6(13) . . ?
C119 C116 C108 111.7(11) . . ?
C118 C116 C108 108.3(11) . . ?
C116 C117 H11A 109.5 . . ?
C116 C117 H11B 109.5 . . ?
H11A C117 H11B 109.5 . . ?
C116 C117 H11C 109.5 . . ?
H11A C117 H11C 109.5 . . ?
H11B C117 H11C 109.5 . . ?
C116 C118 H11D 109.5 . . ?
C116 C118 H11E 109.5 . . ?
H11D C118 H11E 109.5 . . ?
C116 C118 H11F 109.5 . . ?
H11D C118 H11F 109.5 . . ?
H11E C118 H11F 109.5 . . ?
C116 C119 H11G 109.5 . . ?
C116 C119 H11H 109.5 . . ?
H11G C119 H11H 109.5 . . ?
C116 C119 H11I 109.5 . . ?
H11G C119 H11I 109.5 . . ?
H11H C119 H11I 109.5 . . ?
C123 C120 C122 110.1(14) . . ?
C123 C120 C113 110.9(12) . . ?
C122 C120 C113 109.1(11) . . ?
C123 C120 C121 106.7(13) . . ?
C122 C120 C121 108.5(13) . . ?
C113 C120 C121 111.5(12) . . ?
C120 C121 H12A 109.5 . . ?
C120 C121 H12B 109.5 . . ?
H12A C121 H12B 109.5 . . ?
C120 C121 H12C 109.5 . . ?
H12A C121 H12C 109.5 . . ?
H12B C121 H12C 109.5 . . ?
C120 C122 H12D 109.5 . . ?
C120 C122 H12E 109.5 . . ?
H12D C122 H12E 109.5 . . ?
C120 C122 H12F 109.5 . . ?
H12D C122 H12F 109.5 . . ?
H12E C122 H12F 109.5 . . ?
C120 C123 H12G 109.5 . . ?
C120 C123 H12H 109.5 . . ?
H12G C123 H12H 109.5 . . ?
C120 C123 H12I 109.5 . . ?
H12G C123 H12I 109.5 . . ?
H12H C123 H12I 109.5 . . ?
C125 C124 Au2 78.8(17) . . ?
C125 C124 H12J 115.4 . . ?
Au2 C124 H12J 115.4 . . ?
C125 C124 H12K 115.4 . . ?
Au2 C124 H12K 115.4 . . ?
H12J C124 H12K 112.5 . . ?
C124 C125 C126 166(4) . . ?
C124 C125 Au2 74.6(15) . . ?
C126 C125 Au2 113.7(14) . . ?
C124 C125 H125 95.2 . . ?
C126 C125 H125 95.2 . . ?
Au2 C125 H125 95.2 . . ?
C125 C126 H12Y 109.5 . . ?
C125 C126 H12Z 109.5 . . ?
H12Y C126 H12Z 109.5 . . ?
C125 C126 H12L 109.5 . . ?
H12Y C126 H12L 109.5 . . ?
H12Z C126 H12L 109.5 . . ?
F1 Sb1 F5 90.2(8) . . ?
F1 Sb1 F3 91.7(7) . . ?
F5 Sb1 F3 178.0(7) . . ?
F1 Sb1 F6 90.7(7) . . ?
F5 Sb1 F6 90.9(5) . . ?
F3 Sb1 F6 89.7(5) . . ?
F1 Sb1 F2 178.6(8) . . ?
F5 Sb1 F2 88.9(7) . . ?
F3 Sb1 F2 89.2(7) . . ?
F6 Sb1 F2 90.4(7) . . ?
F1 Sb1 F4 89.1(8) . . ?
F5 Sb1 F4 90.2(6) . . ?
F3 Sb1 F4 89.3(6) . . ?
F6 Sb1 F4 179.0(6) . . ?
F2 Sb1 F4 89.8(7) . . ?
F9 Sb2 F12 89.4(6) . . ?
F9 Sb2 F8 88.7(7) . . ?
F12 Sb2 F8 90.6(6) . . ?
F9 Sb2 F11 179.2(5) . . ?
F12 Sb2 F11 90.0(6) . . ?
F8 Sb2 F11 90.7(6) . . ?
F9 Sb2 F7 91.7(7) . . ?
F12 Sb2 F7 90.4(7) . . ?
F8 Sb2 F7 178.9(7) . . ?
F11 Sb2 F7 88.9(6) . . ?
F9 Sb2 F10 90.2(5) . . ?
F12 Sb2 F10 179.3(6) . . ?
F8 Sb2 F10 90.0(6) . . ?
F11 Sb2 F10 90.3(5) . . ?
F7 Sb2 F10 89.0(7) . . ?
C1B C100 C1C 109.8(15) . . ?
C101 C100 C103 108.1(12) . . ?
C101 C100 C102 107.6(12) . . ?
C103 C100 C102 108.0(11) . . ?
C1B C100 C1A 108.5(15) . . ?
C1C C100 C1A 108.2(15) . . ?
C1B C100 C93 112(2) . . ?
C1C C100 C93 114(2) . . ?
C101 C100 C93 113.4(15) . . ?
C103 C100 C93 112.8(14) . . ?
C102 C100 C93 106.6(13) . . ?
C1A C100 C93 104(3) . . ?
C100 C103 H10A 109.5 . . ?
C100 C103 H10B 109.5 . . ?
H10A C103 H10B 109.5 . . ?
C100 C103 H10C 109.5 . . ?
H10A C103 H10C 109.5 . . ?
H10B C103 H10C 109.5 . . ?
C100 C101 H10D 109.5 . . ?
C100 C101 H10E 109.5 . . ?
H10D C101 H10E 109.5 . . ?
C100 C101 H10F 109.5 . . ?
H10D C101 H10F 109.5 . . ?
H10E C101 H10F 109.5 . . ?
C100 C102 H10G 109.5 . . ?
C100 C102 H10H 109.5 . . ?
H10G C102 H10H 109.5 . . ?
C100 C102 H10I 109.5 . . ?
H10G C102 H10I 109.5 . . ?
H10H C102 H10I 109.5 . . ?
C100 C1A H1AA 109.5 . . ?
C100 C1A H1AB 109.5 . . ?
H1AA C1A H1AB 109.5 . . ?
C100 C1A H1AC 109.5 . . ?
H1AA C1A H1AC 109.5 . . ?
H1AB C1A H1AC 109.5 . . ?
C100 C1B H1BA 109.5 . . ?
C100 C1B H1BB 109.5 . . ?
H1BA C1B H1BB 109.5 . . ?
C100 C1B H1BC 109.5 . . ?
H1BA C1B H1BC 109.5 . . ?
H1BB C1B H1BC 109.5 . . ?
C100 C1C H1CA 109.5 . . ?
C100 C1C H1CB 109.5 . . ?
H1CA C1C H1CB 109.5 . . ?
C100 C1C H1CC 109.5 . . ?
H1CA C1C H1CC 109.5 . . ?
H1CB C1C H1CC 109.5 . . ?
C61A C58 C60A 108.5(12) . . ?
C60B C58 C59B 107.6(13) . . ?
C61A C58 C59A 106.8(11) . . ?
C60A C58 C59A 105.5(11) . . ?
C60B C58 C61B 107.1(13) . . ?
C59B C58 C61B 105.3(12) . . ?
C61A C58 C51 111.2(14) . . ?
C60B C58 C51 106.9(18) . . ?
C60A C58 C51 111.0(14) . . ?
C59B C58 C51 113.8(17) . . ?
C59A C58 C51 113.5(13) . . ?
C61B C58 C51 115.7(16) . . ?
C58 C59A H59A 109.5 . . ?
C58 C59A H59B 109.5 . . ?
H59A C59A H59B 109.5 . . ?
C58 C59A H59C 109.5 . . ?
H59A C59A H59C 109.5 . . ?
H59B C59A H59C 109.5 . . ?
C58 C60A H60A 109.5 . . ?
C58 C60A H60B 109.5 . . ?
H60A C60A H60B 109.5 . . ?
C58 C60A H60C 109.5 . . ?
H60A C60A H60C 109.5 . . ?
H60B C60A H60C 109.5 . . ?
C58 C61A H61A 109.5 . . ?
C58 C61A H61B 109.5 . . ?
H61A C61A H61B 109.5 . . ?
C58 C61A H61C 109.5 . . ?
H61A C61A H61C 109.5 . . ?
H61B C61A H61C 109.5 . . ?
C58 C60B H60D 109.5 . . ?
C58 C60B H60E 109.5 . . ?
H60D C60B H60E 109.5 . . ?
C58 C60B H60F 109.5 . . ?
H60D C60B H60F 109.5 . . ?
H60E C60B H60F 109.5 . . ?
C58 C61B H61D 109.5 . . ?
C58 C61B H61E 109.5 . . ?
H61D C61B H61E 109.5 . . ?
C58 C61B H61F 109.5 . . ?
H61D C61B H61F 109.5 . . ?
H61E C61B H61F 109.5 . . ?
C58 C59B H59D 109.5 . . ?
C58 C59B H59E 109.5 . . ?
H59D C59B H59E 109.5 . . ?
C58 C59B H59F 109.5 . . ?
H59D C59B H59F 109.5 . . ?
H59E C59B H59F 109.5 . . ?
C40B C37 C39B 112.4(12) . . ?
C40B C37 C38B 110.0(12) . . ?
C39B C37 C38B 107.4(11) . . ?
C38A C37 C39A 106.8(12) . . ?
C38A C37 C40A 107.3(11) . . ?
C39A C37 C40A 108.3(12) . . ?
C40B C37 C25 107.1(16) . . ?
C39B C37 C25 104.0(18) . . ?
C38B C37 C25 115.8(13) . . ?
C38A C37 C25 110.4(15) . . ?
C39A C37 C25 116.5(14) . . ?
C40A C37 C25 107.1(17) . . ?
C37 C38A H38A 109.5 . . ?
C37 C38A H38B 109.5 . . ?
H38A C38A H38B 109.5 . . ?
C37 C38A H38C 109.5 . . ?
H38A C38A H38C 109.5 . . ?
H38B C38A H38C 109.5 . . ?
C37 C39A H39A 109.5 . . ?
C37 C39A H39B 109.5 . . ?
H39A C39A H39B 109.5 . . ?
C37 C39A H39C 109.5 . . ?
H39A C39A H39C 109.5 . . ?
H39B C39A H39C 109.5 . . ?
C37 C40A H40A 109.5 . . ?
C37 C40A H40B 109.5 . . ?
H40A C40A H40B 109.5 . . ?
C37 C40A H40C 109.5 . . ?
H40A C40A H40C 109.5 . . ?
H40B C40A H40C 109.5 . . ?
C37 C38B H38D 109.5 . . ?
C37 C38B H38E 109.5 . . ?
H38D C38B H38E 109.5 . . ?
C37 C38B H38F 109.5 . . ?
H38D C38B H38F 109.5 . . ?
H38E C38B H38F 109.5 . . ?
C37 C39B H39D 109.5 . . ?
C37 C39B H39E 109.5 . . ?
H39D C39B H39E 109.5 . . ?
C37 C39B H39F 109.5 . . ?
H39D C39B H39F 109.5 . . ?
H39E C39B H39F 109.5 . . ?
C37 C40B H40D 109.5 . . ?
C37 C40B H40E 109.5 . . ?
H40D C40B H40E 109.5 . . ?
C37 C40B H40F 109.5 . . ?
H40D C40B H40F 109.5 . . ?
H40E C40B H40F 109.5 . . ?
 
loop_
 _geom_torsion_atom_site_label_1
 _geom_torsion_atom_site_label_2
 _geom_torsion_atom_site_label_3
 _geom_torsion_atom_site_label_4
 _geom_torsion
 _geom_torsion_site_symmetry_1
 _geom_torsion_site_symmetry_2
 _geom_torsion_site_symmetry_3
 _geom_torsion_site_symmetry_4
 _geom_torsion_publ_flag
C21 P1 C1 C2 -19.9(11) . . . . ?
C41 P1 C1 C2 88.1(10) . . . . ?
Au1 P1 C1 C2 -144.9(8) . . . . ?
C21 P1 C1 C6 155.7(10) . . . . ?
C41 P1 C1 C6 -96.3(10) . . . . ?
Au1 P1 C1 C6 30.7(11) . . . . ?
C6 C1 C2 C3 0.2(19) . . . . ?
P1 C1 C2 C3 175.8(10) . . . . ?
C1 C2 C3 C4 -0.3(19) . . . . ?
C1 C2 C3 C13 -177.4(13) . . . . ?
C2 C3 C4 C5 -1(2) . . . . ?
C13 C3 C4 C5 176.1(14) . . . . ?
C3 C4 C5 C6 3(2) . . . . ?
C4 C5 C6 C1 -3(2) . . . . ?
C4 C5 C6 C7 178.2(13) . . . . ?
C2 C1 C6 C5 1.1(18) . . . . ?
P1 C1 C6 C5 -174.2(10) . . . . ?
C2 C1 C6 C7 -179.7(12) . . . . ?
P1 C1 C6 C7 5.0(18) . . . . ?
C5 C6 C7 C8 -131.7(14) . . . . ?
C1 C6 C7 C8 49.2(19) . . . . ?
C5 C6 C7 C12 44.9(17) . . . . ?
C1 C6 C7 C12 -134.2(13) . . . . ?
C12 C7 C8 C9 -3(2) . . . . ?
C6 C7 C8 C9 173.7(12) . . . . ?
C7 C8 C9 C10 1(2) . . . . ?
C8 C9 C10 C11 1(2) . . . . ?
C8 C9 C10 C17 -177.6(13) . . . . ?
C9 C10 C11 C12 -1(2) . . . . ?
C17 C10 C11 C12 177.5(14) . . . . ?
C10 C11 C12 C7 -1(2) . . . . ?
C8 C7 C12 C11 3(2) . . . . ?
C6 C7 C12 C11 -174.0(13) . . . . ?
C4 C3 C13 C16 53(2) . . . . ?
C2 C3 C13 C16 -129.8(16) . . . . ?
C4 C3 C13 C15 169.8(16) . . . . ?
C2 C3 C13 C15 -13(2) . . . . ?
C4 C3 C13 C14 -67(2) . . . . ?
C2 C3 C13 C14 109.8(17) . . . . ?
C11 C10 C17 C20 -46(2) . . . . ?
C9 C10 C17 C20 133.4(17) . . . . ?
C11 C10 C17 C18 70.6(17) . . . . ?
C9 C10 C17 C18 -110.6(16) . . . . ?
C11 C10 C17 C19 -167.9(14) . . . . ?
C9 C10 C17 C19 11.0(19) . . . . ?
C1 P1 C21 C26 90.7(11) . . . . ?
C41 P1 C21 C26 -19.0(11) . . . . ?
Au1 P1 C21 C26 -143.7(9) . . . . ?
C1 P1 C21 C22 -92.0(11) . . . . ?
C41 P1 C21 C22 158.2(10) . . . . ?
Au1 P1 C21 C22 33.5(11) . . . . ?
C26 C21 C22 C23 0.6(19) . . . . ?
P1 C21 C22 C23 -176.6(10) . . . . ?
C26 C21 C22 C27 -179.2(12) . . . . ?
P1 C21 C22 C27 3.6(19) . . . . ?
C21 C22 C23 C24 -2(2) . . . . ?
C27 C22 C23 C24 178.2(15) . . . . ?
C22 C23 C24 C25 -1(3) . . . . ?
C23 C24 C25 C26 4(2) . . . . ?
C23 C24 C25 C37 -179.8(15) . . . . ?
C22 C21 C26 C25 3.1(19) . . . . ?
P1 C21 C26 C25 -179.7(10) . . . . ?
C24 C25 C26 C21 -5(2) . . . . ?
C37 C25 C26 C21 178.5(13) . . . . ?
C23 C22 C27 C32 54.1(18) . . . . ?
C21 C22 C27 C32 -126.0(14) . . . . ?
C23 C22 C27 C28 -117.0(14) . . . . ?
C21 C22 C27 C28 62.9(18) . . . . ?
C32 C27 C28 C29 -0.4(18) . . . . ?
C22 C27 C28 C29 170.8(11) . . . . ?
C27 C28 C29 C30 -3(2) . . . . ?
C28 C29 C30 C31 5(2) . . . . ?
C28 C29 C30 C33 -172.6(13) . . . . ?
C29 C30 C31 C32 -3(2) . . . . ?
C33 C30 C31 C32 174.0(13) . . . . ?
C28 C27 C32 C31 1.5(19) . . . . ?
C22 C27 C32 C31 -169.8(12) . . . . ?
C30 C31 C32 C27 0(2) . . . . ?
C29 C30 C33 C36 115(2) . . . . ?
C31 C30 C33 C36 -62(3) . . . . ?
C29 C30 C33 C34 -7(2) . . . . ?
C31 C30 C33 C34 176.0(18) . . . . ?
C29 C30 C33 C35 -130(2) . . . . ?
C31 C30 C33 C35 53(2) . . . . ?
C21 P1 C41 C47 99.2(9) . . . . ?
C1 P1 C41 C47 -8.6(10) . . . . ?
Au1 P1 C41 C47 -136.1(7) . . . . ?
C21 P1 C41 C42 -80.7(10) . . . . ?
C1 P1 C41 C42 171.5(9) . . . . ?
Au1 P1 C41 C42 44.0(10) . . . . ?
C47 C41 C42 C44 -2.4(15) . . . . ?
P1 C41 C42 C44 177.4(8) . . . . ?
C47 C41 C42 C48 -179.6(10) . . . . ?
P1 C41 C42 C48 0.3(15) . . . . ?
C41 C42 C44 C45 1.4(17) . . . . ?
C48 C42 C44 C45 178.7(11) . . . . ?
C42 C44 C45 C46 0.5(19) . . . . ?
C44 C45 C46 C47 -1.3(17) . . . . ?
C44 C45 C46 C54 179.7(12) . . . . ?
C42 C41 C47 C46 1.7(16) . . . . ?
P1 C41 C47 C46 -178.2(8) . . . . ?
C45 C46 C47 C41 0.2(16) . . . . ?
C54 C46 C47 C41 179.2(11) . . . . ?
C41 C42 C48 C49 68.7(16) . . . . ?
C44 C42 C48 C49 -108.4(14) . . . . ?
C41 C42 C48 C53 -111.9(14) . . . . ?
C44 C42 C48 C53 71.0(16) . . . . ?
C53 C48 C49 C50 1(2) . . . . ?
C42 C48 C49 C50 -179.7(12) . . . . ?
C48 C49 C50 C51 -3(2) . . . . ?
C49 C50 C51 C52 3(2) . . . . ?
C49 C50 C51 C58 -179.9(13) . . . . ?
C50 C51 C52 C53 -1(2) . . . . ?
C58 C51 C52 C53 -178.2(14) . . . . ?
C51 C52 C53 C48 -1(3) . . . . ?
C49 C48 C53 C52 1(2) . . . . ?
C42 C48 C53 C52 -178.5(14) . . . . ?
C45 C46 C54 C55 174.3(14) . . . . ?
C47 C46 C54 C55 -4.6(18) . . . . ?
C45 C46 C54 C57 -61.5(17) . . . . ?
C47 C46 C54 C57 119.5(14) . . . . ?
C45 C46 C54 C56 55.7(16) . . . . ?
C47 C46 C54 C56 -123.2(13) . . . . ?
Au1 C62 C63 C64 115(6) . . . . ?
C104 P2 C65 C66 -25.9(11) . . . . ?
C84 P2 C65 C66 84.4(10) . . . . ?
Au2 P2 C65 C66 -147.5(8) . . . . ?
C104 P2 C65 C70 148.4(10) . . . . ?
C84 P2 C65 C70 -101.3(10) . . . . ?
Au2 P2 C65 C70 26.8(11) . . . . ?
C70 C65 C66 C67 -1.3(19) . . . . ?
P2 C65 C66 C67 173.2(10) . . . . ?
C65 C66 C67 C68 -1(2) . . . . ?
C65 C66 C67 C77 179.7(13) . . . . ?
C66 C67 C68 C69 1(2) . . . . ?
C77 C67 C68 C69 -179.5(15) . . . . ?
C67 C68 C69 C70 1(3) . . . . ?
C68 C69 C70 C65 -3(2) . . . . ?
C68 C69 C70 C71 178.8(14) . . . . ?
C66 C65 C70 C69 2.9(17) . . . . ?
P2 C65 C70 C69 -171.3(10) . . . . ?
C66 C65 C70 C71 -178.9(11) . . . . ?
P2 C65 C70 C71 6.8(17) . . . . ?
C69 C70 C71 C76 -122.9(14) . . . . ?
C65 C70 C71 C76 59.0(18) . . . . ?
C69 C70 C71 C72 53.9(17) . . . . ?
C65 C70 C71 C72 -124.3(14) . . . . ?
C76 C71 C72 C73 2(2) . . . . ?
C70 C71 C72 C73 -174.5(12) . . . . ?
C71 C72 C73 C74 0(2) . . . . ?
C72 C73 C74 C75 -3(2) . . . . ?
C72 C73 C74 C028 177.3(12) . . . . ?
C81 C028 C74 C75 -119.7(15) . . . . ?
C83 C028 C74 C75 3.2(18) . . . . ?
C82 C028 C74 C75 118.2(14) . . . . ?
C81 C028 C74 C73 60.1(17) . . . . ?
C83 C028 C74 C73 -177.1(12) . . . . ?
C82 C028 C74 C73 -62.0(15) . . . . ?
C73 C74 C75 C76 2.7(19) . . . . ?
C028 C74 C75 C76 -177.6(12) . . . . ?
C72 C71 C76 C75 -2.5(18) . . . . ?
C70 C71 C76 C75 174.2(11) . . . . ?
C74 C75 C76 C71 0.1(19) . . . . ?
C66 C67 C77 C80 -1(3) . . . . ?
C68 C67 C77 C80 179(2) . . . . ?
C66 C67 C77 C78 123(2) . . . . ?
C68 C67 C77 C78 -57(2) . . . . ?
C66 C67 C77 C79 -120(2) . . . . ?
C68 C67 C77 C79 60(2) . . . . ?
C104 P2 C84 C85 96.4(9) . . . . ?
C65 P2 C84 C85 -11.5(9) . . . . ?
Au2 P2 C84 C85 -139.7(7) . . . . ?
C104 P2 C84 C89 -85.9(10) . . . . ?
C65 P2 C84 C89 166.2(9) . . . . ?
Au2 P2 C84 C89 38.0(10) . . . . ?
C89 C84 C85 C86 2.6(16) . . . . ?
P2 C84 C85 C86 -179.6(9) . . . . ?
C84 C85 C86 C87 -2.5(18) . . . . ?
C84 C85 C86 C96 175.9(11) . . . . ?
C85 C86 C87 C88 1(2) . . . . ?
C96 C86 C87 C88 -177.7(14) . . . . ?
C86 C87 C88 C89 1(2) . . . . ?
C87 C88 C89 C84 -1(2) . . . . ?
C87 C88 C89 C90 177.9(13) . . . . ?
C85 C84 C89 C88 -0.7(16) . . . . ?
P2 C84 C89 C88 -178.3(9) . . . . ?
C85 C84 C89 C90 -179.6(11) . . . . ?
P2 C84 C89 C90 2.7(17) . . . . ?
C88 C89 C90 C95 -128.4(14) . . . . ?
C84 C89 C90 C95 50.6(18) . . . . ?
C88 C89 C90 C91 46.4(17) . . . . ?
C84 C89 C90 C91 -134.6(13) . . . . ?
C95 C90 C91 C92 2(2) . . . . ?
C89 C90 C91 C92 -172.6(13) . . . . ?
C90 C91 C92 C93 -5(2) . . . . ?
C91 C92 C93 C94 3(2) . . . . ?
C91 C92 C93 C100 -179.6(14) . . . . ?
C92 C93 C94 C95 1(2) . . . . ?
C100 C93 C94 C95 -176.5(13) . . . . ?
C91 C90 C95 C94 1.4(19) . . . . ?
C89 C90 C95 C94 176.3(12) . . . . ?
C93 C94 C95 C90 -3(2) . . . . ?
C87 C86 C96 C99 108.3(18) . . . . ?
C85 C86 C96 C99 -70.0(17) . . . . ?
C87 C86 C96 C98 -131.1(16) . . . . ?
C85 C86 C96 C98 50.6(18) . . . . ?
C87 C86 C96 C97 -11(2) . . . . ?
C85 C86 C96 C97 170.4(13) . . . . ?
C65 P2 C104 C109 95.0(10) . . . . ?
C84 P2 C104 C109 -16.2(10) . . . . ?
Au2 P2 C104 C109 -141.6(8) . . . . ?
C65 P2 C104 C105 -83.2(10) . . . . ?
C84 P2 C104 C105 165.5(9) . . . . ?
Au2 P2 C104 C105 40.2(10) . . . . ?
C109 C104 C105 C106 2.4(17) . . . . ?
P2 C104 C105 C106 -179.4(10) . . . . ?
C109 C104 C105 C110 -177.3(11) . . . . ?
P2 C104 C105 C110 0.9(16) . . . . ?
C104 C105 C106 C107 -4(2) . . . . ?
C110 C105 C106 C107 175.4(14) . . . . ?
C105 C106 C107 C108 3(2) . . . . ?
C106 C107 C108 C109 0(2) . . . . ?
C106 C107 C108 C116 -178.0(14) . . . . ?
C105 C104 C109 C108 0.8(18) . . . . ?
P2 C104 C109 C108 -177.4(10) . . . . ?
C107 C108 C109 C104 -2(2) . . . . ?
C116 C108 C109 C104 176.0(12) . . . . ?
C106 C105 C110 C111 -107.3(14) . . . . ?
C104 C105 C110 C111 72.4(16) . . . . ?
C106 C105 C110 C115 65.5(16) . . . . ?
C104 C105 C110 C115 -114.7(13) . . . . ?
C115 C110 C111 C112 1.0(17) . . . . ?
C105 C110 C111 C112 174.2(11) . . . . ?
C110 C111 C112 C113 -5.0(18) . . . . ?
C111 C112 C113 C114 6.1(17) . . . . ?
C111 C112 C113 C120 -173.0(11) . . . . ?
C112 C113 C114 C115 -3.5(17) . . . . ?
C120 C113 C114 C115 175.6(11) . . . . ?
C111 C110 C115 C114 1.5(17) . . . . ?
C105 C110 C115 C114 -171.7(11) . . . . ?
C113 C114 C115 C110 -0.3(18) . . . . ?
C109 C108 C116 C117 116.4(16) . . . . ?
C107 C108 C116 C117 -65.5(18) . . . . ?
C109 C108 C116 C119 -5(2) . . . . ?
C107 C108 C116 C119 173.3(16) . . . . ?
C109 C108 C116 C118 -121.9(15) . . . . ?
C107 C108 C116 C118 56.2(19) . . . . ?
C114 C113 C120 C123 -57.7(16) . . . . ?
C112 C113 C120 C123 121.3(13) . . . . ?
C114 C113 C120 C122 63.8(16) . . . . ?
C112 C113 C120 C122 -117.2(14) . . . . ?
C114 C113 C120 C121 -176.4(12) . . . . ?
C112 C113 C120 C121 2.6(18) . . . . ?
Au2 C124 C125 C126 -128(13) . . . . ?
C92 C93 C100 C1B 58(3) . . . . ?
C94 C93 C100 C1B -124(2) . . . . ?
C92 C93 C100 C1C -177(2) . . . . ?
C94 C93 C100 C1C 1(3) . . . . ?
C92 C93 C100 C101 -120.2(17) . . . . ?
C94 C93 C100 C101 57.2(19) . . . . ?
C92 C93 C100 C103 3(2) . . . . ?
C94 C93 C100 C103 -179.4(14) . . . . ?
C92 C93 C100 C102 121.6(16) . . . . ?
C94 C93 C100 C102 -61.0(17) . . . . ?
C92 C93 C100 C1A -59(2) . . . . ?
C94 C93 C100 C1A 118(2) . . . . ?
C50 C51 C58 C61A -68.3(17) . . . . ?
C52 C51 C58 C61A 108.5(17) . . . . ?
C50 C51 C58 C60B 118.0(19) . . . . ?
C52 C51 C58 C60B -65(2) . . . . ?
C50 C51 C58 C60A 52.6(17) . . . . ?
C52 C51 C58 C60A -130.6(16) . . . . ?
C50 C51 C58 C59B -123.3(19) . . . . ?
C52 C51 C58 C59B 53(2) . . . . ?
C50 C51 C58 C59A 171.3(14) . . . . ?
C52 C51 C58 C59A -11.9(19) . . . . ?
C50 C51 C58 C61B -1(2) . . . . ?
C52 C51 C58 C61B 175.7(19) . . . . ?
C24 C25 C37 C40B -60(2) . . . . ?
C26 C25 C37 C40B 115.8(17) . . . . ?
C24 C25 C37 C39B 59(2) . . . . ?
C26 C25 C37 C39B -125.0(16) . . . . ?
C24 C25 C37 C38B 176.9(18) . . . . ?
C26 C25 C37 C38B -7(2) . . . . ?
C24 C25 C37 C38A 129.2(18) . . . . ?
C26 C25 C37 C38A -55.1(19) . . . . ?
C24 C25 C37 C39A 7(2) . . . . ?
C26 C25 C37 C39A -177.1(15) . . . . ?
C24 C25 C37 C40A -114.3(19) . . . . ?
C26 C25 C37 C40A 61.4(18) . . . . ?
 
_refine_diff_density_max    2.178
_refine_diff_density_min   -2.432
_refine_diff_density_rms    0.214

_shelx_res_file
;

    jcm01722a.res created by SHELXL-2014/7


TITL jcm01722a_0m_a.res in P2(1)/n
REM Old TITL jcm01722a_0m in P2(1)/n
REM SHELXT solution in P2(1)/n: R1 0.196, Rweak 0.120, Alpha 0.130
REM <I/s> 0.815 for 326 systematic absences, Orientation as input
REM Formula found by SHELXT: C124 F12 P2 Sb2 Au2
CELL 0.71073 13.7138 51.5809 18.7548 90 99.2 90
ZERR 4 0.0052 0.021 0.0089 0 0.018 0
LATT 1
SYMM 0.5-X,0.5+Y,0.5-Z
SFAC C H Au F P Sb
UNIT 504 636 8 48 8 8
SADI C39A C40B C40A C38B C38A C39B
SADI C60A C61B C61A C59B C59A C60B
RIGU 0.001 C100 C103 > C1C
SADI C100 C101 C100 C102 C100 C103 C100 C1A C100 C1B C100 C1C
SADI C101 C102 C102 C103 C103 C101 C1A C1B C1B C1C C1C C1A
RIGU 0.001 C58 > C59B
SADI C58 C59A C58 C60A C58 C61A C58 C59B C58 C60B C58 C61B
SADI C59A C60A C60A C61A C61A C59A C59B C60B C60B C61B C61B C59B
RIGU 0.001 C37 > C40B
SADI C37 C38A C37 C39A C37 C40A C37 C38B C37 C39B C37 C40B
SADI C38A C39A C39A C40A C40A C38A C38B C39B C39B C40B C40B C38B
simu c36 c37
delu c36 c37
rigu 0.01 au1 c62 c63 c64
rigu 0.01 au2 c124 c125 c126
simu 0.001 c124 c125 c126
delu 0.001 c124 c125 c126
simu c77 c78 c79 c80
delu c77 c78 c79 c80

L.S. 48
PLAN  10
SIZE 0.05 0.07 0.17
TEMP -80.15
CONF
list 4
MORE -1
ABIN
BOND $H
fmap 2 53
acta
omit -3 50.5
omit    -7   1   5
omit     0  31   3
omit     1  27   4
OMIT -1 2 1
OMIT 6 51 10
OMIT -5 53 12
OMIT -11 39 13
OMIT 0 64 0
REM <olex2.extras>
REM <HklSrc "%.\\jcm01722a_0m.hkl">
REM </olex2.extras>

WGHT    0.072000  357.809784
FVAR       0.10038   0.71474   0.59188   0.50357
AU1   3    0.619508    0.666743    0.970484    11.00000    0.04218    0.03325 =
         0.03721    0.00732   -0.00054   -0.00706
P1    5    0.559640    0.626411    0.992033    11.00000    0.03013    0.02870 =
         0.02374    0.00281    0.00056    0.00041
C1    1    0.636373    0.598760    0.969725    11.00000    0.03256    0.04328 =
         0.03306   -0.00524    0.00827   -0.00007
C2    1    0.586019    0.577031    0.943111    11.00000    0.05018    0.03314 =
         0.03480    0.00812    0.00753    0.01441
AFIX  43
H2    2    0.516297    0.576825    0.940683    11.00000   -1.20000
AFIX   0
C3    1    0.632447    0.554633    0.918767    11.00000    0.05650    0.03178 =
         0.04517    0.00730    0.01827   -0.00316
C4    1    0.736753    0.556247    0.923557    11.00000    0.06109    0.03388 =
         0.07958    0.00308    0.02888    0.00783
AFIX  43
H4    2    0.772635    0.541948    0.909087    11.00000   -1.20000
AFIX   0
C5    1    0.786978    0.578940    0.949641    11.00000    0.03470    0.05328 =
         0.05410   -0.00992    0.01547    0.00867
AFIX  43
H5    2    0.856321    0.579635    0.950203    11.00000   -1.20000
AFIX   0
C6    1    0.740825    0.600709    0.974996    11.00000    0.04056    0.04115 =
         0.03264    0.01245    0.00731    0.00688
C7    1    0.803562    0.623300    1.003321    11.00000    0.02464    0.04385 =
         0.03894   -0.00376    0.00045    0.00200
C8    1    0.797039    0.635256    1.068216    11.00000    0.03896    0.07041 =
         0.03566   -0.00073    0.00635    0.00676
AFIX  43
H8    2    0.746591    0.630275    1.094755    11.00000   -1.20000
AFIX   0
C9    1    0.864914    0.654868    1.095480    11.00000    0.04530    0.05679 =
         0.03066   -0.00789    0.00299    0.00309
AFIX  43
H9    2    0.859598    0.662710    1.140531    11.00000   -1.20000
AFIX   0
C10   1    0.941418    0.663223    1.057027    11.00000    0.03015    0.04113 =
         0.04863   -0.00514   -0.00024   -0.00331
C11   1    0.942020    0.651029    0.990851    11.00000    0.04040    0.05557 =
         0.05225   -0.00374    0.01559   -0.00514
AFIX  43
H11   2    0.990727    0.656326    0.963116    11.00000   -1.20000
AFIX   0
C12   1    0.876985    0.631784    0.962524    11.00000    0.04159    0.06449 =
         0.03661   -0.00543    0.01103   -0.01684
AFIX  43
H12   2    0.881092    0.624347    0.916760    11.00000   -1.20000
AFIX   0
C13   1    0.574538    0.530637    0.885868    11.00000    0.08991    0.03238 =
         0.07629   -0.00370    0.03906   -0.01806
C14   1    0.578249    0.528574    0.804810    11.00000    0.11453    0.06580 =
         0.07284   -0.01710   -0.00331   -0.03248
AFIX 137
H14A  2    0.566850    0.545709    0.782457    11.00000   -1.50000
H14B  2    0.527009    0.516547    0.782438    11.00000   -1.50000
H14C  2    0.643260    0.522148    0.797714    11.00000   -1.50000
AFIX   0
C15   1    0.467685    0.531048    0.898494    11.00000    0.07837    0.05059 =
         0.17616   -0.02568    0.05385   -0.02612
AFIX 137
H15A  2    0.465020    0.526772    0.949059    11.00000   -1.50000
H15B  2    0.429383    0.518275    0.866961    11.00000   -1.50000
H15C  2    0.439824    0.548363    0.887597    11.00000   -1.50000
AFIX   0
C16   1    0.618407    0.506686    0.922784    11.00000    0.12391    0.05372 =
         0.11612    0.00345    0.02352   -0.03300
AFIX 137
H16A  2    0.683449    0.503507    0.909179    11.00000   -1.50000
H16B  2    0.575050    0.491874    0.908145    11.00000   -1.50000
H16C  2    0.625481    0.508973    0.975233    11.00000   -1.50000
AFIX   0
C17   1    1.019711    0.683930    1.086481    11.00000    0.02924    0.06370 =
         0.04531   -0.02177    0.00129    0.00973
C18   1    1.000346    0.708730    1.040694    11.00000    0.06565    0.07950 =
         0.07512   -0.00499   -0.01319   -0.02443
AFIX 137
H18A  2    1.002337    0.704628    0.989926    11.00000   -1.50000
H18B  2    1.051194    0.721646    1.057660    11.00000   -1.50000
H18C  2    0.935184    0.715699    1.045357    11.00000   -1.50000
AFIX   0
C19   1    1.017257    0.690273    1.167174    11.00000    0.05397    0.09990 =
         0.04079   -0.02676   -0.00506   -0.01820
AFIX 137
H19A  2    0.955583    0.699300    1.171462    11.00000   -1.50000
H19B  2    1.073529    0.701382    1.185880    11.00000   -1.50000
H19C  2    1.021112    0.674137    1.195067    11.00000   -1.50000
AFIX   0
C20   1    1.124228    0.677291    1.080863    11.00000    0.08610    0.02938 =
         0.20638   -0.00958    0.01442   -0.01062
AFIX 137
H20A  2    1.131034    0.658429    1.077766    11.00000   -1.50000
H20B  2    1.167981    0.683730    1.123654    11.00000   -1.50000
H20C  2    1.142242    0.685359    1.037483    11.00000   -1.50000
AFIX   0
C21   1    0.437458    0.619184    0.939711    11.00000    0.03196    0.03685 =
         0.02577    0.00450    0.00599    0.00086
C22   1    0.411338    0.629319    0.869256    11.00000    0.03124    0.04891 =
         0.03218    0.00427    0.00370    0.00043
C23   1    0.315389    0.623988    0.835477    11.00000    0.04794    0.06336 =
         0.03391    0.01798   -0.00328   -0.01095
AFIX  43
H23   2    0.294235    0.630848    0.788545    11.00000   -1.20000
AFIX   0
C24   1    0.248710    0.609084    0.867027    11.00000    0.03301    0.09605 =
         0.03528    0.02683   -0.00068   -0.02292
AFIX  43
H24   2    0.183897    0.606333    0.841563    11.00000   -1.20000
AFIX   0
C25   1    0.275800    0.598206    0.935205    11.00000    0.02998    0.04346 =
         0.04436    0.00856    0.00118    0.00172
C26   1    0.371252    0.604797    0.971458    11.00000    0.03797    0.03569 =
         0.03197   -0.00121    0.00320   -0.00239
AFIX  43
H26   2    0.390521    0.599051    1.019783    11.00000   -1.20000
AFIX   0
C27   1    0.475778    0.645283    0.826138    11.00000    0.03098    0.05721 =
         0.01746    0.01097    0.00475   -0.00886
C28   1    0.563055    0.634590    0.806245    11.00000    0.03415    0.05172 =
         0.02803   -0.00111    0.00075   -0.00296
AFIX  43
H28   2    0.587754    0.618379    0.825267    11.00000   -1.20000
AFIX   0
C29   1    0.612290    0.648372    0.757974    11.00000    0.02954    0.08972 =
         0.03497   -0.00777    0.00742   -0.00366
AFIX  43
H29   2    0.672191    0.641428    0.746765    11.00000   -1.20000
AFIX   0
C30   1    0.577880    0.671714    0.725629    11.00000    0.04222    0.07084 =
         0.02429    0.00800   -0.00688   -0.02099
C31   1    0.492970    0.682430    0.747715    11.00000    0.04957    0.05532 =
         0.04612    0.01485   -0.00185   -0.00738
AFIX  43
H31   2    0.469077    0.698767    0.729123    11.00000   -1.20000
AFIX   0
C32   1    0.442795    0.669214    0.797170    11.00000    0.03575    0.06232 =
         0.02895    0.01492    0.00315   -0.00150
AFIX  43
H32   2    0.385466    0.676799    0.810920    11.00000   -1.20000
AFIX   0
C33   1    0.625135    0.685037    0.666406    11.00000    0.06930    0.12403 =
         0.03204    0.01488    0.00518   -0.03868
C34   1    0.720338    0.671781    0.653275    11.00000    0.07974    0.25418 =
         0.11432    0.11641    0.05036    0.02400
AFIX 137
H34A  2    0.744542    0.660400    0.694124    11.00000   -1.50000
H34B  2    0.770351    0.684955    0.648424    11.00000   -1.50000
H34C  2    0.707171    0.661488    0.608856    11.00000   -1.50000
AFIX   0
C35   1    0.644974    0.713971    0.686293    11.00000    0.22470    0.15588 =
         0.13787    0.01429    0.07272   -0.10108
AFIX 137
H35A  2    0.588456    0.721135    0.705723    11.00000   -1.50000
H35B  2    0.654472    0.723671    0.643001    11.00000   -1.50000
H35C  2    0.704522    0.715378    0.722715    11.00000   -1.50000
AFIX   0
C36   1    0.552420    0.685308    0.597463    11.00000    0.10786    0.31863 =
         0.03919    0.07283   -0.01315   -0.06570
AFIX 137
H36A  2    0.557226    0.669011    0.571391    11.00000   -1.50000
H36B  2    0.567186    0.699868    0.567358    11.00000   -1.50000
H36C  2    0.485386    0.687222    0.608639    11.00000   -1.50000
AFIX   0
C41   1    0.541329    0.621019    1.087281    11.00000    0.02818    0.02255 =
         0.02265    0.00432   -0.00468   -0.00214
C42   1    0.497221    0.640093    1.125686    11.00000    0.02906    0.03311 =
         0.02680    0.00063   -0.00114   -0.00657
C44   1    0.483165    0.633429    1.197143    11.00000    0.03996    0.03565 =
         0.02663   -0.00333    0.00964   -0.00185
AFIX  43
H44   2    0.452277    0.645692    1.224046    11.00000   -1.20000
AFIX   0
C45   1    0.512202    0.610130    1.228766    11.00000    0.05222    0.04153 =
         0.02119    0.00983    0.00958   -0.00931
AFIX  43
H45   2    0.500497    0.606698    1.276441    11.00000   -1.20000
AFIX   0
C46   1    0.559631    0.590927    1.191588    11.00000    0.03820    0.02201 =
         0.03659    0.00678    0.00000   -0.00167
C47   1    0.572957    0.597195    1.119491    11.00000    0.03267    0.02549 =
         0.02705   -0.00229    0.00111   -0.00455
AFIX  43
H47   2    0.603989    0.584947    1.092636    11.00000   -1.20000
AFIX   0
C48   1    0.460781    0.666011    1.094886    11.00000    0.03434    0.03166 =
         0.03026   -0.00124    0.00158    0.00420
C49   1    0.379363    0.668014    1.040955    11.00000    0.04070    0.02033 =
         0.04937    0.00328   -0.01145   -0.00122
AFIX  43
H49   2    0.344849    0.652845    1.022609    11.00000   -1.20000
AFIX   0
C50   1    0.347685    0.692564    1.013270    11.00000    0.04972    0.03007 =
         0.03767   -0.00106   -0.01416    0.00649
AFIX  43
H50   2    0.293645    0.693452    0.974729    11.00000   -1.20000
AFIX   0
C51   1    0.392221    0.715406    1.040039    11.00000    0.03196    0.03304 =
         0.02963    0.00792   -0.00059    0.00381
C52   1    0.473558    0.712797    1.093696    11.00000    0.06193    0.02403 =
         0.06974    0.00258   -0.01812   -0.00947
AFIX  43
H52   2    0.507191    0.727979    1.112891    11.00000   -1.20000
AFIX   0
C53   1    0.507759    0.688864    1.120458    11.00000    0.04556    0.04213 =
         0.04855    0.00028   -0.01486    0.00290
AFIX  43
H53   2    0.564342    0.688046    1.156950    11.00000   -1.20000
AFIX   0
C54   1    0.594119    0.564140    1.226381    11.00000    0.07253    0.02650 =
         0.03546    0.00761    0.00301   -0.00157
C55   1    0.633024    0.546191    1.173750    11.00000    0.11537    0.04245 =
         0.06918    0.01946    0.02459    0.03274
AFIX 137
H55A  2    0.583268    0.544250    1.130355    11.00000   -1.50000
H55B  2    0.647444    0.529196    1.196350    11.00000   -1.50000
H55C  2    0.693585    0.553490    1.160419    11.00000   -1.50000
AFIX   0
C56   1    0.505336    0.550546    1.250797    11.00000    0.09698    0.03668 =
         0.06583    0.01893    0.00137   -0.01046
AFIX 137
H56A  2    0.483024    0.560650    1.289405    11.00000   -1.50000
H56B  2    0.524904    0.533164    1.268753    11.00000   -1.50000
H56C  2    0.451468    0.549157    1.209802    11.00000   -1.50000
AFIX   0
C57   1    0.670913    0.570452    1.293054    11.00000    0.09020    0.02982 =
         0.08026    0.01717   -0.03446    0.00063
AFIX 137
H57A  2    0.733227    0.575503    1.277662    11.00000   -1.50000
H57B  2    0.681779    0.555124    1.324188    11.00000   -1.50000
H57C  2    0.646746    0.584756    1.319867    11.00000   -1.50000
AFIX   0

C62   1    0.645734    0.710059    0.955773    11.00000    0.16798    0.04654 =
         0.20807    0.01438    0.11293   -0.01741
AFIX  23
H62A  2    0.599373    0.718849    0.917457    11.00000   -1.20000
H62B  2    0.660764    0.720412    1.000635    11.00000   -1.20000
AFIX   0
C63   1    0.711625    0.699654    0.937365    11.00000    0.17653    0.03896 =
         0.26393    0.00270    0.14707   -0.02892
AFIX  13
H63   2    0.764039    0.701499    0.980721    11.00000   -1.20000
AFIX   0
C64   1    0.764795    0.693113    0.885572    11.00000    0.10884    0.08748 =
         0.14541    0.00243    0.04991   -0.02929
AFIX 137
H64A  2    0.753828    0.674778    0.873120    11.00000   -1.50000
H64B  2    0.835110    0.696011    0.903328    11.00000   -1.50000
H64C  2    0.744118    0.703794    0.842599    11.00000   -1.50000
AFIX   0

AU2   3    0.133915    0.645635    0.474368    11.00000    0.03149    0.03072 =
         0.03821    0.00161    0.00042    0.01094
P2    5    0.199276    0.604635    0.471539    11.00000    0.02320    0.02695 =
         0.02480    0.00435    0.00042    0.00421
C028  1   -0.261216    0.659116    0.364579    11.00000    0.03414    0.03897 =
         0.05968   -0.00163   -0.00754    0.00549
C65   1    0.126132    0.578783    0.506252    11.00000    0.02678    0.05279 =
         0.02281    0.00520    0.00689    0.00390
C66   1    0.176189    0.557514    0.541171    11.00000    0.02426    0.03096 =
         0.04343   -0.00301    0.00499    0.00221
AFIX  43
H66   2    0.245259    0.556230    0.541013    11.00000   -1.20000
AFIX   0
C67   1    0.131808    0.538351    0.575704    11.00000    0.03647    0.03156 =
         0.04868    0.00558    0.00803    0.00425
C68   1    0.030402    0.541053    0.575366    11.00000    0.03502    0.04863 =
         0.07530    0.03825    0.01444    0.00882
AFIX  43
H68   2   -0.003308    0.528403    0.599053    11.00000   -1.20000
AFIX   0
C69   1   -0.021757    0.561559    0.541612    11.00000    0.01919    0.06706 =
         0.06529    0.01145    0.00439   -0.00824
AFIX  43
H69   2   -0.090433    0.562754    0.543469    11.00000   -1.20000
AFIX   0
C70   1    0.022321    0.580861    0.504409    11.00000    0.02753    0.02583 =
         0.03397    0.00551    0.00640    0.01037
C71   1   -0.042648    0.601995    0.468454    11.00000    0.02681    0.04159 =
         0.03668    0.00934    0.00061    0.00083
C72   1   -0.101260    0.616336    0.508367    11.00000    0.02673    0.05598 =
         0.04429    0.00465    0.00697    0.00748
AFIX  43
H72   2   -0.094967    0.613553    0.558968    11.00000   -1.20000
AFIX   0
C73   1   -0.169036    0.634705    0.475715    11.00000    0.03558    0.05520 =
         0.04419    0.00406    0.00560    0.01760
AFIX  43
H73   2   -0.207955    0.644373    0.503869    11.00000   -1.20000
AFIX   0
C74   1   -0.179127    0.638779    0.399463    11.00000    0.02510    0.04894 =
         0.04656    0.00222   -0.00602   -0.00008
C75   1   -0.118323    0.625233    0.361583    11.00000    0.03719    0.03053 =
         0.02585    0.00435    0.00040    0.00662
AFIX  43
H75   2   -0.122626    0.628378    0.311267    11.00000   -1.20000
AFIX   0
C76   1   -0.048991    0.606636    0.394839    11.00000    0.03463    0.04171 =
         0.03643    0.00535   -0.00233    0.00690
AFIX  43
H76   2   -0.007725    0.597542    0.367212    11.00000   -1.20000
AFIX   0
C77   1    0.191773    0.514699    0.613915    11.00000    0.05436    0.04737 =
         0.09067    0.04285    0.01923    0.02046
C78   1    0.177329    0.514536    0.692046    11.00000    0.21598    0.16898 =
         0.09425    0.07581    0.03968    0.12996
AFIX 137
H78A  2    0.213169    0.529140    0.717405    11.00000   -1.50000
H78B  2    0.202643    0.498242    0.714708    11.00000   -1.50000
H78C  2    0.106800    0.516123    0.694742    11.00000   -1.50000
AFIX   0
C79   1    0.148635    0.489681    0.578449    11.00000    0.17066    0.07356 =
         0.21604    0.01924   -0.08716    0.01028
AFIX 137
H79A  2    0.076595    0.489924    0.575126    11.00000   -1.50000
H79B  2    0.175685    0.474800    0.607576    11.00000   -1.50000
H79C  2    0.165942    0.488265    0.529884    11.00000   -1.50000
AFIX   0
C80   1    0.294175    0.514894    0.607814    11.00000    0.06290    0.10110 =
         0.25304    0.10962    0.03922    0.04917
AFIX 137
H80A  2    0.301462    0.517047    0.557016    11.00000   -1.50000
H80B  2    0.324443    0.498481    0.626025    11.00000   -1.50000
H80C  2    0.326939    0.529290    0.636212    11.00000   -1.50000
AFIX   0
C81   1   -0.240223    0.685239    0.397051    11.00000    0.04319    0.04599 =
         0.09254    0.00472   -0.00305    0.01547
AFIX 137
H81A  2   -0.240534    0.684321    0.449206    11.00000   -1.50000
H81B  2   -0.291016    0.697469    0.375145    11.00000   -1.50000
H81C  2   -0.175290    0.691137    0.388190    11.00000   -1.50000
AFIX   0
C82   1   -0.361584    0.648298    0.378186    11.00000    0.01892    0.04930 =
         0.07412    0.02388   -0.01142    0.01110
AFIX 137
H82A  2   -0.371449    0.630921    0.357141    11.00000   -1.50000
H82B  2   -0.414786    0.659756    0.355757    11.00000   -1.50000
H82C  2   -0.362230    0.647350    0.430296    11.00000   -1.50000
AFIX   0
C83   1   -0.263724    0.659551    0.282542    11.00000    0.04752    0.05561 =
         0.06600    0.01496   -0.01478    0.02375
AFIX 137
H83A  2   -0.202008    0.666984    0.271646    11.00000   -1.50000
H83B  2   -0.319584    0.670122    0.259906    11.00000   -1.50000
H83C  2   -0.271183    0.641825    0.263652    11.00000   -1.50000
AFIX   0
C84   1    0.221809    0.593959    0.381003    11.00000    0.02193    0.03339 =
         0.02410    0.00061   -0.00015    0.01032
C85   1    0.198578    0.568052    0.362362    11.00000    0.02714    0.03358 =
         0.02964    0.00322    0.00786    0.00522
AFIX  43
H85   2    0.172505    0.557500    0.396318    11.00000   -1.20000
AFIX   0
C86   1    0.212131    0.556632    0.294621    11.00000    0.04347    0.04412 =
         0.03930   -0.01512    0.00550    0.00991
C87   1    0.246278    0.572884    0.246001    11.00000    0.07516    0.05539 =
         0.02455   -0.01004    0.01755   -0.02247
AFIX  43
H87   2    0.255775    0.566273    0.200332    11.00000   -1.20000
AFIX   0
C88   1    0.267412    0.599047    0.262419    11.00000    0.06155    0.04077 =
         0.04030   -0.00872    0.01726   -0.00806
AFIX  43
H88   2    0.289653    0.609685    0.226913    11.00000   -1.20000
AFIX   0
C89   1    0.256938    0.610213    0.329680    11.00000    0.03745    0.03750 =
         0.02551    0.00495    0.00765   -0.00481
C90   1    0.286091    0.638621    0.340841    11.00000    0.03254    0.03519 =
         0.04056    0.00105    0.01167   -0.00543
C91   1    0.253869    0.656748    0.286808    11.00000    0.04968    0.05065 =
         0.03918    0.00061   -0.00929    0.00145
AFIX  43
H91   2    0.207689    0.651492    0.246114    11.00000   -1.20000
AFIX   0
C92   1    0.287072    0.682058    0.290737    11.00000    0.06008    0.04520 =
         0.04712    0.01080   -0.00195    0.00226
AFIX  43
H92   2    0.266844    0.693240    0.250865    11.00000   -1.20000
AFIX   0
C93   1    0.348356    0.691753    0.350146    11.00000    0.03575    0.04305 =
         0.05779    0.01416    0.00923    0.00874
C94   1    0.378718    0.673955    0.405192    11.00000    0.03539    0.03773 =
         0.05557    0.00781   -0.00481   -0.00959
AFIX  43
H94   2    0.420086    0.679772    0.447688    11.00000   -1.20000
AFIX   0
C95   1    0.350145    0.647433    0.400166    11.00000    0.04068    0.04457 =
         0.04137    0.00803    0.00406   -0.00620
AFIX  43
H95   2    0.375250    0.635740    0.437789    11.00000   -1.20000
AFIX   0
C96   1    0.190477    0.527337    0.282214    11.00000    0.06126    0.03967 =
         0.04915   -0.01037    0.00874   -0.00938
C97   1    0.192717    0.520545    0.201712    11.00000    0.11651    0.05186 =
         0.07776   -0.02176    0.01417   -0.00696
AFIX 137
H97A  2    0.188439    0.501703    0.195254    11.00000   -1.50000
H97B  2    0.254514    0.526843    0.187944    11.00000   -1.50000
H97C  2    0.136608    0.528810    0.171205    11.00000   -1.50000
AFIX   0
C98   1    0.088210    0.521151    0.300491    11.00000    0.08740    0.03726 =
         0.13304   -0.01825    0.03907   -0.02926
AFIX 137
H98A  2    0.040681    0.534135    0.278254    11.00000   -1.50000
H98B  2    0.090923    0.521435    0.353019    11.00000   -1.50000
H98C  2    0.067509    0.503919    0.281909    11.00000   -1.50000
AFIX   0
C99   1    0.268454    0.512774    0.329703    11.00000    0.12830    0.03789 =
         0.10205    0.00233    0.00120    0.00733
AFIX 137
H99A  2    0.252498    0.494243    0.327404    11.00000   -1.50000
H99B  2    0.272257    0.518889    0.379544    11.00000   -1.50000
H99C  2    0.332170    0.515561    0.313561    11.00000   -1.50000
AFIX   0
C104  1    0.318177    0.601587    0.530520    11.00000    0.02442    0.02075 =
         0.02435    0.00048    0.00411   -0.00225
C105  1    0.332475    0.613715    0.599353    11.00000    0.03087    0.04465 =
         0.03061    0.00475    0.00473   -0.00071
C106  1    0.424272    0.610930    0.641194    11.00000    0.04275    0.06079 =
         0.03219   -0.02672   -0.00455    0.00890
AFIX  43
H106  2    0.437853    0.619785    0.686101    11.00000   -1.20000
AFIX   0
C107  1    0.498225    0.595368    0.619263    11.00000    0.02360    0.09579 =
         0.03436   -0.00359   -0.00578    0.01950
AFIX  43
H107  2    0.559343    0.593234    0.650598    11.00000   -1.20000
AFIX   0
C108  1    0.483364    0.582996    0.552200    11.00000    0.03080    0.05715 =
         0.03079    0.01223    0.00035    0.01549
C109  1    0.392818    0.586927    0.508843    11.00000    0.02946    0.04191 =
         0.02728    0.00476   -0.00124   -0.00152
AFIX  43
H109  2    0.381470    0.579230    0.462232    11.00000   -1.20000
AFIX   0
C110  1    0.256160    0.629091    0.630054    11.00000    0.02493    0.04685 =
         0.02455   -0.00548   -0.00574    0.00466
C111  1    0.174731    0.617224    0.654092    11.00000    0.03015    0.03606 =
         0.03732   -0.01093   -0.00061    0.00365
AFIX  43
H111  2    0.164657    0.599140    0.646636    11.00000   -1.20000
AFIX   0
C112  1    0.107508    0.631342    0.688949    11.00000    0.02445    0.03678 =
         0.03696   -0.00528    0.00129   -0.00019
AFIX  43
H112  2    0.050734    0.622839    0.700741    11.00000   -1.20000
AFIX   0
C113  1    0.122871    0.657725    0.706564    11.00000    0.03249    0.04262 =
         0.02263   -0.00838    0.00399    0.00438
C114  1    0.202581    0.669792    0.681439    11.00000    0.04136    0.03025 =
         0.03513   -0.00199    0.00223   -0.00138
AFIX  43
H114  2    0.212983    0.687814    0.689906    11.00000   -1.20000
AFIX   0
C115  1    0.268187    0.656041    0.643848    11.00000    0.03472    0.04605 =
         0.03467    0.00609    0.01138    0.00246
AFIX  43
H115  2    0.321028    0.665023    0.627648    11.00000   -1.20000
AFIX   0
C116  1    0.565157    0.564984    0.529535    11.00000    0.04653    0.05173 =
         0.04441   -0.00082    0.00540    0.02542
C117  1    0.654775    0.581405    0.522085    11.00000    0.03404    0.14241 =
         0.11270    0.01558    0.02708    0.01226
AFIX 137
H11A  2    0.637733    0.593681    0.482155    11.00000   -1.50000
H11B  2    0.708671    0.570161    0.512241    11.00000   -1.50000
H11C  2    0.675803    0.590980    0.567047    11.00000   -1.50000
AFIX   0
C118  1    0.589996    0.543471    0.588316    11.00000    0.07380    0.06523 =
         0.08698    0.03201    0.01711    0.04507
AFIX 137
H11D  2    0.612922    0.551576    0.635264    11.00000   -1.50000
H11E  2    0.641965    0.532180    0.575448    11.00000   -1.50000
H11F  2    0.530679    0.533169    0.591094    11.00000   -1.50000
AFIX   0
C119  1    0.528371    0.550758    0.456983    11.00000    0.05512    0.14280 =
         0.07444   -0.03618   -0.00601    0.05014
AFIX 137
H11G  2    0.465697    0.542004    0.459867    11.00000   -1.50000
H11H  2    0.577649    0.537920    0.447957    11.00000   -1.50000
H11I  2    0.518618    0.563396    0.417467    11.00000   -1.50000
AFIX   0
C120  1    0.058101    0.673311    0.752187    11.00000    0.04537    0.04572 =
         0.05179    0.00388    0.01484    0.00742
C121  1   -0.021678    0.655796    0.778343    11.00000    0.06312    0.07545 =
         0.07812   -0.01671    0.03169   -0.00301
AFIX 137
H12A  2   -0.063170    0.647978    0.736463    11.00000   -1.50000
H12B  2   -0.062829    0.666310    0.805345    11.00000   -1.50000
H12C  2    0.010762    0.642078    0.809681    11.00000   -1.50000
AFIX   0
C122  1    0.005377    0.695375    0.705644    11.00000    0.07204    0.08072 =
         0.08437   -0.00095    0.03760    0.02989
AFIX 137
H12D  2    0.054679    0.706631    0.688924    11.00000   -1.50000
H12E  2   -0.034360    0.705537    0.734564    11.00000   -1.50000
H12F  2   -0.037694    0.687977    0.663867    11.00000   -1.50000
AFIX   0
C123  1    0.119399    0.684173    0.818159    11.00000    0.12566    0.04104 =
         0.05114   -0.01584    0.03446   -0.01333
AFIX 137
H12G  2    0.144928    0.669989    0.850623    11.00000   -1.50000
H12H  2    0.078841    0.695714    0.842844    11.00000   -1.50000
H12I  2    0.174757    0.693963    0.804412    11.00000   -1.50000
AFIX   0
C124  1    0.084429    0.684881    0.502785    11.00000    0.25455    0.09078 =
         0.07001    0.01719    0.01915    0.11342
AFIX  23
H12J  2    0.028854    0.685171    0.530589    11.00000   -1.20000
H12K  2    0.137866    0.697059    0.522330    11.00000   -1.20000
AFIX   0

C125  1    0.064507    0.685001    0.447100    11.00000    0.25435    0.09077 =
         0.06993    0.01739    0.01929    0.11345
AFIX  13
H125  2   -0.004852    0.679072    0.447398    11.00000   -1.20000
AFIX   0
C126  1    0.049729    0.691124    0.369697    11.00000    0.25385    0.09162 =
         0.07006    0.01777    0.01972    0.11260
AFIX 137
H12Y  2    0.109909    0.699013    0.357426    11.00000   -1.50000
H12Z  2   -0.005484    0.703279    0.358287    11.00000   -1.50000
H12L  2    0.034894    0.675168    0.341696    11.00000   -1.50000
AFIX   0

SB1   6    0.275287    0.755985    0.694220    11.00000    0.06086    0.05416 =
         0.07293    0.00140    0.00224   -0.01181
F1    4    0.373625    0.745491    0.648032    11.00000    0.17825    0.13400 =
         0.13562   -0.03170    0.06203    0.01329
F2    4    0.171179    0.767190    0.740071    11.00000    0.09777    0.14360 =
         0.15484   -0.00941    0.04313    0.01282
F3    4    0.362703    0.773982    0.762114    11.00000    0.11680    0.08186 =
         0.09589    0.00342   -0.02055   -0.04034
F4    4    0.260704    0.785731    0.635967    11.00000    0.10978    0.08955 =
         0.14959    0.03262   -0.00491   -0.03206
F5    4    0.184412    0.738652    0.627326    11.00000    0.13588    0.07914 =
         0.11322    0.00025   -0.02913   -0.02649
F6    4    0.291699    0.726809    0.752950    11.00000    0.11613    0.08534 =
         0.08785    0.00487   -0.00618   -0.02531
SB2   6   -0.127884    0.573499    0.741863    11.00000    0.08055    0.06343 =
         0.05222   -0.00854    0.01736   -0.02698
F7    4    0.007229    0.570898    0.733317    11.00000    0.07287    0.21471 =
         0.10462   -0.03365    0.02772   -0.04278
F8    4   -0.263211    0.576406    0.748696    11.00000    0.10084    0.13808 =
         0.10952    0.00767    0.04465    0.01006
F9    4   -0.100205    0.597049    0.818139    11.00000    0.20096    0.10231 =
         0.05819   -0.02152    0.03707   -0.05187
F10   4   -0.140307    0.601223    0.674674    11.00000    0.15645    0.09237 =
         0.06294    0.01058    0.00949   -0.03884
F11   4   -0.157046    0.549463    0.665566    11.00000    0.10532    0.10361 =
         0.08160   -0.02666    0.02669   -0.03751
F12   4   -0.113892    0.546227    0.808683    11.00000    0.11679    0.08012 =
         0.10727    0.00841    0.03560   -0.00503
C100  1    0.386641    0.720400    0.356271    11.00000    0.06989    0.03064 =
         0.10930   -0.00110    0.00571   -0.00563
PART 1
C103  1    0.343326    0.737272    0.289583    21.00000    0.09444    0.04872 =
         0.11810    0.00951    0.00362    0.00209
AFIX  33
H10A  2    0.271061    0.736170    0.281790    21.00000   -1.50000
H10B  2    0.363606    0.755357    0.298454    21.00000   -1.50000
H10C  2    0.368118    0.730882    0.246642    21.00000   -1.50000
AFIX   0
C101  1    0.501442    0.722583    0.367127    21.00000    0.06986    0.07757 =
         0.13879    0.01181    0.00621   -0.00835
AFIX  33
H10D  2    0.530184    0.712108    0.408828    21.00000   -1.50000
H10E  2    0.525412    0.716269    0.323782    21.00000   -1.50000
H10F  2    0.520900    0.740744    0.375595    21.00000   -1.50000
AFIX   0
C102  1    0.351463    0.732277    0.424521    21.00000    0.09898    0.02941 =
         0.11760   -0.00216    0.02013   -0.00733
AFIX  33
H10G  2    0.279325    0.731176    0.419246    21.00000   -1.50000
H10H  2    0.381144    0.722619    0.467562    21.00000   -1.50000
H10I  2    0.371868    0.750481    0.429538    21.00000   -1.50000
AFIX   0
PART 2
C1A   1    0.443751    0.723708    0.291019   -21.00000    0.08037    0.08508 =
         0.11714    0.01268    0.01437    0.00451
AFIX  33
H1AA  2    0.498517    0.711302    0.295565   -21.00000   -1.50000
H1AB  2    0.398708    0.720501    0.245808   -21.00000   -1.50000
H1AC  2    0.469809    0.741394    0.290801   -21.00000   -1.50000
AFIX   0
C1B   1    0.300593    0.740189    0.347855   -21.00000    0.07487    0.03706 =
         0.13104    0.00283    0.00986   -0.00065
AFIX  33
H1BA  2    0.254870    0.736537    0.303263   -21.00000   -1.50000
H1BB  2    0.265449    0.738774    0.389263   -21.00000   -1.50000
H1BC  2    0.327023    0.757774    0.345715   -21.00000   -1.50000
AFIX   0
C1C   1    0.459327    0.726063    0.426756   -21.00000    0.07208    0.02968 =
         0.10593    0.00839    0.00808   -0.01989
AFIX  33
H1CA  2    0.513615    0.713503    0.431851   -21.00000   -1.50000
H1CB  2    0.485936    0.743632    0.424705   -21.00000   -1.50000
H1CC  2    0.424362    0.724633    0.468253   -21.00000   -1.50000
AFIX   0

PART 0
C58   1    0.354993    0.741868    1.008156    11.00000    0.07511    0.03161 =
         0.07863    0.02079   -0.00937    0.00511
PART 1
C59A  1    0.402232    0.764965    1.051406    31.00000    0.06347    0.03498 =
         0.09065    0.01143   -0.00410    0.00824
AFIX  33
H59A  2    0.390297    0.763656    1.101423    31.00000   -1.50000
H59B  2    0.473524    0.764993    1.050666    31.00000   -1.50000
H59C  2    0.373210    0.781077    1.029902    31.00000   -1.50000
AFIX   0
C60A  1    0.244659    0.744761    1.007144    31.00000    0.07568    0.05095 =
         0.10969    0.00321   -0.00649    0.00441
AFIX  33
H60A  2    0.229885    0.742732    1.056265    31.00000   -1.50000
H60B  2    0.223402    0.761975    0.988736    31.00000   -1.50000
H60C  2    0.209438    0.731443    0.975777    31.00000   -1.50000
AFIX   0
C61A  1    0.375993    0.745057    0.932090    31.00000    0.13913    0.02862 =
         0.08848    0.02642    0.01470    0.02254
AFIX  33
H61A  2    0.447082    0.743235    0.931901    31.00000   -1.50000
H61B  2    0.340286    0.731738    0.901002    31.00000   -1.50000
H61C  2    0.354250    0.762270    0.913961    31.00000   -1.50000
AFIX   0
PART 2
C60B  1    0.320038    0.756920    1.068270   -31.00000    0.09683    0.07519 =
         0.08856    0.00492   -0.01054    0.02584
AFIX  33
H60D  2    0.268789    0.747006    1.087149   -31.00000   -1.50000
H60E  2    0.375773    0.759926    1.107092   -31.00000   -1.50000
H60F  2    0.292849    0.773605    1.049615   -31.00000   -1.50000
AFIX   0
C61B  1    0.268592    0.740814    0.945380   -31.00000    0.07539    0.04555 =
         0.07868    0.02298   -0.00918    0.00315
AFIX  33
H61D  2    0.288554    0.731143    0.905108   -31.00000   -1.50000
H61E  2    0.212210    0.732144    0.961273   -31.00000   -1.50000
H61F  2    0.249743    0.758482    0.929601   -31.00000   -1.50000
AFIX   0
C59B  1    0.434233    0.757940    0.980575   -31.00000    0.08324    0.04515 =
         0.11108    0.03266    0.00096    0.00283
AFIX  33
H59D  2    0.458401    0.748613    0.941352   -31.00000   -1.50000
H59E  2    0.406204    0.774619    0.962568   -31.00000   -1.50000
H59F  2    0.489128    0.760939    1.020044   -31.00000   -1.50000
AFIX   0
PART 0
C37   1    0.205874    0.581557    0.972569    11.00000    0.03568    0.10445 =
         0.08841    0.05139    0.01339   -0.01986
PART 1
C38A  1    0.255426    0.556346    0.998933    41.00000    0.03538    0.10134 =
         0.10227    0.04799   -0.00202   -0.02458
AFIX  33
H38A  2    0.319691    0.560030    1.028264    41.00000   -1.50000
H38B  2    0.213745    0.547018    1.028224    41.00000   -1.50000
H38C  2    0.264935    0.545662    0.957385    41.00000   -1.50000
AFIX   0
C39A  1    0.107227    0.574523    0.927729    41.00000    0.03599    0.11745 =
         0.08866    0.05005    0.01412   -0.02302
AFIX  33
H39A  2    0.072547    0.590386    0.909516    41.00000   -1.50000
H39B  2    0.118325    0.563643    0.886945    41.00000   -1.50000
H39C  2    0.067135    0.565000    0.957784    41.00000   -1.50000
AFIX   0
C40A  1    0.186129    0.596552    1.039090    41.00000    0.06407    0.11626 =
         0.09275    0.04749    0.01833   -0.01187
AFIX  33
H40A  2    0.153936    0.613057    1.023938    41.00000   -1.50000
H40B  2    0.142981    0.586299    1.065115    41.00000   -1.50000
H40C  2    0.248811    0.599913    1.070870    41.00000   -1.50000
AFIX   0
PART 2
C38B  1    0.249978    0.570222    1.044943   -41.00000    0.03250    0.09935 =
         0.09097    0.05339    0.00894   -0.03337
AFIX  33
H38D  2    0.307044    0.559432    1.039241   -41.00000   -1.50000
H38E  2    0.271149    0.584294    1.079026   -41.00000   -1.50000
H38F  2    0.200319    0.559596    1.063457   -41.00000   -1.50000
AFIX   0
C39B  1    0.179194    0.559336    0.921585   -41.00000    0.04739    0.11707 =
         0.11070    0.03559    0.00363   -0.01446
AFIX  33
H39D  2    0.238470    0.549104    0.918125   -41.00000   -1.50000
H39E  2    0.130161    0.548342    0.939593   -41.00000   -1.50000
H39F  2    0.151521    0.566043    0.873728   -41.00000   -1.50000
AFIX   0
C40B  1    0.118588    0.598090    0.980537   -41.00000    0.04570    0.12099 =
         0.10618    0.05261    0.01928   -0.00822
AFIX  33
H40D  2    0.139563    0.612293    1.014221   -41.00000   -1.50000
H40E  2    0.090201    0.605252    0.933372   -41.00000   -1.50000
H40F  2    0.068842    0.587551    0.999237   -41.00000   -1.50000
AFIX   0
HKLF 4

REM  jcm01722a_0m_a.res in P2(1)/n
REM R1 =  0.0964 for   19374 Fo > 4sig(Fo)  and  0.1146 for all   23489 data
REM   1410 parameters refined using    279 restraints

END

WGHT      0.0950    193.7803

REM Highest difference peak  2.178,  deepest hole -2.432,  1-sigma level  0.214
Q1    1   0.1765  0.6581  0.4743  11.00000  0.05    2.18
Q2    1   0.2825  0.7380  0.6570  11.00000  0.05    1.95
Q3    1  -0.1687  0.5789  0.7804  11.00000  0.05    1.93
Q4    1   0.6626  0.6685  0.9556  11.00000  0.05    1.84
Q5    1   0.5887  0.6758  0.9684  11.00000  0.05    1.29
Q6    1   0.6346  0.6628  0.5965  11.00000  0.05    1.20
Q7    1   0.6017  0.6688  0.9974  11.00000  0.05    1.19
Q8    1   0.2783  0.7394  1.0809  11.00000  0.05    1.15
Q9    1   0.4411  0.7619  0.7238  11.00000  0.05    1.13
Q10   1   0.7375  0.6986  0.9555  11.00000  0.05    1.11
;
_shelx_res_checksum   15396

_shelx_hkl_file
;
   2   0   0  523.35   26.70
   3   0   0    2.30    3.10
   3   0   0    5.10    3.50
   4   0   0 2266.37  114.69
   4   0   0 2322.37  113.29
   5   0   0   -3.00    4.10
   5   0   0    1.20    1.70
   5   0   0   -0.80    2.20
   5   0   0    0.20    5.30
   5   0   0  -11.60    6.20
  -5   0   0   -9.80    3.50
   6   0   0    6.60    6.90
   6   0   0    8.50    5.90
   6   0   0  -19.10    8.10
   6   0   0    3.50    2.60
   6   0   0    5.30    3.40
   7   0   0   18.60    7.70
   7   0   0    8.30    3.90
   7   0   0   11.90    3.20
   7   0   0   15.30    7.00
   7   0   0   17.60    6.80
   8   0   0 2822.02  143.29
   8   0   0 2824.62  141.19
   8   0   0 2867.01  140.59
   8   0   0 2829.72  142.19
   9   0   0   -1.70    5.20
   9   0   0    0.30    4.90
   9   0   0    1.10    3.50
   9   0   0   -0.90    4.10
   9   0   0    5.30    6.80
  10   0   0   20.60    6.30
  10   0   0   14.60    5.90
  10   0   0   23.40    8.60
  11   0   0   -0.20    7.70
  11   0   0    3.50    7.60
  12   0   0  592.04   35.60
  12   0   0  569.74   33.50
  13   0   0    0.90    7.50
  13   0   0    9.60   38.70
  13   0   0    7.20    9.40
  14   0   0    5.00   36.40
  14   0   0   33.60   10.10
  14   0   0   39.00   11.40
  15   0   0   13.60   10.20
  15   0   0    8.90    9.10
  16   0   0  170.88   21.50
  16   0   0  193.58   22.70
   2  -1   0  756.82   38.40
   2  -1   0  778.82   39.00
  -2  -1   0  770.82   38.90
   2  -1   0  743.63   38.30
   2  -1   0  805.82   39.00
   2   1   0  786.22   38.90
   4  -1   0  182.18    9.80
   4  -1   0  197.88   11.70
   4  -1   0  213.38   11.80
   4  -1   0  176.48   10.10
   4   1   0  188.78   10.90
   4   1   0  171.68   11.30
   5  -1   0   44.00    4.20
   5  -1   0   49.00    6.60
   5  -1   0   41.60    3.40
   5   1   0   54.59    7.10
   5   1   0   38.10    6.30
   6  -1   0 1208.98   62.19
   6  -1   0 1244.78   60.09
   6  -1   0 1200.68   60.49
   6  -1   0 1196.68   62.19
   6   1   0 1163.28   61.49
   6   1   0 1217.18   62.09
   7  -1   0  306.97   16.50
   7  -1   0  278.27   17.20
   7  -1   0  274.17   19.30
   7  -1   0  311.57   19.50
   7   1   0  316.07   16.00
   7   1   0  332.37   19.60
   7   1   0  308.37   16.60
   7   1   0  299.47   18.40
   7   1   0  348.47   18.20
   8  -1   0  129.19   11.80
   8  -1   0  127.99   12.90
   8  -1   0  134.49   11.30
   8  -1   0  106.49    7.80
   8   1   0  109.49   12.70
   8   1   0  110.49    7.40
   8   1   0   96.49    8.20
   8   1   0  125.09   11.70
   8   1   0  139.59   10.20
   9  -1   0    2.00    5.90
   9  -1   0    3.70    4.80
   9  -1   0   -0.40    6.60
   9  -1   0    3.30    6.50
   9  -1   0    9.00    3.90
   9   1   0    1.60    3.20
   9   1   0    0.40    4.10
   9   1   0   -2.00    6.70
  10  -1   0   72.49    9.50
  10  -1   0   91.99    9.40
  10  -1   0   90.99   10.20
  10  -1   0  102.79   13.10
  10   1   0   98.79   11.40
  10   1   0   78.89    8.40
  11  -1   0   35.30    7.80
  11  -1   0   52.79    8.80
  11  -1   0   44.40   10.10
  11  -1   0   38.40    8.20
  11   1   0   40.40   10.90
  11   1   0   31.00   34.60
  11   1   0   41.00    8.80
  12  -1   0   26.30    9.30
  12  -1   0   11.80    8.40
  12  -1   0   36.60   46.70
  12   1   0    7.50    8.30
  12   1   0    9.50    7.40
  12   1   0    5.10   43.80
  13  -1   0   43.10   12.40
  13  -1   0   41.00   11.10
  13   1   0   49.10   10.10
  13   1   0   61.89   12.90
  13   1   0  -11.40   32.40
  14  -1   0  173.58   19.90
  14  -1   0  169.68   18.20
  14   1   0  174.58   19.60
  14   1   0  177.08   18.10
  15  -1   0   49.00   13.20
  15  -1   0   35.10   10.50
  15   1   0   31.90   10.60
  15   1   0   28.60   11.10
  16  -1   0   27.30   10.80
  16  -1   0   23.70   13.10
  16   1   0   24.60   11.00
  16   1   0   -1.40   40.30
  16   1   0   56.69   13.40
   2  -2   0  252.07   12.90
   2  -2   0  247.38   12.60
   2  -2   0  222.88   11.60
   2  -2   0  217.08   12.00
  -2  -2   0  223.48   12.20
  -2   2   0  226.48   11.80
   2   2   0  226.38   18.60
  -2   2   0  219.08   11.60
   2   2   0  224.68   12.20
   3  -2   0 1580.04   77.39
   3  -2   0 1494.25   76.59
   3  -2   0 1484.75   76.29
   3   2   0 1509.25   77.09
   3   2   0 1642.84   76.49
   4  -2   0    6.30    1.90
   4  -2   0    8.00    3.80
   4  -2   0    7.40    2.50
   4  -2   0   13.10    7.30
   4  -2   0    7.90    4.60
   4   2   0    8.10    2.70
   4   2   0    4.20    3.40
   5  -2   0   33.40    5.40
   5  -2   0   25.20    2.90
   5  -2   0   29.10    6.10
   5  -2   0   21.60    3.60
   6  -2   0   31.70    8.30
   6  -2   0   30.80    7.00
   6  -2   0   35.50    3.90
   6  -2   0   21.50    4.80
   6   2   0   23.10    4.70
   6   2   0   54.19    8.30
   7  -2   0  220.98   13.90
   7  -2   0  202.48   16.20
   7  -2   0  248.48   16.10
   7  -2   0  236.28   12.90
   7   2   0  251.07   15.80
   7   2   0  229.58   13.60
   8  -2   0  279.87   19.20
   8  -2   0  269.27   18.80
   8  -2   0  306.07   16.10
   8  -2   0  291.47   17.30
   8   2   0  289.87   16.00
   8   2   0  309.17   19.30
   8   2   0  307.87   15.50
   9  -2   0   25.90    6.10
   9  -2   0   49.50    5.60
   9  -2   0   40.90    8.10
   9  -2   0   38.00    8.30
   9   2   0   48.40   30.60
   9   2   0   38.70    5.00
   9   2   0   40.10    4.40
   9   2   0   42.60    8.30
  10  -2   0    0.00    7.50
  10  -2   0   21.40    7.30
  10  -2   0    1.50    7.40
  10   2   0    1.00    7.50
  10   2   0    9.60   27.40
  10   2   0   19.20    5.40
  11  -2   0    0.90    6.80
  11  -2   0    2.70    6.80
  11  -2   0   -3.40    6.90
  11  -2   0    6.20    7.60
  11   2   0    9.60    8.20
  11   2   0    5.80    5.80
  11   2   0  -15.40   31.80
  12  -2   0   47.90   10.50
  12  -2   0   50.79    9.10
  12  -2   0   47.90   10.40
  12   2   0   56.69   11.40
  12   2   0  -11.00   41.30
  12   2   0   41.70    8.90
  13  -2   0   14.20   10.00
  13  -2   0    4.80    9.30
  13   2   0    4.00    9.00
  13   2   0    3.40    7.40
  14  -2   0   15.00   39.00
  14  -2   0   13.70   10.50
  14  -2   0   22.50   11.00
  14   2   0   16.30    9.70
  14   2   0   17.20    9.00
  14   2   0   11.20   32.90
  15  -2   0    5.30   38.80
  15  -2   0   42.70   12.30
  15  -2   0   61.69   14.20
  15   2   0   45.10   11.50
  15   2   0   42.20   12.20
  16  -2   0    9.30    9.50
  16  -2   0   18.90   13.40
  16   2   0   21.50   12.10
  16   2   0   20.10   10.20
  -2  -3   0  518.65   25.60
  -2  -3   0  487.15   31.10
   2  -3   0  502.35   25.80
   2  -3   0  499.05   25.30
   2  -3   0  560.64   26.50
   2  -3   0  516.55   26.00
  -2   3   0  480.35   25.60
  -2   3   0  477.65   25.20
   2   3   0  495.15   31.00
   2   3   0  500.75   25.60
   3  -3   0  135.49    8.70
   3  -3   0  140.69    9.50
   3  -3   0  117.29    7.70
   3  -3   0  107.09    6.80
  -3  -3   0  135.69    8.20
  -3   3   0  117.49    7.00
   3   3   0  117.39    7.90
  -3   3   0  112.99    6.70
   3   3   0  129.69   18.20
   4  -3   0  175.48   10.60
   4  -3   0  191.88   12.10
   4  -3   0  191.38   11.60
   4  -3   0  186.68    9.90
   4   3   0  179.08   11.10
   5  -3   0   68.19    7.40
   5  -3   0   65.89    8.20
   5  -3   0   44.60    4.30
   5  -3   0   56.69    5.50
   5   3   0   65.19    6.80
   6  -3   0  235.88   13.00
   6  -3   0  229.98   14.20
   6  -3   0  248.68   15.80
   6  -3   0  208.58   16.60
   6   3   0  256.37   15.40
   7  -3   0   33.80    9.10
   7  -3   0   42.80    8.80
   7  -3   0   19.10   12.20
   7  -3   0   39.30    4.60
   7  -3   0   23.80    5.80
   7   3   0   53.39    8.10
   8  -3   0  112.09   11.50
   8  -3   0   87.79    8.60
   8  -3   0   91.59    7.00
   8  -3   0   94.79   11.20
   8  -3   0   56.69   13.90
   8   3   0  108.69   30.70
   9  -3   0   73.19   10.10
   9  -3   0   81.49    8.70
   9  -3   0   81.39   10.40
   9  -3   0   64.59   12.60
   9   3   0   79.39    5.60
   9   3   0   84.49   31.20
   9   3   0   67.19    6.30
  10  -3   0   83.49   10.50
  10  -3   0   67.19   11.70
  10  -3   0   60.49    8.70
  10  -3   0   87.49   12.80
  10   3   0   52.09    6.60
  10   3   0   50.69   10.10
  10   3   0   47.90   30.20
  11  -3   0   22.60    8.70
  11  -3   0   39.00    9.70
  11  -3   0   32.60   10.40
  11  -3   0   38.40    8.50
  11   3   0   33.40    9.10
  11   3   0   52.29   37.50
  11   3   0   20.40    6.10
  12  -3   0   90.19   11.90
  12  -3   0   78.09   11.50
  12  -3   0   61.69   14.10
  12  -3   0   81.59   12.10
  12   3   0   99.69   46.80
  12   3   0   87.99   14.30
  13  -3   0   11.90    9.70
  13  -3   0   17.00    9.70
  13   3   0   15.80    7.80
  13   3   0   -1.00    8.10
  14  -3   0   -2.00   10.90
  14  -3   0   -2.80    9.10
  14   3   0    2.70    8.70
  14   3   0   14.20   10.90
  15  -3   0   30.30   11.60
  15  -3   0   21.40   13.30
  15   3   0   36.00   11.20
  15   3   0   32.10   11.20
  16  -3   0   -2.20   42.00
  16  -3   0   13.40   13.40
  16  -3   0   15.10    9.50
  16   3   0   31.50   11.30
  16   3   0   39.80   10.30
  -1  -4   0   11.60    1.20
  -1  -4   0   20.40    6.20
   1  -4   0   15.90    2.80
   1  -4   0   11.40    2.30
  -1  -4   0   15.50    2.00
   1  -4   0   15.50    1.50
   1   4   0   14.00    1.90
  -1   4   0   16.50    1.50
  -1   4   0    9.40    2.40
  -1   4   0   14.00    2.70
   1   4   0   11.60    1.20
   2  -4   0  617.04   32.80
  -2  -4   0  633.34   37.90
   2  -4   0  635.24   32.20
  -2  -4   0  666.63   32.40
   2  -4   0  677.23   33.60
   2  -4   0  648.24   32.90
  -2   4   0  634.94   32.70
   2   4   0  649.83   32.40
  -2   4   0  679.93   33.50
   2   4   0  614.24   32.10
   2   4   0  639.74   37.60
  -2   4   0  623.94   32.20
   3  -4   0 2410.46  119.19
   3  -4   0 2568.04  120.09
   3  -4   0 2378.36  118.59
   3  -4   0 2482.45  119.59
  -3  -4   0 2375.56  119.09
  -3   4   0 2292.47  118.79
   3   4   0 2346.07  118.99
  -3   4   0 2426.56  118.49
   3   4   0 2292.17  124.69
   4  -4   0 1615.84   78.09
   4  -4   0 1572.84   76.19
   4  -4   0 1582.74   77.59
   4  -4   0 1516.95   76.79
   4   4   0 1443.56   84.29
  -4   4   0 1553.74   76.09
  -4   4   0 1479.45   76.19
   4   4   0 1502.25   76.99
   5  -4   0  158.08   11.20
   5  -4   0  163.38    8.90
   5  -4   0  150.58   10.10
   5  -4   0  147.99   12.20
   5   4   0  158.18   10.50
   5   4   0  159.68   25.80
   6  -4   0   14.60    5.30
   6  -4   0   21.00    8.60
   6  -4   0   20.90    3.90
   6  -4   0   19.90    7.10
   6   4   0   12.10   23.60
   6   4   0   18.50    6.00
   7  -4   0   35.40    6.60
   7  -4   0   69.79    9.30
   7  -4   0   57.69    5.50
   7   4   0   57.69    9.10
   7   4   0   57.49   26.80
   8  -4   0  479.65   27.40
   8  -4   0  491.15   26.20
   8  -4   0  475.45   28.90
   8  -4   0  559.64   29.90
   8   4   0  443.36   28.10
   8   4   0  567.54   56.09
   9  -4   0  140.19   13.10
   9  -4   0  133.99   12.90
   9   4   0  121.79   12.00
   9   4   0  143.69   33.30
  10  -4   0   85.49   11.00
  10  -4   0   63.89   13.50
  10  -4   0   51.69    9.20
  10  -4   0   71.39   11.80
  10   4   0   88.19   34.90
  10   4   0   80.69   10.60
  10   4   0   48.10    6.20
  11  -4   0   54.19   11.80
  11  -4   0   54.79   10.00
  11  -4   0   54.59   10.00
  11  -4   0   57.69   12.00
  11   4   0   41.40    6.70
  11   4   0   58.49   11.80
  11   4   0   44.30   35.80
  12  -4   0  167.88   16.80
  12  -4   0  216.48   17.00
  12  -4   0  165.18   15.30
  12   4   0  164.48   13.70
  12   4   0  178.78   53.69
  12   4   0  187.98   17.10
  13  -4   0   30.60   10.10
  13  -4   0   18.40    9.70
  13  -4   0   18.80   10.40
  13  -4   0   17.90    8.80
  13   4   0   20.00    7.80
  13   4   0   30.90   10.00
  14  -4   0  -12.40   45.80
  14  -4   0   12.70   10.70
  14  -4   0    6.10   11.20
  14   4   0   -0.80    7.20
  14   4   0    1.60    8.70
  15  -4   0   43.40   13.50
  15  -4   0   36.60   13.80
  15   4   0   32.50   12.00
  15   4   0   27.10   10.60
  16  -4   0  122.09   20.50
  16  -4   0  120.79   18.40
  16   4   0   94.19   15.90
  16   4   0  129.39   16.30
   0  -5   0    6.50    6.40
   0   5   0    6.80    7.00
   0   5   0    4.70    2.80
   1  -5   0  433.56   23.70
   1  -5   0  451.25   23.00
   1  -5   0  416.16   24.00
  -1  -5   0  487.25   26.60
   1   5   0  483.85   26.30
   1   5   0  452.35   23.40
  -1   5   0  465.35   24.20
  -1   5   0  454.45   23.80
  -1   5   0  460.05   23.00
   2  -5   0 4225.38  204.18
  -2  -5   0 4239.58  208.38
   2  -5   0 4255.37  205.38
  -2  -5   0 4244.58  204.18
   2  -5   0 4118.89  204.78
  -2  -5   0 3894.51  204.08
  -2   5   0 4099.19  204.58
   2   5   0 3986.40  207.78
   2   5   0 4112.09  204.18
  -2   5   0 4167.18  204.08
   3  -5   0 1454.55   71.09
   3  -5   0 1436.76   70.89
   3  -5   0 1397.76   70.09
  -3  -5   0 1400.86   70.49
  -3  -5   0 1433.26   77.29
   3  -5   0 1494.15   71.89
   3   5   0 1328.27   76.79
  -3   5   0 1402.36   70.49
  -3   5   0 1331.77   69.99
   3   5   0 1420.66   70.49
   4  -5   0    1.30    3.30
   4  -5   0    0.80    2.20
   4  -5   0    6.70    4.00
   4  -5   0   16.00    5.50
  -4   5   0    0.30    2.50
   4   5   0   -7.60   14.20
   4   5   0    4.10    3.30
  -4   5   0    2.90    2.00
   5  -5   0  193.48   14.90
   5  -5   0  209.18   11.40
   5  -5   0  211.18   13.60
   5  -5   0  203.68   12.70
   5   5   0  231.08   27.80
  -5   5   0  200.68   10.90
   5   5   0  206.08   12.70
   6  -5   0 2475.25  122.29
   6  -5   0 2320.17  121.19
   6  -5   0 2457.65  120.29
   6   5   0 2433.56  121.59
   7  -5   0  269.07   17.70
   7  -5   0  296.57   19.00
   7  -5   0  310.37   16.10
   7   5   0  318.27   39.90
   7   5   0  265.47   18.00
   8  -5   0   25.50    6.30
   8  -5   0   39.50    9.50
   8  -5   0   33.00    5.10
   8  -5   0   32.70    7.90
   8  -5   0   49.00   13.80
   8   5   0   27.30    6.60
   8   5   0    0.20   24.50
   9  -5   0  216.28   17.10
   9  -5   0  230.48   17.10
   9  -5   0  203.88   15.40
   9   5   0  220.68   16.00
   9   5   0  232.98   38.20
  10  -5   0 1304.87   65.79
  10  -5   0 1224.28   65.99
  10  -5   0 1223.48   66.39
  10   5   0 1216.28   65.69
  11  -5   0   29.20    9.00
  11  -5   0   32.70    9.80
  11  -5   0   16.70   12.20
  11  -5   0   26.30   10.50
  11   5   0   19.10    5.50
  11   5   0   28.90    9.00
  11   5   0   13.80   27.10
  12  -5   0  121.59   16.10
  12  -5   0  110.09   14.70
  12  -5   0   92.39   12.90
  12  -5   0  119.89   15.10
  12   5   0   66.59   44.60
  12   5   0  104.59   10.60
  12   5   0  100.59   13.40
  13  -5   0  121.29   13.80
  13  -5   0  137.49   17.60
  13  -5   0  108.69   16.10
  13  -5   0  114.49   15.00
  13   5   0  142.39   13.30
  13   5   0  158.48   53.39
  13   5   0  193.38   23.30
  14  -5   0  144.49   16.70
  14  -5   0  134.99   18.50
  14   5   0  135.19   14.10
  14   5   0  124.89   16.10
  14   5   0   57.49   40.80
  15  -5   0   24.50   12.60
  15  -5   0   12.20   10.30
  15   5   0   28.00   12.10
  15   5   0   -0.10    8.30
  16  -5   0   39.90   13.20
  16  -5   0  -23.10   43.80
  16  -5   0   36.60   12.40
  16   5   0   14.50   10.40
  16   5   0   20.30    8.80
   0  -6   0   34.20    4.00
   0   6   0   41.20    4.20
   0   6   0   50.99    8.70
   0   6   0   30.00    4.00
   1  -6   0  918.61   48.20
   1  -6   0  924.51   48.50
  -1  -6   0 1007.40   51.09
   1  -6   0  935.21   47.20
   1   6   0  937.31   47.90
  -1   6   0  914.51   48.40
  -1   6   0  947.41   47.20
   1   6   0  991.30   50.69
  -2  -6   0  964.70   52.89
  -2  -6   0  944.81   47.30
   2  -6   0  976.00   47.40
  -2  -6   0  894.21   47.50
   2  -6   0  940.31   48.50
   2  -6   0  930.21   49.00
   2   6   0  927.21   52.69
  -2   6   0 1001.20   49.00
   2   6   0  966.40   47.70
   2   6   0  954.50   47.30
  -2   6   0  928.61   48.20
  -2   6   0  952.80   47.40
   3  -6   0   -3.10    3.50
   3  -6   0    5.40    5.20
  -3  -6   0    8.90    3.10
   3  -6   0    4.40    2.50
   3  -6   0    4.90    4.00
  -3  -6   0   15.20   14.60
  -3   6   0    2.20    3.30
   3   6   0    7.70    2.50
   3   6   0    2.60   13.00
   3   6   0    8.00    2.90
  -3   6   0    8.50    2.40
   4  -6   0 1701.13   88.59
   4  -6   0 1795.62   87.29
   4  -6   0 1821.22   86.39
   4   6   0 1611.14   94.29
   4   6   0 1782.52   86.89
  -4   6   0 1708.23   86.59
  -4   6   0 1722.13   86.19
   5  -6   0  238.58   14.70
   5  -6   0  221.28   16.00
   5  -6   0  226.28   12.50
   5  -6   0  204.98   14.00
  -5   6   0  230.68   12.60
  -5   6   0  227.18   12.30
   5   6   0  236.18   13.80
   5   6   0  218.58   28.90
   6  -6   0   27.00    7.80
   6  -6   0   31.40   10.10
   6  -6   0   26.80    4.70
   6  -6   0   25.70    6.70
   6   6   0   34.30    6.90
   6   6   0   25.90   25.60
   7  -6   0  304.07   23.20
   7  -6   0  349.47   21.20
   7  -6   0  389.76   19.60
   7  -6   0  338.87   22.10
   7   6   0  432.36   42.90
   7   6   0  369.56   21.40
   8  -6   0  392.36   23.60
   8  -6   0  341.97   24.20
   8  -6   0  395.56   20.70
   8   6   0  373.56   22.60
   9  -6   0  170.78   15.00
   9  -6   0  172.98   13.80
   9  -6   0  153.88   15.20
   9   6   0  170.68   13.70
   9   6   0  218.18   35.10
  10  -6   0   48.00    9.90
  10  -6   0   53.69   15.10
  10  -6   0   37.20    8.90
  10  -6   0   45.80   10.60
  10   6   0   47.30   10.20
  10   6   0   50.59   33.50
  11  -6   0   -8.50    8.10
  11  -6   0    6.90    9.10
  11  -6   0  -10.40    7.70
  11  -6   0  -16.30   11.90
  11   6   0   -3.70    8.10
  11   6   0    9.90   33.90
  11   6   0   -6.80    4.20
  12  -6   0  126.29   14.70
  12  -6   0  198.48   18.90
  12  -6   0  189.88   19.90
  12  -6   0  151.88   16.30
  12   6   0  185.88   18.60
  12   6   0  160.48   48.40
  12   6   0  150.18   12.20
  13  -6   0    8.70   10.40
  13  -6   0   15.50   10.00
  13  -6   0    6.60    9.90
  13  -6   0   16.10   11.70
  13   6   0    1.70   32.00
  14  -6   0    3.60   10.10
  14  -6   0   -7.00    8.80
  14  -6   0   11.50   10.80
  14  -6   0    0.30    8.70
  14   6   0    6.40    9.20
  14   6   0  -25.50   38.70
  14   6   0   13.00    7.30
  15  -6   0   17.60   12.00
  15  -6   0    8.00    9.30
  15  -6   0    6.60   48.30
  15   6   0   31.40   11.20
  15   6   0   11.20    8.00
  16  -6   0   72.99   18.30
  16  -6   0   69.59   13.80
  16   6   0   72.09   12.10
  16   6   0   80.19   15.20
   0  -7   0   11.90   10.10
   0  -7   0    2.40    3.40
   0  -7   0   -3.90    3.00
   0   7   0    2.30    3.50
   0   7   0   -2.50    3.40
   0   7   0    5.90    9.70
   0   7   0   -4.90    3.50
  -1  -7   0   28.50   11.90
   1  -7   0    0.70    4.90
   1  -7   0   -5.50    3.90
   1  -7   0    4.90    4.30
  -1  -7   0   -3.90    3.30
   1   7   0    8.60    3.60
   1   7   0   -0.60    3.50
   1   7   0    9.70   10.80
  -1   7   0    6.60    4.20
  -1   7   0    1.90    2.10
  -1   7   0   -4.20    3.60
  -1   7   0    5.10    4.60
   2  -7   0 6453.85  301.47
   2  -7   0 6116.39  303.07
  -2  -7   0 5740.03  301.57
  -2  -7   0 5980.90  305.57
   2  -7   0 5948.00  302.47
  -2   7   0 6106.39  302.87
   2   7   0 6330.77  301.87
  -2   7   0 6232.38  301.37
  -2   7   0 6036.60  302.17
   2   7   0 6121.49  305.47
  -3  -7   0  323.17   16.80
  -3  -7   0  333.17   27.40
  -3  -7   0  288.67   16.60
   3  -7   0  291.27   18.00
   3  -7   0  327.67   17.80
   3  -7   0  324.57   16.60
   3  -7   0  320.47   19.40
   3   7   0  306.77   26.10
   3   7   0  320.67   16.70
  -3   7   0  307.77   16.50
   3   7   0  323.17   16.70
  -3   7   0  329.67   19.00
  -3   7   0  305.37   17.40
   4  -7   0   19.00    3.10
   4  -7   0   23.60    5.60
  -4  -7   0   20.50    4.10
  -4  -7   0   25.00   16.40
   4  -7   0   20.50    4.70
  -4   7   0   14.80    2.90
  -4   7   0   22.50    4.00
   4   7   0   27.40    4.10
   4   7   0   26.70   15.20
   5  -7   0    8.00    3.30
   5  -7   0  -13.90   10.00
   5  -7   0   10.00    5.40
   5  -7   0    8.50    5.40
   5  -7   0    3.60    6.90
   5   7   0   15.80    4.60
   5   7   0   -6.20   22.70
  -5   7   0    6.30    3.70
  -5   7   0   10.00    3.10
   6  -7   0  344.87   17.90
   6  -7   0  336.37   20.50
   6  -7   0  317.17   19.70
   6  -7   0  302.87   22.00
   6   7   0  375.36   39.80
   6   7   0  340.97   19.20
  -6   7   0  305.97   17.10
  -6   7   0  307.67   17.40
   7  -7   0  193.28   14.80
   7  -7   0  202.68   11.70
   7  -7   0  153.68   15.90
   7  -7   0  190.68   14.10
   7   7   0  227.18   34.20
   7   7   0  175.18   13.30
   8  -7   0  223.18   13.90
   8  -7   0  209.38   16.20
   8  -7   0  200.98   17.40
   8  -7   0  207.78   15.30
   8   7   0  212.08   15.10
   8   7   0  230.38   36.20
   9  -7   0  143.69   14.80
   9  -7   0  114.99   11.90
   9  -7   0  116.79   14.10
   9   7   0  174.28   36.50
   9   7   0  100.79   11.30
  10  -7   0  398.56   26.80
  10  -7   0  366.96   25.80
  10  -7   0  450.75   27.60
  10   7   0  430.06   25.70
  11  -7   0   14.10    9.70
  11  -7   0   17.50    9.30
  11  -7   0    9.80   14.60
  11  -7   0    2.30    8.50
  11   7   0   14.80    8.00
  11   7   0   33.10   37.00
  12  -7   0    2.30    8.90
  12  -7   0    0.30   10.20
  12  -7   0    5.00   13.70
  12  -7   0   10.60    9.50
  12   7   0   -3.20    7.30
  12   7   0    6.40   40.10
  12   7   0    6.90    5.00
  13  -7   0   17.70   11.50
  13  -7   0   12.20   10.30
  13  -7   0   -6.30    9.90
  13  -7   0    7.90    9.80
  13   7   0   -3.50    6.30
  13   7   0    0.80   34.70
  13   7   0    8.40    9.80
  14  -7   0   20.40   12.90
  14  -7   0   14.80   12.10
  14  -7   0    1.80    8.90
  14  -7   0   -3.60    8.80
  14   7   0   13.10    7.70
  14   7   0   28.80   11.10
  15  -7   0   31.80   15.30
  15  -7   0   38.40   11.10
  15  -7   0   30.50   12.70
  15   7   0   26.50   10.60
  15   7   0   28.40    9.50
  16  -7   0   23.50   12.90
  16  -7   0   14.80   11.00
  16   7   0   31.90    9.10
  16   7   0   24.20   11.70
   0  -8   0   26.50    5.80
   0  -8   0   36.10   13.20
   0   8   0   28.90    5.70
   0   8   0   22.70    5.60
   0   8   0   43.20   13.80
   1  -8   0   77.19   15.70
   1  -8   0   62.69    8.20
   1  -8   0   55.69    7.10
  -1   8   0   62.79    7.90
   1   8   0   90.29   15.60
  -1   8   0   56.79    4.60
  -1   8   0   52.89    7.10
   1   8   0   61.69    7.00
  -2  -8   0 1230.78   64.39
   2  -8   0 1250.37   65.29
  -2  -8   0 1307.67   63.69
   2  -8   0 1284.57   64.09
  -2  -8   0 1345.07   70.39
   2  -8   0 1257.07   65.99
  -2   8   0 1266.87   65.09
  -2   8   0 1320.37   63.99
   2   8   0 1264.47   69.39
  -2   8   0 1288.97   65.89
   2   8   0 1302.17   64.69
   2   8   0 1271.67   63.69
   3  -8   0    2.10    2.80
  -3  -8   0   -2.40    2.80
   3  -8   0   -0.80    4.60
  -3  -8   0   -3.60   13.50
  -3  -8   0    3.40    2.80
   3  -8   0    0.90    6.40
   3  -8   0    5.60    4.20
  -3   8   0    7.90    5.70
   3   8   0    4.40   13.30
  -3   8   0    5.40    4.10
   3   8   0    2.80    2.70
  -3   8   0    2.90    2.60
   3   8   0    4.60    3.40
   4  -8   0   66.09    7.20
  -4  -8   0   93.39   21.20
   4  -8   0   67.99    7.50
   4  -8   0   65.29    5.30
  -4  -8   0   68.49    6.10
   4  -8   0   70.59   10.20
   4   8   0   74.09    5.90
  -4   8   0   76.29    6.80
   4   8   0   97.79   19.00
  -4   8   0   62.49    5.20
   5  -8   0   40.80   11.60
   5  -8   0   60.69    5.70
   5  -8   0   75.99   10.70
   5  -8   0   81.99    9.60
   5  -8   0   51.79    7.90
  -5   8   0   69.29    6.50
  -5   8   0   69.09    5.60
   5   8   0   84.59    7.30
   6  -8   0    9.90    6.90
   6  -8   0    4.50    4.50
   6  -8   0   14.30    7.20
   6  -8   0   14.00    9.60
   6   8   0    1.50   24.60
   6   8   0    0.60    4.80
  -6   8   0   -8.30    6.50
  -6   8   0    3.70    4.30
  -6   8   0    5.20    3.80
   7  -8   0   38.10   11.30
   7  -8   0   38.20    8.10
   7  -8   0   43.00    8.50
   7   8   0   39.10    7.90
   7   8   0   45.00   27.90
   8  -8   0  227.38   16.80
   8  -8   0  229.78   16.00
   8  -8   0  193.78   17.70
   8   8   0  236.08   15.50
   9  -8   0  229.68   18.70
   9  -8   0  192.58   16.80
   9  -8   0  223.18   17.40
   9   8   0  228.48   16.20
   9   8   0  280.17   42.60
  10  -8   0   36.80    9.70
  10  -8   0   75.09   17.70
  10  -8   0   56.79   12.20
  10  -8   0   76.99   12.20
  10   8   0   47.60    9.30
  10   8   0   68.99   34.20
  11  -8   0   73.99   12.70
  11  -8   0   78.99   13.60
  11  -8   0   84.29   14.70
  11   8   0  110.79   48.20
  11   8   0   81.09   11.70
  12  -8   0    3.90    9.60
  12  -8   0    2.80   14.00
  12  -8   0    3.30   10.30
  12   8   0  -12.60   33.80
  12   8   0   -0.20    4.50
  12   8   0    4.70    8.30
  13  -8   0   83.69   15.90
  13  -8   0   73.49   16.40
  13  -8   0   82.29   13.80
  13  -8   0   50.19   11.50
  13   8   0   69.99   12.50
  13   8   0   31.20   35.90
  13   8   0   69.99    8.70
  14  -8   0   31.60   10.60
  14  -8   0   21.70   13.50
  14  -8   0   16.20   11.10
  14  -8   0   21.90   11.90
  14   8   0   34.60   50.09
  14   8   0   24.00    7.70
  14   8   0   16.00    9.80
  15  -8   0   35.20   12.20
  15  -8   0   31.00   11.00
  15  -8   0    3.40   13.40
  15   8   0   22.90   11.50
  15   8   0   30.40    8.70
  15   8   0   95.99   49.70
  16  -8   0    9.20   12.10
  16  -8   0   23.90   13.00
  16   8   0   18.40   10.10
  16   8   0   23.10    8.60
   0   9   0    8.60    5.20
   0   9   0    7.40    5.40
   1  -9   0    8.20    5.90
  -1  -9   0   32.80   15.00
   1  -9   0    1.70   14.80
   1  -9   0    1.90    5.40
  -1   9   0   -4.10    4.60
  -1   9   0   13.80    5.60
   1   9   0   13.60   12.30
   1   9   0    8.70    5.40
  -1   9   0    9.80    3.00
   1   9   0   -2.70    4.50
  -1   9   0    6.00    5.50
  -2  -9   0  192.28   12.10
   2  -9   0  176.28   13.40
  -2  -9   0  218.68   23.30
   2  -9   0  189.08   11.00
   2  -9   0  212.48   14.70
   2   9   0  184.08   12.40
   2   9   0  194.38   21.60
  -2   9   0  186.88   12.90
  -2   9   0  198.78   13.80
  -2   9   0  198.18   11.00
   3  -9   0   68.89    5.30
   3  -9   0   66.29    7.00
   3  -9   0   71.69    7.80
   3  -9   0   76.69    9.10
  -3  -9   0   51.89    5.40
  -3  -9   0   59.69    5.00
  -3  -9   0   97.59   18.40
  -3   9   0   76.89    6.90
  -3   9   0   74.89    8.90
   3   9   0   49.90    4.80
   3   9   0   64.09    6.10
  -3   9   0   56.99    4.90
   4  -9   0   56.19    8.40
  -4  -9   0   52.49    5.60
  -4  -9   0   70.79   18.70
   4  -9   0   60.89    6.60
   4  -9   0   57.69    5.10
   4  -9   0   61.59    7.70
   4   9   0   78.59   18.50
   4   9   0   53.69    5.30
   4   9   0   56.89    5.30
  -4   9   0   59.89    6.30
  -4   9   0   55.49    5.00
   5  -9   0  122.09    8.60
   5  -9   0  127.99   10.90
   5  -9   0  135.69   13.70
   5  -9   0  135.69   11.50
   5   9   0  139.19    9.30
  -5   9   0  117.99    8.20
  -5   9   0  116.79    9.50
   6  -9   0 1888.01   98.09
   6  -9   0 1981.20   99.99
   6  -9   0 1946.51   96.49
   6   9   0 1879.61   97.19
  -6   9   0 1897.71   96.39
  -6   9   0 1832.12   95.89
   6   9   0 2083.89  111.89
   7  -9   0   22.70   10.20
   7  -9   0   38.30    8.20
   7  -9   0   38.60    8.30
   7  -9   0   35.70    5.70
   7   9   0   54.99    7.80
  -7   9   0   26.10    4.10
   7   9   0   51.39   27.10
   8  -9   0  236.18   21.00
   8  -9   0  336.17   20.20
   8  -9   0  293.17   19.80
   8   9   0  305.97   18.50
   9  -9   0  224.88   17.60
   9  -9   0  232.98   17.60
   9  -9   0  238.48   18.80
   9   9   0  199.98   15.80
  10  -9   0   70.19   11.10
  10  -9   0   78.39   13.50
  10  -9   0   66.89   11.50
  10   9   0  124.69   36.70
  10   9   0   68.99   10.40
  11  -9   0   -9.10   16.70
  11  -9   0   -1.00    9.10
  11  -9   0    9.50    9.20
  11  -9   0   -1.30    9.70
 -11   9   0  -11.40    6.70
  11   9   0   35.40   35.40
  11   9   0    6.20    7.60
  12  -9   0   40.20   12.40
  12  -9   0    8.40   11.30
  12  -9   0   51.39   12.80
  12  -9   0   22.80   16.20
  12   9   0   39.90   36.40
  12   9   0   31.90   10.90
  13  -9   0   53.09   13.20
  13  -9   0   40.30   13.50
  13  -9   0   51.39   16.90
  13  -9   0   65.99   13.10
  13   9   0   18.50   40.70
  13   9   0   61.29    8.10
  13   9   0   93.29   14.60
  14  -9   0   93.09   19.00
  14  -9   0  120.09   16.10
  14  -9   0  102.09   18.30
  14  -9   0  113.49   17.30
  14   9   0  113.39   16.50
  14   9   0   79.19   38.80
  15  -9   0    5.40   13.00
  15  -9   0   21.80   11.00
  15  -9   0   30.50   12.80
  15  -9   0   13.20   11.40
  15   9   0   19.20    8.20
  15   9   0   22.00   10.40
  16  -9   0   25.30   13.10
  16  -9   0   42.00   15.30
  16  -9   0   26.10   12.10
  16   9   0   51.89    8.70
  16   9   0   37.90   12.60
   0 -10   0 2552.74  130.19
   0 -10   0 2706.73  134.19
   0  10   0 2435.86  129.99
   0  10   0 2520.85  133.99
   0  10   0 2750.12  129.99
   1 -10   0 1631.84   80.39
   1 -10   0 1488.45   80.49
  -1  10   0 1648.44   80.39
   1  10   0 1548.35   79.99
   1  10   0 1701.93   84.59
  -1  10   0 1464.45   80.49
   2 -10   0  432.16   24.80
  -2 -10   0  418.06   22.90
   2 -10   0  385.06   24.00
  -2 -10   0  439.96   31.50
  -2  10   0  431.46   22.10
  -2  10   0  402.16   23.70
   2  10   0  408.06   23.20
   2  10   0  447.16   30.80
  -2  10   0  418.86   24.60
  -3 -10   0  366.66   18.50
   3 -10   0  335.97   20.80
   3 -10   0  346.67   19.80
  -3 -10   0  404.26   29.70
   3 -10   0  363.06   18.80
   3 -10   0  332.27   21.70
  -3 -10   0  339.87   19.10
   3  10   0  356.26   18.50
   3  10   0  365.76   28.20
   3  10   0  376.76   19.60
  -3  10   0  362.56   18.80
  -3  10   0  341.57   21.30
  -3  10   0  324.67   20.00
  -4 -10   0 1693.43   90.19
   4 -10   0 1658.13   79.99
  -4 -10   0 1467.55   79.79
   4 -10   0 1542.05   81.69
   4 -10   0 1600.94   82.69
   4 -10   0 1618.94   81.19
  -4 -10   0 1564.94   79.89
  -4  10   0 1576.94   80.69
   4  10   0 1619.64   79.99
  -4  10   0 1524.05   79.79
   4  10   0 1649.44   80.19
   4  10   0 1673.73   88.89
  -5 -10   0  694.43   56.09
   5 -10   0  593.34   31.80
   5 -10   0  560.14   32.20
   5 -10   0  599.74   30.00
   5 -10   0  535.05   33.70
   5  10   0  559.84   30.40
  -5  10   0  559.54   30.70
  -5  10   0  563.34   29.80
   6 -10   0   23.00    5.20
   6 -10   0   22.90    8.10
   6 -10   0   11.20    7.70
   6 -10   0    6.90    9.80
   6 -10   0  -26.20   12.50
   6  10   0   26.30   25.10
  -6  10   0   -5.70    7.50
  -6  10   0   12.20    4.20
  -6  10   0   -0.70    5.10
   7 -10   0  441.86   23.60
   7 -10   0  408.76   26.00
   7 -10   0  380.46   27.90
   7 -10   0  439.46   26.10
   7  10   0  491.35   43.80
  -7  10   0  429.66   23.20
   7  10   0  449.36   24.60
  -7  10   0  423.06   22.70
   8 -10   0  640.64   41.80
   8 -10   0  771.42   40.80
   8 -10   0  747.33   40.70
   8  10   0  761.02   39.40
   9 -10   0  131.49   14.70
   9 -10   0  125.09   15.90
   9 -10   0  131.29   14.10
   9  10   0  201.98   39.80
   9  10   0   99.69   11.40
  10 -10   0  105.79   15.70
  10 -10   0  105.09   15.10
  10 -10   0  101.29   13.90
  10  10   0  141.29   40.00
  10  10   0  101.09   12.20
  11 -10   0   82.19   14.30
  11 -10   0  120.99   16.10
  11 -10   0   88.49   14.60
  11  10   0  136.39   15.30
  11  10   0  224.88   57.09
  12 -10   0  207.78   19.70
  12 -10   0  235.08   22.50
  12 -10   0  208.28   19.80
  12  10   0  219.38   18.10
  13 -10   0    9.40   10.80
  13 -10   0   -5.30    8.70
  13 -10   0   13.70   16.50
  13 -10   0    6.80   12.50
  13  10   0    3.20    8.40
  13  10   0   16.80   37.10
  14 -10   0   20.50   14.90
  14 -10   0   28.40   13.50
  14 -10   0   25.80   10.80
  14 -10   0   31.50   12.30
  14  10   0   38.70    8.00
  14  10   0   16.50   38.20
  14  10   0   34.10   11.20
  15 -10   0   38.90   14.00
  15 -10   0   17.80   12.80
  15 -10   0   22.80   13.20
  15 -10   0   23.60   11.10
  15  10   0   41.30   11.70
  16 -10   0   30.30   13.80
  16 -10   0   17.30   10.70
  16  10   0   37.80    9.40
  16  10   0   32.90   11.40
   0  11   0   22.70    6.70
   0  11   0   28.80    6.80
   1 -11   0   -5.90   18.20
  -1 -11   0   39.30   18.60
   1 -11   0   36.30    8.30
   1 -11   0   29.40    7.50
  -1 -11   0   17.30    5.30
   1  11   0   27.90    6.50
  -1  11   0   34.90    7.40
  -1  11   0   33.70    7.50
  -2 -11   0  526.65   29.30
   2 -11   0  540.55   31.20
   2 -11   0  523.85   30.50
  -2 -11   0  622.94   38.40
  -2  11   0  534.95   31.00
   2  11   0  611.84   36.90
  -2  11   0  538.65   28.40
   2  11   0  525.85   29.60
  -2  11   0  531.05   30.00
   3 -11   0 1457.95   75.79
  -3 -11   0 1547.05   83.09
   3 -11   0 1386.86   76.69
  -3 -11   0 1502.45   74.59
   3 -11   0 1487.15   75.09
   3 -11   0 1521.45   77.79
  -3 -11   0 1473.75   75.49
  -3  11   0 1545.35   77.49
   3  11   0 1510.95   74.69
   3  11   0 1537.95   82.49
  -3  11   0 1466.25   76.29
  -3  11   0 1568.04   75.09
   3  11   0 1485.05   75.79
  -4 -11   0   53.99    5.20
  -4 -11   0   43.80    5.50
   4 -11   0   37.30    4.90
   4 -11   0   36.60    7.60
   4 -11   0   41.90    6.10
  -4 -11   0   53.49   20.40
   4 -11   0   67.19    9.90
   4  11   0   61.19    6.30
   4  11   0   82.49   20.60
  -4  11   0   47.20    5.00
  -4  11   0   31.80    6.20
   4  11   0   44.60    5.10
   5 -11   0  366.66   24.40
   5 -11   0  380.06   22.30
   5 -11   0  335.27   24.10
  -5 -11   0  378.06   38.60
   5  11   0  377.96   20.20
  -5  11   0  348.07   19.80
   5  11   0  367.16   20.40
  -5  11   0  357.86   21.30
   5  11   0  427.66   36.90
   6 -11   0 1131.69   59.69
   6 -11   0 1109.99   55.49
   6 -11   0 1107.79   57.59
   6 -11   0 1060.79   57.69
   6  11   0 1073.89   57.09
  -6  11   0 1093.79   55.09
  -6  11   0 1044.20   55.89
   7 -11   0  290.07   18.80
   7 -11   0  242.38   20.70
   7 -11   0  259.47   19.10
   7  11   0  280.67   16.90
  -7  11   0  262.27   15.70
  -7  11   0  256.47   15.10
   8 -11   0   22.50   10.20
   8 -11   0   22.60    7.90
   8 -11   0   31.00    9.00
   8  11   0   56.89   28.50
  -8  11   0   27.00    4.20
   8  11   0   27.00    6.60
   9 -11   0  198.78   16.50
   9 -11   0  182.08   16.60
   9 -11   0  174.48   18.40
   9  11   0  231.08   37.40
   9  11   0  207.08   15.00
  10 -11   0   57.09   12.20
  10 -11   0   47.40   11.30
  10 -11   0   75.79   14.00
  10  11   0   80.79   11.50
  10  11   0  108.99   34.90
  11 -11   0  128.09   16.50
  11 -11   0  124.79   16.40
  11 -11   0  133.79   17.60
  11  11   0  177.08   40.60
  11  11   0  148.59   15.90
  12 -11   0   14.70   19.30
  12 -11   0    9.90   10.40
  12 -11   0   22.40   11.80
  12 -11   0   19.10   11.00
  12  11   0    8.40   31.50
  12  11   0    0.30    7.90
  13 -11   0    4.70   10.80
  13 -11   0   13.90   17.20
  13 -11   0    4.90   12.80
  13 -11   0   10.10   11.10
  13  11   0    7.50    8.50
  13  11   0   -4.20   37.60
  14 -11   0   51.19   16.50
  14 -11   0   55.09   15.60
  14 -11   0   50.49   13.40
  14 -11   0   56.79   14.00
  14  11   0   64.79   12.30
  15 -11   0   20.60   12.80
  15 -11   0   24.10   11.90
  15 -11   0   14.60   14.80
  15 -11   0   29.90   10.40
  15  11   0   21.30    9.70
  16 -11   0   16.40   18.60
  16 -11   0   -2.40   11.30
  16 -11   0   11.10   16.20
  16  11   0    8.00   10.40
   0 -12   0 4735.63  244.58
   0 -12   0 5440.86  249.88
   0  12   0 4826.92  244.48
   0  12   0 4666.43  244.18
   0  12   0 4862.31  248.78
   1 -12   0  363.66   31.20
  -1 -12   0  324.07   21.00
  -1 -12   0  422.86   31.30
   1 -12   0  408.86   22.90
   1 -12   0  375.76   22.20
   1  12   0  360.06   21.40
  -1  12   0  328.87   19.20
  -1  12   0  375.66   22.40
  -1  12   0  351.56   22.00
  -2 -12   0  911.11   52.19
   2 -12   0  856.21   46.10
   2 -12   0  867.41   45.50
   2  12   0  854.21   50.19
   2  12   0  821.22   44.80
  -2  12   0  864.01   43.50
  -2  12   0  852.11   45.60
  -2  12   0  827.62   45.80
   3 -12   0  106.89   10.70
   3 -12   0   84.29    8.00
  -3 -12   0   96.29    7.80
   3 -12   0   95.89   10.40
  -3  12   0  102.79   10.40
  -3  12   0  108.59    6.90
   3  12   0   88.89    6.10
  -3  12   0   86.89    8.80
   3  12   0  103.29    8.50
   4 -12   0  595.04   34.70
  -4 -12   0  592.34   31.10
  -4 -12   0  582.94   31.50
   4 -12   0  581.74   32.50
  -4 -12   0  668.73   44.80
   4  12   0  617.84   32.10
   4  12   0  606.14   31.10
   4  12   0  643.24   43.50
  -4  12   0  610.34   31.30
  -4  12   0  569.14   32.60
  -4  12   0  594.44   34.50
   5 -12   0  188.78   16.70
  -5 -12   0  182.58   12.40
   5 -12   0  204.88   17.70
  -5 -12   0  205.78   34.80
   5 -12   0  222.78   15.10
   5 -12   0  200.08   12.60
   5  12   0  251.97   33.40
  -5  12   0  212.58   12.60
   5  12   0  194.38   12.80
  -5  12   0  195.18   14.10
   5  12   0  227.58   13.00
   6 -12   0  166.38   15.50
   6 -12   0  163.78   14.20
   6 -12   0  184.88   16.90
  -6  12   0  145.49   10.70
   6  12   0  225.78   35.00
  -6  12   0  154.78   12.20
   6  12   0  169.68   12.00
   7 -12   0   45.70   10.00
   7 -12   0   55.09    9.70
   7 -12   0   46.10   12.00
   7  12   0  118.59   30.30
   7  12   0   71.39    8.90
  -7  12   0   68.59    6.60
  -7  12   0   62.29    7.50
   8 -12   0  756.52   40.80
   8 -12   0  650.93   42.30
   8 -12   0  755.32   41.50
   8  12   0  759.52   39.30
  -8  12   0  716.63   37.60
  -8  12   0  713.63   37.20
   9 -12   0  208.78   17.20
   9 -12   0  179.48   19.10
   9 -12   0  208.98   18.50
   9  12   0  245.78   38.70
   9  12   0  212.88   15.40
  10 -12   0   14.70   11.40
  10 -12   0   11.20    9.60
  10 -12   0  -22.70   15.40
  10 -12   0   -2.80    9.10
  10  12   0   -4.90    7.00
  10  12   0    6.50   29.60
 -10  12   0  -10.00    5.80
  11 -12   0  -18.80   15.30
  11 -12   0    4.00   10.50
  11 -12   0    8.60   17.30
  11 -12   0   11.50   11.30
 -11  12   0  -14.10    8.80
  11  12   0   -2.10    7.40
  11  12   0   12.70   31.20
  12 -12   0  197.88   20.40
  12 -12   0  173.38   19.30
  12 -12   0  199.68   21.50
  12  12   0  282.27   54.99
  12  12   0  156.68   16.40
  13 -12   0   32.10   12.50
  13 -12   0   13.50   18.00
  13 -12   0   31.90   10.60
  13 -12   0   40.90   15.10
  13  12   0   43.50   10.70
  13  12   0   38.80   39.20
  14 -12   0   10.30   13.70
  14 -12   0   12.10   11.00
  14 -12   0   -5.40   14.60
  14 -12   0   -8.60    9.20
  14  12   0    7.80    8.50
  15 -12   0    9.30   13.30
  15 -12   0    6.10   11.80
  15 -12   0    8.10   10.40
  15 -12   0   26.40   13.80
  15  12   0   24.90   10.50
  16 -12   0   23.50   13.70
  16 -12   0   10.80   11.60
  16  12   0    0.00    8.40
   0 -13   0   22.60    7.00
   0 -13   0   64.99   20.30
   0  13   0   15.30    7.40
   0  13   0   23.90    7.50
   1 -13   0  335.57   19.80
   1 -13   0  297.87   18.90
  -1 -13   0  272.87   18.50
   1  13   0  315.67   26.90
   1  13   0  278.47   18.60
  -1  13   0  328.67   19.80
  -1  13   0  300.47   19.60
  -1  13   0  257.47   16.00
   2 -13   0   55.89    8.80
   2 -13   0   40.30    7.60
  -2 -13   0   42.80   18.20
   2  13   0   50.59    7.30
  -2  13   0   38.10    7.40
   2  13   0   76.79   17.50
  -2  13   0   47.40    8.40
  -2  13   0   43.30    4.80
  -3 -13   0  168.78   23.40
  -3 -13   0  136.89    9.80
   3 -13   0  164.78   12.50
   3 -13   0  114.79   12.60
   3  13   0  141.89   10.60
  -3  13   0  150.88    9.00
  -3  13   0  112.39   10.90
   3  13   0  149.19   21.90
  -4 -13   0   41.10    6.30
   4 -13   0   40.50    8.50
   4 -13   0   48.40   10.40
  -4 -13   0   56.29    5.30
   4 -13   0   53.09    7.80
  -4 -13   0   72.29   22.70
   4  13   0   60.49    7.80
   4  13   0   59.89    5.50
  -4  13   0   56.59    9.70
   4  13   0   86.79   26.80
  -4  13   0   64.49    6.00
  -5 -13   0   19.00    5.20
  -5 -13   0   28.80   26.30
   5 -13   0   16.10    6.70
   5 -13   0   11.10    9.00
   5 -13   0   32.50   10.90
   5  13   0   37.30   25.00
  -5  13   0   13.50    4.80
   5  13   0   13.30    4.90
  -5  13   0    8.70    4.40
   5  13   0   24.50    6.60
   6 -13   0  131.89   15.50
   6 -13   0  115.69   12.30
   6 -13   0  124.59   13.80
   6  13   0  125.19   10.00
  -6  13   0  118.79    9.10
   7 -13   0  114.89   16.00
   7 -13   0  112.79   13.10
   7 -13   0  129.39   13.20
  -7  13   0  122.39   10.10
  -7  13   0   84.99    7.90
   7  13   0   89.49    9.50
   8 -13   0   27.70   11.60
   8 -13   0   19.90    9.00
   8 -13   0  -11.40   13.60
   8 -13   0   35.20    9.10
   8  13   0   27.60    6.90
  -8  13   0   27.30    5.00
  -8  13   0   30.50    5.80
   9 -13   0  -24.90   14.90
   9 -13   0    6.30    8.90
   9 -13   0   -1.30   10.30
   9 -13   0   19.90    9.10
  -9  13   0   -0.50    7.60
   9  13   0   -3.10    6.20
   9  13   0   -8.60   27.90
  10 -13   0    4.20   11.20
  10 -13   0   -5.80    8.10
  10 -13   0    3.80   10.00
  10 -13   0   -1.90   16.50
  10  13   0   -2.70    6.50
  10  13   0    7.20   30.90
 -10  13   0   -5.60    7.40
  11 -13   0  190.88   28.10
  11 -13   0  163.08   19.90
  11 -13   0  147.89   18.00
  11  13   0  151.48   14.90
  12 -13   0  220.38   21.50
  12 -13   0  244.98   25.10
  12 -13   0  215.18   20.20
  12  13   0  202.58   18.10
  13 -13   0   52.29   14.40
  13 -13   0   14.60   19.80
  13 -13   0   32.30   13.20
  13 -13   0   46.30   13.50
  13  13   0   49.99   11.40
  13  13   0   45.70   48.70
  14 -13   0    0.40   10.60
  14 -13   0   18.70   14.60
  14 -13   0   13.00   18.10
  14 -13   0   21.70   12.10
  14  13   0   12.60   10.00
  15 -13   0   43.50   14.10
  15 -13   0   47.90   13.40
  15 -13   0   44.10   18.60
  15 -13   0   70.29   20.40
  15  13   0   66.69   14.00
  16 -13   0   26.80   10.60
  16 -13   0   20.20   13.10
  16 -13   0   28.50   16.60
  16 -13   0   19.60   13.00
  16  13   0   22.30   10.20
   0 -14   0   62.69   22.30
   0  14   0   73.79   19.20
   1 -14   0   33.40    8.00
  -1 -14   0   55.39   19.30
   1 -14   0   42.00    8.00
  -1 -14   0   20.80    6.50
   1  14   0   22.10    6.70
  -1  14   0   31.50    4.20
  -1  14   0   22.40    7.40
  -1  14   0   26.10    7.30
   1  14   0   53.89   13.70
   2 -14   0  -17.50    7.90
   2 -14   0    1.40    6.20
   2 -14   0    1.80   17.60
  -2 -14   0   16.70   18.60
   2 -14   0   -7.20    5.60
  -2  14   0    1.00    5.80
  -2  14   0    2.40    3.00
   2  14   0    3.60    4.90
  -2  14   0   26.20    8.20
   2  14   0   11.60   14.70
  -2  14   0    3.10    5.90
  -3 -14   0  248.48   15.80
  -3 -14   0  308.07   29.90
   3 -14   0  249.48   20.40
   3 -14   0  247.28   15.90
   3 -14   0  257.87   18.60
  -3  14   0  278.07   18.60
  -3  14   0  231.08   19.10
  -3  14   0  266.27   14.80
   3  14   0  277.27   16.50
   3  14   0  277.27   27.80
  -4 -14   0  822.02   45.30
  -4 -14   0  766.62   62.39
  -4 -14   0  894.31   46.50
   4 -14   0  912.71   48.80
   4 -14   0  881.01   47.20
   4 -14   0  942.91   49.90
   4  14   0  938.91   47.10
  -4  14   0  918.71   47.60
   4  14   0  923.71   45.50
  -4  14   0  957.50   49.70
  -5 -14   0   44.10   28.10
   5 -14   0   45.80   12.40
   5 -14   0   23.20    7.80
  -5 -14   0   20.70    5.80
   5 -14   0   38.80   10.00
   5  14   0   30.50    6.80
   5  14   0   47.50   25.20
   5  14   0   22.40    5.40
  -5  14   0   38.60    7.80
   6 -14   0  285.27   21.30
   6 -14   0  298.87   23.70
   6 -14   0  283.27   20.10
  -6 -14   0  360.06   44.80
  -6  14   0  334.77   19.40
   6  14   0  294.57   17.90
  -6  14   0  301.27   19.00
   6  14   0  290.37   17.70
   6  14   0  383.86   38.70
   7 -14   0  214.38   18.20
   7 -14   0  243.38   17.60
   7 -14   0  204.28   19.30
   7  14   0  229.28   15.10
   7  14   0  279.67   36.10
  -7  14   0  224.88   13.90
  -7  14   0  251.17   16.50
   8 -14   0  298.97   23.90
   8 -14   0  308.07   21.20
   8 -14   0  303.67   22.20
  -8  14   0  304.77   17.50
   8  14   0  305.07   19.20
  -8  14   0  317.87   18.50
   9 -14   0   23.50    9.10
   9 -14   0   28.40   12.40
   9 -14   0   26.50   10.90
   9  14   0   51.69   33.90
  -9  14   0   33.60    5.20
   9  14   0   30.40    8.20
  10 -14   0   63.99   12.20
  10 -14   0   89.29   15.50
  10 -14   0   68.29   13.70
  10  14   0   70.69   11.00
  10  14   0  161.68   47.70
  11 -14   0    3.60   14.50
  11 -14   0    5.60   11.20
  11 -14   0    9.90   11.20
  11 -14   0  -17.00   17.60
  11  14   0   -7.00   34.50
  11  14   0   13.30    8.30
  12 -14   0    5.70   17.50
  12 -14   0   29.90   11.90
  12 -14   0   41.00   13.50
  12 -14   0   18.90   13.30
  12  14   0   -1.80   37.80
 -12  14   0   -2.60    8.80
  12  14   0   21.40    9.70
  13 -14   0    7.60   14.20
  13 -14   0   -3.90   19.20
  13 -14   0    0.70   10.40
  13 -14   0   13.60   11.80
  13  14   0   17.10    9.10
  14 -14   0   51.69   17.20
  14 -14   0   43.30   13.10
  14 -14   0   28.00   11.10
  14 -14   0   38.50   21.80
  14  14   0   49.50   12.40
  15 -14   0    7.30   10.50
  15 -14   0   17.70   17.00
  15 -14   0   20.20   15.10
  15 -14   0   21.60   12.50
  15  14   0   12.20    9.40
  16 -14   0   21.80   12.30
  16 -14   0   50.99   17.90
  16 -14   0   17.90   11.40
  16  14   0   30.00   10.90
   0 -15   0   25.70   20.10
   0 -15   0    2.80    6.20
   0  15   0   -6.30    6.80
   0  15   0    7.20    3.20
   0  15   0    1.70    6.10
   0  15   0    5.20    5.90
   0  15   0   19.60   16.50
   1 -15   0 1423.96   75.99
  -1 -15   0 1381.56   75.19
  -1 -15   0 1602.14   82.29
   1 -15   0 1535.55   81.69
  -1  15   0 1388.66   73.29
  -1  15   0 1490.75   76.09
   1  15   0 1530.25   75.39
  -1  15   0 1308.37   75.19
   1  15   0 1463.55   82.09
  -2 -15   0  498.55   38.10
   2 -15   0  540.75   29.90
  -2  15   0  448.16   26.50
  -2  15   0  507.05   29.20
   2  15   0  487.65   27.80
  -2  15   0  491.65   29.30
   2  15   0  501.65   35.50
  -3 -15   0  990.20   51.59
   3 -15   0  904.91   52.89
   3 -15   0 1115.79   56.79
   3 -15   0  935.31   51.19
  -3  15   0 1020.10   51.19
  -3  15   0  937.81   53.39
   3  15   0  946.41   51.89
   3  15   0 1053.79   59.89
  -3  15   0 1030.50   52.59
   4 -15   0  457.85   27.00
  -4 -15   0  421.36   24.70
  -4 -15   0  492.85   26.40
   4 -15   0  473.95   30.10
   4 -15   0  444.76   28.80
   4  15   0  546.25   41.40
  -4  15   0  463.75   29.70
   4  15   0  522.15   27.20
  -4  15   0  500.45   25.70
  -4  15   0  457.15   27.60
   5 -15   0  879.31   50.59
  -5 -15   0  876.21   47.90
   5 -15   0  954.50   52.39
   5 -15   0  905.41   49.50
   5  15   0  971.50   48.60
   5  15   0  943.21   47.40
   5  15   0 1023.70   63.39
  -5  15   0  916.41   47.60
  -5  15   0  882.21   49.20
  -6 -15   0  261.27   16.00
   6 -15   0  252.47   21.60
   6 -15   0  256.77   18.60
  -6 -15   0  357.46   42.20
   6 -15   0  303.57   20.50
  -6  15   0  277.47   17.80
   6  15   0  329.27   37.40
  -6  15   0  280.57   16.00
   6  15   0  251.27   16.40
   6  15   0  245.58   16.20
   7 -15   0  756.12   44.40
   7 -15   0  782.42   46.30
   7 -15   0  764.22   43.50
   7  15   0  798.32   41.60
  -7  15   0  823.12   42.10
   8 -15   0   62.49   13.70
   8 -15   0   37.10    9.10
   8 -15   0   35.40   10.80
   8  15   0  100.59   35.40
  -8  15   0   37.30    6.10
   8  15   0   60.89    8.70
  -8  15   0   36.90    8.70
   9 -15   0  357.46   24.60
   9 -15   0  355.96   25.90
   9 -15   0  330.97   27.30
  -9  15   0  381.36   21.10
  -9  15   0  373.76   20.30
  10 -15   0   85.19   16.40
  10 -15   0   87.39   14.70
  10 -15   0   76.59   15.00
  10  15   0  149.29   42.20
  10  15   0  113.29   13.20
  11 -15   0   57.69   14.00
  11 -15   0   51.19   12.80
  11  15   0   41.80    9.90
  11  15   0  102.89   47.60
  12 -15   0  157.38   20.80
  12 -15   0  148.19   17.60
  12 -15   0  131.49   18.90
  12  15   0  174.78   56.39
  12  15   0  133.09   15.90
  13 -15   0  128.59   18.70
  13 -15   0  105.99   20.00
  13 -15   0   85.79   14.50
  13  15   0  121.19   15.40
  14 -15   0    6.80   12.20
  14 -15   0   25.20   21.60
  14 -15   0   13.40   11.50
  14 -15   0    0.80   12.30
  15 -15   0   25.30   17.10
  15 -15   0   23.90   13.30
  15 -15   0   26.30   13.00
  15  15   0   17.20   10.70
  16 -15   0   16.40   15.00
  16 -15   0   18.90   12.80
  16 -15   0   30.70   14.00
  16  15   0   30.90   10.90
   0 -16   0   20.40   18.30
   0 -16   0   13.00    7.40
   0  16   0   10.00   16.30
   0  16   0   -3.70    6.30
   0  16   0   12.70    6.50
   0  16   0   11.30    6.20
   0  16   0   18.60    3.70
   1 -16   0  224.18   16.90
  -1 -16   0  265.57   16.90
   1 -16   0  239.08   17.40
  -1 -16   0  267.57   28.70
  -1  16   0  200.78   18.00
   1  16   0  266.37   26.70
  -1  16   0  258.57   14.90
   1  16   0  276.17   17.00
  -1  16   0  203.28   36.30
  -1  16   0  226.48   17.10
   2 -16   0   75.99   10.30
   2 -16   0   93.89   11.90
  -2 -16   0   77.49   22.00
   2  16   0   95.89    9.50
  -2  16   0   76.69    6.50
  -2  16   0   81.59   10.30
  -2  16   0   83.69   11.10
  -3 -16   0  609.54   33.10
   3 -16   0  557.64   32.30
   3 -16   0  619.14   35.70
   3 -16   0  571.04   34.70
  -3 -16   0  700.03   51.09
  -3  16   0  580.44   33.80
  -3  16   0  524.15   34.60
  -3  16   0  619.24   31.80
   3  16   0  650.93   47.90
   3  16   0  646.44   33.60
  -4 -16   0  755.72   41.10
   4 -16   0  752.22   41.50
   4 -16   0  766.52   44.20
   4 -16   0  709.53   43.30
  -4 -16   0  871.51   56.89
  -4  16   0  743.13   42.20
   4  16   0  801.52   54.49
  -4  16   0  809.02   40.30
   4  16   0  810.62   41.70
  -4  16   0  719.13   44.10
  -5 -16   0  198.18   13.50
   5 -16   0  192.78   19.20
   5 -16   0  192.58   17.60
   5 -16   0  189.88   15.50
  -5 -16   0  259.17   38.50
   5  16   0  221.58   34.80
  -5  16   0  217.08   13.30
  -5  16   0  194.38   15.40
   5  16   0  178.18   12.30
   5  16   0  211.88   14.80
  -6 -16   0   75.49   31.60
  -6 -16   0   12.50   10.20
   6 -16   0   46.50   12.80
   6 -16   0   86.69   20.50
   6 -16   0   29.30    8.90
  -6 -16   0   38.00    6.30
   6 -16   0   39.70   10.20
   6  16   0   66.99   27.00
  -6  16   0   37.70    6.30
   6  16   0   35.80    7.40
   6  16   0   42.80    6.60
  -6  16   0   35.80    8.00
   7 -16   0  479.75   30.80
   7 -16   0  444.66   31.70
   7 -16   0  471.25   29.30
  -7  16   0  506.55   28.00
  -7  16   0  490.95   26.60
   7  16   0  530.85   27.40
   8 -16   0  238.18   19.50
   8 -16   0  223.28   17.70
   8 -16   0  218.38   21.00
  -8  16   0  223.08   15.60
   8  16   0  207.98   15.20
   8  16   0  295.27   40.70
   9 -16   0  279.27   23.00
   9 -16   0  304.07   22.00
   9 -16   0  279.27   24.60
  -9  16   0  298.57   17.50
   9  16   0  319.77   19.60
  10 -16   0   20.10    9.90
  10 -16   0    1.20   10.20
  10 -16   0    8.40   11.70
  10 -16   0  -18.50   17.70
  10  16   0   16.10    8.00
  10  16   0   17.60   40.00
 -10  16   0   -5.00    7.40
  11 -16   0  158.68   20.10
  11 -16   0  110.69   16.20
  11 -16   0  143.69   20.30
  11  16   0  158.98   54.99
  11  16   0  180.78   17.00
  12 -16   0   50.39   15.40
  12 -16   0   43.70   13.20
  12 -16   0   60.59   16.00
  12  16   0  101.09   52.49
  12  16   0   61.69   11.30
  13 -16   0   34.50   13.80
  13 -16   0   41.50   15.00
  13 -16   0   30.40   14.40
  13  16   0   32.80   10.20
  14 -16   0   -4.20   12.10
  14 -16   0    5.20   11.30
  14 -16   0   24.60   15.10
  14 -16   0   17.90   20.60
  15 -16   0   19.60   15.10
  15 -16   0    7.10   12.20
  15 -16   0   19.70   10.80
  15 -16   0   -2.10   18.30
  15  16   0   13.40    8.80
  16 -16   0   48.80   16.20
  16 -16   0   21.70   10.30
  16 -16   0   26.10   15.80
  16  16   0   38.20   10.80
   0 -17   0    1.40   16.10
   0 -17   0   -2.50    5.80
   0 -17   0   -6.10    6.90
   0  17   0    5.60    6.90
   0  17   0   -4.10   17.20
   0  17   0    1.70    3.60
   0  17   0    3.50    6.00
  -1 -17   0  597.84   32.90
   1 -17   0  610.94   33.60
   1  17   0  626.74   32.90
  -1  17   0  499.55   33.20
  -1  17   0  505.05   32.70
  -1  17   0  600.44   30.30
   2 -17   0  678.13   41.50
   2 -17   0  777.82   42.60
  -2  17   0  750.42   41.90
  -2  17   0  744.93   42.20
   2  17   0  790.82   41.20
  -3 -17   0  547.35   31.00
   3 -17   0  548.05   30.20
   3 -17   0  569.14   32.70
   3 -17   0  549.25   33.70
  -3  17   0  500.35   32.80
  -3  17   0  549.35   29.40
  -3  17   0  558.14   32.20
   3  17   0  569.04   31.30
   3  17   0  601.94   42.20
  -4 -17   0  631.54   47.60
  -4 -17   0  525.05   30.60
   4 -17   0  485.35   30.70
   4 -17   0  519.75   33.50
   4 -17   0  572.54   34.30
  -4  17   0  495.95   31.90
   4  17   0  583.54   31.40
   4  17   0  618.24   47.10
  -4  17   0  537.65   34.30
  -4  17   0  576.04   29.70
   5 -17   0  555.54   34.30
   5 -17   0  601.94   36.30
  -5 -17   0  626.14   33.50
  -5 -17   0  726.43   54.69
   5 -17   0  577.04   37.70
  -5  17   0  605.04   35.10
   5  17   0  582.94   34.10
  -5  17   0  620.14   32.60
   5  17   0  611.24   32.10
   5  17   0  700.13   50.49
   6 -17   0  233.98   17.50
   6 -17   0  254.67   21.20
  -6 -17   0  239.88   15.30
   6 -17   0  201.38   19.20
  -6  17   0  260.57   15.00
   6  17   0  236.58   14.80
  -6  17   0  245.18   16.90
   6  17   0  230.88   15.90
   7 -17   0  558.84   35.60
   7 -17   0  665.63   38.30
   7 -17   0  556.44   34.30
  -7  17   0  568.14   33.10
   7  17   0  585.94   32.80
  -7  17   0  610.04   31.70
   8 -17   0  125.39   15.50
   8 -17   0  151.78   18.20
   8 -17   0  129.49   14.60
   8  17   0  108.09   10.30
  -8  17   0  115.69   11.20
  -8  17   0   91.89    9.30
   9 -17   0  -24.70   15.50
   9 -17   0   16.40   11.40
   9 -17   0    4.60   12.10
   9 -17   0   10.60    8.90
  -9  17   0    7.00    8.60
  -9  17   0   14.00    5.90
  -9  17   0   16.70    6.20
   9  17   0   27.30   38.40
   9  17   0   21.00    7.50
  10 -17   0  265.77   26.10
  10 -17   0  288.27   21.90
  10 -17   0  239.78   23.80
  10  17   0  280.27   19.20
 -10  17   0  275.27   16.80
 -10  17   0  281.97   16.20
  11 -17   0  144.49   20.80
  11 -17   0  136.89   19.60
  11 -17   0  140.89   17.60
  11  17   0  256.37   53.09
  11  17   0  150.68   14.90
  12 -17   0    8.30   12.00
  12 -17   0   14.00   18.80
  12 -17   0    4.50   12.30
  12 -17   0    3.00   12.70
  12  17   0   12.40    8.30
  12  17   0   -1.00   45.40
  13 -17   0    1.70   18.00
  13 -17   0   31.80   14.00
  13 -17   0   23.70   12.80
  13 -17   0   32.60   15.30
  13  17   0   22.80   10.30
  14 -17   0   24.30   16.40
  14 -17   0   17.80   13.60
  14 -17   0    9.40   10.10
  14 -17   0   25.80   21.30
  14  17   0   21.80   39.80
  14  17   0   10.50    9.80
  15 -17   0   87.89   15.70
  15 -17   0   53.99   22.70
  15 -17   0  104.99   18.60
  15 -17   0   79.49   20.40
  15  17   0  131.69   16.50
  16 -17   0   -8.90   15.00
  16 -17   0   13.10   10.10
  16 -17   0   37.10   17.30
  16  17   0   24.80   11.30
   0 -18   0    9.40    6.90
   0 -18   0    0.60    7.70
   0 -18   0    8.50   15.20
   0  18   0   14.80    7.60
   0  18   0   10.20    3.60
   0  18   0   -4.60    6.50
   0  18   0   12.60   17.80
   0  18   0   -1.40    6.90
  -1 -18   0  260.07   37.50
   1 -18   0  296.37   19.00
   1 -18   0  236.48   29.80
  -1 -18   0  285.97   18.20
   1  18   0  236.28   30.30
   1  18   0  232.58   20.90
  -1  18   0  195.18   31.50
  -1  18   0  236.08   18.10
  -1  18   0  274.97   14.90
  -1  18   0  240.18   18.30
  -2 -18   0   76.79   28.10
   2 -18   0   53.89   10.10
   2 -18   0   59.09   11.10
   2 -18   0   30.90   22.40
  -2  18   0   58.39    9.80
   2  18   0   74.19    9.80
  -2  18   0   64.19   10.30
   2  18   0   85.29   21.50
  -2  18   0   48.60    5.90
   3 -18   0   90.29   13.60
  -3 -18   0   65.39   28.80
   3 -18   0   68.49   11.70
  -3 -18   0   83.79   11.10
   3 -18   0   92.59    9.70
   3 -18   0   74.59   25.40
   3  18   0   85.89   11.50
  -3  18   0   87.19    8.20
  -3  18   0   84.99   12.60
   3  18   0  142.59   26.40
  -3  18   0   84.69   12.00
  -4 -18   0   89.69   11.00
   4 -18   0   79.29   13.70
   4 -18   0  114.19   15.70
   4 -18   0  124.79   12.10
  -4 -18   0   93.29   29.30
  -4  18   0  105.69   14.70
   4  18   0  156.98   30.20
   4  18   0   95.39   11.80
  -4  18   0   90.99    9.20
  -4  18   0   95.89   12.60
  -5 -18   0  152.38   32.30
   5 -18   0  149.79   13.60
   5 -18   0  165.98   16.50
   5 -18   0  123.29   16.30
  -5 -18   0  156.68   12.40
   5  18   0  143.89   13.50
  -5  18   0  137.29   13.70
   5  18   0  156.08   10.10
   5  18   0  206.98   34.40
  -5  18   0  147.99   11.10
   6 -18   0   89.99   13.70
  -6 -18   0   84.79    9.30
   6 -18   0   96.39   15.20
   6 -18   0  100.89   12.70
  -6 -18   0   87.39   31.90
  -6  18   0  101.59   11.10
   6  18   0   98.59    9.00
   6  18   0  136.39   31.30
  -6  18   0  106.19    9.30
   6  18   0   77.19   10.00
   7 -18   0  140.49   17.20
   7 -18   0  154.58   16.40
  -7 -18   0  213.28   40.60
   7 -18   0  133.39   14.00
  -7  18   0  134.89   12.60
  -7  18   0  127.19   10.50
   8 -18   0   17.30    8.60
   8 -18   0    3.40    9.60
   8 -18   0    2.50   11.30
   8 -18   0   17.50   15.90
  -8  18   0    1.60    5.00
   8  18   0   20.40   30.00
   8  18   0    5.50    6.30
  -8  18   0    1.10    6.40
   9 -18   0  128.49   17.50
   9 -18   0  129.49   18.80
   9 -18   0  115.49   14.20
  -9  18   0  128.39   11.20
   9  18   0  123.29   11.90
  -9  18   0  127.39   11.70
  10 -18   0   36.20   14.40
  10 -18   0   25.30   12.70
  10 -18   0   35.80   10.80
 -10  18   0   46.00    6.60
  10  18   0  107.09   40.50
  10  18   0   41.40    9.30
  11 -18   0   29.90   11.70
  11 -18   0    4.00   13.30
  11 -18   0  -14.30   18.30
  11 -18   0    4.90   12.40
  11  18   0   16.10    8.50
  11  18   0   28.10   40.30
 -11  18   0   -7.50    7.80
  12 -18   0   -8.30   12.80
  12 -18   0    7.60   13.50
  12 -18   0   -6.80   18.50
  12 -18   0    3.70   10.40
 -12  18   0  -11.10    8.40
  12  18   0    9.40   48.40
  12  18   0    2.50    8.50
  13 -18   0   98.99   18.40
  13 -18   0   78.59   14.30
  13 -18   0   85.59   20.20
  13  18   0   87.39   13.20
  14 -18   0  100.09   16.40
  14 -18   0  136.59   20.80
  14  18   0  133.29   51.49
  14  18   0  119.59   16.00
  15 -18   0   11.80   14.80
  15 -18   0    1.60   12.40
  15 -18   0    6.60   18.40
  15 -18   0   20.50   13.10
  15  18   0   19.80    9.10
  15  18   0   14.70   44.40
  16 -18   0   12.60   13.80
  16 -18   0   15.10   11.70
  16 -18   0   15.70   16.30
  16 -18   0   40.80   17.20
  16  18   0   27.90   10.20
   0 -19   0   -0.20    6.90
   0 -19   0  -19.50    7.60
   0 -19   0    8.20   17.40
   0  19   0   10.90   17.90
   0  19   0   -0.30    7.60
   0  19   0    7.40    3.80
   0  19   0   10.10    7.50
   0  19   0   -3.30    7.40
   1 -19   0  161.88   14.70
  -1 -19   0  164.18   14.00
   1 -19   0  129.19   27.10
   1  19   0  173.88   26.90
  -1  19   0  128.49   14.00
   1  19   0  163.68   14.00
  -1  19   0  152.18   10.00
   1  19   0  147.79   13.70
  -1  19   0  132.49   14.30
  -2 -19   0   68.29   27.60
   2 -19   0   70.19   11.20
   2 -19   0   65.49   12.00
   2 -19   0   72.09   23.50
  -2 -19   0   51.49    9.40
   2  19   0   69.69    9.80
  -2  19   0   61.99   10.90
  -2  19   0   72.59    7.00
   2  19   0  106.69   23.20
  -2  19   0   69.29   11.10
   3 -19   0  463.95   26.30
   3 -19   0  438.06   29.50
  -3 -19   0  432.06   27.30
  -3 -19   0  567.34   47.30
   3 -19   0  446.76   30.00
  -3  19   0  515.05   29.70
   3  19   0  528.65   41.20
   3  19   0  483.05   28.00
  -3  19   0  432.66   25.20
  -3  19   0  398.96   29.30
   4 -19   0   15.80   14.90
  -4 -19   0   27.00   30.00
   4 -19   0    8.40   10.50
   4 -19   0   22.20    8.00
   4 -19   0   29.90   11.90
  -4 -19   0   26.10    8.00
  -4  19   0   29.30    6.30
   4  19   0   24.30    8.90
  -4  19   0   17.20   10.80
  -4  19   0   22.70    9.30
   4  19   0   40.30   25.20
   5 -19   0  120.29   12.30
  -5 -19   0   87.49   30.10
   5 -19   0  122.29   15.80
  -5 -19   0  101.89   10.70
   5 -19   0  107.99   14.80
   5  19   0  103.49    8.20
  -5  19   0  122.79    9.90
   5  19   0  131.29   12.30
  -5  19   0  125.99   13.40
   6 -19   0  375.26   27.10
  -6 -19   0  361.56   21.50
   6 -19   0  326.97   23.10
   6 -19   0  334.87   25.60
  -6  19   0  375.96   20.90
   6  19   0  444.76   44.40
  -6  19   0  377.86   23.40
   6  19   0  346.87   20.20
   6  19   0  357.66   22.20
   7 -19   0   33.30   12.90
  -7 -19   0   33.20    6.90
  -7 -19   0   54.59   33.40
   7 -19   0   61.39   10.80
   7 -19   0   39.90   11.10
   7  19   0   32.10    6.50
   7  19   0   67.39   30.20
  -7  19   0   49.60    6.80
  -7  19   0   40.20    8.30
   8 -19   0  199.48   19.20
   8 -19   0  146.19   18.50
   8 -19   0  132.79   15.00
  -8  19   0  164.08   11.80
   8  19   0  182.08   12.70
  -8  19   0  159.18   13.50
   9 -19   0  387.16   26.40
   9 -19   0  341.77   29.30
   9 -19   0  396.96   28.50
  -9  19   0  385.46   22.20
  -9  19   0  386.66   23.90
   9  19   0  405.86   23.50
  10 -19   0  -14.60   16.60
  10 -19   0   -2.30   12.10
  10 -19   0    7.80   10.10
  10 -19   0    0.40   12.80
  10  19   0    1.80    6.90
 -10  19   0  -11.90    8.30
 -10  19   0    3.50    6.30
 -10  19   0   16.50    6.80
  10  19   0   46.10   35.40
  11 -19   0   80.89   15.00
  11 -19   0   59.79   16.60
  11 -19   0   71.49   16.70
  11  19   0   71.49   11.50
  11  19   0   56.89   46.30
  12 -19   0   28.70   14.80
  12 -19   0   27.60   11.60
  12 -19   0   25.30   14.50
  12 -19   0   16.90   18.10
  12  19   0   34.90    9.90
  12  19   0   31.60   44.70
  13 -19   0   19.80   16.10
  13 -19   0   -3.30   10.70
  13 -19   0   29.50   21.40
  13 -19   0   15.80   13.00
  13  19   0   17.00    9.10
 -13  19   0    8.00    9.50
  14 -19   0   34.30   17.20
  14 -19   0    8.30   21.50
  14 -19   0   44.00   14.80
  14 -19   0   27.00   12.70
  14  19   0   25.80   10.60
  15 -19   0    8.60   13.50
  15 -19   0   18.80   15.30
  15 -19   0   25.80   19.90
  15 -19   0  -12.90   19.90
  15  19   0   13.90    9.10
  16 -19   0   58.89   21.50
  16 -19   0   51.99   21.00
  16 -19   0   46.20   14.20
  16 -19   0   68.99   17.00
  16  19   0   26.30   55.69
  16  19   0   65.79   12.60
   0 -20   0   41.90    9.90
   0 -20   0   11.10   18.50
   0  20   0   27.40   21.90
   0  20   0   47.80    9.90
   0  20   0   48.00    9.90
   0  20   0   57.29    5.90
  -1 -20   0  193.18   16.30
  -1 -20   0  210.38   32.40
   1 -20   0  187.28   16.90
  -1  20   0  166.18   17.00
   1  20   0  198.08   16.20
  -1  20   0  194.28   17.30
   1  20   0  220.58   30.70
   1  20   0  223.18   16.40
  -1  20   0  185.88   12.30
  -2 -20   0  605.04   48.00
  -2 -20   0  516.25   30.70
   2 -20   0  489.55   31.90
   2 -20   0  481.15   31.70
  -2  20   0  479.25   27.50
   2  20   0  527.45   30.70
   2  20   0  549.35   44.00
  -2  20   0  495.85   31.60
   3 -20   0 1387.86   76.19
   3 -20   0 1444.66   77.59
  -3 -20   0 1555.74   90.29
  -3 -20   0 1280.67   76.79
   3 -20   0 1500.15   73.89
  -3  20   0 1322.67   76.89
   3  20   0 1489.85   86.09
  -3  20   0 1355.26   73.09
   3  20   0 1598.64   75.79
  -3  20   0 1452.25   76.49
   4 -20   0  138.69   12.60
  -4 -20   0  129.49   12.90
   4 -20   0  118.09   16.40
   4 -20   0  114.49   15.10
  -4 -20   0  132.79   32.90
  -4  20   0  128.09   10.70
   4  20   0  138.19   13.70
  -4  20   0  134.79   14.70
  -4  20   0  126.49   17.30
   5 -20   0  626.94   38.60
   5 -20   0  620.24   34.60
  -5 -20   0  665.23   56.79
  -5 -20   0  568.64   33.70
   5 -20   0  566.64   37.20
  -5  20   0  621.94   32.80
   5  20   0  715.93   52.59
  -5  20   0  604.94   35.40
   5  20   0  566.14   34.50
  -6 -20   0  136.69   11.70
   6 -20   0  135.69   17.60
   6 -20   0  150.98   13.60
   6 -20   0  146.59   17.00
  -6 -20   0  136.99   35.20
  -6  20   0  146.69   13.60
  -6  20   0  144.49   11.30
   6  20   0  134.79    9.90
   6  20   0  142.29   12.90
   7 -20   0  300.77   20.80
  -7 -20   0  264.87   17.80
   7 -20   0  228.78   22.40
   7 -20   0  304.07   24.60
  -7 -20   0  321.77   47.70
  -7  20   0  308.07   17.70
   7  20   0  350.26   39.70
  -7  20   0  296.07   20.00
   7  20   0  293.57   17.50
   8 -20   0   66.99   15.50
  -8 -20   0   74.99   38.50
   8 -20   0   52.39   11.00
   8 -20   0   61.09   13.30
   8  20   0  102.39   35.90
  -8  20   0   48.20    9.10
  -8  20   0   73.59    8.20
   8  20   0   65.09    8.70
   9 -20   0  351.26   25.10
   9 -20   0  321.37   28.20
   9 -20   0  323.17   26.40
  -9  20   0  354.76   20.90
  -9  20   0  353.96   22.50
   9  20   0  346.27   21.90
   9  20   0  435.96   51.69
  10 -20   0   96.69   18.80
  10 -20   0   89.99   17.40
  10  20   0  170.98   44.90
  10  20   0  100.69   12.10
 -10  20   0  104.99   11.40
  11 -20   0  183.38   20.70
  11 -20   0  193.88   24.20
  11 -20   0  193.18   25.00
  11  20   0  202.28   16.60
 -11  20   0  184.48   12.90
  12 -20   0  -15.30   12.80
  12 -20   0    6.00   11.00
  12 -20   0    3.80   18.90
  12 -20   0   20.20   13.70
 -12  20   0    0.90    9.90
  12  20   0   26.20   52.79
  12  20   0   10.60    8.40
  13 -20   0    3.30   18.50
  13 -20   0   17.60   10.90
  13 -20   0   62.69   17.70
  13 -20   0   42.60   15.60
  13  20   0   45.60   11.10
 -13  20   0   -7.20    9.30
  14 -20   0   87.99   20.80
  14 -20   0   67.39   17.90
  14 -20   0   76.19   17.60
  14  20   0   75.79   13.40
  15 -20   0   25.80   14.30
  15 -20   0  -11.00   19.50
  15 -20   0   11.50   14.40
  15 -20   0    5.00   13.60
  15  20   0   31.10   11.20
  16 -20   0   17.90   11.50
  16  20   0   11.70    8.10
   0 -21   0  -12.00    7.50
   0 -21   0   -2.80   20.20
   0 -21   0   -7.30    8.60
   0  21   0   62.89   25.10
   0  21   0    7.30    9.30
   0  21   0    9.30    8.90
   0  21   0  -12.10    7.40
   0  21   0    8.20    4.60
  -1 -21   0  822.72   49.00
   1 -21   0  951.70   63.39
   1 -21   0  906.71   50.09
   1  21   0  889.51   49.10
   1  21   0  913.91   45.80
  -1  21   0  836.82   49.80
  -1  21   0  920.31   46.00
  -1  21   0  874.51   49.90
   1  21   0  931.91   49.60
   1  21   0  826.52   60.59
  -2 -21   0   70.09   31.80
   2 -21   0   80.99   16.50
  -2 -21   0   56.49   10.70
   2 -21   0   61.29   12.70
   2 -21   0   41.80   28.70
  -2  21   0   69.59   13.50
  -2  21   0   52.09   12.20
  -2  21   0   83.29    8.10
   2  21   0   79.69   12.60
   2  21   0   66.79   23.30
   3 -21   0  655.33   35.00
  -3 -21   0  690.83   55.29
   3 -21   0  556.34   37.30
   3 -21   0  628.74   38.90
   3  21   0  694.23   37.20
  -3  21   0  561.54   34.00
  -3  21   0  677.33   39.50
  -3  21   0  613.74   38.10
   3  21   0  652.83   50.29
   4 -21   0  344.87   21.90
  -4 -21   0  391.26   45.90
   4 -21   0  352.06   25.50
   4 -21   0  362.36   26.10
  -4 -21   0  353.66   22.50
   4  21   0  335.67   22.90
  -4  21   0  294.17   25.60
  -4  21   0  343.57   24.10
  -4  21   0  342.17   20.50
   4  21   0  402.16   39.70
   5 -21   0  496.75   30.00
   5 -21   0  482.75   32.80
   5 -21   0  498.35   33.80
  -5 -21   0  610.34   53.59
  -5 -21   0  486.25   29.40
   5  21   0  538.35   30.40
  -5  21   0  497.85   28.40
  -5  21   0  487.15   30.90
   5  21   0  570.94   49.20
   6 -21   0  215.88   20.90
  -6 -21   0  275.37   41.40
  -6 -21   0  217.08   15.70
   6 -21   0  204.28   20.20
   6 -21   0  217.38   17.10
   6  21   0  237.58   16.90
  -6  21   0  238.48   15.10
   6  21   0  203.48   13.60
   6  21   0  265.47   40.50
  -6  21   0  241.78   17.30
  -7 -21   0   45.90    8.30
   7 -21   0   74.29   11.60
   7 -21   0   46.70   12.70
   7 -21   0   62.29   14.00
  -7 -21   0   42.60   34.10
   7  21   0   70.79   30.00
  -7  21   0   41.70    8.90
   7  21   0   56.49    7.30
  -7  21   0   64.39    7.90
  -8 -21   0   35.20   33.00
   8 -21   0   35.20   13.70
   8 -21   0   46.40   10.40
   8 -21   0   25.20   12.10
   8  21   0   29.00   34.40
  -8  21   0   34.00    6.90
  -8  21   0   40.10    7.20
   8  21   0   35.90    7.10
  -8  21   0   41.30    9.00
   9 -21   0  140.99   19.70
   9 -21   0  124.89   18.60
   9 -21   0  144.69   15.70
   9  21   0  136.59    8.70
  -9  21   0  113.89   11.60
  -9  21   0  168.68   14.60
   9  21   0  138.39   12.00
  10 -21   0  -19.50   17.40
  10 -21   0   18.40   12.80
  10 -21   0   -6.50   15.20
  10 -21   0   10.70   12.70
 -10  21   0   -2.50    6.20
  10  21   0    2.90    6.80
  10  21   0   -0.40    3.50
 -10  21   0  -17.20    7.70
 -10  21   0   -2.20    7.00
  10  21   0    5.00   35.60
  11 -21   0  164.58   23.30
  11 -21   0  185.78   19.90
  11 -21   0  221.78   26.20
  11  21   0  225.48   16.80
 -11  21   0  211.88   14.30
  12 -21   0    0.60   14.30
  12 -21   0   12.40   11.00
  12 -21   0   -1.00   19.50
  12 -21   0   -3.40   12.70
  12  21   0   30.30   52.09
  12  21   0   12.60    7.80
 -12  21   0   -8.30   10.00
  13 -21   0   48.20   15.00
  13 -21   0   41.70   16.30
  13 -21   0   55.19   23.30
  13  21   0   46.60   48.10
  13  21   0   34.30    9.80
  14 -21   0   13.80   17.30
  14 -21   0   43.60   13.30
  14 -21   0    3.00   13.90
  14 -21   0  -10.00   14.60
  14  21   0   15.30    9.20
  14  21   0   35.90   49.40
  15 -21   0   29.20   19.20
  15 -21   0   15.50   11.80
  15 -21   0   11.80   14.60
  15 -21   0   43.10   22.00
  15  21   0   19.40    9.90
   0 -22   0  271.87   21.50
   0  22   0  288.57   16.10
   0  22   0  255.57   20.80
   0  22   0  215.98   37.10
   0  22   0  282.27   21.60
   1 -22   0 1832.62   90.29
  -1 -22   0 1619.64   89.09
  -1  22   0 1735.93   85.99
   1  22   0 1597.44   98.59
   1  22   0 1721.33   88.89
   1  22   0 1684.43   85.69
   1  22   0 1811.12   89.89
  -1  22   0 1669.23   89.69
  -1  22   0 1632.44   89.39
   2 -22   0  229.78   21.10
   2 -22   0  276.17   24.60
  -2 -22   0  247.08   38.60
  -2 -22   0  251.87   19.20
   2  22   0  237.08   19.20
   2  22   0  243.18   34.50
  -2  22   0  211.98   20.50
  -2  22   0  214.38   20.10
  -2  22   0  244.58   15.40
  -3 -22   0  511.45   50.19
   3 -22   0  550.14   34.30
   3 -22   0  448.96   31.80
   3 -22   0  544.55   29.40
  -3  22   0  520.65   32.40
   3  22   0  546.25   31.70
  -3  22   0  536.85   33.80
  -3  22   0  472.45   28.30
   3  22   0  502.05   46.40
   4 -22   0    3.10    7.50
  -4 -22   0    9.00    8.00
  -4 -22   0   24.70   32.90
   4 -22   0   13.80   11.10
   4 -22   0  -20.90   15.20
   4 -22   0  -11.70   11.00
   4 -22   0    0.20   29.00
   4  22   0    8.30   24.10
  -4  22   0   -7.80    8.50
  -4  22   0    3.70    9.60
  -4  22   0    0.50   10.80
   4  22   0   -4.70    7.20
   4  22   0   20.70    9.50
  -4  22   0    3.10    5.70
  -5 -22   0 1517.45   77.69
   5 -22   0 1306.07   79.79
  -5 -22   0 1533.25   95.59
   5 -22   0 1399.26   81.19
   5 -22   0 1452.75   77.79
  -5  22   0 1464.55   79.39
   5  22   0 1711.93   92.19
  -5  22   0 1482.45   76.49
   5  22   0 1587.04   78.59
   6 -22   0   95.89   11.30
   6 -22   0   81.49   14.20
  -6 -22   0   60.69   31.70
   6 -22   0  104.29   16.10
  -6 -22   0   72.69   10.10
   6  22   0  117.99   12.60
  -6  22   0  106.59    9.90
  -6  22   0   82.49   11.90
   6  22   0  144.29   34.30
   7 -22   0  250.07   21.10
   7 -22   0  193.98   17.30
   7 -22   0  223.08   21.50
  -7 -22   0  235.58   40.80
  -7  22   0  212.98   14.70
  -7  22   0  209.38   16.90
   7  22   0  248.28   38.90
   7  22   0  203.88   13.60
   8 -22   0   23.70   13.00
   8 -22   0  -11.10   17.60
   8 -22   0   19.50   11.90
  -8 -22   0    5.90   31.90
   8 -22   0   23.90   10.30
  -8  22   0   16.20    8.40
   8  22   0   21.00   30.60
  -8  22   0   18.30    6.50
   8  22   0   25.70    6.70
   9 -22   0  190.88   21.70
   9 -22   0  155.18   17.00
   9 -22   0  164.68   21.90
   9  22   0  153.08   10.10
  -9  22   0  164.98   15.10
   9  22   0  226.78   50.59
   9  22   0  149.29   13.00
  -9  22   0  188.98   13.50
  10 -22   0  -20.00   16.10
  10 -22   0  -11.10   10.60
  10 -22   0    2.60   13.10
  10  22   0   -9.10    3.50
  10  22   0    2.80    6.70
 -10  22   0    3.30    6.80
 -10  22   0   -6.70    6.60
 -10  22   0   -6.80    8.80
  10  22   0  -25.10   40.70
  11 -22   0   29.10   15.20
  11 -22   0   37.90   12.40
  11 -22   0   33.80   15.60
  11  22   0   60.49   39.10
  11  22   0   54.59    5.60
 -11  22   0   43.30    9.40
  11  22   0   67.79   10.80
  12 -22   0  -14.30   18.80
  12 -22   0   21.10   11.10
  12 -22   0    5.20   14.50
  12 -22   0   -6.90   12.70
 -12  22   0   -4.30   10.00
  12  22   0   15.00    8.60
  13 -22   0  132.39   19.90
  13 -22   0  136.59   23.30
  13 -22   0  127.89   22.40
  13  22   0  197.88   57.59
  13  22   0  152.78   16.90
  14 -22   0   14.00   14.70
  14 -22   0   44.20   23.50
  14 -22   0    5.30   16.50
  14 -22   0   11.40   12.40
  14  22   0   -4.00   50.29
  14  22   0   20.70    9.20
  15 -22   0   13.30   11.00
  15 -22   0   34.80   21.30
  15 -22   0   22.10   14.80
  15 -22   0   31.40   22.10
  15  22   0   25.70   10.10
   0 -23   0   -3.60   11.10
   0 -23   0  -15.70    9.90
   0 -23   0   23.20   25.90
   0  23   0    2.10   26.20
   0  23   0    7.60    5.30
   0  23   0    6.90    9.80
   0  23   0  -21.30    9.90
   0  23   0   -6.50    8.30
  -1 -23   0 1289.77   69.89
   1 -23   0 1379.16   70.49
  -1  23   0 1312.07   66.09
  -1  23   0 1217.98   70.09
  -1  23   0 1412.16   70.69
   1  23   0 1296.57   65.69
   1  23   0 1220.88   80.39
   1  23   0 1167.68   68.89
  -2 -23   0   91.19   13.60
  -2 -23   0   42.20   33.20
   2 -23   0   29.40   30.40
   2 -23   0   80.99   14.90
   2  23   0  111.89   27.80
   2  23   0   94.59   13.20
  -2  23   0   84.19    8.70
  -2  23   0   73.29   13.70
  -2  23   0   86.69   14.40
   3 -23   0  162.08   12.40
   3 -23   0  148.49   18.20
  -3 -23   0   57.39   35.60
   3 -23   0  112.79   15.80
   3  23   0  133.89   15.20
  -3  23   0  142.19   17.50
  -3  23   0  116.19   10.80
  -3  23   0  132.59   16.40
   4 -23   0   21.90   12.00
   4 -23   0   -6.20   29.60
  -4 -23   0  -13.70   33.00
   4 -23   0   16.90   11.40
   4 -23   0   13.80    7.60
  -4 -23   0   15.60    8.70
  -4  23   0   17.40   11.60
  -4  23   0   35.30   10.10
   4  23   0   37.30   10.00
   4  23   0   49.60   26.80
  -4  23   0   20.30    6.50
   5 -23   0   76.59   14.50
   5 -23   0  139.09   18.60
  -5 -23   0   78.79   30.70
  -5 -23   0   95.99   11.50
   5 -23   0  114.89   12.10
  -5  23   0  106.49   10.00
  -5  23   0  110.59   13.20
   5  23   0  116.09   13.10
   6 -23   0  -20.40   15.90
   6 -23   0   14.90   11.80
   6 -23   0   17.10   10.90
  -6 -23   0   16.30   27.70
   6 -23   0   22.20    8.50
  -6 -23   0   12.60    7.00
  -6  23   0   26.30    8.80
  -6  23   0   23.10    6.50
   6  23   0   19.50    8.30
   6  23   0   39.20   27.60
  -7 -23   0   13.80   30.50
   7 -23   0    8.60   11.00
   7 -23   0    7.60    8.10
  -7 -23   0  -19.00   12.20
   7 -23   0    3.90   12.10
   7 -23   0   14.40   20.20
  -7  23   0    3.30    7.70
  -7  23   0  -14.20    8.40
   7  23   0   17.50    5.10
  -7  23   0   13.70    6.10
   7  23   0   33.40   27.60
  -8 -23   0    7.70   31.10
   8 -23   0   22.00   13.40
  -8 -23   0   16.80    6.50
   8 -23   0   -1.90   17.50
   8 -23   0   22.10   12.60
   8 -23   0   17.40    9.90
   8  23   0   16.60   30.90
  -8  23   0   21.00    6.80
  -8  23   0    1.30    7.80
   8  23   0    8.70    5.60
   9 -23   0  198.18   21.30
   9 -23   0  175.08   17.60
   9 -23   0  151.08   22.00
  -9  23   0  163.98   14.60
  -9  23   0  177.68   13.10
   9  23   0  145.29   12.50
   9  23   0  146.59    9.90
  10 -23   0   22.40   15.50
  10 -23   0   41.50   15.90
  10 -23   0   24.80   12.40
 -10  23   0   55.19    9.30
  10  23   0   71.89   44.60
  10  23   0   47.90    5.50
  10  23   0   44.00    9.00
 -10  23   0   49.20    9.80
  11 -23   0   54.29   17.30
  11 -23   0   60.49   13.60
  11 -23   0   50.79   17.40
  11  23   0  104.39   13.10
  11  23   0   82.79   52.29
 -11  23   0   85.29   12.00
  11  23   0   70.39    6.80
 -11  23   0   95.59   10.20
  12 -23   0   37.90   16.20
  12 -23   0   37.80   12.30
  12 -23   0   32.10   16.80
  12 -23   0   -6.90   19.60
  12  23   0   58.79   10.60
  13 -23   0   13.50   15.30
  13 -23   0    8.10   14.90
  13 -23   0   -4.70   17.70
  13 -23   0   46.70   14.20
  13  23   0   36.00    9.60
 -13  23   0   22.40    9.10
  14 -23   0    7.90   14.80
  14 -23   0   12.60   11.30
  14 -23   0   41.70   19.80
  14 -23   0   35.60   20.30
  14  23   0    8.00    7.70
  15 -23   0    6.90   19.60
  15 -23   0   23.90   12.20
  15 -23   0   29.20   18.10
  15  23   0    6.30   53.79
   0 -24   0    4.10   10.80
   0 -24   0    9.40   24.30
   0  24   0   17.40   11.10
   0  24   0   13.50    5.90
   0  24   0   28.30   27.10
   0  24   0    7.70    9.90
   1 -24   0  128.39   16.80
  -1 -24   0  130.19   15.40
  -1  24   0  149.19   16.60
   1  24   0  132.19   16.40
  -1  24   0  127.69   16.70
   1  24   0  183.28   34.80
   1  24   0  134.99   10.70
  -1  24   0  147.89   10.90
   1  24   0  129.89   15.30
  -2 -24   0   72.19   12.30
   2 -24   0   21.80   30.90
   2 -24   0   77.99    9.00
  -2 -24   0   48.60   33.50
   2 -24   0   76.29   14.30
   2  24   0   78.59   13.00
  -2  24   0   79.59    8.40
   2  24   0  121.79   30.80
  -2  24   0   70.99   13.60
   2  24   0   70.49    7.50
  -2  24   0   56.89   13.40
   2  24   0   63.19   12.50
   3 -24   0    6.30   12.20
   3 -24   0    4.50   28.50
   3 -24   0   -4.60   10.30
   3 -24   0  -35.90   14.40
  -3 -24   0   -9.70   35.50
   3 -24   0   13.60    7.00
  -3  24   0    6.70   10.20
   3  24   0    8.80    9.20
  -3  24   0    2.70    5.80
  -3  24   0   -6.00    9.70
   3  24   0   21.60   24.10
   4 -24   0   18.20    8.10
   4 -24   0    5.60   32.30
  -4 -24   0   26.80    9.00
   4 -24   0    5.70   11.40
  -4 -24   0   13.20   33.00
   4 -24   0    1.20   10.40
  -4  24   0   26.50   10.20
  -4  24   0   -2.20   10.80
   4  24   0   16.80   10.00
   4  24   0   12.50   23.10
  -4  24   0   19.70    6.40
   4  24   0   25.20    9.60
   5 -24   0    3.50   16.30
  -5 -24   0   29.00   28.70
   5 -24   0   39.00   11.80
   5 -24   0   46.80   13.50
   5 -24   0   45.80    9.00
  -5 -24   0   47.90    9.50
   5  24   0   67.69   27.30
  -5  24   0   41.70   10.30
  -5  24   0   45.00    7.60
   5  24   0   47.00   10.00
   6 -24   0  308.27   25.70
  -6 -24   0  333.57   22.10
   6 -24   0  352.16   27.50
   6 -24   0  337.57   22.90
  -6 -24   0  353.86   49.10
  -6  24   0  359.46   23.70
   6  24   0  340.47   23.10
   6  24   0  406.56   41.40
  -6  24   0  332.67   20.50
  -7 -24   0  107.89   38.40
  -7 -24   0  130.69   13.70
   7 -24   0  122.69   17.50
   7 -24   0  172.68   21.30
   7 -24   0  169.58   16.30
  -7  24   0  127.39   11.70
   7  24   0  218.98   38.50
  -7  24   0  147.59   15.00
   8 -24   0    1.40   11.90
   8 -24   0  -28.80   16.10
  -8 -24   0  -25.70   12.30
   8 -24   0   -2.90    8.30
  -8 -24   0   -1.70    6.50
   8 -24   0   10.10   12.60
  -8 -24   0  -20.80   32.70
  -8  24   0   14.20    6.60
  -8  24   0   -9.80    8.30
   8  24   0    4.90   29.40
  -8  24   0    0.20    7.80
  -9 -24   0  -15.10    7.90
   9 -24   0    4.80   13.50
   9 -24   0    0.90    9.10
  -9 -24   0   -5.20   35.20
   9 -24   0   15.10   13.20
  -9  24   0   10.30    6.60
   9  24   0    2.50    4.20
   9  24   0   13.00   35.40
  -9  24   0   -1.70    7.80
   9  24   0    0.80    5.20
  10 -24   0   33.90   16.60
  10 -24   0   55.29   13.10
  10 -24   0   14.90   20.30
  10 -24   0   56.19   16.70
  10  24   0   58.29    9.50
 -10  24   0   74.19    9.80
  10  24   0   51.69    5.90
 -10  24   0   43.90   10.10
  10  24   0   80.49   44.30
  11 -24   0   72.29   18.60
  11 -24   0   47.30   17.40
  11 -24   0   61.29   14.40
  11  24   0   73.99    7.00
  11  24   0   91.69   11.80
 -11  24   0   88.19   11.90
  11  24   0   58.69   47.80
 -11  24   0   85.49   10.70
  12 -24   0  -22.30   12.40
  12 -24   0    2.20   19.70
  12 -24   0   12.50   11.20
 -12  24   0   -1.10    6.40
  12  24   0    2.10   49.90
  12  24   0    8.90    7.80
  12  24   0    9.40    4.50
 -12  24   0   29.80   11.50
  13 -24   0    9.40   12.60
  13 -24   0   17.00   19.10
  13 -24   0    4.30   14.60
  13 -24   0   22.90   18.50
  13  24   0   16.70    8.60
 -13  24   0   12.60   11.50
  14 -24   0   28.90   20.30
  14 -24   0   32.40   13.20
  14 -24   0   39.70   16.90
  14 -24   0   48.60   20.00
  14  24   0   54.99   11.20
  15 -24   0    5.40   15.00
  15 -24   0    4.70   11.00
  15 -24   0   20.10   19.10
  15  24   0   22.40   10.70
   0 -25   0   -4.20   10.10
   0 -25   0   12.50   30.40
   0 -25   0  -22.70   10.60
   0  25   0   22.50   24.60
   0  25   0    6.60   10.20
   0  25   0  -13.70   10.10
   0  25   0   -0.70    5.40
   1 -25   0  107.79   15.80
  -1 -25   0   93.29   15.00
  -1 -25   0  115.09   15.90
  -1 -25   0   78.69   34.60
  -1  25   0  110.89   10.00
  -1  25   0  114.69   16.00
  -1  25   0  125.79   16.00
   1  25   0   92.79   14.30
   1  25   0  100.49    9.30
   1  25   0   84.99   14.30
  -2 -25   0    7.40   34.00
   2 -25   0    7.40   13.60
  -2 -25   0   14.20   10.10
   2 -25   0   18.90   32.10
   2 -25   0   24.10   12.20
   2 -25   0   23.20    7.10
   2  25   0   -0.70    9.90
  -2  25   0   19.50    6.30
  -2  25   0   33.80   11.70
   2  25   0   29.80    5.70
   2  25   0   31.20   11.30
  -2  25   0    9.40   11.30
   3 -25   0  189.48   14.30
   3 -25   0  189.98   20.20
   3 -25   0  173.48   18.90
   3  25   0  171.58   16.90
  -3  25   0  176.18   18.80
   3  25   0  219.08   34.30
  -3  25   0  194.78   13.30
  -3  25   0  197.08   19.50
   4 -25   0  148.79   17.40
  -4 -25   0  141.49   14.30
   4 -25   0  157.58   13.20
  -4 -25   0   75.79   36.00
   4 -25   0  143.19   18.20
  -4  25   0  113.39   11.50
   4  25   0  170.78   15.40
  -4  25   0  170.68   17.00
  -4  25   0  137.29   18.30
  -5 -25   0  207.38   16.90
   5 -25   0  201.58   20.10
   5 -25   0  184.58   20.30
   5 -25   0  233.28   16.40
   5  25   0  223.88   17.50
   5  25   0  241.58   36.90
  -5  25   0  186.58   14.00
  -5  25   0  187.18   17.60
   6 -25   0  122.39   13.40
  -6 -25   0   95.99   12.30
   6 -25   0  121.39   16.70
   6 -25   0  118.39   18.80
  -6  25   0  137.19   14.80
  -6  25   0  112.49   11.10
   6  25   0  160.98   34.10
   6  25   0  112.79   13.50
  -7 -25   0   62.19   34.10
   7 -25   0  136.99   19.40
   7 -25   0  111.89   14.40
   7 -25   0   84.29   15.60
  -7 -25   0   91.89   11.50
   7  25   0  149.79   35.40
  -7  25   0  106.79   13.40
  -7  25   0  123.69   11.30
  -8 -25   0    4.80   33.70
   8 -25   0   -5.30   11.70
   8 -25   0   20.00   13.10
  -8 -25   0   13.10    7.20
   8 -25   0   -0.10    9.20
  -8 -25   0   -7.10   13.60
   8 -25   0  -11.40   19.10
   8  25   0   -5.70   33.30
  -8  25   0    5.50    6.70
  -8  25   0   -7.70    9.60
  -8  25   0    1.20    8.50
   8  25   0    6.90    5.20
   8  25   0    8.80    4.40
  -9 -25   0   44.80   40.30
   9 -25   0  -16.80   12.40
   9 -25   0   27.20   11.40
   9 -25   0  -10.60   20.20
   9 -25   0   10.60   14.20
   9  25   0   18.10    6.40
   9  25   0   30.10    5.20
   9  25   0   24.60   37.50
  -9  25   0   31.30    9.80
  -9  25   0   37.00    8.10
  10 -25   0   -5.50   13.50
  10 -25   0    4.70   13.40
  10 -25   0  -22.20   18.50
  10 -25   0   -8.70   10.40
 -10  25   0   -5.20    8.30
 -10  25   0   11.40    7.00
  10  25   0   -3.90   32.30
  10  25   0   -4.90    6.20
  11 -25   0   -0.40   14.30
  11 -25   0    5.10   14.40
  11 -25   0   14.80   11.90
  11 -25   0   32.70   20.90
 -11  25   0    5.20    9.50
  11  25   0   29.20   49.60
  11  25   0   22.40    7.90
 -11  25   0   25.30    8.30
 -11  25   0   16.80    8.00
  12 -25   0   25.90   16.00
  12 -25   0   17.90   11.80
  12 -25   0   -1.10   14.80
  12 -25   0   12.30   18.60
 -12  25   0   -3.10   10.10
  12  25   0   25.70    8.90
  12  25   0   19.60    6.70
 -12  25   0   30.90    8.90
  13 -25   0   56.59   18.50
  13 -25   0   17.50   19.90
  13 -25   0   19.80   16.80
  13 -25   0   45.10   14.70
 -13  25   0   11.60   11.30
  14 -25   0    6.70   16.30
  14 -25   0   16.40   12.30
  14 -25   0   31.70   19.10
  14 -25   0    2.00   14.60
  14  25   0   23.30    8.70
  15 -25   0    6.40   15.20
  15 -25   0   31.60   23.10
  15 -25   0   23.30   12.00
  15 -25   0   45.40   20.70
  15  25   0   33.70    9.60
   0 -26   0   50.69   12.20
   0 -26   0   32.00   31.60
   0  26   0    7.10   24.60
   0  26   0   49.80   12.20
   0  26   0   36.90   12.40
   0  26   0   38.90    6.90
  -1 -26   0  944.81   74.09
   1  26   0 1258.27   75.49
  -2 -26   0   46.90   35.00
   2 -26   0   24.90    7.20
   2 -26   0   17.80   12.00
   2 -26   0   70.19   33.50
  -2 -26   0   27.00   11.50
   2  26   0   22.30    5.70
  -2  26   0   18.20   11.10
  -2  26   0   24.70   12.40
   2  26   0   27.30   11.50
  -2  26   0   29.70    6.90
   2  26   0   55.59   26.20
   2  26   0   15.40   10.30
   3 -26   0  182.48   20.40
   3 -26   0  214.08   14.70
   3 -26   0  147.89   19.20
  -3  26   0  162.18   19.60
  -3  26   0  195.38   13.70
   3  26   0  192.78   17.50
   3  26   0  209.08   12.90
  -3  26   0  190.38   19.90
   3  26   0  239.78   34.20
   4 -26   0   41.50    8.70
   4 -26   0   54.69   14.30
   4 -26   0   19.00   29.70
  -4 -26   0   15.00   31.40
   4 -26   0   43.40   12.70
  -4 -26   0   37.50   10.30
  -4  26   0   50.69   14.00
  -4  26   0   46.20    7.60
   4  26   0   58.29   11.20
  -4  26   0   53.49   11.80
   4  26   0   63.79   26.40
  -5 -26   0  246.08   43.10
  -5 -26   0  242.38   19.10
   5 -26   0  234.38   22.30
   5 -26   0  236.68   21.50
   5 -26   0  266.87   18.60
   5  26   0  327.47   41.70
  -5  26   0  266.27   21.10
  -5  26   0  232.68   16.90
   5  26   0  274.67   19.90
   6 -26   0  115.39   14.00
  -6 -26   0  102.39   12.50
   6 -26   0  116.09   16.90
   6 -26   0  109.79   18.10
  -6 -26   0   56.99   31.60
  -6  26   0  122.49   11.00
   6  26   0  110.09   13.80
  -6  26   0  101.79   13.90
   7 -26   0  212.68   18.40
  -7 -26   0  211.08   16.80
   7 -26   0  182.18   21.40
   7 -26   0  222.08   23.00
   7  26   0  210.48   13.10
  -7  26   0  215.48   17.90
  -7  26   0  225.58   15.70
   7  26   0  224.08   38.40
  -8 -26   0    5.60   15.90
   8 -26   0    3.50   19.60
   8 -26   0   34.60   13.60
  -8 -26   0   32.70   34.20
  -8 -26   0   32.30    8.80
   8 -26   0   26.50   14.10
   8 -26   0   30.20   10.50
   8  26   0   25.50   29.30
  -8  26   0   38.40    8.20
  -8  26   0   28.40    9.90
   8  26   0   32.90    5.40
  -9 -26   0  144.89   47.40
   9 -26   0  203.08   25.00
   9 -26   0  201.08   20.60
   9  26   0  187.38   14.40
   9  26   0  308.67   50.09
  -9  26   0  239.58   16.70
  -9  26   0  222.58   18.30
   9  26   0  219.78   13.10
  10 -26   0  138.79   22.00
  10 -26   0  153.08   22.10
  10 -26   0  146.19   18.00
  10  26   0   75.39   42.60
  10  26   0  113.89   11.30
 -10  26   0  153.28   13.60
  10  26   0  109.79    9.20
 -10  26   0  133.19   15.30
  11 -26   0   85.59   23.20
  11 -26   0   52.99   18.10
  11 -26   0   82.89   16.90
  11 -26   0   70.09   23.20
 -11  26   0   80.39   12.40
 -11  26   0  115.89   12.00
  11  26   0   87.59   11.50
  11  26   0   91.59    8.00
  11  26   0   90.79   48.80
  12 -26   0   29.30   22.80
  12 -26   0    6.60   13.50
  12 -26   0   28.50   12.70
 -12  26   0   26.80    8.80
 -12  26   0    1.20   10.40
 -12  26   0   22.60    8.50
  12  26   0   14.90    8.20
  12  26   0   13.10    5.20
  13 -26   0  146.39   25.50
  13 -26   0  134.49   19.90
  13 -26   0  106.59   22.20
  13  26   0  158.78   13.70
  14 -26   0   -0.50   15.10
  14 -26   0   25.60   19.50
  14 -26   0   39.40   20.80
  14 -26   0   17.60   10.90
  14  26   0   17.70   51.69
  14  26   0   11.50    8.40
  15 -26   0   49.00   21.30
  15 -26   0   28.30   20.20
  15 -26   0   11.10   11.60
  15 -26   0   14.30   16.80
  15  26   0   20.20    9.10
   0 -27   0   29.60   30.50
   0 -27   0   -1.60   10.60
   0  27   0    1.50    5.90
   0  27   0   40.70   24.70
   0  27   0    5.10   10.10
   0  27   0  -16.50    8.70
   0  27   0   13.60   11.10
  -1 -27   0 1448.85   79.39
   1 -27   0 1499.95   80.29
   1  27   0 1504.15   75.19
  -1  27   0 1504.95   75.49
   1  27   0 1362.06   78.39
   1  27   0 1490.75   79.49
  -1  27   0 1480.35   79.99
   2 -27   0   21.10   34.60
   2 -27   0   83.19    9.60
   2 -27   0   78.39   15.10
  -2 -27   0   68.89   13.30
  -2 -27   0   32.70   35.50
   2  27   0  105.39   14.80
  -2  27   0   70.39   14.20
  -2  27   0   74.99    8.60
   2  27   0  118.19   29.10
  -2  27   0   91.79   15.20
   2  27   0   99.39   13.90
   2  27   0   83.79    8.20
   3 -27   0  666.43   35.10
   3 -27   0  614.84   40.30
   3 -27   0  573.24   39.70
   3  27   0  651.33   33.70
  -3  27   0  584.04   39.50
   3  27   0  673.63   38.30
  -3  27   0  654.53   35.00
  -3  27   0  611.34   39.40
  -4 -27   0   -5.50    9.80
   4 -27   0   -8.00   15.40
   4 -27   0   -3.50   11.50
   4 -27   0    6.80    7.60
   4 -27   0  -16.60   29.90
  -4 -27   0    3.60   33.80
  -4 -27   0    0.00    8.60
   4 -27   0    5.80   11.80
   4  27   0    1.20    4.50
   4  27   0  -15.00    7.40
  -4  27   0  -10.40    9.10
  -4  27   0   -4.50   10.40
   4  27   0   17.40   24.80
  -4  27   0   -6.90    8.10
  -4  27   0    7.50    6.60
   4  27   0    1.30    8.90
   5 -27   0  906.71   58.39
   5 -27   0 1138.49   55.99
  -5 -27   0  941.31   77.79
  -5 -27   0 1022.30   56.59
   5 -27   0 1079.39   60.19
  -5  27   0  928.31   54.09
   5  27   0 1192.48   58.09
  -5  27   0 1025.70   58.19
  -6 -27   0   80.89   36.50
   6 -27   0  106.19   18.30
  -6 -27   0  111.29   13.60
   6 -27   0  104.79   16.90
   6 -27   0  123.49   13.70
  -6  27   0  140.09   15.00
   6  27   0  117.59   14.60
  -6  27   0  117.99   11.20
   7 -27   0  786.52   45.20
   7 -27   0  837.32   49.80
   7 -27   0  704.23   47.80
  -7 -27   0  769.32   44.10
   7  27   0  818.22   65.99
  -7  27   0  810.52   43.10
  -7  27   0  827.52   45.90
   7  27   0  769.12   40.90
  -8 -27   0   12.70   15.70
  -8 -27   0    6.10   35.00
   8 -27   0  -32.60   19.70
   8 -27   0   16.30   13.80
   8 -27   0    3.40   12.90
   8 -27   0   -4.30    9.70
  -8 -27   0    1.40    8.00
   8  27   0   -3.40    4.60
  -8  27   0  -13.80    9.00
  -8  27   0   -5.70    8.90
   8  27   0    9.30   28.90
  -8  27   0   10.10    7.20
  -9 -27   0   95.59   12.10
  -9 -27   0   78.39   44.30
   9 -27   0  120.69   20.00
   9 -27   0  115.09   21.00
  -9  27   0  117.89   14.30
  -9  27   0  125.79   12.50
   9  27   0   88.49    8.50
   9  27   0  182.98   39.20
  10 -27   0   -1.70   14.50
  10 -27   0  -18.90   14.50
  10 -27   0    5.00   19.00
  10 -27   0    9.10   10.70
  10  27   0   14.70    6.40
  10  27   0   42.90   39.00
 -10  27   0    5.20    9.10
  10  27   0    2.80    4.70
 -10  27   0    6.10    7.50
  11 -27   0  239.88   22.40
  11 -27   0  253.67   30.50
  11 -27   0  211.08   28.10
  11  27   0  259.67   17.80
 -11  27   0  234.68   20.80
 -11  27   0  261.77   18.00
  11  27   0  213.88   55.79
  11  27   0  236.08   14.80
  12 -27   0    5.00   12.30
  12 -27   0   19.00   21.30
  12 -27   0  -11.60   14.00
  12 -27   0    3.80   15.60
 -12  27   0   -0.10    8.20
  12  27   0    5.70    6.90
 -12  27   0   -3.10    8.00
  12  27   0    2.60    5.30
 -12  27   0    9.50    9.50
  13 -27   0   72.69   22.70
  13 -27   0   78.69   19.70
  13 -27   0   98.19   17.90
  13 -27   0   26.30   21.20
  13  27   0   93.39   12.40
  13  27   0   96.39    9.10
 -13  27   0   72.39   11.50
  13  27   0   75.29   53.19
  14 -27   0   22.00   23.40
  14 -27   0    5.90   15.90
  14 -27   0   14.30   20.10
  14 -27   0   62.59   19.50
  14  27   0   37.40   10.00
  15 -27   0  100.19   21.00
  15 -27   0   94.39   24.30
  15 -27   0   70.59   16.10
  15 -27   0   56.19   18.10
   0  28   0  260.87   43.20
   1 -28   0  468.15   25.60
  -1 -28   0  472.25   30.80
   1  28   0  463.35   25.40
  -1  28   0  364.06   29.80
   1  28   0  452.35   30.20
   1  28   0  449.66   30.60
  -1  28   0  486.55   31.50
  -1  28   0  457.65   25.80
   2 -28   0    6.00   11.70
   2 -28   0   11.90    6.70
  -2 -28   0   14.60   10.00
   2 -28   0   24.60   33.80
  -2 -28   0   23.30   34.80
   2 -28   0  -26.10   13.40
  -2  28   0   31.90   11.60
  -2  28   0    5.20    6.30
   2  28   0   18.30   10.40
  -2  28   0    6.60    9.60
   2  28   0   29.90   26.80
   2  28   0   22.80   10.30
   2  28   0    8.20    5.40
   3 -28   0  221.98   21.80
  -3 -28   0  220.88   18.90
   3 -28   0  242.58   16.40
  -3  28   0  237.48   21.90
   3  28   0  221.68   18.90
   3  28   0  239.08   36.30
  -3  28   0  224.68   15.00
   3  28   0  222.48   14.20
  -3  28   0  201.48   21.30
   4 -28   0  109.69   11.80
   4 -28   0  104.89   15.80
  -4 -28   0   82.09   13.40
  -4 -28   0   42.90   36.70
   4 -28   0  112.49   17.50
  -4  28   0   84.69   14.60
   4  28   0   90.39    8.20
  -4  28   0  108.79   18.90
  -4  28   0   67.19    9.20
   4  28   0   98.49   14.10
   4  28   0  154.38   35.00
  -4  28   0  108.59   17.00
  -5 -28   0   17.60    9.10
   5 -28   0   -3.30   32.70
   5 -28   0   35.20    8.50
   5 -28   0   18.50   11.80
  -5 -28   0   24.40   33.70
  -5 -28   0   -7.40   10.00
   5 -28   0   19.50   11.80
  -5  28   0   13.70   10.00
  -5  28   0   13.30    6.30
  -5  28   0    9.40   10.10
   5  28   0   30.40   27.10
  -6 -28   0    2.60   11.20
   6 -28   0   31.40   13.70
  -6 -28   0   27.70    9.80
   6 -28   0   28.70   12.80
   6 -28   0    4.10   20.80
   6 -28   0  -15.60   28.30
  -6 -28   0   19.00   33.50
   6 -28   0   38.80    9.80
  -6  28   0   20.60    7.60
  -6  28   0   32.50   11.10
   6  28   0   40.20    5.80
   6  28   0   24.30   11.00
   6  28   0   49.00   27.20
   7 -28   0  164.68   21.30
  -7 -28   0  135.99   15.00
   7 -28   0  116.09   19.10
  -7 -28   0   83.09   39.60
   7 -28   0  156.38   16.10
  -7  28   0  142.19   12.80
   7  28   0  149.69   10.90
  -7  28   0  180.78   17.80
   8 -28   0  163.28   22.00
  -8 -28   0  207.38   17.10
   8 -28   0  189.58   24.60
   8 -28   0  188.58   18.80
   8  28   0  191.38   12.90
   8  28   0  272.97   44.80
  -8  28   0  209.78   19.40
  -8  28   0  207.68   16.00
   9 -28   0   94.39   17.20
  -9 -28   0   60.29   43.80
   9 -28   0   92.89   19.30
  -9 -28   0  110.49   12.50
   9  28   0   92.29    8.60
  -9  28   0  132.99   13.10
  -9  28   0  124.69   16.00
   9  28   0  141.69   40.50
  10 -28   0   -2.70   11.40
  10 -28   0   16.10   15.20
  10 -28   0   18.80   22.10
  10 -28   0   13.50   15.20
  10  28   0    1.30    5.10
 -10  28   0   -1.50    9.30
 -10  28   0    2.30    9.30
  10  28   0   -9.50   37.00
  10  28   0    8.60    6.50
 -10  28   0   -6.40    7.50
  11 -28   0   13.90   21.20
  11 -28   0   10.30   16.50
  11 -28   0   14.30   11.70
  11 -28   0   13.90   15.20
 -11  28   0   31.00   10.00
  11  28   0    5.90    5.20
 -11  28   0   27.20    9.30
  11  28   0   20.00    7.30
  11  28   0  126.19   49.50
  12 -28   0   72.89   20.40
  12 -28   0   83.89   16.70
  12 -28   0   40.40   18.00
 -12  28   0   58.09   10.70
 -12  28   0   49.30   11.30
  12  28   0   16.80   48.90
  12  28   0   74.99   10.70
  12  28   0   60.19    7.50
  13 -28   0   36.30   19.30
  13 -28   0   15.20   19.50
  13 -28   0    4.70   14.50
  13 -28   0    9.40   12.80
  13  28   0   18.00    8.20
  13  28   0   48.20   48.70
  13  28   0   33.30    6.30
 -13  28   0   35.90   12.00
  14 -28   0   24.20   14.60
  14 -28   0   72.19   19.70
  14 -28   0   55.89   19.50
  14 -28   0   16.70   16.10
  14  28   0   37.60    9.70
  15 -28   0    6.70   15.40
  15 -28   0   72.09   21.60
  15 -28   0   19.60   12.20
  15 -28   0   47.70   24.40
  15  28   0   23.30    9.00
   0 -29   0   -5.70   33.00
   0 -29   0    4.10   10.80
   0  29   0    9.70    5.80
   0  29   0   -5.80    9.60
   0  29   0    4.10    9.50
   0  29   0   -3.80   25.50
   0  29   0  -10.30    9.80
   1 -29   0   -1.00   13.00
   1 -29   0   13.80    6.00
  -1 -29   0    9.40   10.20
  -1 -29   0   17.60   34.30
  -1 -29   0  -18.00    9.20
   1 -29   0    0.20   12.40
   1 -29   0  -23.70   30.20
  -1  29   0   -3.00    5.60
  -1  29   0   10.50   10.70
   1  29   0    8.40    9.40
   1  29   0   17.80    9.10
   1  29   0   14.20    5.70
   1  29   0   10.70   24.10
  -1  29   0    4.20    9.60
   1  29   0  -11.10    9.70
   2 -29   0   78.59   15.30
  -2 -29   0    7.90   35.20
   2 -29   0   21.20   34.20
   2 -29   0   85.09    9.60
  -2 -29   0   87.09   13.30
   2  29   0   85.49   13.60
  -2  29   0   75.69   14.40
   2  29   0   96.09   29.70
  -2  29   0   82.39   14.70
  -2  29   0   81.59    8.70
   2  29   0   74.29   13.30
   2  29   0   82.39    8.30
  -3 -29   0  -21.50    8.70
   3 -29   0   17.40    6.70
   3 -29   0   18.10   32.30
  -3 -29   0   10.90    9.50
  -3 -29   0   11.60   36.70
   3 -29   0   -0.60   11.80
   3 -29   0  -10.60   12.90
   3  29   0   29.30   25.10
   3  29   0   -6.70    6.20
  -3  29   0   -0.10    9.90
   3  29   0   -2.80    8.90
  -3  29   0    4.00    6.00
  -3  29   0   11.30   10.50
   3  29   0   -2.80    8.70
   3  29   0    3.00    5.20
   4 -29   0   10.70   32.60
   4 -29   0    1.70   14.80
   4 -29   0    5.60    7.00
  -4 -29   0    7.10   37.00
   4 -29   0    6.60   11.20
   4 -29   0   18.00   11.30
  -4 -29   0  -10.30   10.10
  -4  29   0   -3.00   10.40
   4  29   0    2.20    4.60
   4  29   0   -3.20   23.50
   4  29   0    4.40    8.60
  -4  29   0   -1.20    5.90
  -4  29   0   15.50   10.10
  -4  29   0   -1.30    8.70
   4  29   0   -4.30    7.40
  -5 -29   0  114.29   17.80
  -5 -29   0  120.89   14.60
   5 -29   0  119.49   17.70
   5 -29   0  147.39   19.50
   5 -29   0   91.29   22.40
   5 -29   0  132.59   13.60
   5  29   0  129.29   10.00
  -5  29   0  143.29   17.40
   5  29   0  156.58   15.60
   5  29   0  168.88   35.20
  -5  29   0  130.09   12.40
  -6 -29   0   18.90   35.20
   6 -29   0    2.10   12.90
   6 -29   0  -19.80   18.30
   6 -29   0   17.80   12.70
   6 -29   0   15.50   33.80
   6 -29   0   21.00    9.60
  -6 -29   0  -10.70   12.30
  -6 -29   0   17.20    9.60
  -6  29   0   11.60    7.20
   6  29   0   38.90   26.60
   6  29   0   36.20    5.90
  -6  29   0   -4.70    8.80
  -6  29   0   32.10   11.10
   6  29   0   26.00   11.30
   7 -29   0   39.30   16.00
  -7 -29   0   30.10   30.70
   7 -29   0   11.50   37.80
   7 -29   0   56.99   15.90
   7 -29   0   79.79   27.70
  -7 -29   0   34.60   10.40
   7 -29   0   40.00   11.80
   7  29   0   53.19    6.80
  -7  29   0   60.69    9.50
   7  29   0   69.39   32.10
  -7  29   0   41.80   11.60
   8 -29   0  179.88   18.60
   8 -29   0  158.38   22.40
  -8 -29   0  207.68   20.30
  -8 -29   0  167.58   16.00
   8 -29   0  163.18   23.00
  -8  29   0  185.88   18.60
   8  29   0  153.48   11.70
   8  29   0  258.97   42.20
  -8  29   0  149.69   14.50
   9 -29   0  -14.30   21.10
   9 -29   0    1.50   10.80
   9 -29   0   15.60   13.90
  -9 -29   0    0.70   17.20
  -9 -29   0  -12.90   35.90
  -9 -29   0    0.00    7.80
   9 -29   0   -5.40   17.80
  -9  29   0   13.00    8.10
  -9  29   0  -19.60    8.10
   9  29   0    5.70    5.20
  -9  29   0   10.20   10.00
   9  29   0   16.60   35.10
 -10 -29   0  -14.00   42.10
  10 -29   0    0.30   11.30
  10 -29   0   -3.80   14.40
  10 -29   0   22.60   19.80
  10  29   0    2.80    5.20
  10  29   0    0.90   37.90
 -10  29   0   12.50    8.00
 -10  29   0    2.30    7.80
 -10  29   0   13.00    9.30
  11 -29   0   17.10   20.10
  11 -29   0   -2.40   15.40
  11 -29   0   26.00   12.30
  11 -29   0   28.60   18.00
 -11  29   0   29.80   11.20
 -11  29   0   38.60    9.60
  11  29   0    9.10   44.20
  11  29   0   30.90    6.30
  11  29   0   31.70    8.50
  12 -29   0  -12.60   12.80
  12 -29   0   12.80   16.90
  12 -29   0   -8.30   11.80
  12 -29   0   25.20   22.60
 -12  29   0   32.10    9.70
  12  29   0    6.30    5.40
 -12  29   0   23.30    9.90
  12  29   0    5.20    6.80
  12  29   0   23.80   44.30
 -12  29   0   24.20   10.40
  13 -29   0   19.30   19.50
  13 -29   0  -14.10   14.00
  13 -29   0   -4.70   11.40
  13 -29   0   -7.80   17.40
  13  29   0   -1.30   50.69
  13  29   0   18.00    5.80
  13  29   0    6.80    7.10
  14 -29   0  -15.90   11.50
  14 -29   0   31.10   18.70
  14 -29   0    7.90   17.00
  14  29   0   20.70    8.20
  14  29   0   19.00    5.60
  15 -29   0    1.60   11.60
  15  29   0   27.00    8.20
   0 -30   0   17.20   34.80
   0 -30   0   50.49   13.20
   0 -30   0   39.80    6.40
   0  30   0   34.00   11.50
   0  30   0   49.80   13.00
   0  30   0   -1.60   28.80
   0  30   0   39.10    6.90
   1 -30   0   17.90   12.00
   1 -30   0   48.50   33.70
   1 -30   0   20.00    6.20
  -1 -30   0   16.50   10.60
  -1 -30   0   17.70    4.80
  -1 -30   0   37.90   34.10
  -1  30   0   13.90    6.00
   1  30   0   28.80   10.20
  -1  30   0    9.20   10.90
   1  30   0   14.10    5.60
   1  30   0   18.10   10.30
  -1  30   0   32.50   12.10
  -2 -30   0   -6.50    9.80
  -2 -30   0   -5.00   33.90
  -2 -30   0   18.80   10.80
   2 -30   0   22.00   33.70
   2 -30   0    1.00   11.30
   2 -30   0   21.10    6.80
   2 -30   0   11.30   11.80
   2  30   0   13.80   10.30
   2  30   0    6.80    9.70
   2  30   0   16.90    5.70
   2  30   0   22.60   25.70
  -2  30   0   23.80   11.20
  -2  30   0    4.30   11.50
  -2  30   0   23.80    6.40
  -2  30   0   -2.20    8.60
   3 -30   0  198.58   15.00
  -3 -30   0  178.48   17.70
   3 -30   0  220.88   21.30
   3  30   0  264.47   39.50
   3  30   0  190.98   17.90
   3  30   0  196.48   12.90
  -3  30   0  206.08   21.40
   3  30   0  184.88   19.30
  -3  30   0  176.28   14.00
  -3  30   0  162.88   19.50
   4 -30   0   68.59   15.30
  -4 -30   0   20.30   35.80
   4 -30   0   41.90   34.10
   4 -30   0   97.89   11.90
   4 -30   0   90.79   16.50
  -4  30   0   99.39   10.60
   4  30   0  141.99   32.50
   4  30   0  131.39   15.00
  -4  30   0  104.79   17.30
  -4  30   0   69.89   14.50
   4  30   0   89.39    8.80
  -5 -30   0   34.60   14.40
  -5 -30   0   19.20   10.00
   5 -30   0   32.00   33.30
   5 -30   0   17.90   13.00
   5 -30   0   41.40    9.70
  -5 -30   0   52.39   33.90
   5 -30   0   15.70   13.00
  -5  30   0   19.80   15.30
   5  30   0   27.90   11.10
   5  30   0   34.40   25.50
  -5  30   0   -5.50   10.10
   5  30   0   29.30    5.90
  -5  30   0   24.00    7.30
   6 -30   0  144.09   21.30
   6 -30   0  126.29   19.00
   6 -30   0  144.79   15.70
  -6 -30   0  127.89   15.10
   6  30   0  153.58   17.30
  -6  30   0  130.29   13.40
  -6  30   0  170.98   18.60
   6  30   0  195.68   38.90
   6  30   0  132.29   10.50
  -7 -30   0   -5.00   17.30
  -7 -30   0    2.40   32.50
   7 -30   0   -6.20   13.30
   7 -30   0    2.10   13.40
   7 -30   0   10.30    9.90
  -7 -30   0    5.80    9.10
   7 -30   0   27.10   34.00
   7 -30   0   -3.80   23.70
  -7  30   0    7.50   10.20
   7  30   0    0.50   30.20
  -7  30   0    6.30    7.40
  -7  30   0    4.40    9.60
   7  30   0    6.00    5.30
   8 -30   0   -3.10   13.90
  -8 -30   0   -1.10    8.90
   8 -30   0   -8.40   10.80
   8 -30   0   19.40   14.70
  -8 -30   0   26.20   35.00
  -8  30   0    2.70    7.70
   8  30   0    3.10    5.10
  -8  30   0   11.60   11.50
  -8  30   0   -2.90   10.10
   8  30   0   13.40   30.00
  -9 -30   0   67.79   11.90
   9 -30   0   64.49   18.40
  -9 -30   0   44.50   42.70
   9 -30   0   58.09   14.50
   9 -30   0   50.69   18.00
  -9  30   0   72.29   13.60
  -9  30   0   77.69   11.20
   9  30   0   72.09    8.00
   9  30   0   73.99   35.30
  10 -30   0   81.79   15.40
 -10 -30   0   59.59   48.20
  10 -30   0   66.49   19.80
  10 -30   0   69.49   18.50
 -10  30   0   87.29   14.10
  10  30   0   61.89   39.30
 -10  30   0   91.69   12.20
  10  30   0   90.09    8.70
  11 -30   0   15.30   11.80
  11 -30   0   -3.70   15.10
  11 -30   0    1.00   15.30
  11 -30   0   -4.50   17.00
  11  30   0   11.00    7.10
  11  30   0   10.40    5.30
 -11  30   0   -1.60    9.30
 -11  30   0   26.20    9.20
  12 -30   0   -1.20   16.90
  12 -30   0   20.50   20.90
  12 -30   0    8.10   11.30
  12 -30   0    6.40   15.80
  12  30   0   14.40    6.10
 -12  30   0   17.20   10.20
 -12  30   0   20.10    9.10
  12  30   0   22.60    8.00
  12  30   0   -9.90   40.60
 -12  30   0   15.70    8.90
  13 -30   0   28.80   12.50
  13 -30   0   13.80   15.90
  13 -30   0   22.60   20.60
  13 -30   0   48.00   21.40
  13  30   0   42.80    9.80
 -13  30   0   63.39   11.80
  13  30   0   60.99    8.00
 -13  30   0   66.09   10.80
 -13  30   0   36.00   10.80
  14 -30   0   45.40   22.00
  14 -30   0   40.60   15.70
  14 -30   0   61.19   23.20
  14 -30   0   35.80   18.10
  14  30   0   47.80   10.50
  14  30   0   55.79    7.60
   0 -31   0   38.80   28.60
   0 -31   0   -7.60   11.90
   0 -31   0    4.40   10.60
   0 -31   0    9.10    5.40
   0  31   0    0.70    5.60
   0  31   0   32.40   26.10
   0  31   0    0.50    7.90
   0  31   0   21.40   11.30
   0  31   0    2.80   10.40
   1 -31   0  546.95   30.00
   1 -31   0  509.15   36.10
  -1 -31   0  572.14   35.90
   1  31   0  560.74   35.60
   1  31   0  623.14   36.60
  -1  31   0  530.45   35.40
   1  31   0  543.35   30.00
  -1  31   0  524.15   36.40
  -1  31   0  527.75   30.50
   2 -31   0   22.00   12.50
  -2 -31   0   23.80   11.60
  -2 -31   0   -4.70   10.40
   2 -31   0    3.30   33.50
   2 -31   0   19.50    7.10
   2 -31   0    7.40   14.20
  -2 -31   0   26.60   36.70
  -2  31   0   28.10   12.60
  -2  31   0   22.30    6.60
   2  31   0   36.40   27.80
   2  31   0   32.20   11.80
   2  31   0   45.70   12.20
  -2  31   0    5.10   10.70
   2  31   0   31.90    6.40
   3 -31   0  640.34   41.40
  -3 -31   0  619.94   38.80
   3 -31   0  688.73   35.40
   3  31   0  631.44   55.69
   3  31   0  633.94   33.90
  -3  31   0  615.44   41.10
  -3  31   0  637.74   40.60
   3  31   0  554.04   37.60
   3  31   0  630.64   38.80
  -3  31   0  630.44   34.80
   4 -31   0   27.00   31.60
   4 -31   0   21.60   12.70
   4 -31   0  -20.90   16.00
  -4 -31   0   -1.70   11.60
  -4 -31   0    5.40   33.70
   4 -31   0   15.70    8.30
   4  31   0    4.60    9.40
  -4  31   0   16.20    7.10
   4  31   0   17.90   22.40
   4  31   0   13.30    5.80
   4  31   0   12.80   11.00
  -4  31   0   33.80   13.50
  -4  31   0   -9.50    9.80
  -4  31   0   12.30   10.80
   5 -31   0   84.59   17.50
   5 -31   0   17.40   35.00
   5 -31   0   70.79   11.00
  -5 -31   0   36.40   34.50
   5 -31   0   66.99   15.30
  -5 -31   0   72.69   13.30
   5  31   0  115.09   33.60
  -5  31   0   55.49    9.20
  -5  31   0   53.19   13.70
   5  31   0   74.59    8.00
   5  31   0   74.59   13.90
  -6 -31   0   -1.90   13.00
   6 -31   0    7.00    9.50
  -6 -31   0    5.40    9.70
   6 -31   0    3.30   13.90
   6 -31   0    5.20   14.50
   6 -31   0  -33.50   20.00
  -6 -31   0   -3.30   33.00
   6  31   0   13.50   11.60
  -6  31   0    4.80   10.20
   6  31   0   -2.50    5.20
   6  31   0   31.30   30.60
  -6  31   0    2.60    7.50
  -6  31   0    7.90   10.60
  -7 -31   0   61.89   12.20
   7 -31   0   75.39   12.90
   7 -31   0   47.00   16.30
   7 -31   0   51.69   16.30
   7 -31   0  102.29   44.80
  -7 -31   0   11.90   35.30
   7 -31   0    9.70   21.80
  -7  31   0   58.79   13.80
   7  31   0   99.89   36.50
   7  31   0   55.49    7.30
  -7  31   0   75.49   10.50
   8 -31   0   96.19   20.80
  -8 -31   0  131.49   15.70
   8 -31   0  150.68   17.60
   8 -31   0  135.19   22.70
  -8  31   0  148.49   14.50
  -8  31   0  134.29   17.10
   8  31   0  134.59   10.70
   8  31   0  235.58   45.50
   9 -31   0   13.20   24.10
   9 -31   0   52.79   13.30
   9 -31   0   56.39   18.60
  -9 -31   0   57.29   11.50
  -9 -31   0   29.50   43.10
   9  31   0   70.49   38.20
  -9  31   0   74.39   14.10
  -9  31   0   57.19   10.50
   9  31   0   53.79    7.30
  10 -31   0   33.30   17.60
  10 -31   0    3.10   18.20
  10 -31   0   33.30   13.10
 -10 -31   0   14.50   45.80
  10 -31   0   34.10   16.40
 -10  31   0   18.50   10.40
  10  31   0   16.20   35.40
  10  31   0   38.50    6.90
 -10  31   0   38.10   11.30
 -10  31   0   44.10   10.00
  11 -31   0  282.77   28.70
  11 -31   0  284.77   24.60
  11 -31   0  255.37   31.50
 -11  31   0  309.17   21.50
 -11  31   0  243.78   23.00
  11  31   0  238.98   17.50
  11  31   0  234.18   16.10
  12 -31   0   30.00   17.80
  12 -31   0   40.90   19.50
  12 -31   0   13.20   20.40
  12 -31   0   53.89   14.70
 -12  31   0   40.70   10.70
  12  31   0   33.50    7.00
 -12  31   0   50.39   13.20
  12  31   0   19.80   43.70
  12  31   0   50.99    9.50
  13 -31   0   12.00   18.30
  13 -31   0  -17.40   13.80
  13 -31   0   36.30   20.30
  13 -31   0    9.60   12.90
  13  31   0  -17.40   43.60
 -13  31   0   20.90    9.20
  13  31   0   14.40    7.90
 -13  31   0   18.80    8.60
  13  31   0   19.40    5.90
  14 -31   0   -0.90   18.60
  14 -31   0   12.30   11.40
  14 -31   0   57.89   19.00
  14  31   0   33.40    9.10
  14  31   0   23.90    7.30
  14  31   0   -0.20   45.20
   0 -32   0  328.77   18.70
   0 -32   0  296.27   25.10
   0  32   0  317.57   19.40
   0  32   0  317.07   25.80
   0  32   0  345.37   25.90
  -1 -32   0  465.75   30.90
   1 -32   0  440.36   32.00
   1 -32   0  467.35   25.40
  -1 -32   0  443.96   24.20
   1  32   0  463.75   31.30
  -1  32   0  447.26   31.60
  -1  32   0  440.16   25.80
   1  32   0  450.55   25.70
   1  32   0  360.86   30.20
  -1  32   0  481.45   31.90
   2 -32   0   -6.70   13.30
  -2 -32   0   12.10   10.90
   2 -32   0   12.30   32.60
  -2 -32   0   -8.10   10.60
   2 -32   0   27.60   12.80
   2 -32   0   16.50    6.70
  -2 -32   0   17.50   37.20
  -2  32   0    4.20    5.90
   2  32   0    6.00    5.60
   2  32   0   51.09   27.60
  -2  32   0   22.40   12.00
  -2  32   0   14.90   11.70
   2  32   0    4.70    9.90
   2  32   0   32.20   11.50
  -3 -32   0 1361.56   75.19
   3 -32   0 1418.36   77.49
   3 -32   0 1405.36   71.49
  -3  32   0 1435.06   71.59
   3  32   0 1276.57   74.69
   3  32   0 1438.46   70.59
  -3  32   0 1270.47   76.69
  -3  32   0 1320.37   77.09
   3  32   0 1288.57   87.99
   3  32   0 1464.75   75.79
   4 -32   0  663.23   35.10
   4 -32   0  572.14   40.00
  -4  32   0  571.44   40.00
   4  32   0  694.13   38.90
   4  32   0  524.85   37.10
   4  32   0  582.24   51.79
  -4  32   0  525.65   38.70
   4  32   0  627.14   33.20
  -4  32   0  641.74   34.50
  -5 -32   0  302.37   50.89
  -6 -32   0   17.80   33.20
   6 -32   0   75.59   13.00
   6 -32   0    0.30   36.10
   6 -32   0   69.59   17.40
  -6 -32   0   88.59   14.00
   6 -32   0   27.00   15.40
   6  32   0  120.39   37.80
  -6  32   0   63.79   10.30
  -6  32   0   79.09   14.60
   6  32   0   79.69    8.30
   7 -32   0  171.98   17.90
   7 -32   0  115.79   20.70
  -7 -32   0  173.08   17.00
   7 -32   0   91.99   19.00
  -7  32   0  116.79   17.60
   7  32   0  146.89   11.50
  -7  32   0  154.08   15.00
   7  32   0  246.98   46.20
   8 -32   0  181.18   24.00
   8 -32   0  201.58   19.80
  -8 -32   0  209.68   18.70
   8 -32   0  205.88   25.30
  -8  32   0  177.88   16.20
  -8  32   0  180.08   20.10
   8  32   0  233.58   48.90
   8  32   0  187.48   13.50
   9 -32   0  238.28   22.20
   9 -32   0  195.38   26.20
   9 -32   0  229.58   26.70
  -9 -32   0  218.48   19.40
  -9  32   0  274.07   19.00
   9  32   0  225.48   15.10
   9  32   0  241.18   49.30
  -9  32   0  246.68   23.00
  10 -32   0   10.80   16.60
 -10 -32   0   11.90   11.80
  10 -32   0    5.50   12.10
  10 -32   0   35.70   23.50
 -10 -32   0   37.70   41.70
 -10 -32   0    5.80    8.30
  10 -32   0   19.10   15.90
 -10  32   0   16.20    9.00
  10  32   0    9.70    6.00
 -10  32   0   12.70   10.30
 -10  32   0   28.00   11.40
  10  32   0    1.80   35.10
  11 -32   0   42.90   14.20
  11 -32   0   16.50   21.00
  11 -32   0   37.40   18.70
  11 -32   0   -6.70   16.90
 -11  32   0   31.80   12.10
  11  32   0   43.80    8.00
 -11  32   0   10.60   10.40
  11  32   0   27.50    6.80
 -11  32   0   46.30   11.60
  12 -32   0   48.10   21.70
  12 -32   0   63.29   21.50
  12 -32   0   54.29   15.50
 -12  32   0   79.89   14.50
 -12  32   0   95.49   14.00
  12  32   0   75.99    9.00
  12  32   0   83.89   11.40
  12  32   0   23.10   39.50
  13 -32   0   32.90   21.00
  13 -32   0   13.10   17.70
  13 -32   0   46.20   17.20
  13 -32   0   53.79   23.10
 -13  32   0   82.39   13.90
  13  32   0   68.39    8.80
 -13  32   0   49.10   11.80
 -13  32   0   90.29   12.50
  13  32   0   37.60   44.20
  13  32   0   58.89    9.60
  14 -32   0   -7.80   14.80
  14 -32   0   -8.50   20.80
  14 -32   0   49.99   20.10
  14 -32   0   10.60   11.00
  14  32   0   20.40    8.20
  14  32   0  -16.10   43.60
  14  32   0   15.30    6.60
   0 -33   0   -3.80   11.40
   0 -33   0   16.80   27.90
   0 -33   0   12.60    5.30
   0 -33   0    2.60   10.40
   0  33   0   34.30   27.10
   0  33   0   -5.00    8.00
   0  33   0   13.70   13.60
   0  33   0    2.20    5.50
   0  33   0   18.80   11.00
  -1 -33   0   25.80   35.50
   1 -33   0    0.40   24.50
  -1  33   0  117.49   15.80
   1  33   0   57.39   28.60
   1  33   0  106.09   15.00
   2 -33   0  554.14   30.90
   2 -33   0  503.75   36.70
  -2 -33   0  574.14   36.00
   2  33   0  537.35   35.80
   2  33   0  557.04   30.30
  -2  33   0  546.25   36.60
   2  33   0  589.44   36.10
  -2  33   0  547.15   31.20
  -2  33   0  531.45   36.70
   3 -33   0  138.99   12.90
   3 -33   0  155.68   19.20
  -3 -33   0  136.39   16.80
   3  33   0  143.59   16.60
   3  33   0  168.38   33.60
   3  33   0  126.69   17.20
  -3  33   0  145.39   20.10
   3  33   0  137.59   11.10
  -3  33   0  139.09   18.50
  -3  33   0  134.29   12.00
   4 -33   0  112.89   18.50
   4 -33   0  103.49   12.20
  -4  33   0  107.39   11.50
   4  33   0  108.69   16.20
   4  33   0  118.49   29.30
   4  33   0  109.09   10.30
   4  33   0  116.89   15.80
  -4  33   0   71.49   15.30
   5 -33   0   40.10   15.60
   5 -33   0   27.10   14.40
   5 -33   0   32.30   10.00
   5 -33   0  -15.10   33.80
  -5 -33   0   30.10   12.00
   5 -33   0    3.00   20.80
  -5 -33   0    6.40   39.50
  -5 -33   0  -10.60   14.00
   5  33   0   62.29   30.80
   5  33   0   42.90   13.40
   5  33   0   26.00    6.40
  -5  33   0   27.80    8.10
  -5  33   0   22.10   12.20
   6 -33   0  162.28   22.30
   6 -33   0  159.78   22.10
  -6 -33   0  172.48   18.00
   6 -33   0  170.38   17.00
   6  33   0  182.08   12.70
  -6  33   0  132.69   14.00
  -6  33   0  238.68   22.40
   7 -33   0   13.80   15.60
  -7 -33   0   -0.10   38.40
   7 -33   0   36.70   44.00
   7 -33   0    5.20   15.40
   7 -33   0   14.70   28.80
   7 -33   0   17.40   10.50
  -7 -33   0   32.10   11.80
   7  33   0   22.10    6.20
   7  33   0   26.00   29.60
  -7  33   0    3.40   11.40
  -7  33   0   28.20    9.40
   8 -33   0   15.90   26.30
  -8 -33   0    9.40   10.20
   8 -33   0   -6.70   11.00
   8 -33   0   31.90   47.30
  -8 -33   0   13.50   41.80
   8 -33   0  -15.90   18.50
   8 -33   0    1.30   14.60
  -8  33   0   -8.80    9.10
   8  33   0    4.10    5.70
   8  33   0   13.90   28.90
  -8  33   0  -11.30   10.60
  -8  33   0   -6.10    8.00
   9 -33   0  144.49   24.20
  -9 -33   0  167.48   17.30
   9 -33   0  168.08   25.40
   9 -33   0  144.29   18.90
   9  33   0  258.97   44.00
  -9  33   0  168.38   16.00
   9  33   0  164.08   12.30
  -9  33   0  176.78   19.60
  10 -33   0  168.48   20.60
  10 -33   0  155.98   25.80
  10 -33   0  187.38   27.20
 -10  33   0  178.88   16.80
 -10  33   0  166.98   19.50
  10  33   0  222.68   42.00
  10  33   0  160.48   12.70
  11 -33   0   67.69   19.30
  11 -33   0   40.20   13.50
  11 -33   0   51.19   20.90
  11 -33   0   11.60   19.50
  11  33   0   50.39    7.70
 -11  33   0   47.20   11.20
  11  33   0   43.00   42.20
 -11  33   0   39.90   12.60
  12 -33   0   26.80   18.60
  12 -33   0    6.00   16.90
  12 -33   0   19.20   14.30
  12 -33   0   37.00   20.90
  12  33   0    6.40   37.10
 -12  33   0    4.50    9.60
  12  33   0   15.60    7.60
  12  33   0   14.40    6.60
 -12  33   0   -0.60   10.10
  13 -33   0    2.60   21.00
  13 -33   0    2.10   12.70
  13 -33   0   -8.70   18.30
  13 -33   0   11.10   17.80
 -13  33   0    2.70    9.50
  13  33   0  -20.50   41.20
 -13  33   0    9.90    8.90
  13  33   0    0.40    7.50
  13  33   0    4.80    6.10
  14 -33   0   29.30   12.30
  14 -33   0    0.70   15.70
  14 -33   0   -3.00   20.30
  14  33   0   30.90   10.40
  14  33   0    2.40   40.20
  14  33   0   37.10    8.00
   0 -34   0  221.38   21.90
   0 -34   0  257.07   17.30
   0  34   0  246.88   25.90
   0  34   0  255.17   22.70
   0  34   0  254.47   16.20
   1 -34   0   14.10    6.20
  -1 -34   0    3.70   33.00
   1 -34   0   14.70   13.30
  -1 -34   0  -12.60   12.30
   1 -34   0   -6.80   11.00
  -1 -34   0   10.40   11.70
  -1 -34   0   17.20    5.00
   1 -34   0   18.70   22.80
   1  34   0   14.30   11.50
   1  34   0   -2.30    6.10
   1  34   0   27.00   11.80
   1  34   0   12.60    5.80
   1  34   0   28.60   24.00
  -1  34   0   20.80    6.40
  -1  34   0   24.50   11.90
  -1  34   0   14.20   11.70
  -2 -34   0   51.59   13.20
   2 -34   0   45.60   14.20
  -2 -34   0   22.30   36.50
   2 -34   0   27.70   16.20
   2 -34   0   33.90    7.80
  -2  34   0   28.70    7.50
  -2  34   0   33.20   12.90
   2  34   0   34.70    6.90
  -2  34   0   48.40   14.60
   2  34   0   43.90   13.20
   2  34   0   20.50   26.40
   2  34   0   33.50   11.70
   3 -34   0    7.90   34.10
   3 -34   0   46.90   14.50
  -3 -34   0   57.09   13.60
   3 -34   0   52.09    9.00
  -3 -34   0  -11.00   38.20
  -3  34   0   73.09   16.00
  -3  34   0   21.70   11.20
   3  34   0   52.39   12.90
  -3  34   0   51.09    8.40
   3  34   0   46.50    7.60
  -3  34   0   60.79   14.40
   3  34   0   39.90   27.30
   3  34   0   57.59   13.10
  -4 -34   0  -12.70   39.60
   4 -34   0   54.79   23.60
   4 -34   0   11.00   13.00
   4 -34   0    4.00    8.20
  -4 -34   0   -6.70   12.80
   4 -34   0   11.20   34.40
  -4  34   0    5.20    7.50
   4  34   0   18.90    6.20
   4  34   0   15.20   11.60
   4  34   0   25.30   12.00
  -4  34   0   -6.00    9.00
  -4  34   0   33.30   12.40
   4  34   0   39.50   29.50
  -5 -34   0  162.68   19.10
   5 -34   0  159.98   21.40
   5 -34   0  207.48   17.10
  -5  34   0  167.88   15.30
   5  34   0  200.98   13.60
   5  34   0  272.27   41.70
  -5  34   0  213.88   22.70
   5  34   0  200.78   20.20
  -6 -34   0    4.60   34.40
   6 -34   0    8.80   39.00
   6 -34   0   67.69   17.00
  -6 -34   0   56.99   13.80
   6 -34   0   80.39   12.70
   6 -34   0   58.29   18.10
   6 -34   0   10.60   24.20
   6  34   0   63.39    7.90
   6  34   0  114.69   39.00
  -6  34   0   51.29   14.30
  -6  34   0   49.80    9.80
  -7 -34   0   -4.80   19.90
   7 -34   0   23.20   11.40
  -7 -34   0  -25.20   39.00
   7 -34   0   13.70   14.10
   7 -34   0   16.50   15.50
  -7 -34   0   17.80   11.10
   7 -34   0  -13.90   24.10
  -7  34   0    2.40   11.70
  -7  34   0    6.00    8.20
   7  34   0   15.90   32.70
   7  34   0   21.00    6.20
   8 -34   0  -29.60   28.20
  -8 -34   0    2.00   39.20
   8 -34   0    2.50   16.50
  -8 -34   0   23.40   11.10
   8 -34   0   14.20   24.60
   8 -34   0   -2.80   46.60
  -8 -34   0    7.70   18.70
  -8  34   0  -17.90   10.60
  -8  34   0    9.20    8.70
  -8  34   0    6.10   11.60
   8  34   0   17.00    6.40
   8  34   0   22.50   34.00
  -9 -34   0  -11.50   18.60
   9 -34   0    8.50   11.40
  -9 -34   0   -1.70   40.00
   9 -34   0   -2.70   48.40
   9 -34   0  -10.30   15.10
  -9 -34   0   17.10   10.20
   9 -34   0  -19.60   21.70
   9 -34   0   -1.80   15.00
  -9  34   0  -10.70    8.70
  -9  34   0    0.90    8.70
   9  34   0   13.90   36.40
   9  34   0   -2.50    5.90
  -9  34   0    9.60   11.30
  10 -34   0   18.80   50.29
  10 -34   0   44.90   18.70
  10 -34   0    3.90   24.40
 -10 -34   0   79.09   12.80
  10 -34   0   56.69   18.60
 -10 -34   0   14.10   43.20
  10 -34   0   51.79   14.60
 -10  34   0   67.59   14.00
 -10  34   0   78.19   12.10
  10  34   0   78.79   40.90
  10  34   0   72.59    8.80
  11 -34   0   10.30   13.60
  11 -34   0   23.50   17.80
  11 -34   0   12.60   57.89
  11 -34   0    8.30   17.30
  11 -34   0   24.40   21.40
  11  34   0   15.90    6.20
 -11  34   0    2.90   11.60
 -11  34   0   18.90    9.80
 -11  34   0    3.70    8.90
  11  34   0   -9.00   36.80
  12 -34   0   24.60   13.60
  12 -34   0   -1.10   17.60
  12 -34   0  -16.50   15.80
  12 -34   0   40.30   25.00
  12  34   0    5.20    6.50
  12  34   0    9.40    6.20
 -12  34   0   15.20    9.90
 -12  34   0    4.70   10.90
  13 -34   0   16.10   20.70
  13 -34   0   17.10   26.30
  13 -34   0   29.00   18.00
  13 -34   0   38.90   19.50
  13  34   0   31.10    8.50
  13  34   0   11.80    6.50
 -13  34   0   22.40   10.70
  13  34   0   -8.20   37.30
 -13  34   0   14.60   10.70
  14 -34   0   47.90   24.90
  14 -34   0    3.30   17.00
  14 -34   0    9.30   14.00
  14  34   0   25.50    6.80
  14  34   0    6.00    7.50
   0 -35   0   -7.00   11.40
   0 -35   0   14.60   25.50
   0  35   0  -11.80   24.40
   0  35   0    7.90   11.10
   0  35   0   -1.20    5.60
   0  35   0   -7.00    5.90
   0  35   0   16.20   12.00
   1 -35   0    8.10   23.40
   1 -35   0   51.19   14.50
  -1 -35   0   68.79   14.60
  -1 -35   0    3.40   33.00
   1 -35   0   53.69    7.90
   1  35   0   43.70   13.50
   1  35   0   54.09   13.60
  -1  35   0   50.49   13.00
  -1  35   0   45.90    7.80
   1  35   0   97.09   29.40
  -1  35   0   55.59   15.50
   1  35   0   50.19    7.90
   2 -35   0   35.90    8.00
  -2 -35   0    5.10   35.70
  -2 -35   0   56.19   13.70
   2 -35   0   41.40   37.30
   2 -35   0   42.20   13.90
   2 -35   0   13.50   17.60
   2  35   0   39.70    7.20
  -2  35   0   34.10   13.30
   2  35   0   29.90   27.30
  -2  35   0   37.80    7.90
   2  35   0   54.99   13.60
   2  35   0   41.40   13.20
  -2  35   0   30.90   13.70
  -3 -35   0  -20.00   37.90
   3 -35   0    3.00    7.20
   3 -35   0   28.40   36.10
  -3 -35   0    0.30   11.00
  -3 -35   0  -30.50   11.50
   3 -35   0   29.10   21.30
   3 -35   0   -3.70   11.80
  -3  35   0   19.20   12.80
   3  35   0    2.70   10.80
  -3  35   0    0.40    6.50
   3  35   0    5.50    5.80
  -3  35   0    0.90    9.40
   3  35   0   -8.50    9.60
   3  35   0   -3.20   25.00
  -3  35   0   -3.80   11.90
   3  35   0    7.20   11.10
   4 -35   0   41.80   15.40
  -4 -35   0   11.40   14.50
   4 -35   0   44.20    9.90
   4 -35   0   61.09   37.80
  -4 -35   0    6.00   41.20
   4  35   0   39.20   13.80
   4  35   0   63.99   15.10
   4  35   0   57.69    7.80
   4  35   0   34.40   28.10
  -4  35   0   54.69   14.30
  -4  35   0   62.29    9.30
   5 -35   0   13.30   22.70
   5 -35   0   38.00   37.30
  -5 -35   0   -1.50   12.80
   5 -35   0   12.50    9.30
   5 -35   0   15.10   14.60
  -5 -35   0   -7.20   41.00
  -5 -35   0    1.40   11.30
  -5  35   0    5.30    7.50
   5  35   0    2.90   10.90
   5  35   0   -6.20   11.10
   5  35   0   12.00    6.00
  -5  35   0    2.90   11.90
  -5  35   0  -15.50   10.30
   5  35   0    1.50   26.60
  -6 -35   0   19.50   12.00
  -6 -35   0  -14.00   36.30
   6 -35   0   17.00   10.90
   6 -35   0   17.00   14.70
  -6 -35   0   -8.70   13.80
   6 -35   0   46.80   42.70
   6 -35   0   -4.00   14.50
   6 -35   0   -1.50   21.30
   6  35   0   24.50   35.50
   6  35   0   14.90    6.40
  -6  35   0   12.90    8.60
  -6  35   0  -16.70   11.20
  -6  35   0   12.30   11.50
  -7 -35   0  -14.20   20.00
   7 -35   0  -19.70   26.00
   7 -35   0   54.89   12.20
   7 -35   0   52.19   42.50
   7 -35   0    2.70   17.60
  -7 -35   0  -16.00   39.70
   7 -35   0   37.20   17.20
  -7 -35   0   51.29   13.60
  -7  35   0   -1.70   10.20
  -7  35   0   26.40    9.60
  -7  35   0   24.80   13.30
   7  35   0   28.00    7.20
   7  35   0   34.60   33.60
  -8 -35   0  116.39   16.10
   8 -35   0   91.99   15.80
   8 -35   0  104.39   27.00
   8 -35   0   93.19   51.69
   8 -35   0   92.29   21.30
   8  35   0  151.88   41.50
  -8  35   0   94.39   13.10
  -8  35   0  132.29   17.90
   8  35   0  100.29   10.10
   9 -35   0   95.99   16.60
   9 -35   0   71.59   20.00
  -9 -35   0   91.89   15.00
   9 -35   0   97.79   21.90
   9 -35   0  124.59   56.19
   9  35   0  102.59   41.10
  -9  35   0   74.69   15.20
  -9  35   0  110.39   13.70
   9  35   0   89.99    9.80
 -10 -35   0    4.60   14.70
  10 -35   0    8.80   12.50
  10 -35   0   -4.00   40.60
  10 -35   0   25.40   24.90
  10 -35   0   17.10   16.30
  10 -35   0   21.30   16.40
 -10 -35   0   16.30   10.10
 -10 -35   0  -10.40   42.70
 -10  35   0    2.70    8.70
 -10  35   0   -4.00   10.10
  10  35   0    3.40    5.80
 -10  35   0   16.50   12.50
  11 -35   0   16.30   12.10
  11 -35   0   13.70   16.40
  11 -35   0   25.40   19.70
  11 -35   0  -11.00   16.90
 -11  35   0    3.50   11.60
  11  35   0    9.10    6.20
 -11  35   0   12.90   10.60
 -11  35   0    7.00    9.90
  11  35   0    0.40   37.80
  12 -35   0  125.79   28.20
  12 -35   0  123.89   18.90
  12 -35   0   50.69   21.00
 -12  35   0   92.29   15.90
  12  35   0   84.09   11.20
  12  35   0   56.89   44.50
 -12  35   0  127.59   15.20
  12  35   0   96.79   10.30
  13 -35   0   26.90   21.70
  13 -35   0  105.99   24.80
  13 -35   0  -16.50   16.00
  13  35   0   -5.00   39.60
 -13  35   0   43.30   11.40
  13  35   0   10.80    6.80
 -13  35   0   19.00   11.10
  13  35   0   24.10    7.40
  14 -35   0  -13.90   16.30
  14 -35   0    4.50   14.30
  14 -35   0   25.30   22.80
  14  35   0   10.60    8.30
 -14  35   0   18.40    9.20
  14  35   0  -35.90   41.60
  14  35   0   17.60    6.10
   0 -36   0   16.20   27.90
   0  36   0   54.19   30.10
   1  36   0  255.77   39.90
   2 -36   0   15.30   12.20
   2 -36   0   19.90   18.40
   2 -36   0   21.90    7.50
  -2 -36   0    3.50   36.90
  -2 -36   0  -15.90   13.20
   2 -36   0   39.10   37.00
  -2 -36   0   19.40   12.40
   2  36   0   15.10    7.40
   2  36   0    9.70   12.00
   2  36   0   23.90   11.50
  -2  36   0    5.80   10.30
  -2  36   0    1.70    6.50
  -2  36   0   11.10   12.40
   2  36   0   12.30    6.20
   2  36   0   27.80   28.40
  -2  36   0   32.50   13.10
   3 -36   0   20.40   38.70
   3 -36   0   38.20   14.40
  -3 -36   0  -21.20   12.80
   3 -36   0  -20.20   17.70
   3 -36   0   37.10    9.00
  -3 -36   0   16.60   11.90
  -3 -36   0    4.90   42.40
   3  36   0   -3.40    9.10
   3  36   0   30.70    6.90
   3  36   0   23.70   27.70
  -3  36   0   16.20   13.00
   3  36   0   48.40   13.80
   3  36   0   20.80   12.80
  -3  36   0    7.50   13.70
  -3  36   0   15.70    7.30
   4 -36   0   72.99   18.20
  -4 -36   0   81.59   15.00
  -4 -36   0   31.70   45.20
   4 -36   0   38.60   38.00
   4 -36   0  121.29   13.40
   4  36   0  123.79   17.60
  -4  36   0  101.79   17.50
   4  36   0   93.99   10.00
  -4  36   0  114.69   12.10
   4  36   0  110.39   17.30
   4  36   0   90.19   30.10
   5 -36   0  128.49   21.10
   5 -36   0  169.08   16.20
  -5 -36   0  131.39   18.20
   5 -36   0   85.99   38.10
   5  36   0  134.79   11.60
  -5  36   0  157.28   14.40
   5  36   0  145.79   19.60
  -5  36   0  122.49   19.80
   5  36   0  211.98   40.80
   5  36   0  152.78   19.00
   6 -36   0    1.20   39.60
   6 -36   0   23.40   10.30
   6 -36   0    6.20   14.60
  -6 -36   0    4.00   11.70
  -6 -36   0   18.30   16.90
  -6 -36   0   38.40   39.60
   6 -36   0   15.60   25.20
   6  36   0   21.60    6.60
  -6  36   0   22.10   12.60
  -6  36   0   12.80    8.90
   6  36   0   20.10   29.70
  -7 -36   0   45.90   13.40
   7 -36   0   46.40   12.40
   7 -36   0   67.09   44.00
   7 -36   0   40.80   19.80
   7 -36   0  -24.20   23.10
  -7 -36   0   37.50   46.40
  -7 -36   0   11.40   21.00
   7 -36   0   66.09   18.50
  -7  36   0   24.90   13.90
   7  36   0   72.89   42.80
  -7  36   0   32.90   10.10
   7  36   0   44.00    7.60
  -8 -36   0   85.19   15.40
   8 -36   0   78.09   15.10
   8 -36   0   10.40   25.00
   8 -36   0   84.39   21.30
  -8 -36   0   -0.10   42.20
   8 -36   0   67.69   19.40
   8  36   0  105.69   41.60
  -8  36   0   62.79   11.90
  -8  36   0   76.89   16.10
   8  36   0   87.89    9.20
  -9 -36   0  316.37   24.80
   9 -36   0  298.17   25.50
   9 -36   0  319.07   35.20
   9 -36   0  264.97   29.70
   9  36   0  287.77   19.10
  -9  36   0  312.37   22.20
   9  36   0  298.37   51.19
  -9  36   0  308.07   26.00
  10 -36   0   36.60   51.59
 -10 -36   0   61.29   12.20
  10 -36   0   43.90   14.40
  10 -36   0   28.90   16.70
  10 -36   0   65.69   19.90
  10  36   0   82.79   43.80
 -10  36   0   76.79   14.30
 -10  36   0   51.09   11.60
  10  36   0   51.89    8.30
 -11 -36   0   -2.70   39.00
  11 -36   0   10.40   17.80
  11 -36   0  -38.40   15.70
  11 -36   0   45.90   48.40
  11 -36   0   -5.70   16.00
  11 -36   0    8.90   13.00
 -11  36   0    7.80   10.80
  11  36   0   -7.00    5.80
 -11  36   0   -8.60   10.30
  11  36   0  -13.20   41.80
 -11  36   0   14.90    9.90
  12 -36   0   45.20   50.69
  12 -36   0   23.80   15.30
  12 -36   0   23.60   21.20
  12 -36   0   20.10   20.50
  12 -36   0    3.10   18.00
 -12  36   0   45.20   11.40
 -12  36   0   16.70   11.00
  12  36   0   33.30    7.60
 -12  36   0   41.70   10.90
  12  36   0   11.70   42.70
  13 -36   0   80.19   31.90
  13 -36   0   60.09   23.70
  13 -36   0   71.69   24.80
  13 -36   0  137.49   21.90
 -13  36   0  141.09   16.40
  13  36   0  108.19   12.90
  13  36   0  118.69   11.20
   0 -37   0    3.60   12.20
   0 -37   0  -20.60   15.10
   0 -37   0    5.00    6.00
   0 -37   0   54.89   33.30
   0  37   0   13.70    6.50
   0  37   0   10.10   29.40
   0  37   0   10.30   12.30
   0  37   0   12.10   12.30
   0  37   0   -2.80    7.70
   1 -37   0   45.00   37.10
   1  37   0  102.99   31.20
  -1  37   0  184.58   20.20
  -2 -37   0  684.03   42.10
   2 -37   0  662.23   35.60
   2 -37   0  696.13   42.90
  -2  37   0  693.83   36.50
   2  37   0  527.15   57.19
   2  37   0  584.24   41.20
   2  37   0  604.14   41.00
  -2  37   0  640.74   43.00
  -2  37   0  583.24   41.60
   2  37   0  675.33   35.60
   3 -37   0   63.39   38.70
   3 -37   0   45.90   16.00
  -3 -37   0   55.39   44.80
  -3 -37   0   73.99   15.60
   3 -37   0   71.09   10.80
   3  37   0   53.09   14.70
   3  37   0   84.59   32.60
   3  37   0   79.89    9.40
  -3  37   0   77.49   10.80
  -3  37   0   63.49   17.20
   3  37   0   63.29   15.90
  -3  37   0   81.99   16.60
   4 -37   0    9.70   14.60
  -4 -37   0   43.20   43.70
   4 -37   0    9.70   19.90
   4 -37   0   13.80   39.50
   4 -37   0    2.40    8.60
  -4 -37   0   11.00   16.50
  -4 -37   0   -7.40   10.80
   4  37   0    7.20   12.10
   4  37   0   -0.50    6.40
  -4  37   0  -19.90    9.80
   4  37   0   23.70   27.80
   4  37   0   10.30   12.50
   4  37   0   -5.40   10.00
  -4  37   0    1.50    7.40
  -4  37   0    9.10   12.30
  -5 -37   0  274.37   24.70
   5 -37   0  312.97   28.30
   5 -37   0  327.37   22.50
  -5  37   0  294.27   21.00
   5  37   0  283.37   25.80
  -5  37   0  314.57   27.50
   5  37   0  311.77   19.70
   5  37   0  381.26   53.89
   6 -37   0  675.23   40.20
  -6 -37   0  682.83   43.00
   6 -37   0  694.03   47.40
   6  37   0  782.82   69.29
   6  37   0  704.93   37.10
  -6  37   0  703.73   39.30
  -6  37   0  605.34   43.70
   6  37   0  574.14   42.00
   7 -37   0  357.56   60.19
  -7 -37   0  531.95   34.40
   7 -37   0  483.75   31.80
   7 -37   0  409.66   37.50
   7 -37   0  517.95   39.10
   7  37   0  484.25   28.00
   7  37   0  565.54   57.49
  -7  37   0  462.15   30.00
  -7  37   0  465.15   34.90
  -8 -37   0    0.80   19.60
   8 -37   0   -1.60   17.10
   8 -37   0    6.80   10.90
   8 -37   0   20.40   43.60
  -8 -37   0    2.80   13.60
   8 -37   0   11.50   23.40
   8 -37   0    0.50   15.90
  -8 -37   0    0.00   38.90
  -8  37   0   -4.80   10.70
   8  37   0    8.40   35.90
  -8  37   0   -8.80    8.70
  -8  37   0   -4.30   11.20
   8  37   0    2.40    6.40
  -9 -37   0   21.70   11.60
   9 -37   0   47.20   49.10
  -9 -37   0  -27.50   43.90
   9 -37   0   34.80   18.30
   9 -37   0    9.50   17.30
   9 -37   0   12.40   21.80
   9 -37   0   28.80   12.90
  -9 -37   0    9.60   20.10
  -9  37   0   30.80   10.30
  -9  37   0    0.60    9.80
  -9  37   0   30.50   14.70
   9  37   0   76.99   41.60
   9  37   0   45.50    7.50
 -10 -37   0  206.58   19.50
  10 -37   0  205.38   29.00
  10 -37   0  211.88   22.00
  10 -37   0  178.88   29.80
  10  37   0  192.18   15.00
 -10  37   0  256.77   23.20
  10  37   0  268.67   57.59
 -10  37   0  216.28   18.90
 -11 -37   0   11.60   51.59
  11 -37   0   21.40   21.20
  11 -37   0   21.40   19.10
  11 -37   0   18.00   53.49
  11 -37   0   41.10   14.50
  11 -37   0   32.50   21.30
 -11  37   0   31.70   10.90
  11  37   0   30.80    7.60
  11  37   0    5.10   38.90
 -11  37   0   13.70   12.40
  12 -37   0   21.20   22.00
  12 -37   0  -17.30   12.30
  12 -37   0   13.20   20.30
  12 -37   0  -15.20   16.20
  12  37   0   -6.10   43.60
  12  37   0   -4.50    6.10
 -12  37   0   67.19   13.50
 -12  37   0   43.10   12.90
 -12  37   0    8.50    9.80
  13 -37   0   33.80   23.30
  13 -37   0   15.50   18.40
  13 -37   0    2.30   12.10
  13 -37   0   17.90   20.20
  13  37   0   20.60    9.10
  13  37   0   14.50   44.50
  13  37   0   31.80    6.90
 -13  37   0   27.40   12.20
 -13  37   0   29.50   11.40
  14 -37   0   98.99   55.89
   0  38   0   40.10   35.10
   0  38   0  183.78   20.90
   0  38   0  152.18   19.40
   1 -38   0   38.10   38.00
  -1 -38   0   20.60   37.10
  -1 -38   0    4.50   16.10
   1 -38   0    1.10   18.00
  -1  38   0  122.19   17.60
   1  38   0  119.69   17.80
   1  38   0   60.49   30.60
   2 -38   0   10.20   38.20
  -2 -38   0   44.10   14.00
   2 -38   0   12.20   20.60
  -2 -38   0    0.30   16.90
  -2 -38   0   -9.80   39.80
   2 -38   0   33.90    8.60
   2 -38   0   13.90   13.30
  -2  38   0   17.90    7.50
   2  38   0   24.40    7.40
   2  38   0   26.40   13.60
   2  38   0   50.39   28.50
  -2  38   0   21.20   13.40
   2  38   0    5.70   11.60
  -2  38   0   24.20   14.80
   2  38   0   -1.00    8.30
  -3 -38   0   13.50   18.70
  -3 -38   0   86.79   16.70
  -3 -38   0  -13.70   43.80
   3 -38   0   10.30   39.40
   3 -38   0   60.59   10.60
   3 -38   0   65.69   17.30
   3  38   0   72.69    9.00
   3  38   0   96.29   33.70
   3  38   0   65.69   15.40
  -3  38   0   54.79   10.00
   3  38   0   78.39   16.60
  -3  38   0   79.29   18.00
  -5 -38   0   -5.90   16.90
  -5 -38   0    6.10   12.80
  -5 -38   0  -18.80   44.60
   5 -38   0   21.20   43.90
   5 -38   0   -6.60    9.30
   5 -38   0    8.00   15.20
   5  38   0   15.30   34.10
  -5  38   0   -0.90   11.50
  -5  38   0   10.50   13.10
   5  38   0    4.80    6.30
   5  38   0    4.40    9.20
  -5  38   0   -9.30    7.40
   5  38   0    9.20   12.30
   6 -38   0   -6.80   15.00
  -6 -38   0  -11.90   11.30
   6 -38   0   -2.80   40.60
  -6 -38   0  -11.80   17.40
   6 -38   0   21.80   10.70
  -6 -38   0  -14.40   38.60
   6 -38   0  -31.20   22.90
  -6  38   0   -3.40   12.00
   6  38   0    6.80   33.00
   6  38   0    1.20    6.10
  -6  38   0   -5.40    8.60
   6  38   0   26.40   13.00
  -6  38   0    7.90    9.00
   7 -38   0   54.59   12.80
  -7 -38   0   35.90   13.40
   7 -38   0   -3.60   43.20
   7 -38   0    2.90   24.00
  -7 -38   0    0.60   46.50
  -7 -38   0   19.80   21.00
   7 -38   0   36.30   17.20
  -7  38   0   46.40   11.10
   7  38   0   38.80    8.40
   7  38   0   89.59   46.70
   8 -38   0  133.29   17.40
   8 -38   0  137.99   24.20
   8 -38   0  117.89   25.00
   8 -38   0   30.20   47.30
  -8  38   0   96.89   14.10
   8  38   0  215.88   54.39
   8  38   0  119.79   11.80
  -9 -38   0  -13.40   45.20
  -9 -38   0   15.90   11.90
   9 -38   0   46.80   50.19
   9 -38   0    9.50   23.00
   9 -38   0    6.70   18.40
  -9 -38   0   33.20   20.70
   9 -38   0   27.90   18.10
   9 -38   0   12.50   13.00
  -9  38   0   11.70   12.70
  -9  38   0   15.00   13.90
   9  38   0    5.10    6.60
  -9  38   0    6.20    9.40
  10 -38   0  -20.90   15.30
  10 -38   0   18.90   24.40
 -10 -38   0   -4.00   42.80
  10 -38   0    5.00   11.60
 -10 -38   0   -0.70   10.00
  10 -38   0  -11.50   46.40
  10 -38   0  -12.00   14.90
 -10 -38   0    4.10   17.00
  10  38   0   17.90    6.70
  10  38   0   40.80   44.20
 -10  38   0   -2.70    8.00
 -10  38   0    6.80   11.70
 -10  38   0    1.90    9.90
  11 -38   0   63.59   21.10
 -11 -38   0   -0.40   46.30
  11 -38   0  -13.30   17.30
  11 -38   0  -16.80   16.30
  11 -38   0   -8.10   59.59
  11 -38   0    1.30   11.80
  11  38   0    9.10    6.80
 -11  38   0   35.30   12.40
 -11  38   0   15.50    9.70
  11  38   0  -22.30   40.90
  12 -38   0  114.69   29.00
  12 -38   0   78.19   16.70
  12 -38   0    7.10   61.19
  12 -38   0   69.69   23.50
  12 -38   0   27.60   20.90
  12  38   0  102.69   10.80
 -12  38   0  130.89   15.30
 -12  38   0   98.09   18.40
 -12  38   0   85.89   10.50
  13 -38   0    7.00   18.40
  13 -38   0   81.59   23.30
  13 -38   0   59.39   23.70
  13 -38   0   -3.00   12.50
 -13  38   0   28.10   10.20
  13  38   0    8.90    6.40
 -13  38   0   26.20   12.40
  13  38   0    1.40   44.00
   0 -39   0   16.80   30.40
   0 -39   0   -2.20    5.90
   0 -39   0    3.40   12.40
   0 -39   0   32.30   17.70
   0  39   0    6.00   13.60
   0  39   0   -9.20    6.10
   0  39   0    0.10   31.90
   0  39   0    2.80    6.80
   0  39   0   20.30   13.40
   1 -39   0  135.09   12.20
  -1 -39   0  163.38   21.20
   1 -39   0  147.39   21.10
  -1 -39   0   83.49   22.80
   1  39   0  104.19   18.70
  -1  39   0  149.88   21.50
   1  39   0   72.49   32.60
  -1  39   0  164.88   21.00
   1  39   0  136.29   12.30
   1  39   0  153.28   20.80
  -1  39   0  137.49   13.50
  -2 -39   0   -0.60   40.30
  -2 -39   0   85.39   16.50
   2 -39   0   28.70   22.30
   2 -39   0   70.89   10.00
   2 -39   0   56.79   16.10
   2 -39   0   15.40   26.80
   2  39   0   60.09   30.70
   2  39   0   62.99    9.00
   2  39   0   70.49   15.60
   2  39   0   57.49   15.80
  -2  39   0   36.70   14.20
  -2  39   0   67.39   17.40
  -2  39   0   59.49    9.50
   3 -39   0    3.80   39.60
  -3 -39   0   25.60   46.40
   3 -39   0   24.50   20.70
  -3 -39   0   21.90   13.80
   3 -39   0   27.20   14.60
   3 -39   0   28.40    9.20
   3  39   0   32.40    7.60
   3  39   0   52.39   14.40
   3  39   0   36.90   15.10
   3  39   0   41.10   31.00
  -3  39   0   25.00   14.10
  -3  39   0   31.10    8.80
  -4 -39   0   -1.10   16.60
  -4 -39   0   -8.40   45.30
   4 -39   0   11.40    8.70
   4 -39   0   11.60   44.30
  -4 -39   0    7.00   12.40
   4 -39   0   -3.40   14.40
   4 -39   0  -26.20   22.80
   4  39   0   27.30   28.30
  -4  39   0   -6.60    7.40
   4  39   0   -5.70    9.00
  -4  39   0    2.00   12.40
  -4  39   0  -22.00   11.40
   4  39   0    4.70   13.20
   4  39   0  -10.10   12.20
   4  39   0   -6.10    6.30
   5 -39   0  146.99   23.20
   5 -39   0   42.90   60.99
   5 -39   0  161.28   16.00
   5  39   0  146.19   13.10
  -5  39   0  169.98   15.90
   5  39   0  152.98   20.30
   5  39   0  217.98   47.20
  -5  39   0  128.29   20.30
  -6 -39   0    1.60   20.60
   6 -39   0   36.80   17.50
   6 -39   0    7.20   26.50
   6 -39   0   -6.30   40.90
   6 -39   0   32.70   11.30
  -6 -39   0  -22.40   45.30
  -6 -39   0   22.20   13.40
   6  39   0   15.60   14.80
  -6  39   0   21.20   11.30
   6  39   0   48.80   33.20
  -6  39   0   31.70   10.00
   6  39   0   23.70    7.50
  -7 -39   0  110.59   18.70
  -7 -39   0   24.60   49.60
   7 -39   0  114.49   16.20
   7 -39   0   98.69   22.30
   7 -39   0   15.50   46.20
   7  39   0   92.19   16.70
  -7  39   0   98.89   14.10
   7  39   0  192.68   49.60
  -7  39   0   80.89   17.80
   7  39   0  111.89   11.30
   8 -39   0   12.20   48.00
   8 -39   0   50.39   19.20
  -8 -39   0  -13.60   19.50
   8 -39   0   42.10   13.20
  -8 -39   0  -14.70   39.10
   8 -39   0   -1.00   21.80
  -8  39   0   15.70   13.20
  -8  39   0    5.50   10.10
   8  39   0   32.80    7.90
  -8  39   0   16.60   10.20
   8  39   0   68.59   43.90
   9 -39   0   17.50   50.89
  -9 -39   0   22.40   12.70
   9 -39   0   23.00   17.40
   9 -39   0   35.60   25.40
   9 -39   0   28.80   13.10
  -9 -39   0   25.00   21.20
  -9  39   0   12.00   13.30
  -9  39   0   -3.60   10.30
   9  39   0    8.40    7.10
  -9  39   0   17.40   13.00
   9  39   0  -18.60   39.60
  10 -39   0   -2.90   15.40
 -10 -39   0    9.20   11.50
  10 -39   0   29.90   53.49
  10 -39   0   12.10   21.50
 -10 -39   0   15.50   17.90
 -10 -39   0   35.40   40.40
  10 -39   0   38.10   20.10
  10 -39   0   17.70   12.80
 -10  39   0   -2.10    9.50
 -10  39   0   26.10   12.60
  10  39   0   14.50    7.10
  10  39   0    2.40   38.40
 -10  39   0   23.00   10.50
  11 -39   0   15.10   20.00
  11 -39   0   12.20   13.10
  11 -39   0   65.09   21.20
 -11 -39   0   23.10   44.90
  11 -39   0    2.90   17.20
  11  39   0    1.60    6.20
  11  39   0   -9.70   40.70
 -11  39   0   20.00    9.50
 -11  39   0   -4.40   11.30
 -11  39   0   48.10   12.30
  12 -39   0   34.40   14.70
  12 -39   0   37.90   60.49
  12 -39   0   11.40   19.00
  12 -39   0   29.60   21.00
  12  39   0   35.70   45.30
  12  39   0   14.10    7.30
 -12  39   0   32.10   12.70
  13 -39   0   33.40   24.60
  13 -39   0   16.90   55.59
  13 -39   0   41.10   22.10
  13 -39   0   78.39   16.00
 -13  39   0   85.19   14.00
  13  39   0   21.20   49.40
  13  39   0   56.09    8.70
 -13  39   0   40.60   12.60
   0 -40   0   78.89    8.70
   0 -40   0   70.69   16.60
   0  40   0   60.99   16.00
   0  40   0   60.39   10.00
   0  40   0   93.39   18.10
  -1 -40   0   90.09   22.30
   1 -40   0   38.20   15.60
   1 -40   0   24.60   40.40
  -1 -40   0   23.20   14.30
   1 -40   0   35.70    7.90
  -1 -40   0   16.70   41.00
  -1  40   0   26.00    8.00
  -1  40   0   47.70   16.20
   1  40   0   37.40   14.50
   1  40   0    2.20   30.20
   1  40   0   32.40    8.20
  -1  40   0   12.80   13.90
  -2 -40   0   21.40   13.90
  -2 -40   0   -3.30   18.00
  -2 -40   0  -11.90   37.90
   2 -40   0   12.00   27.70
   2 -40   0   13.70    8.00
   2 -40   0   15.10   14.30
   2 -40   0    5.60   18.10
   2  40   0   -0.60    8.40
  -2  40   0    0.30    7.10
   2  40   0   23.90   13.80
   2  40   0   19.30   30.20
   2  40   0   18.00    7.40
  -2  40   0   42.70   14.70
  -2  40   0    9.30   13.30
   2  40   0   31.20   14.60
   3 -40   0   22.60    8.30
  -3 -40   0    6.20   17.30
  -3 -40   0   17.40   13.20
   3 -40   0  -17.40   18.10
   3 -40   0   19.80   15.10
  -3 -40   0   46.00   48.00
  -3  40   0   26.00    8.50
  -3  40   0   56.19   15.70
   3  40   0   18.60    7.40
   3  40   0   38.20   13.70
   3  40   0   37.80   33.50
   3  40   0   21.00   14.60
  -4 -40   0   62.69   16.10
  -4 -40   0   20.20   19.80
   4 -40   0   60.29   11.00
   4 -40   0   -5.10   22.70
   4 -40   0   33.40   48.10
   4 -40   0   45.50   17.60
  -4 -40   0  -15.50   45.20
   4  40   0   68.09   10.10
  -4  40   0   46.90   17.20
  -4  40   0   57.49   10.50
   4  40   0   59.89   34.80
   4  40   0   70.99   17.00
   5 -40   0  100.29   20.80
   5 -40   0    9.70   44.60
   5 -40   0  120.89   14.40
  -5 -40   0  -13.90   49.10
  -5  40   0   78.89   12.20
   5  40   0   93.59   10.60
  -5  40   0   73.19   19.30
   5  40   0   95.29   39.00
   5  40   0   95.89   17.40
  -6 -40   0   10.50   13.70
  -6 -40   0   -9.40   18.60
   6 -40   0    6.50   15.50
  -6 -40   0  -31.80   44.70
   6 -40   0  -20.50   23.00
   6 -40   0    2.50   10.40
   6  40   0    8.50    6.70
  -6  40   0    4.60   11.80
   6  40   0   24.40   36.10
  -6  40   0    7.30   10.90
   6  40   0   31.40   13.40
  -6  40   0    6.30   12.70
  -7 -40   0   -1.70   20.90
   7 -40   0    3.30   45.80
  -7 -40   0   25.80   51.29
   7 -40   0  -27.60   23.70
  -7  40   0   -6.00   10.90
   8 -40   0   11.90   10.60
   8 -40   0   -7.90   21.30
   8 -40   0   -3.10   46.50
   8 -40   0   -7.80   15.80
  -8 -40   0   33.40   23.70
  -8 -40   0   -2.50   42.80
   8  40   0    6.50   12.50
  -8  40   0   16.90    9.70
  -8  40   0   -2.00    8.90
  -8  40   0   -4.10   12.00
   8  40   0   -2.10    6.50
   9 -40   0   59.39   14.70
   9 -40   0   11.10   50.99
  -9 -40   0   48.10   22.10
   9 -40   0    6.90   25.00
   9 -40   0   55.29   19.20
  -9 -40   0   56.49   14.80
  -9 -40   0   19.30   52.19
   9  40   0   41.20    8.80
  -9  40   0   20.30   12.30
  -9  40   0   46.10   11.90
   9  40   0   37.20   39.50
  -9  40   0   40.00   15.10
 -10 -40   0  -58.89   40.30
  10 -40   0   34.90   14.20
  10 -40   0   18.80   17.40
  10 -40   0    4.30   54.49
 -10 -40   0   38.30   12.90
  10 -40   0   21.60   24.60
 -10 -40   0   10.00   15.80
 -10  40   0   20.60   12.40
  10  40   0   -0.40   41.00
  10  40   0   29.40    8.00
 -10  40   0   22.40   11.20
 -10  40   0   26.90   13.30
 -11 -40   0   34.20   15.90
  11 -40   0   58.09   61.29
 -11 -40   0   62.19   12.70
  11 -40   0   50.69   21.30
  11 -40   0   67.09   24.40
  11 -40   0   38.60   14.60
 -11 -40   0  -17.30   45.40
  11  40   0   50.19    8.60
 -11  40   0   31.40   13.10
 -11  40   0   62.99   15.40
  11  40   0   16.70   41.40
  12 -40   0   10.20   13.20
  12 -40   0   47.20   21.70
  12 -40   0   -5.70   17.80
 -12  40   0   17.40   10.70
 -12  40   0    5.90   11.30
  12  40   0    8.50    6.20
  13 -40   0   43.70   65.39
  13 -40   0   92.79   26.70
 -13  40   0   34.30   15.60
 -13  40   0   79.09   14.90
   0 -41   0   21.30    7.00
   0 -41   0   36.30   20.00
   0 -41   0   33.20   42.70
   0 -41   0   30.20   14.70
   0  41   0   60.79   37.10
   0  41   0   26.40    8.30
   0  41   0   11.50   12.80
   0  41   0   29.60   15.50
   1 -41   0   20.10    7.50
   1 -41   0   14.60   15.00
  -1 -41   0   28.40   18.30
   1 -41   0   45.30   43.60
  -1 -41   0   31.30   14.80
  -1 -41   0   29.80   43.60
   1  41   0   14.60   14.20
   1  41   0    3.30   31.70
   1  41   0   18.90   13.60
  -1  41   0   19.00   13.20
  -1  41   0   11.10   14.80
   1  41   0   28.40    7.90
  -1  41   0    9.40    7.30
   2 -41   0  147.29   13.70
   2 -41   0  169.48   23.40
  -2 -41   0  171.08   21.40
  -2  41   0  169.18   21.90
   2  41   0  171.48   23.20
   2  41   0  146.59   38.40
   2  41   0  146.99   13.40
  -2  41   0  154.48   15.30
   2  41   0  180.58   22.40
  -3 -41   0  179.28   21.50
   3 -41   0  169.28   50.09
   3 -41   0  176.08   15.30
   3 -41   0  190.88   24.70
   3  41   0  188.58   23.90
   3  41   0  209.28   23.20
  -3  41   0  150.48   14.50
  -3  41   0  154.38   29.20
   3  41   0  147.79   13.50
   3  41   0  224.88   44.10
   4 -41   0    9.40   15.40
  -4 -41   0   17.70   13.70
   4 -41   0    9.50   47.30
   4 -41   0   14.40    9.00
  -4 -41   0   -3.90   47.50
  -4 -41   0   21.60   18.70
   4 -41   0   34.00   23.10
   4  41   0   10.80   14.20
   4  41   0  -10.00   10.00
  -4  41   0   12.00    8.40
  -4  41   0   -3.80    8.90
   4  41   0   22.90   33.20
  -4  41   0    6.40   12.50
   4  41   0   18.40    7.20
   5 -41   0   15.30   10.30
  -5 -41   0   14.10   50.79
   5 -41   0    0.80   25.40
   5 -41   0   -1.50   15.80
  -5 -41   0    5.10   15.40
   5 -41   0   32.80   48.60
   5  41   0    3.70    7.10
   5  41   0   28.00   13.90
   5  41   0   12.00   35.60
  -5  41   0   -7.30    8.90
  -5  41   0    0.90   13.40
   5  41   0    2.00    8.50
  -6 -41   0  182.08   21.90
   6 -41   0  134.49   23.80
   6 -41   0  163.08   17.90
   6  41   0  176.48   22.70
  -6  41   0  180.38   23.20
   6  41   0  147.79   40.80
  -6  41   0  201.88   17.20
   6  41   0  186.08   14.40
  -7 -41   0   28.90   14.00
  -7 -41   0  -31.40   48.20
   7 -41   0  -19.20   22.90
   7 -41   0   25.00   18.20
   7 -41   0   35.90   13.00
   7  41   0   19.80   12.60
   7  41   0   52.49   38.00
  -7  41   0   19.80   10.20
  -7  41   0   14.80   14.90
   7  41   0   27.60    8.10
   8 -41   0   38.50   27.90
   8 -41   0   26.50   46.10
   8 -41   0    9.80   17.60
   8 -41   0   12.80   12.20
  -8 -41   0  -14.60   46.60
  -8 -41   0    4.50   22.60
   8  41   0   21.70   38.40
   8  41   0   15.30    7.00
   8  41   0   27.40   14.10
  -8  41   0    9.20    9.20
  -8  41   0   -0.90   12.20
  -8  41   0   17.50    9.90
   9 -41   0   28.80   18.80
   9 -41   0   47.60   49.50
   9 -41   0  -11.60   19.60
  -9 -41   0  -10.50   48.20
  -9 -41   0   33.60   21.70
   9 -41   0    8.50   12.50
  -9 -41   0   13.90   12.80
  -9  41   0   51.89   15.20
   9  41   0    6.60    7.10
   9  41   0   13.80   14.50
  -9  41   0   14.60   10.10
  -9  41   0   13.50   11.50
 -10 -41   0   96.89   16.00
  10 -41   0   -4.00   50.79
  10 -41   0   68.49   22.70
  10 -41   0  122.09   18.10
 -10  41   0   96.59   19.00
  10  41   0   86.59   51.99
  10  41   0   53.39   15.70
 -10  41   0   82.29   13.30
  10  41   0   98.29   10.80
  11 -41   0  103.19   25.00
  11 -41   0  113.09   58.59
  11 -41   0   84.79   18.00
 -11 -41   0  121.09   16.30
 -11 -41   0   52.89   49.50
 -11 -41   0   57.69   18.10
  11 -41   0   74.99   23.60
 -11  41   0  122.49   18.60
  11  41   0   78.89   52.19
  11  41   0   98.79   11.70
 -11  41   0  129.89   16.00
  11  41   0  137.69   20.10
  12 -41   0   80.49   24.70
  12  41   0   21.90    7.90
  12  41   0  -11.10   40.40
 -12  41   0   21.90   13.70
  12  41   0  -17.00   12.10
  13 -41   0   27.10   70.79
   0 -42   0  809.82   52.19
   0 -42   0  834.92   44.00
   0  42   0  811.22   52.39
   0  42   0  811.92   45.50
   0  42   0  884.31   54.19
  -1 -42   0   -7.70   19.90
   1 -42   0   79.99   38.00
   1 -42   0    2.90   14.20
  -1 -42   0   97.69   44.70
   1 -42   0    3.80   20.60
   1 -42   0    0.70    7.30
   1  42   0   -2.40   10.20
  -1  42   0   14.90    7.80
  -1  42   0   -8.00   12.10
   1  42   0   -8.60   31.30
   1  42   0   11.10   13.70
  -1  42   0   -2.00    8.20
   1  42   0   -4.10    7.40
   1  42   0    3.20   13.20
   2 -42   0   30.70   31.80
  -2 -42   0   25.40   41.80
   2 -42   0   16.00    8.40
   2 -42   0  -16.20   17.00
  -2 -42   0   10.60   14.40
   2 -42   0   37.20   15.50
   2  42   0   19.20   15.00
   2  42   0   40.50   29.90
   2  42   0   -3.30    9.90
  -2  42   0   21.50    8.40
   2  42   0   28.60   15.30
  -2  42   0   -1.90    9.00
   2  42   0   19.30    8.10
   3 -42   0   60.79   28.80
  -3 -42   0   31.40   15.10
   3 -42   0   32.10    9.90
  -3 -42   0  -16.90   48.60
   3 -42   0   28.60   16.70
   3  42   0   16.80   13.90
   3  42   0   34.20   31.60
   3  42   0    0.40   11.70
   3  42   0   48.20    8.80
  -3  42   0   35.60   16.10
   5 -42   0  169.18   25.20
   5 -42   0  172.98   17.50
   5 -42   0   93.79   50.49
  -5  42   0  161.38   15.00
   5  42   0  139.29   20.30
   5  42   0  150.18   14.00
   5  42   0  136.49   38.40
  -5  42   0  119.29   20.40
  -6 -42   0  -49.20   41.80
   6 -42   0  -54.99   21.90
   6 -42   0    8.60   10.80
   6 -42   0    8.80   15.30
   6 -42   0   58.19   52.89
  -6 -42   0    6.10   13.60
  -6 -42   0  -17.10   23.20
   6  42   0  -11.80   31.40
   6  42   0   14.30   13.60
  -6  42   0  -10.30   10.10
  -6  42   0   10.10   14.20
  -6  42   0   10.40    9.30
   6  42   0    1.00    6.80
   7 -42   0   -2.80   15.50
   7 -42   0  110.79   55.69
  -7 -42   0  -20.30   40.40
  -7 -42   0    6.20   13.60
   7 -42   0  -22.50   25.40
  -7 -42   0   -1.90   19.10
   7 -42   0    2.00   11.30
  -7  42   0    6.50   11.30
   7  42   0    1.70    6.70
  -7  42   0   -2.60   12.80
   7  42   0   15.20   13.30
  -7  42   0    2.70    9.80
   8 -42   0  344.07   34.90
  -8 -42   0  347.57   35.40
   8 -42   0  387.06   28.20
   8  42   0  466.85   64.49
  -8  42   0  372.26   26.00
   8  42   0  328.77   30.10
  -8  42   0  344.57   30.40
   8  42   0  362.76   23.50
  -9 -42   0    3.30   12.20
  -9 -42   0   -5.90   43.20
   9 -42   0   36.80   19.20
   9 -42   0   19.00   23.40
   9 -42   0   10.80   12.30
   9 -42   0   69.69   59.59
  -9 -42   0   55.09   21.80
  -9  42   0   34.30   10.70
  -9  42   0   11.30   10.80
  -9  42   0   17.40   13.50
   9  42   0   26.10   15.50
   9  42   0   24.10    7.60
   9  42   0   11.20   46.50
  10 -42   0   40.70   24.70
  10 -42   0   26.20   13.60
  10 -42   0  -11.50   53.89
 -10 -42   0    9.90   19.10
 -10 -42   0   10.80   11.40
 -10 -42   0  -21.00   42.80
  10 -42   0   -2.10   17.00
  10  42   0   -3.80   13.20
 -10  42   0    2.20   12.10
  10  42   0    9.40   43.50
  10  42   0    8.30    6.90
 -10  42   0   -5.10    9.00
  11 -42   0    8.20   13.90
 -11 -42   0   37.50   44.80
 -11 -42   0   35.60   15.90
  11 -42   0  -17.00   49.30
 -11  42   0    5.30    9.60
  11  42   0   26.00   13.50
  12 -42   0   72.39   24.10
  12 -42   0   89.89   17.70
  12 -42   0   -4.00   52.29
  12 -42   0   76.79   27.00
 -12  42   0   85.19   17.40
  12  42   0   79.19   17.70
  12  42   0  103.29   11.80
 -12  42   0   93.19   14.00
   0 -43   0   33.80   45.10
   0 -43   0   41.20   16.10
   0 -43   0   27.90    7.60
   0 -43   0   -2.80   20.30
   0  43   0   27.30   14.50
   1 -43   0   13.30   20.10
   1 -43   0   -2.50   15.00
  -1 -43   0    0.40   13.40
  -1 -43   0  -18.50   18.90
  -1 -43   0   67.99   47.30
   1 -43   0   14.80    7.80
  -1  43   0   -6.50    8.20
   1  43   0    6.70    8.20
   1  43   0   -2.80    7.60
  -1  43   0    3.60    8.20
   1  43   0   22.00   15.00
   1  43   0  -12.70   13.30
   1  43   0   -5.20   31.40
  -2 -43   0  257.77   28.90
   2  43   0  256.57   46.30
   2  43   0  386.36   30.30
   3 -43   0  133.09   51.59
   3 -43   0   80.49   19.70
   3 -43   0   57.39   10.90
  -3 -43   0    4.80   48.90
  -3 -43   0    6.20   17.90
  -3 -43   0   60.29   17.00
   3 -43   0   16.10   22.00
   3  43   0   49.30   33.90
  -3  43   0   51.19   10.10
   3  43   0   12.10   15.80
  -3  43   0   65.09   17.30
   3  43   0   55.49    9.80
   3  43   0   61.19   17.70
  -4 -43   0   -9.20   15.60
   4 -43   0   14.30    9.70
   4 -43   0   10.20   15.00
   4 -43   0   -2.80   24.40
   4 -43   0   35.00   45.30
  -4 -43   0   16.00   14.50
  -4 -43   0  -35.50   47.50
   4  43   0   14.50    7.60
  -4  43   0    3.50    9.10
  -4  43   0  -11.80   13.00
   4  43   0   19.90   34.90
   4  43   0   37.90   16.00
   4  43   0    5.40   11.00
  -4  43   0   11.80    8.40
  -5 -43   0  -27.30   51.89
   5 -43   0  -26.60   49.50
   5 -43   0   54.29   18.20
   5 -43   0   62.19   12.50
   5  43   0   40.50   15.60
  -5  43   0   43.70   16.70
  -5  43   0   65.59   11.90
   5  43   0   64.29   10.30
   5  43   0   51.39   34.60
   6  43   0  133.99   50.59
   7 -43   0    5.30   16.90
  -7 -43   0    7.30   18.70
   7 -43   0    7.20   48.10
   7 -43   0  -17.60   20.00
   7 -43   0   11.10   11.20
  -7 -43   0   -0.30   13.10
  -7  43   0    1.40    9.90
   7  43   0   -8.70   13.40
   7  43   0  -24.00   31.30
  -7  43   0   19.90   14.50
  -7  43   0    6.50   11.10
   7  43   0    7.80    7.30
   8 -43   0   -3.10   16.60
  -8 -43   0   20.50   23.60
   8 -43   0   20.20   12.30
   8 -43   0   47.90   24.70
  -8 -43   0   18.00   14.40
   8 -43   0   -2.00   49.60
  -8 -43   0   -2.10   45.00
  -8  43   0   17.20   10.90
   8  43   0    2.90    7.20
  -8  43   0    5.80   12.90
   8  43   0   -6.50   13.80
  -8  43   0    2.60    9.60
   9 -43   0   10.60   17.50
   9 -43   0    2.30   21.60
   9 -43   0  -32.60   49.80
  -9 -43   0   11.40   12.90
   9 -43   0    4.70   12.80
  -9 -43   0    7.40   21.60
  -9 -43   0  -38.60   41.70
   9  43   0    5.90   13.30
   9  43   0    0.20    7.40
  -9  43   0   14.90   12.60
  -9  43   0   32.60   11.70
  -9  43   0    3.40    9.70
   9  43   0    4.10   40.80
 -10 -43   0  103.39   17.50
  10 -43   0   29.30   23.20
  10 -43   0  139.19   19.40
  10 -43   0    0.50   53.39
 -10 -43   0   -9.50   43.90
  10 -43   0   79.09   24.30
 -10  43   0   86.89   14.70
 -10  43   0   98.09   18.00
  10  43   0  143.69   21.10
  10  43   0  118.89   11.90
 -10  43   0   63.29   12.30
 -11 -43   0   18.20   10.40
  11 -43   0   49.90   22.00
 -11 -43   0    5.60   50.19
  11 -43   0   -1.20   19.40
  11 -43   0   30.90   15.00
 -11  43   0   19.30   11.30
 -11  43   0   29.40   13.30
  11  43   0  -26.10   40.80
  11  43   0   34.70   13.80
  11  43   0    7.30    6.50
  12 -43   0    2.50   13.80
  12 -43   0   74.79   26.10
  12 -43   0   -8.30   17.50
  12 -43   0  -27.30   53.69
  12  43   0   17.70    7.20
 -12  43   0   -1.90   12.60
 -12  43   0   26.10   11.50
  12  43   0   23.10   14.10
  -1 -44   0   94.99   49.00
  -1 -44   0   -5.50   19.50
  -1 -44   0   34.10   16.60
   1 -44   0   30.10    8.70
   1 -44   0   59.99   43.00
   1 -44   0    4.30   20.10
   1 -44   0   46.70   18.50
  -1  44   0   50.39   17.80
   1  44   0   49.20    9.80
   1  44   0   23.00   35.80
   1  44   0   12.30    9.40
  -1  44   0   33.00   10.50
   1  44   0   31.00   17.00
  -2 -44   0   18.30   47.20
   2 -44   0   28.00   45.00
   2 -44   0   20.00    8.70
   2 -44   0   20.10   16.00
   2 -44   0   13.10   18.60
  -2 -44   0   22.20   15.50
  -2  44   0   -8.30    8.80
   2  44   0   21.30   33.20
   2  44   0    7.10   14.30
   2  44   0    5.20    7.90
   2  44   0    0.00   12.10
  -2  44   0    9.90   14.80
  -2  44   0   11.50    8.30
   3 -44   0  133.89   14.10
  -3 -44   0  143.09   21.50
   3 -44   0  130.29   22.70
  -3  44   0   99.39   19.90
   3  44   0  136.79   42.50
   3  44   0  114.09   12.90
   3  44   0  104.19   19.70
  -3  44   0  108.69   13.30
  -4  44   0  260.67   28.30
   5 -44   0   -6.90   45.90
   5 -44   0   49.10   18.50
   5 -44   0   84.09   13.60
   5 -44   0   23.60   28.10
  -5 -44   0   28.80   53.59
  -5  44   0   57.39   11.70
   5  44   0  113.09   18.80
   5  44   0   70.79   10.20
   5  44   0   48.60   43.20
  -5  44   0   74.49   19.20
  -6 -44   0   21.60   59.49
  -6 -44   0    2.60   13.90
  -6 -44   0   -6.00   22.30
   6 -44   0   18.40   11.30
   6 -44   0  -29.50   47.90
   6 -44   0   15.20   17.80
   6 -44   0    9.90   26.50
   6  44   0   16.60   41.90
  -6  44   0   -4.90   13.20
   6  44   0   24.20   14.90
   6  44   0   22.40    8.60
  -6  44   0    4.20   10.20
  -6  44   0   21.40   10.60
   7 -44   0   42.90   20.30
  -7 -44   0  -47.80   45.40
   7 -44   0    6.30   22.40
  -7 -44   0   37.10   15.40
   7 -44   0  -35.50   48.70
  -7 -44   0  -10.90   21.10
  -7  44   0    5.20   10.30
   7  44   0   37.00   15.40
   7  44   0   32.90    8.40
   7  44   0   48.80   48.90
  -7  44   0   53.69   11.50
  -7  44   0    9.60   13.80
  -8 -44   0   29.40   45.70
   8 -44   0   93.29   15.60
   8 -44   0   95.59   22.10
  -8 -44   0   30.40   26.30
  -8 -44   0  109.19   19.90
   8  44   0   97.99   20.20
   8  44   0  100.29   11.70
  -8  44   0   82.89   13.80
  -8  44   0   83.99   18.20
   8  44   0  104.29   47.30
   9 -44   0  -14.80   14.80
   9 -44   0  -35.20   48.30
  -9 -44   0  -19.30   40.20
   9 -44   0   -4.10   11.70
  -9 -44   0   -1.50   11.70
   9 -44   0   51.09   25.80
   9  44   0    6.30   42.50
  -9  44   0   29.20   12.70
   9  44   0   10.40   14.00
  -9  44   0    1.30   11.90
  -9  44   0   -4.90    9.10
   9  44   0   -5.00    8.00
 -10 -44   0  -39.50   42.00
  10 -44   0   43.50   23.20
  10 -44   0   34.50   14.30
 -10 -44   0   40.60   13.50
  10 -44   0    4.10   18.90
  10 -44   0   45.60   59.99
 -10 -44   0   28.30   21.10
 -10  44   0   49.40   16.10
 -10  44   0   47.00   15.30
  10  44   0   39.40    9.20
 -10  44   0   35.70   11.60
  10  44   0   27.70   16.60
  11 -44   0   27.50   21.20
  11 -44   0   25.50   14.70
 -11 -44   0   13.30   51.29
 -11 -44   0   38.80   16.60
 -11 -44   0   14.50   11.40
  11  44   0   62.49   16.20
 -11  44   0   31.60   11.90
  11  44   0   11.30    8.10
 -11  44   0   12.60   14.00
  12 -44   0   52.09   23.50
  12 -44   0   81.69   24.30
  12 -44   0   44.90   15.50
 -12  44   0   68.49   11.90
  12  44   0   94.29   15.80
  12  44   0   77.19   11.00
 -12  44   0   45.90   14.60
   0 -45   0    7.50   18.90
   0 -45   0   32.10   17.50
   0 -45   0   19.10    7.50
   0  45   0   18.90   14.70
   0  45   0   26.20    9.30
   0  45   0   -0.80    9.60
  -1 -45   0   61.59   53.29
   1 -45   0   -0.30   34.20
   1 -45   0    9.30   15.30
  -1 -45   0  -32.70   17.00
   1 -45   0   23.90    8.40
  -1 -45   0    0.60   15.50
   1 -45   0   -7.70   17.60
   1  45   0   30.30   43.20
   1  45   0   13.40   14.90
   1  45   0   -4.50   11.90
  -1  45   0    7.00   13.60
  -1  45   0   21.90    9.10
  -1  45   0   -3.60    9.00
   1  45   0    3.50   10.40
   2 -45   0   -1.10   18.80
  -2 -45   0   64.79   18.80
   2 -45   0   26.50   45.80
  -2 -45   0   -3.70   16.80
  -2 -45   0  -25.30   45.30
   2 -45   0   67.89   19.20
   2  45   0   35.90   40.40
  -2  45   0   71.69   11.50
  -2  45   0   73.19   17.50
   3 -45   0    6.10    8.70
  -3 -45   0  -30.90   53.99
  -3 -45   0    7.20   14.70
   3 -45   0    5.00   15.20
   3 -45   0    7.10   23.70
  -3 -45   0   32.20   19.40
   3 -45   0   -3.20   30.90
   3  45   0  -31.20   31.40
   3  45   0   -7.10   11.00
   3  45   0   12.80    8.00
  -3  45   0    1.80    8.40
  -3  45   0   19.90   15.30
  -3  45   0  -12.70    9.40
   3  45   0   12.90   14.20
  -4 -45   0    3.00   14.70
  -4 -45   0    9.20   51.09
   4 -45   0   16.90    9.50
  -4 -45   0   17.20   18.80
   4 -45   0   12.80   16.00
   4 -45   0   26.10   27.20
   4  45   0    6.20   14.50
   4  45   0  -10.90   10.20
  -4  45   0    9.90    9.30
   4  45   0    2.50   34.40
  -4  45   0    0.10    9.00
  -4  45   0    9.30   14.40
   4  45   0   21.20    8.30
   5 -45   0  -17.80   24.10
   5 -45   0   -2.10   16.30
   5 -45   0   -3.10    9.70
   5 -45   0   15.50   48.30
  -5 -45   0   21.30   23.10
  -5 -45   0    3.00    9.20
  -5  45   0    7.20    9.90
   5  45   0  -12.00   13.40
  -5  45   0    3.20   14.20
  -5  45   0    2.60    9.50
   5  45   0   -2.10   34.90
   5  45   0   -3.00    7.80
  -6 -45   0   -6.50   13.70
   6 -45   0    4.60   11.60
  -6 -45   0  -30.00   45.30
   6 -45   0   56.39   25.90
   6 -45   0  -16.20   25.00
   6 -45   0   -9.30   53.09
  -6 -45   0   33.40   22.90
   6  45   0    3.30    8.10
  -6  45   0    0.20    9.70
   6  45   0   10.30   35.10
  -6  45   0   16.20   14.40
   6  45   0   23.70   16.00
  -6  45   0   10.40    9.90
  -7 -45   0   37.50   20.60
   7 -45   0   53.39   13.30
  -7 -45   0   51.89   17.20
   7 -45   0   -3.70   20.10
   7 -45   0   26.20   52.79
   7 -45   0   69.89   21.00
   7  45   0   58.69   45.40
   7  45   0   58.59   17.70
  -7  45   0   38.90   11.90
  -7  45   0   44.90   13.00
   7  45   0   51.69    9.70
  -7  45   0   58.09   17.40
   8 -45   0   29.90   24.70
  -8 -45   0    5.60   23.50
   8 -45   0   16.00   51.49
   8 -45   0   -4.50   16.50
   8 -45   0   -0.40   11.20
  -8 -45   0   10.50   12.40
  -8 -45   0  -18.00   42.50
  -8  45   0    0.60    9.20
   8  45   0    9.40    7.20
   8  45   0   16.10   40.90
  -8  45   0    2.00   13.40
   8  45   0    7.30   14.40
  -8  45   0   -1.90   10.20
   9 -45   0   31.10   20.20
   9 -45   0   45.20   14.20
  -9 -45   0   22.90   14.30
   9 -45   0  -27.50   56.59
  -9 -45   0   58.19   21.80
  -9  45   0   31.20   10.70
  -9  45   0   36.90   14.10
   9  45   0   10.60    8.40
  -9  45   0   56.09   16.10
   9  45   0   40.30   16.10
  10 -45   0  -51.59   56.29
 -10 -45   0   39.00   22.10
  10 -45   0   80.49   24.20
 -10 -45   0   10.60   12.50
  10 -45   0   -1.50   17.30
 -10 -45   0  -17.30   48.20
  10 -45   0   -6.90   12.00
  10  45   0   20.40    8.00
 -10  45   0   11.60   12.70
  10  45   0   31.30   14.90
  10  45   0    5.00   44.20
 -10  45   0   10.70    9.90
  11 -45   0   -9.60   12.40
  11 -45   0   -5.80   56.49
 -11 -45   0    9.40   11.80
 -11 -45   0   28.80   56.79
  11 -45   0   -1.40   18.90
 -11  45   0   13.30   12.90
  11  45   0   -4.50    7.20
 -11  45   0   11.80   10.70
  11  45   0   32.80   14.20
  12 -45   0  -14.60   57.79
 -12 -45   0    9.80   58.89
   0 -46   0  158.58   13.70
   0 -46   0  184.78   26.00
   0  46   0  174.48   15.60
   0  46   0  207.78   25.20
   1 -46   0  184.68   25.40
   1 -46   0  134.69   42.50
   1 -46   0  140.59   13.50
  -1 -46   0  162.48   24.90
   1  46   0  149.69   15.10
   1  46   0  105.29   43.90
   1  46   0  124.89   21.60
  -1  46   0  146.09   15.00
  -1  46   0  149.59   22.40
   2 -46   0  -10.00   19.90
  -2 -46   0   21.70   16.30
   2 -46   0   10.40   47.40
   2 -46   0   14.80    8.80
   2 -46   0    2.70   15.50
  -2 -46   0   -2.50   16.90
  -2 -46   0    3.60   62.99
   2  46   0    9.50   13.40
   2  46   0   21.80   35.20
  -2  46   0   18.30    9.00
  -2  46   0   20.60   16.00
  -2  46   0    3.50    8.40
   2  46   0    6.10    8.20
   2  46   0   17.80   14.90
  -3 -46   0   -2.40   18.20
   3 -46   0    1.90    9.00
  -3 -46   0   12.60   15.40
   3 -46   0   22.70   24.00
   3 -46   0   16.00   16.80
   3  46   0    9.60   11.90
  -3  46   0   -1.90   13.70
   3  46   0   13.30   18.00
   3  46   0   25.90   36.70
   3  46   0    5.20    9.10
  -3  46   0   -9.90    9.30
  -3  46   0    1.50    8.70
   4 -46   0    0.70   24.30
   4 -46   0   19.70   49.60
  -4 -46   0    3.30   17.70
  -4 -46   0  -39.80   65.09
   4  46   0  -16.80   10.60
  -4  46   0    5.60    9.60
   5 -46   0  133.09   53.79
  -5 -46   0   32.20   14.40
  -5 -46   0    6.20   53.59
   5 -46   0   46.10   18.50
  -5 -46   0   31.60   25.40
   5 -46   0   57.69   12.50
   5 -46   0  -27.20   28.10
   5  46   0   47.40   40.90
  -5  46   0   64.89   17.90
  -5  46   0   55.49   12.00
  -6 -46   0    2.60   21.70
   6 -46   0  -22.40   51.49
   6 -46   0  -12.20   25.50
  -6 -46   0   15.50   14.90
  -6 -46   0   -1.00   47.00
   6 -46   0   19.10   21.70
   6  46   0    6.30   37.80
  -6  46   0   16.50   13.50
  -6  46   0    0.30   11.80
  -6  46   0   27.80   11.60
   6  46   0   24.30   15.70
   7 -46   0   -3.30   10.70
   7 -46   0   -4.30   17.00
   7 -46   0  -35.40   50.39
   7 -46   0   33.20   27.70
  -7 -46   0   69.29   23.90
  -7 -46   0  -25.50   45.00
  -7 -46   0    8.10   13.90
   7  46   0   19.30   10.70
  -7  46   0   -2.80   12.80
   7  46   0   -6.10   40.70
  -7  46   0   11.70   10.50
   7  46   0   16.30   15.50
  -7  46   0   -3.40    9.60
   8 -46   0   -6.80   56.89
   8 -46   0   69.79   15.20
  -8 -46   0  -30.30   44.50
   8 -46   0   59.99   21.10
  -8 -46   0   61.69   16.80
  -8 -46   0   45.80   24.10
   8 -46   0   61.39   21.90
   8  46   0   57.29   12.30
   8  46   0   58.99   19.20
  -8  46   0   37.80   16.10
  -8  46   0   69.49   13.30
  -9 -46   0  -32.20   45.20
  -9 -46   0   14.60   13.60
  -9 -46   0   79.29   25.50
   9 -46   0   30.30   13.50
   9 -46   0   19.40   52.59
   9 -46   0   10.80   18.90
   9 -46   0   54.69   27.30
   9  46   0   24.60   15.30
  -9  46   0   39.30   11.30
  -9  46   0   29.30   11.60
   9  46   0   29.80   43.40
  -9  46   0   25.10   14.30
  10 -46   0   49.20   26.10
 -10 -46   0  -23.70   47.30
 -10 -46   0   23.70   21.20
  10 -46   0    8.30   18.70
  10 -46   0   19.50   12.80
  10 -46   0  -59.29   58.59
  10  46   0   -7.10   39.50
 -10  46   0   10.80   10.10
  10  46   0  -13.40   14.10
 -10  46   0   26.20   13.70
  11 -46   0    7.50   22.50
 -11 -46   0   24.90   12.10
 -11 -46   0  -13.70   52.89
  11 -46   0   83.39   24.10
 -11 -46   0   68.69   17.40
  11  46   0   41.80   15.80
 -11  46   0   10.10   11.00
 -11  46   0   21.00   14.30
  11  46   0  -11.10   49.70
   0 -47   0   15.70   17.00
   0 -47   0   20.00   37.90
   0 -47   0   19.50    7.50
   0  47   0   -0.50   14.40
   0  47   0   -9.90    7.60
   0  47   0    6.80    8.00
   1 -47   0   26.00    8.50
   1 -47   0   27.20   16.50
  -1 -47   0   13.70   19.90
  -1 -47   0   36.00   47.30
  -1 -47   0   24.10   16.60
   1 -47   0  -15.70   22.80
   1  47   0   22.50   14.30
  -1  47   0   47.20   17.80
   1  47   0   30.30   41.60
   1  47   0   16.90    9.20
  -1  47   0   20.90    9.20
   2 -47   0  519.95   41.10
   2 -47   0  507.05   30.90
  -2 -47   0  527.55   39.40
  -2  47   0  476.45   39.20
   2  47   0  548.25   39.30
  -2  47   0  519.45   31.90
   2  47   0  532.55   32.00
  -3 -47   0  126.79   59.89
  -3 -47   0    0.40   18.00
   3 -47   0   16.50    9.90
  -3 -47   0   16.90   16.00
   3 -47   0    3.10   16.70
   3 -47   0    7.40   22.40
   3  47   0   18.00    8.50
  -3  47   0    0.20   10.00
   3  47   0  -14.90   11.70
   3  47   0   -3.20   31.80
  -3  47   0    6.40   14.90
  -3  47   0   -1.20    8.00
   3  47   0   11.70   15.10
  -4 -47   0  -51.89   48.60
   4 -47   0    4.50   16.00
   4 -47   0   13.30   54.09
  -4 -47   0   -6.10   14.40
  -4 -47   0    4.70   21.40
   4 -47   0   -1.80    9.80
   4 -47   0   42.10   26.20
   4  47   0   -2.50   34.80
  -4  47   0  -10.10    9.00
   4  47   0   21.50   16.10
   4  47   0   -2.60    7.80
  -4  47   0   -0.60    8.20
   4  47   0   -5.40   12.50
  -4  47   0    2.90   13.10
   5 -47   0   45.80   18.50
   5 -47   0  -30.40   24.50
  -5 -47   0   36.40   25.10
   5 -47   0   46.50   50.49
  -5 -47   0    2.20   57.69
  -5 -47   0   41.20   16.80
   5 -47   0   28.90   11.40
   5  47   0   41.70    9.40
   5  47   0    1.70   14.80
  -5  47   0   49.60   11.70
  -5  47   0   50.39   17.00
   5  47   0   33.70   37.10
  -6 -47   0  376.36   30.80
   6 -47   0  330.97   24.90
   6 -47   0  357.76   35.40
   6  47   0  316.87   22.30
  -6  47   0  365.16   31.10
   6  47   0  233.08   56.29
  -6  47   0  336.97   25.10
  -7 -47   0   -8.30   45.60
   7 -47   0   -7.20   11.00
  -7 -47   0   51.99   20.60
  -7 -47   0    3.60   14.10
   7 -47   0   56.19   22.30
   7 -47   0   -7.20   15.90
   7 -47   0   36.60   60.09
   7  47   0  -22.10   36.90
  -7  47   0    3.00   11.50
   7  47   0    0.50    7.80
  -7  47   0   13.00   14.20
  -7  47   0    3.40    9.50
   8 -47   0    1.90   53.89
  -8 -47   0    5.30   14.20
   8 -47   0    2.90   17.90
   8 -47   0    9.30   22.90
  -8 -47   0   23.20   24.70
   8 -47   0   13.00   12.50
  -8 -47   0   12.00   46.90
   8  47   0   13.60   46.10
  -8  47   0   -2.30   10.10
   8  47   0    0.40    7.60
  -8  47   0    3.40   13.50
   9 -47   0    8.60   55.69
  -9 -47   0   19.00   15.00
   9 -47   0   18.60   13.50
  -9 -47   0    4.20   43.60
   9 -47   0   26.60   20.80
  -9 -47   0   74.99   22.90
   9 -47   0   27.80   23.50
   9  47   0   33.70    9.50
   9  47   0  -32.70   42.00
  -9  47   0    9.20   10.40
  -9  47   0   56.39   13.10
  -9  47   0   22.00   13.90
  10 -47   0  154.78   28.70
  10 -47   0  172.98   21.20
 -10 -47   0  177.28   21.40
 -10  47   0  116.09   15.30
  10  47   0  157.38   15.00
 -10  47   0  172.48   23.50
 -10  47   0  171.98   19.20
  10  47   0  144.09   56.19
 -11 -47   0   15.50   12.30
  11 -47   0    5.40   21.30
 -11 -47   0  -32.30   47.10
  11 -47   0  -52.99   57.89
  11 -47   0   19.00   16.40
  11  47   0    6.30    7.80
  11  47   0   -3.40   44.70
 -11  47   0   20.50   13.90
 -11  47   0   12.50   10.70
   1 -48   0    4.60   15.80
   1 -48   0   25.60   24.50
  -1 -48   0   23.70   18.00
   1 -48   0   10.20    8.20
  -1 -48   0   10.20   17.60
  -1 -48   0   67.79   51.49
  -1  48   0   11.50   11.10
  -1  48   0    8.80   15.50
   1  48   0   17.10    9.40
  -1  48   0   36.40    9.80
   1  48   0   44.80   40.20
   1  48   0  -13.50   12.00
   1  48   0   22.70   15.20
  -2 -48   0    6.80   47.90
   2 -48   0   27.70    9.20
  -2 -48   0  -20.70   18.60
   2 -48   0  -13.60   21.30
   2 -48   0   27.60   48.40
  -2 -48   0   13.50   17.00
   2 -48   0   27.20   18.30
   2  48   0   45.90   38.10
  -2  48   0   25.80    9.40
  -2  48   0   14.90   13.50
   2  48   0    6.70   14.20
   2  48   0   24.40    8.80
   2  48   0   -0.20   11.30
  -3 -48   0   48.70   18.00
   3 -48   0    0.40   23.60
  -3 -48   0  168.88   65.09
   3 -48   0   34.40   36.50
   3 -48   0   49.50   11.40
   3 -48   0   54.79   19.10
  -3 -48   0   10.10   18.90
   3  48   0   39.40   10.20
  -3  48   0   33.50   17.30
  -3  48   0   49.00   10.80
   3  48   0   35.30   16.10
   3  48   0   46.50   36.00
   5 -48   0   36.10   26.70
   5 -48   0   -2.40   10.00
   5 -48   0   -8.30   16.30
  -5 -48   0   -3.10   22.10
  -5 -48   0   -0.50   14.80
  -5 -48   0   -6.20   59.59
  -5  48   0    9.60    9.90
  -5  48   0   -6.00   10.90
   5  48   0    0.10   14.30
   5  48   0  -21.80   34.10
   5  48   0    3.30    8.10
  -5  48   0  -11.60   13.30
   6 -48   0   12.70   16.00
   6 -48   0   88.49   29.60
  -6 -48   0   10.80   14.80
   6 -48   0   12.50   11.50
   6 -48   0  -43.40   49.00
  -6 -48   0   64.29   22.90
  -6 -48   0   34.10   51.79
   6  48   0   18.40   35.20
  -6  48   0   17.60   10.50
  -6  48   0    8.10   13.70
  -6  48   0   22.40   14.80
   6  48   0   18.80   15.90
   6  48   0   13.00    8.80
  -7 -48   0   -0.50   43.70
  -7 -48   0   10.10   14.10
   7 -48   0   -4.20   16.50
   7 -48   0    8.10   59.29
   7 -48   0   69.99   26.00
  -7 -48   0   42.80   21.90
   7 -48   0    0.70   11.30
   7  48   0    1.20    7.40
  -7  48   0    4.40   12.50
   7  48   0   -3.50   32.40
  -7  48   0  -20.80   12.20
   7  48   0   -6.70   15.10
  -7  48   0   -4.70    9.70
   8 -48   0   40.50   23.50
   8 -48   0   93.19   23.60
   8 -48   0  -29.70   52.69
   8 -48   0  108.39   17.00
  -8 -48   0  -30.90   43.40
  -8 -48   0  105.99   20.20
  -8 -48   0   46.50   24.60
  -8  48   0   51.29   16.90
  -8  48   0   46.40   13.80
   8  48   0   72.79   17.80
  -8  48   0   97.39   15.10
   8  48   0   42.70   40.70
   9 -48   0   -8.00   16.60
  -9 -48   0   27.30   45.90
   9 -48   0  -16.90   61.69
  -9 -48   0   -0.70   13.40
   9 -48   0    2.60   12.30
   9  48   0   12.30    8.30
  -9  48   0    7.00   11.20
  -9  48   0   35.20   14.50
   9  48   0   17.60   13.00
  10 -48   0  -19.00   57.29
  10 -48   0    6.90   13.20
  10 -48   0   -5.00   18.50
 -10 -48   0  -37.10   49.00
 -10 -48   0   27.60   12.70
  10  48   0    2.00   37.10
  10  48   0    5.10    8.00
 -10  48   0   35.20   14.80
  10  48   0   17.80   14.00
 -10  48   0   14.00   11.00
 -11 -48   0  -12.20   51.69
  11 -48   0   23.80   13.80
  11 -48   0  -56.69   62.29
 -11 -48   0   42.50   13.30
  11 -48   0  -16.40   19.20
 -11  48   0   36.40   15.00
 -11  48   0   46.40   12.90
  11  48   0    7.50   48.30
  11  48   0   37.40   17.80
  11  48   0   22.40    9.60
   0 -49   0    2.10   19.00
   0 -49   0   -0.20    7.10
   0 -49   0    9.50   49.30
   0 -49   0    4.50   17.30
   0  49   0  -14.20   13.80
   0  49   0   33.60    9.30
  -1 -49   0    1.50   17.00
  -1 -49   0  -10.60   17.20
   1 -49   0   -1.60   30.00
   1 -49   0   74.19   46.10
   1 -49   0   -8.80   15.90
  -1 -49   0   33.20   48.20
   1 -49   0   -3.40    7.60
   1  49   0  -15.20   11.20
  -1  49   0   25.10   17.70
   1  49   0  -18.00   13.30
   1  49   0    2.10    8.70
  -1  49   0    9.40    9.80
  -1  49   0    3.40    8.30
   1  49   0   29.90   42.40
   3 -49   0   -2.90   22.20
   3 -49   0   -3.60   15.80
  -3 -49   0   -7.70   15.60
   3 -49   0   26.80   40.10
  -3 -49   0   -0.70   19.30
   3 -49   0   -3.80    9.00
  -3  49   0   -2.20    8.90
  -3  49   0    7.50   11.20
   3  49   0   -4.20    8.30
   3  49   0   24.20   15.10
   3  49   0   -4.00   11.30
   3  49   0  -16.10   34.60
  -3  49   0   18.20   14.70
  -4 -49   0   -0.30   14.70
   4 -49   0    2.10   50.19
   4 -49   0   15.70   10.10
  -4 -49   0  -38.70   54.59
   4 -49   0   21.00   18.20
  -4 -49   0    4.90   25.60
   4 -49   0  -31.40   27.40
   4  49   0   36.40   42.60
   4  49   0    9.80   13.10
   4  49   0   20.50    9.60
  -4  49   0   23.30   15.80
   4  49   0   29.50   15.90
  -4  49   0    3.90    9.40
  -4  49   0   11.40    9.50
   5 -49   0   31.50   11.50
   5 -49   0   40.50   19.70
  -5 -49   0   27.30   16.00
   5 -49   0   28.00   31.10
   5 -49   0  -12.90   54.39
  -5 -49   0  -17.10   55.29
  -5 -49   0   18.30   23.80
  -5  49   0   49.70   17.10
  -5  49   0   32.10   11.60
   5  49   0   18.10    8.70
   5  49   0   31.30   17.10
   5  49   0   -8.60   40.00
  -5  49   0    4.90   11.00
   6 -49   0  117.49   24.30
  -6 -49   0  158.18   24.20
   6 -49   0  179.18   19.40
  -6 -49   0  118.19   26.20
   6 -49   0  100.89   29.30
  -6  49   0  168.98   18.30
   6  49   0  160.68   15.70
  -6  49   0  181.48   24.10
   6  49   0  113.89   42.70
   6  49   0  155.18   24.50
  -7 -49   0    2.20   14.30
   7 -49   0   -4.50   17.20
  -7 -49   0   28.60   22.70
   7 -49   0   12.60   11.50
   7 -49   0  -11.20   59.29
  -7 -49   0   17.00   46.00
  -7  49   0   41.90   14.40
   7  49   0    0.00    8.10
   7  49   0  -15.30   12.40
   7  49   0  -34.40   31.20
  -7  49   0   -5.50    8.80
  -7  49   0   36.80   16.40
   8 -49   0   37.00   13.20
  -8 -49   0    3.20   13.40
  -8 -49   0   -5.10   47.90
   8 -49   0  -50.09   54.79
   8 -49   0   12.20   18.30
   8 -49   0   27.70   27.20
   8  49   0  -26.80   38.90
  -8  49   0    1.50    9.90
   8  49   0   -3.50    7.80
   8  49   0    6.30   14.40
  -8  49   0   -2.50   13.00
   9 -49   0    1.70   17.50
  -9 -49   0   23.80   50.79
  -9 -49   0    8.80   14.10
   9 -49   0   60.79   23.40
   9 -49   0   10.40   12.90
   9  49   0   16.60    8.70
  -9  49   0   10.50    9.50
  -9  49   0   28.20   14.50
   9  49   0   14.10   13.80
   9  49   0  -20.60   47.60
 -10 -49   0   89.29   23.40
  10 -49   0   77.49   23.60
  10 -49   0  -17.60   64.19
  10 -49   0   53.89   22.00
  10 -49   0   92.39   18.40
 -10 -49   0   95.89   18.50
 -10  49   0  107.59   16.80
  10  49   0   99.39   20.70
 -10  49   0   80.39   18.10
  10  49   0   69.69   11.90
   0 -50   0    3.10   46.80
   0 -50   0   53.49   20.40
   0 -50   0   68.09    9.50
   0  50   0   74.49   20.30
   0  50   0   51.19   11.20
   1 -50   0   66.99   48.10
   1 -50   0  -14.00   14.60
   1 -50   0   -2.60    8.00
   1 -50   0  -14.60   21.30
  -1 -50   0    2.40   20.40
  -1 -50   0   -3.30   15.40
  -1 -50   0   28.20   51.39
  -1  50   0   -9.20    8.10
  -1  50   0    4.40   16.00
   1  50   0    2.50   13.70
   1  50   0    1.00    8.80
   1  50   0  -10.20   10.70
   2 -50   0   31.10   18.90
   2 -50   0   -2.10   34.60
   2 -50   0   27.80    9.80
  -2 -50   0   23.80   22.30
  -2 -50   0   21.30   49.00
  -2 -50   0   22.70   17.00
   2  50   0   11.70   13.20
   2  50   0   27.70   17.30
  -2  50   0   14.70    9.20
  -2  50   0   -3.00   10.70
   2  50   0   29.60    9.90
  -2  50   0   33.70   17.10
   2  50   0   51.49   40.10
   3 -50   0   13.00   54.49
  -3 -50   0   21.70   26.90
  -3 -50   0    3.40   16.20
  -3 -50   0  -17.70   54.39
   3 -50   0   -1.10    9.30
   3 -50   0   -9.00   26.50
   3 -50   0    6.60   17.40
  -3  50   0    8.40   14.50
   3  50   0    5.50    8.60
  -3  50   0    3.40    9.50
   3  50   0   -0.40   14.60
   3  50   0    9.10   36.00
  -3  50   0    6.60    8.70
  -4 -50   0    1.70   52.79
   4 -50   0  101.09   23.60
  -4 -50   0  127.09   22.80
   4 -50   0  105.09   14.70
  -4  50   0  174.38   25.00
  -4  50   0   94.59   15.20
   4  50   0  163.18   46.30
   4  50   0   96.59   21.40
   4  50   0  128.69   14.50
   5 -50   0   36.00   28.90
  -5 -50   0   72.59   18.80
   5 -50   0   50.19   12.50
  -5 -50   0  -30.70   56.49
   5  50   0   72.59   40.50
  -5  50   0   67.89   13.60
   5  50   0   78.09   19.50
   5  50   0   77.59   11.90
   6 -50   0   58.69   24.70
   6 -50   0   -0.30   55.09
   6 -50   0   14.00   18.00
  -6 -50   0   49.40   17.90
  -6 -50   0  -15.60   48.90
   6 -50   0    0.40   10.20
  -6 -50   0    6.90   15.00
  -6  50   0   -0.30   10.30
  -6  50   0    7.70   13.20
   6  50   0   -5.70   38.70
   6  50   0   27.20    8.90
  -6  50   0   29.20   10.20
   6  50   0    9.80   15.30
   7 -50   0    8.70   10.80
  -7 -50   0   47.40   22.70
   7 -50   0  -12.00   63.59
   7 -50   0   61.39   25.20
  -7 -50   0   -7.10   41.30
   7 -50   0    3.90   16.70
  -7 -50   0    4.50   15.40
   7  50   0   20.30   15.20
   7  50   0   20.70    9.40
   7  50   0  -20.60   42.60
  -7  50   0   16.30   14.30
  -7  50   0    2.00   10.80
   8 -50   0    7.20   17.50
   8 -50   0  -57.29   60.99
  -8 -50   0   20.50   14.40
  -8 -50   0    1.30   49.00
   8 -50   0   20.50   12.60
   8 -50   0   44.00   22.60
  -8  50   0   21.40   15.60
  -8  50   0   39.90   13.00
   8  50   0   22.10    8.90
   8  50   0    6.00   15.60
  -9 -50   0   13.50   13.80
  -9 -50   0  -13.70   47.90
   9 -50   0    8.70   17.80
   9 -50   0   58.59   29.20
   9 -50   0   13.60   13.40
   9 -50   0  -72.69   56.69
  -9  50   0   16.40   10.20
   9  50   0   16.60    8.80
  -9  50   0   45.60   14.00
   9  50   0   38.70   16.00
 -10 -50   0   59.79   20.50
  10 -50   0   17.70   20.10
 -10 -50   0   14.90   46.10
 -10 -50   0   23.00   14.30
  10 -50   0    4.70   11.80
  10  50   0    9.40    8.50
  10  50   0   27.00   16.10
 -10  50   0   11.20   11.70
 -10  50   0   18.50   14.00
  10  50   0    4.80   47.90
   0 -51   0   -3.90   18.90
   0 -51   0   14.50   48.40
   0 -51   0   29.30   18.00
   0  51   0   20.40   16.30
   0  51   0    6.50   13.00
   0  51   0    4.00    8.80
   1 -51   0   -6.60   22.90
   1 -51   0   50.39    9.20
   1 -51   0   17.10   17.90
   1 -51   0   73.29   46.60
  -1 -51   0  -25.50   50.49
  -1 -51   0    5.80   19.10
  -1 -51   0    3.40   15.70
  -1  51   0   29.80   16.10
   1  51   0    6.10   13.50
  -1  51   0   15.50    9.50
   1  51   0    0.10   12.60
   1  51   0   21.60   10.20
  -1  51   0   17.30   13.70
  -2 -51   0   87.09   22.10
   2 -51   0    8.10   24.50
  -2 -51   0   24.20   24.60
  -2 -51   0    7.20   51.29
   2 -51   0    8.50   37.60
   2 -51   0   59.39   11.50
   2 -51   0   59.59   20.70
  -2  51   0   60.99   17.80
   2  51   0   85.59   45.90
  -2  51   0   55.29   11.30
   2  51   0   62.19   18.60
   2  51   0   53.19   11.20
   2  51   0   73.09   19.20
  -3 -51   0   15.10   17.60
   3 -51   0   15.80   10.00
   3 -51   0   38.50   19.00
  -3 -51   0   -1.90   56.69
  -3 -51   0    8.20   26.70
  -3  51   0   11.30   10.40
   3  51   0   24.10   14.70
   3  51   0   11.10   16.00
  -3  51   0   39.30   17.20
   3  51   0    4.10   34.60
  -3  51   0   13.60    9.50
   3  51   0    0.70    9.10
  -4 -51   0  -23.90   54.09
   4 -51   0   10.20   10.00
  -4 -51   0    6.10   26.70
  -4 -51   0    8.50   16.00
   4 -51   0  -15.50   16.80
   4 -51   0  -14.50   35.00
   4 -51   0   -1.90   23.80
   4  51   0   -1.80    7.70
  -4  51   0   26.50   11.90
   4  51   0  -17.00   35.30
  -4  51   0   31.60   14.80
  -4  51   0    4.10    9.20
   4  51   0    2.50   13.30
   4  51   0   -7.30   11.40
   5 -51   0  -64.69   52.29
  -5 -51   0   90.19   25.30
  -5 -51   0   -5.10   54.69
  -5 -51   0   47.30   17.20
   5 -51   0   51.39   12.90
   5 -51   0   41.70   22.60
   5 -51   0    9.30   20.90
  -5  51   0   55.39   13.00
  -5  51   0   10.60   14.60
   5  51   0   26.20    9.60
   5  51   0   16.50   41.20
   5  51   0   34.60   18.10
  -5  51   0   20.00   12.60
   6 -51   0   43.10   18.20
   6 -51   0   46.60   24.20
   6 -51   0    3.70   53.89
  -6 -51   0   42.90   23.70
  -6 -51   0  -11.20   48.60
  -6 -51   0   61.79   20.40
   6 -51   0   42.10   13.20
   6  51   0   23.70   46.20
  -6  51   0   27.00   14.10
  -6  51   0   80.69   16.60
   6  51   0   77.29   19.30
   6  51   0   36.00   10.20
  -6  51   0   67.69   14.90
  -7 -51   0   60.19   23.10
   7 -51   0   15.00   11.70
   7 -51   0  -42.30   55.69
   7 -51   0   44.00   25.10
  -7 -51   0   -7.00   42.50
   7 -51   0   11.10   18.90
  -7 -51   0   -9.60   13.60
   7  51   0  -21.30   41.80
  -7  51   0    3.80   10.40
   7  51   0    1.00   16.50
  -7  51   0    4.10   13.40
   7  51   0   14.00    9.10
   8 -51   0   11.60   19.90
   8 -51   0    6.80   12.40
  -8 -51   0   13.40   14.60
  -8 -51   0  -16.30   53.39
   8 -51   0   79.29   30.20
  -8  51   0   21.90   14.60
   8  51   0   53.39   17.00
  -8  51   0    3.90   10.00
   9 -51   0   11.20   12.00
   9 -51   0    6.30   19.20
  -9 -51   0   -1.80   12.30
  -9 -51   0   -7.90   48.60
   9 -51   0  -80.99   58.49
   9 -51   0   58.39   25.20
  -9  51   0   12.40   10.50
   9  51   0  -44.40   45.80
  -9  51   0   17.20   13.50
   9  51   0    8.70    8.20
   9  51   0   23.70   15.10
 -10 -51   0   12.00   47.30
 -10 -51   0   14.70   15.00
  10 -51   0   32.60   13.80
 -10  51   0   55.79   14.50
  10  51   0   -2.70   14.80
  10  51   0   26.50    8.50
   0 -52   0   43.40   52.99
   0  52   0  239.48   29.40
   1 -52   0   18.10   25.00
   1 -52   0   40.30   19.50
  -1 -52   0   26.60   18.40
  -1 -52   0    4.60   22.20
   1 -52   0   41.50    9.10
  -1 -52   0   16.10   52.69
   1 -52   0  123.09   44.60
   1  52   0   39.00   17.80
  -1  52   0   -2.90   13.60
   1  52   0   30.00   10.70
   1  52   0   17.40   14.50
  -1  52   0   39.40   10.80
  -1  52   0   52.39   18.30
   2 -52   0  -16.60   16.10
   2 -52   0    0.60    8.70
  -2 -52   0    5.60   47.10
  -2 -52   0   -0.20   24.60
  -2 -52   0   -3.10   16.60
   2 -52   0   -5.60   23.10
   2 -52   0   22.90   42.10
  -2  52   0   -5.90    7.40
  -2  52   0   21.00   13.60
   2  52   0   -1.20    8.50
   2  52   0   -7.90   15.60
   2  52   0    6.00   13.60
   2  52   0   21.50   44.00
   3 -52   0   96.29   60.19
  -3 -52   0   22.30   17.90
  -3 -52   0    2.60   26.70
  -3 -52   0   92.49   60.19
   3 -52   0   -7.40   26.30
   3 -52   0   16.30   18.00
   3 -52   0   30.90   10.70
  -3  52   0   19.00   10.10
   3  52   0   30.30   16.20
   3  52   0   10.00   11.70
  -3  52   0   20.50   15.00
   3  52   0   27.90    9.90
   3  52   0   20.10   43.20
  -3  52   0   41.30   11.30
  -4 -52   0   72.79   28.70
   4 -52   0   12.90   38.90
  -4 -52   0   41.20   60.19
   4 -52   0   67.49   22.90
   4 -52   0    0.50   32.00
   4 -52   0   94.29   14.10
  -4 -52   0  110.89   21.20
  -4  52   0  116.19   15.80
  -4  52   0  156.58   23.10
   4  52   0   97.59   46.60
   4  52   0  118.39   23.40
   4  52   0   73.19   12.70
   5 -52   0   -2.80   17.60
  -5 -52   0    1.10   15.60
  -5 -52   0   46.70   23.20
   5 -52   0   19.60   66.59
  -5 -52   0   73.09   61.09
   5 -52   0   15.80   22.90
  -5  52   0  -13.80   13.90
   5  52   0   -7.90    8.30
   5  52   0   19.30   15.20
   5  52   0   -0.90   36.10
  -5  52   0   17.30   13.80
  -5  52   0   -4.20    9.50
   6 -52   0   19.70   22.90
   6 -52   0   19.50   11.90
   6 -52   0    8.90   17.70
  -6 -52   0  -30.20   47.40
   6  52   0   -1.50    8.50
  -6  52   0   49.90   16.20
   6  52   0  -32.10   39.50
  -6  52   0   -0.30   10.20
   6  52   0   -1.50   14.00
  -6  52   0    3.20   12.90
   7 -52   0   40.00   13.30
  -7 -52   0  -10.50   40.70
  -7 -52   0   47.80   17.30
  -7 -52   0   93.59   26.90
   7 -52   0  -13.90   62.99
   7 -52   0   42.90   21.40
   7 -52   0   55.19   22.60
   7  52   0   -2.60   37.10
  -7  52   0   40.80   12.70
  -7  52   0   55.09   17.70
   7  52   0   44.80   10.70
   7  52   0   33.00   18.80
  -8 -52   0  -24.80   52.89
  -8 -52   0   46.20   17.20
   8 -52   0   29.90   20.60
   8 -52   0  -33.90   74.09
   8 -52   0   68.29   22.50
   8 -52   0   46.30   14.70
   8  52   0   59.79   19.20
  -8  52   0   89.59   17.90
   8  52   0   46.90   10.50
   8  52   0   21.70   51.29
  -8  52   0   68.69   14.30
  -9 -52   0  -17.30   54.39
   9 -52   0  -56.49   66.69
  -9 -52   0    7.40   14.10
   9 -52   0    7.50   12.30
   9 -52   0  -19.50   18.40
  -9  52   0   16.00   13.90
   9  52   0   -0.30   16.10
   9  52   0    5.70    9.10
  -9  52   0   13.70   11.20
   0 -53   0   12.90   53.09
   0 -53   0    1.10   26.80
   0 -53   0   -1.40   17.10
   0  53   0    2.20   14.10
   0  53   0   35.70   17.50
   0  53   0   10.60   10.40
  -1 -53   0   17.40   19.00
   1 -53   0   58.49   42.30
   1 -53   0   18.70   19.70
  -1 -53   0   22.60   29.40
  -1 -53   0   49.90   52.29
   1 -53   0   -7.90   25.10
   1 -53   0   15.00    8.60
   1  53   0   -3.60   11.70
  -1  53   0    4.80    9.60
   1  53   0   -6.10    9.90
  -1  53   0    8.00   14.60
   1  53   0   -8.90   14.40
  -1  53   0   27.00   17.50
   2 -53   0  186.38   28.40
   2 -53   0  225.98   17.90
  -2 -53   0  232.28   28.80
  -2  53   0  217.18   19.20
   2  53   0  221.78   30.50
  -2  53   0  230.18   29.30
   2  53   0  252.17   20.30
   2  53   0  208.98   58.39
   3 -53   0  -12.70    9.00
  -3 -53   0   -1.30   15.90
  -3 -53   0   13.40   27.50
   3 -53   0   -6.00   17.10
   3 -53   0   -0.60   23.90
   3  53   0   18.70   16.10
  -3  53   0  -10.00    9.30
  -3  53   0   12.40   13.80
   3  53   0   -1.10    9.70
   3  53   0   27.00   12.90
   3  53   0    8.60   39.70
   4 -53   0   -1.90   10.40
   4 -53   0   17.90   42.40
  -4 -53   0    1.10   54.99
  -4 -53   0   25.30   25.90
   4 -53   0   43.30   27.70
   4 -53   0    5.50   18.90
  -4 -53   0   15.70   17.40
   4  53   0   -5.00   38.80
   4  53   0    6.20    9.00
  -4  53   0   41.90   12.90
   4  53   0    9.70   14.20
  -4  53   0   10.50   10.00
  -4  53   0   44.10   17.90
  -5 -53   0   56.99   18.30
   5 -53   0  -22.70   60.09
  -5 -53   0   64.69   64.79
   5 -53   0   39.50   27.00
   5 -53   0    5.80   19.10
  -5 -53   0   19.00   18.60
   5 -53   0   31.40   12.10
   5  53   0   37.60   17.10
  -5  53   0   29.60   12.60
   5  53   0   26.90   10.50
  -5  53   0   43.20   13.20
  -5  53   0   13.10   15.90
   5  53   0   28.10   41.80
   6 -53   0   99.59   25.40
   6 -53   0  118.89   17.10
  -6 -53   0   94.49   19.30
  -6  53   0  169.18   24.90
   6  53   0   64.59   44.80
   6  53   0  100.29   21.70
  -6  53   0  166.48   20.20
   6  53   0  133.89   15.00
   7 -53   0  -16.80   70.09
   7 -53   0    3.50   10.50
   7 -53   0   16.30   20.50
  -7 -53   0    8.40   46.00
  -7 -53   0  -16.40   13.20
   7 -53   0   67.89   26.40
  -7 -53   0   71.39   23.00
   7  53   0   14.90    9.10
  -7  53   0   -6.40   15.00
   7  53   0   -0.70   40.30
  -7  53   0   -1.90   10.00
   7  53   0   16.20   16.30
   8 -53   0   12.50   13.10
   8 -53   0  -53.99   66.19
   8 -53   0   81.99   25.00
   8 -53   0   18.60   20.30
  -8 -53   0  -44.50   50.79
  -8 -53   0   13.40   13.70
   8  53   0    0.00   44.10
   8  53   0   40.60   17.40
  -8  53   0   25.20   14.50
  -8  53   0   26.30   12.20
   8  53   0   28.70    9.70
   9 -53   0    1.40   16.30
  -9 -53   0   -0.90   52.59
  -9 -53   0    8.00   14.40
   9 -53   0    8.90   13.50
   9  53   0    9.70    9.70
  -9  53   0   34.40   13.50
  -9  53   0   15.70   11.50
   9  53   0   16.70   16.50
   1 -54   0   59.99   10.40
  -1 -54   0   58.39   21.40
  -1 -54   0   39.40   51.49
   1 -54   0   49.60   44.40
   1 -54   0   -8.40   24.20
   1 -54   0   63.59   22.10
   1  54   0   64.69   12.70
   1  54   0   69.69   21.10
  -1  54   0   76.49   13.30
  -1  54   0   85.29   19.90
   1  54   0   32.70   14.00
   2 -54   0   39.00   45.80
  -2 -54   0    1.20   24.00
  -2 -54   0   -2.10   53.59
   2 -54   0  -30.20   26.20
   2 -54   0   13.60   18.10
   2 -54   0    1.60    8.90
  -2 -54   0    1.50   17.90
  -2  54   0   17.10   12.70
  -2  54   0    8.70   16.30
   2  54   0    6.00   42.80
  -2  54   0   -0.70    9.10
   2  54   0   25.60   16.60
   2  54   0  -15.50   15.10
   2  54   0   10.00    9.70
  -3 -54   0    5.80   18.70
  -3 -54   0   43.70   26.90
   3 -54   0   44.40   32.80
  -3 -54   0   33.40   60.39
   3 -54   0   -6.20   18.50
   3 -54   0    5.20   10.30
   3 -54   0   45.00   40.60
   3  54   0   14.90   43.80
   3  54   0   22.80   13.40
  -3  54   0    8.50   10.20
   3  54   0    2.60    8.80
   3  54   0   11.70   16.80
  -3  54   0   33.90   12.20
  -3  54   0   23.30   16.50
  -4 -54   0  225.18   28.00
   4 -54   0  235.78   33.70
   4 -54   0  206.88   18.70
   4  54   0  278.87   60.99
  -4  54   0  171.18   25.70
   4  54   0  221.18   29.70
   4  54   0  185.78   18.20
   5 -54   0   52.49   28.90
   5 -54   0   21.10   11.30
   5 -54   0    3.80   18.40
  -5 -54   0  130.39   70.59
  -5 -54   0   26.20   17.50
   5 -54   0   -2.30   38.70
  -5 -54   0   39.20   23.70
  -5  54   0   19.80   11.00
   5  54   0    6.30   16.80
  -5  54   0   11.20   17.60
   5  54   0    1.10   41.40
   5  54   0   22.20   10.70
   6 -54   0  -10.60   11.20
   6 -54   0   15.20   21.80
  -6 -54   0  -35.80   48.30
   6 -54   0  -50.49   60.89
   6 -54   0   75.99   24.50
   6  54   0    0.00    9.20
  -6  54   0    2.40   13.30
  -6  54   0   26.00   11.10
   6  54   0    9.80   45.70
   6  54   0   -1.20   15.10
   7 -54   0   -7.20   19.50
  -7 -54   0    1.40   44.00
  -7 -54   0   12.90   16.10
   7 -54   0   19.80   12.40
   7 -54   0   75.19   23.30
   7  54   0   -2.80   42.30
   7  54   0    2.10   15.80
   7  54   0   12.40    9.50
  -7  54   0   44.70   16.50
  -7  54   0   13.50   11.50
  -8 -54   0  185.78   26.90
   8 -54   0  181.98   32.30
  -8 -54   0  148.99   24.60
   8 -54   0  149.59   20.80
  -8  54   0  137.39   23.30
   8  54   0  190.58   25.60
   8  54   0  147.49   17.40
  -8  54   0  167.58   13.80
  -8  54   0  193.08   21.90
   9 -54   0 -111.39   62.79
  -9 -54   0    8.20   48.60
   9  54   0  -10.30   43.00
   0 -55   0  -16.20   24.80
   0 -55   0    6.10   18.50
   0 -55   0  -30.80   50.59
   0  55   0   13.40   17.30
   0  55   0    9.60    9.90
   0  55   0   46.90   15.00
  -1 -55   0   -9.70   18.50
   1 -55   0   12.20    8.40
  -1 -55   0   29.00   31.10
  -1 -55   0   -9.10   52.29
   1 -55   0   -3.50   18.40
   1 -55   0   -8.00   29.40
   1 -55   0   -3.70   46.50
   1  55   0   21.70   11.40
   1  55   0   22.20   14.30
   1  55   0    1.20   13.50
  -1  55   0   16.30   10.70
  -1  55   0   55.39   16.30
  -1  55   0   24.20   15.30
  -2 -55   0   -6.80   25.50
   2 -55   0   86.69   23.50
  -2 -55   0  -55.49   50.99
   2 -55   0   54.89   11.10
   2 -55   0   -1.90   26.90
   2 -55   0   -5.40   40.30
  -2 -55   0   82.39   21.80
   2  55   0   46.00   12.10
  -2  55   0   54.79   12.90
   2  55   0   41.80   17.10
  -2  55   0   19.20   12.70
   2  55   0   36.50   14.10
  -2  55   0   41.00   19.60
   3 -55   0   88.89   31.90
  -3 -55   0   43.70   20.50
   3 -55   0   34.70   20.50
   3 -55   0   33.10   11.70
  -3 -55   0   30.50   23.40
   3 -55   0   -9.80   41.20
  -3 -55   0   47.20   65.19
   3  55   0   46.80   48.30
   3  55   0   31.30   12.30
  -3  55   0   38.60   16.00
   3  55   0   24.00   11.10
  -3  55   0   26.60   10.80
   3  55   0   18.00   16.50
   4 -55   0   10.30   56.59
  -4 -55   0   10.10   18.00
   4 -55   0   83.99   27.70
  -4 -55   0   60.09   24.00
  -4 -55   0   11.10   58.79
   4 -55   0   31.00   11.20
  -4  55   0    5.90   11.00
   4  55   0    5.50   38.90
   4  55   0    0.70    9.90
  -4  55   0   19.90   14.10
  -4  55   0   42.30   17.20
   4  55   0   38.90   19.10
  -5 -55   0   76.29   62.79
   5 -55   0  -28.20   39.20
  -5 -55   0   73.29   24.50
  -5 -55   0   11.70   16.50
   5 -55   0   22.40   11.50
   5 -55   0   66.69   20.30
   5 -55   0   26.40   20.10
  -5  55   0   14.20   15.70
   5  55   0   15.10    9.40
   5  55   0   17.70   15.30
   5  55   0   31.20   41.60
  -5  55   0   21.10   12.10
   6 -55   0   58.09   22.30
   6 -55   0   66.39   27.50
   6 -55   0   64.19   13.90
  -6 -55   0    1.80   47.40
   6  55   0   60.49   18.50
  -6  55   0   73.19   18.60
   6  55   0   56.59   41.50
  -6  55   0  101.69   16.00
  -6  55   0  107.69   16.30
   6  55   0   45.10   11.70
   7 -55   0   47.00   15.00
   7 -55   0   18.00   20.50
   7 -55   0  124.49   76.19
  -7 -55   0   59.79   18.50
   7 -55   0   48.00   31.30
  -7  55   0   61.09   18.70
  -7  55   0   49.30   13.30
   7  55   0   85.69   21.10
   7  55   0   64.59   11.60
   7  55   0   -9.10   44.70
   8 -55   0  -83.59   69.39
  -8 -55   0   19.10   14.80
  -8 -55   0  -20.80   55.39
   8 -55   0   10.00   17.90
   8 -55   0   21.20   13.50
  -8  55   0    1.90   11.90
   8  55   0    7.20    9.90
   8  55   0  -20.40   48.30
   8  55   0   29.90   17.30
   0 -56   0   15.30   27.90
   0 -56   0  -23.50   50.79
   0 -56   0   10.40   19.10
   0  56   0   19.60   17.80
   0  56   0   -0.20    9.80
   0  56   0   17.20   13.00
   1 -56   0   10.00    8.50
  -1 -56   0   19.90   25.60
   1 -56   0   26.70   46.90
  -1 -56   0  -29.20   53.99
   1 -56   0   -8.90   19.10
   1 -56   0   32.50   27.90
  -1 -56   0  -34.00   16.90
  -1  56   0   31.00   18.00
  -1  56   0   43.10   14.00
   1  56   0    6.20    9.50
   1  56   0   -1.60   13.20
   1  56   0   11.10   13.90
  -1  56   0    0.80   10.70
  -2 -56   0   -6.90   16.20
  -2 -56   0   87.09   28.20
   2 -56   0  -33.00   41.50
  -2 -56   0  -39.60   55.49
   2 -56   0   26.60   28.90
   2 -56   0   22.00   19.30
   2 -56   0   15.10   10.10
   2  56   0   20.70   15.00
   2  56   0   30.90   11.90
   2  56   0    9.50   10.20
  -2  56   0   16.90   10.70
  -2  56   0    0.00   14.80
   3 -56   0    4.20    9.50
   3 -56   0   26.90   19.60
  -3 -56   0   12.70   59.29
  -3 -56   0   67.59   24.10
   3 -56   0   51.29   26.90
   3 -56   0    0.20   47.40
  -3 -56   0   21.70   23.90
  -3  56   0   17.80   14.10
   3  56   0   30.30   47.80
   3  56   0   -2.60   14.00
   3  56   0   10.60   14.10
  -3  56   0   38.60   17.10
   3  56   0   15.50    9.80
  -3  56   0   25.90   10.80
   4 -56   0   -3.10   19.00
  -4 -56   0  -54.89   61.69
   4 -56   0   20.40   22.50
  -4 -56   0   84.69   25.10
   4 -56   0   15.30   10.40
  -4 -56   0   -1.00   16.90
   4 -56   0   12.10   67.39
   4  56   0   34.80   46.30
   4  56   0   -1.10    8.90
   4  56   0   16.00   16.60
  -4  56   0   -4.90   13.20
  -4  56   0   11.00   10.70
   5 -56   0   40.10   20.00
   5 -56   0  -24.30   16.60
   5 -56   0    1.30   42.20
   5 -56   0    8.10   10.80
  -5 -56   0   -9.20   15.80
  -5 -56   0    9.20   60.69
   5  56   0    6.80    9.50
   5  56   0  -10.90   44.60
  -5  56   0    7.90   11.20
  -5  56   0   -4.40   13.60
   5  56   0  -15.00   14.90
   6 -56   0  -11.40   20.10
   6 -56   0   70.39   25.20
   6 -56   0   16.50   12.00
  -6 -56   0  -62.49   43.30
   6  56   0    4.00    9.80
   6  56   0   28.40   18.20
   6  56   0    1.20   45.60
  -6  56   0    1.50   11.50
  -7 -56   0  -69.19   44.90
   7 -56   0   19.90   20.00
   7 -56   0    3.10   11.90
   7 -56   0 -121.79   67.89
  -7 -56   0    8.50   15.50
  -7  56   0   22.70   19.60
   7  56   0   10.00   10.20
   7  56   0  -26.10   46.70
  -7  56   0   11.20   12.00
   7  56   0   -0.40   17.60
   8 -56   0  -73.19   61.69
  -8 -56   0  -29.10   58.29
   8 -56   0   -9.70   11.00
  -8 -56   0    0.30   16.10
  -8  56   0    7.90   12.90
   8  56   0   14.50    9.60
   8  56   0   33.30   18.90
  -8  56   0    9.00   15.40
   0 -57   0   22.20   56.49
   0 -57   0  -14.40   17.90
   0 -57   0   50.89   24.90
   0  57   0   39.60   13.30
   0  57   0    2.90   10.10
   0  57   0   23.80   15.50
   1 -57   0    3.10   55.49
   1 -57   0    8.50   19.90
   1 -57   0   33.20    9.30
   1 -57   0   35.00   29.10
  -1 -57   0   47.60   21.60
  -1 -57   0   54.69   58.29
  -1 -57   0   36.50   29.80
  -1  57   0   56.59   21.80
  -1  57   0   37.80   12.00
   1  57   0   31.20   11.90
  -1  57   0   70.29   14.20
   1  57   0   25.20   15.30
   1  57   0   57.39   18.00
  -2 -57   0   14.50   62.19
   2 -57   0   47.50   22.40
   2 -57   0   62.89   11.20
  -2 -57   0   81.19   23.40
  -2 -57   0   72.39   28.70
   2 -57   0   61.09   27.50
   2 -57   0   34.20   60.89
  -2  57   0   79.59   12.70
   2  57   0   46.30   19.80
   2  57   0   65.09   13.20
  -2  57   0   53.69   13.30
  -2  57   0   77.39   20.10
   2  57   0   25.80   14.40
  -3 -57   0   57.29   62.59
   3 -57   0   22.90   47.30
   3 -57   0   21.60   21.10
   3 -57   0   64.39   27.20
   3 -57   0   26.30   10.70
  -3 -57   0   84.19   23.10
   3  57   0   87.09   21.10
  -3  57   0   26.10   11.90
  -3  57   0   38.60   16.90
   3  57   0   28.40   10.40
   3  57   0   43.70   47.90
   4 -57   0   10.20   10.40
  -4 -57   0   98.79   29.50
   4 -57   0   33.90   20.60
  -4 -57   0   14.90   17.80
   4 -57   0   63.19   21.70
  -4 -57   0   -9.20   61.69
   4 -57   0   12.50   67.89
  -4  57   0   29.30   14.30
   4  57   0   11.10   41.40
  -4  57   0    8.60   10.50
   4  57   0   12.00   10.00
   4  57   0   63.19   18.50
   5 -57   0   35.90   12.90
  -5 -57   0  -25.30   63.69
   5 -57   0   16.60   19.00
   5 -57   0   81.29   24.30
  -5 -57   0   14.30   16.90
   5  57   0   48.20   18.00
  -5  57   0   23.60   12.30
   5  57   0   29.40   43.20
   5  57   0   35.00   11.80
   6 -57   0    0.20   20.60
  -6 -57   0   -5.60   51.49
   6 -57   0   10.90   41.60
   6 -57   0   15.00   12.10
  -6  57   0    6.70   11.90
   6  57   0   30.60   53.59
   6  57   0   16.90   17.30
  -6  57   0   45.90   18.20
   6  57   0   -0.50    9.40
  -7 -57   0  -34.20   48.10
  -7 -57   0   21.20   17.40
   7 -57   0    4.00   21.00
   7 -57   0  -95.99   71.79
   7 -57   0   25.40   13.20
   7  57   0    4.50    8.20
   7  57   0   32.80   16.60
   7  57   0  -25.80   39.10
  -7  57   0   32.30   17.10
   0 -58   0   62.19   23.30
   0 -58   0   79.29   27.70
   0 -58   0  -42.30   53.99
   0  58   0   45.00   14.40
   0  58   0  118.89   21.40
   0  58   0   74.99   14.30
   1 -58   0   28.80   56.99
  -1 -58   0   16.60   55.29
  -1 -58   0   -1.60   18.80
   1 -58   0   75.19   29.90
   1 -58   0    5.00   19.00
   1 -58   0   16.90    8.30
  -1 -58   0   68.39   28.20
   1  58   0   18.40   15.10
   1  58   0    8.10   10.10
   1  58   0    2.90   14.60
  -1  58   0   14.80   11.40
  -1  58   0   31.10   15.50
  -2 -58   0   26.60   21.10
   2 -58   0   83.29   30.10
   2 -58   0    1.80   47.00
  -2 -58   0   -1.60   57.79
  -2 -58   0   81.29   26.60
   2 -58   0   17.40    9.40
   2 -58   0   18.80   18.80
  -2  58   0    6.60   10.40
  -2  58   0   10.00   16.60
   2  58   0    2.00   10.00
   2  58   0   23.20   18.50
   3 -58   0   56.99   24.70
   3 -58   0   78.69   24.90
   3 -58   0   76.09   13.10
  -3 -58   0   57.49   22.10
  -3 -58   0   64.89   64.69
  -3 -58   0  110.79   26.20
  -3  58   0   59.69   14.00
  -3  58   0   98.69   26.20
  -3  58   0   87.69   16.40
   3  58   0  115.59   58.39
   3  58   0   72.79   13.80
   3  58   0   61.69   20.60
  -4 -58   0  180.18   27.50
   4 -58   0  140.89   28.80
   4 -58   0  151.08   19.30
   4 -58   0   95.89   25.30
   4  58   0  180.28   26.60
   4  58   0  143.19   18.00
  -4  58   0  130.19   19.10
   4  58   0  172.58   56.69
  -4  58   0  104.69   14.70
   5 -58   0   46.20   71.39
  -5 -58   0   67.09   65.89
  -5 -58   0  130.29   28.00
  -5 -58   0   54.19   19.60
   5 -58   0   26.20   20.30
   5 -58   0   62.69   13.60
   5  58   0   48.40   51.69
   5  58   0   20.10   10.80
   5  58   0   50.29   21.00
  -5  58   0   45.60   17.60
   6 -58   0  -28.20   43.20
   6 -58   0   17.30   11.60
   6 -58   0   65.79   27.60
  -6 -58   0  126.49   26.90
   6 -58   0   -0.50   19.50
  -6 -58   0  -12.10   56.09
   6  58   0  -11.80   41.30
   6  58   0   37.40   19.10
  -6  58   0   51.39   18.90
  -7 -58   0  -33.90   46.60
   7 -58   0   45.90   14.50
   7  58   0   48.50   11.60
   0 -59   0   49.80   22.70
   0 -59   0  -24.70   60.99
   0 -59   0   95.09   28.40
   0  59   0   29.30   18.20
   0  59   0   50.89   16.60
   1 -59   0   69.39   11.40
   1 -59   0   25.40   27.40
   1 -59   0  140.79   28.40
  -1 -59   0  106.49   29.20
   1 -59   0  -44.10   60.59
  -1 -59   0   41.40   21.00
   1  59   0   66.09   14.20
   1  59   0  105.79   22.00
  -1  59   0  104.89   20.40
   1  59   0   66.69   15.70
  -1  59   0   59.19   14.10
  -1  59   0   64.99   14.60
   2 -59   0   -1.60   51.19
   2 -59   0   71.29   22.20
  -2 -59   0   39.30   24.50
  -2 -59   0  -47.80   65.69
  -2  59   0  117.99   16.10
  -2  59   0   59.79   14.90
   2  59   0   50.59   14.70
  -3 -59   0  -14.70   64.29
   3 -59   0   86.99   14.20
   3 -59   0   -8.80   42.70
  -3 -59   0   87.79   23.10
   3 -59   0  126.29   25.30
   3  59   0   98.49   56.79
  -3  59   0   76.59   17.90
  -3  59   0   59.59   16.20
   3  59   0   64.99   21.80
  -3  59   0  101.29   18.50
   3  59   0   67.99   13.60
   4 -59   0   24.10   21.90
  -4 -59   0   12.30   18.90
  -4 -59   0   43.80   65.99
   4 -59   0   90.89   28.40
   4 -59   0  -31.70   48.10
   4  59   0   22.80   16.50
   4  59   0   22.40   10.90
   4  59   0   18.40   49.99
  -4  59   0   39.30   16.50
   5 -59   0   15.90   69.79
   5 -59   0   31.30   12.40
  -5 -59   0   52.89   20.20
  -5 -59   0  -19.00   55.59
   5 -59   0   22.00   21.30
   5  59   0   24.20   11.20
   5  59   0   32.30   45.70
  -5  59   0   20.10   13.40
  -5  59   0   43.50   18.50
   5  59   0   23.90   21.30
   6 -59   0  110.19   27.30
   6 -59   0  107.09   25.50
  -6 -59   0    5.20   54.29
   6 -59   0  128.49   18.50
  -6 -59   0  186.28   29.70
   6  59   0  100.49   15.00
   6  59   0  147.79   25.40
   6  59   0   77.39   57.39
  -6  59   0  126.49   19.80
  -6  59   0  124.49   26.30
   0 -60   0  -59.49   59.39
   0 -60   0   -2.90   20.20
   0  60   0   38.20   19.00
   0  60   0    9.30   10.60
   1 -60   0 -112.29   58.19
  -1 -60   0   80.29   25.30
  -1 -60   0  -70.99   53.69
  -1 -60   0   10.90   20.20
   1 -60   0   14.10   19.00
  -1  60   0    2.60   13.10
   1  60   0   21.40   10.90
   2 -60   0   21.30   10.50
  -2 -60   0    7.70   17.80
  -2 -60   0   23.90   67.59
   2 -60   0  -24.80   44.60
   2 -60   0   28.80   22.80
   2 -60   0   81.89   21.10
   2  60   0   11.20   16.60
   2  60   0   48.00   12.10
  -2  60   0   28.70   16.00
   2  60   0   -4.60    9.70
   3 -60   0   28.40   10.90
   3 -60   0  -51.09   54.49
   3 -60   0   41.90   27.50
   3 -60   0   50.59   21.10
  -3 -60   0  -25.80   64.19
  -3 -60   0   30.60   20.70
  -3  60   0   62.09   14.50
   3  60   0   74.89   21.60
   3  60   0   49.50   12.80
  -3  60   0   44.20   17.50
  -4 -60   0  -44.90   60.19
  -4 -60   0   88.49   27.60
  -4 -60   0   49.80   21.70
   4 -60   0   21.90   19.00
   4 -60   0  -13.30   44.70
   4 -60   0   31.50   10.80
  -4  60   0   68.39   14.40
  -4  60   0   31.30   18.00
   4  60   0   47.80   19.80
   4  60   0   35.30   11.20
   4  60   0   47.60   51.09
  -5 -60   0  -77.49   60.09
   5 -60   0  112.89   24.30
   5 -60   0   46.90   13.80
  -5 -60   0   95.59   23.70
   5 -60   0   49.00   23.00
   5 -60   0  -51.79   73.79
   5  60   0   86.69   60.79
   5  60   0   57.29   12.90
  -5  60   0   50.79   19.90
  -5  60   0   26.80   13.90
   5  60   0   42.50   21.60
  -6 -60   0  -35.80   55.99
   0 -61   0  -14.60   18.70
   0 -61   0  -70.29   60.69
   0  61   0   30.10   17.20
   1 -61   0   18.70   22.50
   1 -61   0   25.60    8.40
  -1 -61   0   42.00   22.40
  -1 -61   0  -46.30   58.79
   1  61   0    9.30   11.70
  -1  61   0    2.00   10.90
  -1  61   0    8.40   15.90
   2 -61   0   17.30   22.70
   2 -61   0    5.00    9.10
   2 -61   0   62.19   22.40
  -2 -61   0  -10.20   18.90
   2 -61   0  -34.40   55.89
  -2 -61   0  -79.09   63.09
  -2  61   0   29.50   15.60
  -2  61   0    1.70    9.40
   3 -61   0   12.10   20.90
   3 -61   0  -53.79   50.19
  -3 -61   0  -99.89   61.99
  -3 -61   0  -14.50   18.40
   3 -61   0   11.60   10.00
  -3  61   0   13.40   11.70
  -3  61   0   11.00   14.90
   3  61   0    5.70   11.90
   4 -61   0   37.30   11.90
  -4 -61   0  -35.40   58.49
   4 -61   0   85.59   25.30
  -4 -61   0   22.60   20.40
   4 -61   0  -38.30   48.70
   4 -61   0   20.70   20.80
   4  61   0   23.00   14.00
  -4  61   0   18.40   12.20
  -4  61   0   25.50   15.50
  -5 -61   0   -8.10   65.49
   0  62   0  152.78   13.60
  -1 -62   0   19.40   21.30
   1 -62   0   81.49   24.80
   1 -62   0  -32.60   66.79
   1 -62   0   23.50   22.00
   1  62   0   72.89   18.20
   1  62   0   14.30   10.80
  -1  62   0   17.20   11.60
  -1  62   0   20.70   16.90
   1  62   0   39.70   17.60
   2 -62   0    6.60   23.90
  -2 -62   0   13.70   19.10
   2 -62   0   13.50   51.89
  -2 -62   0  -30.40   70.09
   2 -62   0   21.90   10.30
  -2  62   0    2.40   11.10
  -2  62   0   20.20   17.10
   2  62   0    2.20    9.90
   2  62   0   44.20   17.60
   3 -62   0   68.29   22.80
   3 -62   0  -71.69   49.20
  -3 -62   0  -63.29   66.59
  -3 -62   0   -5.20   19.90
   3 -62   0   25.60   23.60
   3 -62   0   12.90    9.60
   3  62   0    7.00   10.90
   3  62   0   20.70   17.00
  -3  62   0   30.60   14.20
  -3  62   0   19.20   11.40
  -4 -62   0  156.18   28.90
   0 -63   0  -64.59   71.19
   0 -63   0   -5.50   20.40
   0  63   0   30.00   18.00
   0  63   0    5.50   11.10
  -1 -63   0   31.50   20.40
   1 -63   0  -48.50   69.59
   1 -63   0    6.90   22.30
  -1 -63   0  -57.59   62.89
   1  63   0   51.49   16.90
  -1  63   0   30.30   13.40
   1  63   0   25.30   12.00
  -1  63   0   81.69   19.10
   2 -63   0   13.90   22.90
   2 -63   0   36.90    9.60
  -2 -63   0   49.50   25.70
  -2 -63   0  113.39   27.80
  -2  63   0   71.19   19.80
   2  63   0   66.89   20.40
   2  63   0   45.30   14.00
  -2  63   0   31.40   12.50
  -3  63   0  187.08   16.80
   0  64   0  222.38   15.90
  17   0  -1  -40.60   43.30
  16   0  -1    9.10   11.30
  16   0  -1    2.80    9.60
  16   0  -1    8.40   48.70
  15   0  -1  101.29   16.50
  15   0  -1  174.68   20.00
  14   0  -1   -3.30    8.30
  14   0  -1   -3.10    8.50
  13   0  -1   75.09   12.30
  13   0  -1   36.60   42.00
  13   0  -1   78.79   12.40
  12   0  -1   -4.80    6.90
  12   0  -1   -7.70    7.70
  11   0  -1  456.85   26.90
  11   0  -1  451.55   29.10
  11   0  -1  457.25   27.10
  11   0  -1  468.85   27.60
  10   0  -1   -6.50    7.00
  10   0  -1   -6.40    5.20
  10   0  -1   -9.10    5.60
  10   0  -1    4.10    7.50
   9   0  -1   -0.80    7.70
   9   0  -1    8.90    6.40
   9   0  -1    5.80    4.70
   8   0  -1   -1.00    4.00
   8   0  -1   -2.60    6.40
   8   0  -1   -1.30    5.30
   8   0  -1   -7.70    7.10
   7   0  -1 2067.59  100.09
   7   0  -1 2046.30   99.79
   7   0  -1 1876.51   98.49
   7   0  -1 1891.31  100.09
  -6   0   1    9.80    6.10
   6   0  -1    0.00    6.10
   6   0  -1    2.60    6.10
   6   0  -1    6.00    4.00
   5   0  -1  265.87   15.50
   5   0  -1  297.27   17.10
   5   0  -1  304.27   17.30
  -5   0   1  300.47   18.20
   4   0  -1    5.30    2.40
   4   0  -1   -1.00    3.50
  -4   0   1    4.60    3.70
   4   0  -1    4.70    4.10
   3   0  -1 5297.67  246.58
   3   0  -1 4655.53  245.48
  -2   0   1   -3.80    4.10
   2   0  -1    0.00    1.70
   2   0  -1   -2.80    3.00
  -2   0   1    1.20    2.10
  -2   0   1   -2.40    1.40
   2   0  -1    1.70    2.20
   1   0   1 2952.30  165.48
  -2   0  -1   -2.20    2.30
   2   0   1    1.30    2.10
  -3   0  -1  209.88   12.10
   3   0   1  214.58   11.70
   5   0   1 2830.52  149.09
   5   0   1 3182.98  150.18
   6   0   1   -6.60    2.60
   6   0   1    1.80    6.10
   6   0   1   -2.80    2.90
   6   0   1    5.70    4.50
   7   0   1  248.48   16.00
   7   0   1  246.28   13.20
   7   0   1  226.38   12.50
   7   0   1  213.08   14.00
   8   0   1    7.20    6.20
   8   0   1   -3.40    3.80
   8   0   1  -16.70    9.20
   8   0   1   -5.40    4.70
   8   0   1   -2.20    2.90
   9   0   1  432.16   22.50
   9   0   1  378.76   20.30
   9   0   1  401.16   21.50
   9   0   1  344.67   21.30
   9   0   1  368.36   23.80
  10   0   1   -4.80    8.00
  10   0   1    4.10    3.70
  10   0   1   -2.50    5.00
  11   0   1  139.99   14.80
  11   0   1  144.49   10.00
  12   0   1  -10.60    7.30
  12   0   1   -0.20   41.00
  12   0   1    7.90    8.40
  13   0   1  241.28   19.80
  13   0   1  231.38   20.00
  14   0   1    4.50    8.70
  14   0   1  -14.00    9.30
  15   0   1   88.19   15.50
  15   0   1   72.99   14.40
  16   0   1   -3.00   10.30
  16   0   1   11.20    9.40
  17   1  -1   14.80   50.69
  16  -1  -1   16.60    9.90
  16  -1  -1   12.30   11.20
  16  -1  -1   -8.70   47.90
  16   1  -1   19.00   11.20
  16   1  -1   16.60   11.50
  15  -1  -1   -6.50   41.00
  15  -1  -1   42.10   13.10
  15  -1  -1   41.10   12.60
  15   1  -1   35.30   12.20
  15   1  -1   36.40   12.10
  14  -1  -1    7.30    9.40
  14  -1  -1   18.60   41.30
  14  -1  -1   20.30    9.60
  14   1  -1    8.00    9.50
  14   1  -1   10.30    9.30
  14   1  -1   26.00   38.00
  13  -1  -1  183.68   17.20
  13  -1  -1  146.09   16.40
  13   1  -1  131.39   16.00
  13   1  -1  172.48   16.30
  12  -1  -1   -0.30    8.20
  12  -1  -1    2.90    7.50
  12  -1  -1    7.50    8.10
  12  -1  -1    0.50    7.60
  12   1  -1   -8.00    7.20
  12   1  -1    3.40    7.00
  11  -1  -1   20.10    8.00
  11  -1  -1   22.30    7.60
  11  -1  -1   33.60    9.10
  11  -1  -1   40.30    9.20
  11   1  -1   13.30   32.80
  11   1  -1   31.90    9.60
  11   1  -1   26.70    7.30
  11   1  -1   25.00    7.20
  10  -1  -1   47.20    8.50
  10  -1  -1   36.50    8.90
  10  -1  -1   46.80   10.20
  10   1  -1   11.80   30.00
  10   1  -1   41.60    6.70
  10   1  -1   44.50    7.90
  10   1  -1   64.99    9.20
  10   1  -1   54.09   10.10
   9  -1  -1  471.35   24.10
   9  -1  -1  462.85   26.30
   9  -1  -1  465.25   25.50
   9  -1  -1  363.16   25.70
   9   1  -1  378.36   25.10
   9   1  -1  460.25   23.50
   9   1  -1  452.95   26.10
   9   1  -1  391.06   24.20
  -8  -1   1   -7.10    4.90
   8  -1  -1    6.60    6.20
   8  -1  -1   19.60    7.00
   8  -1  -1   10.90    7.70
   8  -1  -1   11.10    4.80
   8   1  -1    2.60    5.90
   8   1  -1   -0.20    4.20
   8   1  -1    7.50    7.10
   8   1  -1    3.60    5.40
   7  -1  -1 1289.97   63.89
   7  -1  -1 1260.47   64.09
   7  -1  -1 1296.07   64.29
   7  -1  -1 1161.58   62.19
   7   1  -1 1239.08   62.99
   7   1  -1 1289.07   63.39
   7   1  -1 1110.49   61.89
   7   1  -1 1201.58   63.79
   6  -1  -1  755.72   37.90
   6  -1  -1  653.33   35.40
  -6  -1   1  700.53   37.10
   6  -1  -1  689.23   37.00
   6   1  -1  683.43   36.90
   6   1  -1  608.44   35.00
  -6   1   1  724.63   37.30
   6   1  -1  703.23   36.20
   5  -1  -1  405.56   22.30
   5  -1  -1  396.46   21.00
   5  -1  -1  353.96   23.10
   5   1  -1  421.76   21.90
  -5   1   1  409.36   22.40
   5   1  -1  414.56   22.40
   5   1  -1  397.26   20.60
  -4  -1   1    5.40    3.60
   4  -1  -1    5.30    3.60
   3  -1  -1  316.77   17.30
   3  -1  -1  350.16   18.20
  -3  -1   1  352.06   18.10
  -3   1   1  332.77   16.70
  -3   1   1  341.57   18.10
  -3   1   1  320.27   16.90
   3   1  -1  319.87   17.90
   3   1  -1  326.67   16.90
   3   1  -1  333.07   18.00
  -2  -1   1  976.80   50.29
  -2  -1   1 1006.20   49.70
   2  -1  -1  955.80   50.09
   2  -1  -1 1021.10   50.39
  -2  -1   1 1057.79   50.59
   2   1  -1 1075.59   50.59
  -2   1   1 1000.30   50.39
   2   1  -1  968.90   49.80
   2   1  -1  986.00   50.39
  -2   1   1  990.50   49.99
   1  -1   1 1924.41   98.09
   1   1   1 2030.50   97.99
  -2  -1  -1    3.60    2.10
   2  -1   1    3.40    2.70
   2  -1   1    3.70    2.20
   2  -1   1   -2.70    2.40
   2  -1   1    1.90    1.50
   2   1   1    1.40    2.00
  -2   1  -1    3.60    2.90
  -3  -1  -1  888.31   44.40
   3  -1   1  836.52   44.70
   3  -1   1  854.11   44.00
   3  -1   1  973.70   44.20
   3   1   1  879.31   44.30
  -3   1  -1  880.51   45.00
   4  -1   1   53.79    3.80
   4  -1   1   59.19    5.40
   4  -1   1   52.89    4.20
  -4   1  -1   65.09    5.80
   4   1   1   54.49    4.50
   5  -1   1  777.72   38.90
   5  -1   1  719.93   37.20
   5  -1   1  664.43   37.90
   5  -1   1  785.82   37.00
   5   1   1  743.73   38.60
   6  -1   1  249.68   13.20
   6  -1   1  249.68   13.90
   6  -1   1  244.28   14.90
   6  -1   1  264.97   16.40
   6   1   1  230.58   14.00
   6   1   1  243.78   16.00
   7  -1   1   19.60    5.80
   7  -1   1   19.40    3.60
   7  -1   1   20.30    6.70
   7  -1   1   21.50   10.20
   7  -1   1   20.50    4.70
   7   1   1   26.90    5.00
   7   1   1   37.10    7.80
   8  -1   1   19.30    5.90
   8  -1   1   23.50    5.10
   8  -1   1   18.30    3.80
   8  -1   1   30.90    7.10
   8   1   1   18.90    4.10
   8   1   1   36.00    8.10
   8   1   1   20.30    3.30
   9  -1   1   53.89   10.20
   9  -1   1   56.59    9.20
   9  -1   1   61.89    7.60
   9  -1   1   69.39    5.90
   9  -1   1   54.89    7.00
   9   1   1   63.09    9.60
   9   1   1   57.59    6.30
   9   1   1   52.39    5.00
  10  -1   1    8.10    5.50
  10  -1   1    0.70    6.40
  10  -1   1    3.20    4.00
  10  -1   1   -8.00    7.60
  10  -1   1   -2.10    5.60
  10   1   1    1.10    7.80
  10   1   1   -1.30    4.60
  10   1   1    7.20    3.70
  11  -1   1  295.27   16.40
  11  -1   1  245.18   20.00
  11  -1   1  275.57   18.60
  11   1   1  271.17   17.90
  11   1   1  283.47   15.90
  11   1   1  270.87   20.30
  12  -1   1   -6.30    7.30
  12  -1   1    0.20    8.10
  12   1   1    5.70    8.20
  12   1   1   -1.10   37.70
  12   1   1    3.70    7.00
  13  -1   1  237.48   19.70
  13  -1   1  194.78   18.50
  13   1   1  226.18   17.70
  13   1   1  209.18   19.40
  14  -1   1   -0.90   39.10
  14  -1   1    9.60   10.60
  14  -1   1    5.10    9.70
  14   1   1    6.90   10.50
  14   1   1    5.50    9.20
  15  -1   1   23.70   12.80
  15  -1   1   26.30   11.10
  15   1   1   24.80   13.10
  15   1   1    9.70   10.30
  16  -1   1    9.90    9.60
  16  -1   1   17.70   12.20
  16   1   1   21.30   11.30
  16   1   1    6.60   10.00
  16  -2  -1   63.49   13.80
  16  -2  -1   78.39   15.80
  16   2  -1   82.49   15.10
  16   2  -1   75.99   14.70
  15  -2  -1   18.70   12.00
  15   2  -1   36.80   10.80
  15   2  -1   26.80   11.40
  15   2  -1    0.90   42.30
  14  -2  -1   -9.90    7.60
  14  -2  -1    8.50    9.80
  14   2  -1   15.10    9.90
  14   2  -1   10.60    8.70
  13  -2  -1   52.49   10.60
  13  -2  -1   54.39   12.10
  13  -2  -1   50.09   11.10
  13  -2  -1   10.50   51.39
  13   2  -1   56.09   10.30
  13   2  -1   63.89   12.30
  12  -2  -1   51.19   11.70
  12  -2  -1   66.69   10.80
  12  -2  -1   60.89   11.90
  12  -2  -1   62.59   10.90
  12   2  -1   87.69   10.00
  12   2  -1   64.69   12.50
  12   2  -1   16.80   33.00
  11  -2  -1    6.50    7.60
  11  -2  -1   -7.70    7.30
  11  -2  -1   -0.40    6.80
  11  -2  -1    5.60    8.10
  11   2  -1   18.50    9.30
  11   2  -1   -1.60   31.90
  10  -2  -1    3.50    7.00
  10  -2  -1   -1.50    5.80
  10  -2  -1   -1.50    6.80
  10  -2  -1   -2.20    8.50
  10   2  -1    6.10    6.60
  10   2  -1    3.40   30.70
  10   2  -1    4.80    5.60
  10   2  -1    6.50    4.90
   9  -2  -1    4.00    8.60
   9  -2  -1   16.10    5.50
   9  -2  -1   13.80    7.60
   9  -2  -1   28.50    8.10
   9   2  -1   22.70    7.60
   9   2  -1   33.20    7.80
   9   2  -1   24.90    4.80
   9   2  -1   24.10    6.10
   9   2  -1   32.60   27.90
   8  -2  -1   49.50    9.80
   8  -2  -1   51.29    9.60
   8  -2  -1   37.40    6.10
   8  -2  -1   39.50    7.90
   8   2  -1   36.50    5.20
   8   2  -1   41.20    8.30
   8   2  -1   39.40    6.80
   8   2  -1   38.10    8.00
   7  -2  -1   12.40    6.70
   7  -2  -1   20.70    7.80
   7  -2  -1    2.50    4.90
   7   2  -1   24.30    7.50
   7   2  -1    4.30    5.40
   7   2  -1    8.70    3.90
   6  -2  -1   70.79    9.30
   6  -2  -1   65.59    8.80
   6  -2  -1   58.69    6.50
  -6  -2   1   91.39    9.60
   6   2  -1   55.79    5.50
   6   2  -1   84.39    9.20
   6   2  -1   62.59    7.70
  -5  -2   1  115.79    8.90
   5  -2  -1   95.59    7.30
   5  -2  -1  104.09    8.80
  -5   2   1  113.79    9.00
   5   2  -1  104.19    6.30
   5   2  -1  109.39    8.00
  -4  -2   1  192.88   11.40
   4  -2  -1  203.68   11.80
   4  -2  -1  170.68   10.60
  -4   2   1  176.58    9.80
  -4   2   1  190.98   11.60
   4   2  -1  193.38   11.20
   4   2  -1  197.88   11.50
   4   2  -1  192.48    9.80
  -4   2   1  179.78    9.60
   3  -2  -1 1081.89   56.29
   3  -2  -1 1167.18   56.99
  -3  -2   1 1183.28   56.79
   3   2  -1 1070.99   56.69
   3   2  -1 1160.68   55.79
  -3   2   1 1134.99   56.89
  -3   2   1 1114.79   55.89
  -3   2   1 1087.39   56.09
   3   2  -1 1140.09   56.79
  -2  -2   1   -0.30    2.50
   2  -2  -1    0.80    2.20
  -2  -2   1    0.00    2.40
   2  -2  -1   -1.10    2.70
   2  -2  -1  -13.40    5.40
   2   2  -1    0.90    2.60
  -2   2   1    2.30    2.20
   2   2  -1    4.10    2.30
   2   2  -1    2.20    1.50
  -2   2   1    0.40    2.60
   2   2  -1    1.70   10.80
  -1  -2   1    2.10    4.60
  -1  -2  -1  698.43   33.10
   1  -2   1  665.53   32.80
   1  -2   1  593.64   33.20
  -1   2  -1  723.03   33.40
  -1   2  -1  630.64   32.80
  -1   2  -1  636.44   33.30
   2  -2   1  142.59    8.90
   2  -2   1  148.29    8.80
   2  -2   1  145.09    8.10
  -2   2  -1  155.08    8.20
  -2   2  -1  161.28    9.20
  -2   2  -1  138.39    7.90
   3  -2   1  191.38   11.50
   3  -2   1  202.48   10.90
   3  -2   1  203.18   10.40
  -3   2  -1  177.28   11.90
   4  -2   1 1922.21   96.59
   4  -2   1 1931.71   96.29
  -4   2  -1 2010.00   97.39
   4   2   1 1906.81   97.29
   5  -2   1  512.15   29.10
   5  -2   1  536.85   27.30
   5  -2   1  514.45   27.80
   5  -2   1  592.04   28.90
   5   2   1  533.05   29.80
   6  -2   1    7.30    5.50
   6  -2   1    5.20    4.20
   6  -2   1   -3.40    3.00
   6  -2   1    5.80    6.20
   6   2   1    5.20    5.80
   7  -2   1  371.46   22.40
   7  -2   1  399.66   20.70
   7  -2   1  423.16   23.80
   7  -2   1  373.36   21.60
   7   2   1  421.46   23.30
   8  -2   1  118.29    9.90
   8  -2   1  128.69   10.60
   8  -2   1  127.89    8.40
   8  -2   1  139.69   12.30
   8   2   1  147.99   11.90
   9  -2   1   22.90    7.20
   9  -2   1   12.80    3.80
   9  -2   1   13.70    5.70
   9  -2   1   11.30   10.90
   9  -2   1   10.60    6.00
   9   2   1   11.20    7.10
   9   2   1   10.30    3.00
  10  -2   1   75.29   11.30
  10  -2   1   43.10    8.20
  10  -2   1   64.09   11.80
  10  -2   1   63.99    6.20
  10   2   1   63.79    5.70
  10   2   1   20.70   28.40
  10   2   1   57.49    7.00
  10   2   1   65.89   10.30
  11  -2   1   18.60    7.20
  11  -2   1    6.70    6.80
  11  -2   1   12.50    8.30
  11  -2   1    4.50    7.10
  11   2   1    8.10    7.70
  11   2   1    9.50    5.80
  11   2   1   41.30   40.40
  11   2   1    7.30    4.20
  12  -2   1   81.69   15.20
  12  -2   1   72.79   12.10
  12   2   1   95.29   13.30
  13  -2   1   26.10   11.30
  13  -2   1   33.30   37.40
  13  -2   1   21.60   10.50
  13   2   1  -33.60   41.90
  13   2   1   18.90   10.30
  13   2   1    7.40    7.90
  14  -2   1   53.49   12.80
  14  -2   1    7.50   11.20
  14   2   1   32.30   11.50
  14   2   1   45.60   10.70
  14   2   1   -8.10   31.20
  15  -2   1   15.70   10.10
  15  -2   1   16.50   11.30
  15   2   1    3.70   10.50
  15   2   1   11.40   10.30
  16  -2   1  121.39   19.40
  16  -2   1  118.69   16.70
  16   2   1  183.88   20.20
  16   2   1  142.59   18.50
  16  -3  -1   23.40   13.90
  16  -3  -1   24.90   10.50
  16   3  -1   27.30   11.40
  16   3  -1   23.00    9.90
  15  -3  -1   12.80   10.60
  15  -3  -1    8.40   11.10
  15   3  -1    1.70    8.60
  15   3  -1   11.20   10.50
  14  -3  -1   24.50   11.00
  14  -3  -1   27.80   11.40
  14   3  -1   14.50   11.20
  14   3  -1  -17.40   37.70
  14   3  -1   16.90    8.80
  13  -3  -1   59.99   11.80
  13  -3  -1   65.69   11.20
  13  -3  -1   58.79   11.40
  13  -3  -1   -7.90   42.10
  13  -3  -1   57.79   12.70
  13   3  -1   85.49   15.10
  13   3  -1   64.09   10.20
  12  -3  -1   15.20    9.10
  12  -3  -1   16.80    9.30
  12  -3  -1   10.50    8.70
  12  -3  -1    6.20    8.50
  12   3  -1   -1.20    8.80
  12   3  -1   15.40    6.80
  12   3  -1   23.30   36.00
  11  -3  -1  131.49   14.90
  11  -3  -1  129.39   12.70
  11  -3  -1  106.79   13.50
  11  -3  -1   99.69   13.10
  11   3  -1   95.39   38.30
  11   3  -1  130.89   13.70
  11   3  -1  121.39   10.80
  10  -3  -1   58.59   11.60
  10  -3  -1   58.69   10.30
  10  -3  -1   75.29   14.80
  10  -3  -1   60.39    9.20
  10   3  -1   33.00   30.00
  10   3  -1   60.29    7.10
  10   3  -1   90.89   12.20
   9  -3  -1  103.79   11.40
   9  -3  -1   89.89   12.80
   9  -3  -1   97.79   12.60
   9   3  -1   74.29    7.30
   9   3  -1   80.89    9.20
   9   3  -1  102.69   32.50
   8  -3  -1   71.99   10.60
   8  -3  -1   48.00   10.50
   8  -3  -1   52.19   12.00
   8  -3  -1   52.19    6.90
   8   3  -1   36.80    7.80
   8   3  -1   59.39   29.60
   8   3  -1   33.80    5.00
   8   3  -1   59.19    9.00
   7  -3  -1   55.09    9.00
   7  -3  -1   39.90    6.50
   7  -3  -1   51.49    9.80
   7   3  -1   64.49    9.00
   7   3  -1   19.70   28.20
   7   3  -1   39.70    4.70
   7   3  -1   41.90    6.80
   6  -3  -1   13.80    4.80
   6  -3  -1    9.90    7.20
  -6  -3   1  -19.30    7.20
  -6  -3   1    4.00    6.10
   6  -3  -1    8.10    6.60
   6   3  -1    6.40    5.50
   6   3  -1   10.40   23.00
   6   3  -1    0.50    2.80
   6   3  -1    0.80    4.90
   5  -3  -1   18.40    4.90
   5  -3  -1   -4.60    8.00
   5  -3  -1   20.50    4.00
  -5  -3   1   15.90    4.60
   5   3  -1   17.60    5.50
   5   3  -1   13.80    4.20
   5   3  -1  -16.90   17.80
  -5   3   1   23.30    5.40
   4  -3  -1  100.69    7.20
  -4  -3   1  123.19    7.90
   4  -3  -1  106.89    8.20
   4   3  -1  112.39    7.80
   4   3  -1  118.79    7.90
  -4   3   1  103.99    6.10
   4   3  -1   89.39   17.80
  -4   3   1  106.99    8.30
  -4   3   1  111.99    6.60
   3  -3  -1 1166.88   55.99
  -3  -3   1 1102.39   55.49
  -3  -3   1 1153.18   55.69
   3  -3  -1 1113.39   55.39
   3   3  -1 1023.70   55.49
   3   3  -1 1026.80   62.59
  -3   3   1 1128.29   55.79
  -3   3   1 1049.99   55.19
  -3   3   1 1163.18   54.89
   3   3  -1 1102.69   55.69
   2  -3  -1   11.00    2.80
  -2  -3   1    8.10    2.70
  -2  -3   1    0.30   11.30
   2  -3  -1   10.60    2.80
  -2  -3   1   14.70    3.40
   2   3  -1    5.50   11.40
   2   3  -1    9.90    2.50
  -2   3   1    9.40    2.70
   2   3  -1   10.90    1.50
  -2   3   1   12.20    2.80
   2   3  -1   10.20    2.90
  -1  -3   1    7.10    5.50
  -1  -3   1    5.70    1.20
   1  -3  -1    5.30    1.50
  -1  -3   1    6.30    1.40
   1  -3  -1    7.50    1.70
   1   3  -1    9.60    1.60
  -1   3   1   10.20    1.50
   1   3  -1    6.00    1.00
  -1   3   1    6.80    1.70
  -1   3   1   -2.20    4.60
   1   3  -1    4.20    6.10
   1   3  -1    4.60    1.60
   1  -3   1 1343.27   64.19
   1  -3   1 1298.37   64.69
  -1   3  -1 1309.67   64.69
  -1   3  -1 1246.58   64.69
   1   3   1 1241.38   65.09
  -1   3  -1 1318.57   64.19
   2  -3   1 1861.41   94.49
   2  -3   1 1920.71   93.79
   2  -3   1 1894.91   94.39
  -2   3  -1 1932.31   94.09
   2   3   1 1855.31   96.99
  -2   3  -1 1808.02   93.69
  -2   3  -1 1983.10   94.69
   3  -3   1   52.59    6.10
   3  -3   1   44.20    4.00
   3  -3   1   54.49    5.10
  -3   3  -1   50.39    6.60
  -3   3  -1   40.70    3.80
  -3   3  -1   42.00    3.50
   4  -3   1   20.10    4.40
   4  -3   1   13.60    3.40
   4  -3   1   10.20    2.50
  -4   3  -1   17.10    4.60
   4   3   1   17.90    4.10
   5  -3   1   86.29    5.70
   5  -3   1   77.59    6.90
   5  -3   1   86.19    8.40
   5  -3   1   84.39    8.10
   5   3   1   86.09    8.60
   6  -3   1  239.68   15.90
   6  -3   1  199.78   13.90
   6  -3   1  263.37   15.50
   6  -3   1  214.58   12.70
   6   3   1  240.18   15.10
   7  -3   1   10.50    3.50
   7  -3   1    0.20    4.90
   7  -3   1   12.00    6.50
   7  -3   1    6.90    6.10
   7   3   1   10.00    6.20
   8  -3   1   31.90    6.30
   8  -3   1   49.20    8.40
   8  -3   1   42.30    5.00
   8  -3   1   48.10    7.80
   8   3   1   25.60   28.40
   8   3   1   48.70    8.10
   9  -3   1  240.58   17.40
   9  -3   1  218.28   15.60
   9  -3   1  245.38   13.70
   9  -3   1  248.08   15.70
   9   3   1  231.88   16.80
  10  -3   1  157.18   13.00
  10  -3   1  152.48   13.20
  10  -3   1  147.89   14.70
  10  -3   1  188.88   11.00
  10   3   1  174.88   14.60
  10   3   1  148.69   10.70
  10   3   1  155.88    9.70
  10   3   1  188.98   41.50
  11  -3   1   40.90    8.90
  11  -3   1   14.10    8.70
  11  -3   1   49.60   11.30
  11  -3   1   37.20    8.60
  11  -3   1   30.20    6.50
  11   3   1   43.30    5.10
  11   3   1   25.50   35.00
  11   3   1   34.60    9.90
  11   3   1   39.70    7.00
  12  -3   1   -4.00    7.00
  12  -3   1   -6.30    8.40
  12   3   1    1.20    6.20
  12   3   1   16.40   36.90
  12   3   1    9.70    9.30
  13  -3   1    1.50    9.70
  13  -3   1   10.70   10.30
  13   3   1   22.00    7.40
  13   3   1    8.80    9.80
  14  -3   1   83.99   14.00
  14  -3   1   73.59   14.90
  14  -3   1   28.90   41.70
  14   3   1  102.79   13.00
  14   3   1  109.59   15.80
  15  -3   1    9.70   10.80
  15  -3   1   10.00    9.40
  15   3   1    3.90    9.30
  15   3   1   20.50   10.30
  16  -3   1   24.10   11.90
  16  -3   1   42.70   14.10
  16  -3   1   17.30   43.70
  16   3   1   26.70   10.30
  16   3   1    7.80   10.20
  16  -4  -1   42.10   12.30
  16  -4  -1   25.60   11.20
  16   4  -1   31.70   43.20
  16   4  -1   16.60   10.40
  16   4  -1   36.60   11.70
  15  -4  -1   33.30   13.30
  15  -4  -1  -11.20   44.30
  15  -4  -1   25.90   10.90
  15   4  -1   27.60    9.90
  15   4  -1   51.19   12.00
  14  -4  -1  -25.40   46.10
  14  -4  -1   -0.90    9.40
  14  -4  -1   15.10    9.20
  14  -4  -1    7.70   10.80
  14  -4  -1    7.30   10.70
  14   4  -1   12.10   10.40
  13  -4  -1   15.10    9.20
  13  -4  -1    0.30    7.90
  13  -4  -1    3.30    8.60
  13  -4  -1    4.50    9.30
  13   4  -1    6.90    7.30
  13   4  -1   20.30    9.30
  12  -4  -1   85.39   13.00
  12  -4  -1   78.69   12.30
  12  -4  -1   65.19   11.80
  12   4  -1   60.49   11.00
  12   4  -1   25.20   33.90
  12   4  -1   56.59    9.40
  11  -4  -1  424.56   26.00
  11  -4  -1  351.06   25.20
  11  -4  -1  402.76   25.50
  11  -4  -1  363.96   24.40
  11   4  -1  289.37   57.69
  11   4  -1  393.46   25.30
  11   4  -1  370.26   21.80
  10  -4  -1   84.39   11.50
  10  -4  -1   91.19   10.30
  10  -4  -1   74.19   14.60
  10  -4  -1   80.79   12.80
  10   4  -1   86.09    7.90
  10   4  -1   68.69   32.30
  10   4  -1   80.89   10.70
   9  -4  -1   17.40    6.20
   9  -4  -1   18.60   10.00
   9  -4  -1   23.20    7.30
   9  -4  -1    8.80    9.20
   9   4  -1   12.50    3.90
   9   4  -1   11.00    6.10
   9   4  -1    5.30   27.30
   8  -4  -1  494.45   28.30
   8  -4  -1  399.26   29.90
   8  -4  -1  463.85   27.40
   8  -4  -1  474.75   25.80
   8   4  -1  446.56   48.90
   8   4  -1  464.75   26.70
   8   4  -1  457.95   23.90
   7  -4  -1  367.46   20.60
   7  -4  -1  364.46   22.20
   7   4  -1  378.16   21.60
   7   4  -1  337.97   42.40
   7   4  -1  361.56   18.60
   7   4  -1  330.67   20.00
   6  -4  -1  171.58   14.00
   6  -4  -1  166.48   11.90
  -6  -4   1  187.08   13.20
   6  -4  -1  196.68   13.60
   6   4  -1  225.58   34.00
   6   4  -1  153.68   11.50
   6   4  -1  170.68   12.60
   5  -4  -1  169.18   11.40
  -5  -4   1  198.48   12.20
   5  -4  -1  192.88   12.60
   5   4  -1  154.68   27.10
   5   4  -1  191.98   11.90
  -5   4   1  197.18    9.90
  -5   4   1  203.88   12.60
  -5   4   1  180.38   10.20
   5   4  -1  161.88   11.30
  -4  -4   1   86.69    6.50
   4  -4  -1   78.09    7.00
   4  -4  -1   72.69    6.20
   4   4  -1   71.29   17.20
  -4   4   1   73.49    4.80
   4   4  -1   81.09    6.50
  -4   4   1   69.99    5.60
  -4   4   1   67.99    6.70
   4   4  -1   81.19    6.10
   3  -4  -1   28.20    4.70
  -3  -4   1   21.60    4.20
   3  -4  -1   26.70    4.00
  -3  -4   1   19.80    3.90
  -3   4   1   25.70    2.90
  -3   4   1   18.00    3.40
  -3   4   1   22.20    4.70
   3   4  -1    9.20   14.30
   3   4  -1   22.60    3.80
   3   4  -1   37.10    4.90
  -2  -4   1  169.68   18.90
  -2  -4   1  145.39    9.50
   2  -4  -1  164.28    9.60
  -2  -4   1  155.58    9.10
   2  -4  -1  174.98    9.60
   2   4  -1  158.28    8.30
  -2   4   1  163.88    9.40
   2   4  -1  149.79    9.40
   2   4  -1  162.68    9.10
  -2   4   1  157.38    9.40
   2   4  -1  166.08   18.40
  -1  -4   1  183.98    9.50
  -1  -4   1  180.28    9.10
  -1  -4   1  172.18   14.00
   1  -4  -1  175.68    9.50
   1  -4  -1  178.18    9.80
  -1   4   1  174.38    9.80
   1   4  -1  184.28    9.50
  -1   4   1  178.78    9.50
   1   4  -1  170.88   14.00
   1   4  -1  178.28    9.90
   1   4  -1  170.38    9.10
   0  -4   1  149.39   14.00
   1  -4   1 4006.40  194.28
   1  -4   1 3967.40  194.98
  -1   4  -1 4018.20  194.28
   1   4   1 3907.21  194.28
  -1   4  -1 3751.12  194.98
  -1   4  -1 3961.10  194.98
   2  -4   1   -1.70    3.90
  -2  -4  -1    2.50    2.50
   2  -4   1    1.10    4.10
   2  -4   1    2.00    2.20
  -2  -4  -1   -3.20   10.10
   2  -4   1    7.40    4.00
  -2   4  -1    6.60    4.50
  -2   4  -1    3.10    3.60
   2   4   1    8.50    9.90
  -2   4  -1    7.00    2.40
   3  -4   1 1271.47   62.99
   3  -4   1 1301.37   63.89
   3  -4   1 1339.87   64.39
  -3   4  -1 1218.18   62.89
   3   4   1 1286.67   69.09
  -3   4  -1 1282.27   63.19
  -3   4  -1 1164.18   64.29
   4  -4   1  303.47   16.50
   4  -4   1  257.07   14.60
   4  -4   1  270.67   15.60
   4   4   1  256.77   24.90
  -4   4  -1  274.77   14.30
   4   4   1  279.37   15.50
  -4   4  -1  307.37   17.80
   5  -4   1  299.77   17.70
   5  -4   1  287.17   15.50
   5  -4   1  312.37   17.80
   5  -4   1  279.87   16.60
   5   4   1  269.77   16.70
   5   4   1  325.37   30.50
   6  -4   1  -20.70   11.20
   6  -4   1   -2.00    6.40
   6  -4   1    6.00    5.20
   6  -4   1   -1.40    6.50
   6  -4   1   -1.70    3.40
   6   4   1    8.70    5.80
   6   4   1   11.00   23.70
   7  -4   1   55.39    8.10
   7  -4   1   65.89    9.00
   7  -4   1   51.19    5.30
   7  -4   1   39.20    7.00
   7   4   1   55.99    8.00
   7   4   1   41.90   26.80
   8  -4   1   54.49    8.70
   8  -4   1   56.89    9.00
   8  -4   1   38.70    7.20
   8  -4   1   57.89    5.70
   8   4   1   43.30   26.00
   8   4   1   47.40    8.20
   9  -4   1  337.67   18.20
   9  -4   1  362.36   22.10
   9  -4   1  303.87   20.50
   9   4   1  329.37   40.40
   9   4   1  328.07   21.00
  10  -4   1   54.29   14.70
  10  -4   1   -1.90    6.40
  10  -4   1   -4.40    6.20
  10  -4   1    2.40    5.10
  10  -4   1   14.50    8.20
  10   4   1   16.30    8.50
  10   4   1   -2.00   30.70
  11  -4   1  138.59   15.00
  11  -4   1  131.79   10.80
  11  -4   1  123.39   13.10
  11  -4   1  184.88   18.10
  11  -4   1  163.68   15.40
  11   4   1  177.68   47.40
  11   4   1  180.68   17.40
  11   4   1  129.09    9.00
  12  -4   1   54.79   11.70
  12  -4   1   65.99   11.10
  12  -4   1   72.89   14.90
  12  -4   1   72.99   12.80
  12   4   1   51.59   32.50
  12   4   1   68.69   12.70
  12   4   1   68.79    8.80
  13  -4   1  105.39   15.30
  13  -4   1  138.29   17.80
  13   4   1  131.79   16.50
  13   4   1  110.89   13.30
  14  -4   1    4.20   11.60
  14  -4   1    5.60    8.70
  14   4   1    1.30    8.00
  14   4   1   10.10    9.30
  15  -4   1   88.49   16.40
  15  -4   1    9.40   41.20
  15  -4   1  117.09   18.00
  15   4   1   85.99   13.80
  15   4   1   87.39   15.00
  16  -4   1   41.80   13.50
  16  -4   1   34.70   14.30
  16   4   1   19.50   11.70
  16   4   1    2.90    9.40
  16  -5  -1   10.30   11.30
  16  -5  -1   33.40   11.00
  16   5  -1   21.60    9.70
  16   5  -1   17.50   10.20
  15  -5  -1   29.50   10.20
  15  -5  -1  -15.90   39.00
  15  -5  -1    6.30   11.20
  15   5  -1    9.60    9.50
  15   5  -1   15.20    8.90
  14  -5  -1    3.30   10.10
  14  -5  -1    8.10   10.20
  14  -5  -1    0.20    8.90
  14  -5  -1    0.20   10.90
  14   5  -1    5.80    8.10
  14   5  -1   14.00    9.10
  13  -5  -1  359.86   26.70
  13  -5  -1  386.96   27.70
  13  -5  -1  345.67   24.50
  13  -5  -1  421.56   27.20
  13   5  -1  345.77   23.70
  13   5  -1  339.87   28.00
  12  -5  -1   16.70   10.40
  12  -5  -1    6.60    8.70
  12  -5  -1    0.90    8.90
  12  -5  -1   18.50   10.10
  12   5  -1    2.70   35.10
 -12   5   1  -11.10    5.50
  12   5  -1    9.70    9.60
  11  -5  -1   99.99   13.40
  11  -5  -1  124.09   16.00
  11  -5  -1  113.49   13.20
  11  -5  -1  118.09   15.50
  11   5  -1   97.69    9.60
  11   5  -1  104.89   12.80
  11   5  -1  119.69   38.60
  10  -5  -1   -5.10    6.80
  10  -5  -1   -3.60    9.50
  10  -5  -1   -1.90    6.60
  10  -5  -1    1.30   10.30
  10   5  -1   11.60    7.40
  10   5  -1   -1.00    4.10
 -10   5   1  -10.40    5.70
  10   5  -1   14.10   26.20
   9  -5  -1  239.28   18.50
   9  -5  -1  257.47   16.10
   9  -5  -1  242.28   17.50
   9  -5  -1  214.58   20.10
   9   5  -1  232.78   16.70
   9   5  -1  175.98   36.40
   9   5  -1  230.38   13.30
   8  -5  -1  224.78   16.20
   8  -5  -1  213.28   17.40
   8   5  -1  169.08   37.90
   8   5  -1  207.58   15.00
   7  -5  -1   34.30    6.70
   7  -5  -1   36.20    8.10
   7  -5  -1   52.19   10.40
   7   5  -1   44.20    7.50
   7   5  -1   40.80    6.20
   7   5  -1   52.79   26.40
   6  -5  -1  464.55   26.40
   6  -5  -1  418.96   25.30
   6  -5  -1  500.45   27.40
  -6  -5   1  507.55   26.10
   6   5  -1  483.65   44.90
   6   5  -1  419.26   24.50
   6   5  -1  452.45   25.70
   5  -5  -1 2448.35  115.29
  -5  -5   1 2361.36  114.29
   5  -5  -1 2367.36  114.69
   5  -5  -1 2252.37  113.99
   5   5  -1 2328.77  125.09
  -5   5   1 2403.06  114.69
   5   5  -1 2082.49  113.49
  -5   5   1 2208.38  112.79
  -5   5   1 2078.79  113.09
   5   5  -1 2288.17  114.19
  -4  -5   1  153.48    9.40
  -4  -5   1  161.08    8.90
   4  -5  -1  135.29    9.90
   4  -5  -1  137.59    9.30
  -4   5   1  129.09    8.60
  -4   5   1  128.09    9.50
   4   5  -1  128.99   22.10
   4   5  -1  127.39    8.70
   4   5  -1  152.78    9.30
  -4   5   1  140.79    8.00
   3  -5  -1  950.40   48.40
  -3  -5   1  876.41   55.69
  -3  -5   1  912.31   48.20
   3  -5  -1 1034.40   48.70
  -3  -5   1  958.40   48.10
   3   5  -1  942.51   48.10
  -3   5   1  981.90   48.50
  -3   5   1  966.20   48.10
  -3   5   1 1024.70   47.70
   3   5  -1  944.31   56.19
   3   5  -1  875.71   48.00
   2  -5  -1 1266.27   60.69
  -2  -5   1 1193.78   60.09
  -2  -5   1 1156.58   65.59
   2  -5  -1 1261.97   60.49
  -2  -5   1 1099.89   60.39
   2   5  -1 1196.98   60.19
   2   5  -1 1195.98   60.39
  -2   5   1 1245.38   60.39
  -2   5   1 1221.38   60.49
   2   5  -1 1171.08   65.49
   2   5  -1 1233.98   59.59
  -1  -5   1 2570.14  127.39
  -1  -5   1 2717.43  131.29
   1  -5  -1 2638.14  128.19
   1  -5  -1 2592.14  127.79
  -1  -5   1 2611.14  127.69
   1   5  -1 2552.74  130.69
  -1   5   1 2515.25  128.09
   1   5  -1 2482.65  128.09
  -1   5   1 2591.24  127.69
   1   5  -1 2581.04  127.49
   1   5  -1 2540.95  127.69
   0  -5  -1  707.53   35.90
   0  -5   1  707.43   36.10
   0  -5  -1  688.63   35.30
   0  -5   1  709.33   35.30
   0  -5   1  767.52   38.90
   0   5   1  700.33   35.20
   0   5   1  707.63   35.90
   0   5  -1  702.13   35.40
   0   5  -1  688.93   36.10
   1  -5   1  137.59    7.60
  -1  -5  -1  131.79   11.60
   1  -5   1  151.58   14.20
   1  -5   1  134.99    8.80
  -1   5  -1  137.79    9.10
  -1   5  -1  133.09    7.60
   1   5   1  137.09    8.10
   1   5   1  141.29   11.40
  -1   5  -1  143.69    8.70
   2  -5   1 2517.85  127.09
   2  -5   1 2636.14  127.09
   2  -5   1 2594.34  125.99
  -2   5  -1 2533.65  125.99
  -2   5  -1 2555.04  126.79
   2   5   1 2494.95  128.89
  -2   5  -1 2491.65  127.19
   3  -5   1 2152.68  106.69
   3  -5   1 2161.28  106.29
   3  -5   1 2152.78  105.29
  -3   5  -1 2152.28  105.69
  -3   5  -1 1971.30  106.69
  -3   5  -1 2147.39  105.29
   3   5   1 2124.59  110.69
   4  -5   1  356.66   19.80
   4  -5   1  358.96   18.60
   4  -5   1  405.46   21.00
  -4   5  -1  337.67   18.40
  -4   5  -1  353.76   18.60
   4   5   1  329.57   28.60
   4   5   1  356.46   19.30
   5  -5   1   92.99    9.30
   5  -5   1   92.99    6.50
   5  -5   1   79.49    8.20
   5  -5   1   97.29    9.30
   5   5   1   90.49    8.00
  -5   5  -1  101.79    9.40
   5   5   1  136.99   23.30
   6  -5   1   14.80    7.20
   6  -5   1    0.80    3.60
   6  -5   1    6.20    7.00
   6  -5   1    5.90    5.80
   6   5   1  -10.40   22.90
   6   5   1    0.10    5.40
   7  -5   1 1685.53   85.99
   7  -5   1 1648.44   87.19
   7  -5   1 1816.72   88.29
   7  -5   1 1662.13   88.19
   7   5   1 1602.74   87.39
   7   5   1 1945.81  104.69
   8  -5   1  119.19    8.40
   8  -5   1  121.19   12.20
   8  -5   1  114.69   10.60
   8  -5   1  107.59   11.40
   8   5   1  124.19   11.00
   9  -5   1  632.14   34.90
   9  -5   1  566.94   35.10
   9  -5   1  662.73   36.10
   9   5   1  664.73   35.30
  10  -5   1  118.89   13.30
  10  -5   1  103.39   12.30
  10  -5   1  130.89    9.60
  10  -5   1  135.49   13.60
  10   5   1  123.59   12.60
  10   5   1  178.28   40.70
  11  -5   1   26.70    8.50
  11  -5   1   28.50    9.60
  11  -5   1   33.40   15.40
  11  -5   1   24.50   10.80
  11   5   1   16.20   27.20
  11   5   1   27.00    5.30
  11   5   1   19.00    8.30
  12  -5   1   63.49   11.20
  12  -5   1   63.49   12.60
  12  -5   1   67.99   14.10
  12  -5   1   62.19   12.00
  12   5   1   58.29    8.20
  12   5   1   49.80   10.50
  13  -5   1   81.09   13.70
  13  -5   1   93.59   15.30
  13  -5   1  114.79   13.60
  13  -5   1   88.99   12.70
  13   5   1   98.59   14.70
  14  -5   1    8.70   11.50
  14  -5   1   30.20   11.90
  14   5   1   29.90    8.60
  14   5   1  -10.50   43.90
  14   5   1   13.90    9.20
  15  -5   1   77.69   15.90
  15  -5   1   86.89   17.90
  15   5   1   90.19   13.30
  15   5   1   54.79   12.40
  16  -5   1   20.80   10.70
  16  -5   1   12.90   13.70
  16   5   1   19.50   10.70
  16   5   1   40.70    9.70
  16   5   1  -29.60   42.50
  16  -6  -1   52.19   16.10
  16  -6  -1   68.89   15.10
  16   6  -1   71.79   13.70
  16   6  -1   83.39   16.80
  15  -6  -1   25.20   14.10
  15  -6  -1   15.50    9.00
  15  -6  -1   -9.90   44.20
  15  -6  -1    5.40    9.40
  15   6  -1    7.90    9.50
  15   6  -1   15.80   10.50
  14  -6  -1    8.50    9.90
  14  -6  -1   19.90   11.20
  14  -6  -1   19.90   10.30
  14  -6  -1   19.10   11.50
  14   6  -1   16.90   10.60
  14   6  -1   26.10    8.10
  14   6  -1  -18.20   35.30
  13  -6  -1   61.89   14.10
  13  -6  -1   63.59   12.50
  13  -6  -1   48.20   11.90
  13  -6  -1   56.39   13.30
  13   6  -1   54.79    9.20
  12  -6  -1   42.60   11.10
  12  -6  -1   45.20   11.90
  12  -6  -1   43.10   11.00
  12  -6  -1   31.50   12.40
  12   6  -1   45.50   10.40
  12   6  -1   44.80    7.70
  12   6  -1   35.70   37.00
  11  -6  -1  127.19   14.60
  11  -6  -1  154.18   14.60
  11  -6  -1  156.58   18.50
  11  -6  -1  128.69   15.90
  11   6  -1  132.89   10.60
  11   6  -1  130.99   41.30
  11   6  -1  161.58   15.00
  10  -6  -1  110.79   12.20
  10  -6  -1   92.29   12.40
  10  -6  -1  146.89   18.00
  10  -6  -1   90.69   14.50
  10   6  -1  133.69   37.10
  10   6  -1  104.49    8.30
   9  -6  -1  416.26   23.70
   9  -6  -1  302.67   26.60
   9  -6  -1  344.47   24.70
   9  -6  -1  372.76   22.20
   9   6  -1  350.76   19.10
   9   6  -1  338.37   43.20
   9   6  -1  374.66   22.70
   8  -6  -1   48.60   11.40
   8  -6  -1   66.29   10.50
   8  -6  -1   48.90    7.90
   8  -6  -1   44.00   14.30
   8   6  -1   88.09   10.10
   8   6  -1   55.09   29.10
   7  -6  -1  465.45   28.10
  -7  -6   1  452.35   26.40
   7  -6  -1  455.35   26.80
   7  -6  -1  428.26   25.60
   7   6  -1  449.56   26.10
   7   6  -1  519.85   46.30
   6  -6  -1  311.87   18.20
   6  -6  -1  340.87   19.30
  -6  -6   1  295.17   18.30
   6   6  -1  290.37   18.10
   6   6  -1  344.77   39.40
   6   6  -1  273.57   16.60
  -6   6   1  279.77   16.10
  -6   6   1  297.47   15.70
   5  -6  -1 1452.85   69.99
   5  -6  -1 1271.67   68.49
  -5  -6   1 1363.46   68.59
   5  -6  -1 1391.56   69.19
  -5  -6   1 1441.46   68.09
  -5   6   1 1273.77   67.79
   5   6  -1 1351.06   68.69
  -5   6   1 1288.77   67.29
   5   6  -1 1328.37   79.69
  -4  -6   1  460.45   23.90
   4  -6  -1  503.45   25.50
  -4  -6   1  420.86   23.60
   4  -6  -1  454.85   24.20
  -4   6   1  447.16   23.60
  -4   6   1  447.96   24.40
   4   6  -1  401.46   34.80
   4   6  -1  445.86   23.50
  -4   6   1  461.15   23.00
   4   6  -1  437.56   23.90
   3  -6  -1  956.60   45.40
  -3  -6   1  815.32   44.90
  -3  -6   1  837.12   53.19
   3  -6  -1  889.31   45.30
  -3  -6   1  890.11   44.80
   3   6  -1  858.61   44.80
  -3   6   1  879.61   45.00
   3   6  -1  960.00   43.90
  -3   6   1  931.61   44.50
   3   6  -1  825.62   52.19
  -3   6   1  884.81   45.20
   3   6  -1  876.71   44.90
  -2  -6   1  297.87   24.50
   2  -6  -1  305.47   15.90
  -2  -6   1  278.27   16.00
   2  -6  -1  283.27   16.30
  -2  -6   1  279.57   15.30
  -2   6   1  285.77   15.70
  -2   6   1  277.27   16.10
   2   6  -1  281.57   15.80
   2   6  -1  295.47   15.40
   2   6  -1  292.27   24.40
   2   6  -1  312.97   14.80
   1  -6  -1  564.14   30.00
  -1  -6   1  582.04   29.00
   1  -6  -1  605.84   29.40
  -1  -6   1  633.04   34.70
  -1  -6   1  562.14   29.20
   1   6  -1  558.44   29.80
   1   6  -1  593.84   34.40
   1   6  -1  581.44   29.00
   1   6  -1  564.24   29.30
  -1   6   1  575.34   29.90
  -1   6   1  562.44   29.30
   0  -6  -1    5.30    2.90
   0  -6   1   -1.10    3.10
   0  -6   1    7.40    2.90
   0  -6  -1   -5.20    4.70
   0  -6  -1   11.80    7.20
   0  -6   1    5.40    1.50
   0  -6   1    7.00    7.40
   0  -6  -1    7.70    1.50
   0   6   1    4.90    2.90
   0   6   1    5.00    1.20
   0   6  -1    0.50    2.90
   0   6  -1    8.70    1.60
   0   6   1   15.80    8.50
   0   6  -1    8.80    7.60
   0   6  -1    6.80    2.80
   0   6   1   -6.30    4.70
   1  -6   1 1796.92   90.79
   1  -6   1 1785.52   91.89
  -1  -6  -1 1876.51   93.29
   1  -6   1 2013.70   94.79
  -1   6  -1 1710.83   90.79
   1   6   1 1605.94   91.09
   1   6   1 2050.19   93.69
  -1   6  -1 1821.42   91.89
  -2  -6  -1   40.60    4.60
   2  -6   1   48.00    6.80
   2  -6   1   49.99    4.20
  -2  -6  -1   43.60   12.10
   2  -6   1   49.40    6.70
  -2   6  -1   50.79    4.30
  -2   6  -1   54.49    6.30
   2   6   1   59.49   12.70
  -2   6  -1   57.59    6.90
   3  -6   1 1007.60   47.10
  -3  -6  -1  863.31   51.79
   3  -6   1  934.01   46.50
   3  -6   1  898.81   45.10
  -3   6  -1  810.52   46.90
  -3   6  -1  893.61   45.10
  -3   6  -1  913.51   45.80
   3   6   1  901.61   45.30
   3   6   1  866.21   51.09
   4  -6   1  177.88   11.60
   4  -6   1  179.98    9.70
  -4   6  -1  182.78   10.30
   4   6   1  169.98   21.30
  -4   6  -1  143.09   11.80
   4   6   1  179.18   10.40
  -4   6  -1  166.38    9.60
   5  -6   1  151.38   11.40
   5  -6   1  146.29    9.10
   5  -6   1  145.69   11.60
   5  -6   1  171.78   12.50
   5   6   1  142.69   10.30
  -5   6  -1  165.58   12.30
   5   6   1  163.68   26.00
  -5   6  -1  150.48    8.90
  -5   6  -1  144.09    8.70
   6  -6   1  688.93   37.30
   6  -6   1  647.14   36.10
   6  -6   1  647.74   34.40
   6  -6   1  677.03   36.90
   6   6   1  757.02   52.19
   6   6   1  652.73   35.70
   7  -6   1  614.34   32.90
   7  -6   1  560.44   29.90
   7  -6   1  559.24   32.70
   7  -6   1  564.24   31.70
   7   6   1  629.44   50.09
   7   6   1  551.74   31.40
   8  -6   1   26.30    8.10
   8  -6   1   27.50    4.90
   8  -6   1   27.00    7.90
   8   6   1   37.20   27.70
   8   6   1   34.50    7.50
   9  -6   1  203.98   12.90
   9  -6   1  209.38   16.10
   9  -6   1  191.68   15.90
   9  -6   1  209.98   16.50
   9   6   1  215.18   15.60
   9   6   1  275.37   40.40
  10  -6   1  144.09   10.50
  10  -6   1  134.29   13.70
  10  -6   1  160.18   14.80
  10  -6   1  162.98   15.20
  10   6   1  133.59   13.50
  11  -6   1   81.99   13.10
  11  -6   1   92.99   12.20
  11  -6   1  107.89   13.90
  11   6   1   90.09   13.30
  11   6   1  138.99   52.69
  12  -6   1   -0.20    8.40
  12  -6   1  -11.60   12.00
  12  -6   1    6.30    8.60
  12   6   1    4.60    5.30
  12   6   1    8.50    9.40
  12   6   1   -1.30   32.90
  13  -6   1   28.20   12.50
  13  -6   1   53.69   11.10
  13  -6   1   74.29   14.80
  13  -6   1   47.70   13.20
  13   6   1   43.10    8.20
  13   6   1  -14.50   46.30
  14  -6   1   31.60   12.20
  14  -6   1   55.99   11.30
  14  -6   1   27.00   13.10
  14   6   1   39.00   11.90
  14   6   1   28.20   35.60
  14   6   1   58.39    9.40
  15  -6   1   45.60   12.00
  15  -6   1   34.50   15.10
  15   6   1   -0.40   45.60
  15   6   1   40.80   12.10
  15   6   1   49.70   10.50
  16  -6   1   22.10   10.60
  16  -6   1   67.69   17.90
  16   6   1   42.00   11.80
  16   6   1   62.49   11.10
  16  -7  -1   17.10   10.30
  16  -7  -1   29.20   14.00
  16   7  -1   29.10   11.30
  16   7  -1   18.40   43.40
  15  -7  -1   10.20   11.40
  15  -7  -1   -9.70   44.00
  15  -7  -1   24.40    9.90
  15  -7  -1   48.40   15.10
  15  -7  -1   23.50   12.80
  15   7  -1   23.10   10.40
  15   7  -1   14.10    9.00
  14  -7  -1   18.00   10.90
  14  -7  -1    6.60   12.40
  14  -7  -1   21.90   10.10
  14  -7  -1   19.10   11.70
  14   7  -1   17.30    7.80
  14   7  -1    6.30    8.70
  13  -7  -1   38.70   13.30
  13  -7  -1   34.70   11.40
  13  -7  -1   44.30   11.40
  13  -7  -1   40.20   12.90
  13   7  -1   31.30   10.30
  13   7  -1   38.10    8.30
  12  -7  -1    1.60    9.90
  12  -7  -1   -3.00   11.70
  12  -7  -1   -2.20   11.50
  12  -7  -1   12.40   10.50
  12   7  -1   37.00   38.50
 -12   7   1   -7.30    6.40
  12   7  -1    7.90    9.60
  12   7  -1    3.50    5.50
  11  -7  -1  172.68   16.30
  11  -7  -1  165.88   17.30
  11  -7  -1  122.29   16.70
  11   7  -1  157.18   16.10
  11   7  -1  209.28   51.79
  10  -7  -1   78.19   12.00
  10  -7  -1   68.49   10.60
  10  -7  -1   40.90   14.90
  10  -7  -1   51.09   12.90
  10   7  -1   89.49   35.60
  10   7  -1   86.89   12.10
  10   7  -1   69.19    6.60
   9  -7  -1   13.20    7.60
   9  -7  -1   -2.60    9.60
   9  -7  -1    7.70    7.00
   9   7  -1   28.40   25.10
   9   7  -1   19.60    6.80
   8  -7  -1  187.48   15.30
   8  -7  -1  192.18   14.10
   8  -7  -1  189.48   17.00
   8   7  -1  174.08   14.00
   8   7  -1  213.18   36.40
  -7  -7   1  119.69   11.10
   7  -7  -1  100.99   13.20
   7  -7  -1  120.09   11.70
   7   7  -1  105.39   10.50
  -7   7   1   94.49    6.40
   7   7  -1  151.18   33.00
   6  -7  -1   86.79    9.60
   6  -7  -1  108.59   11.40
   6  -7  -1  100.19   12.90
  -6  -7   1  111.99   10.20
   6   7  -1  120.79   10.60
  -6   7   1   76.19    6.60
   6   7  -1  147.99   30.90
  -6   7   1   88.09    7.90
  -5  -7   1 1205.38   60.59
  -5  -7   1 1275.87   59.89
   5  -7  -1 1206.58   61.29
   5  -7  -1 1159.18   60.69
   5  -7  -1 1227.48   61.99
   5   7  -1 1166.78   73.09
   5   7  -1 1082.69   59.69
   5   7  -1 1182.88   60.59
  -5   7   1 1170.28   59.99
  -5   7   1 1199.18   59.49
  -4  -7   1  190.18   11.20
   4  -7  -1  195.58   13.10
   4  -7  -1  200.18   14.50
  -4  -7   1  180.78   11.20
   4  -7  -1  191.58   11.90
  -4  -7   1  174.28   24.50
  -4   7   1  171.08   11.20
   4   7  -1  171.28   10.80
  -4   7   1  203.28   13.10
  -4   7   1  185.38   10.40
   4   7  -1  182.98   23.40
   4   7  -1  186.28   11.20
   3  -7  -1 1118.29   57.39
   3  -7  -1 1048.60   57.99
  -3  -7   1 1049.70   56.89
   3  -7  -1 1144.99   57.19
  -3  -7   1 1138.59   56.59
  -3  -7   1 1195.28   65.19
  -3   7   1 1153.68   57.09
  -3   7   1 1135.29   56.39
   3   7  -1 1161.98   55.89
   3   7  -1 1112.99   64.09
  -3   7   1 1149.58   57.19
   3   7  -1 1118.59   56.79
   3   7  -1 1132.79   56.69
   2  -7  -1  319.87   16.70
  -2  -7   1  297.27   16.10
  -2  -7   1  311.17   25.60
   2  -7  -1  293.07   17.30
  -2  -7   1  290.57   16.80
   2   7  -1  308.97   26.40
   2   7  -1  320.17   15.60
   2   7  -1  303.37   16.10
  -2   7   1  299.67   17.10
   2   7  -1  298.47   16.70
  -2   7   1  311.27   16.50
   1  -7  -1  292.17   15.20
  -1  -7   1  296.77   15.10
  -1  -7   1  289.87   14.70
   1  -7  -1  272.67   16.30
  -1  -7   1  328.87   23.90
   1   7  -1  290.67   15.10
   1   7  -1  277.97   14.90
  -1   7   1  279.47   15.10
   1   7  -1  314.47   23.20
  -1   7   1  279.77   16.10
   1   7  -1  258.77   15.80
   0  -7   1  128.79   16.60
   0  -7  -1   89.19    5.50
   0  -7   1  101.19    7.60
   0  -7  -1   92.49    7.60
   0  -7   1   95.69    5.80
   0   7   1  114.29   13.80
   0   7   1   94.39    5.50
   0   7  -1  121.19   15.20
   0   7  -1  103.49    7.30
   0   7   1   98.89    7.60
   0   7  -1   95.09    5.90
   1  -7   1   67.29    6.90
   1  -7   1   64.59    4.70
  -1  -7  -1   81.39   13.20
   1  -7   1  100.79   17.30
   1   7   1   79.29   13.20
  -1   7  -1   70.99    7.50
  -1   7  -1   63.09    7.20
   1   7   1   68.79    6.40
  -1   7  -1   50.49    4.70
   2  -7   1 3900.31  192.78
  -2  -7  -1 3714.03  193.08
   2  -7   1 3978.10  194.28
  -2  -7  -1 3934.41  196.38
   2  -7   1 3839.92  194.18
  -2   7  -1 3856.71  192.78
  -2   7  -1 4047.99  194.38
  -2   7  -1 4009.70  193.98
   2   7   1 3820.82  195.98
   3  -7   1  634.94   33.00
   3  -7   1  699.13   34.90
  -3  -7  -1  631.04   33.30
  -3  -7  -1  681.03   41.10
   3  -7   1  675.73   35.10
  -3   7  -1  608.14   35.10
   3   7   1  656.53   33.00
   3   7   1  649.04   39.70
  -3   7  -1  657.33   34.00
  -3   7  -1  637.04   33.10
   4  -7   1   50.89    7.70
   4  -7   1   28.60    5.90
   4  -7   1   40.70    3.90
  -4   7  -1   43.00    4.10
   4   7   1   39.70    4.70
  -4   7  -1   29.60    6.60
   4   7   1   42.70   15.50
  -4   7  -1   28.00    4.60
   5  -7   1   28.00    6.70
   5  -7   1   30.70    4.20
   5  -7   1   32.40    7.70
  -5   7  -1   32.00    4.10
  -5   7  -1   27.30    4.30
   5   7   1   26.00    5.20
   5   7   1   36.30   20.30
  -5   7  -1   35.60    7.80
   6  -7   1  141.79   13.30
   6  -7   1  157.28   14.40
   6  -7   1  189.08   13.90
   6  -7   1  166.58   10.40
   6   7   1  158.78   11.80
   6   7   1  197.28   32.10
   7  -7   1  754.52   39.90
   7  -7   1  675.23   38.70
   7  -7   1  709.03   36.60
   7  -7   1  717.53   39.30
   7   7   1  694.03   38.00
   8  -7   1  201.28   15.40
   8  -7   1  202.18   16.10
   8  -7   1  215.18   16.30
   8   7   1  212.38   14.80
   9  -7   1  246.38   15.30
   9  -7   1  256.17   19.00
   9  -7   1  253.07   18.50
   9  -7   1  271.57   19.10
   9   7   1  251.67   17.60
   9   7   1  307.57   41.40
  10  -7   1  102.59    9.80
  10  -7   1  114.39   13.80
  10  -7   1  131.89   15.00
  10  -7   1  122.29   14.10
  10   7   1  123.89   35.70
  10   7   1  140.19   13.60
  11  -7   1   -2.40   15.40
  11  -7   1    9.80    8.80
  11  -7   1   10.80    8.60
  11  -7   1   12.10    9.70
  11   7   1    3.40    7.40
  11   7   1    7.10   30.50
  12  -7   1   38.80   11.90
  12  -7   1   29.50   11.70
  12  -7   1   11.20   15.40
  12  -7   1   13.00   11.00
  12   7   1    6.90   37.40
  12   7   1   20.30    9.30
  12   7   1   19.70    5.10
  13  -7   1    8.00   13.30
  13  -7   1   10.80   10.20
  13  -7   1    5.70    9.90
  13  -7   1   -6.50   10.40
  13   7   1    0.70    9.80
  13   7   1   -6.10   44.50
  14  -7   1  109.89   14.90
  14  -7   1  117.89   16.60
  14  -7   1   77.69   14.30
  14  -7   1  112.89   18.10
  14   7   1  139.89   17.90
  14   7   1   87.99   42.70
  15  -7   1   28.70   12.60
  15  -7   1   35.40   15.60
  15   7   1   51.79   13.70
  15   7   1   55.09    9.80
  16  -7   1    5.00   11.80
  16  -7   1   27.50   15.90
  16   7   1   -2.20   38.10
  16   7   1   14.40   10.60
  16  -8  -1   66.99   15.60
  16  -8  -1   68.09   17.00
  16   8  -1   49.40   11.60
  16   8  -1   38.00   12.20
  15  -8  -1   27.70   12.60
  15  -8  -1   21.40   11.10
  15  -8  -1   14.70   13.10
  15  -8  -1   19.70   10.20
  15   8  -1   20.50    9.50
  15   8  -1   26.90   10.20
  14  -8  -1    3.60   12.10
  14  -8  -1    3.30   11.20
  14  -8  -1    6.20   10.40
  14  -8  -1    3.90    9.70
  14   8  -1    8.30    8.70
  14   8  -1   -7.40   45.20
  14   8  -1    6.30    8.10
  13  -8  -1    2.70   12.10
  13  -8  -1   14.50   10.20
  13  -8  -1    7.00    8.60
  13  -8  -1   -9.10    9.90
  13   8  -1    1.90    8.80
  12  -8  -1   63.19   12.70
  12  -8  -1   64.09   12.60
  12  -8  -1   74.29   17.20
  12   8  -1   62.19   40.60
  12   8  -1   62.49   11.70
  12   8  -1   60.89    8.10
  11  -8  -1    6.60    9.30
  11  -8  -1    3.90   11.60
  11  -8  -1   -1.70    8.70
  11  -8  -1   -4.10   13.50
 -11   8   1  -11.40    6.90
  11   8  -1    6.70   33.60
  11   8  -1   -0.70    7.30
  11   8  -1    2.40    4.40
  10  -8  -1    7.90    9.20
  10  -8  -1   19.90   15.70
  10  -8  -1   -0.60   10.20
  10  -8  -1   12.80    7.90
 -10   8   1   13.40    8.20
  10   8  -1    5.10    7.30
  10   8  -1   28.90   33.70
   9  -8  -1   53.09    9.30
   9  -8  -1   38.00   11.40
   9  -8  -1   60.69   10.70
   9   8  -1   83.59   30.60
   9   8  -1   31.40    7.90
   8  -8  -1  358.06   22.70
   8  -8  -1  345.67   25.10
   8  -8  -1  394.56   23.60
   8   8  -1  375.36   22.40
  -7  -8   1   68.59    9.00
   7  -8  -1   75.39    9.70
   7  -8  -1   74.79   12.10
   7  -8  -1   55.19    8.80
   7   8  -1   96.69   30.20
  -7   8   1   53.49    5.40
   7   8  -1   86.69    9.30
  -7   8   1   57.39    5.90
   6  -8  -1   77.79    9.70
   6  -8  -1   75.59   11.90
   6  -8  -1  100.99   11.30
  -6  -8   1   94.89    9.30
   6   8  -1   93.19    9.80
   6   8  -1  111.09   30.50
  -6   8   1   81.69    7.60
  -6   8   1   66.29    6.40
  -5  -8   1  100.69    8.20
   5  -8  -1   81.39    8.60
   5  -8  -1   89.39   10.60
   5  -8  -1   84.09    8.90
  -5  -8   1   69.99    7.10
   5   8  -1   96.19   22.60
   5   8  -1   80.09    6.70
   5   8  -1   89.89    7.80
  -5   8   1   81.29    6.20
  -5   8   1   85.49    7.60
   4  -8  -1    4.70    4.40
  -4  -8   1    5.70    3.60
   4  -8  -1    6.40    4.30
   4  -8  -1  -12.90    9.30
  -4  -8   1   -3.30   15.70
   4  -8  -1    7.00    7.80
  -4  -8   1    3.40    3.20
   4   8  -1   -2.50    3.10
   4   8  -1    3.80    3.20
   4   8  -1    0.40   15.10
  -4   8   1    0.00    3.60
  -4   8   1   11.40    2.80
   3  -8  -1   34.00    4.70
   3  -8  -1   21.50    6.50
   3  -8  -1   17.80    5.00
   3  -8  -1    5.00   10.40
  -3  -8   1   30.90    4.70
  -3  -8   1   26.90   15.30
  -3  -8   1   26.80    4.00
   3   8  -1   30.20    2.60
   3   8  -1   37.50   14.80
   3   8  -1   24.30    3.90
  -3   8   1   23.30    4.60
  -3   8   1   33.20    3.70
   3   8  -1   25.20    4.40
  -3   8   1   36.70    5.20
  -2  -8   1    1.40    3.70
   2  -8  -1    2.50    3.50
  -2  -8   1   -8.20   15.10
  -2  -8   1    0.50    2.70
  -2  -8   1    1.60    3.80
   2  -8  -1    0.60    5.20
   2  -8  -1    7.50    4.70
   2   8  -1    3.00    2.10
  -2   8   1   -0.50    3.20
  -2   8   1  -14.40    6.80
   2   8  -1   19.40   15.50
   2   8  -1    7.00    3.90
   2   8  -1   -0.50    2.50
  -2   8   1   -3.40    3.90
  -1  -8   1 4732.73  224.78
   1  -8  -1 4602.74  226.28
  -1  -8   1 4361.86  224.88
  -1  -8   1 4796.82  229.68
   1  -8  -1 4496.35  225.88
   1  -8  -1 4588.64  225.08
  -1   8   1 4634.74  225.88
   1   8  -1 4264.17  225.68
   1   8  -1 4609.84  224.78
   1   8  -1 4479.25  228.88
  -1   8   1 4523.05  224.98
   0  -8  -1   77.59    7.20
   0  -8  -1   98.99   15.30
   0  -8   1   72.59    7.20
   0  -8   1   59.69   16.50
   0  -8  -1   65.29    6.70
   0  -8  -1   69.29    4.50
   0  -8   1   65.49    4.80
   0   8  -1   69.49    4.90
   0   8   1   78.29    7.20
   0   8  -1   63.09    6.90
   0   8   1   70.69    4.40
   0   8  -1  102.09   17.50
   1  -8   1 1218.58   62.39
  -1  -8  -1 1270.47   64.99
   1  -8   1 1192.98   60.69
   1  -8   1 1337.87   66.89
  -1   8  -1 1198.88   62.19
  -1   8  -1 1083.79   67.79
   1   8   1 1346.07   65.29
  -1   8  -1 1209.38   60.79
  -1   8  -1 1091.09   62.09
  -2  -8  -1  878.61   50.09
   2  -8   1  853.91   44.40
   2  -8   1  926.91   46.40
  -2  -8  -1  900.71   45.10
   2  -8   1  910.71   46.40
  -2   8  -1  892.91   46.40
  -2   8  -1  831.22   44.40
  -2   8  -1  882.11   46.00
   2   8   1  882.51   49.60
   3  -8   1   94.19    9.10
  -3  -8  -1   75.39    7.90
   3  -8   1  105.59    9.30
  -3  -8  -1   83.69    6.20
   3  -8   1   73.49    5.70
  -3   8  -1   84.39    7.70
   3   8   1  105.29   17.50
  -3   8  -1   74.79    5.80
   3   8   1   82.99    5.60
  -3   8  -1   87.49    9.10
   4  -8   1  502.35   25.50
  -4  -8  -1  578.54   37.00
   4  -8   1  492.95   28.10
   4  -8   1  471.05   27.30
  -4   8  -1  493.95   25.50
   4   8   1  497.65   25.80
  -4   8  -1  496.55   26.30
  -4   8  -1  429.16   27.70
   4   8   1  516.05   34.70
   5  -8   1    2.30    6.50
   5  -8   1   16.40    3.80
   5  -8   1    8.70    7.40
  -5   8  -1   13.40    4.30
  -5   8  -1   10.50    3.70
   5   8   1    9.30   19.30
  -5   8  -1   10.90    7.30
   5   8   1   12.30    4.40
   6  -8   1   88.69    7.60
   6  -8   1  111.09   11.40
   6  -8   1  112.49   12.70
   6  -8   1  118.59   12.40
   6   8   1   93.49    8.90
  -6   8  -1   78.79    6.80
  -6   8  -1   93.89    7.40
   6   8   1  135.49   28.30
   7  -8   1  134.69   13.80
   7  -8   1  168.38   15.70
   7  -8   1  144.79   11.30
   7  -8   1  153.38   13.70
   7   8   1  133.09   11.60
   7   8   1  214.28   34.00
   8  -8   1  118.69   12.70
   8  -8   1  147.49   13.50
   8  -8   1  120.29    9.00
   8  -8   1  125.99   12.90
   8   8   1  121.89   11.30
   9  -8   1  188.28   15.70
   9  -8   1  175.38   15.30
   9  -8   1  181.18   11.80
   9  -8   1  167.88   15.50
   9   8   1  169.68   13.90
  10  -8   1    6.50    5.60
  10  -8   1  -36.10   14.30
  10  -8   1   -5.20    7.80
  10  -8   1   -1.90    8.00
  10  -8   1    7.40    8.40
  10   8   1   -5.10    6.30
  10   8   1   17.40   30.70
  11  -8   1   52.49   12.20
  11  -8   1   51.49   10.90
  11  -8   1   47.80   11.30
  11   8   1   42.20   10.10
  11   8   1   35.00   37.60
  12  -8   1  102.99   15.70
  12  -8   1  118.39   14.90
  12  -8   1   92.29   15.80
  12   8   1  101.19   14.80
  12   8   1  106.19   50.69
  13  -8   1   19.10   10.80
  13  -8   1   21.70   12.50
  13  -8   1   23.30   10.60
  13  -8   1   15.70   14.70
  13   8   1   12.60   43.50
  13   8   1   14.30    8.80
  14  -8   1   10.20   13.70
  14  -8   1   14.20    9.70
  14  -8   1   17.90   12.20
  14  -8   1   15.70   12.10
  14   8   1   24.60   40.40
  14   8   1    5.30    9.20
  15  -8   1   28.70   12.10
  15  -8   1   42.30   12.40
  15  -8   1   36.60   15.90
  15   8   1   41.80   11.40
  16  -8   1    6.40   11.20
  16  -8   1   48.60   17.60
  16   8   1   38.90   12.50
  16  -9  -1   16.00   11.50
  16  -9  -1   21.90   10.10
  16   9  -1   25.30   10.80
  16   9  -1   35.80   11.60
  15  -9  -1    5.20   13.00
  15  -9  -1   18.80   11.80
  15  -9  -1   10.80   12.70
  15  -9  -1    9.70   11.50
  15   9  -1   -2.60    7.50
  15   9  -1   18.10    9.90
  15   9  -1  -34.30   41.70
  14  -9  -1   11.20   12.50
  14  -9  -1   16.90   11.30
  14  -9  -1   47.20   14.20
  14  -9  -1   24.30   10.10
  14   9  -1    8.30   35.20
  14   9  -1   31.80    8.80
  14   9  -1   19.90   10.00
  13  -9  -1  221.38   22.40
  13  -9  -1  186.68   21.40
  13  -9  -1  140.19   17.70
  13  -9  -1  167.88   21.50
  13   9  -1  156.08   16.60
  12  -9  -1   67.29   14.90
  12  -9  -1   76.89   13.70
  12  -9  -1   59.69   12.20
  12  -9  -1   82.39   18.20
  12   9  -1   67.99   39.50
  12   9  -1   92.09   12.80
  11  -9  -1   63.39   11.90
  11  -9  -1   36.10   18.00
  11  -9  -1   58.19   10.90
  11  -9  -1   30.00   13.30
  11   9  -1   58.29   10.50
  11   9  -1   70.59   36.40
  10  -9  -1  251.17   19.70
  10  -9  -1  242.58   21.60
  10  -9  -1  257.17   19.40
  10   9  -1  309.27   47.90
  10   9  -1  276.07   18.90
  10   9  -1  244.68   14.30
   9  -9  -1  502.95   31.60
   9  -9  -1  524.25   33.50
   9  -9  -1  534.05   31.20
   9   9  -1  569.74   55.09
   9   9  -1  544.25   30.90
   8  -9  -1   86.59   13.60
   8  -9  -1   93.99   11.60
   8  -9  -1   80.19   10.60
   8   9  -1  112.19   10.80
   7  -9  -1  131.19   12.50
  -7  -9   1  124.69   11.60
   7  -9  -1  126.99   14.50
   7  -9  -1  129.09   12.10
  -7   9   1  120.69    9.10
  -7   9   1  122.69    8.20
   7   9  -1  113.59   10.90
  -6  -9   1   64.79    9.40
   6  -9  -1   46.20   10.60
   6  -9  -1   32.00    8.90
   6  -9  -1   50.39    8.90
   6   9  -1   47.50    7.30
  -6   9   1   39.40    5.10
   6   9  -1   69.89   26.70
  -6   9   1   26.20    5.90
  -5  -9   1  618.14   48.80
   5  -9  -1  628.24   33.50
  -5  -9   1  589.84   32.10
   5  -9  -1  643.74   33.50
   5  -9  -1  650.93   34.90
  -5  -9   1  627.54   32.50
  -5   9   1  589.94   31.50
  -5   9   1  591.84   32.40
   5   9  -1  615.94   46.00
   5   9  -1  626.54   32.50
   5   9  -1  589.84   31.70
  -4  -9   1  925.21   50.29
  -4  -9   1 1040.40   61.79
   4  -9  -1 1012.30   50.99
   4  -9  -1  973.50   51.09
   4  -9  -1 1039.20   52.19
  -4  -9   1 1016.60   50.09
   4   9  -1  975.80   50.19
  -4   9   1 1029.80   49.80
  -4   9   1  945.41   50.49
   4   9  -1 1003.00   59.99
   4   9  -1  919.81   49.99
  -3  -9   1  185.58   22.50
   3  -9  -1  188.98   12.80
   3  -9  -1  182.68   11.10
  -3  -9   1  165.68   10.70
  -3  -9   1  177.08   10.00
   3  -9  -1  169.28   11.70
  -3   9   1  163.78   10.00
  -3   9   1  170.38   10.60
   3   9  -1  158.58   10.50
   3   9  -1  166.78   10.00
   3   9  -1  164.88    9.10
   3   9  -1  171.08   22.30
  -3   9   1  163.88   11.00
   2  -9  -1   29.00    6.40
  -2  -9   1   57.09   17.70
   2  -9  -1   21.70    5.80
  -2  -9   1   43.60    4.10
   2  -9  -1   35.90    5.00
   2   9  -1   37.70    3.30
   2   9  -1   57.49   17.20
  -2   9   1   34.50    4.30
   2   9  -1   26.40    4.90
  -2   9   1   28.40    5.60
   2   9  -1   43.20    4.10
   1  -9  -1 2612.24  137.69
  -1  -9   1 2696.03  137.49
   1  -9  -1 2756.52  136.69
  -1  -9   1 2671.63  136.59
  -1  -9   1 2929.01  142.49
  -1  -9   1 2753.42  136.39
   1  -9  -1 2541.65  137.89
   1   9  -1 2882.61  136.49
  -1   9   1 2859.51  137.79
   1   9  -1 2762.72  137.49
  -1   9   1 2613.74  136.49
   1   9  -1 3018.20  141.99
   0  -9  -1   69.49    7.10
   0  -9  -1   66.09    4.70
   0  -9  -1   67.89    7.30
   0  -9   1   69.99    7.80
   0  -9   1   67.29    4.90
   0  -9  -1  101.39   17.00
   0   9  -1   69.49    7.30
   0   9   1   84.19    7.60
   0   9  -1   71.29    5.20
   0   9   1   66.39    4.50
   1  -9   1   69.69   16.10
   1  -9   1   85.39    8.50
   1  -9   1   76.79    5.70
  -1   9  -1   80.69    8.80
  -1   9  -1   91.49    8.70
  -1   9  -1   79.99    5.90
   1   9   1   78.39    7.70
  -1   9  -1  126.19   21.00
   2  -9   1   63.89    7.90
   2  -9   1   61.39    8.60
   2  -9   1   47.30    4.80
  -2  -9  -1   48.00    6.30
  -2   9  -1   76.49    8.90
  -2   9  -1   53.59    4.90
  -2   9  -1   65.39    8.10
  -3  -9  -1 1363.26   74.09
   3  -9   1 1395.96   69.69
  -3  -9  -1 1335.47   67.89
   3  -9   1 1324.87   67.69
   3  -9   1 1338.07   70.09
  -3   9  -1 1336.37   69.89
  -3   9  -1 1385.46   67.69
   3   9   1 1344.77   73.49
  -3   9  -1 1415.06   69.09
   3   9   1 1316.57   67.39
  -4  -9  -1  193.98   24.10
   4  -9   1  207.48   11.60
   4  -9   1  194.48   14.80
   4  -9   1  218.28   14.40
   4   9   1  207.78   11.70
  -4   9  -1  205.48   11.60
  -4   9  -1  212.58   13.00
   4   9   1  209.58   22.50
  -4   9  -1  185.28   14.60
   5  -9   1  105.09   10.80
   5  -9   1   88.99   11.70
   5  -9   1   88.99    7.10
   5   9   1   95.09    7.80
  -5   9  -1   90.59    8.40
  -5   9  -1   93.39   11.20
   5   9   1  140.29   24.50
  -5   9  -1   85.39    7.20
   6  -9   1    0.60    4.20
   6  -9   1    7.40    8.90
   6  -9   1    4.30   11.60
   6  -9   1    9.60    7.10
   6   9   1   22.00   22.40
  -6   9  -1    6.30    4.50
  -6   9  -1    0.00    3.90
   6   9   1   10.70    5.60
   7  -9   1   18.80    8.90
   7  -9   1   13.00    7.30
   7  -9   1    8.60    4.30
   7  -9   1    5.80    7.60
   7  -9   1   41.70   14.90
   7   9   1    6.80    5.60
   7   9   1   34.80   26.70
   8  -9   1   52.19    8.90
   8  -9   1   56.19    6.50
   8  -9   1   69.99   11.10
   8  -9   1   39.80    9.50
   8   9   1   82.79   30.40
   8   9   1   53.09    8.50
   9  -9   1  103.99   13.70
   9  -9   1   83.89    8.50
   9  -9   1   95.49   12.10
   9  -9   1   84.29   12.40
   9   9   1  111.29   35.20
   9   9   1  122.69   12.10
  10  -9   1   42.80   11.00
  10  -9   1   73.39   13.00
  10  -9   1   67.29   12.10
  10  -9   1   55.49    7.90
  10   9   1   51.39    9.70
  10   9   1   98.39   35.90
  11  -9   1   68.59   13.00
  11  -9   1   72.99   12.40
  11  -9   1   81.09   14.10
  11   9   1  111.99   13.80
  11   9   1  156.28   46.70
  12  -9   1   27.70   12.50
  12  -9   1   18.00   18.10
  12  -9   1   19.50   11.30
  12  -9   1   40.60   11.20
  12   9   1    4.50   35.90
  12   9   1   24.80    9.00
  13  -9   1  198.08   23.00
  13  -9   1  202.38   21.20
  13  -9   1  165.68   17.80
  13   9   1  191.28   17.60
  13   9   1  125.09   51.89
  14  -9   1   75.49   17.80
  14  -9   1   69.49   17.00
  14  -9   1   76.59   13.60
  14  -9   1   76.29   14.00
  14   9   1   86.69   48.60
  14   9   1   83.49   14.80
  15  -9   1   -3.60    9.30
  15  -9   1   13.50   11.80
  15  -9   1    9.00   13.70
  15   9   1   15.90   10.40
  15   9   1  -31.20   45.50
  16  -9   1   16.50   13.30
  16   9   1    7.30   37.70
  16   9   1   34.00   11.20
  16   9   1   36.10    9.40
  16 -10  -1    8.80   13.90
  16 -10  -1   11.90   13.70
  16 -10  -1   14.10   11.10
  16  10  -1   21.80    8.50
  16  10  -1   11.00   10.10
  15 -10  -1  102.89   17.70
  15 -10  -1   81.69   14.50
  15 -10  -1   65.39   16.60
  15 -10  -1   92.29   15.60
  15  10  -1   86.69   14.50
  15  10  -1   76.39   12.70
  14 -10  -1   11.00   10.10
  14 -10  -1    6.00   10.60
  14 -10  -1   16.30   13.60
  14 -10  -1   22.90   13.90
  14  10  -1   42.50   12.20
  14  10  -1   17.40    8.60
  13 -10  -1   21.60   11.90
  13 -10  -1   16.70   13.50
  13 -10  -1   22.80   15.80
  13 -10  -1    6.60    9.60
  13  10  -1   16.90    9.40
  13  10  -1   24.30    6.80
  12 -10  -1   -1.90    9.70
  12 -10  -1    7.40   11.10
  12 -10  -1   16.70   11.70
  12  10  -1   -3.20   41.10
  12  10  -1    5.40    8.10
  12  10  -1    6.10    5.30
 -12  10   1   -9.10    6.60
  11 -10  -1   49.30   13.60
  11 -10  -1   43.40   11.70
  11 -10  -1   74.89   12.80
  11 -10  -1    7.60   19.00
  11  10  -1   88.79   46.60
  11  10  -1   43.90    9.70
  10 -10  -1  338.97   23.20
  10 -10  -1  326.67   23.00
  10 -10  -1  289.67   25.00
  10  10  -1  321.07   21.80
  10  10  -1  402.26   50.49
   9 -10  -1   40.60   12.70
   9 -10  -1   72.89   10.60
   9 -10  -1   16.80   15.10
   9 -10  -1   49.30    9.80
   9  10  -1   63.19   10.00
   9  10  -1   87.89   33.70
   8 -10  -1  133.49   12.30
   8 -10  -1  108.59   12.00
   8  10  -1  137.39   33.60
   8  10  -1  121.79   10.70
  -8  10   1   87.89    6.90
  -8  10   1   81.19    7.30
   7 -10  -1  889.11   46.50
  -7 -10   1  814.22   45.30
   7 -10  -1  831.52   46.10
   7 -10  -1  891.61   48.40
   7  10  -1  871.51   45.40
  -7  10   1  858.91   44.10
  -7  10   1  832.82   43.50
   6 -10  -1  486.15   30.00
   6 -10  -1  496.85   28.10
  -6 -10   1  467.05   25.70
   6 -10  -1  451.45   27.90
  -6  10   1  487.85   25.50
   6  10  -1  479.15   25.50
   6  10  -1  509.75   27.10
  -6  10   1  457.55   26.40
   6  10  -1  563.24   47.40
  -5 -10   1   50.69    6.60
  -5 -10   1   75.19    7.30
   5 -10  -1   83.89    9.50
  -5 -10   1   64.09   27.70
   5 -10  -1   63.29   10.50
   5  10  -1   59.59   24.90
  -5  10   1   65.59    7.40
   5  10  -1   73.29    7.80
  -5  10   1   82.19    6.40
   5  10  -1   57.19    6.50
  -4 -10   1  144.39   10.30
  -4 -10   1  175.08   10.10
   4 -10  -1  172.28   11.30
   4 -10  -1  157.78   11.80
   4 -10  -1  163.88   12.90
  -4 -10   1  186.98   26.10
   4  10  -1  153.48   10.10
  -4  10   1  157.88   11.10
   4  10  -1  149.79   23.60
  -4  10   1  176.28    9.70
   4  10  -1  147.59    8.60
   4  10  -1  148.99    9.90
  -3 -10   1 1714.33   93.09
  -3 -10   1 1697.43   84.49
  -3 -10   1 1613.64   85.29
   3 -10  -1 1660.43   85.99
   3 -10  -1 1786.12   86.79
   3 -10  -1 1722.13   85.39
   3  10  -1 1659.73   84.59
  -3  10   1 1795.12   85.79
   3  10  -1 1722.63   85.19
   3  10  -1 1633.54   84.09
  -3  10   1 1591.74   84.59
   3  10  -1 1770.22   92.69
   2 -10  -1  721.43   38.10
  -2 -10   1  743.53   45.80
   2 -10  -1  709.43   36.60
  -2 -10   1  701.63   36.00
   2 -10  -1  691.73   37.80
   2  10  -1  720.13   44.20
   2  10  -1  736.53   36.00
  -2  10   1  677.73   37.30
   2  10  -1  718.03   35.80
   2  10  -1  705.63   37.10
  -2  10   1  695.83   36.40
  -1 -10   1 2273.67  111.49
   1 -10  -1 2047.20  105.99
  -1 -10   1 2026.80  105.59
  -1 -10   1 2092.89  104.39
   1 -10  -1 2087.89  104.49
   1  10  -1 2219.18  110.19
   1  10  -1 2132.39  104.29
  -1  10   1 2106.09  105.79
   1  10  -1 2010.60  105.49
  -1  10   1 2044.40  104.39
   0 -10  -1 1267.77   63.29
   0 -10   1 1170.18   68.79
   0 -10   1 1170.28   63.29
   0 -10  -1 1233.08   61.49
   0 -10  -1 1126.59   63.09
   0 -10  -1 1370.96   68.09
   0 -10   1 1212.68   61.69
   0  10  -1 1233.98   63.39
   0  10   1 1294.07   63.49
   0  10   1 1331.37   67.99
   0  10  -1 1120.49   68.69
   0  10  -1 1310.37   61.89
   1 -10   1   35.20    4.00
  -1 -10  -1   54.59   16.90
   1 -10   1   33.30    6.80
   1  10   1   58.69   13.50
  -1  10  -1   43.70    4.30
  -1  10  -1   39.90    8.40
   1  10   1   35.50    6.50
  -1  10  -1   40.50    7.40
  -2 -10  -1  343.97   20.00
   2 -10   1  332.27   21.40
   2 -10   1  346.97   30.90
   2 -10   1  339.27   18.80
   2 -10   1  403.46   21.60
  -2 -10  -1  384.46   28.20
   2  10   1  374.26   26.50
  -2  10  -1  353.66   21.80
  -2  10  -1  346.97   19.00
  -2  10  -1  395.16   21.60
  -3 -10  -1   14.50   13.20
  -3 -10  -1   12.60    4.00
   3 -10   1   17.40    6.10
   3 -10   1   10.00    3.00
   3 -10   1   -0.60    6.70
   3 -10   1   18.20    6.40
  -3  10  -1   19.60    6.10
   3  10   1   22.90   14.90
  -3  10  -1   12.30    3.00
   3  10   1   13.70    2.60
  -3  10  -1   21.80    5.60
  -4 -10  -1   40.70   18.40
   4 -10   1   23.50    6.90
   4 -10   1   27.50    7.60
   4 -10   1   35.90    4.30
  -4  10  -1   32.40    7.60
   4  10   1   38.70   16.60
  -4  10  -1   25.80    5.60
  -4  10  -1   34.40    4.30
   4  10   1   32.50    4.10
   5 -10   1  697.33   36.20
   5 -10   1  646.64   39.50
   5 -10   1  700.93   38.90
   5  10   1  811.42   50.89
  -5  10  -1  720.13   39.40
   5  10   1  708.03   36.50
  -5  10  -1  718.63   37.10
  -5  10  -1  664.13   36.20
   6 -10   1 1032.00   54.99
   6 -10   1 1057.29   52.69
   6 -10   1 1020.20   54.59
   6 -10   1  946.81   55.59
  -6  10  -1 1031.00   52.69
   6  10   1 1156.28   67.39
  -6  10  -1  993.00   52.09
   7 -10   1 1198.28   58.59
   7 -10   1 1077.49   60.89
   7 -10   1 1170.48   61.09
   7 -10   1 1110.49   61.99
  -7  10  -1 1104.29   57.89
   7  10   1 1159.48   59.49
   7  10   1 1260.77   76.29
  -7  10  -1 1155.38   58.09
   8 -10   1  513.55   30.00
   8 -10   1  504.55   30.70
   8 -10   1  442.56   29.90
   8 -10   1  516.35   27.00
   8  10   1  505.75   28.30
   9 -10   1   80.39   12.80
   9 -10   1   68.39   11.60
   9 -10   1   76.89    8.10
   9 -10   1   59.09   11.40
   9  10   1   84.39   10.80
   9  10   1   85.69   32.10
  10 -10   1  309.97   21.90
  10 -10   1  288.27   21.70
  10 -10   1  286.27   17.90
  10 -10   1  281.67   22.00
  10  10   1  254.87   19.50
  10  10   1  355.76   46.40
  11 -10   1   80.89   14.30
  11 -10   1   61.89   13.60
  11 -10   1   82.79   14.00
  11  10   1   94.79   12.50
  11  10   1  123.29   39.10
  12 -10   1  143.79   17.30
  12 -10   1  174.98   17.50
  12 -10   1  147.69   18.90
  12  10   1  221.98   47.80
  12  10   1  139.69   15.20
  13 -10   1    3.10   18.10
  13 -10   1    0.80   12.00
  13 -10   1   25.90   11.10
  13 -10   1   29.70   11.50
  13  10   1   30.10   11.10
  13  10   1   17.30   40.70
  14 -10   1   58.59   13.60
  14 -10   1   60.29   16.40
  14 -10   1   91.09   19.30
  14 -10   1   65.59   15.30
  14  10   1   67.39   13.20
  15 -10   1   32.20   13.00
  15 -10   1   35.50   14.80
  15 -10   1   42.50   13.60
  15 -10   1   22.60   11.80
  15  10   1  -41.10   38.70
  15  10   1   27.80   11.10
  16 -10   1   30.10   15.20
  16 -10   1   23.50   18.40
  16  10   1   40.20   10.30
  16 -11  -1   18.60   11.80
  16  11  -1   24.50    8.70
  16  11  -1   37.70   11.80
  15 -11  -1   16.70   11.70
  15 -11  -1   32.60   14.50
  15 -11  -1   35.10   11.00
  15 -11  -1   16.50   14.90
  15  11  -1   16.20    8.70
  15  11  -1   13.50    9.90
  14 -11  -1   33.50   11.70
  14 -11  -1   10.30   11.70
  14 -11  -1   11.00   11.60
  14 -11  -1   -4.30   14.20
  14  11  -1    7.70    9.10
  14  11  -1   15.30    7.10
  13 -11  -1   44.90   13.80
  13 -11  -1    9.30   15.90
  13 -11  -1   24.80   11.50
  13 -11  -1   27.80   13.80
  13  11  -1   33.90   10.30
  13  11  -1   33.60    7.30
  12 -11  -1   70.49   20.80
  12 -11  -1  105.89   16.40
  12 -11  -1   73.79   13.30
  12 -11  -1   96.29   16.50
  12  11  -1  165.98   53.49
  12  11  -1  119.09   14.60
  11 -11  -1   51.19   11.90
  11 -11  -1   42.30   11.30
  11 -11  -1   -3.30   17.20
  11  11  -1   74.89   33.30
  11  11  -1   36.30    5.70
  11  11  -1   55.69   10.30
  10 -11  -1   14.00    9.40
  10 -11  -1   41.70   18.50
  10 -11  -1   -4.40    8.50
  10 -11  -1   -2.70   11.10
  10  11  -1   16.00   27.90
  10  11  -1    9.30    7.60
 -10  11   1    0.10    7.60
   9 -11  -1  660.23   40.20
   9 -11  -1  624.14   37.70
   9 -11  -1  625.94   37.70
   9  11  -1  737.93   58.29
   9  11  -1  643.34   36.70
   8 -11  -1  557.54   31.90
   8 -11  -1  529.95   34.10
   8 -11  -1  551.44   31.70
  -8  11   1  517.25   28.50
  -8  11   1  527.55   28.00
   8  11  -1  560.74   30.60
   7 -11  -1 1003.90   55.79
  -7 -11   1  967.50   52.69
   7 -11  -1  985.80   53.79
   7 -11  -1 1043.10   54.09
   7  11  -1  999.90   52.79
  -7  11   1  979.90   50.99
  -7  11   1 1004.20   51.89
   7  11  -1 1109.89   70.79
  -6 -11   1   87.49    9.00
  -6 -11   1  114.09   10.30
   6 -11  -1   96.69   11.60
   6 -11  -1  112.09   14.30
   6 -11  -1  120.39   11.60
  -6  11   1  109.59    8.30
  -6  11   1  117.39   10.00
   6  11  -1  154.58   32.20
   6  11  -1  104.69    8.20
   5 -11  -1  363.96   21.70
  -5 -11   1  344.87   19.50
  -5 -11   1  336.37   37.70
   5 -11  -1  330.57   20.80
  -5 -11   1  332.87   19.60
   5 -11  -1  384.46   23.50
  -5  11   1  338.87   20.20
   5  11  -1  375.96   36.30
   5  11  -1  328.07   19.00
  -5  11   1  356.36   18.90
   5  11  -1  338.57   19.50
   4 -11  -1 1309.47   66.69
  -4 -11   1 1201.08   66.19
   4 -11  -1 1326.37   67.39
  -4 -11   1 1413.66   65.89
  -4 -11   1 1456.05   80.79
   4 -11  -1 1378.36   68.49
  -4  11   1 1325.87   65.69
   4  11  -1 1232.88   65.99
   4  11  -1 1308.37   65.89
   4  11  -1 1206.08   64.89
  -4  11   1 1260.57   66.69
  -3 -11   1 1111.49   55.39
  -3 -11   1 1140.79   54.49
   3 -11  -1 1068.99   56.19
   3 -11  -1 1135.49   56.99
  -3 -11   1 1013.90   63.69
   3 -11  -1 1105.59   55.39
  -3  11   1 1073.09   55.79
   3  11  -1 1085.59   54.49
  -3  11   1  983.20   54.59
   3  11  -1 1133.39   63.69
   3  11  -1 1042.30   54.09
   3  11  -1 1107.19   55.29
  -2 -11   1   -4.00    4.40
  -2 -11   1    0.30    2.40
   2 -11  -1   30.00   11.10
  -2 -11   1   23.00   16.90
   2 -11  -1    2.10    3.60
   2 -11  -1    7.60    5.80
   2 -11  -1    3.60    5.30
   2  11  -1   -3.90    4.00
   2  11  -1    2.90   14.80
   2  11  -1    3.20    2.60
   2  11  -1    3.70    2.50
  -2  11   1    1.00    4.50
  -1 -11   1   39.30   18.90
   1 -11  -1   21.30    3.90
   1 -11  -1   20.10    6.40
   1 -11  -1   22.20    6.10
  -1 -11   1   12.80    5.40
   1  11  -1   26.70    3.60
  -1  11   1   14.70    6.10
   1  11  -1   23.40   13.40
   1  11  -1   16.40    5.50
   0 -11   1  884.41   44.90
   0 -11   1  845.52   53.69
   0 -11  -1  899.41   44.70
   0 -11  -1  906.11   46.70
   0 -11  -1  844.82   46.70
   0  11  -1  849.91   46.80
   0  11   1  947.81   53.19
   0  11  -1  911.51   54.09
   0  11   1  919.31   46.90
   0  11  -1  942.11   45.20
   1 -11   1 1260.27   67.39
  -1 -11  -1 1423.96   71.89
   1 -11   1 1309.87   65.19
   1 -11   1 1419.36   74.69
  -1  11  -1 1346.27   67.69
   1  11   1 1152.78   66.49
  -1  11  -1 1320.37   65.39
  -1  11  -1 1307.77   67.39
  -1  11  -1 1205.38   73.79
   2 -11   1   66.89   19.90
   2 -11   1   42.70    8.80
   2 -11   1   49.00    8.60
  -2 -11  -1   43.40    6.50
  -2 -11  -1   35.20   16.90
   2 -11   1   43.70    4.40
  -2  11  -1   48.60    8.10
  -2  11  -1   39.30    4.60
   2  11   1   68.99   16.00
  -2  11  -1   60.09    8.20
   3 -11   1  789.92   46.10
  -3 -11  -1  916.41   51.79
   3 -11   1  868.41   43.60
   3 -11   1  856.71   45.90
  -3 -11  -1  857.91   44.30
  -3  11  -1  886.81   45.50
   3  11   1  889.51   50.49
  -3  11  -1  834.72   47.60
  -3  11  -1  857.41   43.70
   4 -11   1 2128.99  110.79
   4 -11   1 2186.48  108.49
  -4 -11  -1 2396.16  118.59
  -4 -11  -1 2167.78  108.39
   4 -11   1 2047.70  111.19
  -4  11  -1 2223.58  109.69
  -4  11  -1 2089.69  108.49
   4  11   1 2226.68  116.19
   4  11   1 2276.87  108.39
  -4  11  -1 2045.80  111.09
   5 -11   1  902.21   54.09
   5 -11   1  969.90   54.89
   5 -11   1  987.00   52.79
  -5  11  -1 1007.30   51.09
   5  11   1  945.51   64.59
  -5  11  -1 1054.99   52.09
  -5  11  -1 1066.69   54.49
   5  11   1 1078.49   51.29
   6 -11   1   22.50    8.70
   6 -11   1   27.70   10.20
   6 -11   1   26.60    8.40
   6 -11   1   16.90    4.90
   6  11   1   43.40   25.40
  -6  11  -1   21.60    5.80
  -6  11  -1   17.60    4.90
   6  11   1   18.50    6.20
   7 -11   1  114.29   14.10
   7 -11   1  130.79   13.30
   7 -11   1  114.99    8.70
   7 -11   1  133.39   12.50
  -7  11  -1  108.19    8.20
   7  11   1  105.19    9.80
  -7  11  -1  100.29    8.60
   8 -11   1  636.54   32.10
   8 -11   1  596.14   35.00
   8 -11   1  602.94   35.60
   8 -11   1  583.44   36.10
   8  11   1  601.44   33.30
   9 -11   1  103.89   13.20
   9 -11   1  109.29   14.10
   9 -11   1  122.99    9.90
   9 -11   1  128.59   14.90
   9  11   1  166.38   34.80
   9  11   1  102.19   11.30
  10 -11   1   31.00   10.20
  10 -11   1   30.80   10.90
  10 -11   1   15.00    9.80
  10  11   1   39.10   28.50
  10  11   1   25.70    8.10
  11 -11   1  257.17   22.80
  11 -11   1  253.17   30.30
  11 -11   1  216.98   19.60
  11  11   1  218.18   17.60
  11  11   1  160.38   50.59
  12 -11   1  124.19   17.60
  12 -11   1   92.79   16.10
  12 -11   1   80.69   14.50
  12  11   1  139.69   46.00
  12  11   1  114.79   14.60
  13 -11   1  134.69   16.90
  13 -11   1   88.99   15.40
  13 -11   1   75.19   17.80
  13  11   1  120.49   49.80
  13  11   1  107.39   14.70
  14 -11   1   -1.40    9.40
  14 -11   1  -12.60   14.40
  14 -11   1   -4.60   10.10
  14 -11   1   -5.20   12.60
  14  11   1   23.00   10.10
  14  11   1  -41.50   43.80
  15 -11   1   -1.60   12.50
  15 -11   1   -7.10    8.70
  15 -11   1    4.60   14.60
  15 -11   1    3.80   11.00
  15  11   1    7.80   10.60
  16 -11   1   16.10   12.70
  16 -11   1   34.10   13.20
  16 -11   1   24.30   13.90
  16  11   1   37.50   12.10
  16 -12  -1   17.60   15.10
  16 -12  -1   17.90   13.10
  16 -12  -1   23.10   12.10
  16 -12  -1   21.00   12.30
  16  12  -1   15.20    9.60
  16  12  -1   34.70    7.80
  15 -12  -1   39.30   12.00
  15 -12  -1   24.80   12.30
  15 -12  -1   34.60   14.50
  15 -12  -1   40.80   16.40
  15  12  -1   36.60    8.60
  15  12  -1   28.70   11.30
  14 -12  -1   15.00   12.10
  14 -12  -1    8.90    9.60
  14 -12  -1   14.60   13.40
  14 -12  -1    7.10   15.20
  14  12  -1    5.90    7.20
  14  12  -1    4.60   38.40
  14  12  -1   14.60    9.00
  13 -12  -1  106.49   17.00
  13 -12  -1   76.09   14.20
  13 -12  -1   82.29   20.50
  13 -12  -1   88.79   17.60
  13  12  -1  108.09   15.00
  12 -12  -1   29.50   13.20
  12 -12  -1   -9.70   17.90
  12 -12  -1   33.30   13.60
  12 -12  -1   34.40   12.30
  12  12  -1   39.60   10.30
  12  12  -1   82.79   50.39
  11 -12  -1   13.10   12.10
  11 -12  -1   30.60   11.80
  11 -12  -1   25.00   11.30
  11 -12  -1  -21.90   16.40
  11  12  -1   17.90    8.50
  11  12  -1    3.50   30.10
  10 -12  -1  140.79   19.00
  10 -12  -1  154.28   16.70
  10 -12  -1  147.09   15.50
  10  12  -1  188.08   41.30
  10  12  -1  142.79   13.90
   9 -12  -1   53.29   10.80
   9 -12  -1   82.39   14.80
   9 -12  -1   49.00    9.60
   9  12  -1   86.79   31.10
   9  12  -1   71.59    9.80
  -9  12   1   59.79    5.80
   8 -12  -1   46.20    9.40
   8 -12  -1   72.19   14.20
   8 -12  -1   66.59   10.20
  -8  12   1   74.59    7.60
  -8  12   1   66.79    6.50
   8  12  -1   88.89   10.20
   8  12  -1  112.69   33.10
   7 -12  -1  409.26   26.30
   7 -12  -1  426.06   26.00
  -7 -12   1  440.36   24.70
   7 -12  -1  424.36   28.50
   7  12  -1  439.76   24.60
  -7  12   1  414.96   22.90
  -7  12   1  426.76   24.00
  -6 -12   1  450.75   48.70
   6 -12  -1  370.26   24.40
   6 -12  -1  370.46   23.10
   6 -12  -1  322.67   22.00
  -6 -12   1  354.76   20.40
  -6 -12   1  350.96   20.70
  -6  12   1  319.07   23.10
   6  12  -1  348.87   19.70
  -6  12   1  336.17   19.50
   6  12  -1  421.96   41.20
  -5 -12   1   31.20   26.90
  -5 -12   1   36.30    6.30
   5 -12  -1   20.00    8.10
   5 -12  -1   31.00    7.20
   5 -12  -1   32.50    9.90
  -5 -12   1   28.90    6.30
   5  12  -1   43.50   23.90
[truncated: 7,495,223 more chars]
