# Supplementary material for: Dicoordinate Au(I)–Ethylene Complexes as Hydroamination Catalysts
Source: ACS Catal. 2022 Mar 23;12(7):4227–41. doi: 10.1021/acscatal.1c05823 (PMC8981211; doi:10.1021/acscatal.1c05823)
Supplement: Supplementary file 9 — cs1c05823_si_009.xyz [file cs1c05823_si_009.xyz]

6
C2H4  E(RPBE1PBE) =  -78.4888753201 
C        0.000000000      0.664653000      0.000000000
H        0.925366000      1.236881000      0.000000000
H       -0.925317000      1.236936000      0.000000000
C        0.000000000     -0.664653000      0.000000000
H       -0.925366000     -1.236881000      0.000000000
H        0.925317000     -1.236936000      0.000000000
143
1·C2H4  E(RPBE1PBE) =  -2884.55691516
Au       1.477650000     -0.011068000     -0.150729000
C       -3.349110000      2.928577000      1.303224000
C       -3.300053000     -2.591679000      2.007983000
C       -0.865586000      1.800496000      2.139217000
C        0.399689000      1.233929000      2.660159000
C        2.790863000      0.195089000      3.797836000
C        0.087057000      1.887899000     -2.443853000
C       -1.105467000      1.034758000     -2.654709000
C       -3.452079000     -0.503992000     -3.160997000
C        4.034277000     -0.387254000      4.469551000
C        2.375901000      3.528305000     -2.065770000
C       -4.689433000      3.529843000      0.888746000
C       -4.725341000     -1.323882000     -3.354536000
C        4.006689000     -3.731515000     -2.570645000
C        2.720473000     -3.449956000     -1.793720000
C       -0.913733000     -2.827295000      0.463322000
C        0.323604000     -3.028919000     -0.323220000
C       -5.672738000      3.411424000      2.062674000
H       -6.642146000      3.840364000      1.786030000
H       -5.830465000      2.362676000      2.337864000
H       -5.312093000      3.943152000      2.948878000
C       -5.291207000      2.815181000     -0.322691000
H       -4.640683000      2.878888000     -1.201921000
H       -5.484743000      1.757030000     -0.114547000
H       -6.246944000      3.281431000     -0.581891000
C       -4.489040000      5.010602000      0.535378000
H       -3.787335000      5.122730000     -0.298294000
H       -5.443720000      5.459342000      0.239439000
H       -4.100884000      5.581493000      1.384829000
C       -4.411690000     -2.811305000     -3.132619000
H       -4.033368000     -3.003381000     -2.123189000
H       -3.662756000     -3.166133000     -3.848729000
H       -5.320125000     -3.409088000     -3.266773000
C       -5.310262000     -1.150920000     -4.755706000
H       -6.220854000     -1.751530000     -4.847575000
H       -5.577582000     -0.108408000     -4.959530000
H       -4.612394000     -1.484974000     -5.530986000
C       -5.770255000     -0.866680000     -2.324707000
H       -5.416558000     -1.014125000     -1.298657000
H       -6.695065000     -1.441659000     -2.445404000
H       -6.009407000      0.194642000     -2.452702000
C       -2.769488000      1.860124000      0.623720000
H       -3.266456000      1.454813000     -0.249382000
C       -1.548142000      1.296887000      1.016957000
C       -1.434632000      2.897885000      2.799960000
C       -2.642028000      3.448033000      2.395998000
C       -2.793376000     -0.555431000     -1.929139000
H       -3.185675000     -1.202058000     -1.151652000
C       -2.893666000      0.310289000     -4.147646000
C       -1.745741000      1.057656000     -3.896269000
C       -1.644064000      0.188933000     -1.661130000
C        0.127106000      2.847862000     -1.422624000
C        1.250778000      3.641972000     -1.237162000
H        1.243463000      4.371840000     -0.432327000
C        2.314274000      2.595154000     -3.105896000
C        1.194103000      1.787022000     -3.291927000
C        1.511743000      2.053564000      2.877424000
H        1.460332000      3.105224000      2.607230000
C        2.682840000      1.541632000      3.433032000
H        3.516910000      2.217545000      3.588770000
C        1.675543000     -0.622783000      3.566302000
H        1.707125000     -1.672493000      3.845653000
C        0.503364000     -0.119207000      3.015086000
H       -0.354374000     -0.774324000      2.894519000
C       -2.659141000     -3.826373000      1.840801000
C       -2.708345000     -1.484094000      1.406143000
C       -1.496466000     -3.936050000      1.092765000
C       -1.537365000     -1.578310000      0.641690000
C        0.423872000     -2.644024000     -1.664208000
H       -0.431841000     -2.196362000     -2.161502000
C        1.601837000     -2.849129000     -2.380762000
H        1.631639000     -2.534236000     -3.418335000
C        2.603182000     -3.850610000     -0.454165000
C        1.433621000     -3.646839000      0.267402000
H        1.380365000     -3.956864000      1.307976000
C        4.101578000      4.162890000     -0.376642000
H        4.974901000      4.792012000     -0.171414000
H        4.398619000      3.117001000     -0.238131000
H        3.337429000      4.398680000      0.370602000
C        4.739132000      4.119027000     -2.780141000
H        5.589453000      4.768583000     -2.548601000
H        4.449395000      4.311238000     -3.818609000
H        5.085553000      3.082111000     -2.706819000
C        3.647343000     -0.867103000      5.877403000
H        3.255824000     -0.040333000      6.479722000
H        2.882635000     -1.649239000      5.839003000
H        4.524192000     -1.277588000      6.390399000
C        5.158265000      0.640788000      4.599478000
H        5.477672000      1.022883000      3.623567000
H        4.862979000      1.492569000      5.221296000
H        6.027307000      0.172226000      5.072653000
C        4.562177000     -1.581492000      3.660838000
H        3.798077000     -2.352600000      3.520334000
H        4.912813000     -1.264717000      2.673505000
H        5.407566000     -2.042408000      4.183757000
C        4.035013000     -3.003975000     -3.916212000
H        3.937691000     -1.919069000     -3.791173000
H        4.989531000     -3.197385000     -4.416419000
H        3.239401000     -3.344920000     -4.586191000
C        4.091525000     -5.244976000     -2.824070000
H        4.113229000     -5.804467000     -1.883155000
H        3.231310000     -5.594289000     -3.405092000
H        5.002460000     -5.486552000     -3.383335000
C       -4.321852000     -2.961261000      4.254190000
H       -5.240084000     -2.898222000      4.848290000
H       -3.978521000     -4.000259000      4.277298000
H       -3.559643000     -2.340676000      4.737518000
H       -0.921609000      3.306632000      3.666285000
H       -3.044029000      4.291478000      2.950196000
H       -3.074984000     -4.720667000      2.296510000
H       -1.027166000     -4.908248000      0.968969000
H       -3.159187000     -0.508628000      1.538152000
C       -4.588952000     -2.484284000      2.819198000
C       -5.659477000     -3.376795000      2.174374000
H       -5.867485000     -3.060649000      1.146169000
H       -5.349821000     -4.426293000      2.149435000
H       -6.592915000     -3.316459000      2.744708000
C       -5.119244000     -1.049988000      2.872014000
H       -4.406202000     -0.365614000      3.344969000
H       -5.352119000     -0.666219000      1.872507000
H       -6.042622000     -1.025482000      3.459335000
H        3.439107000     -4.337585000      0.039846000
C        3.596488000      4.409652000     -1.806903000
C        3.193436000      5.884262000     -1.954470000
H        2.401293000      6.159453000     -1.251150000
H        4.055295000      6.532448000     -1.760205000
H        2.832981000      6.091527000     -2.967737000
H       -1.344483000      1.699078000     -4.676186000
H       -3.353935000      0.380023000     -5.127595000
H       -0.735707000      2.984920000     -0.779382000
H        3.153827000      2.478221000     -3.782804000
H        1.182536000      1.059562000     -4.099749000
C        5.235588000     -3.290743000     -1.763011000
H        5.223240000     -2.212158000     -1.574782000
H        5.303527000     -3.803671000     -0.799226000
H        6.147760000     -3.523434000     -2.323235000
P       -0.847135000     -0.023420000     -0.029113000
C        3.658230000     -0.309462000      0.286762000
H        3.841307000      0.392251000      1.097417000
H        3.737857000     -1.369168000      0.517831000
C        3.553379000      0.121079000     -1.009829000
H        3.543049000     -0.586829000     -1.836103000
H        3.649016000      1.174174000     -1.262150000
12
9=Nu  E(RPBE1PBE) =  -302.370876004
N       -0.040758000      1.093917000      0.173730000
N       -0.040737000     -1.093890000     -0.173882000
C       -0.861039000      0.000057000     -0.000061000
H       -0.416924000     -1.995248000      0.082454000
O       -2.083986000     -0.000036000      0.000046000
C        1.334171000      0.752219000     -0.144436000
H        2.047837000      1.294960000      0.479856000
H        1.568323000      0.946296000     -1.200347000
C        1.334152000     -0.752286000      0.144513000
H        1.568134000     -0.946507000      1.200431000
H        2.047888000     -1.294949000     -0.479777000
H       -0.416603000      1.995598000     -0.082012000
13
Nu–H  E(RPBE1PBE) =  -302.808501442
H       -2.475522000      0.756627000      0.048234000
N       -0.031120000      1.088617000      0.101082000
N        0.008398000     -1.095595000     -0.102514000
C       -0.747293000     -0.018799000     -0.002570000
H       -0.366511000     -2.029457000     -0.003991000
O       -2.046832000     -0.114837000     -0.004234000
C        1.388105000      0.782775000     -0.095158000
H        2.002949000      1.305973000      0.637147000
H        1.692722000      1.073516000     -1.104818000
C        1.413489000     -0.744670000      0.097804000
H        1.726140000     -1.024269000      1.108357000
H        2.049567000     -1.245880000     -0.631871000
H       -0.421446000      2.015200000     -0.009612000
18
11  E(RPBE1PBE) =  -380.909934829 
C       -1.629020000      0.326053000      0.435068000
H       -1.671460000      1.415152000      0.345089000
H       -1.777623000      0.075586000      1.497176000
N       -0.299203000     -0.061050000      0.023881000
N        1.911576000      0.155405000      0.011804000
C        0.725098000      0.857407000     -0.021579000
H        2.713467000      0.600627000     -0.411155000
O        0.604572000      2.075375000     -0.069387000
C        0.224567000     -1.386522000      0.293608000
H       -0.332439000     -2.163953000     -0.235253000
H        0.193154000     -1.605544000      1.372308000
C        1.663995000     -1.258218000     -0.208684000
H        1.729439000     -1.521640000     -1.273205000
H        2.357642000     -1.888287000      0.352996000
C       -2.711158000     -0.324081000     -0.410008000
H       -2.688149000     -1.415663000     -0.325047000
H       -3.699792000      0.013099000     -0.082710000
H       -2.588317000     -0.060699000     -1.465338000
155
1·C2H4·Nu  E(RPBE1PBE) =  -3186.94494926 
Au       0.931651000     -0.012366000     -0.216127000
C       -3.734425000      2.806257000      1.796111000
C       -3.919781000     -2.784964000      1.569626000
C       -1.312924000      1.422651000      2.395640000
C       -0.088100000      0.692195000      2.794391000
C        2.230230000     -0.699873000      3.670304000
C       -0.450150000      2.258414000     -2.133355000
C       -1.653633000      1.460642000     -2.465366000
C       -4.001907000      0.024353000     -3.208816000
C        3.445366000     -1.482782000      4.168457000
C        1.870012000      3.783313000     -1.519415000
C       -5.049173000      3.528425000      1.514758000
C       -5.267228000     -0.764364000     -3.535980000
C        3.446472000     -3.489127000     -2.999907000
C        2.147544000     -3.277593000     -2.222113000
C       -1.509301000     -2.848693000      0.043886000
C       -0.260194000     -2.968847000     -0.741564000
C       -6.024992000      3.247262000      2.666977000
H       -6.976133000      3.761420000      2.489470000
H       -6.228910000      2.174191000      2.754445000
H       -5.629476000      3.595552000      3.626224000
C       -5.693362000      3.062704000      0.207681000
H       -5.048160000      3.251149000     -0.657441000
H       -5.933847000      1.993958000      0.229628000
H       -6.629138000      3.608055000      0.048643000
C       -4.787272000      5.038266000      1.420356000
H       -4.090814000      5.264405000      0.605574000
H       -5.724384000      5.571260000      1.225393000
H       -4.363910000      5.435513000      2.348116000
C       -4.941129000     -2.265551000     -3.530119000
H       -4.579753000     -2.599863000     -2.552108000
H       -4.173075000     -2.502995000     -4.274166000
H       -5.838693000     -2.846141000     -3.770073000
C       -5.837522000     -0.390263000     -4.903906000
H       -6.742448000     -0.975818000     -5.095630000
H       -6.111286000      0.669103000     -4.953930000
H       -5.128710000     -0.601282000     -5.711881000
C       -6.327823000     -0.471458000     -2.463485000
H       -5.982844000     -0.762185000     -1.465511000
H       -7.244857000     -1.031989000     -2.676476000
H       -6.578166000      0.594729000     -2.439074000
C       -3.220411000      1.835511000      0.939318000
H       -3.744348000      1.602888000      0.019291000
C       -2.029794000      1.151447000      1.216071000
C       -1.810484000      2.428243000      3.234553000
C       -2.987964000      3.102654000      2.944959000
C       -3.349874000     -0.214145000     -1.995365000
H       -3.749754000     -0.972986000     -1.331213000
C       -3.441089000      0.981154000     -4.055655000
C       -2.293274000      1.678632000     -3.688092000
C       -2.198501000      0.475022000     -1.611989000
C       -0.381434000      3.034304000     -0.968029000
C        0.755823000      3.772983000     -0.669470000
H        0.765685000      4.359394000      0.244979000
C        1.779334000      3.039541000     -2.700929000
C        0.644327000      2.290047000     -3.003776000
C        1.094909000      1.376380000      3.090787000
H        1.129484000      2.457047000      2.977707000
C        2.230755000      0.691206000      3.518449000
H        3.130291000      1.260301000      3.724119000
C        1.042736000     -1.378732000      3.363311000
H        0.992769000     -2.458455000      3.474583000
C       -0.094966000     -0.702402000      2.940783000
H       -1.008762000     -1.257061000      2.751473000
C       -3.298491000     -3.996529000      1.238451000
C       -3.297129000     -1.616403000      1.138903000
C       -2.124004000     -4.022991000      0.501514000
C       -2.114129000     -1.625840000      0.386802000
C       -0.124287000     -2.417356000     -2.019081000
H       -0.957441000     -1.882670000     -2.466775000
C        1.058458000     -2.571176000     -2.742357000
H        1.114116000     -2.132453000     -3.732831000
C        1.997936000     -3.835884000     -0.943151000
C        0.822102000     -3.690101000     -0.219010000
H        0.739667000     -4.130730000      0.771089000
C        3.580234000      4.193300000      0.264912000
H        4.468532000      4.773239000      0.539829000
H        3.846159000      3.132551000      0.324384000
H        2.815700000      4.385874000      1.024001000
C        4.260075000      4.377500000     -2.119556000
H        5.135901000      4.944310000     -1.787497000
H        4.010253000      4.717601000     -3.130084000
H        4.547284000      3.321401000     -2.181171000
C        3.058936000     -2.249843000      5.442378000
H        2.720427000     -1.563176000      6.225672000
H        2.258550000     -2.973034000      5.256902000
H        3.925382000     -2.801080000      5.824829000
C        4.626121000     -0.566697000      4.493089000
H        4.940420000      0.023134000      3.625186000
H        4.383262000      0.126734000      5.306018000
H        5.477079000     -1.173005000      4.822594000
C        3.887046000     -2.487356000      3.092964000
H        3.072840000     -3.161083000      2.805942000
H        4.235124000     -1.971771000      2.192784000
H        4.711945000     -3.102789000      3.470382000
C        3.455299000     -2.727175000     -4.325580000
H        3.337449000     -1.647732000     -4.175463000
H        4.411399000     -2.889485000     -4.833709000
H        2.661859000     -3.067389000     -4.999021000
C        3.603425000     -4.988660000     -3.294566000
H        3.650774000     -5.575364000     -2.371609000
H        2.762906000     -5.361247000     -3.889748000
H        4.526438000     -5.169237000     -3.856979000
C       -4.969345000     -3.425716000      3.740175000
H       -5.893240000     -3.429239000      4.329027000
H       -4.636000000     -4.463144000      3.635882000
H       -4.206582000     -2.880152000      4.306319000
H       -1.268100000      2.661393000      4.146904000
H       -3.336297000      3.864483000      3.636977000
H       -3.738152000     -4.938109000      1.555526000
H       -1.670030000     -4.977650000      0.250240000
H       -3.731376000     -0.660167000      1.402989000
C       -5.215791000     -2.765483000      2.375614000
C       -6.291768000     -3.551320000      1.612287000
H       -6.483280000     -3.102738000      0.631201000
H       -5.998495000     -4.594075000      1.456063000
H       -7.230690000     -3.548808000      2.176862000
C       -5.727481000     -1.342297000      2.609924000
H       -5.012258000     -0.737524000      3.178391000
H       -5.941254000     -0.825717000      1.667336000
H       -6.658788000     -1.380387000      3.183855000
H        2.813234000     -4.403608000     -0.502929000
C        3.106708000      4.595473000     -1.139693000
C        2.740015000      6.087235000     -1.140548000
H        1.940702000      6.303092000     -0.424332000
H        3.611395000      6.691973000     -0.865079000
H        2.402223000      6.407555000     -2.132064000
H       -1.888605000      2.431263000     -4.359411000
H       -3.898127000      1.201995000     -5.014316000
H       -1.232460000      3.073861000     -0.296808000
H        2.608429000      3.024741000     -3.400876000
H        0.613090000      1.708607000     -3.921986000
C        4.644273000     -3.013409000     -2.164168000
H        4.576612000     -1.941921000     -1.952052000
H        4.715901000     -3.543487000     -1.209496000
H        5.574945000     -3.192246000     -2.714365000
P       -1.390023000     -0.004249000     -0.042744000
C        3.100123000     -0.466521000      0.123241000
H        3.312267000      0.008318000      1.077514000
H        3.145735000     -1.551618000      0.079290000
C        3.005594000      0.282135000     -1.021018000
H        2.985211000     -0.185589000     -2.002441000
H        3.133197000      1.360847000     -0.994658000
N        6.250244000     -0.466548000      0.814576000
N        6.334142000      1.396229000     -0.375991000
C        5.907842000      0.867025000      0.814263000
H        5.887997000      2.236677000     -0.713292000
O        5.308954000      1.463471000      1.705094000
C        7.146183000     -0.759091000     -0.292566000
H        6.975158000     -1.757008000     -0.702480000
H        8.198964000     -0.672611000      0.006692000
C        6.767382000      0.348598000     -1.282485000
H        5.951420000      0.022078000     -1.941951000
H        7.613785000      0.662206000     -1.897464000
H        6.387477000     -0.906316000      1.713436000
155
TS1  E(RPBE1PBE) =  -3186.92724594 
Au      -1.022486000      0.213582000     -0.138814000
C        3.563763000     -3.254678000     -1.032961000
C        3.853597000      0.472042000      3.131790000
C        1.186276000     -2.789004000      0.468991000
C       -0.003382000     -2.627123000      1.337120000
C       -2.216570000     -2.506285000      3.114592000
C        0.299872000      0.163220000     -3.079692000
C        1.541276000      0.888830000     -2.719063000
C        3.983056000      2.248309000     -2.166004000
C       -3.356621000     -2.480772000      4.132956000
C       -2.088159000     -1.219778000     -3.752755000
C        4.856751000     -3.518132000     -1.800171000
C        5.300693000      2.931329000     -1.809295000
C       -2.891493000      5.163858000      0.310911000
C       -1.730745000      4.265440000      0.735562000
C        1.568877000      1.840927000      2.116930000
C        0.424573000      2.640535000      1.621204000
C        5.847957000     -4.236572000     -0.872450000
H        6.784452000     -4.436956000     -1.404749000
H        6.079627000     -3.622310000      0.004927000
H        5.452274000     -5.193969000     -0.519300000
C        5.507715000     -2.225088000     -2.294751000
H        4.855917000     -1.671905000     -2.980118000
H        5.773773000     -1.561405000     -1.464609000
H        6.429327000     -2.464920000     -2.834657000
C        4.550249000     -4.409232000     -3.011958000
H        3.846706000     -3.916388000     -3.691876000
H        5.470215000     -4.620772000     -3.568113000
H        4.114209000     -5.366537000     -2.709304000
C        5.067324000      3.900233000     -0.640425000
H        4.696546000      3.381678000      0.249868000
H        4.338519000      4.672298000     -0.909842000
H        6.005901000      4.396949000     -0.370572000
C        5.878549000      3.713669000     -2.988351000
H        6.819911000      4.185035000     -2.688075000
H        6.090860000      3.062145000     -3.842803000
H        5.201153000      4.507387000     -3.321549000
C        6.317831000      1.861115000     -1.383759000
H        5.974969000      1.306597000     -0.503739000
H        7.275058000      2.330061000     -1.129953000
H        6.494407000      1.142695000     -2.191675000
C        3.064896000     -1.969287000     -0.836134000
H        3.589286000     -1.126840000     -1.269735000
C        1.894232000     -1.719818000     -0.107640000
C        1.665881000     -4.085071000      0.234087000
C        2.821653000     -4.315650000     -0.497656000
C        3.319783000      1.503887000     -1.186154000
H        3.747894000      1.452791000     -0.190321000
C        3.382169000      2.325199000     -3.423542000
C        2.189013000      1.657359000     -3.688937000
C        2.117932000      0.838870000     -1.431836000
C        0.227062000     -1.233511000     -2.995948000
C       -0.943250000     -1.905172000     -3.323941000
H       -0.958900000     -2.988672000     -3.245423000
C       -1.995108000      0.170697000     -3.872368000
C       -0.824419000      0.851776000     -3.544943000
C       -1.200125000     -3.287125000      1.043544000
H       -1.283758000     -3.856698000      0.121389000
C       -2.286060000     -3.223361000      1.914798000
H       -3.196707000     -3.746407000      1.643337000
C       -1.019843000     -1.829821000      3.390091000
H       -0.917175000     -1.266640000      4.313736000
C        0.065453000     -1.887399000      2.525032000
H        0.989850000     -1.383656000      2.791283000
C        3.309453000      1.575387000      3.802232000
C        3.207371000      0.052582000      1.971482000
C        2.196334000      2.238044000      3.305920000
C        2.081134000      0.708982000      1.457438000
C        0.446323000      3.243590000      0.360785000
H        1.311425000      3.115293000     -0.282072000
C       -0.614500000      4.036229000     -0.073111000
H       -0.548205000      4.490734000     -1.055804000
C       -1.744182000      3.658144000      2.000590000
C       -0.691527000      2.864652000      2.438314000
H       -0.731440000      2.407013000      3.423589000
C       -3.734316000     -2.911517000     -2.908187000
H       -4.650665000     -3.466015000     -3.140646000
H       -3.911563000     -2.335401000     -1.994528000
H       -2.952612000     -3.646226000     -2.692559000
C       -4.542092000     -1.078399000     -4.379398000
H       -5.436211000     -1.680955000     -4.572133000
H       -4.369603000     -0.457215000     -5.264529000
H       -4.757056000     -0.415244000     -3.534130000
C       -2.875663000     -3.170580000      5.419244000
H       -2.585918000     -4.207942000      5.220822000
H       -2.013288000     -2.655742000      5.854905000
H       -3.677064000     -3.177590000      6.166835000
C       -4.599684000     -3.213367000      3.626846000
H       -4.977893000     -2.793340000      2.688312000
H       -4.400677000     -4.277445000      3.459783000
H       -5.394994000     -3.142520000      4.376533000
C       -3.742186000     -1.031602000      4.461339000
H       -2.895774000     -0.462321000      4.857745000
H       -4.111166000     -0.507683000      3.573798000
H       -4.535478000     -1.017156000      5.217032000
C       -2.715747000      5.706308000     -1.107583000
H       -2.654936000      4.899125000     -1.846106000
H       -3.575553000      6.331998000     -1.368601000
H       -1.816859000      6.324866000     -1.199609000
C       -2.983303000      6.351677000      1.280777000
H       -3.156709000      6.021031000      2.309742000
H       -2.060190000      6.940922000      1.266780000
H       -3.811950000      7.009284000      0.994906000
C        4.810580000     -0.774206000      5.070856000
H        5.700842000     -1.269621000      5.474045000
H        4.527852000      0.023752000      5.764715000
H        3.996030000     -1.506279000      5.045376000
H        1.126341000     -4.924286000      0.664776000
H        3.156870000     -5.339371000     -0.639805000
H        3.767516000      1.933197000      4.720367000
H        1.809438000      3.106565000      3.832155000
H        3.577665000     -0.819276000      1.447162000
C        5.100740000     -0.227999000      3.665671000
C        6.249296000      0.788900000      3.737558000
H        6.473238000      1.197924000      2.745997000
H        6.009287000      1.625392000      4.401332000
H        7.155856000      0.306799000      4.119951000
C        5.538605000     -1.389336000      2.770924000
H        4.767588000     -2.164113000      2.696184000
H        5.785113000     -1.050825000      1.758135000
H        6.435784000     -1.854049000      3.192118000
H       -2.589209000      3.817568000      2.665192000
C       -3.358085000     -2.001093000     -4.087037000
C       -3.093173000     -2.867667000     -5.327318000
H       -2.274266000     -3.573130000     -5.153171000
H       -3.987571000     -3.446142000     -5.585619000
H       -2.827312000     -2.247304000     -6.190009000
H        1.754550000      1.714247000     -4.683498000
H        3.843188000      2.901178000     -4.218899000
H        1.098363000     -1.797844000     -2.679075000
H       -2.848923000      0.747751000     -4.211738000
H       -0.789504000      1.935050000     -3.629703000
C       -4.202278000      4.367001000      0.360959000
H       -4.172445000      3.534166000     -0.349715000
H       -4.393140000      3.960502000      1.359282000
H       -5.048169000      5.010575000      0.094313000
P        1.282405000      0.003051000     -0.029620000
C       -3.546178000      0.047861000      0.799623000
H       -3.413693000     -0.978004000      1.130600000
H       -3.517613000      0.797826000      1.586595000
C       -3.118042000      0.407148000     -0.499996000
H       -3.295431000      1.437329000     -0.809982000
H       -3.281290000     -0.328417000     -1.289366000
N       -5.534201000     -0.130168000      0.891867000
N       -6.335587000     -0.660716000     -1.115089000
C       -5.831154000     -1.210529000      0.003167000
H       -6.481685000     -1.213781000     -1.946402000
O       -5.583808000     -2.376736000      0.248526000
C       -6.225195000      1.072621000      0.415847000
H       -5.609583000      1.957920000      0.580553000
H       -7.174225000      1.189092000      0.945560000
C       -6.449697000      0.782591000     -1.076113000
H       -5.687940000      1.255996000     -1.703458000
H       -7.435877000      1.114769000     -1.408636000
H       -5.699207000     -0.373849000      1.865177000
155
Int1  E(RPBE1PBE) =  -3186.93838696 
Au      -1.070851000      0.214516000     -0.134109000
C        3.524907000     -3.217497000     -1.170419000
C        3.836127000      0.332332000      3.140565000
C        1.176887000     -2.799279000      0.389554000
C        0.000769000     -2.669261000      1.282553000
C       -2.191626000     -2.607477000      3.089241000
C        0.306967000      0.272676000     -3.083516000
C        1.547406000      0.982212000     -2.687415000
C        3.985218000      2.316688000     -2.067633000
C       -3.321997000     -2.612758000      4.119334000
C       -2.080042000     -1.075751000     -3.823045000
C        4.800199000     -3.454518000     -1.975730000
C        5.301627000      2.983026000     -1.675719000
C       -2.843213000      5.200643000      0.471589000
C       -1.694032000      4.277808000      0.876614000
C        1.561815000      1.756240000      2.184724000
C        0.430089000      2.589689000      1.714903000
C        5.814884000     -4.200994000     -1.097044000
H        6.738039000     -4.383417000     -1.658612000
H        6.068669000     -3.615163000     -0.206536000
H        5.428747000     -5.169677000     -0.764735000
C        5.437497000     -2.145187000     -2.444459000
H        4.768901000     -1.573118000     -3.097247000
H        5.720033000     -1.506868000     -1.600025000
H        6.347165000     -2.365829000     -3.012273000
C        4.465593000     -4.306428000     -3.208210000
H        3.746973000     -3.791850000     -3.855529000
H        5.372507000     -4.499677000     -3.791963000
H        4.035768000     -5.272939000     -2.926832000
C        5.060074000      3.917771000     -0.480963000
H        4.678156000      3.374632000      0.389840000
H        4.336763000      4.700365000     -0.734778000
H        5.997505000      4.402833000     -0.186790000
C        5.895909000      3.797110000     -2.824543000
H        6.835999000      4.255113000     -2.500363000
H        6.114748000      3.170157000     -3.695620000
H        5.225430000      4.603301000     -3.141497000
C        6.309826000      1.896177000     -1.271578000
H        5.953390000      1.314007000     -0.415197000
H        7.265149000      2.352995000     -0.989818000
H        6.494932000      1.203852000     -2.100132000
C        3.024929000     -1.939729000     -0.929938000
H        3.537894000     -1.084283000     -1.351523000
C        1.867484000     -1.711462000     -0.173787000
C        1.658622000     -4.086898000      0.115203000
C        2.799886000     -4.295121000     -0.645658000
C        3.307848000      1.546179000     -1.117917000
H        3.724564000      1.464950000     -0.119505000
C        3.400473000      2.432120000     -3.329628000
C        2.208320000      1.776087000     -3.627476000
C        2.107620000      0.890954000     -1.395503000
C        0.237700000     -1.125795000     -3.076014000
C       -0.932413000     -1.781051000     -3.436864000
H       -0.944572000     -2.867307000     -3.420489000
C       -1.992223000      0.319540000     -3.860224000
C       -0.821274000      0.983653000     -3.501003000
C       -1.200623000     -3.316445000      0.980446000
H       -1.297133000     -3.851378000      0.038997000
C       -2.275726000     -3.282483000      1.866290000
H       -3.189566000     -3.795212000      1.587072000
C       -0.989632000     -1.945084000      3.375050000
H       -0.875316000     -1.413968000      4.316294000
C        0.086270000     -1.975990000      2.496654000
H        1.014738000     -1.484180000      2.770011000
C        3.301300000      1.411375000      3.856202000
C        3.183707000     -0.036859000      1.966552000
C        2.192427000      2.101390000      3.388062000
C        2.061054000      0.646353000      1.479980000
C        0.487017000      3.268183000      0.495179000
H        1.366078000      3.170439000     -0.134012000
C       -0.557757000      4.093438000      0.084885000
H       -0.464409000      4.607255000     -0.865838000
C       -1.744104000      3.591895000      2.099818000
C       -0.705380000      2.768675000      2.515644000
H       -0.772933000      2.249591000      3.468506000
C       -3.713997000     -2.837301000     -3.101086000
H       -4.630692000     -3.375012000     -3.369484000
H       -3.882308000     -2.330362000     -2.145715000
H       -2.929943000     -3.584360000     -2.945191000
C       -4.536958000     -0.901390000     -4.422593000
H       -5.430574000     -1.490960000     -4.654291000
H       -4.373801000     -0.213018000     -5.258275000
H       -4.745040000     -0.307113000     -3.525733000
C       -2.826112000     -3.331194000      5.384081000
H       -2.530355000     -4.361000000      5.157139000
H       -1.963982000     -2.821306000      5.825808000
H       -3.621023000     -3.363162000      6.137995000
C       -4.566594000     -3.339310000      3.608677000
H       -4.958980000     -2.891047000      2.689316000
H       -4.364049000     -4.396331000      3.405658000
H       -5.352894000     -3.295593000      4.369773000
C       -3.714797000     -1.174843000      4.486463000
H       -2.864535000     -0.603596000      4.871609000
H       -4.111853000     -0.638583000      3.618173000
H       -4.488895000     -1.184716000      5.262007000
C       -2.594606000      5.879776000     -0.875666000
H       -2.485103000      5.149888000     -1.685323000
H       -3.445215000      6.524132000     -1.121499000
H       -1.697861000      6.508241000     -0.855707000
C       -3.016831000      6.291202000      1.539456000
H       -3.250320000      5.866364000      2.520774000
H       -2.105022000      6.889880000      1.638474000
H       -3.836737000      6.963396000      1.262245000
C        4.796301000     -0.987129000      5.029294000
H        5.685234000     -1.502740000      5.409820000
H        4.523207000     -0.212508000      5.752869000
H        3.976157000     -1.712137000      4.983282000
H        1.131383000     -4.938792000      0.536261000
H        3.135773000     -5.313865000     -0.819278000
H        3.764185000      1.729198000      4.786612000
H        1.812123000      2.951548000      3.948295000
H        3.547932000     -0.889925000      1.407899000
C        5.081869000     -0.393551000      3.642699000
C        6.236687000      0.613849000      3.744175000
H        6.457647000      1.055765000      2.766386000
H        6.004795000      1.428084000      4.437635000
H        7.142888000      0.113808000      4.104696000
C        5.509048000     -1.524446000      2.704594000
H        4.732971000     -2.291305000      2.604797000
H        5.752579000     -1.150647000      1.703607000
H        6.405508000     -2.008899000      3.104431000
H       -2.607775000      3.709495000      2.749400000
C       -3.347163000     -1.838157000     -4.208413000
C       -3.084713000     -2.605800000     -5.512751000
H       -2.259884000     -3.316546000     -5.398567000
H       -3.976877000     -3.169035000     -5.810221000
H       -2.828318000     -1.919007000     -6.326629000
H        1.783985000      1.864282000     -4.624341000
H        3.872867000      3.029540000     -4.102418000
H        1.110047000     -1.705102000     -2.790535000
H       -2.849159000      0.913262000     -4.160781000
H       -0.790334000      2.070184000     -3.519795000
C       -4.137963000      4.382960000      0.366033000
H       -4.046526000      3.617730000     -0.413023000
H       -4.376353000      3.883732000      1.310890000
H       -4.980855000      5.034517000      0.108438000
P        1.247170000      0.008422000     -0.033779000
C       -3.809487000      0.001464000      0.948947000
H       -3.504137000     -0.976191000      1.324049000
H       -3.656897000      0.746567000      1.732809000
C       -3.140624000      0.366625000     -0.337083000
H       -3.402536000      1.384304000     -0.649343000
H       -3.416457000     -0.325446000     -1.142333000
N       -5.348736000     -0.120620000      0.850181000
N       -6.283873000     -0.686452000     -1.135624000
C       -5.716999000     -1.250308000     -0.072888000
H       -6.538740000     -1.250607000     -1.935246000
O       -5.467996000     -2.397775000      0.201596000
C       -6.058873000      1.084870000      0.336456000
H       -5.434465000      1.965840000      0.474955000
H       -6.984790000      1.188001000      0.902628000
C       -6.337816000      0.761061000     -1.131751000
H       -5.577779000      1.177653000     -1.798902000
H       -7.323516000      1.115812000     -1.437750000
H       -5.685705000     -0.365508000      1.786419000
155
TS2a  E(RPBE1PBE) =  -3186.93142425 
Au      -1.029545000      0.337187000      0.016131000
C        3.429045000     -3.261420000     -1.329584000
C        3.970563000      0.109021000      3.067414000
C        1.103495000     -2.848762000      0.269847000
C       -0.071862000     -2.738788000      1.164953000
C       -2.270653000     -2.736174000      2.967975000
C        0.242387000      0.406012000     -3.044068000
C        1.519491000      1.047735000     -2.653168000
C        4.014449000      2.285003000     -2.055451000
C       -3.404294000     -2.773713000      3.993731000
C       -2.198551000     -0.811003000     -3.836555000
C        4.689435000     -3.495946000     -2.158677000
C        5.352125000      2.912428000     -1.671240000
C       -2.632518000      5.278143000      0.777658000
C       -1.496588000      4.312328000      1.115863000
C        1.725581000      1.651681000      2.227665000
C        0.609015000      2.539654000      1.826811000
C        5.694052000     -4.304534000     -1.324523000
H        6.605202000     -4.487499000     -1.905028000
H        5.973982000     -3.762089000     -0.414638000
H        5.286715000     -5.275680000     -1.026524000
C        5.354987000     -2.184102000     -2.578666000
H        4.693385000     -1.567074000     -3.196655000
H        5.665160000     -1.591001000     -1.711295000
H        6.251195000     -2.403129000     -3.168050000
C        4.320672000     -4.285710000     -3.422535000
H        3.608336000     -3.726760000     -4.039190000
H        5.216720000     -4.475241000     -4.023938000
H        3.870700000     -5.253088000     -3.178168000
C        5.148624000      3.821450000     -0.449273000
H        4.772411000      3.264197000      0.415143000
H        4.435246000      4.622795000     -0.670811000
H        6.099678000      4.282864000     -0.160605000
C        5.941552000      3.745348000     -2.809042000
H        6.898108000      4.172990000     -2.491669000
H        6.128343000      3.138623000     -3.701645000
H        5.283494000      4.575047000     -3.088968000
C        6.346445000      1.797537000     -1.313157000
H        5.994745000      1.198083000     -0.466808000
H        7.314028000      2.230334000     -1.035418000
H        6.505770000      1.125180000     -2.163202000
C        2.967069000     -1.983421000     -1.024644000
H        3.499728000     -1.123776000     -1.411824000
C        1.822457000     -1.755956000     -0.248034000
C        1.550293000     -4.135237000     -0.066793000
C        2.678820000     -4.341019000     -0.845915000
C        3.344352000      1.492092000     -1.119196000
H        3.786898000      1.360219000     -0.137528000
C        3.398290000      2.465910000     -3.294808000
C        2.178926000      1.857762000     -3.581259000
C        2.117319000      0.882373000     -1.385449000
C        0.095205000     -0.986646000     -3.035780000
C       -1.100684000     -1.577276000     -3.421339000
H       -1.171344000     -2.661486000     -3.406710000
C       -2.038245000      0.578102000     -3.859433000
C       -0.840414000      1.177247000     -3.474208000
C       -1.253972000     -3.422930000      0.865252000
H       -1.332193000     -3.966951000     -0.072693000
C       -2.331208000     -3.417839000      1.747848000
H       -3.227943000     -3.961133000      1.469234000
C       -1.088561000     -2.038224000      3.253665000
H       -0.990826000     -1.502240000      4.194008000
C       -0.010774000     -2.037703000      2.376290000
H        0.900928000     -1.516193000      2.651250000
C        3.508639000      1.192385000      3.825504000
C        3.261580000     -0.203001000      1.909546000
C        2.414643000      1.939836000      3.413923000
C        2.153592000      0.538958000      1.479086000
C        0.616706000      3.217060000      0.604829000
H        1.450314000      3.086714000     -0.077697000
C       -0.419297000      4.081495000      0.256762000
H       -0.364584000      4.587587000     -0.700907000
C       -1.493188000      3.634194000      2.344364000
C       -0.464686000      2.769879000      2.697174000
H       -0.493958000      2.256725000      3.655065000
C       -3.989379000     -2.395419000     -3.113128000
H       -4.921481000     -2.898043000     -3.395631000
H       -4.181323000     -1.791760000     -2.222184000
H       -3.262386000     -3.167501000     -2.844375000
C       -4.595697000     -0.513425000     -4.614930000
H       -5.501677000     -1.059033000     -4.899614000
H       -4.317490000      0.126709000     -5.458768000
H       -4.846807000      0.131643000     -3.765425000
C       -2.901252000     -3.513112000      5.243774000
H       -2.590801000     -4.533625000      4.995568000
H       -2.046397000     -3.000252000      5.696255000
H       -3.696078000     -3.571795000      5.996135000
C       -4.640658000     -3.501484000      3.464271000
H       -5.035574000     -3.039741000      2.552014000
H       -4.430839000     -4.553572000      3.244782000
H       -5.430923000     -3.476400000      4.222007000
C       -3.815933000     -1.350395000      4.393996000
H       -2.973367000     -0.770607000      4.782443000
H       -4.233998000     -0.804458000      3.540953000
H       -4.583624000     -1.388892000      5.174802000
C       -2.455706000      5.919551000     -0.599383000
H       -2.435973000      5.169323000     -1.397639000
H       -3.294636000      6.594631000     -0.798065000
H       -1.535175000      6.509659000     -0.659794000
C       -2.674047000      6.394508000      1.832060000
H       -2.851668000      5.997567000      2.836506000
H       -1.730974000      6.951234000      1.851157000
H       -3.480866000      7.099732000      1.602661000
C        4.924173000     -1.319510000      4.877009000
H        5.802253000     -1.880201000      5.216551000
H        4.694932000     -0.564368000      5.635645000
H        4.077681000     -2.012715000      4.822358000
H        1.004049000     -4.991062000      0.320546000
H        2.983521000     -5.360193000     -1.067652000
H        4.015714000      1.468802000      4.745954000
H        2.092648000      2.791312000      4.007691000
H        3.570106000     -1.055085000      1.316612000
C        5.199676000     -0.681625000      3.508026000
C        6.395639000      0.275385000      3.619464000
H        6.609229000      0.749031000      2.654775000
H        6.215872000      1.068445000      4.351989000
H        7.289717000     -0.274108000      3.934313000
C        5.559437000     -1.788409000      2.514240000
H        4.755373000     -2.525001000      2.409577000
H        5.784223000     -1.382772000      1.521260000
H        6.450833000     -2.317725000      2.865850000
H       -2.308418000      3.787175000      3.046586000
C       -3.489764000     -1.508605000     -4.261880000
C       -3.207040000     -2.382275000     -5.492984000
H       -2.452410000     -3.145894000     -5.279316000
H       -4.121869000     -2.894456000     -5.812191000
H       -2.846326000     -1.775595000     -6.330543000
H        1.729149000      1.997893000     -4.560712000
H        3.865632000      3.079383000     -4.057896000
H        0.930321000     -1.613358000     -2.739986000
H       -2.854739000      1.217070000     -4.179539000
H       -0.749517000      2.260415000     -3.491994000
C       -3.970687000      4.525041000      0.785432000
H       -3.978153000      3.749261000      0.012589000
H       -4.164625000      4.050271000      1.752784000
H       -4.794809000      5.218113000      0.581248000
P        1.269723000     -0.020697000     -0.028644000
C       -3.808097000     -0.414553000      0.562352000
H       -3.697339000     -1.287457000     -0.080733000
H       -3.506001000     -0.698395000      1.568095000
C       -3.070412000      0.776722000      0.062116000
H       -3.176658000      1.637598000      0.731232000
H       -3.384336000      1.066374000     -0.947419000
N       -5.387364000     -0.241175000      0.700194000
N       -6.586910000     -0.587939000     -1.183914000
C       -6.069560000     -1.263365000     -0.158708000
H       -7.001097000     -1.078927000     -1.964556000
O       -6.041568000     -2.439560000      0.107027000
C       -5.976066000      1.064340000      0.301197000
H       -5.251246000      1.863007000      0.437674000
H       -6.849331000      1.233542000      0.932741000
C       -6.380062000      0.846189000     -1.153470000
H       -5.590840000      1.143618000     -1.850400000
H       -7.298571000      1.382605000     -1.397715000
H       -5.615770000     -0.449222000      1.674332000
155
Int2a  E(RPBE1PBE) =  -3186.93722950
Au      -1.011738000      0.311849000     -0.224728000
C        3.325225000     -2.958624000      1.987613000
C        4.214707000      2.452393000      1.495761000
C        1.117332000     -1.242113000      2.536828000
C       -0.008348000     -0.351884000      2.904122000
C       -2.170863000      1.343560000      3.625839000
C        0.160214000     -2.334934000     -1.991498000
C        1.424376000     -1.642757000     -2.341034000
C        3.907037000     -0.494671000     -3.148380000
C       -3.314355000      2.293465000      3.980364000
C       -2.185025000     -3.859343000     -1.467815000
C        4.523087000     -3.867576000      1.722552000
C        5.249058000      0.139796000     -3.506655000
C       -2.847251000      4.011286000     -3.323235000
C       -1.620707000      3.644811000     -2.488096000
C        1.860440000      2.793244000     -0.074993000
C        0.664384000      3.058428000     -0.905846000
C        5.578680000     -3.630354000      2.812537000
H        6.449183000     -4.273335000      2.640979000
H        5.918259000     -2.588670000      2.809102000
H        5.187696000     -3.854910000      3.809900000
C        5.162016000     -3.596141000      0.359308000
H        4.460174000     -3.770214000     -0.463756000
H        5.534375000     -2.568807000      0.280525000
H        6.013898000     -4.268804000      0.217287000
C        4.065267000     -5.332695000      1.762693000
H        3.305726000     -5.526101000      0.997310000
H        4.915303000     -5.998054000      1.574427000
H        3.641724000     -5.600005000      2.735939000
C        5.091329000      1.666968000     -3.566104000
H        4.770422000      2.083437000     -2.605606000
H        4.354407000      1.956062000     -4.323276000
H        6.048187000      2.132623000     -3.827389000
C        5.772162000     -0.349871000     -4.856702000
H        6.733497000      0.128102000     -5.071112000
H        5.931780000     -1.433465000     -4.862426000
H        5.086700000     -0.098810000     -5.673333000
C        6.275957000     -0.221230000     -2.422137000
H        5.967996000      0.144951000     -1.437089000
H        7.247362000      0.228146000     -2.657340000
H        6.410382000     -1.306280000     -2.353864000
C        2.898268000     -2.002205000      1.068689000
H        3.410957000     -1.913576000      0.118082000
C        1.811317000     -1.153274000      1.315983000
C        1.528086000     -2.225107000      3.447329000
C        2.602584000     -3.061903000      3.183483000
C        3.280537000     -0.130626000     -1.952955000
H        3.755956000      0.616351000     -1.327376000
C        3.252821000     -1.431495000     -3.948441000
C        2.042232000     -1.988769000     -3.546827000
C        2.063070000     -0.672730000     -1.536014000
C        0.015568000     -3.054762000     -0.798242000
C       -1.133914000     -3.791076000     -0.542667000
H       -1.192633000     -4.349583000      0.387911000
C       -2.046360000     -3.117090000     -2.645450000
C       -0.897884000     -2.371851000     -2.904815000
C       -1.250091000     -0.881860000      3.264447000
H       -1.395021000     -1.959264000      3.250528000
C       -2.309142000     -0.048370000      3.621309000
H       -3.257212000     -0.503656000      3.889466000
C       -0.918101000      1.865080000      3.274870000
H       -0.760592000      2.940018000      3.274074000
C        0.144282000      1.040077000      2.931636000
H        1.107974000      1.479614000      2.695729000
C        3.784269000      3.725386000      1.099392000
C        3.428290000      1.369557000      1.110742000
C        2.637563000      3.886095000      0.336591000
C        2.264249000      1.511794000      0.341727000
C        0.487399000      2.469403000     -2.160411000
H        1.242971000      1.791650000     -2.548049000
C       -0.635856000      2.758770000     -2.934025000
H       -0.728511000      2.279939000     -3.902941000
C       -1.430486000      4.236745000     -1.230746000
C       -0.313762000      3.954665000     -0.456013000
H       -0.199083000      4.423756000      0.517827000
C       -4.078684000     -4.342924000      0.107392000
H       -4.903305000     -5.027617000      0.336392000
H       -4.493731000     -3.334115000      0.017919000
H       -3.391253000     -4.349777000      0.958697000
C       -4.409862000     -4.723701000     -2.327129000
H       -5.254714000     -5.376199000     -2.083209000
H       -3.984979000     -5.070823000     -3.274892000
H       -4.803091000     -3.713107000     -2.481277000
C       -2.860335000      3.263129000      5.081252000
H       -2.561906000      2.718990000      5.983742000
H       -2.014457000      3.880333000      4.763644000
H       -3.681665000      3.937823000      5.347332000
C       -4.553127000      1.550120000      4.480816000
H       -4.965105000      0.870875000      3.727655000
H       -4.335546000      0.965730000      5.381554000
H       -5.333267000      2.275189000      4.736481000
C       -3.696956000      3.096609000      2.727628000
H       -2.841371000      3.648285000      2.324758000
H       -4.065759000      2.433387000      1.936692000
H       -4.487529000      3.817902000      2.964932000
C       -2.948309000      3.174308000     -4.598815000
H       -3.004304000      2.102758000     -4.376292000
H       -3.854875000      3.450082000     -5.147714000
H       -2.096337000      3.341587000     -5.265979000
C       -2.747890000      5.493806000     -3.715232000
H       -2.716242000      6.140456000     -2.832244000
H       -1.844342000      5.682787000     -4.304835000
H       -3.615454000      5.787000000     -4.317536000
C        5.339505000      3.043322000      3.643537000
H        6.249466000      2.936532000      4.244451000
H        5.170338000      4.112173000      3.479488000
H        4.498526000      2.652459000      4.226548000
H        0.998578000     -2.311821000      4.392413000
H        2.886716000     -3.799727000      3.928529000
H        4.353446000      4.606719000      1.382641000
H        2.334995000      4.883107000      0.027657000
H        3.716716000      0.374186000      1.424019000
C        5.489248000      2.281106000      2.319086000
C        6.676198000      2.853388000      1.530541000
H        6.808907000      2.323956000      0.580559000
H        6.540569000      3.916289000      1.307723000
H        7.599864000      2.748118000      2.110458000
C        5.779382000      0.812138000      2.634484000
H        4.975315000      0.351992000      3.219222000
H        5.921995000      0.221291000      1.722792000
H        6.700351000      0.741597000      3.222151000
H       -2.167078000      4.937649000     -0.847130000
C       -3.384551000     -4.766639000     -1.194078000
C       -2.887340000     -6.213682000     -1.051348000
H       -2.190815000     -6.322427000     -0.214467000
H       -3.733667000     -6.886835000     -0.873441000
H       -2.375747000     -6.543081000     -1.962009000
H        1.566426000     -2.735928000     -4.176335000
H        3.683337000     -1.747744000     -4.892652000
H        0.825639000     -3.070174000     -0.077646000
H       -2.832441000     -3.128510000     -3.393102000
H       -0.817773000     -1.818023000     -3.836801000
C       -4.126844000      3.793232000     -2.502788000
H       -4.236991000      2.740384000     -2.223181000
H       -4.131901000      4.388327000     -1.584393000
H       -5.003517000      4.084337000     -3.092531000
P        1.286402000     -0.003001000     -0.013228000
C       -3.859378000     -0.359370000      0.285212000
H       -3.819585000     -1.340771000     -0.191640000
H       -3.583431000     -0.460674000      1.335892000
C       -3.053390000      0.676608000     -0.431323000
H       -3.237481000      1.670379000     -0.003436000
H       -3.301857000      0.712508000     -1.498261000
N       -5.361262000     -0.000886000      0.342880000
N       -6.780974000     -1.760433000      0.366090000
C       -6.087995000     -0.995644000      1.207332000
H       -7.274030000     -2.576691000      0.702492000
O       -5.953812000     -1.016897000      2.405331000
C       -6.066646000     -0.018909000     -0.966999000
H       -5.370169000      0.217755000     -1.769320000
H       -6.860489000      0.728108000     -0.928245000
C       -6.635215000     -1.432556000     -1.037677000
H       -5.953791000     -2.131341000     -1.532746000
H       -7.598626000     -1.449395000     -1.549252000
H       -5.421855000      0.920660000      0.785120000
155
TS3a  E(RPBE1PBE) =  -3186.87963158 
Au       0.957513000     -0.209284000     -0.071808000
C       -3.589957000      2.896323000      1.793479000
C       -4.061985000     -2.655067000      1.537006000
C       -1.270836000      1.376750000      2.457180000
C       -0.101375000      0.570529000      2.880406000
C        2.128398000     -0.981615000      3.712457000
C       -0.254163000      2.254602000     -2.031149000
C       -1.463507000      1.485700000     -2.412558000
C       -3.875074000      0.199446000     -3.222764000
C        3.295756000     -1.854407000      4.173251000
C        2.009800000      3.856386000     -1.394189000
C       -4.850657000      3.693771000      1.469932000
C       -5.187090000     -0.452378000     -3.652430000
C        3.148285000     -3.782118000     -3.185720000
C        1.903640000     -3.477160000     -2.351291000
C       -1.648157000     -2.844177000      0.030840000
C       -0.423805000     -3.028529000     -0.782087000
C       -5.886197000      3.458674000      2.579469000
H       -6.799529000      4.026853000      2.370562000
H       -6.152939000      2.398049000      2.647306000
H       -5.510177000      3.775652000      3.557258000
C       -5.467778000      3.277372000      0.132831000
H       -4.780654000      3.440414000     -0.704875000
H       -5.765006000      2.222522000      0.130812000
H       -6.366314000      3.873909000     -0.054732000
C       -4.499942000      5.186874000      1.402009000
H       -3.755667000      5.378411000      0.621271000
H       -5.395246000      5.774478000      1.170473000
H       -4.096907000      5.552747000      2.351513000
C       -4.946606000     -1.275243000     -4.926083000
H       -4.215895000     -2.071221000     -4.745335000
H       -4.573620000     -0.652323000     -5.745264000
H       -5.881527000     -1.740786000     -5.257494000
C       -6.220867000      0.646701000     -3.938479000
H       -7.171273000      0.197949000     -4.248010000
H       -6.405356000      1.252591000     -3.044350000
H       -5.891721000      1.316976000     -4.738624000
C       -5.751596000     -1.376526000     -2.571506000
H       -5.070846000     -2.203558000     -2.341952000
H       -6.694630000     -1.810009000     -2.919445000
H       -5.957971000     -0.833131000     -1.642491000
C       -3.096164000      1.911651000      0.940859000
H       -3.597121000      1.721758000     -0.001116000
C       -1.953913000      1.161359000      1.246655000
C       -1.744254000      2.394794000      3.294646000
C       -2.872727000      3.136610000      2.973543000
C       -3.273357000     -0.083049000     -1.998262000
H       -3.731938000     -0.810849000     -1.340678000
C       -3.221083000      1.112186000     -4.059520000
C       -2.048285000      1.738026000     -3.660564000
C       -2.085294000      0.532343000     -1.584011000
C       -0.247884000      3.082559000     -0.902085000
C        0.860980000      3.860238000     -0.592469000
H        0.811005000      4.502663000      0.281975000
C        1.997961000      3.023408000     -2.519669000
C        0.889497000      2.240080000     -2.835786000
C        1.132048000      1.169758000      3.150553000
H        1.243946000      2.243790000      3.023428000
C        2.226033000      0.405206000      3.554821000
H        3.168609000      0.909569000      3.739171000
C        0.883083000     -1.571413000      3.451846000
H        0.756006000     -2.643612000      3.574749000
C       -0.210525000     -0.816481000      3.049511000
H       -1.164786000     -1.304259000      2.875266000
C       -3.504299000     -3.897859000      1.209073000
C       -3.366872000     -1.520742000      1.125125000
C       -2.328150000     -3.985422000      0.479113000
C       -2.179006000     -1.590301000      0.384890000
C       -0.307137000     -2.492986000     -2.067862000
H       -1.127073000     -1.915745000     -2.486126000
C        0.835845000     -2.714574000     -2.834653000
H        0.875006000     -2.288020000     -3.831254000
C        1.777886000     -4.010883000     -1.059392000
C        0.640094000     -3.798244000     -0.291913000
H        0.573603000     -4.224035000      0.705950000
C        3.547560000      4.713847000      0.416028000
H        4.359076000      5.417864000      0.630357000
H        3.893061000      3.712335000      0.690157000
H        2.709196000      4.972561000      1.069147000
C        4.422935000      4.469858000     -1.893108000
H        5.235896000      5.143311000     -1.602815000
H        4.256186000      4.601610000     -2.966945000
H        4.763898000      3.442665000     -1.720198000
C        2.905753000     -2.561193000      5.480615000
H        2.669840000     -1.832446000      6.263559000
H        2.034208000     -3.209938000      5.349467000
H        3.736021000     -3.183023000      5.834058000
C        4.564183000     -1.039255000      4.427382000
H        4.902281000     -0.506574000      3.532776000
H        4.417891000     -0.302532000      5.224907000
H        5.369955000     -1.710500000      4.743392000
C        3.600893000     -2.912920000      3.102561000
H        2.726459000     -3.533196000      2.881621000
H        3.927105000     -2.446180000      2.166790000
H        4.403734000     -3.575460000      3.445673000
C        3.134339000     -3.055106000     -4.530974000
H        3.088014000     -1.967526000     -4.403710000
H        4.051961000     -3.287426000     -5.081445000
H        2.288721000     -3.363407000     -5.154530000
C        3.202822000     -5.295179000     -3.447392000
H        3.264943000     -5.861913000     -2.513056000
H        2.311166000     -5.631176000     -3.987376000
H        4.082076000     -5.544116000     -4.052241000
C       -5.195612000     -3.252038000      3.679068000
H       -6.129511000     -3.201749000      4.249784000
H       -4.926002000     -4.307442000      3.571903000
H       -4.411239000     -2.759969000      4.264584000
H       -1.222792000      2.585670000      4.228896000
H       -3.204443000      3.907539000      3.663734000
H       -3.997829000     -4.815098000      1.518345000
H       -1.927926000     -4.962585000      0.222280000
H       -3.747425000     -0.543277000      1.393222000
C       -5.372121000     -2.567649000      2.315925000
C       -6.473376000     -3.283729000      1.520220000
H       -6.618318000     -2.813752000      0.541006000
H       -6.234536000     -4.339124000      1.356092000
H       -7.422939000     -3.235867000      2.064787000
C       -5.808131000     -1.119660000      2.550639000
H       -5.072722000     -0.559403000      3.138612000
H       -5.971442000     -0.586873000      1.607037000
H       -6.752740000     -1.109358000      3.104048000
H        2.579507000     -4.615968000     -0.644136000
C        3.174176000      4.793495000     -1.070776000
C        2.730449000      6.229265000     -1.395183000
H        1.860380000      6.520364000     -0.797653000
H        3.541289000      6.934821000     -1.180603000
H        2.462410000      6.328166000     -2.452597000
H       -1.578143000      2.465398000     -4.317007000
H       -3.638365000      1.352402000     -5.033578000
H       -1.131520000      3.143904000     -0.275882000
H        2.860845000      2.982652000     -3.176719000
H        0.911562000      1.609304000     -3.721137000
C        4.413358000     -3.358185000     -2.426414000
H        4.433332000     -2.273782000     -2.276096000
H        4.486675000     -3.837236000     -1.445282000
H        5.304785000     -3.634734000     -3.000642000
P       -1.331245000     -0.013723000     -0.009162000
C        3.815428000      0.875290000     -0.158998000
H        3.593481000      1.476488000     -1.041122000
H        3.674017000      1.469852000      0.743754000
C        3.089243000     -0.454171000     -0.084496000
H        3.043794000     -0.930869000      0.904530000
H        3.075644000     -1.077670000     -0.985764000
N        5.233371000      0.403928000     -0.192970000
N        7.376189000      0.693896000      0.349397000
C        6.132745000      0.825503000      0.847883000
H        8.182042000      0.737681000      0.956147000
O        5.768972000      1.200340000      1.945746000
C        5.982502000      0.421225000     -1.455934000
H        5.912174000      1.419102000     -1.903151000
H        5.590758000     -0.321283000     -2.152931000
C        7.403795000      0.122566000     -0.983518000
H        8.156006000      0.603092000     -1.611493000
H        7.597905000     -0.956281000     -0.950118000
H        4.443894000     -0.712846000     -0.002635000
155
Int3a  E(RPBE1PBE) =  -3186.94532886 
Au      -0.839115000      0.328102000      0.262013000
C        3.450373000     -3.405068000     -0.923248000
C        4.145830000      0.452356000      3.019814000
C        1.099822000     -2.788894000      0.574070000
C       -0.098722000     -2.549257000      1.410458000
C       -2.379912000     -2.229115000      3.076151000
C        0.113176000     -0.109821000     -2.870774000
C        1.358951000      0.679419000     -2.701383000
C        3.839740000      2.068851000     -2.507114000
C       -3.570246000     -2.079449000      4.023683000
C       -2.232541000     -1.664115000     -3.273609000
C        4.725759000     -3.752149000     -1.685694000
C        5.181069000      2.793982000     -2.432457000
C       -2.453426000      5.275831000      0.057160000
C       -1.297319000      4.405983000      0.547968000
C        1.922647000      1.925268000      2.018526000
C        0.810148000      2.762853000      1.507910000
C        5.689503000     -4.474839000     -0.732597000
H        6.613396000     -4.737462000     -1.259650000
H        5.952336000     -3.836763000      0.118582000
H        5.253264000     -5.398795000     -0.340025000
C        5.426262000     -2.507786000     -2.235576000
H        4.791900000     -1.957071000     -2.939289000
H        5.728169000     -1.820875000     -1.436809000
H        6.332374000     -2.807716000     -2.771361000
C        4.377704000     -4.676352000     -2.861003000
H        3.687140000     -4.184719000     -3.554907000
H        5.285909000     -4.939943000     -3.413919000
H        3.912076000     -5.606844000     -2.521613000
C        4.964565000      4.282484000     -2.739827000
H        4.283621000      4.737243000     -2.011972000
H        4.542966000      4.433225000     -3.738576000
H        5.918736000      4.818934000     -2.694258000
C        6.134272000      2.186446000     -3.472123000
H        7.105856000      2.691205000     -3.432234000
H        6.295958000      1.120176000     -3.278545000
H        5.744594000      2.290642000     -4.489678000
C        5.826820000      2.670401000     -1.050907000
H        5.202624000      3.110480000     -0.265310000
H        6.783680000      3.201939000     -1.049564000
H        6.027540000      1.626128000     -0.785834000
C        3.021877000     -2.092422000     -0.748170000
H        3.586762000     -1.285617000     -1.199877000
C        1.867776000     -1.771971000     -0.019304000
C        1.509851000     -4.112117000      0.358411000
C        2.652545000     -4.414550000     -0.366928000
C        3.297546000      1.397043000     -1.413147000
H        3.821496000      1.405280000     -0.464650000
C        3.093493000      2.066191000     -3.693123000
C        1.885972000      1.386321000     -3.787584000
C        2.075643000      0.719889000     -1.492377000
C        0.156522000     -1.508816000     -2.821206000
C       -0.992063000     -2.263880000     -3.016340000
H       -0.910451000     -3.346942000     -2.988435000
C       -2.268230000     -0.265616000     -3.322313000
C       -1.117879000      0.500921000     -3.128136000
C       -1.317736000     -3.152922000      1.088327000
H       -1.393080000     -3.754233000      0.186327000
C       -2.436355000     -2.989133000      1.903170000
H       -3.361326000     -3.477520000      1.615451000
C       -1.153423000     -1.622755000      3.389701000
H       -1.059308000     -1.029822000      4.295387000
C       -0.034915000     -1.775581000      2.578548000
H        0.906352000     -1.314472000      2.866498000
C        3.719919000      1.636807000      3.633969000
C        3.413019000      0.004631000      1.922432000
C        2.634490000      2.351357000      3.145559000
C        2.317001000      0.715495000      1.417168000
C        0.889204000      3.377709000      0.256160000
H        1.776585000      3.241922000     -0.353366000
C       -0.147019000      4.181713000     -0.213207000
H       -0.036027000      4.646574000     -1.186963000
C       -1.365811000      3.791129000      1.807985000
C       -0.333860000      2.991401000      2.285363000
H       -0.415009000      2.529269000      3.266118000
C       -3.673430000     -3.510932000     -2.366055000
H       -4.535133000     -4.155391000     -2.571738000
H       -3.876615000     -2.967289000     -1.437932000
H       -2.807074000     -4.158846000     -2.201627000
C       -4.731532000     -1.728248000     -3.731382000
H       -5.572029000     -2.404564000     -3.917315000
H       -4.660499000     -1.046190000     -4.585376000
H       -4.973672000     -1.142305000     -2.839458000
C       -3.181368000     -2.654705000      5.394448000
H       -2.913712000     -3.713614000      5.312670000
H       -2.330641000     -2.123804000      5.832985000
H       -4.023653000     -2.570005000      6.090241000
C       -4.809798000     -2.822814000      3.523468000
H       -5.169318000     -2.441997000      2.560971000
H       -4.623678000     -3.897474000      3.422260000
H       -5.621136000     -2.697389000      4.248358000
C       -3.927428000     -0.594634000      4.182323000
H       -3.075048000     -0.003550000      4.532750000
H       -4.272697000     -0.171457000      3.233760000
H       -4.736259000     -0.480157000      4.912622000
C       -2.149999000      5.935131000     -1.288787000
H       -1.981520000      5.194908000     -2.078647000
H       -3.001697000      6.552790000     -1.591510000
H       -1.270236000      6.585111000     -1.233916000
C       -2.739773000      6.380615000      1.083765000
H       -3.016909000      5.970490000      2.059534000
H       -1.862565000      7.021372000      1.222925000
H       -3.568506000      7.009002000      0.739193000
C        5.121183000     -0.710783000      5.002902000
H        5.994665000     -1.242913000      5.395602000
H        4.942965000      0.158105000      5.644060000
H        4.253729000     -1.374943000      5.082431000
H        0.924287000     -4.915048000      0.797600000
H        2.932237000     -5.456951000     -0.490985000
H        4.248761000      2.016718000      4.503665000
H        2.336684000      3.277386000      3.629835000
H        3.691312000     -0.927043000      1.446304000
C        5.366598000     -0.299967000      3.544284000
C        6.588143000      0.628199000      3.470967000
H        6.782064000      0.938993000      2.438331000
H        6.448455000      1.529976000      4.075188000
H        7.478111000      0.109018000      3.843520000
C        5.664411000     -1.557972000      2.725627000
H        4.834337000     -2.272581000      2.753678000
H        5.877290000     -1.318590000      1.677739000
H        6.546833000     -2.058122000      3.136947000
H       -2.242066000      3.940038000      2.433190000
C       -3.454004000     -2.544873000     -3.539557000
C       -3.198207000     -3.356963000     -4.818828000
H       -2.315174000     -3.996221000     -4.719942000
H       -4.058268000     -4.000612000     -5.034962000
H       -3.042756000     -2.695702000     -5.678157000
H        1.343193000      1.378660000     -4.728905000
H        3.465214000      2.593960000     -4.567053000
H        1.104175000     -2.009437000     -2.650825000
H       -3.201825000      0.248507000     -3.525906000
H       -1.177319000      1.585577000     -3.179220000
C       -3.699565000      4.393707000     -0.107467000
H       -3.513797000      3.601156000     -0.841108000
H       -3.991547000      3.924826000      0.837816000
H       -4.546297000      4.992701000     -0.461437000
P        1.389091000     -0.014546000      0.026240000
C       -4.156668000     -0.352329000      0.030598000
H       -3.685993000     -0.705514000     -0.898189000
H       -4.282045000     -1.218083000      0.683585000
C       -3.254279000      0.675353000      0.694701000
H       -2.502414000      0.122907000      1.320336000
H       -2.847614000      1.405693000     -0.027947000
N       -5.477352000      0.157635000     -0.221996000
N       -7.585081000     -0.129438000     -0.853558000
C       -6.565916000     -0.686248000     -0.121334000
H       -8.529862000     -0.384067000     -0.604053000
O       -6.600345000     -1.744607000      0.494963000
C       -5.732423000      1.200401000     -1.198805000
H       -5.320710000      0.927810000     -2.181965000
H       -5.302484000      2.157053000     -0.894387000
C       -7.262612000      1.236697000     -1.224209000
H       -7.654231000      1.494904000     -2.210583000
H       -7.648235000      1.957217000     -0.490720000
H       -3.765925000      1.273276000      1.454470000
155
TS2b   E(RPBE1PBE) =  -3186.85540081 
Au       1.063609000      0.263923000      0.027585000
C       -3.534053000     -2.565756000      2.266599000
C       -3.795766000     -0.896090000     -3.058555000
C       -1.153415000     -2.744207000      0.705004000
C        0.032444000     -2.966626000     -0.154890000
C        2.210004000     -3.674665000     -1.842604000
C       -0.318165000      1.401303000      2.774651000
C       -1.572897000      1.892818000      2.157269000
C       -4.019923000      2.886901000      1.090844000
C        3.313624000     -4.130872000     -2.798156000
C        2.106566000      0.465645000      3.918063000
C       -4.832420000     -2.495626000      3.066427000
C       -5.330046000      3.364893000      0.469957000
C        2.735826000      4.775980000     -2.236163000
C        1.614201000      3.739861000     -2.300536000
C       -1.570223000      0.840521000     -2.665998000
C       -0.464314000      1.814952000     -2.518093000
C       -5.815045000     -3.538321000      2.512463000
H       -6.757005000     -3.502949000      3.071150000
H       -6.037126000     -3.344822000      1.457063000
H       -5.416455000     -4.554593000      2.592718000
C       -5.489911000     -1.116954000      2.976800000
H       -4.845468000     -0.327178000      3.378383000
H       -5.746799000     -0.857489000      1.943827000
H       -6.417166000     -1.117011000      3.558793000
C       -4.535875000     -2.804240000      4.540729000
H       -3.836331000     -2.073276000      4.960816000
H       -5.460514000     -2.767364000      5.127513000
H       -4.100074000     -3.800637000      4.665035000
C       -5.058553000      3.843853000     -0.964458000
H       -4.648149000      3.043695000     -1.589317000
H       -4.345883000      4.675814000     -0.971211000
H       -5.988934000      4.188188000     -1.429929000
C       -5.952587000      4.514880000      1.261314000
H       -6.890550000      4.820046000      0.786290000
H       -6.181291000      4.221659000      2.291656000
H       -5.295218000      5.390519000      1.291185000
C       -6.327754000      2.196848000      0.434793000
H       -5.952332000      1.360563000     -0.164565000
H       -7.275562000      2.523818000     -0.007293000
H       -6.533504000      1.825752000      1.444806000
C       -3.035993000     -1.472202000      1.562421000
H       -3.564049000     -0.528293000      1.612276000
C       -1.863197000     -1.532648000      0.797723000
C       -1.632987000     -3.832741000      1.448959000
C       -2.786913000     -3.749371000      2.213843000
C       -3.331496000      1.829723000      0.488298000
H       -3.739419000      1.388252000     -0.415315000
C       -3.445172000      3.454826000      2.229144000
C       -2.248449000      2.964313000      2.746174000
C       -2.127422000      1.331346000      0.987513000
C       -0.207420000      0.091123000      3.255687000
C        0.981371000     -0.362878000      3.812187000
H        1.026900000     -1.387528000      4.170819000
C        1.975847000      1.783885000      3.469937000
C        0.786284000      2.246481000      2.911595000
C        1.190340000     -3.552183000      0.366105000
H        1.254935000     -3.748690000      1.433369000
C        2.256597000     -3.897554000     -0.462236000
H        3.127817000     -4.362921000     -0.013430000
C        1.063426000     -3.047711000     -2.350457000
H        0.981855000     -2.849876000     -3.415977000
C       -0.005342000     -2.706833000     -1.531331000
H       -0.896874000     -2.273607000     -1.973831000
C       -3.262704000     -0.147154000     -4.115566000
C       -3.168092000     -0.781475000     -1.820262000
C       -2.179763000      0.698196000     -3.920153000
C       -2.067195000      0.058474000     -1.606752000
C       -0.544050000      2.863425000     -1.598539000
H       -1.423072000      2.960941000     -0.969822000
C        0.477938000      3.803451000     -1.490342000
H        0.365105000      4.602930000     -0.765907000
C        1.686110000      2.685992000     -3.224111000
C        0.670279000      1.745242000     -3.337438000
H        0.756987000      0.939196000     -4.061913000
C        3.792511000     -1.384702000      3.816746000
H        4.734377000     -1.766897000      4.227206000
H        3.924592000     -1.224625000      2.741681000
H        3.036144000     -2.164312000      3.946261000
C        4.557341000      0.909843000      4.391595000
H        5.471416000      0.461174000      4.795403000
H        4.372906000      1.834884000      4.947635000
H        4.742575000      1.173254000      3.344223000
C        2.708730000     -5.119110000     -3.808265000
H        2.275392000     -5.985348000     -3.296965000
H        1.922174000     -4.652394000     -4.408978000
H        3.484468000     -5.480271000     -4.492949000
C        4.458313000     -4.833866000     -2.067638000
H        4.937639000     -4.180150000     -1.332018000
H        4.116404000     -5.736211000     -1.549721000
H        5.221860000     -5.136551000     -2.791787000
C        3.888262000     -2.928659000     -3.560132000
H        3.108438000     -2.365762000     -4.082499000
H        4.404781000     -2.240702000     -2.882655000
H        4.613929000     -3.270168000     -4.306990000
C        2.485844000      5.833582000     -1.160510000
H        2.410031000      5.388201000     -0.162340000
H        3.319224000      6.543708000     -1.146860000
H        1.569999000      6.402081000     -1.353329000
C        2.843041000      5.481268000     -3.596612000
H        3.067020000      4.774663000     -4.401868000
H        1.907215000      5.992346000     -3.846755000
H        3.643758000      6.229183000     -3.573350000
C       -4.658653000     -2.866905000     -4.321123000
H       -5.520069000     -3.521165000     -4.496089000
H       -4.380332000     -2.417000000     -5.279490000
H       -3.822244000     -3.488442000     -3.983120000
H       -1.093910000     -4.774730000      1.395284000
H       -3.116867000     -4.627038000      2.763011000
H       -3.704531000     -0.213010000     -5.106225000
H       -1.803682000      1.289072000     -4.751150000
H       -3.531157000     -1.371814000     -0.988227000
C       -5.007580000     -1.799305000     -3.274167000
C       -6.181240000     -0.949183000     -3.781398000
H       -6.446432000     -0.174300000     -3.053489000
H       -5.944623000     -0.455915000     -4.729282000
H       -7.062088000     -1.580497000     -3.942977000
C       -5.439239000     -2.501487000     -1.984927000
H       -4.651143000     -3.150533000     -1.587583000
H       -5.716641000     -1.783378000     -1.204906000
H       -6.314569000     -3.127197000     -2.186502000
H        2.551192000      2.600081000     -3.876466000
C        3.398516000     -0.079816000      4.524954000
C        3.164769000     -0.365636000      6.015790000
H        2.361294000     -1.094880000      6.161199000
H        4.074555000     -0.769538000      6.474800000
H        2.890095000      0.549398000      6.551599000
H       -1.830733000      3.412849000      3.643755000
H       -3.927579000      4.285620000      2.733628000
H       -1.060386000     -0.577213000      3.195076000
H        2.813146000      2.470170000      3.539145000
H        0.721983000      3.270435000      2.551996000
C        4.065282000      4.075944000     -1.922531000
H        4.020500000      3.584231000     -0.944557000
H        4.312267000      3.321084000     -2.676100000
H        4.882245000      4.806207000     -1.900298000
P       -1.254980000      0.022892000      0.037700000
C        3.827843000     -0.381767000     -0.854308000
H        3.535882000     -1.428586000     -0.742082000
H        3.638019000     -0.094380000     -1.890968000
C        3.128067000      0.506745000      0.131873000
H        3.369528000      1.562666000     -0.038302000
H        3.417101000      0.250678000      1.159125000
N        5.359284000     -0.398232000     -0.767742000
N        6.288902000     -0.110400000      1.280177000
C        5.855105000     -0.982659000      0.418146000
H        6.763005000     -0.349298000      2.142945000
O        5.911253000     -2.233316000      0.239977000
C        6.009384000      0.936648000     -0.799927000
H        5.363075000      1.665571000     -1.285774000
H        6.954531000      0.856752000     -1.340428000
C        6.251428000      1.242340000      0.696142000
H        5.448010000      1.826971000      1.148635000
H        7.209275000      1.735670000      0.867423000
H        5.698770000     -1.728694000     -0.945129000
155
Int2b  E(RPBE1PBE) =  -3186.93483100 
Au       1.000480000     -0.006156000      0.172848000
C       -4.033508000     -2.854121000      1.214712000
C       -3.508798000      0.071929000     -3.467624000
C       -1.438584000     -2.862005000      0.034010000
C       -0.113305000     -2.979529000     -0.616729000
C        2.372912000     -3.426164000     -1.920039000
C       -0.541400000      0.613164000      3.041306000
C       -1.726200000      1.310803000      2.489196000
C       -4.031335000      2.682776000      1.532180000
C        3.659637000     -3.731061000     -2.688024000
C        1.760061000     -0.711009000      4.043526000
C       -5.434576000     -2.867479000      1.821591000
C       -5.260381000      3.388048000      0.962116000
C        3.013142000      4.989145000     -0.474376000
C        1.869024000      4.086075000     -0.935048000
C       -1.333775000      1.551525000     -2.365528000
C       -0.231383000      2.400922000     -1.853627000
C       -6.361502000     -3.698381000      0.922150000
H       -7.373219000     -3.721540000      1.342157000
H       -6.420072000     -3.268813000     -0.084035000
H       -6.015133000     -4.732280000      0.827567000
C       -6.019958000     -1.460193000      1.951527000
H       -5.416481000     -0.823231000      2.607344000
H       -6.106275000     -0.965977000      0.977852000
H       -7.024503000     -1.522355000      2.382356000
C       -5.371136000     -3.503188000      3.217882000
H       -4.716191000     -2.926607000      3.880237000
H       -6.370603000     -3.530528000      3.666249000
H       -4.993644000     -4.529833000      3.177663000
C       -4.848152000      4.181068000     -0.287831000
H       -4.429488000      3.531712000     -1.063735000
H       -4.096386000      4.938390000     -0.040074000
H       -5.719080000      4.691912000     -0.713513000
C       -5.885507000      4.353420000      1.968893000
H       -6.762623000      4.831510000      1.520891000
H       -6.215746000      3.836628000      2.876469000
H       -5.187640000      5.146187000      2.258675000
C       -6.311989000      2.337686000      0.573224000
H       -5.936321000      1.650512000     -0.192139000
H       -7.203618000      2.829844000      0.168861000
H       -6.616023000      1.744743000      1.442729000
C       -3.379493000     -1.672052000      0.876092000
H       -3.868093000     -0.726865000      1.075903000
C       -2.101338000     -1.649756000      0.298964000
C       -2.084448000     -4.050322000      0.406560000
C       -3.345376000     -4.051817000      0.982220000
C       -3.344061000      1.760461000      0.737549000
H       -3.690012000      1.578756000     -0.275302000
C       -3.527592000      2.920703000      2.812699000
C       -2.399849000      2.248085000      3.275728000
C       -2.208086000      1.082519000      1.183886000
C       -0.517214000     -0.779939000      3.180993000
C        0.611846000     -1.423590000      3.670744000
H        0.593438000     -2.505972000      3.763687000
C        1.714779000      0.682170000      3.932690000
C        0.584699000      1.334948000      3.443826000
C        0.904602000     -3.711709000     -0.000151000
H        0.739035000     -4.121817000      0.992557000
C        2.125319000     -3.922548000     -0.636384000
H        2.882761000     -4.501774000     -0.119191000
C        1.354897000     -2.672697000     -2.523217000
H        1.501103000     -2.268832000     -3.521549000
C        0.137823000     -2.449666000     -1.889451000
H       -0.638965000     -1.889195000     -2.402274000
C       -2.880179000      1.089898000     -4.194700000
C       -3.005386000     -0.204207000     -2.197826000
C       -1.821434000      1.806118000     -3.654920000
C       -1.937341000      0.507058000     -1.636244000
C       -0.349229000      3.122334000     -0.663068000
H       -1.267048000      3.065926000     -0.089473000
C        0.683301000      3.940232000     -0.210853000
H        0.541508000      4.476235000      0.721351000
C        1.971142000      3.379867000     -2.143546000
C        0.948670000      2.554545000     -2.594825000
H        1.064823000      2.012666000     -3.530133000
C        3.407797000     -2.522439000      3.527255000
H        4.296359000     -3.058202000      3.879768000
H        3.646417000     -2.060043000      2.563512000
H        2.619540000     -3.261163000      3.353844000
C        4.174744000     -0.531874000      4.801034000
H        5.034641000     -1.116409000      5.143989000
H        3.956318000      0.216794000      5.569641000
H        4.474332000     -0.005123000      3.887945000
C        3.298607000     -4.546356000     -3.939660000
H        2.799404000     -5.482282000     -3.666721000
H        2.630810000     -3.988955000     -4.604085000
H        4.204609000     -4.795440000     -4.503729000
C        4.653329000     -4.539246000     -1.852302000
H        4.948882000     -4.002937000     -0.943449000
H        4.246073000     -5.512612000     -1.559442000
H        5.559249000     -4.723826000     -2.439174000
C        4.347611000     -2.427936000     -3.115498000
H        3.688537000     -1.793678000     -3.716471000
H        4.669830000     -1.858985000     -2.238132000
H        5.235070000     -2.652975000     -3.718336000
C        2.716598000      5.656356000      0.869161000
H        2.556962000      4.918156000      1.662941000
H        3.567076000      6.280947000      1.161466000
H        1.833800000      6.302333000      0.817936000
C        3.239833000      6.086831000     -1.524505000
H        3.503690000      5.665273000     -2.499658000
H        2.339381000      6.696898000     -1.652721000
H        4.056960000      6.747012000     -1.212199000
C       -4.261640000     -1.376706000     -5.356582000
H       -5.104567000     -1.923561000     -5.793739000
H       -3.911616000     -0.652564000     -6.099034000
H       -3.451848000     -2.090574000     -5.170798000
H       -1.582578000     -4.994570000      0.213483000
H       -3.801679000     -5.002842000      1.243138000
H       -3.225768000      1.338495000     -5.194379000
H       -1.366964000      2.606495000     -4.232840000
H       -3.448395000     -1.003466000     -1.617686000
C       -4.695512000     -0.688543000     -4.054662000
C       -5.825650000      0.307739000     -4.353510000
H       -6.148359000      0.818891000     -3.439563000
H       -5.514067000      1.069311000     -5.075217000
H       -6.691010000     -0.217673000     -4.772768000
C       -5.230705000     -1.752630000     -3.094021000
H       -4.473166000     -2.506420000     -2.852909000
H       -5.585390000     -1.310938000     -2.156021000
H       -6.077209000     -2.268613000     -3.558336000
H        2.869941000      3.473165000     -2.747929000
C        2.986998000     -1.463252000      4.556977000
C        2.631274000     -2.158335000      5.879833000
H        1.804676000     -2.864824000      5.753171000
H        3.495135000     -2.715239000      6.260492000
H        2.336512000     -1.426350000      6.639509000
H       -2.036479000      2.440812000      4.281773000
H       -4.013185000      3.634373000      3.469600000
H       -1.391542000     -1.362230000      2.905960000
H        2.573941000      1.280548000      4.217272000
H        0.587373000      2.417802000      3.347272000
C        4.297687000      4.161124000     -0.325246000
H        4.171026000      3.369529000      0.421724000
H        4.589559000      3.695355000     -1.271972000
H        5.124575000      4.803665000     -0.002065000
P       -1.319050000     -0.013757000      0.011010000
C        3.742842000      0.496181000     -0.919751000
H        3.374098000     -0.017377000     -1.811469000
H        3.510943000      1.558047000     -1.039513000
C        3.081064000     -0.056348000      0.323259000
H        3.309224000      0.541414000      1.219203000
H        3.328277000     -1.115217000      0.483133000
N        5.213085000      0.371083000     -0.988112000
N        7.341169000      0.295423000     -0.398483000
C        6.076227000      0.128265000     -0.019265000
H        8.099309000     -0.103094000      0.138705000
O        5.798849000     -0.240324000      1.199583000
C        5.942967000      0.853984000     -2.163450000
H        5.809712000      1.938419000     -2.247092000
H        5.562319000      0.374629000     -3.067332000
C        7.394585000      0.469169000     -1.847709000
H        8.104341000      1.248565000     -2.125949000
H        7.678910000     -0.471364000     -2.331055000
H        4.819770000     -0.287382000      1.294867000
155
TS3b = TS3d E(RPBE1PBE) =  -3186.91675547 
Au       0.955617000     -0.023354000      0.144849000
C       -4.020109000     -2.749647000      1.489309000
C       -3.557711000     -0.230673000     -3.426984000
C       -1.434691000     -2.857620000      0.290292000
C       -0.114268000     -3.026775000     -0.358592000
C        2.367087000     -3.567498000     -1.637186000
C       -0.407407000      0.917267000      2.934557000
C       -1.610602000      1.560736000      2.358849000
C       -3.961847000      2.827236000      1.363026000
C        3.647705000     -3.937362000     -2.386333000
C        1.918063000     -0.321048000      3.995850000
C       -5.418025000     -2.714041000      2.101687000
C       -5.217009000      3.469862000      0.776627000
C        2.979217000      4.900375000     -0.851594000
C        1.830501000      3.974778000     -1.251613000
C       -1.371199000      1.334422000     -2.477890000
C       -0.271072000      2.227405000     -2.040048000
C       -6.352417000     -3.594482000      1.258619000
H       -7.364475000     -3.579468000      1.678065000
H       -6.406196000     -3.232537000      0.225866000
H       -6.015671000     -4.635602000      1.233995000
C       -5.992927000     -1.296983000      2.142810000
H       -5.379853000     -0.623108000      2.751443000
H       -6.084582000     -0.866865000      1.139691000
H       -6.994296000     -1.323574000      2.584429000
C       -5.355831000     -3.259209000      3.535628000
H       -4.697196000     -2.645248000      4.159530000
H       -6.355106000     -3.251195000      3.985048000
H       -4.985231000     -4.288740000      3.562110000
C       -4.867753000      4.104250000     -0.578823000
H       -4.502122000      3.360358000     -1.294458000
H       -4.095148000      4.872716000     -0.466062000
H       -5.756125000      4.576619000     -1.012782000
C       -5.786424000      4.553729000      1.691833000
H       -6.684661000      4.982295000      1.235679000
H       -6.069596000      4.152335000      2.670905000
H       -5.072876000      5.369948000      1.848018000
C       -6.288853000      2.389212000      0.568401000
H       -5.949282000      1.611108000     -0.123046000
H       -7.196251000      2.835808000      0.146957000
H       -6.554181000      1.910630000      1.517286000
C       -3.368099000     -1.599197000      1.052324000
H       -3.854149000     -0.640247000      1.179404000
C       -2.096402000     -1.627956000      0.461284000
C       -2.078038000     -4.010578000      0.763814000
C       -3.335216000     -3.963156000      1.345712000
C       -3.318679000      1.811424000      0.650474000
H       -3.717580000      1.513823000     -0.314427000
C       -3.388683000      3.214681000      2.576250000
C       -2.240410000      2.592756000      3.059032000
C       -2.160795000      1.184837000      1.115728000
C       -0.375756000     -0.460586000      3.186052000
C        0.763528000     -1.061802000      3.704983000
H        0.746974000     -2.132377000      3.890087000
C        1.870432000      1.057754000      3.763079000
C        0.728260000      1.668986000      3.247308000
C        0.910114000     -3.703710000      0.308952000
H        0.750827000     -4.037540000      1.331025000
C        2.129164000     -3.957734000     -0.315065000
H        2.891985000     -4.490536000      0.242621000
C        1.341053000     -2.871926000     -2.294353000
H        1.476478000     -2.555887000     -3.325227000
C        0.127435000     -2.600489000     -1.672062000
H       -0.656850000     -2.088309000     -2.223476000
C       -2.929391000      0.714280000     -4.246940000
C       -3.042861000     -0.399537000     -2.142995000
C       -1.864888000      1.473449000     -3.781719000
C       -1.967927000      0.355933000     -1.657710000
C       -0.408013000      3.072147000     -0.935627000
H       -1.339539000      3.086519000     -0.381747000
C        0.626484000      3.918685000     -0.544756000
H        0.470206000      4.552310000      0.321549000
C        1.947054000      3.151439000     -2.382241000
C        0.924505000      2.293661000     -2.768946000
H        1.052741000      1.658796000     -3.642073000
C        3.576762000     -2.167166000      3.635769000
H        4.433898000     -2.697134000      4.066045000
H        3.877440000     -1.782414000      2.656211000
H        2.776274000     -2.897190000      3.482314000
C        4.331099000     -0.076427000      4.744528000
H        5.185894000     -0.630699000      5.145749000
H        4.105027000      0.733986000      5.445546000
H        4.642769000      0.366499000      3.792603000
C        3.278004000     -4.897132000     -3.527957000
H        2.798935000     -5.802334000     -3.139745000
H        2.589396000     -4.429151000     -4.238748000
H        4.177845000     -5.196329000     -4.077430000
C        4.667644000     -4.628564000     -1.480172000
H        4.957922000     -3.992180000     -0.636484000
H        4.288148000     -5.575369000     -1.081982000
H        5.572376000     -4.852438000     -2.054842000
C        4.309003000     -2.683698000     -2.974097000
H        3.632547000     -2.132336000     -3.634623000
H        4.639927000     -2.011437000     -2.176527000
H        5.189029000     -2.967643000     -3.562573000
C        2.668544000      5.687091000      0.422379000
H        2.486271000      5.023222000      1.274883000
H        3.522236000      6.324614000      0.674149000
H        1.795218000      6.336096000      0.299250000
C        3.241486000      5.898203000     -1.989150000
H        3.516576000      5.390330000     -2.918932000
H        2.353846000      6.508318000     -2.187599000
H        4.063502000      6.570494000     -1.718747000
C       -4.333694000     -1.854798000     -5.157378000
H       -5.187322000     -2.424807000     -5.540600000
H       -3.964621000     -1.219249000     -5.968606000
H       -3.540950000     -2.563769000     -4.894819000
H       -1.578856000     -4.968213000      0.644174000
H       -3.792095000     -4.889739000      1.682273000
H       -3.281552000      0.873173000     -5.262394000
H       -1.413126000      2.218152000     -4.431605000
H       -3.483684000     -1.144443000     -1.492611000
C       -4.756557000     -1.028512000     -3.934403000
C       -5.871392000     -0.051274000     -4.336296000
H       -6.188183000      0.555344000     -3.480543000
H       -5.549848000      0.628517000     -5.131609000
H       -6.743039000     -0.605423000     -4.701881000
C       -5.308354000     -1.977695000     -2.868749000
H       -4.566166000     -2.719999000     -2.555418000
H       -5.646614000     -1.433951000     -1.979485000
H       -6.169248000     -2.519036000     -3.273759000
H        2.858600000      3.173869000     -2.974149000
C        3.146004000     -1.026733000      4.570129000
C        2.782428000     -1.610744000      5.943986000
H        1.965592000     -2.336066000      5.871509000
H        3.648593000     -2.122799000      6.378316000
H        2.471546000     -0.820588000      6.635955000
H       -1.826469000      2.901161000      4.015434000
H       -3.837452000      4.007139000      3.165358000
H       -1.256585000     -1.062364000      2.982450000
H        2.735008000      1.676663000      3.979963000
H        0.726982000      2.740491000      3.063192000
C        4.247699000      4.071264000     -0.603742000
H        4.097391000      3.357301000      0.213921000
H        4.547632000      3.512151000     -1.495769000
H        5.079519000      4.729504000     -0.328905000
P       -1.333159000     -0.023615000      0.016772000
C        3.689887000      0.382779000     -1.032314000
H        3.262963000     -0.183316000     -1.864163000
H        3.447218000      1.436227000     -1.199414000
C        3.133458000     -0.078737000      0.302772000
H        2.922897000      0.652943000      1.097671000
H        3.041676000     -1.152426000      0.501949000
N        5.142910000      0.220108000     -1.118070000
N        7.236821000      0.337521000     -0.418695000
C        5.955216000      0.152248000     -0.050700000
H        7.978173000     -0.000489000      0.178830000
O        5.558978000     -0.049657000      1.135999000
C        5.900554000      0.634702000     -2.289002000
H        5.766483000      1.710973000     -2.461188000
H        5.578135000      0.089344000     -3.178945000
C        7.337833000      0.298058000     -1.874201000
H        8.061004000      1.025923000     -2.244470000
H        7.625627000     -0.703246000     -2.215426000
H        4.303592000     -0.105822000      0.956104000
155
Int3b = Int5d  E(RPBE1PBE) =  -3186.94660133 
Au       0.883888000      0.040115000      0.096306000
C       -3.782694000     -1.863046000      2.773193000
C       -3.545996000     -1.891288000     -2.943252000
C       -1.320617000     -2.477474000      1.470648000
C       -0.069676000     -2.889566000      0.793102000
C        2.319023000     -3.742541000     -0.488756000
C       -0.385992000      2.187373000      2.097194000
C       -1.616174000      2.455841000      1.316725000
C       -4.060159000      3.037571000     -0.034132000
C        3.583728000     -4.192072000     -1.218658000
C        1.940188000      1.722316000      3.662860000
C       -5.120655000     -1.575551000      3.448976000
C       -5.376626000      3.278880000     -0.768205000
C        2.669432000      4.184439000     -2.786610000
C        1.599887000      3.093118000     -2.757351000
C       -1.414171000     -0.006362000     -2.812626000
C       -0.363623000      1.041953000     -2.784903000
C       -6.080120000     -2.740223000      3.162753000
H       -7.048752000     -2.555954000      3.640492000
H       -6.247326000     -2.854275000      2.085884000
H       -5.692253000     -3.688715000      3.547035000
C       -5.759157000     -0.284350000      2.934361000
H       -5.128304000      0.590481000      3.126592000
H       -5.961670000     -0.332522000      1.858754000
H       -6.714487000     -0.122327000      3.443693000
C       -4.905755000     -1.448009000      4.963773000
H       -4.223339000     -0.622701000      5.194382000
H       -5.860425000     -1.250558000      5.463716000
H       -4.487275000     -2.364119000      5.392252000
C       -5.130594000      3.194529000     -2.282627000
H       -4.737047000      2.216094000     -2.577399000
H       -4.417266000      3.959693000     -2.607769000
H       -6.069254000      3.353205000     -2.824970000
C       -5.970047000      4.649441000     -0.443183000
H       -6.913497000      4.776858000     -0.983627000
H       -6.182305000      4.756964000      0.625976000
H       -5.302538000      5.463553000     -0.745292000
C       -6.385760000      2.195825000     -0.357043000
H       -6.033115000      1.192875000     -0.619660000
H       -7.340106000      2.357669000     -0.870156000
H       -6.570985000      2.220044000      0.722324000
C       -3.237924000     -1.015548000      1.810650000
H       -3.756073000     -0.099343000      1.554558000
C       -2.027828000     -1.298875000      1.163870000
C       -1.849863000     -3.304541000      2.469429000
C       -3.047321000     -3.008592000      3.104375000
C       -3.399850000      1.818627000     -0.208331000
H       -3.823064000      1.084823000     -0.887049000
C       -3.450827000      3.977015000      0.800862000
C       -2.257803000      3.688647000      1.458548000
C       -2.198470000      1.520163000      0.436913000
C       -0.331716000      1.125120000      3.011210000
C        0.808654000      0.900158000      3.771484000
H        0.807189000      0.074908000      4.478059000
C        1.876287000      2.782185000      2.750826000
C        0.734788000      3.015461000      1.984230000
C        1.090807000     -3.148638000      1.529468000
H        1.081678000     -3.009255000      2.607602000
C        2.261455000     -3.565256000      0.897615000
H        3.140558000     -3.747677000      1.506592000
C        1.147439000     -3.491863000     -1.217554000
H        1.140337000     -3.630678000     -2.295197000
C       -0.024014000     -3.080504000     -0.595138000
H       -0.919570000     -2.924008000     -1.188295000
C       -2.910189000     -1.425181000     -4.101630000
C       -3.065119000     -1.424872000     -1.721145000
C       -1.871814000     -0.504679000     -4.036748000
C       -2.014120000     -0.503855000     -1.642641000
C       -0.686961000      2.344252000     -2.400107000
H       -1.709151000      2.583507000     -2.125562000
C        0.277900000      3.348373000     -2.385140000
H       -0.024495000      4.347099000     -2.089457000
C        1.918260000      1.781054000     -3.142475000
C        0.959304000      0.773252000     -3.163123000
H        1.235572000     -0.232575000     -3.470210000
C        3.668448000      0.032801000      4.360414000
H        4.473135000     -0.173687000      5.074704000
H        4.075154000     -0.111247000      3.354605000
H        2.883123000     -0.712558000      4.520796000
C        4.300365000      2.433463000      4.272169000
H        5.146015000      2.199825000      4.927016000
H        4.015411000      3.474412000      4.458300000
H        4.651505000      2.351648000      3.237466000
C        3.286823000     -5.476658000     -2.006831000
H        2.963570000     -6.281041000     -1.337392000
H        2.504592000     -5.325939000     -2.757466000
H        4.189659000     -5.812289000     -2.529239000
C        4.738276000     -4.473436000     -0.256564000
H        5.021900000     -3.589313000      0.323575000
H        4.490462000     -5.279948000      0.442194000
H        5.617060000     -4.791440000     -0.827993000
C        4.014375000     -3.087054000     -2.195870000
H        3.230570000     -2.869289000     -2.929323000
H        4.249648000     -2.160824000     -1.660698000
H        4.909385000     -3.398974000     -2.746733000
C        2.122654000      5.541813000     -2.343378000
H        1.740328000      5.511128000     -1.317043000
H        2.925507000      6.285369000     -2.375820000
H        1.318757000      5.892511000     -2.999212000
C        3.208983000      4.319628000     -4.218349000
H        3.662304000      3.387183000     -4.569253000
H        2.408490000      4.590373000     -4.915015000
H        3.975661000      5.101331000     -4.259755000
C       -4.228593000     -4.158922000     -3.725750000
H       -5.053934000     -4.874607000     -3.808586000
H       -3.854270000     -3.960747000     -4.734954000
H       -3.424004000     -4.632204000     -3.152422000
H       -1.314386000     -4.213764000      2.728921000
H       -3.419265000     -3.692559000      3.862219000
H       -3.237622000     -1.776038000     -5.076395000
H       -1.414447000     -0.141473000     -4.953084000
H       -3.502316000     -1.788626000     -0.799018000
C       -4.710372000     -2.874036000     -3.037103000
C       -5.834508000     -2.236948000     -3.866914000
H       -6.196759000     -1.316924000     -3.394932000
H       -5.501295000     -1.988795000     -4.879506000
H       -6.677843000     -2.931008000     -3.952223000
C       -5.269856000     -3.237689000     -1.660350000
H       -4.520660000     -3.728345000     -1.029183000
H       -5.643900000     -2.356527000     -1.126724000
H       -6.107070000     -3.932447000     -1.780862000
H        2.935073000      1.540101000     -3.442139000
C        3.152199000      1.465829000      4.559248000
C        2.719426000      1.644701000      6.023131000
H        1.933469000      0.935306000      6.300809000
H        3.572731000      1.479428000      6.690354000
H        2.339623000      2.656884000      6.199129000
H       -1.821218000      4.429299000      2.123137000
H       -3.907440000      4.948388000      0.958195000
H       -1.198844000      0.483648000      3.139134000
H        2.723443000      3.449383000      2.631751000
H        0.716640000      3.845937000      1.282785000
C        3.819749000      3.797172000     -1.848927000
H        3.466378000      3.705382000     -0.815457000
H        4.272845000      2.846219000     -2.145178000
H        4.603645000      4.562343000     -1.872120000
P       -1.379241000     -0.047718000      0.002651000
C        4.505576000      0.732481000      0.327001000
H        4.219148000      1.614575000     -0.246887000
H        4.970431000      1.078637000      1.259706000
C        3.278263000     -0.098028000      0.667633000
H        2.624701000      0.497272000      1.336898000
H        2.830122000     -0.434036000     -0.303995000
N        5.449546000     -0.027064000     -0.459909000
N        7.289599000     -1.245280000     -0.689227000
C        6.230367000     -0.987039000      0.144508000
H        7.731135000     -2.150619000     -0.616886000
O        6.009464000     -1.500046000      1.237587000
C        6.138532000      0.526446000     -1.613179000
H        6.700911000      1.431644000     -1.341647000
H        5.443535000      0.773759000     -2.419549000
C        7.080357000     -0.621988000     -1.984529000
H        8.015383000     -0.265528000     -2.422028000
H        6.597445000     -1.310244000     -2.690958000
H        3.535670000     -1.011999000      1.201753000
154
Int2c = Int2d  E(RPBE1PBE) =  -3186.48664413 
Au       1.032184000     -0.108430000     -0.299623000
C       -3.615610000      3.228908000      0.955354000
C       -3.947253000     -2.137451000      2.306050000
C       -1.246304000      2.003687000      1.951371000
C       -0.064370000      1.360487000      2.571746000
C        2.162230000      0.143265000      3.842261000
C       -0.427175000      1.741240000     -2.571224000
C       -1.636389000      0.890403000     -2.705583000
C       -3.996412000     -0.658883000     -3.083980000
C        3.325623000     -0.533402000      4.566879000
C        1.934155000      3.289609000     -2.267041000
C       -4.903690000      3.878894000      0.456251000
C       -5.274464000     -1.485121000     -3.210820000
C        3.024885000     -4.451955000     -2.329466000
C        1.806492000     -3.969278000     -1.543515000
C       -1.618511000     -2.734194000      0.778482000
C       -0.438398000     -3.130937000     -0.022322000
C       -5.899113000      3.975968000      1.621686000
H       -6.830473000      4.445580000      1.285523000
H       -6.140861000      2.981400000      2.013028000
H       -5.501040000      4.574938000      2.446690000
C       -5.556182000      3.075136000     -0.670767000
H       -4.903451000      2.991262000     -1.546706000
H       -5.824234000      2.063576000     -0.346135000
H       -6.476226000      3.576085000     -0.988871000
C       -4.587081000      5.286870000     -0.067608000
H       -3.877914000      5.243038000     -0.901473000
H       -5.502360000      5.773445000     -0.423220000
H       -4.152308000      5.920482000      0.711853000
C       -4.957245000     -2.960369000     -2.923243000
H       -4.555291000     -3.101535000     -1.914740000
H       -4.223214000     -3.349950000     -3.636961000
H       -5.867567000     -3.564566000     -3.007371000
C       -5.888743000     -1.380737000     -4.606568000
H       -6.800980000     -1.984542000     -4.651625000
H       -6.160588000     -0.349136000     -4.854861000
H       -5.206169000     -1.751378000     -5.378857000
C       -6.299495000     -0.977412000     -2.184575000
H       -5.924665000     -1.069577000     -1.159655000
H       -7.225883000     -1.558423000     -2.255823000
H       -6.542951000      0.075843000     -2.362525000
C       -3.114516000      2.052469000      0.402970000
H       -3.635310000      1.594640000     -0.429152000
C       -1.943127000      1.441109000      0.868540000
C       -1.725498000      3.209363000      2.480530000
C       -2.878130000      3.811044000      1.995160000
C       -3.308022000     -0.652595000     -1.866345000
H       -3.687933000     -1.256555000     -1.049128000
C       -3.464381000      0.108276000     -4.120476000
C       -2.308795000      0.862268000     -3.929191000
C       -2.148632000      0.094706000     -1.655736000
C       -0.381696000      2.817438000     -1.677330000
C        0.777095000      3.568130000     -1.528132000
H        0.776606000      4.383082000     -0.809323000
C        1.858529000      2.256963000     -3.207076000
C        0.702486000      1.494852000     -3.356707000
C        1.173252000      2.005972000      2.625164000
H        1.288369000      2.981274000      2.159853000
C        2.266644000      1.404310000      3.245782000
H        3.215638000      1.929621000      3.243993000
C        0.917464000     -0.497713000      3.778286000
H        0.790009000     -1.477876000      4.229716000
C       -0.175262000      0.095001000      3.160126000
H       -1.131215000     -0.419805000      3.148237000
C       -3.395566000     -3.425358000      2.296458000
C       -3.291277000     -1.160012000      1.561447000
C       -2.261622000     -3.711555000      1.551219000
C       -2.139772000     -1.428272000      0.807837000
C       -0.404768000     -2.961189000     -1.408066000
H       -1.255438000     -2.516392000     -1.916337000
C        0.699144000     -3.372645000     -2.152138000
H        0.680513000     -3.220277000     -3.225946000
C        1.761160000     -4.140929000     -0.152311000
C        0.663794000     -3.735363000      0.594928000
H        0.663015000     -3.872226000      1.673356000
C        3.548366000      4.070052000     -0.520176000
H        4.478326000      4.620560000     -0.337226000
H        3.684473000      3.045542000     -0.159683000
H        2.764293000      4.536397000      0.084109000
C        4.404541000      3.537660000     -2.789136000
H        5.294892000      4.134124000     -2.563244000
H        4.250323000      3.572991000     -3.873018000
H        4.615615000      2.501175000     -2.503225000
C        2.925820000     -0.784841000      6.029117000
H        2.689387000      0.155876000      6.538476000
H        2.051618000     -1.439225000      6.106677000
H        3.751109000     -1.264430000      6.568176000
C        4.592160000      0.323427000      4.555061000
H        4.938984000      0.545144000      3.540439000
H        4.437773000      1.275735000      5.075246000
H        5.395157000     -0.208940000      5.076652000
C        3.636197000     -1.877876000      3.892816000
H        2.769873000     -2.547276000      3.903508000
H        3.934164000     -1.731392000      2.850322000
H        4.456831000     -2.381992000      4.416467000
C        2.933588000     -4.092587000     -3.812987000
H        2.858643000     -3.009694000     -3.961599000
H        3.834895000     -4.439172000     -4.329509000
H        2.073142000     -4.566331000     -4.297424000
C        3.127879000     -5.979130000     -2.199535000
H        3.236987000     -6.286494000     -1.154413000
H        2.235397000     -6.469032000     -2.604228000
H        3.999604000     -6.348897000     -2.751962000
C       -4.931203000     -2.133515000      4.597689000
H       -5.826529000     -1.931460000      5.196339000
H       -4.651717000     -3.179981000      4.755883000
H       -4.118206000     -1.505171000      4.977483000
H       -1.188193000      3.664532000      3.308426000
H       -3.213837000      4.741163000      2.445946000
H       -3.860171000     -4.221547000      2.871887000
H       -1.864895000     -4.723324000      1.544022000
H       -3.671799000     -0.146381000      1.573419000
C       -5.205885000     -1.837624000      3.116415000
C       -6.348983000     -2.734180000      2.618746000
H       -6.563622000     -2.544352000      1.561256000
H       -6.108404000     -3.796165000      2.729184000
H       -7.261713000     -2.536198000      3.191957000
C       -5.643852000     -0.377238000      2.984529000
H       -4.875533000      0.315884000      3.344029000
H       -5.882341000     -0.116922000      1.947169000
H       -6.545687000     -0.212407000      3.583026000
H        2.599812000     -4.601518000      0.362755000
C        3.207439000      4.097698000     -2.018904000
C        2.973484000      5.550740000     -2.457425000
H        2.142870000      6.005497000     -1.907687000
H        3.870117000      6.153518000     -2.271745000
H        2.741559000      5.606062000     -3.526822000
H       -1.922559000      1.464400000     -4.747524000
H       -3.948470000      0.135060000     -5.090897000
H       -1.257713000      3.065062000     -1.087824000
H        2.722257000      2.008364000     -3.814604000
H        0.688088000      0.672563000     -4.067640000
C        4.295016000     -3.806653000     -1.758075000
H        4.238797000     -2.716826000     -1.833180000
H        4.449200000     -4.064993000     -0.706041000
H        5.175190000     -4.145025000     -2.317012000
P       -1.296359000     -0.025236000     -0.027990000
C        4.053665000     -0.255776000      0.318668000
H        3.818684000      0.348628000      1.197731000
H        4.046828000     -1.309633000      0.633080000
C        3.045963000     -0.020600000     -0.792719000
H        3.233896000     -0.710852000     -1.628109000
H        3.203103000      0.991889000     -1.187028000
N        5.408598000      0.115086000     -0.057359000
N        7.471225000      0.900939000      0.182748000
C        6.173649000      0.983112000      0.664085000
H        8.028039000      1.737320000      0.291611000
O        5.800361000      1.705738000      1.586210000
C        6.220142000     -0.658824000     -0.972571000
H        5.716376000     -0.813995000     -1.930131000
H        6.463009000     -1.644156000     -0.544951000
C        7.466115000      0.220940000     -1.102780000
H        7.351914000      0.929556000     -1.935361000
H        8.375902000     -0.363563000     -1.260825000
167
Int3c  E(RPBE1PBE) =  -3489.32735584 
Au      -1.019315000      0.015442000     -0.208334000
C        3.406138000     -3.746231000      0.035144000
C        4.091701000      0.819408000      3.034515000
C        1.075741000     -2.806927000      1.376019000
C       -0.106928000     -2.362046000      2.148772000
C       -2.354972000     -1.568940000      3.687162000
C        0.643661000     -0.885301000     -2.919545000
C        1.864163000     -0.111973000     -2.584492000
C        4.219199000      1.445683000     -2.161689000
C       -3.544534000     -1.096786000      4.522104000
C       -1.743343000     -2.286332000     -3.593704000
C        4.665933000     -4.257072000     -0.660348000
C        5.478881000      2.255454000     -1.862358000
C       -3.156281000      4.930865000      0.625931000
C       -1.869605000      4.166221000      0.932474000
C        1.719999000      2.003060000      1.986409000
C        0.482632000      2.701753000      1.558391000
C        5.661885000     -4.736993000      0.405671000
H        6.573165000     -5.115344000     -0.071021000
H        5.943394000     -3.917575000      1.076378000
H        5.241992000     -5.543324000      1.015306000
C        5.338323000     -3.171717000     -1.503599000
H        4.676777000     -2.797736000     -2.293161000
H        5.658691000     -2.319233000     -0.894338000
H        6.229813000     -3.586005000     -1.985316000
C        4.296398000     -5.428673000     -1.581393000
H        3.576944000     -5.113781000     -2.345112000
H        5.191426000     -5.804030000     -2.089934000
H        3.856139000     -6.261445000     -1.024099000
C        5.102468000      3.516236000     -1.069141000
H        4.617850000      3.274321000     -0.117715000
H        4.423389000      4.154990000     -1.645032000
H        6.002327000      4.098711000     -0.842905000
C        6.201846000      2.681462000     -3.139834000
H        7.092260000      3.262937000     -2.880157000
H        6.530260000      1.817745000     -3.727639000
H        5.568199000      3.309551000     -3.775771000
C        6.434209000      1.394238000     -1.021733000
H        5.973714000      1.086580000     -0.077400000
H        7.342591000      1.958921000     -0.783564000
H        6.727962000      0.490230000     -1.566208000
C        2.978967000     -2.425644000     -0.083120000
H        3.539861000     -1.740813000     -0.707280000
C        1.828169000     -1.948307000      0.558262000
C        1.489088000     -4.142037000      1.473014000
C        2.622894000     -4.603415000      0.819497000
C        3.420693000      1.009023000     -1.098844000
H        3.717681000      1.275662000     -0.091650000
C        3.809752000      1.095221000     -3.447739000
C        2.657997000      0.337760000     -3.644360000
C        2.266874000      0.242063000     -1.272116000
C        0.347605000     -2.131357000     -2.351486000
C       -0.818972000     -2.808691000     -2.679324000
H       -1.007594000     -3.768476000     -2.206046000
C       -1.423170000     -1.063739000     -4.191458000
C       -0.252870000     -0.381466000     -3.867364000
C       -1.360037000     -2.945112000      1.944139000
H       -1.478939000     -3.701180000      1.171961000
C       -2.462771000     -2.553390000      2.699971000
H       -3.422733000     -3.008672000      2.481412000
C       -1.089315000     -1.005777000      3.900675000
H       -0.956434000     -0.254044000      4.674437000
C        0.014141000     -1.389243000      3.149044000
H        0.984726000     -0.947857000      3.353773000
C        3.693555000      2.105948000      3.418615000
C        3.288260000      0.158143000      2.108889000
C        2.537946000      2.675731000      2.906749000
C        2.122129000      0.722471000      1.568486000
C        0.552898000      3.919238000      0.878765000
H        1.524243000      4.315116000      0.591496000
C       -0.604451000      4.630851000      0.560620000
H       -0.503524000      5.566937000      0.021390000
C       -1.926505000      2.960153000      1.645669000
C       -0.781082000      2.234384000      1.945126000
H       -0.859608000      1.307120000      2.505172000
C       -3.811083000     -3.289825000     -2.611582000
H       -4.714048000     -3.875364000     -2.818787000
H       -4.119432000     -2.340858000     -2.163579000
H       -3.225042000     -3.837078000     -1.867348000
C       -3.922924000     -2.309227000     -4.891880000
H       -4.831464000     -2.893183000     -5.072175000
H       -3.433106000     -2.153371000     -5.859315000
H       -4.228950000     -1.333272000     -4.499020000
C       -3.270295000     -1.393414000      6.003683000
H       -3.136121000     -2.467861000      6.168883000
H       -2.370002000     -0.881809000      6.358559000
H       -4.112078000     -1.056943000      6.619532000
C       -4.844512000     -1.792750000      4.118637000
H       -5.098279000     -1.607955000      3.069997000
H       -4.790017000     -2.876405000      4.267195000
H       -5.667858000     -1.414489000      4.733414000
C       -3.726157000      0.417447000      4.334985000
H       -2.838936000      0.976036000      4.649165000
H       -3.926411000      0.659479000      3.285446000
H       -4.573747000      0.772415000      4.932149000
C       -2.907236000      6.134406000     -0.284098000
H       -2.468144000      5.832749000     -1.242110000
H       -3.857465000      6.634973000     -0.496685000
H       -2.244280000      6.871327000      0.181202000
C       -3.760421000      5.426854000      1.948345000
H       -3.993232000      4.593481000      2.619413000
H       -3.067988000      6.096940000      2.469085000
H       -4.689295000      5.976622000      1.758485000
C        5.187724000      0.053682000      5.135550000
H        6.088048000     -0.388436000      5.576504000
H        5.023410000      1.025735000      5.611435000
H        4.336761000     -0.591660000      5.378909000
H        0.911660000     -4.821215000      2.094485000
H        2.905336000     -5.646363000      0.933345000
H        4.282964000      2.668893000      4.136932000
H        2.235380000      3.665408000      3.238145000
H        3.578754000     -0.829881000      1.776509000
C        5.355568000      0.189760000      3.615162000
C        6.558127000      1.095577000      3.313070000
H        6.700416000      1.213079000      2.233018000
H        6.437656000      2.092113000      3.749299000
H        7.471629000      0.657071000      3.729536000
C        5.633482000     -1.195322000      3.027346000
H        4.820941000     -1.900427000      3.233681000
H        5.784743000     -1.152587000      1.943041000
H        6.546805000     -1.602684000      3.472759000
H       -2.885232000      2.572014000      1.977537000
C       -3.022676000     -3.059048000     -3.908767000
C       -2.649552000     -4.415473000     -4.525818000
H       -2.041708000     -5.016640000     -3.842342000
H       -3.556176000     -4.985920000     -4.757493000
H       -2.083720000     -4.283027000     -5.454535000
H        2.369524000      0.066002000     -4.656245000
H        4.386594000      1.399909000     -4.314632000
H        1.044109000     -2.587933000     -1.659790000
H       -2.095194000     -0.620140000     -4.918232000
H       -0.038974000      0.569201000     -4.349339000
C       -4.163659000      4.003448000     -0.070089000
H       -3.761868000      3.621110000     -1.014545000
H       -4.432199000      3.147532000      0.556302000
H       -5.085315000      4.553145000     -0.291566000
P        1.291108000     -0.225074000      0.224117000
C       -3.847741000     -0.759996000      0.273572000
H       -3.481252000     -1.787538000      0.267249000
H       -3.741246000     -0.390118000      1.304417000
C       -3.059256000      0.118571000     -0.683171000
H       -3.450701000      1.142862000     -0.625375000
H       -3.230471000     -0.238422000     -1.708150000
N       -5.259267000     -0.846005000     -0.062622000
N       -7.305435000     -1.620281000      0.341206000
C       -5.975216000     -1.974899000      0.275428000
H       -7.984386000     -2.350036000      0.176785000
O       -5.512493000     -3.089296000      0.495520000
C       -6.119345000      0.320699000      0.010546000
H       -5.863138000      1.068624000     -0.743605000
H       -6.053730000      0.789576000      1.006096000
C       -7.499510000     -0.295844000     -0.220620000
H       -7.730918000     -0.338238000     -1.294041000
H       -8.293840000      0.253656000      0.290183000
H       -1.878426000      1.434976000     -1.868574000
N        0.177780000      2.739270000     -2.090500000
N       -0.775900000      3.534990000     -3.901108000
C       -0.906544000      2.742113000     -2.845261000
H       -1.398412000      3.463831000     -4.694436000
O       -1.992796000      2.068853000     -2.631001000
C        1.140305000      3.719600000     -2.584165000
H        2.147286000      3.302060000     -2.591977000
H        1.116786000      4.612560000     -1.952063000
C        0.607494000      4.000403000     -4.000369000
H        1.143971000      3.417134000     -4.755466000
H        0.649818000      5.057937000     -4.261613000
H        0.171623000      2.376291000     -1.142732000
167
TS2c  E(RPBE1PBE) =  -3489.30665359 
Au      -0.925479000      0.093149000     -0.380812000
C        3.380570000     -3.704699000      0.318412000
C        3.945146000      1.067730000      3.079697000
C        0.996174000     -2.699661000      1.514330000
C       -0.204326000     -2.227236000      2.241509000
C       -2.467711000     -1.431402000      3.761308000
C        0.754844000     -0.989182000     -2.890359000
C        1.965251000     -0.202720000     -2.547711000
C        4.304370000      1.374739000     -2.111794000
C       -3.662500000     -0.963853000      4.591544000
C       -1.590274000     -2.432588000     -3.616389000
C        4.671921000     -4.245646000     -0.289784000
C        5.547658000      2.206342000     -1.806071000
C       -3.389157000      4.800038000      0.337642000
C       -2.077012000      4.107609000      0.700564000
C        1.575916000      2.139660000      1.908659000
C        0.323162000      2.773777000      1.430369000
C        5.604937000     -4.695777000      0.844133000
H        6.538493000     -5.092487000      0.429985000
H        5.854409000     -3.857020000      1.503549000
H        5.148405000     -5.481300000      1.454454000
C        5.397969000     -3.193474000     -1.130648000
H        4.786382000     -2.846972000     -1.971247000
H        5.686415000     -2.320215000     -0.534803000
H        6.313988000     -3.627747000     -1.543754000
C        4.342500000     -5.445523000     -1.189301000
H        3.672555000     -5.151225000     -2.004537000
H        5.260852000     -5.847967000     -1.631005000
H        3.860341000     -6.252755000     -0.629179000
C        5.133112000      3.499759000     -1.087683000
H        4.621101000      3.298642000     -0.141057000
H        4.464892000      4.100752000     -1.714481000
H        6.019152000      4.103514000     -0.862620000
C        6.313564000      2.577123000     -3.075756000
H        7.190552000      3.177078000     -2.812466000
H        6.668072000      1.689050000     -3.609645000
H        5.699161000      3.169543000     -3.762530000
C        6.475877000      1.392651000     -0.891349000
H        5.979430000      1.121761000      0.046020000
H        7.368972000      1.976319000     -0.641598000
H        6.798838000      0.468622000     -1.383119000
C        2.960474000     -2.392274000      0.117292000
H        3.550405000     -1.740013000     -0.514662000
C        1.783702000     -1.884046000      0.684201000
C        1.401507000     -4.030212000      1.686995000
C        2.559317000     -4.524101000      1.103897000
C        3.468692000      0.987057000     -1.058813000
H        3.728086000      1.301701000     -0.055076000
C        3.942820000      0.962293000     -3.393564000
C        2.797960000      0.195954000     -3.597444000
C        2.321932000      0.212777000     -1.240668000
C        0.454891000     -2.227174000     -2.305794000
C       -0.691406000     -2.926451000     -2.661403000
H       -0.880845000     -3.882977000     -2.181974000
C       -1.269042000     -1.213150000     -4.221016000
C       -0.119390000     -0.509683000     -3.871460000
C       -1.435235000     -2.871390000      2.092829000
H       -1.532261000     -3.681599000      1.374401000
C       -2.545782000     -2.477142000      2.836645000
H       -3.487276000     -2.982080000      2.651920000
C       -1.226034000     -0.798147000      3.913195000
H       -1.115438000      0.009638000      4.632105000
C       -0.116144000     -1.182872000      3.171587000
H        0.837065000     -0.691613000      3.339362000
C        3.506069000      2.361946000      3.385518000
C        3.186975000      0.342473000      2.163929000
C        2.351689000      2.876511000      2.815852000
C        2.025476000      0.853126000      1.562744000
C        0.355409000      3.973384000      0.716950000
H        1.314322000      4.405775000      0.440914000
C       -0.825295000      4.620538000      0.349061000
H       -0.752910000      5.542504000     -0.218055000
C       -2.097429000      2.918411000      1.444190000
C       -0.928218000      2.255817000      1.794092000
H       -0.978469000      1.345425000      2.383766000
C       -3.648178000     -3.527922000     -2.702120000
H       -4.530862000     -4.129223000     -2.947688000
H       -3.991551000     -2.603805000     -2.228344000
H       -3.064344000     -4.083640000     -1.962905000
C       -3.742797000     -2.487727000     -4.956676000
H       -4.631732000     -3.091312000     -5.167340000
H       -3.240632000     -2.296604000     -5.911164000
H       -4.080951000     -1.529154000     -4.547452000
C       -3.319921000     -1.083621000      6.084105000
H       -3.096745000     -2.121973000      6.351811000
H       -2.453996000     -0.471252000      6.353906000
H       -4.167755000     -0.750110000      6.692940000
C       -4.919081000     -1.790931000      4.319042000
H       -5.248239000     -1.713774000      3.278047000
H       -4.765474000     -2.850581000      4.548920000
H       -5.737105000     -1.428786000      4.950588000
C       -3.962668000      0.505337000      4.258048000
H       -3.103003000      1.151426000      4.463349000
H       -4.228960000      0.617510000      3.201181000
H       -4.805115000      0.866256000      4.858976000
C       -3.169901000      5.998194000     -0.586840000
H       -2.684263000      5.702232000     -1.523500000
H       -4.136424000      6.445773000     -0.840128000
H       -2.561047000      6.775794000     -0.113755000
C       -4.062311000      5.288423000      1.628996000
H       -4.275228000      4.457227000      2.309450000
H       -3.423915000      6.003780000      2.158590000
H       -5.011236000      5.785158000      1.396984000
C        4.985581000      0.437016000      5.252385000
H        5.879636000      0.038312000      5.744372000
H        4.785581000      1.428112000      5.671785000
H        4.140488000     -0.213812000      5.501486000
H        0.798380000     -4.677770000      2.317572000
H        2.832254000     -5.561209000      1.278217000
H        4.060760000      2.974289000      4.090947000
H        2.014645000      3.871703000      3.092566000
H        3.510712000     -0.653827000      1.890865000
C        5.201812000      0.498453000      3.733191000
C        6.394628000      1.414144000      3.422605000
H        6.575934000      1.471752000      2.343631000
H        6.235676000      2.431277000      3.793939000
H        7.300689000      1.022851000      3.898088000
C        5.526501000     -0.908948000      3.228436000
H        4.720057000     -1.618313000      3.444033000
H        5.715012000     -0.919233000      2.149121000
H        6.430765000     -1.273738000      3.725823000
H       -3.045529000      2.495230000      1.763373000
C       -2.840040000     -3.235139000     -3.974192000
C       -2.408119000     -4.561831000     -4.617354000
H       -1.792850000     -5.157555000     -3.935551000
H       -3.288656000     -5.157661000     -4.883175000
H       -1.828010000     -4.385869000     -5.529895000
H        2.543928000     -0.119866000     -4.605730000
H        4.549784000      1.229302000     -4.252173000
H        1.132548000     -2.660634000     -1.580379000
H       -1.924515000     -0.789111000     -4.974202000
H        0.096884000      0.437923000     -4.357359000
C       -4.320945000      3.807731000     -0.374079000
H       -3.858477000      3.424685000     -1.289192000
H       -4.571407000      2.955766000      0.265390000
H       -5.259710000      4.304992000     -0.642776000
P        1.288656000     -0.178142000      0.233019000
C       -3.624748000     -0.550374000      0.221788000
H       -3.138543000     -1.499300000      0.451485000
H       -3.491901000      0.108934000      1.090686000
C       -3.035535000      0.088257000     -1.037629000
H       -3.695382000      0.926194000     -1.294603000
H       -3.081359000     -0.613056000     -1.875757000
N       -5.032694000     -0.842567000      0.059800000
N       -6.901116000     -1.894705000      0.638131000
C       -5.550388000     -2.064961000      0.429413000
H       -7.486347000     -2.710572000      0.527806000
O       -4.921565000     -3.108562000      0.566357000
C       -6.036492000      0.194882000      0.207108000
H       -5.960856000      0.953966000     -0.575785000
H       -5.938253000      0.690345000      1.185959000
C       -7.333681000     -0.609914000      0.117143000
H       -7.672189000     -0.688180000     -0.924859000
H       -8.135864000     -0.174079000      0.716904000
H       -2.162326000      1.124480000     -1.550949000
N        0.108607000      2.610420000     -2.217174000
N       -0.887046000      3.167436000     -4.095410000
C       -1.044135000      2.555822000     -2.901928000
H       -1.520580000      2.945860000     -4.850269000
O       -2.124126000      2.028401000     -2.522803000
C        1.076965000      3.454938000     -2.897393000
H        2.081246000      3.032800000     -2.839996000
H        1.080165000      4.462757000     -2.464825000
C        0.522992000      3.456852000     -4.328500000
H        0.987109000      2.666129000     -4.930564000
H        0.659874000      4.416004000     -4.830011000
H        0.111946000      2.481426000     -1.214234000
167
Int4c  E(RPBE1PBE) =  -3489.33987528 
Au      -0.803586000      0.072335000     -0.011754000
C        3.478530000     -3.751015000      0.070831000
C        4.394712000      1.035784000      2.728140000
C        1.182003000     -2.747423000      1.426486000
C        0.021071000     -2.250761000      2.201721000
C       -2.177093000     -1.355132000      3.757591000
C        0.473643000     -1.062346000     -2.737421000
C        1.706379000     -0.243166000     -2.612644000
C        4.065132000      1.360112000     -2.531495000
C       -3.335341000     -0.843278000      4.613752000
C       -1.941545000     -2.547207000     -2.960963000
C        4.720443000     -4.298935000     -0.627930000
C        5.341582000      2.189301000     -2.415379000
C       -3.134858000      4.875550000      0.771343000
C       -1.808388000      4.151650000      0.994570000
C        1.909022000      2.110839000      1.829543000
C        0.622281000      2.758917000      1.473370000
C        5.730143000     -4.746450000      0.439223000
H        6.629193000     -5.152215000     -0.037831000
H        6.031163000     -3.904093000      1.071942000
H        5.313197000     -5.523565000      1.087706000
C        5.385642000     -3.251965000     -1.523454000
H        4.709816000     -2.898446000     -2.310340000
H        5.730311000     -2.382713000     -0.952489000
H        6.260857000     -3.693486000     -2.010462000
C        4.325856000     -5.501001000     -1.497704000
H        3.600159000     -5.207972000     -2.264260000
H        5.210490000     -5.904379000     -2.002446000
H        3.884781000     -6.307914000     -0.904436000
C        5.048531000      3.476507000     -1.629900000
H        4.693763000      3.267160000     -0.615359000
H        4.289344000      4.081893000     -2.137400000
H        5.960370000      4.077699000     -1.544226000
C        5.903520000      2.569391000     -3.784847000
H        6.811490000      3.166638000     -3.653910000
H        6.170109000      1.686054000     -4.374708000
H        5.191535000      3.168028000     -4.363451000
C        6.395074000      1.363941000     -1.660298000
H        6.051816000      1.101056000     -0.654331000
H        7.323994000      1.936254000     -1.559334000
H        6.623295000      0.434828000     -2.193910000
C        3.071809000     -2.426690000     -0.072445000
H        3.629516000     -1.764194000     -0.723675000
C        1.938997000     -1.922840000      0.579857000
C        1.572241000     -4.086617000      1.544196000
C        2.690791000     -4.577250000      0.884521000
C        3.399840000      0.974131000     -1.363279000
H        3.799084000      1.294415000     -0.408126000
C        3.518140000      0.940531000     -3.743914000
C        2.364540000      0.158943000     -3.776481000
C        2.245940000      0.191169000     -1.379179000
C        0.378690000     -2.366501000     -2.233609000
C       -0.803901000     -3.087080000     -2.344915000
H       -0.833590000     -4.095689000     -1.942257000
C       -1.821376000     -1.267625000     -3.512204000
C       -0.636546000     -0.543310000     -3.410819000
C       -1.268623000     -2.737430000      1.969770000
H       -1.430488000     -3.469156000      1.182244000
C       -2.349292000     -2.292020000      2.730898000
H       -3.336437000     -2.681120000      2.501134000
C       -0.879477000     -0.872808000      3.979981000
H       -0.699509000     -0.147967000      4.769188000
C        0.199814000     -1.306187000      3.219573000
H        1.195730000     -0.925874000      3.429010000
C        3.997439000      2.333850000      3.071486000
C        3.529699000      0.303041000      1.918918000
C        2.786199000      2.849665000      2.636053000
C        2.309873000      0.817046000      1.452330000
C        0.603059000      3.929044000      0.714067000
H        1.532448000      4.315769000      0.303959000
C       -0.592581000      4.609620000      0.476386000
H       -0.561928000      5.512777000     -0.123697000
C       -1.774736000      2.983444000      1.770806000
C       -0.589399000      2.297056000      2.007041000
H       -0.593624000      1.411210000      2.636577000
C       -3.599301000     -3.857639000     -1.620422000
H       -4.539898000     -4.418574000     -1.655221000
H       -3.733903000     -3.024556000     -0.924083000
H       -2.835457000     -4.525566000     -1.210236000
C       -4.402772000     -2.532621000     -3.561813000
H       -5.312800000     -3.141648000     -3.552627000
H       -4.236844000     -2.204020000     -4.593338000
H       -4.583821000     -1.647492000     -2.942173000
C       -2.983414000     -0.980008000      6.102212000
H       -2.782430000     -2.024566000      6.363064000
H       -2.105850000     -0.386987000      6.376573000
H       -3.821805000     -0.632276000      6.715798000
C       -4.627955000     -1.618911000      4.357162000
H       -4.965511000     -1.548051000      3.318903000
H       -4.509197000     -2.681580000      4.596113000
H       -5.423028000     -1.221489000      4.996979000
C       -3.570875000      0.639048000      4.285629000
H       -2.678487000      1.241034000      4.486784000
H       -3.839639000      0.766699000      3.231471000
H       -4.390396000      1.038550000      4.893866000
C       -2.982574000      6.085955000     -0.150432000
H       -2.609348000      5.799819000     -1.139686000
H       -3.958594000      6.561845000     -0.290092000
H       -2.305163000      6.837177000      0.269588000
C       -3.670660000      5.355939000      2.128394000
H       -3.841253000      4.519059000      2.813380000
H       -2.967962000      6.046950000      2.606464000
H       -4.623936000      5.878893000      1.992451000
C        5.688520000      0.400884000      4.758849000
H        6.638257000      0.009344000      5.139612000
H        5.530113000      1.388705000      5.203127000
H        4.884595000     -0.258208000      5.103923000
H        0.991886000     -4.744527000      2.185354000
H        2.958936000     -5.621840000      1.016061000
H        4.634127000      2.951900000      3.698231000
H        2.489787000      3.850797000      2.936558000
H        3.813286000     -0.698394000      1.620940000
C        5.722522000      0.469832000      3.225067000
C        6.865889000      1.393466000      2.779757000
H        6.907709000      1.470253000      1.687653000
H        6.757128000      2.403911000      3.185913000
H        7.825098000      0.995946000      3.129030000
C        5.990410000     -0.933259000      2.676808000
H        5.220916000     -1.648482000      2.987078000
H        6.042638000     -0.937176000      1.582283000
H        6.951459000     -1.295339000      3.055480000
H       -2.690609000      2.603838000      2.214648000
C       -3.232684000     -3.359853000     -3.026292000
C       -3.014125000     -4.566360000     -3.951080000
H       -2.204414000     -5.207586000     -3.587388000
H       -3.925498000     -5.172876000     -4.005636000
H       -2.759356000     -4.242545000     -4.966232000
H        1.965848000     -0.163847000     -4.734468000
H        3.988581000      1.211192000     -4.683186000
H        1.238397000     -2.827231000     -1.760991000
H       -2.664018000     -0.806942000     -4.016455000
H       -0.580589000      0.452598000     -3.836451000
C       -4.147122000      3.908546000      0.138994000
H       -3.795143000      3.540737000     -0.831100000
H       -4.337597000      3.046844000      0.786885000
H       -5.103947000      4.420024000     -0.016027000
P        1.436151000     -0.208507000      0.214124000
C       -4.347931000     -0.098136000      0.448300000
H       -3.968800000     -0.783797000      1.209283000
H       -4.717507000      0.803919000      0.958090000
C       -3.242793000      0.276321000     -0.525547000
H       -3.569144000      0.879102000     -1.377159000
H       -2.776537000     -0.632804000     -0.944206000
N       -5.439503000     -0.764343000     -0.213670000
N       -7.273268000     -2.012004000     -0.178816000
C       -6.009578000     -1.892024000      0.339646000
H       -7.687441000     -2.932879000     -0.190487000
O       -5.477399000     -2.642490000      1.152264000
C       -6.435527000     -0.011485000     -0.958634000
H       -6.012956000      0.452558000     -1.853267000
H       -6.871905000      0.776775000     -0.325902000
C       -7.461766000     -1.096692000     -1.290812000
H       -7.229268000     -1.575648000     -2.251117000
H       -8.480931000     -0.705250000     -1.328688000
H       -2.557180000      0.987402000      0.012314000
N       -0.705015000      2.786368000     -2.234353000
N       -1.193352000      3.210777000     -4.349806000
C       -1.734291000      2.844334000     -3.146101000
H       -1.694596000      2.977259000     -5.194002000
O       -2.918588000      2.603386000     -2.923271000
C        0.509566000      3.356275000     -2.793964000
H        1.398745000      2.810687000     -2.471091000
H        0.619182000      4.412763000     -2.516752000
C        0.257568000      3.205992000     -4.299971000
H        0.671960000      2.261020000     -4.673185000
H        0.689068000      4.028218000     -4.875310000
H       -0.936418000      2.967094000     -1.267068000
167
Int3d  E(RPBE1PBE) =  -3489.33917559 
Au       0.687513000     -0.671614000     -0.148411000
C       -2.947816000      3.768755000      0.639702000
C       -4.587118000     -1.392317000      2.379598000
C       -1.184099000      1.934472000      1.922164000
C       -0.251544000      1.042408000      2.653699000
C        1.594230000     -0.619724000      4.033369000
C       -0.303585000      0.724322000     -3.001186000
C       -1.744831000      0.404460000     -2.898259000
C       -4.537008000     -0.173022000     -2.918835000
C        2.574225000     -1.573768000      4.712883000
C        2.428146000      1.403553000     -3.393164000
C       -3.913452000      4.752161000     -0.017526000
C       -6.028898000     -0.492700000     -2.853751000
C        1.693126000     -5.226820000     -2.253603000
C        0.590459000     -4.521874000     -1.464229000
C       -2.482629000     -2.570522000      0.862283000
C       -1.432375000     -3.242010000      0.062863000
C       -5.043840000      5.071701000      0.971690000
H       -5.750687000      5.779103000      0.523683000
H       -5.595250000      4.164250000      1.241679000
H       -4.659621000      5.519711000      1.893384000
C       -4.533238000      4.184600000     -1.295349000
H       -3.773995000      3.946342000     -2.048490000
H       -5.113508000      3.277090000     -1.096795000
H       -5.213402000      4.923756000     -1.730833000
C       -3.162404000      6.043848000     -0.370747000
H       -2.344284000      5.842106000     -1.070887000
H       -3.844634000      6.759729000     -0.842404000
H       -2.738547000      6.523629000      0.517182000
C       -6.217140000     -1.894538000     -2.252694000
H       -5.810155000     -1.961955000     -1.238081000
H       -5.721061000     -2.654380000     -2.866410000
H       -7.283693000     -2.140839000     -2.201988000
C       -6.681315000     -0.461063000     -4.235927000
H       -7.747991000     -0.689759000     -4.143058000
H       -6.592892000      0.525195000     -4.704570000
H       -6.240023000     -1.202811000     -4.910351000
C       -6.729547000      0.540193000     -1.958032000
H       -6.324348000      0.535058000     -0.940666000
H       -7.800227000      0.316684000     -1.891521000
H       -6.618600000      1.551695000     -2.363883000
C       -2.714468000      2.495025000      0.121456000
H       -3.214641000      2.198242000     -0.791880000
C       -1.852869000      1.575934000      0.734236000
C       -1.403306000      3.222165000      2.428974000
C       -2.264119000      4.117664000      1.809871000
C       -3.792154000     -0.166564000     -1.737802000
H       -4.300028000     -0.402666000     -0.810097000
C       -3.850858000      0.103128000     -4.102536000
C       -2.489532000      0.385922000     -4.083740000
C       -2.421697000      0.105838000     -1.697097000
C        0.293625000      1.756221000     -2.265686000
C        1.631011000      2.082771000     -2.460553000
H        2.057958000      2.893899000     -1.877381000
C        1.829902000      0.359991000     -4.105141000
C        0.491619000      0.028729000     -3.916050000
C        1.068485000      1.446628000      2.865485000
H        1.405031000      2.397276000      2.464025000
C        1.970878000      0.634867000      3.546500000
H        2.987712000      0.990761000      3.668838000
C        0.259095000     -1.003271000      3.850517000
H       -0.085915000     -1.960920000      4.231166000
C       -0.649305000     -0.190270000      3.185504000
H       -1.678279000     -0.514609000      3.084785000
C       -4.348636000     -2.773304000      2.415311000
C       -3.734185000     -0.621592000      1.593133000
C       -3.321794000     -3.343237000      1.676681000
C       -2.688673000     -1.180174000      0.845649000
C       -1.397486000     -3.124468000     -1.328375000
H       -2.163175000     -2.546743000     -1.837208000
C       -0.401060000     -3.749700000     -2.074869000
H       -0.412747000     -3.625832000     -3.152257000
C        0.534067000     -4.653135000     -0.068706000
C       -0.454859000     -4.031004000      0.681980000
H       -0.462432000     -4.137787000      1.763642000
C        4.681124000      1.469272000     -2.332115000
H        5.723925000      1.792844000     -2.435969000
H        4.675354000      0.391213000     -2.145211000
H        4.259378000      1.963231000     -1.453778000
C        4.528672000      1.084149000     -4.782856000
H        5.558897000      1.433313000     -4.909091000
H        3.992901000      1.278116000     -5.718413000
H        4.565598000      0.001120000     -4.625608000
C        2.074509000     -1.912237000      6.124528000
H        2.003839000     -1.010660000      6.742818000
H        1.087728000     -2.385073000      6.103734000
H        2.766850000     -2.606718000      6.613907000
C        3.976603000     -0.974915000      4.827045000
H        4.402582000     -0.745877000      3.844233000
H        3.980957000     -0.056233000      5.423741000
H        4.642306000     -1.693056000      5.317041000
C        2.661510000     -2.862366000      3.880015000
H        1.693874000     -3.370378000      3.821077000
H        2.984860000     -2.644554000      2.856320000
H        3.380394000     -3.557619000      4.328890000
C        1.595574000     -4.949723000     -3.754396000
H        1.683741000     -3.880009000     -3.975096000
H        2.409195000     -5.465880000     -4.274949000
H        0.651472000     -5.311256000     -4.176084000
C        1.580879000     -6.741991000     -2.027860000
H        1.690130000     -7.001504000     -0.969972000
H        0.610694000     -7.119251000     -2.369149000
H        2.365292000     -7.267262000     -2.584746000
C       -5.529182000     -1.093188000      4.671889000
H       -6.344544000     -0.660843000      5.262613000
H       -5.514493000     -2.171020000      4.861621000
H       -4.585103000     -0.672576000      5.035289000
H       -0.897308000      3.511227000      3.346646000
H       -2.409975000      5.098625000      2.253957000
H       -4.978736000     -3.418176000      3.021912000
H       -3.169738000     -4.418982000      1.707569000
H       -3.863559000      0.453924000      1.565960000
C       -5.731680000     -0.778559000      3.182543000
C       -7.058149000     -1.386831000      2.704287000
H       -7.226902000     -1.172179000      1.643029000
H       -7.074915000     -2.473383000      2.835239000
H       -7.894449000     -0.966362000      3.273909000
C       -5.803610000      0.740840000      3.015699000
H       -4.888924000      1.234449000      3.362483000
H       -5.973850000      1.030525000      1.972720000
H       -6.636851000      1.132905000      3.607580000
H        1.281215000     -5.249972000      0.447433000
C        3.887254000      1.809720000     -3.599338000
C        3.969705000      3.320716000     -3.860084000
H        3.581082000      3.902321000     -3.018288000
H        5.013085000      3.617121000     -4.016629000
H        3.400802000      3.600227000     -4.753717000
H       -1.981887000      0.615977000     -5.016534000
H       -4.370319000      0.105258000     -5.054982000
H       -0.301584000      2.329048000     -1.559340000
H        2.402702000     -0.205355000     -4.832257000
H        0.055011000     -0.785280000     -4.488718000
C        3.066646000     -4.742276000     -1.765590000
H        3.178403000     -3.666594000     -1.934527000
H        3.210448000     -4.936171000     -0.697953000
H        3.863703000     -5.261101000     -2.310633000
P       -1.569471000     -0.051022000     -0.073373000
C        3.586755000     -0.369752000      0.631053000
H        3.464673000      0.690402000      0.403984000
H        3.323455000     -0.507116000      1.686011000
C        2.689946000     -1.217787000     -0.247365000
H        2.770414000     -2.273228000      0.040826000
H        3.013289000     -1.144251000     -1.295432000
N        5.013108000     -0.660359000      0.458746000
N        7.197855000     -0.423579000      0.688391000
C        6.001176000      0.214535000      0.698373000
H        8.032082000      0.118827000      0.514932000
O        5.894508000      1.455640000      0.909415000
C        5.548669000     -2.015908000      0.441257000
H        5.066556000     -2.622164000     -0.326340000
H        5.398016000     -2.495687000      1.418314000
C        7.031079000     -1.766692000      0.153329000
H        7.233276000     -1.788500000     -0.924977000
H        7.682396000     -2.484847000      0.654175000
H        4.851269000      2.070573000      1.405280000
N        4.664713000      4.130336000      0.044783000
N        3.053438000      4.752991000      1.403090000
C        3.944930000      3.800145000      1.122795000
H        2.261576000      4.560129000      2.001022000
O        4.061642000      2.727145000      1.803445000
C        4.375716000      5.505374000     -0.350321000
H        4.326693000      5.603038000     -1.435661000
H        5.141800000      6.182940000      0.042491000
C        3.015281000      5.737077000      0.325235000
H        2.184261000      5.522761000     -0.356443000
H        2.911358000      6.749952000      0.715719000
H        5.531966000      3.658338000     -0.171424000
167
TS2d  E(RPBE1PBE) =  -3489.33898359  
Au       0.653427000     -0.678402000     -0.207257000
C       -2.935891000      3.783400000      0.773446000
C       -4.606785000     -1.396394000      2.358478000
C       -1.142719000      1.915032000      1.962914000
C       -0.208991000      0.994015000      2.654734000
C        1.621778000     -0.737481000      3.966343000
C       -0.350698000      0.922186000     -2.961820000
C       -1.785256000      0.570588000     -2.871076000
C       -4.566370000     -0.059820000     -2.911128000
C        2.587740000     -1.723017000      4.621202000
C        2.373861000      1.661282000     -3.298943000
C       -3.916444000      4.784121000      0.166930000
C       -6.052417000     -0.407735000     -2.857121000
C        1.604013000     -5.259099000     -2.343409000
C        0.524827000     -4.529736000     -1.543641000
C       -2.512897000     -2.557465000      0.812512000
C       -1.470419000     -3.226291000      0.001563000
C       -5.000548000      5.108815000      1.205359000
H       -5.716676000      5.828132000      0.792396000
H       -5.551362000      4.205686000      1.490922000
H       -4.573477000      5.544840000      2.113966000
C       -4.596356000      4.236113000     -1.088914000
H       -3.872700000      4.000534000     -1.877093000
H       -5.175936000      3.331274000     -0.875898000
H       -5.287755000      4.986171000     -1.486456000
C       -3.163700000      6.069506000     -0.205628000
H       -2.381731000      5.864851000     -0.945120000
H       -3.856330000      6.801022000     -0.636450000
H       -2.692251000      6.530742000      0.668061000
C       -6.217311000     -1.836735000     -2.316692000
H       -5.811613000     -1.941300000     -1.304808000
H       -5.707331000     -2.561208000     -2.960852000
H       -7.279554000     -2.103070000     -2.278909000
C       -6.709024000     -0.327642000     -4.235031000
H       -7.770939000     -0.580146000     -4.150063000
H       -6.640729000      0.679722000     -4.659794000
H       -6.255792000     -1.030614000     -4.942140000
C       -6.766186000      0.574150000     -1.915634000
H       -6.352240000      0.534657000     -0.902582000
H       -7.831931000      0.327589000     -1.850618000
H       -6.677351000      1.603359000     -2.280220000
C       -2.724653000      2.520206000      0.221927000
H       -3.253285000      2.243769000     -0.681757000
C       -1.847176000      1.585811000      0.787643000
C       -1.336228000      3.194376000      2.500381000
C       -2.210312000      4.106639000      1.925942000
C       -3.816000000     -0.100922000     -1.733881000
H       -4.315451000     -0.393855000     -0.817601000
C       -3.891981000      0.293173000     -4.080829000
C       -2.536252000      0.601076000     -4.052277000
C       -2.451316000      0.196976000     -1.683484000
C        0.238936000      1.893358000     -2.142513000
C        1.572363000      2.248336000     -2.309958000
H        1.991562000      3.006429000     -1.655252000
C        1.781928000      0.681682000     -4.101976000
C        0.448253000      0.319496000     -3.938172000
C        1.122272000      1.366801000      2.854033000
H        1.474105000      2.320149000      2.471583000
C        2.017985000      0.518918000      3.499486000
H        3.044732000      0.849384000      3.608602000
C        0.276688000     -1.089951000      3.794558000
H       -0.082973000     -2.048348000      4.159305000
C       -0.623687000     -0.243403000      3.161888000
H       -1.660798000     -0.543584000      3.068121000
C       -4.377728000     -2.779239000      2.365553000
C       -3.749554000     -0.615761000      1.587040000
C       -3.356383000     -3.340396000      1.613364000
C       -2.709369000     -1.165346000      0.824940000
C       -1.408765000     -3.059977000     -1.383926000
H       -2.145158000     -2.437735000     -1.883539000
C       -0.425756000     -3.696534000     -2.138973000
H       -0.416675000     -3.533624000     -3.211330000
C        0.447282000     -4.701957000     -0.153453000
C       -0.528037000     -4.068584000      0.605370000
H       -0.553672000     -4.211526000      1.682632000
C        4.625235000      1.581717000     -2.242924000
H        5.672706000      1.899385000     -2.310454000
H        4.600526000      0.489118000     -2.184653000
H        4.211114000      1.977518000     -1.313184000
C        4.470052000      1.502672000     -4.723242000
H        5.499110000      1.866176000     -4.814009000
H        3.928010000      1.804738000     -5.625972000
H        4.510140000      0.408692000     -4.695985000
C        2.107505000     -2.047076000      6.043140000
H        2.075810000     -1.143818000      6.662151000
H        1.106826000     -2.490348000      6.041968000
H        2.788916000     -2.761629000      6.518833000
C        4.009999000     -1.168075000      4.705932000
H        4.419103000     -0.946535000      3.714469000
H        4.056555000     -0.253627000      5.307052000
H        4.664559000     -1.908797000      5.176958000
C        2.618558000     -3.013606000      3.787763000
H        1.634030000     -3.489277000      3.743908000
H        2.933911000     -2.807082000      2.759140000
H        3.320408000     -3.732426000      4.226269000
C        1.516516000     -4.957348000     -3.839848000
H        1.648381000     -3.889598000     -4.046590000
H        2.308099000     -5.498874000     -4.368412000
H        0.557620000     -5.274180000     -4.264070000
C        1.441206000     -6.773177000     -2.141005000
H        1.547028000     -7.054185000     -1.088350000
H        0.457295000     -7.111901000     -2.483289000
H        2.204912000     -7.315034000     -2.710613000
C       -5.536458000     -1.128129000      4.659044000
H       -6.348392000     -0.704201000      5.260511000
H       -5.521493000     -2.208726000      4.832187000
H       -4.590220000     -0.713661000      5.023712000
H       -0.800429000      3.462425000      3.407451000
H       -2.334539000      5.080235000      2.392478000
H       -5.011073000     -3.431877000      2.960285000
H       -3.212537000     -4.417606000      1.621390000
H       -3.872636000      0.460727000      1.582648000
C       -5.746209000     -0.791930000      3.175384000
C       -7.076032000     -1.391825000      2.696125000
H       -7.250605000     -1.162924000      1.638855000
H       -7.093930000     -2.480007000      2.812356000
H       -7.908593000     -0.978172000      3.276082000
C       -5.816959000      0.729556000      3.029434000
H       -4.901462000      1.217859000      3.381519000
H       -5.988027000      1.033107000      1.990551000
H       -6.649294000      1.113842000      3.627762000
H        1.165216000     -5.342880000      0.351380000
C        3.834750000      2.082763000     -3.458405000
C        3.933873000      3.613445000     -3.531684000
H        3.548752000      4.093914000     -2.627102000
H        4.981454000      3.914458000     -3.646122000
H        3.372903000      4.004566000     -4.387347000
H       -2.038594000      0.891781000     -4.973416000
H       -4.416826000      0.337289000     -5.029374000
H       -0.358020000      2.396518000     -1.387038000
H        2.358439000      0.189936000     -4.878041000
H        0.019077000     -0.448054000     -4.577006000
C        2.992520000     -4.829128000     -1.847163000
H        3.144860000     -3.757247000     -2.009236000
H        3.124138000     -5.034189000     -0.780039000
H        3.772462000     -5.373427000     -2.392220000
P       -1.589275000     -0.019781000     -0.071793000
C        3.564015000     -0.524718000      0.568426000
H        3.472029000      0.551602000      0.421811000
H        3.308093000     -0.732312000      1.613480000
C        2.636798000     -1.277857000     -0.361729000
H        2.681015000     -2.352802000     -0.148258000
H        2.961256000     -1.141284000     -1.403066000
N        4.980274000     -0.852754000      0.360769000
N        7.176997000     -0.719501000      0.551492000
C        6.009763000     -0.042536000      0.623944000
H        8.032540000     -0.203162000      0.403935000
O        5.976066000      1.195596000      0.910001000
C        5.459072000     -2.227407000      0.247108000
H        4.939109000     -2.760550000     -0.549163000
H        5.298088000     -2.758587000      1.194871000
C        6.947203000     -2.025949000     -0.048273000
H        7.138208000     -1.999614000     -1.128184000
H        7.572959000     -2.794242000      0.408321000
H        5.004056000      1.778337000      1.297651000
N        5.043314000      4.077809000      0.234360000
N        3.285342000      4.621217000      1.436720000
C        4.167570000      3.651088000      1.158609000
H        2.403536000      4.397642000      1.876365000
O        4.147036000      2.502398000      1.693540000
C        4.869725000      5.505096000     -0.008207000
H        4.981833000      5.745156000     -1.066422000
H        5.594929000      6.084945000      0.573547000
C        3.436038000      5.725304000      0.495769000
H        2.706125000      5.638482000     -0.317578000
H        3.311397000      6.690426000      0.988316000
H        5.919818000      3.597013000      0.088363000
167
Int4d  E(RPBE1PBE) =  -3489.34376974 
Au      -0.836522000     -0.610453000      0.296353000
C        2.809574000      3.242651000     -1.787441000
C        4.488516000     -2.326911000     -1.562635000
C        1.157034000      1.013503000     -2.460250000
C        0.280881000     -0.097725000     -2.908980000
C       -1.455767000     -2.172380000     -3.788585000
C        0.120904000      1.562444000      2.621135000
C        1.563077000      1.230897000      2.655468000
C        4.358272000      0.730910000      2.907580000
C       -2.384867000     -3.317372000     -4.183924000
C       -2.608928000      2.339828000      2.724970000
C        3.723308000      4.420324000     -1.455418000
C        5.856054000      0.439860000      2.969137000
C       -2.138552000     -3.949682000      3.826362000
C       -0.952243000     -3.661936000      2.907033000
C        2.302899000     -2.833237000      0.192423000
C        1.199677000     -3.136745000      1.132523000
C        4.892194000      4.434161000     -2.451910000
H        5.565886000      5.269331000     -2.230360000
H        5.469096000      3.504775000     -2.390926000
H        4.543332000      4.548083000     -3.483113000
C        4.293440000      4.327679000     -0.038990000
H        3.504441000      4.325318000      0.721306000
H        4.901927000      3.427360000      0.097566000
H        4.935869000      5.193212000      0.152088000
C        2.934687000      5.732077000     -1.575951000
H        2.111787000      5.760857000     -0.853584000
H        3.591454000      6.585266000     -1.372898000
H        2.516197000      5.865355000     -2.578680000
C        6.082093000     -1.073315000      2.827363000
H        5.697320000     -1.455740000      1.876240000
H        5.586409000     -1.621429000      3.635886000
H        7.153501000     -1.299281000      2.869387000
C        6.476261000      0.906460000      4.285955000
H        7.547490000      0.680503000      4.286740000
H        6.365167000      1.987091000      4.427027000
H        6.029103000      0.399464000      5.147781000
C        6.558143000      1.166327000      1.811821000
H        6.176523000      0.838488000      0.839115000
H        7.634290000      0.961096000      1.834699000
H        6.417533000      2.250238000      1.885009000
C        2.575639000      2.203992000     -0.886216000
H        3.032390000      2.248047000      0.094070000
C        1.767043000      1.100918000     -1.188638000
C        1.380167000      2.069021000     -3.357316000
C        2.182377000      3.156113000     -3.034845000
C        3.637114000      0.344350000      1.775950000
H        4.165119000     -0.172782000      0.983182000
C        3.644911000      1.358147000      3.930209000
C        2.281812000      1.600065000      3.798859000
C        2.265294000      0.568359000      1.627165000
C       -0.442835000      2.343506000      1.603738000
C       -1.777891000      2.724351000      1.663239000
H       -2.182106000      3.344466000      0.869087000
C       -2.046862000      1.535138000      3.719556000
C       -0.706588000      1.160739000      3.673122000
C       -0.990591000      0.186958000     -3.414481000
H       -1.348504000      1.210980000     -3.437263000
C       -1.837443000     -0.829683000     -3.847499000
H       -2.820428000     -0.555435000     -4.215909000
C       -0.162368000     -2.447531000     -3.324988000
H        0.194370000     -3.473504000     -3.290353000
C        0.691996000     -1.437141000     -2.904943000
H        1.693113000     -1.693122000     -2.582430000
C        4.198651000     -3.623153000     -1.113531000
C        3.645590000     -1.303431000     -1.134987000
C        3.132476000     -3.867357000     -0.259936000
C        2.560575000     -1.534889000     -0.278517000
C        1.148157000     -2.544263000      2.395974000
H        1.946136000     -1.877400000      2.708445000
C        0.089303000     -2.801722000      3.263934000
H        0.088285000     -2.313443000      4.232215000
C       -0.875032000     -4.277917000      1.649139000
C        0.177422000     -4.025705000      0.778356000
H        0.199060000     -4.502024000     -0.198305000
C       -4.798020000      2.390027000      1.511207000
H       -5.822950000      2.779445000      1.519208000
H       -4.846735000      1.298773000      1.451866000
H       -4.306805000      2.757868000      0.606909000
C       -4.806161000      2.295221000      3.992807000
H       -5.835872000      2.667828000      3.980115000
H       -4.348457000      2.618587000      4.933700000
H       -4.848059000      1.200510000      3.989677000
C       -1.749376000     -4.122815000     -5.326242000
H       -1.599055000     -3.494649000     -6.210986000
H       -0.778291000     -4.536587000     -5.037114000
H       -2.399098000     -4.958895000     -5.609141000
C       -3.754256000     -2.817553000     -4.646287000
H       -4.270168000     -2.255366000     -3.859580000
H       -3.677319000     -2.175484000     -5.530330000
H       -4.385250000     -3.672303000     -4.911168000
C       -2.587549000     -4.232047000     -2.965879000
H       -1.644059000     -4.674639000     -2.631778000
H       -3.011598000     -3.674954000     -2.122985000
H       -3.272041000     -5.050958000     -3.215498000
C       -2.059798000     -3.162264000      5.135008000
H       -2.053513000     -2.081286000      4.956608000
H       -2.934511000     -3.392951000      5.752155000
H       -1.167912000     -3.420684000      5.715908000
C       -2.168102000     -5.448630000      4.159102000
H       -2.275878000     -6.060788000      3.257973000
H       -1.247908000     -5.755755000      4.667905000
H       -3.013213000     -5.673364000      4.819892000
C        5.505556000     -2.911534000     -3.766055000
H        6.350265000     -2.741233000     -4.442821000
H        5.463739000     -3.983206000     -3.547932000
H        4.585821000     -2.637514000     -4.294456000
H        0.923010000      2.016671000     -4.341686000
H        2.328008000      3.937509000     -3.775617000
H        4.819303000     -4.457316000     -1.428485000
H        2.940643000     -4.879612000      0.086451000
H        3.811117000     -0.292056000     -1.488921000
C        5.675039000     -2.074405000     -2.489751000
C        6.967545000     -2.490185000     -1.772348000
H        7.117569000     -1.900190000     -0.861422000
H        6.951571000     -3.548019000     -1.490915000
H        7.831206000     -2.330119000     -2.427268000
C        5.791156000     -0.602473000     -2.889775000
H        4.901214000     -0.253555000     -3.425096000
H        5.944917000      0.047658000     -2.021265000
H        6.650930000     -0.472482000     -3.554949000
H       -1.659940000     -4.960523000      1.334497000
C       -4.053796000      2.834414000      2.776204000
C       -4.048873000      4.369252000      2.843828000
H       -3.574061000      4.807429000      1.959852000
H       -5.075690000      4.748785000      2.896808000
H       -3.508955000      4.722897000      3.728891000
H        1.752332000      2.107758000      4.600490000
H        4.145114000      1.671800000      4.840441000
H        0.176881000      2.680392000      0.776012000
H       -2.648464000      1.198705000      4.557447000
H       -0.293889000      0.544083000      4.467116000
C       -3.442035000     -3.561661000      3.113048000
H       -3.451139000     -2.492489000      2.877797000
H       -3.573498000     -4.115968000      2.178429000
H       -4.302052000     -3.780104000      3.756707000
P        1.447195000     -0.136774000      0.135912000
C       -3.554349000     -0.314848000     -0.859231000
H       -3.229919000      0.712268000     -1.016710000
H       -3.272895000     -0.879987000     -1.754321000
C       -2.895111000     -0.907127000      0.368482000
H       -3.120259000     -1.977123000      0.450704000
H       -3.275699000     -0.417912000      1.275430000
N       -5.021282000     -0.279280000     -0.789730000
N       -7.101940000      0.281458000     -1.270776000
C       -5.812048000      0.654653000     -1.304504000
H       -7.825047000      0.983902000     -1.337911000
O       -5.492848000      1.801921000     -1.791064000
C       -5.815919000     -1.465593000     -0.474176000
H       -5.504686000     -1.895152000      0.478476000
H       -5.684524000     -2.215566000     -1.264592000
C       -7.242317000     -0.908119000     -0.440476000
H       -7.541631000     -0.634197000      0.577909000
H       -7.973621000     -1.602278000     -0.856392000
H       -4.485740000      2.056032000     -1.945473000
N       -3.242380000      4.552643000     -1.177648000
N       -1.333598000      3.842277000     -2.018806000
C       -2.643147000      3.551590000     -1.871771000
H       -0.671195000      3.104426000     -2.219138000
O       -3.193953000      2.516188000     -2.306391000
C       -2.338225000      5.689825000     -1.050475000
H       -2.431807000      6.169528000     -0.074652000
H       -2.533162000      6.430532000     -1.834782000
C       -0.971026000      5.018608000     -1.243755000
H       -0.527257000      4.730583000     -0.283164000
H       -0.267952000      5.655114000     -1.783322000
H       -4.239106000      4.687091000     -1.273669000
