# Supplementary material for: Dicoordinate Au(I)–Ethylene Complexes as Hydroamination Catalysts
Source: ACS Catal. 2022 Mar 23;12(7):4227–41. doi: 10.1021/acscatal.1c05823 (PMC8981211; doi:10.1021/acscatal.1c05823)
Supplement: Supplementary file 10 — cs1c05823_si_010.cif [file cs1c05823_si_010.cif]

data_global
# 1. SUBMISSION DETAILS
_publ_contact_author
;
       Macarena Gonz\'alez Alf\'erez
        Instituto de Investigaciones Qu\'imicas (IIQ)
        Universidad de Sevilla and Consejo Superior de Investigaciones Cient\'ificas
        Avenida Am\'erico Vespucio 49
        41092 Sevilla (Spain)
;
_publ_contact_author_phone         '34 954489554'
_publ_contact_author_email         macarena.gonzalez@iiq.csic.es
_publ_requested_journal            '?'
_publ_requested_coeditor_name
;
?
;
#=========================================================================
# Data for compound X (local labelling jcm03621_sq)
#========================================================================= 
data_jcm03621_sq
_audit_creation_date               2021-11-30
_audit_creation_method
;
Olex2 1.3
(compiled 2020.11.12 svn.r5f609507 for OlexSys, GUI svn.r6408)
;
_shelx_SHELXL_version_number       '2018/3'
_audit_contact_author_address      ?
_audit_contact_author_email        ?
_audit_contact_author_name         ''
_audit_contact_author_phone        ?
_publ_contact_author_id_orcid      ?
_publ_section_references
;
Bourhis, L.J., Dolomanov, O.V., Gildea, R.J., Howard, J.A.K., Puschmann, H.
 (2015). Acta Cryst. A71, 59-75.

Dolomanov, O.V., Bourhis, L.J., Gildea, R.J, Howard, J.A.K. & Puschmann, H.
 (2009), J. Appl. Cryst. 42, 339-341.

Sheldrick, G.M. (2015). Acta Cryst. C71, 3-8.
;
_chemical_name_common              ?
_chemical_name_systematic          ?
_chemical_formula_moiety           'C66 H90 Au N P, F6 Sb'
_chemical_formula_sum              'C66 H90 Au F6 N P Sb'
_chemical_formula_weight           1361.07
_chemical_melting_point            ?
loop_
  _atom_type_symbol
  _atom_type_description
  _atom_type_scat_dispersion_real
  _atom_type_scat_dispersion_imag
  _atom_type_scat_source
 'C' 'C' 0.0033 0.0016 'International Tables Vol C Tables 4.2.6.8 and 6.1.1.4'
 'H' 'H' 0.0000 0.0000 'International Tables Vol C Tables 4.2.6.8 and 6.1.1.4'
 'Au' 'Au' -2.0133 8.8022
 'International Tables Vol C Tables 4.2.6.8 and 6.1.1.4'
 'F' 'F' 0.0171 0.0103 'International Tables Vol C Tables 4.2.6.8 and 6.1.1.4'
 'N' 'N' 0.0061 0.0033 'International Tables Vol C Tables 4.2.6.8 and 6.1.1.4'
 'P' 'P' 0.1023 0.0942 'International Tables Vol C Tables 4.2.6.8 and 6.1.1.4'
 'Sb' 'Sb' -0.5866 1.5461
 'International Tables Vol C Tables 4.2.6.8 and 6.1.1.4'

_shelx_space_group_comment
;
The symmetry employed for this shelxl refinement is uniquely defined
by the following loop, which should always be used as a source of
symmetry information in preference to the above space-group names.
They are only intended as comments.
;
_space_group_crystal_system        'triclinic'
_space_group_IT_number             2
_space_group_name_H-M_alt          'P -1'
_space_group_name_Hall             '-P 1'
loop_
  _space_group_symop_operation_xyz
 'x, y, z'
 '-x, -y, -z'

_cell_length_a                     15.3509(9)
_cell_length_b                     15.4730(9)
_cell_length_c                     19.0096(10)
_cell_angle_alpha                  95.2651(17)
_cell_angle_beta                   103.1408(17)
_cell_angle_gamma                  117.9130(18)
_cell_volume                       3781.0(4)
_cell_formula_units_Z              2
_cell_measurement_reflns_used      9988
_cell_measurement_temperature      193.0
_cell_measurement_theta_max        26.75
_cell_measurement_theta_min        2.33
_shelx_estimated_absorpt_T_max     ?
_shelx_estimated_absorpt_T_min     ?
_exptl_absorpt_coefficient_mu      2.363
_exptl_absorpt_correction_T_max    0.7454
_exptl_absorpt_correction_T_min    0.5879
_exptl_absorpt_correction_type     multi-scan
_exptl_absorpt_process_details
;
SADABS-2016/2 (Bruker,2016/2) was used for absorption correction.
wR2(int) was 0.1308 before and 0.0755 after correction.
The Ratio of minimum to maximum transmission is 0.7887.
The \l/2 correction factor is Not present.
;
_exptl_absorpt_special_details     ?
_exptl_crystal_colour              colorless
_exptl_crystal_density_diffrn      1.196
_exptl_crystal_density_meas        ?
_exptl_crystal_density_method      ?
_exptl_crystal_description         prysm
_exptl_crystal_F_000               1384
_exptl_crystal_size_max            0.20
_exptl_crystal_size_mid            0.16
_exptl_crystal_size_min            0.13
_exptl_transmission_factor_max     ?
_exptl_transmission_factor_min     ?
_diffrn_reflns_av_R_equivalents    0.0946
_diffrn_reflns_av_unetI/netI       0.0474
_diffrn_reflns_Laue_measured_fraction_full  0.999
_diffrn_reflns_Laue_measured_fraction_max  0.998
_diffrn_reflns_limit_h_max         19
_diffrn_reflns_limit_h_min         -19
_diffrn_reflns_limit_k_max         19
_diffrn_reflns_limit_k_min         -19
_diffrn_reflns_limit_l_max         24
_diffrn_reflns_limit_l_min         -24
_diffrn_reflns_number              124627
_diffrn_reflns_point_group_measured_fraction_full  0.999
_diffrn_reflns_point_group_measured_fraction_max  0.998
_diffrn_reflns_theta_full          25.242
_diffrn_reflns_theta_max           26.745
_diffrn_reflns_theta_min           1.993
_diffrn_ambient_temperature        193.0
_diffrn_detector_area_resol_mean   ?
_diffrn_measured_fraction_theta_full  0.999
_diffrn_measured_fraction_theta_max  0.998
_diffrn_measurement_device_type    'Bruker APEX-II CCD'
_diffrn_measurement_method         '\f and \w scans'
_diffrn_radiation_type             MoK\a
_diffrn_radiation_wavelength       0.71073
_diffrn_source                     ?
_diffrn_source_current             1.4
_diffrn_source_power               0.07
_diffrn_source_voltage             50.0
_diffrn_standards_number           0
_reflns_Friedel_coverage           0.000
_reflns_Friedel_fraction_full      .
_reflns_Friedel_fraction_max       .
_reflns_number_gt                  12771
_reflns_number_total               16058
_reflns_special_details
;
 Reflections were merged by SHELXL according to the crystal
 class for the calculation of statistics and refinement.
 
 Structure factors included contributions from the .fab file.
 
 _reflns_Friedel_fraction is defined as the number of unique
 Friedel pairs measured divided by the number that would be
 possible theoretically, ignoring centric projections and
 systematic absences.
;
_reflns_threshold_expression       'I > 2\s(I)'
_computing_cell_refinement         'SAINT V8.38A (Bruker, 2018)'
_computing_data_collection         'Bruker APEX2'
_computing_data_reduction          'SAINT V8.38A (Bruker, 2018)'
_computing_molecular_graphics       ?
_computing_publication_material     ?
_computing_structure_refinement    'SHELXL 2018/3 (Sheldrick, 2015)'
_computing_structure_solution      'olex2.solve 1.3 (Bourhis et al., 2015)'
_refine_diff_density_max           1.471
_refine_diff_density_min           -2.140
_refine_diff_density_rms           0.093
_refine_ls_extinction_coef         .
_refine_ls_extinction_method       none
_refine_ls_goodness_of_fit_ref     1.040
_refine_ls_hydrogen_treatment      constr
_refine_ls_matrix_type             full
_refine_ls_number_parameters       739
_refine_ls_number_reflns           16058
_refine_ls_number_restraints       0
_refine_ls_R_factor_all            0.0574
_refine_ls_R_factor_gt             0.0366
_refine_ls_restrained_S_all        1.040
_refine_ls_shift/su_max            0.001
_refine_ls_shift/su_mean           0.000
_refine_ls_structure_factor_coef   Fsqd
_refine_ls_weighting_details      
 'w=1/[\s^2^(Fo^2^)+(0.0350P)^2^+5.4926P] where P=(Fo^2^+2Fc^2^)/3'
_refine_ls_weighting_scheme        calc
_refine_ls_wR_factor_gt            0.0815
_refine_ls_wR_factor_ref           0.0922
_refine_special_details            ?
_olex2_refinement_description
;
1. Fixed Uiso
 At 1.2 times of:
  All C(H) groups, All N(H) groups
 At 1.5 times of:
  All C(H,H,H) groups
2. Others
 Sof(C35B)=Sof(H35D)=Sof(H35E)=Sof(H35F)=Sof(C34B)=Sof(H34D)=Sof(H34E)=
 Sof(H34F)=Sof(C36B)=Sof(H36D)=Sof(H36E)=Sof(H36F)=1-FVAR(1)
 Sof(C36A)=Sof(H36A)=Sof(H36B)=Sof(H36C)=Sof(C34A)=Sof(H34A)=Sof(H34B)=
 Sof(H34C)=Sof(C35A)=Sof(H35A)=Sof(H35B)=Sof(H35C)=FVAR(1)
 Sof(C15B)=Sof(H15D)=Sof(H15E)=Sof(H15F)=Sof(C16B)=Sof(H16D)=Sof(H16E)=
 Sof(H16F)=Sof(C14B)=Sof(H14D)=Sof(H14E)=Sof(H14F)=1-FVAR(2)
 Sof(C16A)=Sof(H16A)=Sof(H16B)=Sof(H16C)=Sof(C14A)=Sof(H14A)=Sof(H14B)=
 Sof(H14C)=Sof(C15A)=Sof(H15A)=Sof(H15B)=Sof(H15C)=FVAR(2)
3.a Ternary CH refined with riding coordinates:
 N1(H1), C64(H64), C61(H61)
3.b Aromatic/amide H refined with riding coordinates:
 C2(H2), C31(H31), C22(H22), C32(H32), C42(H42), C8(H8), C4(H4), C12(H12),
 C11(H11), C49(H49), C9(H9), C52(H52), C48(H48), C51(H51), C5(H5), C45(H45),
 C44(H44), C28(H28), C24(H24), C25(H25), C29(H29)
3.c Idealised Me refined as rotating group:
 C20(H20A,H20B,H20C), C18(H18A,H18B,H18C), C60(H60A,H60B,H60C), C39(H39A,H39B,
 H39C), C40(H40A,H40B,H40C), C19(H19A,H19B,H19C), C65(H65A,H65B,H65C), C62(H62A,
 H62B,H62C), C66(H66A,H66B,H66C), C38(H38A,H38B,H38C), C63(H63A,H63B,H63C),
 C59(H59A,H59B,H59C), C58(H58A,H58B,H58C), C56(H56A,H56B,H56C), C54(H54A,H54B,
 H54C), C55(H55A,H55B,H55C), C36A(H36A,H36B,H36C), C34A(H34A,H34B,H34C),
 C35A(H35A,H35B,H35C), C35B(H35D,H35E,H35F), C34B(H34D,H34E,H34F), C36B(H36D,
 H36E,H36F), C16A(H16A,H16B,H16C), C14A(H14A,H14B,H14C), C15A(H15A,H15B,H15C),
 C15B(H15D,H15E,H15F), C16B(H16D,H16E,H16F), C14B(H14D,H14E,H14F)
;
_atom_sites_solution_hydrogens     geom
_atom_sites_solution_primary       iterative
_atom_sites_solution_secondary     ?
loop_
  _atom_site_label
  _atom_site_type_symbol
  _atom_site_fract_x
  _atom_site_fract_y
  _atom_site_fract_z
  _atom_site_U_iso_or_equiv
  _atom_site_adp_type
  _atom_site_occupancy
  _atom_site_site_symmetry_order
  _atom_site_calc_flag
  _atom_site_refinement_flags_posn
  _atom_site_refinement_flags_adp
  _atom_site_refinement_flags_occupancy
  _atom_site_disorder_assembly
  _atom_site_disorder_group
 Au1 Au 0.66293(2) 0.28688(2) 0.32932(2) 0.03102(5) Uani 1 1 d . . . . .
 Sb1 Sb 0.53528(3) 0.24434(3) 0.68009(2) 0.04909(9) Uani 1 1 d . . . . .
 P1 P 0.71763(8) 0.31783(7) 0.23028(5) 0.02376(19) Uani 1 1 d . . . . .
 C2 C 0.8979(3) 0.4545(3) 0.2047(2) 0.0300(8) Uani 1 1 d . . . . .
 H2 H 0.850590 0.452341 0.161600 0.036 Uiso 1 1 calc R U . . .
 C3 C 1.0023(3) 0.5186(3) 0.2178(2) 0.0356(9) Uani 1 1 d . . . . .
 C31 C 0.8072(3) 0.5978(3) 0.4008(2) 0.0314(9) Uani 1 1 d . . . . .
 H31 H 0.868629 0.612094 0.437462 0.038 Uiso 1 1 calc R U . . .
 C30 C 0.7458(3) 0.6332(3) 0.4192(2) 0.0321(9) Uani 1 1 d . . . . .
 C22 C 0.6481(3) 0.3488(3) 0.0940(2) 0.0297(8) Uani 1 1 d . . . . .
 H22 H 0.652723 0.291533 0.077756 0.036 Uiso 1 1 calc R U . . .
 C10 C 0.8585(3) 0.2188(3) 0.4806(2) 0.0332(9) Uani 1 1 d . . . . .
 C32 C 0.7818(3) 0.5422(3) 0.3305(2) 0.0302(8) Uani 1 1 d . . . . .
 H32 H 0.826452 0.519742 0.319905 0.036 Uiso 1 1 calc R U . . .
 C1 C 0.8583(3) 0.3923(3) 0.2520(2) 0.0259(8) Uani 1 1 d . . . . .
 C50 C 0.3032(3) 0.0661(3) 0.2032(2) 0.0364(9) Uani 1 1 d . . . . .
 C41 C 0.6787(3) 0.1995(3) 0.1684(2) 0.0281(8) Uani 1 1 d . . . . .
 C42 C 0.7546(3) 0.1960(3) 0.1407(2) 0.0342(9) Uani 1 1 d . . . . .
 H42 H 0.821637 0.254213 0.155406 0.041 Uiso 1 1 calc R U . . .
 C21 C 0.6732(3) 0.3845(3) 0.1704(2) 0.0264(8) Uani 1 1 d . . . . .
 C23 C 0.6171(3) 0.3926(3) 0.0409(2) 0.0375(10) Uani 1 1 d . . . . .
 C47 C 0.4878(3) 0.1033(3) 0.1697(2) 0.0328(9) Uani 1 1 d . . . . .
 C8 C 0.9122(4) 0.3759(3) 0.4410(2) 0.0385(10) Uani 1 1 d . . . . .
 H8 H 0.936802 0.445998 0.452934 0.046 Uiso 1 1 calc R U . . .
 C17 C 0.8448(4) 0.1631(3) 0.5440(2) 0.0397(10) Uani 1 1 d . . . . .
 C4 C 1.0694(3) 0.5196(4) 0.2809(3) 0.0432(11) Uani 1 1 d . . . . .
 H4 H 1.141916 0.563168 0.292061 0.052 Uiso 1 1 calc R U . . .
 C46 C 0.5787(3) 0.1138(3) 0.1466(2) 0.0336(9) Uani 1 1 d . . . . .
 C27 C 0.6930(3) 0.5188(3) 0.2754(2) 0.0320(9) Uani 1 1 d . . . . .
 C6 C 0.9271(3) 0.3927(3) 0.3147(2) 0.0285(8) Uani 1 1 d . . . . .
 C12 C 0.8564(4) 0.2268(3) 0.3536(2) 0.0375(10) Uani 1 1 d . . . . .
 H12 H 0.841799 0.192425 0.304595 0.045 Uiso 1 1 calc R U . . .
 C57 C 0.2038(4) 0.0472(4) 0.2206(3) 0.0466(11) Uani 1 1 d . . . . .
 C11 C 0.8381(4) 0.1728(3) 0.4081(2) 0.0405(10) Uani 1 1 d . . . . .
 H11 H 0.810933 0.102328 0.395434 0.049 Uiso 1 1 calc R U . . .
 C49 C 0.3359(4) -0.0044(3) 0.2042(3) 0.0440(11) Uani 1 1 d . . . . .
 H49 H 0.295167 -0.066431 0.215878 0.053 Uiso 1 1 calc R U . . .
 C26 C 0.6670(3) 0.4688(3) 0.1964(2) 0.0309(9) Uani 1 1 d . . . . .
 C9 C 0.8941(4) 0.3222(3) 0.4949(2) 0.0390(10) Uani 1 1 d . . . . .
 H9 H 0.906203 0.356160 0.543412 0.047 Uiso 1 1 calc R U . . .
 C43 C 0.7371(4) 0.1124(4) 0.0930(2) 0.0431(11) Uani 1 1 d . . . . .
 C52 C 0.4546(3) 0.1731(3) 0.1683(2) 0.0374(10) Uani 1 1 d . . . . .
 H52 H 0.494241 0.234732 0.155686 0.045 Uiso 1 1 calc R U . . .
 C7 C 0.8950(3) 0.3289(3) 0.3686(2) 0.0307(8) Uani 1 1 d . . . . .
 C48 C 0.4254(4) 0.0135(3) 0.1886(3) 0.0417(10) Uani 1 1 d . . . . .
 H48 H 0.445481 -0.035993 0.190599 0.050 Uiso 1 1 calc R U . . .
 C51 C 0.3650(3) 0.1547(3) 0.1851(3) 0.0401(10) Uani 1 1 d . . . . .
 H51 H 0.345370 0.204515 0.184045 0.048 Uiso 1 1 calc R U . . .
 C5 C 1.0320(3) 0.4581(3) 0.3277(2) 0.0415(10) Uani 1 1 d . . . . .
 H5 H 1.080000 0.460607 0.370568 0.050 Uiso 1 1 calc R U . . .
 C45 C 0.5625(4) 0.0306(4) 0.0986(3) 0.0487(12) Uani 1 1 d . . . . .
 H45 H 0.495968 -0.028242 0.083335 0.058 Uiso 1 1 calc R U . . .
 C44 C 0.6385(4) 0.0298(4) 0.0720(3) 0.0538(13) Uani 1 1 d . . . . .
 H44 H 0.622742 -0.028800 0.038643 0.065 Uiso 1 1 calc R U . . .
 C28 C 0.6297(4) 0.5528(4) 0.2940(2) 0.0457(12) Uani 1 1 d . . . . .
 H28 H 0.567278 0.537078 0.257761 0.055 Uiso 1 1 calc R U . . .
 C24 C 0.6101(4) 0.4750(4) 0.0665(2) 0.0519(13) Uani 1 1 d . . . . .
 H24 H 0.588162 0.506874 0.031949 0.062 Uiso 1 1 calc R U . . .
 C20 C 0.7678(4) 0.1736(4) 0.5777(3) 0.0495(12) Uani 1 1 d . . . . .
 H20A H 0.792321 0.245033 0.595581 0.074 Uiso 1 1 calc R U . . .
 H20B H 0.761748 0.140479 0.619341 0.074 Uiso 1 1 calc R U . . .
 H20C H 0.699858 0.142150 0.539911 0.074 Uiso 1 1 calc R U . . .
 C25 C 0.6344(4) 0.5118(4) 0.1418(2) 0.0499(13) Uani 1 1 d . . . . .
 H25 H 0.628818 0.568732 0.157190 0.060 Uiso 1 1 calc R U . . .
 C18 C 0.9502(4) 0.2113(5) 0.6055(3) 0.0638(16) Uani 1 1 d . . . . .
 H18A H 1.001948 0.209282 0.584349 0.096 Uiso 1 1 calc R U . . .
 H18B H 0.943024 0.173943 0.644771 0.096 Uiso 1 1 calc R U . . .
 H18C H 0.972454 0.281320 0.626437 0.096 Uiso 1 1 calc R U . . .
 C60 C 0.2315(6) 0.1188(8) 0.2921(4) 0.126(4) Uani 1 1 d . . . . .
 H60A H 0.282688 0.186868 0.291427 0.189 Uiso 1 1 calc R U . . .
 H60B H 0.260647 0.097852 0.334047 0.189 Uiso 1 1 calc R U . . .
 H60C H 0.169134 0.118031 0.297453 0.189 Uiso 1 1 calc R U . . .
 N1 N 0.6058(3) 0.2407(3) 0.41946(19) 0.0361(8) Uani 1 1 d . . . . .
 H1 H 0.660754 0.234840 0.454972 0.043 Uiso 1 1 calc R U . . .
 F4 F 0.4720(4) 0.2917(4) 0.73239(19) 0.1006(15) Uani 1 1 d . . . . .
 C37 C 0.7756(4) 0.7020(3) 0.4952(2) 0.0403(10) Uani 1 1 d . . . . .
 F2 F 0.5613(4) 0.1819(3) 0.7528(2) 0.1102(16) Uani 1 1 d . . . . .
 C64 C 0.5913(4) 0.3167(4) 0.4616(3) 0.0496(13) Uani 1 1 d . . . . .
 H64 H 0.551471 0.284809 0.495903 0.060 Uiso 1 1 calc R U . . .
 C29 C 0.6557(4) 0.6087(4) 0.3637(3) 0.0462(11) Uani 1 1 d . . . . .
 H29 H 0.611166 0.631161 0.374357 0.055 Uiso 1 1 calc R U . . .
 F1 F 0.5128(4) 0.3124(4) 0.6086(2) 0.1180(18) Uani 1 1 d . . . . .
 F6 F 0.6005(4) 0.2020(5) 0.6283(2) 0.130(2) Uani 1 1 d . . . . .
 C39 C 0.6833(4) 0.6633(5) 0.5251(3) 0.0578(14) Uani 1 1 d . . . . .
 H39A H 0.663437 0.595236 0.531981 0.087 Uiso 1 1 calc R U . . .
 H39B H 0.624967 0.661848 0.489773 0.087 Uiso 1 1 calc R U . . .
 H39C H 0.702318 0.707798 0.572865 0.087 Uiso 1 1 calc R U . . .
 C61 C 0.5138(4) 0.1363(4) 0.3909(3) 0.0509(12) Uani 1 1 d . . . . .
 H61 H 0.465302 0.135549 0.345374 0.061 Uiso 1 1 calc R U . . .
 C40 C 0.8663(4) 0.7066(4) 0.5518(3) 0.0544(13) Uani 1 1 d . . . . .
 H40A H 0.880474 0.747729 0.599820 0.082 Uiso 1 1 calc R U . . .
 H40B H 0.927754 0.736532 0.534985 0.082 Uiso 1 1 calc R U . . .
 H40C H 0.849211 0.638504 0.556932 0.082 Uiso 1 1 calc R U . . .
 C19 C 0.8065(5) 0.0522(4) 0.5173(3) 0.0594(14) Uani 1 1 d . . . . .
 H19A H 0.739163 0.020690 0.478807 0.089 Uiso 1 1 calc R U . . .
 H19B H 0.799373 0.019513 0.559046 0.089 Uiso 1 1 calc R U . . .
 H19C H 0.856376 0.044892 0.496676 0.089 Uiso 1 1 calc R U . . .
 C65 C 0.6967(5) 0.4013(4) 0.5075(3) 0.0601(14) Uani 1 1 d . . . . .
 H65A H 0.732324 0.374830 0.540536 0.090 Uiso 1 1 calc R U . . .
 H65B H 0.689510 0.451346 0.537178 0.090 Uiso 1 1 calc R U . . .
 H65C H 0.737184 0.432704 0.474666 0.090 Uiso 1 1 calc R U . . .
 F5 F 0.4111(4) 0.1337(4) 0.6297(3) 0.145(2) Uani 1 1 d . . . . .
 C62 C 0.5513(5) 0.0661(4) 0.3691(3) 0.0585(14) Uani 1 1 d . . . . .
 H62A H 0.590445 0.090996 0.334187 0.088 Uiso 1 1 calc R U . . .
 H62B H 0.491664 -0.001307 0.345448 0.088 Uiso 1 1 calc R U . . .
 H62C H 0.596115 0.063086 0.413479 0.088 Uiso 1 1 calc R U . . .
 C66 C 0.5311(5) 0.3516(5) 0.4102(3) 0.0654(16) Uani 1 1 d . . . . .
 H66A H 0.572532 0.389670 0.379883 0.098 Uiso 1 1 calc R U . . .
 H66B H 0.515041 0.394663 0.439289 0.098 Uiso 1 1 calc R U . . .
 H66C H 0.466568 0.293195 0.377731 0.098 Uiso 1 1 calc R U . . .
 C38 C 0.8057(6) 0.8076(4) 0.4836(3) 0.0703(18) Uani 1 1 d . . . . .
 H38A H 0.746491 0.805656 0.448885 0.105 Uiso 1 1 calc R U . . .
 H38B H 0.863957 0.831938 0.463192 0.105 Uiso 1 1 calc R U . . .
 H38C H 0.826025 0.852992 0.531237 0.105 Uiso 1 1 calc R U . . .
 F3 F 0.6602(4) 0.3599(3) 0.7314(4) 0.149(2) Uani 1 1 d . . . . .
 C63 C 0.4547(5) 0.1001(5) 0.4469(3) 0.0731(18) Uani 1 1 d . . . . .
 H63A H 0.501697 0.102538 0.492598 0.110 Uiso 1 1 calc R U . . .
 H63B H 0.397416 0.030820 0.425776 0.110 Uiso 1 1 calc R U . . .
 H63C H 0.427084 0.143579 0.458101 0.110 Uiso 1 1 calc R U . . .
 C53 C 0.8243(5) 0.1168(4) 0.0639(3) 0.0596(15) Uani 1 1 d . . . . .
 C59 C 0.1372(5) 0.0659(7) 0.1595(5) 0.106(3) Uani 1 1 d . . . . .
 H59A H 0.077698 0.060943 0.173603 0.160 Uiso 1 1 calc R U . . .
 H59B H 0.112482 0.015603 0.113558 0.160 Uiso 1 1 calc R U . . .
 H59C H 0.177985 0.133220 0.151639 0.160 Uiso 1 1 calc R U . . .
 C58 C 0.1416(6) -0.0578(6) 0.2297(6) 0.118(3) Uani 1 1 d . . . . .
 H58A H 0.184937 -0.071207 0.268400 0.177 Uiso 1 1 calc R U . . .
 H58B H 0.117809 -0.105851 0.182728 0.177 Uiso 1 1 calc R U . . .
 H58C H 0.081637 -0.064775 0.244075 0.177 Uiso 1 1 calc R U . . .
 C56 C 0.7944(7) 0.0127(6) 0.0236(5) 0.116(3) Uani 1 1 d . . . . .
 H56A H 0.852709 0.016046 0.008564 0.174 Uiso 1 1 calc R U . . .
 H56B H 0.734335 -0.011701 -0.020484 0.174 Uiso 1 1 calc R U . . .
 H56C H 0.776950 -0.033462 0.056827 0.174 Uiso 1 1 calc R U . . .
 C54 C 0.9210(6) 0.1531(8) 0.1294(4) 0.124(4) Uani 1 1 d . . . . .
 H54A H 0.905220 0.107544 0.163165 0.187 Uiso 1 1 calc R U . . .
 H54B H 0.943720 0.221016 0.155905 0.187 Uiso 1 1 calc R U . . .
 H54C H 0.976255 0.153941 0.111325 0.187 Uiso 1 1 calc R U . . .
 C55 C 0.8449(7) 0.1866(7) 0.0123(5) 0.117(3) Uani 1 1 d . . . . .
 H55A H 0.900259 0.189489 -0.006632 0.176 Uiso 1 1 calc R U . . .
 H55B H 0.866114 0.253902 0.039098 0.176 Uiso 1 1 calc R U . . .
 H55C H 0.781748 0.161956 -0.029282 0.176 Uiso 1 1 calc R U . . .
 C33 C 0.5927(4) 0.3513(4) -0.0420(2) 0.0455(12) Uani 1 1 d . . . . .
 C36A C 0.5264(13) 0.2391(8) -0.0605(5) 0.116(7) Uani 0.613(10) 1 d . . P A 1
 H36A H 0.492188 0.214672 -0.114203 0.174 Uiso 0.613(10) 1 calc R U P A 1
 H36B H 0.473836 0.219620 -0.034713 0.174 Uiso 0.613(10) 1 calc R U P A 1
 H36C H 0.569649 0.209487 -0.044685 0.174 Uiso 0.613(10) 1 calc R U P A 1
 C34A C 0.6919(10) 0.3775(15) -0.0568(5) 0.130(8) Uani 0.613(10) 1 d . . P A
 1
 H34A H 0.721666 0.340416 -0.031894 0.195 Uiso 0.613(10) 1 calc R U P A 1
 H34B H 0.740289 0.449883 -0.037934 0.195 Uiso 0.613(10) 1 calc R U P A 1
 H34C H 0.679216 0.359625 -0.110407 0.195 Uiso 0.613(10) 1 calc R U P A 1
 C35A C 0.5363(14) 0.3924(11) -0.0902(5) 0.120(7) Uani 0.613(10) 1 d . . P A
 1
 H35A H 0.510587 0.355003 -0.141877 0.180 Uiso 0.613(10) 1 calc R U P A 1
 H35B H 0.583697 0.463582 -0.086585 0.180 Uiso 0.613(10) 1 calc R U P A 1
 H35C H 0.477806 0.385374 -0.073678 0.180 Uiso 0.613(10) 1 calc R U P A 1
 C35B C 0.4760(12) 0.2954(12) -0.0788(8) 0.061(4) Uiso 0.387(10) 1 d . . P A
 2
 H35D H 0.460595 0.276188 -0.132686 0.091 Uiso 0.387(10) 1 calc R U P A 2
 H35E H 0.448567 0.339159 -0.067694 0.091 Uiso 0.387(10) 1 calc R U P A 2
 H35F H 0.443559 0.234946 -0.059888 0.091 Uiso 0.387(10) 1 calc R U P A 2
 C34B C 0.6472(12) 0.4384(10) -0.0786(8) 0.050(4) Uiso 0.387(10) 1 d . . P A
 2
 H34D H 0.722135 0.473973 -0.053782 0.075 Uiso 0.387(10) 1 calc R U P A 2
 H34E H 0.621380 0.485114 -0.073946 0.075 Uiso 0.387(10) 1 calc R U P A 2
 H34F H 0.632809 0.411441 -0.131197 0.075 Uiso 0.387(10) 1 calc R U P A 2
 C36B C 0.6312(12) 0.2764(11) -0.0569(8) 0.051(4) Uiso 0.387(10) 1 d . . P A
 2
 H36D H 0.596278 0.218022 -0.036444 0.076 Uiso 0.387(10) 1 calc R U P A 2
 H36E H 0.706187 0.309787 -0.033249 0.076 Uiso 0.387(10) 1 calc R U P A 2
 H36F H 0.615191 0.254157 -0.110569 0.076 Uiso 0.387(10) 1 calc R U P A 2
 C13 C 1.0426(4) 0.5850(4) 0.1640(3) 0.0549(14) Uani 1 1 d . . . . .
 C16A C 1.1266(11) 0.6888(8) 0.2046(6) 0.071(3) Uani 0.681(12) 1 d . . P B 1
 H16A H 1.099676 0.720129 0.233957 0.106 Uiso 0.681(12) 1 calc R U P B 1
 H16B H 1.151437 0.728572 0.168828 0.106 Uiso 0.681(12) 1 calc R U P B 1
 H16C H 1.183932 0.686024 0.237617 0.106 Uiso 0.681(12) 1 calc R U P B 1
 C14A C 0.9599(7) 0.5765(10) 0.1018(6) 0.099(6) Uani 0.681(12) 1 d . . P B 1
 H14A H 0.912617 0.505642 0.076467 0.148 Uiso 0.681(12) 1 calc R U P B 1
 H14B H 0.990389 0.614267 0.066831 0.148 Uiso 0.681(12) 1 calc R U P B 1
 H14C H 0.921463 0.603957 0.120759 0.148 Uiso 0.681(12) 1 calc R U P B 1
 C15A C 1.0999(10) 0.5352(9) 0.1247(6) 0.089(4) Uani 0.681(12) 1 d . . P B 1
 H15A H 1.154178 0.534654 0.163195 0.133 Uiso 0.681(12) 1 calc R U P B 1
 H15B H 1.130800 0.575232 0.090817 0.133 Uiso 0.681(12) 1 calc R U P B 1
 H15C H 1.048536 0.466154 0.096792 0.133 Uiso 0.681(12) 1 calc R U P B 1
 C15B C 1.149(2) 0.671(2) 0.1944(15) 0.058(7) Uiso 0.319(12) 1 d . . P B 2
 H15D H 1.157532 0.707280 0.242772 0.087 Uiso 0.319(12) 1 calc R U P B 2
 H15E H 1.162061 0.716228 0.160319 0.087 Uiso 0.319(12) 1 calc R U P B 2
 H15F H 1.198200 0.646653 0.200269 0.087 Uiso 0.319(12) 1 calc R U P B 2
 C16B C 0.9741(15) 0.6490(15) 0.1545(12) 0.062(5) Uiso 0.319(12) 1 d . . P B
 2
 H16D H 0.899644 0.600494 0.139000 0.094 Uiso 0.319(12) 1 calc R U P B 2
 H16E H 0.990422 0.688469 0.117066 0.094 Uiso 0.319(12) 1 calc R U P B 2
 H16F H 0.993856 0.694035 0.202207 0.094 Uiso 0.319(12) 1 calc R U P B 2
 C14B C 1.0176(17) 0.5293(14) 0.0927(10) 0.063(6) Uiso 0.319(12) 1 d . . P B
 2
 H14D H 1.044028 0.482590 0.096143 0.094 Uiso 0.319(12) 1 calc R U P B 2
 H14E H 1.049230 0.575016 0.061959 0.094 Uiso 0.319(12) 1 calc R U P B 2
 H14F H 0.942231 0.491235 0.070095 0.094 Uiso 0.319(12) 1 calc R U P B 2

loop_
  _atom_site_aniso_label
  _atom_site_aniso_U_11
  _atom_site_aniso_U_22
  _atom_site_aniso_U_33
  _atom_site_aniso_U_23
  _atom_site_aniso_U_13
  _atom_site_aniso_U_12
 Au1 0.03592(9) 0.03076(8) 0.02683(8) 0.00754(6) 0.01405(6) 0.01507(7)
 Sb1 0.0578(2) 0.0644(2) 0.03363(16) 0.00802(15) 0.00925(15) 0.04012(19)
 P1 0.0261(5) 0.0261(5) 0.0199(4) 0.0053(4) 0.0079(4) 0.0134(4)
 C2 0.030(2) 0.037(2) 0.0244(18) 0.0075(16) 0.0096(16) 0.0174(18)
 C3 0.033(2) 0.041(2) 0.034(2) 0.0120(18) 0.0140(18) 0.0164(19)
 C31 0.033(2) 0.032(2) 0.029(2) 0.0029(16) 0.0059(17) 0.0182(18)
 C30 0.036(2) 0.035(2) 0.030(2) 0.0058(17) 0.0112(17) 0.0214(19)
 C22 0.031(2) 0.033(2) 0.0235(18) 0.0038(16) 0.0075(16) 0.0151(18)
 C10 0.030(2) 0.037(2) 0.031(2) 0.0122(17) 0.0078(17) 0.0159(18)
 C32 0.031(2) 0.035(2) 0.031(2) 0.0085(17) 0.0111(17) 0.0213(18)
 C1 0.029(2) 0.0247(18) 0.0259(18) 0.0047(15) 0.0098(16) 0.0142(16)
 C50 0.031(2) 0.039(2) 0.035(2) 0.0081(18) 0.0092(18) 0.0141(19)
 C41 0.033(2) 0.031(2) 0.0208(17) 0.0048(15) 0.0058(16) 0.0181(18)
 C42 0.037(2) 0.039(2) 0.0260(19) 0.0035(17) 0.0088(17) 0.0198(19)
 C21 0.0246(19) 0.0283(19) 0.0238(18) 0.0048(15) 0.0073(15) 0.0117(16)
 C23 0.042(3) 0.040(2) 0.025(2) 0.0042(17) 0.0030(18) 0.021(2)
 C47 0.030(2) 0.033(2) 0.031(2) 0.0031(17) 0.0053(17) 0.0148(18)
 C8 0.051(3) 0.027(2) 0.031(2) 0.0075(17) 0.0083(19) 0.016(2)
 C17 0.040(3) 0.043(3) 0.037(2) 0.0178(19) 0.012(2) 0.021(2)
 C4 0.027(2) 0.051(3) 0.044(3) 0.017(2) 0.0093(19) 0.013(2)
 C46 0.037(2) 0.033(2) 0.032(2) 0.0039(17) 0.0071(18) 0.0198(19)
 C27 0.040(2) 0.035(2) 0.0262(19) 0.0069(16) 0.0093(17) 0.0225(19)
 C6 0.030(2) 0.031(2) 0.0261(19) 0.0075(16) 0.0077(16) 0.0172(17)
 C12 0.047(3) 0.035(2) 0.030(2) 0.0061(17) 0.0107(19) 0.021(2)
 C57 0.035(3) 0.053(3) 0.049(3) 0.014(2) 0.018(2) 0.017(2)
 C11 0.055(3) 0.032(2) 0.038(2) 0.0119(18) 0.015(2) 0.024(2)
 C49 0.042(3) 0.032(2) 0.052(3) 0.015(2) 0.015(2) 0.012(2)
 C26 0.037(2) 0.035(2) 0.0236(19) 0.0060(16) 0.0067(17) 0.0220(19)
 C9 0.045(3) 0.039(2) 0.028(2) 0.0056(18) 0.0085(19) 0.020(2)
 C43 0.051(3) 0.050(3) 0.037(2) 0.000(2) 0.013(2) 0.034(2)
 C52 0.036(2) 0.032(2) 0.044(2) 0.0117(19) 0.0123(19) 0.0165(19)
 C7 0.025(2) 0.033(2) 0.031(2) 0.0101(16) 0.0035(16) 0.0137(17)
 C48 0.042(3) 0.036(2) 0.049(3) 0.010(2) 0.011(2) 0.022(2)
 C51 0.037(2) 0.037(2) 0.052(3) 0.016(2) 0.016(2) 0.021(2)
 C5 0.032(2) 0.048(3) 0.038(2) 0.015(2) 0.0045(19) 0.016(2)
 C45 0.042(3) 0.038(3) 0.055(3) -0.010(2) 0.008(2) 0.017(2)
 C44 0.054(3) 0.044(3) 0.054(3) -0.015(2) 0.011(2) 0.024(3)
 C28 0.045(3) 0.065(3) 0.034(2) -0.001(2) 0.001(2) 0.040(3)
 C24 0.080(4) 0.055(3) 0.030(2) 0.009(2) 0.003(2) 0.047(3)
 C20 0.058(3) 0.051(3) 0.040(3) 0.020(2) 0.023(2) 0.023(3)
 C25 0.077(4) 0.054(3) 0.034(2) 0.010(2) 0.009(2) 0.049(3)
 C18 0.047(3) 0.083(4) 0.053(3) 0.041(3) 0.012(3) 0.023(3)
 C60 0.067(5) 0.193(10) 0.088(5) -0.034(6) 0.031(4) 0.049(6)
 N1 0.041(2) 0.0348(19) 0.0315(18) 0.0129(15) 0.0189(16) 0.0140(16)
 F4 0.173(4) 0.149(4) 0.051(2) 0.029(2) 0.050(2) 0.128(4)
 C37 0.051(3) 0.042(2) 0.032(2) -0.0007(18) 0.014(2) 0.028(2)
 F2 0.191(5) 0.109(3) 0.071(2) 0.040(2) 0.030(3) 0.108(4)
 C64 0.063(3) 0.046(3) 0.044(3) 0.009(2) 0.039(3) 0.021(3)
 C29 0.050(3) 0.061(3) 0.041(2) 0.003(2) 0.012(2) 0.040(3)
 F1 0.180(5) 0.228(5) 0.079(3) 0.094(3) 0.083(3) 0.175(5)
 F6 0.166(5) 0.235(6) 0.093(3) 0.044(3) 0.060(3) 0.173(5)
 C39 0.058(3) 0.083(4) 0.040(3) -0.002(3) 0.019(2) 0.042(3)
 C61 0.048(3) 0.049(3) 0.046(3) 0.015(2) 0.020(2) 0.014(2)
 C40 0.055(3) 0.070(4) 0.034(2) -0.008(2) 0.004(2) 0.036(3)
 C19 0.086(4) 0.051(3) 0.061(3) 0.032(3) 0.036(3) 0.040(3)
 C65 0.078(4) 0.046(3) 0.049(3) 0.004(2) 0.021(3) 0.027(3)
 F5 0.077(3) 0.112(4) 0.177(5) -0.050(4) -0.015(3) 0.032(3)
 C62 0.066(4) 0.043(3) 0.058(3) 0.014(2) 0.010(3) 0.025(3)
 C66 0.063(4) 0.077(4) 0.067(4) 0.006(3) 0.030(3) 0.041(3)
 C38 0.109(5) 0.043(3) 0.062(4) 0.000(3) 0.023(3) 0.044(3)
 F3 0.086(3) 0.077(3) 0.228(6) 0.017(3) -0.016(4) 0.030(3)
 C63 0.066(4) 0.062(4) 0.064(4) 0.027(3) 0.031(3) 0.004(3)
 C53 0.062(4) 0.071(4) 0.057(3) -0.004(3) 0.024(3) 0.043(3)
 C59 0.065(4) 0.184(9) 0.120(6) 0.087(6) 0.049(4) 0.083(6)
 C58 0.079(5) 0.095(6) 0.227(11) 0.086(7) 0.099(6) 0.049(5)
 C56 0.120(7) 0.095(6) 0.161(8) -0.011(5) 0.083(6) 0.065(5)
 C54 0.083(5) 0.209(10) 0.100(6) -0.022(6) 0.016(5) 0.104(7)
 C55 0.141(8) 0.155(8) 0.143(8) 0.077(7) 0.111(7) 0.105(7)
 C33 0.063(3) 0.051(3) 0.022(2) 0.0047(19) 0.003(2) 0.034(3)
 C36A 0.189(17) 0.060(7) 0.034(5) -0.016(5) 0.003(7) 0.031(9)
 C34A 0.078(9) 0.27(2) 0.030(5) -0.016(8) 0.013(5) 0.084(12)
 C35A 0.23(2) 0.152(14) 0.022(4) 0.004(6) 0.000(7) 0.153(15)
 C13 0.044(3) 0.069(3) 0.041(3) 0.026(3) 0.017(2) 0.015(3)
 C16A 0.094(9) 0.042(5) 0.064(6) 0.027(5) 0.035(6) 0.018(6)
 C14A 0.053(6) 0.148(12) 0.083(8) 0.092(8) 0.023(5) 0.030(6)
 C15A 0.111(9) 0.108(9) 0.075(7) 0.036(6) 0.072(7) 0.055(7)

_geom_special_details
;
 All esds (except the esd in the dihedral angle between two l.s. planes)
 are estimated using the full covariance matrix.  The cell esds are taken
 into account individually in the estimation of esds in distances, angles
 and torsion angles; correlations between esds in cell parameters are only
 used when they are defined by crystal symmetry.  An approximate (isotropic)
 treatment of cell esds is used for estimating esds involving l.s. planes.
;
loop_
  _geom_bond_atom_site_label_1
  _geom_bond_atom_site_label_2
  _geom_bond_distance
  _geom_bond_site_symmetry_2
  _geom_bond_publ_flag
 Au1 P1 2.2331(9) . ?
 Au1 N1 2.130(3) . ?
 Sb1 F4 1.855(3) . ?
 Sb1 F2 1.834(3) . ?
 Sb1 F1 1.861(4) . ?
 Sb1 F6 1.829(4) . ?
 Sb1 F5 1.816(4) . ?
 Sb1 F3 1.856(5) . ?
 P1 C1 1.827(4) . ?
 P1 C41 1.831(4) . ?
 P1 C21 1.829(4) . ?
 C2 H2 0.9500 . ?
 C2 C3 1.378(6) . ?
 C2 C1 1.401(5) . ?
 C3 C4 1.386(6) . ?
 C3 C13 1.539(6) . ?
 C31 H31 0.9500 . ?
 C31 C30 1.381(5) . ?
 C31 C32 1.385(5) . ?
 C30 C37 1.546(5) . ?
 C30 C29 1.393(6) . ?
 C22 H22 0.9500 . ?
 C22 C21 1.402(5) . ?
 C22 C23 1.383(6) . ?
 C10 C17 1.541(6) . ?
 C10 C11 1.385(6) . ?
 C10 C9 1.401(6) . ?
 C32 H32 0.9500 . ?
 C32 C27 1.380(6) . ?
 C1 C6 1.400(5) . ?
 C50 C57 1.534(6) . ?
 C50 C49 1.398(6) . ?
 C50 C51 1.384(6) . ?
 C41 C42 1.404(6) . ?
 C41 C46 1.412(6) . ?
 C42 H42 0.9500 . ?
 C42 C43 1.384(6) . ?
 C21 C26 1.405(5) . ?
 C23 C24 1.384(6) . ?
 C23 C33 1.534(6) . ?
 C47 C46 1.498(6) . ?
 C47 C52 1.394(6) . ?
 C47 C48 1.407(6) . ?
 C8 H8 0.9500 . ?
 C8 C9 1.375(6) . ?
 C8 C7 1.401(6) . ?
 C17 C20 1.531(7) . ?
 C17 C18 1.546(7) . ?
 C17 C19 1.520(7) . ?
 C4 H4 0.9500 . ?
 C4 C5 1.380(6) . ?
 C46 C45 1.390(6) . ?
 C27 C26 1.497(5) . ?
 C27 C28 1.397(6) . ?
 C6 C7 1.491(5) . ?
 C6 C5 1.388(6) . ?
 C12 H12 0.9500 . ?
 C12 C11 1.387(6) . ?
 C12 C7 1.375(6) . ?
 C57 C60 1.509(8) . ?
 C57 C59 1.508(8) . ?
 C57 C58 1.502(8) . ?
 C11 H11 0.9500 . ?
 C49 H49 0.9500 . ?
 C49 C48 1.378(6) . ?
 C26 C25 1.404(6) . ?
 C9 H9 0.9500 . ?
 C43 C44 1.380(7) . ?
 C43 C53 1.538(7) . ?
 C52 H52 0.9500 . ?
 C52 C51 1.387(6) . ?
 C48 H48 0.9500 . ?
 C51 H51 0.9500 . ?
 C5 H5 0.9500 . ?
 C45 H45 0.9500 . ?
 C45 C44 1.377(7) . ?
 C44 H44 0.9500 . ?
 C28 H28 0.9500 . ?
 C28 C29 1.373(6) . ?
 C24 H24 0.9500 . ?
 C24 C25 1.386(6) . ?
 C20 H20A 0.9800 . ?
 C20 H20B 0.9800 . ?
 C20 H20C 0.9800 . ?
 C25 H25 0.9500 . ?
 C18 H18A 0.9800 . ?
 C18 H18B 0.9800 . ?
 C18 H18C 0.9800 . ?
 C60 H60A 0.9800 . ?
 C60 H60B 0.9800 . ?
 C60 H60C 0.9800 . ?
 N1 H1 1.0000 . ?
 N1 C64 1.493(6) . ?
 N1 C61 1.501(6) . ?
 C37 C39 1.524(7) . ?
 C37 C40 1.521(7) . ?
 C37 C38 1.530(7) . ?
 C64 H64 1.0000 . ?
 C64 C65 1.503(7) . ?
 C64 C66 1.500(8) . ?
 C29 H29 0.9500 . ?
 C39 H39A 0.9800 . ?
 C39 H39B 0.9800 . ?
 C39 H39C 0.9800 . ?
 C61 H61 1.0000 . ?
 C61 C62 1.516(7) . ?
 C61 C63 1.531(7) . ?
 C40 H40A 0.9800 . ?
 C40 H40B 0.9800 . ?
 C40 H40C 0.9800 . ?
 C19 H19A 0.9800 . ?
 C19 H19B 0.9800 . ?
 C19 H19C 0.9800 . ?
 C65 H65A 0.9800 . ?
 C65 H65B 0.9800 . ?
 C65 H65C 0.9800 . ?
 C62 H62A 0.9800 . ?
 C62 H62B 0.9800 . ?
 C62 H62C 0.9800 . ?
 C66 H66A 0.9800 . ?
 C66 H66B 0.9800 . ?
 C66 H66C 0.9800 . ?
 C38 H38A 0.9800 . ?
 C38 H38B 0.9800 . ?
 C38 H38C 0.9800 . ?
 C63 H63A 0.9800 . ?
 C63 H63B 0.9800 . ?
 C63 H63C 0.9800 . ?
 C53 C56 1.522(8) . ?
 C53 C54 1.524(9) . ?
 C53 C55 1.497(9) . ?
 C59 H59A 0.9800 . ?
 C59 H59B 0.9800 . ?
 C59 H59C 0.9800 . ?
 C58 H58A 0.9800 . ?
 C58 H58B 0.9800 . ?
 C58 H58C 0.9800 . ?
 C56 H56A 0.9800 . ?
 C56 H56B 0.9800 . ?
 C56 H56C 0.9800 . ?
 C54 H54A 0.9800 . ?
 C54 H54B 0.9800 . ?
 C54 H54C 0.9800 . ?
 C55 H55A 0.9800 . ?
 C55 H55B 0.9800 . ?
 C55 H55C 0.9800 . ?
 C33 C36A 1.499(12) . ?
 C33 C34A 1.483(12) . ?
 C33 C35A 1.503(11) . ?
 C33 C35B 1.523(15) . ?
 C33 C34B 1.543(14) . ?
 C33 C36B 1.559(14) . ?
 C36A H36A 0.9800 . ?
 C36A H36B 0.9800 . ?
 C36A H36C 0.9800 . ?
 C34A H34A 0.9800 . ?
 C34A H34B 0.9800 . ?
 C34A H34C 0.9800 . ?
 C35A H35A 0.9800 . ?
 C35A H35B 0.9800 . ?
 C35A H35C 0.9800 . ?
 C35B H35D 0.9800 . ?
 C35B H35E 0.9800 . ?
 C35B H35F 0.9800 . ?
 C34B H34D 0.9800 . ?
 C34B H34E 0.9800 . ?
 C34B H34F 0.9800 . ?
 C36B H36D 0.9800 . ?
 C36B H36E 0.9800 . ?
 C36B H36F 0.9800 . ?
 C13 C16A 1.490(12) . ?
 C13 C14A 1.469(10) . ?
 C13 C15A 1.660(11) . ?
 C13 C15B 1.47(3) . ?
 C13 C16B 1.743(19) . ?
 C13 C14B 1.403(18) . ?
 C16A H16A 0.9800 . ?
 C16A H16B 0.9800 . ?
 C16A H16C 0.9800 . ?
 C14A H14A 0.9800 . ?
 C14A H14B 0.9800 . ?
 C14A H14C 0.9800 . ?
 C15A H15A 0.9800 . ?
 C15A H15B 0.9800 . ?
 C15A H15C 0.9800 . ?
 C15B H15D 0.9800 . ?
 C15B H15E 0.9800 . ?
 C15B H15F 0.9800 . ?
 C16B H16D 0.9800 . ?
 C16B H16E 0.9800 . ?
 C16B H16F 0.9800 . ?
 C14B H14D 0.9800 . ?
 C14B H14E 0.9800 . ?
 C14B H14F 0.9800 . ?

loop_
  _geom_angle_atom_site_label_1
  _geom_angle_atom_site_label_2
  _geom_angle_atom_site_label_3
  _geom_angle
  _geom_angle_site_symmetry_1
  _geom_angle_site_symmetry_3
  _geom_angle_publ_flag
 N1 Au1 P1 173.77(10) . . ?
 F4 Sb1 F1 87.88(16) . . ?
 F4 Sb1 F3 87.9(3) . . ?
 F2 Sb1 F4 91.50(18) . . ?
 F2 Sb1 F1 177.8(2) . . ?
 F2 Sb1 F3 88.5(2) . . ?
 F6 Sb1 F4 178.1(3) . . ?
 F6 Sb1 F2 89.7(2) . . ?
 F6 Sb1 F1 90.91(19) . . ?
 F6 Sb1 F3 90.6(3) . . ?
 F5 Sb1 F4 90.7(2) . . ?
 F5 Sb1 F2 92.7(3) . . ?
 F5 Sb1 F1 89.4(3) . . ?
 F5 Sb1 F6 90.8(3) . . ?
 F5 Sb1 F3 178.2(2) . . ?
 F3 Sb1 F1 89.4(3) . . ?
 C1 P1 Au1 114.28(12) . . ?
 C1 P1 C41 105.34(17) . . ?
 C1 P1 C21 102.52(17) . . ?
 C41 P1 Au1 109.95(13) . . ?
 C21 P1 Au1 118.74(12) . . ?
 C21 P1 C41 104.78(17) . . ?
 C3 C2 H2 118.4 . . ?
 C3 C2 C1 123.2(4) . . ?
 C1 C2 H2 118.4 . . ?
 C2 C3 C4 117.0(4) . . ?
 C2 C3 C13 121.4(4) . . ?
 C4 C3 C13 121.5(4) . . ?
 C30 C31 H31 119.0 . . ?
 C30 C31 C32 122.0(4) . . ?
 C32 C31 H31 119.0 . . ?
 C31 C30 C37 123.4(4) . . ?
 C31 C30 C29 116.6(4) . . ?
 C29 C30 C37 119.9(4) . . ?
 C21 C22 H22 118.3 . . ?
 C23 C22 H22 118.3 . . ?
 C23 C22 C21 123.4(4) . . ?
 C11 C10 C17 123.8(4) . . ?
 C11 C10 C9 116.2(4) . . ?
 C9 C10 C17 120.0(4) . . ?
 C31 C32 H32 119.4 . . ?
 C27 C32 C31 121.2(4) . . ?
 C27 C32 H32 119.4 . . ?
 C2 C1 P1 117.8(3) . . ?
 C6 C1 P1 123.0(3) . . ?
 C6 C1 C2 119.1(4) . . ?
 C49 C50 C57 122.5(4) . . ?
 C51 C50 C57 121.0(4) . . ?
 C51 C50 C49 116.5(4) . . ?
 C42 C41 P1 116.6(3) . . ?
 C42 C41 C46 118.8(4) . . ?
 C46 C41 P1 124.6(3) . . ?
 C41 C42 H42 118.2 . . ?
 C43 C42 C41 123.5(4) . . ?
 C43 C42 H42 118.2 . . ?
 C22 C21 P1 115.7(3) . . ?
 C22 C21 C26 119.9(3) . . ?
 C26 C21 P1 124.4(3) . . ?
 C22 C23 C24 116.7(4) . . ?
 C22 C23 C33 121.0(4) . . ?
 C24 C23 C33 122.3(4) . . ?
 C52 C47 C46 124.8(4) . . ?
 C52 C47 C48 116.4(4) . . ?
 C48 C47 C46 118.6(4) . . ?
 C9 C8 H8 119.5 . . ?
 C9 C8 C7 121.0(4) . . ?
 C7 C8 H8 119.5 . . ?
 C10 C17 C18 109.0(4) . . ?
 C20 C17 C10 110.0(4) . . ?
 C20 C17 C18 108.1(4) . . ?
 C19 C17 C10 111.8(4) . . ?
 C19 C17 C20 109.0(4) . . ?
 C19 C17 C18 108.8(4) . . ?
 C3 C4 H4 119.6 . . ?
 C5 C4 C3 120.7(4) . . ?
 C5 C4 H4 119.6 . . ?
 C41 C46 C47 126.6(4) . . ?
 C45 C46 C41 116.8(4) . . ?
 C45 C46 C47 116.5(4) . . ?
 C32 C27 C26 123.9(4) . . ?
 C32 C27 C28 117.1(4) . . ?
 C28 C27 C26 118.7(4) . . ?
 C1 C6 C7 124.4(4) . . ?
 C5 C6 C1 117.3(4) . . ?
 C5 C6 C7 118.3(3) . . ?
 C11 C12 H12 119.2 . . ?
 C7 C12 H12 119.2 . . ?
 C7 C12 C11 121.6(4) . . ?
 C60 C57 C50 109.4(4) . . ?
 C59 C57 C50 110.1(4) . . ?
 C59 C57 C60 108.3(6) . . ?
 C58 C57 C50 112.5(5) . . ?
 C58 C57 C60 107.6(6) . . ?
 C58 C57 C59 108.9(6) . . ?
 C10 C11 C12 121.9(4) . . ?
 C10 C11 H11 119.1 . . ?
 C12 C11 H11 119.0 . . ?
 C50 C49 H49 119.0 . . ?
 C48 C49 C50 121.9(4) . . ?
 C48 C49 H49 119.0 . . ?
 C21 C26 C27 127.3(3) . . ?
 C25 C26 C21 116.1(4) . . ?
 C25 C26 C27 116.6(4) . . ?
 C10 C9 H9 119.0 . . ?
 C8 C9 C10 122.0(4) . . ?
 C8 C9 H9 119.0 . . ?
 C42 C43 C53 119.7(4) . . ?
 C44 C43 C42 116.6(4) . . ?
 C44 C43 C53 123.6(4) . . ?
 C47 C52 H52 119.3 . . ?
 C51 C52 C47 121.5(4) . . ?
 C51 C52 H52 119.3 . . ?
 C8 C7 C6 118.5(4) . . ?
 C12 C7 C8 117.2(4) . . ?
 C12 C7 C6 124.1(4) . . ?
 C47 C48 H48 119.3 . . ?
 C49 C48 C47 121.5(4) . . ?
 C49 C48 H48 119.3 . . ?
 C50 C51 C52 122.2(4) . . ?
 C50 C51 H51 118.9 . . ?
 C52 C51 H51 118.9 . . ?
 C4 C5 C6 122.7(4) . . ?
 C4 C5 H5 118.7 . . ?
 C6 C5 H5 118.7 . . ?
 C46 C45 H45 118.5 . . ?
 C44 C45 C46 123.0(5) . . ?
 C44 C45 H45 118.5 . . ?
 C43 C44 H44 119.4 . . ?
 C45 C44 C43 121.3(4) . . ?
 C45 C44 H44 119.4 . . ?
 C27 C28 H28 119.3 . . ?
 C29 C28 C27 121.3(4) . . ?
 C29 C28 H28 119.3 . . ?
 C23 C24 H24 119.5 . . ?
 C23 C24 C25 121.1(4) . . ?
 C25 C24 H24 119.5 . . ?
 C17 C20 H20A 109.5 . . ?
 C17 C20 H20B 109.5 . . ?
 C17 C20 H20C 109.5 . . ?
 H20A C20 H20B 109.5 . . ?
 H20A C20 H20C 109.5 . . ?
 H20B C20 H20C 109.5 . . ?
 C26 C25 H25 118.5 . . ?
 C24 C25 C26 122.9(4) . . ?
 C24 C25 H25 118.5 . . ?
 C17 C18 H18A 109.5 . . ?
 C17 C18 H18B 109.5 . . ?
 C17 C18 H18C 109.5 . . ?
 H18A C18 H18B 109.5 . . ?
 H18A C18 H18C 109.5 . . ?
 H18B C18 H18C 109.5 . . ?
 C57 C60 H60A 109.5 . . ?
 C57 C60 H60B 109.5 . . ?
 C57 C60 H60C 109.5 . . ?
 H60A C60 H60B 109.5 . . ?
 H60A C60 H60C 109.5 . . ?
 H60B C60 H60C 109.5 . . ?
 Au1 N1 H1 106.1 . . ?
 C64 N1 Au1 113.2(3) . . ?
 C64 N1 H1 106.1 . . ?
 C64 N1 C61 116.6(4) . . ?
 C61 N1 Au1 108.0(3) . . ?
 C61 N1 H1 106.1 . . ?
 C39 C37 C30 109.8(4) . . ?
 C39 C37 C38 109.4(4) . . ?
 C40 C37 C30 111.8(4) . . ?
 C40 C37 C39 108.7(4) . . ?
 C40 C37 C38 109.1(4) . . ?
 C38 C37 C30 107.9(4) . . ?
 N1 C64 H64 108.5 . . ?
 N1 C64 C65 107.6(4) . . ?
 N1 C64 C66 111.1(4) . . ?
 C65 C64 H64 108.5 . . ?
 C66 C64 H64 108.5 . . ?
 C66 C64 C65 112.7(5) . . ?
 C30 C29 H29 119.1 . . ?
 C28 C29 C30 121.7(4) . . ?
 C28 C29 H29 119.1 . . ?
 C37 C39 H39A 109.5 . . ?
 C37 C39 H39B 109.5 . . ?
 C37 C39 H39C 109.5 . . ?
 H39A C39 H39B 109.5 . . ?
 H39A C39 H39C 109.5 . . ?
 H39B C39 H39C 109.5 . . ?
 N1 C61 H61 108.3 . . ?
 N1 C61 C62 108.1(4) . . ?
 N1 C61 C63 113.4(4) . . ?
 C62 C61 H61 108.3 . . ?
 C62 C61 C63 110.3(5) . . ?
 C63 C61 H61 108.3 . . ?
 C37 C40 H40A 109.5 . . ?
 C37 C40 H40B 109.5 . . ?
 C37 C40 H40C 109.5 . . ?
 H40A C40 H40B 109.5 . . ?
 H40A C40 H40C 109.5 . . ?
 H40B C40 H40C 109.5 . . ?
 C17 C19 H19A 109.5 . . ?
 C17 C19 H19B 109.5 . . ?
 C17 C19 H19C 109.5 . . ?
 H19A C19 H19B 109.5 . . ?
 H19A C19 H19C 109.5 . . ?
 H19B C19 H19C 109.5 . . ?
 C64 C65 H65A 109.5 . . ?
 C64 C65 H65B 109.5 . . ?
 C64 C65 H65C 109.5 . . ?
 H65A C65 H65B 109.5 . . ?
 H65A C65 H65C 109.5 . . ?
 H65B C65 H65C 109.5 . . ?
 C61 C62 H62A 109.5 . . ?
 C61 C62 H62B 109.5 . . ?
 C61 C62 H62C 109.5 . . ?
 H62A C62 H62B 109.5 . . ?
 H62A C62 H62C 109.5 . . ?
 H62B C62 H62C 109.5 . . ?
 C64 C66 H66A 109.5 . . ?
 C64 C66 H66B 109.5 . . ?
 C64 C66 H66C 109.5 . . ?
 H66A C66 H66B 109.5 . . ?
 H66A C66 H66C 109.5 . . ?
 H66B C66 H66C 109.5 . . ?
 C37 C38 H38A 109.5 . . ?
 C37 C38 H38B 109.5 . . ?
 C37 C38 H38C 109.5 . . ?
 H38A C38 H38B 109.5 . . ?
 H38A C38 H38C 109.5 . . ?
 H38B C38 H38C 109.5 . . ?
 C61 C63 H63A 109.5 . . ?
 C61 C63 H63B 109.5 . . ?
 C61 C63 H63C 109.5 . . ?
 H63A C63 H63B 109.5 . . ?
 H63A C63 H63C 109.5 . . ?
 H63B C63 H63C 109.5 . . ?
 C56 C53 C43 110.6(5) . . ?
 C56 C53 C54 107.2(6) . . ?
 C54 C53 C43 109.1(5) . . ?
 C55 C53 C43 109.1(5) . . ?
 C55 C53 C56 110.0(6) . . ?
 C55 C53 C54 110.9(7) . . ?
 C57 C59 H59A 109.5 . . ?
 C57 C59 H59B 109.5 . . ?
 C57 C59 H59C 109.5 . . ?
 H59A C59 H59B 109.5 . . ?
 H59A C59 H59C 109.5 . . ?
 H59B C59 H59C 109.5 . . ?
 C57 C58 H58A 109.5 . . ?
 C57 C58 H58B 109.5 . . ?
 C57 C58 H58C 109.5 . . ?
 H58A C58 H58B 109.5 . . ?
 H58A C58 H58C 109.5 . . ?
 H58B C58 H58C 109.5 . . ?
 C53 C56 H56A 109.5 . . ?
 C53 C56 H56B 109.5 . . ?
 C53 C56 H56C 109.5 . . ?
 H56A C56 H56B 109.5 . . ?
 H56A C56 H56C 109.5 . . ?
 H56B C56 H56C 109.5 . . ?
 C53 C54 H54A 109.5 . . ?
 C53 C54 H54B 109.5 . . ?
 C53 C54 H54C 109.5 . . ?
 H54A C54 H54B 109.5 . . ?
 H54A C54 H54C 109.5 . . ?
 H54B C54 H54C 109.5 . . ?
 C53 C55 H55A 109.5 . . ?
 C53 C55 H55B 109.5 . . ?
 C53 C55 H55C 109.5 . . ?
 H55A C55 H55B 109.5 . . ?
 H55A C55 H55C 109.5 . . ?
 H55B C55 H55C 109.5 . . ?
 C23 C33 C34B 109.8(6) . . ?
 C23 C33 C36B 113.3(6) . . ?
 C36A C33 C23 109.6(5) . . ?
 C36A C33 C35A 108.3(9) . . ?
 C34A C33 C23 108.0(5) . . ?
 C34A C33 C36A 108.4(10) . . ?
 C34A C33 C35A 110.4(10) . . ?
 C35A C33 C23 112.1(5) . . ?
 C35B C33 C23 109.3(7) . . ?
 C35B C33 C34B 110.6(9) . . ?
 C35B C33 C36B 107.4(9) . . ?
 C34B C33 C36B 106.4(8) . . ?
 C33 C36A H36A 109.5 . . ?
 C33 C36A H36B 109.5 . . ?
 C33 C36A H36C 109.5 . . ?
 H36A C36A H36B 109.5 . . ?
 H36A C36A H36C 109.5 . . ?
 H36B C36A H36C 109.5 . . ?
 C33 C34A H34A 109.5 . . ?
 C33 C34A H34B 109.5 . . ?
 C33 C34A H34C 109.5 . . ?
 H34A C34A H34B 109.5 . . ?
 H34A C34A H34C 109.5 . . ?
 H34B C34A H34C 109.5 . . ?
 C33 C35A H35A 109.5 . . ?
 C33 C35A H35B 109.5 . . ?
 C33 C35A H35C 109.5 . . ?
 H35A C35A H35B 109.5 . . ?
 H35A C35A H35C 109.5 . . ?
 H35B C35A H35C 109.5 . . ?
 C33 C35B H35D 109.5 . . ?
 C33 C35B H35E 109.5 . . ?
 C33 C35B H35F 109.5 . . ?
 H35D C35B H35E 109.5 . . ?
 H35D C35B H35F 109.5 . . ?
 H35E C35B H35F 109.5 . . ?
 C33 C34B H34D 109.5 . . ?
 C33 C34B H34E 109.5 . . ?
 C33 C34B H34F 109.5 . . ?
 H34D C34B H34E 109.5 . . ?
 H34D C34B H34F 109.5 . . ?
 H34E C34B H34F 109.5 . . ?
 C33 C36B H36D 109.5 . . ?
 C33 C36B H36E 109.5 . . ?
 C33 C36B H36F 109.5 . . ?
 H36D C36B H36E 109.5 . . ?
 H36D C36B H36F 109.5 . . ?
 H36E C36B H36F 109.5 . . ?
 C3 C13 C15A 104.1(5) . . ?
 C3 C13 C16B 104.2(7) . . ?
 C16A C13 C3 111.6(5) . . ?
 C16A C13 C15A 105.2(8) . . ?
 C14A C13 C3 113.6(5) . . ?
 C14A C13 C16A 116.4(8) . . ?
 C14A C13 C15A 104.5(7) . . ?
 C15B C13 C3 115.7(12) . . ?
 C15B C13 C16B 99.7(12) . . ?
 C14B C13 C3 113.1(9) . . ?
 C14B C13 C15B 115.6(13) . . ?
 C14B C13 C16B 106.3(11) . . ?
 C13 C16A H16A 109.5 . . ?
 C13 C16A H16B 109.5 . . ?
 C13 C16A H16C 109.5 . . ?
 H16A C16A H16B 109.5 . . ?
 H16A C16A H16C 109.5 . . ?
 H16B C16A H16C 109.5 . . ?
 C13 C14A H14A 109.5 . . ?
 C13 C14A H14B 109.5 . . ?
 C13 C14A H14C 109.5 . . ?
 H14A C14A H14B 109.5 . . ?
 H14A C14A H14C 109.5 . . ?
 H14B C14A H14C 109.5 . . ?
 C13 C15A H15A 109.5 . . ?
 C13 C15A H15B 109.5 . . ?
 C13 C15A H15C 109.5 . . ?
 H15A C15A H15B 109.5 . . ?
 H15A C15A H15C 109.5 . . ?
 H15B C15A H15C 109.5 . . ?
 C13 C15B H15D 109.5 . . ?
 C13 C15B H15E 109.5 . . ?
 C13 C15B H15F 109.5 . . ?
 H15D C15B H15E 109.5 . . ?
 H15D C15B H15F 109.5 . . ?
 H15E C15B H15F 109.5 . . ?
 C13 C16B H16D 109.5 . . ?
 C13 C16B H16E 109.5 . . ?
 C13 C16B H16F 109.5 . . ?
 H16D C16B H16E 109.5 . . ?
 H16D C16B H16F 109.5 . . ?
 H16E C16B H16F 109.5 . . ?
 C13 C14B H14D 109.5 . . ?
 C13 C14B H14E 109.5 . . ?
 C13 C14B H14F 109.5 . . ?
 H14D C14B H14E 109.5 . . ?
 H14D C14B H14F 109.5 . . ?
 H14E C14B H14F 109.5 . . ?

loop_
  _geom_torsion_atom_site_label_1
  _geom_torsion_atom_site_label_2
  _geom_torsion_atom_site_label_3
  _geom_torsion_atom_site_label_4
  _geom_torsion
  _geom_torsion_site_symmetry_1
  _geom_torsion_site_symmetry_2
  _geom_torsion_site_symmetry_3
  _geom_torsion_site_symmetry_4
  _geom_torsion_publ_flag
 Au1 P1 C1 C2 -150.1(3) . . . . ?
 Au1 P1 C1 C6 27.4(4) . . . . ?
 Au1 P1 C41 C42 -134.3(3) . . . . ?
 Au1 P1 C41 C46 46.5(4) . . . . ?
 Au1 P1 C21 C22 -139.5(3) . . . . ?
 Au1 P1 C21 C26 43.0(4) . . . . ?
 Au1 N1 C64 C65 -74.1(4) . . . . ?
 Au1 N1 C64 C66 49.7(5) . . . . ?
 Au1 N1 C61 C62 66.5(4) . . . . ?
 Au1 N1 C61 C63 -170.9(4) . . . . ?
 P1 C1 C6 C7 3.7(5) . . . . ?
 P1 C1 C6 C5 -175.4(3) . . . . ?
 P1 C41 C42 C43 -179.6(3) . . . . ?
 P1 C41 C46 C47 -0.3(6) . . . . ?
 P1 C41 C46 C45 179.3(3) . . . . ?
 P1 C21 C26 C27 -0.9(6) . . . . ?
 P1 C21 C26 C25 177.8(4) . . . . ?
 C2 C3 C4 C5 0.4(7) . . . . ?
 C2 C3 C13 C16A 137.1(8) . . . . ?
 C2 C3 C13 C14A 3.1(10) . . . . ?
 C2 C3 C13 C15A -109.9(6) . . . . ?
 C2 C3 C13 C15B 161.6(11) . . . . ?
 C2 C3 C13 C16B 53.2(9) . . . . ?
 C2 C3 C13 C14B -61.8(11) . . . . ?
 C2 C1 C6 C7 -178.9(4) . . . . ?
 C2 C1 C6 C5 2.0(6) . . . . ?
 C3 C2 C1 P1 175.9(3) . . . . ?
 C3 C2 C1 C6 -1.6(6) . . . . ?
 C3 C4 C5 C6 0.1(8) . . . . ?
 C31 C30 C37 C39 -133.5(5) . . . . ?
 C31 C30 C37 C40 -12.7(6) . . . . ?
 C31 C30 C37 C38 107.3(5) . . . . ?
 C31 C30 C29 C28 -0.5(7) . . . . ?
 C31 C32 C27 C26 173.1(4) . . . . ?
 C31 C32 C27 C28 -0.5(6) . . . . ?
 C30 C31 C32 C27 -0.5(6) . . . . ?
 C22 C21 C26 C27 -178.3(4) . . . . ?
 C22 C21 C26 C25 0.4(6) . . . . ?
 C22 C23 C24 C25 0.8(8) . . . . ?
 C22 C23 C33 C36A 45.7(10) . . . . ?
 C22 C23 C33 C34A -72.2(10) . . . . ?
 C22 C23 C33 C35A 165.9(9) . . . . ?
 C22 C23 C33 C35B 105.9(8) . . . . ?
 C22 C23 C33 C34B -132.6(7) . . . . ?
 C22 C23 C33 C36B -13.7(9) . . . . ?
 C32 C31 C30 C37 -175.3(4) . . . . ?
 C32 C31 C30 C29 1.0(6) . . . . ?
 C32 C27 C26 C21 46.3(7) . . . . ?
 C32 C27 C26 C25 -132.4(5) . . . . ?
 C32 C27 C28 C29 1.1(7) . . . . ?
 C1 P1 C41 C42 -10.7(3) . . . . ?
 C1 P1 C41 C46 170.1(3) . . . . ?
 C1 P1 C21 C22 93.4(3) . . . . ?
 C1 P1 C21 C26 -84.0(4) . . . . ?
 C1 C2 C3 C4 0.4(6) . . . . ?
 C1 C2 C3 C13 179.5(4) . . . . ?
 C1 C6 C7 C8 -112.9(5) . . . . ?
 C1 C6 C7 C12 72.3(6) . . . . ?
 C1 C6 C5 C4 -1.3(7) . . . . ?
 C50 C49 C48 C47 -1.0(7) . . . . ?
 C41 P1 C1 C2 89.1(3) . . . . ?
 C41 P1 C1 C6 -93.4(3) . . . . ?
 C41 P1 C21 C22 -16.4(3) . . . . ?
 C41 P1 C21 C26 166.1(3) . . . . ?
 C41 C42 C43 C44 0.8(7) . . . . ?
 C41 C42 C43 C53 178.3(4) . . . . ?
 C41 C46 C45 C44 -0.4(7) . . . . ?
 C42 C41 C46 C47 -179.5(4) . . . . ?
 C42 C41 C46 C45 0.1(6) . . . . ?
 C42 C43 C44 C45 -1.1(8) . . . . ?
 C42 C43 C53 C56 170.3(6) . . . . ?
 C42 C43 C53 C54 52.7(7) . . . . ?
 C42 C43 C53 C55 -68.5(7) . . . . ?
 C21 P1 C1 C2 -20.3(3) . . . . ?
 C21 P1 C1 C6 157.2(3) . . . . ?
 C21 P1 C41 C42 97.1(3) . . . . ?
 C21 P1 C41 C46 -82.2(4) . . . . ?
 C21 C22 C23 C24 -0.8(7) . . . . ?
 C21 C22 C23 C33 178.8(4) . . . . ?
 C21 C26 C25 C24 -0.4(8) . . . . ?
 C23 C22 C21 P1 -177.4(3) . . . . ?
 C23 C22 C21 C26 0.2(6) . . . . ?
 C23 C24 C25 C26 -0.2(9) . . . . ?
 C47 C46 C45 C44 179.2(5) . . . . ?
 C47 C52 C51 C50 -0.6(7) . . . . ?
 C17 C10 C11 C12 -176.8(4) . . . . ?
 C17 C10 C9 C8 176.8(4) . . . . ?
 C4 C3 C13 C16A -43.8(9) . . . . ?
 C4 C3 C13 C14A -177.8(8) . . . . ?
 C4 C3 C13 C15A 69.1(7) . . . . ?
 C4 C3 C13 C15B -19.4(12) . . . . ?
 C4 C3 C13 C16B -127.7(8) . . . . ?
 C4 C3 C13 C14B 117.3(11) . . . . ?
 C46 C41 C42 C43 -0.3(6) . . . . ?
 C46 C47 C52 C51 174.9(4) . . . . ?
 C46 C47 C48 C49 -174.5(4) . . . . ?
 C46 C45 C44 C43 1.0(9) . . . . ?
 C27 C26 C25 C24 178.5(5) . . . . ?
 C27 C28 C29 C30 -0.6(8) . . . . ?
 C57 C50 C49 C48 -179.9(4) . . . . ?
 C57 C50 C51 C52 -179.2(4) . . . . ?
 C11 C10 C17 C20 -121.3(5) . . . . ?
 C11 C10 C17 C18 120.4(5) . . . . ?
 C11 C10 C17 C19 0.0(6) . . . . ?
 C11 C10 C9 C8 -2.7(7) . . . . ?
 C11 C12 C7 C8 -1.9(7) . . . . ?
 C11 C12 C7 C6 172.9(4) . . . . ?
 C49 C50 C57 C60 113.1(6) . . . . ?
 C49 C50 C57 C59 -128.0(6) . . . . ?
 C49 C50 C57 C58 -6.4(7) . . . . ?
 C49 C50 C51 C52 0.2(7) . . . . ?
 C26 C27 C28 C29 -172.9(5) . . . . ?
 C9 C10 C17 C20 59.2(5) . . . . ?
 C9 C10 C17 C18 -59.1(6) . . . . ?
 C9 C10 C17 C19 -179.5(4) . . . . ?
 C9 C10 C11 C12 2.7(7) . . . . ?
 C9 C8 C7 C6 -173.2(4) . . . . ?
 C9 C8 C7 C12 2.0(7) . . . . ?
 C52 C47 C46 C41 47.9(6) . . . . ?
 C52 C47 C46 C45 -131.7(5) . . . . ?
 C52 C47 C48 C49 0.6(6) . . . . ?
 C7 C8 C9 C10 0.4(7) . . . . ?
 C7 C6 C5 C4 179.5(4) . . . . ?
 C7 C12 C11 C10 -0.5(7) . . . . ?
 C48 C47 C46 C41 -137.5(4) . . . . ?
 C48 C47 C46 C45 42.9(6) . . . . ?
 C48 C47 C52 C51 0.2(6) . . . . ?
 C51 C50 C57 C60 -67.5(7) . . . . ?
 C51 C50 C57 C59 51.4(7) . . . . ?
 C51 C50 C57 C58 173.0(6) . . . . ?
 C51 C50 C49 C48 0.6(7) . . . . ?
 C5 C6 C7 C8 66.2(5) . . . . ?
 C5 C6 C7 C12 -108.6(5) . . . . ?
 C44 C43 C53 C56 -12.3(8) . . . . ?
 C44 C43 C53 C54 -130.0(7) . . . . ?
 C44 C43 C53 C55 108.8(7) . . . . ?
 C28 C27 C26 C21 -140.2(5) . . . . ?
 C28 C27 C26 C25 41.1(6) . . . . ?
 C24 C23 C33 C36A -134.7(9) . . . . ?
 C24 C23 C33 C34A 107.4(10) . . . . ?
 C24 C23 C33 C35A -14.4(10) . . . . ?
 C24 C23 C33 C35B -74.4(9) . . . . ?
 C24 C23 C33 C34B 47.1(9) . . . . ?
 C24 C23 C33 C36B 165.9(8) . . . . ?
 C37 C30 C29 C28 176.0(5) . . . . ?
 C64 N1 C61 C62 -164.8(4) . . . . ?
 C64 N1 C61 C63 -42.2(6) . . . . ?
 C29 C30 C37 C39 50.3(6) . . . . ?
 C29 C30 C37 C40 171.1(5) . . . . ?
 C29 C30 C37 C38 -68.9(6) . . . . ?
 C61 N1 C64 C65 159.7(4) . . . . ?
 C61 N1 C64 C66 -76.5(5) . . . . ?
 C53 C43 C44 C45 -178.5(5) . . . . ?
 C33 C23 C24 C25 -178.8(5) . . . . ?
 C13 C3 C4 C5 -178.7(5) . . . . ?

_shelx_res_file
;
TITL jcm03621a_0m in P-1 #2
    jcm03621_sq.res
    created by SHELXL-2018/3 at 15:35:07 on 30-Nov-2021
REM reset to P-1 #2
CELL 0.71073 15.3509 15.473 19.0096 95.2651 103.1408 117.913
ZERR 2 0.0009 0.0009 0.001 0.0017 0.0017 0.0018
LATT 1
SFAC C H Au F N P Sb
UNIT 132 180 2 12 2 2 2

L.S. 5 0 111
PLAN  42
TEMP -80.15
CONF
MORE -1
ABIN
BOND $H
fmap 2 53
acta
REM <olex2.extras>
REM <HklSrc "%.\\jcm03621_sq.hkl">
REM </olex2.extras>

WGHT    0.035000    5.492600
FVAR       0.07988   0.61324   0.68101
AU1   3    0.662934    0.286878    0.329322    11.00000    0.03592    0.03076 =
         0.02683    0.00754    0.01405    0.01507
SB1   7    0.535277    0.244344    0.680092    11.00000    0.05784    0.06437 =
         0.03363    0.00802    0.00925    0.04012
P1    6    0.717626    0.317828    0.230280    11.00000    0.02609    0.02609 =
         0.01989    0.00533    0.00787    0.01339
C2    1    0.897921    0.454498    0.204724    11.00000    0.03008    0.03695 =
         0.02444    0.00755    0.00957    0.01741
AFIX  43
H2    2    0.850590    0.452341    0.161600    11.00000   -1.20000
AFIX   0
C3    1    1.002289    0.518641    0.217778    11.00000    0.03281    0.04061 =
         0.03357    0.01200    0.01399    0.01645
C31   1    0.807167    0.597818    0.400790    11.00000    0.03282    0.03229 =
         0.02854    0.00294    0.00592    0.01822
AFIX  43
H31   2    0.868629    0.612094    0.437462    11.00000   -1.20000
AFIX   0
C30   1    0.745756    0.633156    0.419209    11.00000    0.03610    0.03498 =
         0.02992    0.00583    0.01121    0.02143
C22   1    0.648144    0.348782    0.093955    11.00000    0.03050    0.03283 =
         0.02348    0.00384    0.00753    0.01506
AFIX  43
H22   2    0.652723    0.291533    0.077756    11.00000   -1.20000
AFIX   0
C10   1    0.858492    0.218821    0.480636    11.00000    0.03027    0.03689 =
         0.03119    0.01216    0.00782    0.01587
C32   1    0.781835    0.542194    0.330460    11.00000    0.03119    0.03509 =
         0.03135    0.00850    0.01109    0.02128
AFIX  43
H32   2    0.826452    0.519742    0.319905    11.00000   -1.20000
AFIX   0
C1    1    0.858253    0.392323    0.251979    11.00000    0.02874    0.02468 =
         0.02588    0.00466    0.00978    0.01424
C50   1    0.303187    0.066118    0.203247    11.00000    0.03093    0.03851 =
         0.03485    0.00815    0.00921    0.01406
C41   1    0.678723    0.199520    0.168381    11.00000    0.03296    0.03125 =
         0.02082    0.00483    0.00580    0.01809
C42   1    0.754631    0.196043    0.140654    11.00000    0.03737    0.03862 =
         0.02599    0.00346    0.00885    0.01983
AFIX  43
H42   2    0.821637    0.254213    0.155406    11.00000   -1.20000
AFIX   0
C21   1    0.673162    0.384488    0.170415    11.00000    0.02461    0.02827 =
         0.02376    0.00483    0.00725    0.01168
C23   1    0.617149    0.392579    0.040904    11.00000    0.04225    0.04002 =
         0.02525    0.00423    0.00298    0.02065
C47   1    0.487813    0.103283    0.169679    11.00000    0.03023    0.03257 =
         0.03093    0.00309    0.00528    0.01479
C8    1    0.912235    0.375924    0.440952    11.00000    0.05144    0.02695 =
         0.03057    0.00752    0.00830    0.01645
AFIX  43
H8    2    0.936802    0.445998    0.452934    11.00000   -1.20000
AFIX   0
C17   1    0.844829    0.163139    0.544012    11.00000    0.04027    0.04332 =
         0.03690    0.01782    0.01196    0.02066
C4    1    1.069388    0.519643    0.280901    11.00000    0.02700    0.05066 =
         0.04385    0.01685    0.00935    0.01297
AFIX  43
H4    2    1.141916    0.563168    0.292061    11.00000   -1.20000
AFIX   0
C46   1    0.578699    0.113758    0.146630    11.00000    0.03663    0.03260 =
         0.03170    0.00393    0.00711    0.01976
C27   1    0.693024    0.518783    0.275449    11.00000    0.03971    0.03453 =
         0.02625    0.00688    0.00932    0.02249
C6    1    0.927103    0.392711    0.314745    11.00000    0.02998    0.03124 =
         0.02608    0.00752    0.00767    0.01716
C12   1    0.856363    0.226832    0.353550    11.00000    0.04655    0.03492 =
         0.03045    0.00614    0.01075    0.02081
AFIX  43
H12   2    0.841799    0.192425    0.304595    11.00000   -1.20000
AFIX   0
C57   1    0.203756    0.047249    0.220564    11.00000    0.03496    0.05292 =
         0.04910    0.01433    0.01819    0.01729
C11   1    0.838145    0.172850    0.408139    11.00000    0.05485    0.03205 =
         0.03810    0.01187    0.01465    0.02387
AFIX  43
H11   2    0.810933    0.102328    0.395434    11.00000   -1.20000
AFIX   0
C49   1    0.335880   -0.004393    0.204160    11.00000    0.04196    0.03170 =
         0.05164    0.01454    0.01489    0.01221
AFIX  43
H49   2    0.295167   -0.066431    0.215878    11.00000   -1.20000
AFIX   0
C26   1    0.666954    0.468830    0.196366    11.00000    0.03701    0.03537 =
         0.02357    0.00601    0.00668    0.02199
C9    1    0.894149    0.322171    0.494934    11.00000    0.04538    0.03901 =
         0.02839    0.00555    0.00845    0.01968
AFIX  43
H9    2    0.906203    0.356160    0.543412    11.00000   -1.20000
AFIX   0
C43   1    0.737077    0.112442    0.093000    11.00000    0.05066    0.05018 =
         0.03737    0.00035    0.01300    0.03429
C52   1    0.454595    0.173126    0.168346    11.00000    0.03610    0.03208 =
         0.04384    0.01174    0.01227    0.01655
AFIX  43
H52   2    0.494241    0.234732    0.155686    11.00000   -1.20000
AFIX   0
C7    1    0.894980    0.328908    0.368552    11.00000    0.02472    0.03291 =
         0.03099    0.01012    0.00345    0.01367
C48   1    0.425422    0.013462    0.188560    11.00000    0.04202    0.03554 =
         0.04867    0.00967    0.01135    0.02167
AFIX  43
H48   2    0.445481   -0.035993    0.190599    11.00000   -1.20000
AFIX   0
C51   1    0.364989    0.154705    0.185081    11.00000    0.03664    0.03729 =
         0.05208    0.01561    0.01573    0.02111
AFIX  43
H51   2    0.345370    0.204515    0.184045    11.00000   -1.20000
AFIX   0
C5    1    1.031994    0.458102    0.327723    11.00000    0.03157    0.04762 =
         0.03777    0.01478    0.00449    0.01596
AFIX  43
H5    2    1.080000    0.460607    0.370568    11.00000   -1.20000
AFIX   0
C45   1    0.562477    0.030635    0.098563    11.00000    0.04185    0.03782 =
         0.05459   -0.01023    0.00805    0.01748
AFIX  43
H45   2    0.495968   -0.028242    0.083335    11.00000   -1.20000
AFIX   0
C44   1    0.638477    0.029787    0.072023    11.00000    0.05405    0.04388 =
         0.05378   -0.01500    0.01094    0.02435
AFIX  43
H44   2    0.622742   -0.028800    0.038643    11.00000   -1.20000
AFIX   0
C28   1    0.629664    0.552845    0.294048    11.00000    0.04502    0.06505 =
         0.03368   -0.00056    0.00054    0.04007
AFIX  43
H28   2    0.567278    0.537078    0.257761    11.00000   -1.20000
AFIX   0
C24   1    0.610069    0.475020    0.066538    11.00000    0.07992    0.05488 =
         0.03015    0.00930    0.00253    0.04749
AFIX  43
H24   2    0.588162    0.506874    0.031949    11.00000   -1.20000
AFIX   0
C20   1    0.767756    0.173645    0.577746    11.00000    0.05771    0.05098 =
         0.04036    0.01988    0.02334    0.02260
AFIX 137
H20A  2    0.792321    0.245033    0.595581    11.00000   -1.50000
H20B  2    0.761748    0.140479    0.619341    11.00000   -1.50000
H20C  2    0.699858    0.142150    0.539911    11.00000   -1.50000
AFIX   0
C25   1    0.634407    0.511843    0.141815    11.00000    0.07689    0.05386 =
         0.03443    0.00965    0.00908    0.04853
AFIX  43
H25   2    0.628818    0.568732    0.157190    11.00000   -1.20000
AFIX   0
C18   1    0.950211    0.211333    0.605524    11.00000    0.04686    0.08260 =
         0.05264    0.04064    0.01224    0.02251
AFIX 137
H18A  2    1.001948    0.209282    0.584349    11.00000   -1.50000
H18B  2    0.943024    0.173943    0.644771    11.00000   -1.50000
H18C  2    0.972454    0.281320    0.626437    11.00000   -1.50000
AFIX   0
C60   1    0.231486    0.118767    0.292145    11.00000    0.06690    0.19266 =
         0.08754   -0.03380    0.03104    0.04916
AFIX 137
H60A  2    0.282688    0.186868    0.291427    11.00000   -1.50000
H60B  2    0.260647    0.097852    0.334047    11.00000   -1.50000
H60C  2    0.169134    0.118031    0.297453    11.00000   -1.50000
AFIX   0
N1    5    0.605803    0.240736    0.419463    11.00000    0.04113    0.03481 =
         0.03151    0.01290    0.01894    0.01404
AFIX  13
H1    2    0.660754    0.234840    0.454972    11.00000   -1.20000
AFIX   0

F4    4    0.472047    0.291728    0.732392    11.00000    0.17290    0.14866 =
         0.05111    0.02867    0.04953    0.12805
C37   1    0.775605    0.701995    0.495204    11.00000    0.05101    0.04159 =
         0.03235   -0.00071    0.01374    0.02767
F2    4    0.561335    0.181856    0.752837    11.00000    0.19084    0.10949 =
         0.07086    0.03987    0.02994    0.10835
C64   1    0.591267    0.316742    0.461606    11.00000    0.06349    0.04576 =
         0.04412    0.00901    0.03910    0.02134
AFIX  13
H64   2    0.551471    0.284809    0.495903    11.00000   -1.20000
AFIX   0
C29   1    0.655717    0.608666    0.363726    11.00000    0.05014    0.06092 =
         0.04054    0.00280    0.01205    0.04044
AFIX  43
H29   2    0.611166    0.631161    0.374357    11.00000   -1.20000
AFIX   0

F1    4    0.512773    0.312398    0.608646    11.00000    0.17966    0.22766 =
         0.07878    0.09426    0.08349    0.17525
F6    4    0.600481    0.201953    0.628320    11.00000    0.16632    0.23501 =
         0.09285    0.04393    0.05954    0.17270
C39   1    0.683349    0.663263    0.525126    11.00000    0.05814    0.08253 =
         0.03976   -0.00163    0.01851    0.04209
AFIX 137
H39A  2    0.663437    0.595236    0.531981    11.00000   -1.50000
H39B  2    0.624967    0.661848    0.489773    11.00000   -1.50000
H39C  2    0.702318    0.707798    0.572865    11.00000   -1.50000
AFIX   0
C61   1    0.513811    0.136338    0.390893    11.00000    0.04754    0.04872 =
         0.04645    0.01547    0.01953    0.01362
AFIX  13
H61   2    0.465302    0.135549    0.345374    11.00000   -1.20000
AFIX   0
C40   1    0.866326    0.706599    0.551763    11.00000    0.05461    0.07033 =
         0.03411   -0.00826    0.00438    0.03600
AFIX 137
H40A  2    0.880474    0.747729    0.599820    11.00000   -1.50000
H40B  2    0.927754    0.736532    0.534985    11.00000   -1.50000
H40C  2    0.849211    0.638504    0.556932    11.00000   -1.50000
AFIX   0
C19   1    0.806535    0.052210    0.517260    11.00000    0.08599    0.05056 =
         0.06061    0.03200    0.03567    0.03985
AFIX 137
H19A  2    0.739163    0.020690    0.478807    11.00000   -1.50000
H19B  2    0.799373    0.019513    0.559046    11.00000   -1.50000
H19C  2    0.856376    0.044892    0.496676    11.00000   -1.50000
AFIX   0
C65   1    0.696746    0.401256    0.507487    11.00000    0.07842    0.04594 =
         0.04930    0.00358    0.02148    0.02659
AFIX 137
H65A  2    0.732324    0.374830    0.540536    11.00000   -1.50000
H65B  2    0.689510    0.451346    0.537178    11.00000   -1.50000
H65C  2    0.737184    0.432704    0.474666    11.00000   -1.50000
AFIX   0

F5    4    0.411099    0.133674    0.629680    11.00000    0.07695    0.11193 =
         0.17683   -0.05026   -0.01504    0.03225
C62   1    0.551324    0.066068    0.369073    11.00000    0.06624    0.04251 =
         0.05832    0.01370    0.00978    0.02462
AFIX 137
H62A  2    0.590445    0.090996    0.334187    11.00000   -1.50000
H62B  2    0.491664   -0.001307    0.345448    11.00000   -1.50000
H62C  2    0.596115    0.063086    0.413479    11.00000   -1.50000
AFIX   0
C66   1    0.531138    0.351589    0.410167    11.00000    0.06282    0.07738 =
         0.06653    0.00588    0.03026    0.04072
AFIX 137
H66A  2    0.572532    0.389670    0.379883    11.00000   -1.50000
H66B  2    0.515041    0.394663    0.439289    11.00000   -1.50000
H66C  2    0.466568    0.293195    0.377731    11.00000   -1.50000
AFIX   0
C38   1    0.805725    0.807633    0.483586    11.00000    0.10852    0.04314 =
         0.06244    0.00010    0.02313    0.04426
AFIX 137
H38A  2    0.746491    0.805656    0.448885    11.00000   -1.50000
H38B  2    0.863957    0.831938    0.463192    11.00000   -1.50000
H38C  2    0.826025    0.852992    0.531237    11.00000   -1.50000
AFIX   0

F3    4    0.660195    0.359867    0.731416    11.00000    0.08618    0.07669 =
         0.22849    0.01695   -0.01576    0.03014
C63   1    0.454683    0.100055    0.446878    11.00000    0.06637    0.06152 =
         0.06396    0.02713    0.03054    0.00409
AFIX 137
H63A  2    0.501697    0.102538    0.492598    11.00000   -1.50000
H63B  2    0.397416    0.030820    0.425776    11.00000   -1.50000
H63C  2    0.427084    0.143579    0.458101    11.00000   -1.50000
AFIX   0
C53   1    0.824337    0.116836    0.063863    11.00000    0.06242    0.07116 =
         0.05674   -0.00438    0.02379    0.04350
C59   1    0.137150    0.065885    0.159496    11.00000    0.06482    0.18409 =
         0.12003    0.08729    0.04919    0.08271
AFIX 137
H59A  2    0.077698    0.060943    0.173603    11.00000   -1.50000
H59B  2    0.112482    0.015603    0.113558    11.00000   -1.50000
H59C  2    0.177985    0.133220    0.151639    11.00000   -1.50000
AFIX   0
C58   1    0.141634   -0.057776    0.229740    11.00000    0.07864    0.09540 =
         0.22675    0.08603    0.09874    0.04879
AFIX 137
H58A  2    0.184937   -0.071207    0.268400    11.00000   -1.50000
H58B  2    0.117809   -0.105851    0.182728    11.00000   -1.50000
H58C  2    0.081637   -0.064775    0.244075    11.00000   -1.50000
AFIX   0
C56   1    0.794420    0.012659    0.023610    11.00000    0.11959    0.09493 =
         0.16133   -0.01146    0.08303    0.06469
AFIX 137
H56A  2    0.852709    0.016046    0.008564    11.00000   -1.50000
H56B  2    0.734335   -0.011701   -0.020484    11.00000   -1.50000
H56C  2    0.776950   -0.033462    0.056827    11.00000   -1.50000
AFIX   0
C54   1    0.921005    0.153065    0.129411    11.00000    0.08331    0.20869 =
         0.10038   -0.02210    0.01568    0.10376
AFIX 137
H54A  2    0.905220    0.107544    0.163165    11.00000   -1.50000
H54B  2    0.943720    0.221016    0.155905    11.00000   -1.50000
H54C  2    0.976255    0.153941    0.111325    11.00000   -1.50000
AFIX   0
C55   1    0.844888    0.186563    0.012314    11.00000    0.14097    0.15485 =
         0.14341    0.07690    0.11123    0.10547
AFIX 137
H55A  2    0.900259    0.189489   -0.006632    11.00000   -1.50000
H55B  2    0.866114    0.253902    0.039098    11.00000   -1.50000
H55C  2    0.781748    0.161956   -0.029282    11.00000   -1.50000
AFIX   0
C33   1    0.592738    0.351303   -0.041961    11.00000    0.06310    0.05148 =
         0.02167    0.00471    0.00286    0.03370
PART 1
C36A  1    0.526359    0.239057   -0.060494    21.00000    0.18928    0.05975 =
         0.03389   -0.01617    0.00335    0.03106
AFIX 137
H36A  2    0.492188    0.214672   -0.114203    21.00000   -1.50000
H36B  2    0.473836    0.219620   -0.034713    21.00000   -1.50000
H36C  2    0.569649    0.209487   -0.044685    21.00000   -1.50000
AFIX   0
C34A  1    0.691882    0.377530   -0.056807    21.00000    0.07818    0.26598 =
         0.02956   -0.01644    0.01340    0.08444
AFIX 137
H34A  2    0.721666    0.340416   -0.031894    21.00000   -1.50000
H34B  2    0.740289    0.449883   -0.037934    21.00000   -1.50000
H34C  2    0.679216    0.359625   -0.110407    21.00000   -1.50000
AFIX   0
C35A  1    0.536300    0.392387   -0.090221    21.00000    0.23388    0.15158 =
         0.02159    0.00425    0.00004    0.15322
AFIX 137
H35A  2    0.510587    0.355003   -0.141877    21.00000   -1.50000
H35B  2    0.583697    0.463582   -0.086585    21.00000   -1.50000
H35C  2    0.477806    0.385374   -0.073678    21.00000   -1.50000
AFIX   0
PART 2
C35B  1    0.475958    0.295419   -0.078844   -21.00000    0.06057
AFIX 137
H35D  2    0.460595    0.276188   -0.132686   -21.00000   -1.50000
H35E  2    0.448567    0.339159   -0.067694   -21.00000   -1.50000
H35F  2    0.443559    0.234946   -0.059888   -21.00000   -1.50000
AFIX   0
C34B  1    0.647238    0.438405   -0.078561   -21.00000    0.05005
AFIX 137
H34D  2    0.722135    0.473973   -0.053782   -21.00000   -1.50000
H34E  2    0.621380    0.485114   -0.073946   -21.00000   -1.50000
H34F  2    0.632809    0.411441   -0.131197   -21.00000   -1.50000
AFIX   0
C36B  1    0.631166    0.276360   -0.056947   -21.00000    0.05072
AFIX 137
H36D  2    0.596278    0.218022   -0.036444   -21.00000   -1.50000
H36E  2    0.706187    0.309787   -0.033249   -21.00000   -1.50000
H36F  2    0.615191    0.254157   -0.110569   -21.00000   -1.50000
AFIX   0
PART 0
C13   1    1.042581    0.585003    0.163986    11.00000    0.04364    0.06877 =
         0.04122    0.02650    0.01739    0.01539
PART 1
C16A  1    1.126592    0.688811    0.204568    31.00000    0.09429    0.04199 =
         0.06437    0.02682    0.03518    0.01773
AFIX 137
H16A  2    1.099676    0.720129    0.233957    31.00000   -1.50000
H16B  2    1.151437    0.728572    0.168828    31.00000   -1.50000
H16C  2    1.183932    0.686024    0.237617    31.00000   -1.50000
AFIX   0
C14A  1    0.959880    0.576511    0.101839    31.00000    0.05342    0.14806 =
         0.08328    0.09236    0.02326    0.03001
AFIX 137
H14A  2    0.912617    0.505642    0.076467    31.00000   -1.50000
H14B  2    0.990389    0.614267    0.066831    31.00000   -1.50000
H14C  2    0.921463    0.603957    0.120759    31.00000   -1.50000
AFIX   0
C15A  1    1.099894    0.535155    0.124671    31.00000    0.11066    0.10842 =
         0.07516    0.03635    0.07202    0.05494
AFIX 137
H15A  2    1.154178    0.534654    0.163195    31.00000   -1.50000
H15B  2    1.130800    0.575232    0.090817    31.00000   -1.50000
H15C  2    1.048536    0.466154    0.096792    31.00000   -1.50000
AFIX   0
PART 2
C15B  1    1.148985    0.670975    0.194376   -31.00000    0.05780
AFIX 137
H15D  2    1.157532    0.707280    0.242772   -31.00000   -1.50000
H15E  2    1.162061    0.716228    0.160319   -31.00000   -1.50000
H15F  2    1.198200    0.646653    0.200269   -31.00000   -1.50000
AFIX   0
C16B  1    0.974135    0.649004    0.154530   -31.00000    0.06242
AFIX 137
H16D  2    0.899644    0.600494    0.139000   -31.00000   -1.50000
H16E  2    0.990422    0.688469    0.117066   -31.00000   -1.50000
H16F  2    0.993856    0.694035    0.202207   -31.00000   -1.50000
AFIX   0
C14B  1    1.017637    0.529259    0.092669   -31.00000    0.06257
AFIX 137
H14D  2    1.044028    0.482590    0.096143   -31.00000   -1.50000
H14E  2    1.049230    0.575016    0.061959   -31.00000   -1.50000
H14F  2    0.942231    0.491235    0.070095   -31.00000   -1.50000
AFIX   0
HKLF 4


REM  jcm03621a_0m in P-1 #2
REM wR2 = 0.0922, GooF = S = 1.040, Restrained GooF = 1.040 for all data
REM R1 = 0.0366 for 12771 Fo > 4sig(Fo) and 0.0574 for all 16058 data
REM 739 parameters refined using 0 restraints

END

WGHT      0.0350      5.4927

REM Highest difference peak  1.471,  deepest hole -2.140,  1-sigma level  0.093
Q1    1   0.6129  0.2808  0.3025  11.00000  0.05    1.47
Q2    1   0.7996  0.3332 -0.0186  11.00000  0.05    0.73
Q3    1   0.6594  0.3375  0.6728  11.00000  0.05    0.72
Q4    1   0.6401  0.1956  0.2909  11.00000  0.05    0.63
Q5    1   0.5206  0.1758  0.6580  11.00000  0.05    0.63
Q6    1   0.1095 -0.0424  0.1533  11.00000  0.05    0.59
Q7    1   0.6985  0.3768  0.3720  11.00000  0.05    0.59
Q8    1   0.1800  0.1224  0.2251  11.00000  0.05    0.59
Q9    1   0.5366  0.2240  0.3864  11.00000  0.05    0.57
Q10   1   0.5462  0.3203  0.7195  11.00000  0.05    0.54
Q11   1   0.4400  0.1258  0.6962  11.00000  0.05    0.52
Q12   1   0.7190  0.2401  0.3579  11.00000  0.05    0.51
Q13   1   0.5727  0.2071  0.3243  11.00000  0.05    0.50
Q14   1   0.7635  0.3032  0.3438  11.00000  0.05    0.49
Q15   1   0.2094  0.0211  0.2961  11.00000  0.05    0.48
Q16   1   0.7399  0.2832  0.3747  11.00000  0.05    0.48
Q17   1   0.6583  0.2433  0.2565  11.00000  0.05    0.45
Q18   1   0.6141  0.2370  0.3822  11.00000  0.05    0.44
Q19   1   0.4646  0.1766  0.6804  11.00000  0.05    0.43
Q20   1   0.6590  0.2838  0.4032  11.00000  0.05    0.43
Q21   1   0.7827  0.1175  0.0799  11.00000  0.05    0.42
Q22   1   0.4608  0.2314  0.5990  11.00000  0.05    0.41
Q23   1   0.5028  0.1802  0.7013  11.00000  0.05    0.40
Q24   1   0.6027  0.2847  0.6383  11.00000  0.05    0.40
Q25   1   0.6869  0.3418  0.2820  11.00000  0.05    0.39
Q26   1   0.7421  0.2996  0.2984  11.00000  0.05    0.39
Q27   1   0.6528  0.2991  0.2583  11.00000  0.05    0.38
Q28   1   0.5851  0.2744  0.3551  11.00000  0.05    0.37
Q29   1   0.4648  0.1957  0.2997  11.00000  0.05    0.37
Q30   1   0.4823  0.0971  0.6153  11.00000  0.05    0.37
Q31   1   0.5997  0.1974  0.4622  11.00000  0.05    0.37
Q32   1   0.9123  0.3455  0.6012  11.00000  0.05    0.36
Q33   1   0.6585  0.2309  0.3823  11.00000  0.05    0.35
Q34   1   0.5638  0.1625  0.4404  11.00000  0.05    0.34
Q35   1   0.7321  0.3642  0.3237  11.00000  0.05    0.34
Q36   1   0.6204  0.3357  0.7429  11.00000  0.05    0.34
Q37   1   0.7362  0.4616  0.3642  11.00000  0.05    0.33
Q38   1   0.7615  0.6171  0.2627  11.00000  0.05    0.32
Q39   1   0.7019  0.2426  0.2789  11.00000  0.05    0.32
Q40   1   0.6226  0.2412  0.2001  11.00000  0.05    0.31
Q41   1   0.5729  0.1225  0.2636  11.00000  0.05    0.31
Q42   1   0.5875  0.3230  0.6766  11.00000  0.05    0.31
;
_shelx_res_checksum                69861
_shelx_hkl_file
;
  -2   0   0   36.18    2.05
  -2   0   0   35.17    1.93
  -2   0   0   34.45    1.75
  -2   0   0   32.33    1.92
   2   0   0   34.89    1.93
  -3   0   0    2.78    0.66
  -3   0   0    3.00    0.39
  -3   0   0    3.22    0.67
  -3   0   0    3.07    0.77
  -3   0   0    2.37    0.66
   3   0   0    2.84    0.36
   3   0   0    2.07    0.75
   3   0   0    1.63    0.60
   3   0   0    3.21    0.71
  -4   0   0  103.18    5.10
  -4   0   0  107.70    5.43
  -4   0   0  111.16    5.50
   4   0   0  104.72    5.60
   4   0   0   98.41    5.38
   4   0   0  104.29    5.09
   4   0   0   98.79    5.40
  -5   0   0   67.74    3.80
  -5   0   0   65.73    4.03
  -5   0   0   67.23    3.85
   5   0   0   62.58    3.77
   5   0   0   63.50    3.75
   5   0   0   64.77    3.34
   5   0   0   64.30    3.99
  -6   0   0  140.58    7.50
  -6   0   0  133.35    7.14
  -6   0   0  135.24    7.22
   6   0   0  133.14    6.60
   6   0   0  135.53    7.14
   6   0   0  127.99    7.12
   6   0   0  132.74    7.41
  -7   0   0   29.31    2.83
  -7   0   0   29.47    2.54
  -7   0   0   28.86    2.50
   7   0   0   25.98    2.44
   7   0   0   31.47    2.81
   7   0   0   29.11    2.50
   7   0   0   31.57    1.85
  -8   0   0    6.09    1.57
  -8   0   0   11.71    1.81
  -8   0   0   12.55    2.08
  -8   0   0   12.06    1.82
   8   0   0   13.88    2.02
   8   0   0   12.88    1.87
   8   0   0   11.69    1.85
   8   0   0   12.01    1.06
  -9   0   0   55.72    4.07
  -9   0   0   61.28    4.09
  -9   0   0   59.86    4.46
  -9   0   0   56.79    4.06
   9   0   0   58.87    4.34
   9   0   0   55.68    3.99
   9   0   0   56.22    3.97
   9   0   0   58.43    3.14
 -10   0   0   27.95    2.83
 -10   0   0   32.41    3.33
 -10   0   0   25.02    2.85
 -10   0   0   28.43    2.91
  10   0   0   30.91    1.86
  10   0   0   24.33    2.77
  10   0   0   28.34    3.08
  10   0   0   32.09    2.88
 -11   0   0   -0.82    1.32
 -11   0   0   -1.09    2.05
 -11   0   0   -1.55    1.14
 -11   0   0    2.07    1.58
  11   0   0   -1.25    1.23
  11   0   0   -0.10    0.43
  11   0   0   -1.62    1.24
  11   0   0    1.01    1.40
 -12   0   0    7.63    2.67
 -12   0   0    6.37    2.21
 -12   0   0    5.94    1.95
 -12   0   0    6.42    1.90
  12   0   0    4.60    1.89
  12   0   0    6.60    1.84
  12   0   0   10.68    2.37
 -13   0   0    0.25    1.35
 -13   0   0    3.07    1.84
 -13   0   0    0.76    1.45
 -13   0   0   -0.29    1.54
  13   0   0   -1.01    1.40
  13   0   0    1.09    1.52
  13   0   0   -0.19    1.60
 -14   0   0    4.80    2.22
 -14   0   0    1.08    1.86
 -14   0   0    1.46    1.60
 -14   0   0    1.76    1.99
  14   0   0   -1.21    1.43
  14   0   0   -0.89    1.61
  14   0   0    2.82    1.65
 -15   0   0    9.14    2.42
 -15   0   0    7.47    2.00
 -15   0   0    8.04    2.80
 -15   0   0   10.29    2.47
  15   0   0    9.28    2.71
  15   0   0   12.39    2.37
  15   0   0    9.88    2.42
 -16   0   0    7.74    2.40
 -16   0   0    7.92    2.17
 -16   0   0    5.35    2.18
 -16   0   0    2.54    2.58
  16   0   0    5.14    2.19
  16   0   0   10.37    2.31
  16   0   0    8.55    2.64
  16  -1   0    1.82    1.75
  16  -1   0    3.67    1.81
  16  -1   0    1.55    2.03
 -16   1   0    3.62    2.21
 -16   1   0    4.28    2.38
 -16   1   0   -4.30    1.33
 -16   1   0    1.27    1.68
  15  -1   0    5.75    1.74
  15  -1   0    7.38    2.39
  15  -1   0    4.81    2.12
 -15   1   0    4.17    2.15
 -15   1   0    2.97    2.04
 -15   1   0    4.00    1.71
 -15   1   0    5.49    2.42
  14  -1   0   13.81    2.89
  14  -1   0   10.85    2.18
 -14   1   0   13.37    2.62
 -14   1   0   13.81    2.93
 -14   1   0   19.85    2.94
 -14   1   0   12.84    2.55
  13  -1   0    5.75    1.89
  13  -1   0    8.12    1.96
  13  -1   0    8.40    2.43
 -13   1   0    1.92    1.91
 -13   1   0    7.98    2.07
 -13   1   0    6.08    2.05
 -13   1   0    9.36    2.16
  12  -1   0   -1.07    1.33
  12  -1   0   -1.85    1.13
  12  -1   0    1.19    1.31
 -12   1   0   -0.67    1.48
 -12   1   0    1.29    1.49
 -12   1   0   -2.17    1.45
 -12   1   0   -0.31    1.35
  11  -1   0   17.90    2.34
  11  -1   0   11.62    2.34
  11  -1   0   18.00    2.52
 -11   1   0   18.16    2.51
 -11   1   0   17.62    2.48
 -11   1   0   13.47    2.62
 -11   1   0   14.01    2.26
  10  -1   0    1.04    1.34
  10  -1   0   -0.63    1.03
  10  -1   0    0.47    1.07
  10  -1   0    0.75    0.48
 -10   1   0    1.28    1.19
 -10   1   0    1.00    1.22
 -10   1   0   -0.63    1.18
   9  -1   0   30.63    2.59
   9  -1   0   30.67    2.66
   9  -1   0   32.45    3.03
   9  -1   0   32.18    1.90
  -9   1   0   31.61    2.64
  -9   1   0   28.55    2.70
  -9   1   0   29.47    3.05
   8  -1   0   49.21    3.40
   8  -1   0   50.92    3.34
   8  -1   0   49.94    2.74
   8  -1   0   47.57    3.72
  -8   1   0   49.84    3.83
  -8   1   0   49.14    2.76
  -8   1   0   48.10    3.51
  -8   1   0   53.76    3.45
   7  -1   0   21.36    2.11
   7  -1   0   25.06    1.56
   7  -1   0   24.55    2.53
   7  -1   0   24.53    2.09
  -7   1   0   22.18    1.54
  -7   1   0   25.43    2.57
  -7   1   0   23.73    2.13
   6  -1   0    1.15    1.07
   6  -1   0    1.08    0.79
   6  -1   0    1.23    0.92
   6  -1   0    0.85    0.43
  -6   1   0    0.30    0.42
  -6   1   0    1.08    0.87
  -6   1   0    0.40    1.09
   5  -1   0   46.35    2.92
   5  -1   0   48.83    2.88
   5  -1   0   50.63    2.62
   5  -1   0   52.12    3.25
  -5   1   0   51.94    3.26
  -5   1   0   47.93    2.61
  -5   1   0   53.62    2.97
   4  -1   0    5.52    0.99
   4  -1   0    4.99    0.76
   4  -1   0    4.22    0.47
   4  -1   0    4.70    0.73
  -4   1   0    4.55    0.78
  -4   1   0    5.28    0.95
  -4   1   0    3.38    0.45
  -3   1   0 1000.00   50.54
   2  -1   0  249.11   11.95
   2  -1   0  245.52   11.77
  -2   1   0  242.08   11.77
  -2   1   0  249.07   11.80
  -2   1   0  267.50   11.98
  -2   1   0  241.65   11.83
  -1  -1   0  150.38    7.45
  -1  -1   0  159.61    7.45
  -1  -1   0  147.88    7.43
  -1  -1   0  153.03    7.43
  -1  -1   0  156.71    7.48
   1   1   0  157.27    7.48
   1   1   0  150.62    7.45
   1   1   0  145.46    7.43
   1   1   0  151.50    7.42
   1   1   0  165.73    7.45
  -2  -1   0  166.45    8.46
  -2  -1   0  174.06    8.54
  -2  -1   0  174.89    8.52
  -2  -1   0  164.84    8.49
  -2  -1   0  182.89    8.57
   2   1   0  181.21    8.50
   2   1   0  174.00    8.54
   2   1   0  177.37    8.55
   2   1   0  165.24    8.50
  -3  -1   0   10.06    1.05
  -3  -1   0   11.04    1.23
  -3  -1   0    8.96    0.98
  -3  -1   0   10.05    1.16
  -3  -1   0    9.99    1.21
   3   1   0   11.22    1.17
   3   1   0    8.58    0.96
   3   1   0   10.46    0.82
   3   1   0   10.30    1.26
   3   1   0   12.19    1.12
  -4  -1   0   96.37    5.24
  -4  -1   0  101.27    6.24
  -4  -1   0   95.72    5.25
  -4  -1   0  109.72    5.50
   4   1   0  102.94    5.45
   4   1   0   89.68    5.23
   4   1   0   93.86    5.27
   4   1   0   98.72    4.91
  -5  -1   0    0.90    0.81
  -5  -1   0    1.33    1.06
  -5  -1   0    0.95    0.89
  -5  -1   0    0.71    0.98
  -5  -1   0    2.04    1.06
   5   1   0    1.01    0.51
   5   1   0    1.16    0.98
   5   1   0    1.81    1.11
   5   1   0    1.39    0.98
  -6  -1   0   80.92    4.95
  -6  -1   0   84.24    5.03
  -6  -1   0   95.33    5.39
  -6  -1   0   81.43    4.99
   6   1   0   85.31    5.03
   6   1   0   82.43    5.02
   6   1   0   86.54    4.43
   6   1   0   89.15    5.28
  -7  -1   0  116.16    6.33
  -7  -1   0   99.43    6.23
  -7  -1   0  115.61    6.62
  -7  -1   0  110.52    6.30
   7   1   0  103.66    6.23
   7   1   0  110.02    5.58
   7   1   0  114.73    6.55
   7   1   0  109.47    6.27
  -8  -1   0   50.05    3.63
  -8  -1   0   44.39    3.46
  -8  -1   0   52.36    3.99
  -8  -1   0   46.98    3.60
   8   1   0   48.62    3.50
   8   1   0   56.63    4.00
   8   1   0   52.49    2.85
   8   1   0   47.08    3.57
  -9  -1   0    4.96    1.59
  -9  -1   0    4.68    1.70
  -9  -1   0    5.50    1.77
  -9  -1   0    5.25    1.57
   9   1   0    6.46    1.72
   9   1   0    4.07    1.61
   9   1   0    6.05    0.85
   9   1   0    2.93    1.48
 -10  -1   0    5.07    1.61
 -10  -1   0    2.57    1.59
 -10  -1   0    1.83    1.61
 -10  -1   0    5.23    2.53
  10   1   0    3.55    1.67
  10   1   0    4.10    1.73
  10   1   0    4.11    1.73
  10   1   0    3.47    0.67
 -11  -1   0    9.60    1.97
 -11  -1   0   11.70    2.33
 -11  -1   0    8.42    2.41
  11   1   0   11.12    1.11
  11   1   0   12.15    2.31
  11   1   0   12.01    2.56
  11   1   0   10.25    2.29
 -12  -1   0   -2.72    1.09
 -12  -1   0    0.05    1.68
 -12  -1   0    0.98    1.63
 -12  -1   0   -2.59    1.39
  12   1   0   -2.37    1.27
  12   1   0    0.05    0.39
  12   1   0    0.93    1.54
  12   1   0    0.99    1.50
 -13  -1   0   13.13    2.54
 -13  -1   0   13.38    2.68
 -13  -1   0   12.99    2.85
 -13  -1   0    6.02    2.03
  13   1   0    9.46    2.25
  13   1   0    7.39    2.09
  13   1   0    9.31    2.31
 -14  -1   0    7.74    2.25
 -14  -1   0    5.20    1.95
 -14  -1   0    8.61    2.72
 -14  -1   0    8.75    2.33
  14   1   0    6.02    2.49
  14   1   0    9.68    2.26
  14   1   0    9.17    2.38
 -15  -1   0   -3.28    1.57
 -15  -1   0    0.48    1.89
 -15  -1   0    2.62    1.75
 -15  -1   0   -2.46    1.87
  15   1   0    0.80    1.59
  15   1   0   -2.63    1.77
  15   1   0   -0.59    1.56
  17  -2   0    5.82    1.88
  17  -2   0    0.36    1.75
  17  -2   0    3.39    2.03
 -17   2   0    1.79    2.28
 -17   2   0    4.18    1.97
 -17   2   0   -0.24    1.79
 -17   2   0    4.60    2.63
 -17   2   0    4.60    2.21
  16  -2   0   15.39    2.48
  16  -2   0   15.06    3.36
  16  -2   0   13.97    3.04
 -16   2   0   11.96    2.43
 -16   2   0   11.65    2.60
 -16   2   0   18.41    2.88
 -16   2   0   20.28    3.02
  15  -2   0    8.06    1.83
  15  -2   0   10.33    2.15
  15  -2   0    7.79    2.57
 -15   2   0    8.09    2.23
 -15   2   0    6.38    2.55
 -15   2   0    6.16    2.06
 -15   2   0    6.23    2.15
 -15   2   0   11.21    3.64
  14  -2   0    3.45    1.55
  14  -2   0    2.18    1.87
  14  -2   0    0.61    1.54
 -14   2   0   -0.69    1.69
 -14   2   0    0.76    1.40
 -14   2   0    1.45    1.57
 -14   2   0   -0.20    1.59
 -14   2   0    0.45    1.56
  13  -2   0    2.81    1.79
  13  -2   0   -0.21    1.67
  13  -2   0    1.34    1.33
 -13   2   0    4.37    1.95
 -13   2   0    3.81    1.78
 -13   2   0    4.22    1.80
 -13   2   0    2.00    1.49
  12  -2   0    2.31    1.37
  12  -2   0   -0.48    1.54
  12  -2   0    1.62    1.43
 -12   2   0    2.85    1.55
 -12   2   0    0.21    1.67
 -12   2   0    1.68    1.44
  11  -2   0   -2.07    0.85
  11  -2   0    0.76    1.60
  11  -2   0   -0.18    1.31
 -11   2   0    0.46    1.17
 -11   2   0   -1.84    1.32
 -11   2   0   -0.72    1.18
  10  -2   0   48.46    4.02
  10  -2   0   45.34    3.49
  10  -2   0   46.83    3.33
 -10   2   0   46.54    2.77
 -10   2   0   49.87    4.03
 -10   2   0   47.70    3.74
 -10   2   0   61.25    3.69
   9  -2   0   41.16    2.92
   9  -2   0   42.71    3.53
   9  -2   0   42.54    3.11
  -9   2   0   45.48    3.69
  -9   2   0   44.28    3.09
  -9   2   0   41.60    2.47
   8  -2   0    6.63    0.83
   8  -2   0    8.59    1.68
   8  -2   0    8.26    1.32
   8  -2   0    6.56    1.34
  -8   2   0    8.37    1.37
  -8   2   0    5.69    1.53
  -8   2   0    5.90    0.79
   7  -2   0    5.77    1.25
   7  -2   0    5.14    1.05
   7  -2   0    6.95    1.58
   7  -2   0    5.86    0.76
  -7   2   0    5.90    1.17
  -7   2   0    4.99    1.58
  -7   2   0    5.79    0.78
   6  -2   0  169.91    8.27
   6  -2   0  171.41    8.96
   6  -2   0  152.22    8.51
   6  -2   0  167.91    8.42
  -6   2   0  169.53    8.28
  -6   2   0  178.29    8.56
  -6   2   0  178.26    9.02
   5  -2   0   25.81    1.60
   5  -2   0   25.68    1.54
   5  -2   0   23.68    1.74
  -5   2   0   25.23    1.55
  -5   2   0   25.30    1.70
  -5   2   0   24.92    2.04
  -5   2   0   25.93    1.79
   4  -2   0  111.09    5.59
   4  -2   0  102.06    5.13
   4  -2   0   94.08    5.24
  -4   2   0  111.09    5.27
  -4   2   0  104.62    5.33
  -4   2   0  104.23    5.21
  -4   2   0  107.98    5.58
   3  -2   0  113.72    5.85
   3  -2   0  118.07    5.99
   3  -2   0  114.93    5.75
  -3   2   0  121.01    6.00
  -3   2   0  124.77    5.87
  -3   2   0  122.89    5.77
  -3   2   0  116.13    5.81
  -3   2   0  110.74    5.76
   2  -2   0   56.33    2.79
   2  -2   0   47.10    2.67
   2  -2   0   54.44    2.76
  -2   2   0   49.36    2.66
  -2   2   0   51.59    2.75
  -2   2   0   50.72    2.68
  -2   2   0   58.49    2.80
   1  -2   0  337.57   17.26
   1  -2   0  376.68   17.32
   1  -2   0  359.99   17.30
  -1   2   0  364.93   17.29
  -1   2   0  364.08   17.28
  -1   2   0  376.49   17.32
  -1   2   0  403.51   17.33
  -1   2   0  346.99   17.26
   0  -2   0  369.32   17.47
   0  -2   0  369.05   17.48
   0  -2   0  364.96   17.53
   0  -2   0  361.57   17.50
   0  -2   0  382.18   17.50
   0   2   0  370.47   17.49
   0   2   0  366.90   17.52
   0   2   0  365.73   17.50
   0   2   0  379.10   17.49
   0   2   0  358.48   17.48
  -1  -2   0   79.38    4.29
  -1  -2   0   80.91    4.34
  -1  -2   0   82.56    4.24
  -1  -2   0   81.05    4.28
  -1  -2   0   85.77    4.24
   1   2   0   89.13    4.23
   1   2   0   82.30    4.27
   1   2   0   81.90    4.33
   1   2   0   82.32    4.24
   1   2   0   80.71    4.28
  -2  -2   0   26.99    1.77
  -2  -2   0   22.60    1.68
  -2  -2   0   26.18    1.86
  -2  -2   0   24.51    1.69
  -2  -2   0   24.09    1.71
   2   2   0   24.49    1.82
   2   2   0   24.15    1.69
   2   2   0   26.34    1.73
   2   2   0   27.27    1.76
   2   2   0   27.80    1.75
  -3  -2   0   10.83    1.68
  -3  -2   0    7.15    1.03
  -3  -2   0    7.45    1.14
  -3  -2   0    5.64    0.93
  -3  -2   0    7.38    1.09
   3   2   0    8.54    1.09
   3   2   0    7.13    1.37
   3   2   0    6.73    1.06
   3   2   0    6.85    0.98
   3   2   0    6.90    1.03
  -4  -2   0   32.95    2.35
  -4  -2   0   28.15    2.15
  -4  -2   0   27.33    2.32
  -4  -2   0   28.68    2.33
  -4  -2   0   26.66    2.15
   4   2   0   28.22    2.29
   4   2   0   27.74    2.15
   4   2   0   29.70    2.21
   4   2   0   32.41    2.38
  -5  -2   0   80.48    4.72
  -5  -2   0   81.96    4.90
  -5  -2   0   81.17    4.70
  -5  -2   0   76.44    4.77
  -5  -2   0   79.91    4.82
   5   2   0   80.82    4.79
   5   2   0   72.17    4.74
   5   2   0   78.86    4.82
   5   2   0   81.29    4.26
   5   2   0   83.49    4.72
  -6  -2   0   44.36    3.15
  -6  -2   0   48.62    3.36
  -6  -2   0   46.18    3.44
  -6  -2   0   36.55    3.16
  -6  -2   0   46.67    3.15
   6   2   0   39.89    3.20
   6   2   0   38.31    3.15
   6   2   0   45.61    2.64
   6   2   0   45.03    3.36
  -7  -2   0    2.13    1.25
  -7  -2   0    1.19    1.05
  -7  -2   0    2.95    1.38
  -7  -2   0    3.15    1.34
   7   2   0    2.75    1.30
   7   2   0    1.74    0.63
   7   2   0    2.79    1.27
   7   2   0    0.04    0.94
  -8  -2   0   23.34    2.85
  -8  -2   0   20.20    2.24
  -8  -2   0   22.99    2.83
  -8  -2   0   22.82    2.66
   8   2   0   19.20    2.54
   8   2   0   21.07    2.55
   8   2   0   22.48    2.72
   8   2   0   22.20    1.66
  -9  -2   0   14.42    2.47
  -9  -2   0   13.45    2.16
  -9  -2   0   12.06    2.04
  -9  -2   0   11.58    2.13
   9   2   0   13.15    2.64
   9   2   0   12.64    1.30
   9   2   0   14.58    2.38
   9   2   0   11.27    2.12
 -10  -2   0   10.57    2.37
 -10  -2   0   13.52    2.43
 -10  -2   0   12.43    2.29
  10   2   0   13.89    2.48
  10   2   0   11.73    2.29
  10   2   0   14.46    1.37
  10   2   0   13.17    2.22
 -11  -2   0    0.93    1.61
 -11  -2   0    0.58    1.76
 -11  -2   0   -0.84    1.58
  11   2   0    0.91    0.57
  11   2   0    0.58    1.48
  11   2   0    0.96    1.60
  11   2   0    1.66    1.68
 -12  -2   0    6.82    2.03
 -12  -2   0    6.08    2.06
 -12  -2   0    7.78    2.35
 -12  -2   0   12.06    2.58
  12   2   0    6.23    0.79
  12   2   0    7.13    2.09
  12   2   0    5.53    1.95
  12   2   0    4.04    1.87
 -13  -2   0   -2.17    1.42
 -13  -2   0   -0.81    1.37
 -13  -2   0    0.01    1.48
 -13  -2   0   -0.56    1.66
  13   2   0    0.37    1.67
  13   2   0   -1.94    1.46
  13   2   0    0.61    1.52
 -14  -2   0    8.68    2.25
 -14  -2   0   10.79    2.22
 -14  -2   0   11.00    2.90
  14   2   0   10.15    2.67
  14   2   0    8.62    2.25
  14   2   0    8.23    2.61
 -15  -2   0   13.94    2.81
 -15  -2   0   23.33    3.58
 -15  -2   0    2.58    2.39
 -15  -2   0    8.47    2.67
  15   2   0   12.76    2.59
  15   2   0   11.43    3.04
  15   2   0    3.38    2.23
  17  -3   0    6.38    2.64
  17  -3   0    4.75    2.17
  17  -3   0    7.26    2.23
  17  -3   0    6.05    1.78
 -17   3   0    4.70    2.08
 -17   3   0    7.10    2.24
 -17   3   0    3.28    2.06
 -17   3   0    6.35    2.54
 -17   3   0   15.94    4.20
  16  -3   0    1.33    1.32
  16  -3   0    0.16    1.85
  16  -3   0   -0.75    1.76
 -16   3   0   -1.80    1.63
 -16   3   0   -0.62    1.58
 -16   3   0   -3.28    1.27
 -16   3   0    0.38    1.50
 -16   3   0   -1.13    1.45
  15  -3   0    8.55    2.18
  15  -3   0    6.90    1.75
  15  -3   0    6.42    2.47
 -15   3   0   10.84    2.19
 -15   3   0    6.43    2.39
 -15   3   0    6.99    2.16
 -15   3   0    9.43    2.25
 -15   3   0   10.69    2.43
  14  -3   0    8.08    2.38
  14  -3   0   10.63    2.29
  14  -3   0    7.94    1.69
 -14   3   0    6.39    2.00
 -14   3   0    4.90    2.10
 -14   3   0    8.62    2.01
 -14   3   0    7.32    1.96
  13  -3   0    1.73    1.45
  13  -3   0    2.16    1.24
  13  -3   0    0.97    1.70
 -13   3   0    5.01    1.78
 -13   3   0    0.54    1.56
 -13   3   0    2.74    1.62
 -13   3   0    2.74    1.53
  12  -3   0    4.12    1.53
  12  -3   0    5.19    1.88
  12  -3   0    3.76    1.30
 -12   3   0    4.07    1.66
 -12   3   0    6.22    1.68
 -12   3   0    3.52    1.51
 -12   3   0    3.84    0.77
 -12   3   0    8.58    2.68
  11  -3   0    4.38    1.26
  11  -3   0    1.66    1.21
  11  -3   0    5.55    1.76
 -11   3   0    3.68    0.72
 -11   3   0    4.47    1.45
 -11   3   0    3.45    1.57
 -11   3   0    3.38    1.34
  10  -3   0    0.43    1.20
  10  -3   0    0.63    0.83
  10  -3   0   -1.37    0.79
 -10   3   0    1.42    1.12
 -10   3   0   -0.25    1.31
 -10   3   0    0.52    0.52
 -10   3   0    0.53    0.96
   9  -3   0  118.81    6.87
   9  -3   0  125.93    6.95
   9  -3   0  123.24    7.41
  -9   3   0  132.30    7.55
  -9   3   0  118.41    6.41
  -9   3   0  134.30    7.03
  -9   3   0  134.71    6.89
   8  -3   0  103.32    5.87
   8  -3   0  103.20    5.61
   8  -3   0  102.90    6.34
  -8   3   0  104.03    5.52
  -8   3   0  112.64    6.47
  -8   3   0  113.22    5.86
  -8   3   0  112.57    6.00
   7  -3   0   16.32    1.73
   7  -3   0   19.18    1.53
   7  -3   0   20.56    2.30
  -7   3   0   21.06    1.75
  -7   3   0   17.14    1.80
  -7   3   0   20.48    2.32
  -7   3   0   20.47    1.55
   6  -3   0   47.74    3.25
   6  -3   0   45.14    2.81
   6  -3   0   50.45    2.78
   6  -3   0   47.89    2.59
  -6   3   0   46.05    3.24
  -6   3   0   45.85    2.72
  -6   3   0   46.86    2.91
  -6   3   0   47.25    2.78
   5  -3   0  117.24    6.19
   5  -3   0  113.02    5.79
   5  -3   0  111.93    5.59
   5  -3   0  112.44    5.84
  -5   3   0  116.54    5.93
  -5   3   0  113.83    5.84
  -5   3   0  119.39    5.82
  -5   3   0  118.23    6.28
   4  -3   0   19.20    1.55
   4  -3   0   17.76    1.42
   4  -3   0   19.03    1.30
  -4   3   0   22.33    1.64
  -4   3   0   18.90    1.33
  -4   3   0   19.04    1.41
  -4   3   0   19.08    1.37
  -4   3   0   18.49    1.42
   3  -3   0  118.95    5.76
   3  -3   0  122.37    6.14
   3  -3   0  118.29    6.03
   3  -3   0  124.98    6.13
  -3   3   0  127.09    6.16
  -3   3   0  120.22    6.01
  -3   3   0  118.27    6.02
  -3   3   0  124.68    6.13
   2  -3   0  491.98   22.71
   2  -3   0  494.66   22.74
   2  -3   0  432.05   22.57
   2  -3   0  496.28   22.66
  -2   3   0  497.80   22.68
  -2   3   0  486.75   22.74
  -2   3   0  481.77   22.68
  -2   3   0  457.27   22.57
   1  -3   0   14.61    1.04
   1  -3   0   14.84    1.10
   1  -3   0   13.05    1.00
   1  -3   0   11.83    1.06
   1  -3   0   13.20    0.97
  -1   3   0   13.77    1.09
  -1   3   0   13.31    1.04
  -1   3   0   14.50    1.06
  -1   3   0   14.45    1.11
  -1   3   0   13.15    1.08
   0  -3   0   80.11    4.34
   0  -3   0   83.04    4.25
   0  -3   0   87.01    4.29
   0  -3   0   83.38    4.23
   0   3   0   81.13    4.27
   0   3   0   79.45    4.27
   0   3   0   79.72    4.29
   0   3   0   83.12    4.25
   0   3   0   82.34    4.33
  -1  -3   0  255.86   12.56
  -1  -3   0  269.81   12.40
  -1  -3   0  252.12   12.46
  -1  -3   0  254.75   12.42
  -1  -3   0  250.84   12.48
   1   3   0  243.69   12.45
   1   3   0  256.91   12.49
   1   3   0  251.73   12.42
   1   3   0  266.48   12.56
  -2  -3   0   28.57    1.91
  -2  -3   0   24.64    1.90
  -2  -3   0   26.17    2.02
  -2  -3   0   26.49    1.87
  -2  -3   0   27.37    1.90
   2   3   0   26.08    1.84
   2   3   0   24.69    1.91
   2   3   0   24.99    1.93
   2   3   0   27.78    1.85
  -3  -3   0   36.38    2.48
  -3  -3   0   31.27    2.31
  -3  -3   0   33.33    2.48
  -3  -3   0   34.20    2.58
   3   3   0   34.26    2.50
   3   3   0   32.22    2.55
   3   3   0   35.64    2.42
   3   3   0   32.10    2.45
   3   3   0   35.66    2.38
  -4  -3   0   30.40    2.41
  -4  -3   0   33.54    2.62
  -4  -3   0   30.78    2.61
  -4  -3   0   30.50    2.62
  -4  -3   0   31.58    2.65
   4   3   0   30.55    2.62
   4   3   0   33.76    2.48
   4   3   0   32.69    2.54
   4   3   0   26.59    2.54
  -5  -3   0   10.78    1.76
  -5  -3   0   14.72    1.87
  -5  -3   0   13.74    1.91
  -5  -3   0   12.56    1.90
  -5  -3   0    9.36    1.57
   5   3   0   11.32    1.94
   5   3   0   15.05    1.84
   5   3   0   10.53    1.87
   5   3   0   12.32    1.76
  -6  -3   0   30.95    2.86
  -6  -3   0   31.56    2.83
  -6  -3   0   30.48    2.58
  -6  -3   0   30.73    2.77
  -6  -3   0   23.58    2.60
   6   3   0   30.87    2.74
   6   3   0   26.73    2.72
   6   3   0   31.11    2.14
   6   3   0   37.31    2.75
   6   3   0   31.75    2.81
  -7  -3   0   58.59    4.12
  -7  -3   0   59.63    4.27
  -7  -3   0   66.43    4.54
  -7  -3   0   61.27    4.19
   7   3   0   57.22    4.32
   7   3   0   64.56    3.84
   7   3   0   65.58    4.45
   7   3   0   60.90    4.79
  -8  -3   0   17.84    2.35
  -8  -3   0   17.75    2.60
  -8  -3   0   17.82    2.58
  -8  -3   0   19.00    2.62
   8   3   0   19.71    2.76
   8   3   0   21.11    2.66
   8   3   0   18.95    2.61
  -9  -3   0    0.03    1.17
  -9  -3   0   -1.85    1.34
  -9  -3   0   -1.16    1.38
  -9  -3   0   -1.20    1.42
   9   3   0   -0.10    1.29
   9   3   0   -1.51    1.41
   9   3   0    0.19    1.36
 -10  -3   0    4.86    1.98
 -10  -3   0    5.78    1.71
 -10  -3   0    2.94    1.90
  10   3   0    6.66    2.14
  10   3   0    5.52    1.94
  10   3   0    5.34    2.05
 -11  -3   0   -1.74    1.56
 -11  -3   0    2.50    1.57
 -11  -3   0    1.70    1.80
 -11  -3   0    0.41    1.87
  11   3   0    1.43    1.53
  11   3   0    1.93    1.87
  11   3   0    2.03    1.84
 -12  -3   0    1.56    1.90
 -12  -3   0    1.84    1.55
 -12  -3   0    1.32    1.93
 -12  -3   0    3.17    1.57
  12   3   0    3.28    1.91
  12   3   0    3.01    1.97
  12   3   0    1.62    0.64
  12   3   0    7.07    2.33
 -13  -3   0   17.65    3.10
 -13  -3   0   23.69    3.26
 -13  -3   0   13.30    2.56
 -13  -3   0   11.83    2.75
  13   3   0    6.83    2.42
  13   3   0   11.66    2.62
  13   3   0   11.19    2.45
 -14  -3   0    3.34    2.17
 -14  -3   0    4.80    2.49
 -14  -3   0    0.65    2.13
 -14  -3   0    7.30    1.98
  14   3   0    3.76    1.69
  14   3   0    4.81    2.29
  17  -4   0    7.87    2.19
  17  -4   0    9.91    1.83
  17  -4   0    5.76    3.84
  17  -4   0    5.63    2.13
 -17   4   0    5.86    2.70
 -17   4   0    6.41    2.68
 -17   4   0    7.76    2.51
 -17   4   0    7.39    2.38
  16  -4   0    9.29    1.90
  16  -4   0    9.70    1.72
  16  -4   0    3.98    1.96
  16  -4   0    6.66    2.46
 -16   4   0    2.26    2.16
 -16   4   0    3.06    1.53
 -16   4   0   10.53    2.50
 -16   4   0    8.19    2.10
 -16   4   0    8.69    2.16
  15  -4   0    2.34    2.09
  15  -4   0    2.49    1.49
  15  -4   0    4.73    1.42
  15  -4   0    3.73    1.89
 -15   4   0    4.22    1.95
 -15   4   0    2.45    1.89
 -15   4   0    4.63    1.74
 -15   4   0    5.80    1.95
  14  -4   0    1.93    1.16
  14  -4   0   -0.55    1.46
  14  -4   0    2.26    1.35
  14  -4   0    0.77    1.35
 -14   4   0    5.84    1.62
 -14   4   0    2.47    1.94
 -14   4   0    3.44    1.75
 -14   4   0    2.72    1.51
 -14   4   0    1.58    0.63
  13  -4   0    1.80    1.21
  13  -4   0   -0.50    1.47
  13  -4   0   -0.06    1.00
  13  -4   0    0.50    1.23
 -13   4   0   -0.32    1.35
 -13   4   0    0.05    0.61
 -13   4   0    0.67    1.18
 -13   4   0    0.95    1.31
  12  -4   0   30.75    2.67
  12  -4   0   28.18    2.39
  12  -4   0   28.41    2.85
  12  -4   0   30.97    3.45
 -12   4   0   30.42    2.14
 -12   4   0   26.25    3.52
 -12   4   0   35.20    2.86
 -12   4   0   31.63    2.92
  11  -4   0   14.12    1.68
  11  -4   0   13.61    1.82
  11  -4   0   14.45    2.48
  11  -4   0   15.22    2.06
 -11   4   0   17.84    2.20
 -11   4   0   15.68    2.53
 -11   4   0   12.97    1.38
 -11   4   0   14.18    1.93
  10  -4   0   34.90    2.81
  10  -4   0   33.76    3.28
  10  -4   0   38.75    2.73
  10  -4   0   39.32    2.75
 -10   4   0   42.20    3.55
 -10   4   0   41.13    3.01
 -10   4   0   34.15    2.40
 -10   4   0   38.27    2.79
   9  -4   0   33.61    3.08
   9  -4   0   35.04    2.29
   9  -4   0   34.53    2.75
   9  -4   0   36.71    2.54
  -9   4   0   40.58    2.64
  -9   4   0   34.20    3.18
  -9   4   0   35.50    2.39
  -9   4   0   37.22    2.77
   8  -4   0   17.06    2.30
   8  -4   0   17.67    1.39
   8  -4   0   20.15    1.71
   8  -4   0   18.86    1.81
  -8   4   0   16.09    1.66
  -8   4   0   19.16    1.92
  -8   4   0   19.62    1.65
  -8   4   0   19.65    2.37
   7  -4   0   39.64    2.60
   7  -4   0   38.25    2.23
   7  -4   0   37.31    3.09
   7  -4   0   38.35    2.64
  -7   4   0   42.33    2.66
  -7   4   0   43.60    2.60
  -7   4   0   41.52    2.71
  -7   4   0   39.34    3.15
   6  -4   0    8.96    1.01
   6  -4   0    7.36    1.03
   6  -4   0    7.29    0.64
   6  -4   0    6.66    1.33
   6  -4   0    8.85    1.26
  -6   4   0    8.33    1.01
  -6   4   0   11.29    1.57
  -6   4   0    7.07    1.02
  -6   4   0    6.43    1.08
   5  -4   0   31.22    2.07
   5  -4   0   30.61    1.86
   5  -4   0   28.23    2.14
   5  -4   0   29.33    1.89
  -5   4   0   27.42    1.97
  -5   4   0   25.52    2.09
  -5   4   0   28.57    1.81
  -5   4   0   29.25    2.00
  -5   4   0   28.43    1.91
   4  -4   0   51.58    3.05
   4  -4   0   49.20    2.54
   4  -4   0   53.94    2.89
   4  -4   0   53.98    2.93
  -4   4   0   55.23    2.90
  -4   4   0   50.50    3.04
  -4   4   0   54.15    2.93
  -4   4   0   53.69    3.05
   3  -4   0    5.15    0.58
   3  -4   0    7.31    0.89
   3  -4   0    6.65    0.80
   3  -4   0    6.17    0.85
   3  -4   0    6.30    0.72
  -3   4   0    6.12    0.76
  -3   4   0    5.62    0.83
  -3   4   0    5.97    0.56
  -3   4   0    5.93    0.76
   2  -4   0  261.90   12.43
   2  -4   0  257.95   12.49
   2  -4   0  261.50   12.50
   2  -4   0  247.46   12.41
  -2   4   0  259.85   12.46
  -2   4   0  247.13   12.40
  -2   4   0  259.91   12.47
  -2   4   0  259.29   12.52
  -2   4   0  272.10   12.52
   1  -4   0  136.12    6.76
   1  -4   0  133.35    6.83
   1  -4   0  141.44    6.77
   1  -4   0  139.25    6.81
   1  -4   0  129.54    6.80
  -1   4   0  134.51    6.80
  -1   4   0  140.79    6.81
  -1   4   0  135.15    6.82
  -1   4   0  134.81    6.78
  -1   4   0  129.65    6.77
   0  -4   0   61.68    3.37
   0  -4   0   55.40    3.37
   0  -4   0   61.38    3.37
   0  -4   0   63.44    3.49
   0  -4   0   61.27    3.31
   0   4   0   55.23    3.31
   0   4   0   60.94    3.34
   0   4   0   61.90    3.46
   0   4   0   58.33    3.39
  -1  -4   0   -0.43    0.46
  -1  -4   0    0.02    0.70
  -1  -4   0    0.12    0.69
  -1  -4   0    0.60    0.70
  -1  -4   0   -0.07    0.43
   1   4   0   -0.06    0.48
   1   4   0    0.64    0.68
   1   4   0    0.18    0.64
   1   4   0    0.06    0.70
  -2  -4   0   34.58    2.53
  -2  -4   0   37.07    2.52
  -2  -4   0   34.13    2.58
  -2  -4   0   33.79    2.34
  -2  -4   0   36.06    2.42
   2   4   0   31.95    2.32
   2   4   0   35.52    2.59
   2   4   0   29.05    2.40
   2   4   0   31.75    2.47
  -3  -4   0    7.90    1.36
  -3  -4   0    6.29    1.58
  -3  -4   0    8.26    1.60
  -3  -4   0    7.90    1.50
  -3  -4   0    8.02    1.33
   3   4   0    7.35    1.47
   3   4   0    8.04    1.32
   3   4   0    5.98    1.23
   3   4   0    8.80    1.43
   3   4   0    8.10    1.65
  -4  -4   0   14.44    1.86
  -4  -4   0   15.39    2.09
  -4  -4   0   18.26    2.11
  -4  -4   0   17.66    2.28
   4   4   0   16.69    1.86
   4   4   0   14.58    2.10
   4   4   0   15.94    1.96
   4   4   0   17.31    2.16
   4   4   0   15.68    1.90
  -5  -4   0   80.52    4.81
  -5  -4   0   76.96    4.83
  -5  -4   0   69.77    4.51
  -5  -4   0   69.65    4.67
  -5  -4   0   73.36    4.67
   5   4   0   71.58    4.78
   5   4   0   72.63    4.54
   5   4   0   69.21    4.74
   5   4   0   74.24    4.60
  -6  -4   0   39.41    3.05
  -6  -4   0   37.60    3.19
  -6  -4   0   35.54    2.99
  -6  -4   0   40.92    3.26
   6   4   0   35.65    3.00
   6   4   0   39.35    3.12
   6   4   0   38.26    2.59
   6   4   0   33.18    2.93
   6   4   0   37.06    3.28
  -7  -4   0    0.19    1.04
  -7  -4   0    0.50    1.30
  -7  -4   0    1.11    1.46
  -7  -4   0    1.09    1.35
   7   4   0    2.09    1.50
   7   4   0    1.78    1.51
   7   4   0    1.42    1.28
   7   4   0    1.02    0.78
  -8  -4   0   28.87    3.20
  -8  -4   0   27.73    3.38
  -8  -4   0   31.92    2.97
  -8  -4   0   25.72    2.80
   8   4   0   28.46    3.10
   8   4   0   28.81    3.07
   8   4   0   30.30    2.27
   8   4   0   27.36    2.97
  -9  -4   0   16.03    2.44
  -9  -4   0   16.20    2.65
  -9  -4   0   18.95    2.86
   9   4   0   17.43    1.77
   9   4   0   13.14    2.57
   9   4   0   13.28    2.53
   9   4   0   15.85    2.63
 -10  -4   0    1.47    1.43
 -10  -4   0    0.17    1.62
 -10  -4   0   -0.67    1.37
 -10  -4   0    0.09    1.34
  10   4   0   -0.04    1.43
  10   4   0   -0.73    1.37
  10   4   0   -0.36    0.64
  10   4   0    0.76    1.68
 -11  -4   0    2.45    1.96
 -11  -4   0    3.26    1.83
 -11  -4   0    8.32    2.09
 -11  -4   0    4.92    2.22
  11   4   0    7.26    2.22
  11   4   0    5.24    1.81
  11   4   0    3.83    2.07
  11   4   0    3.34    0.87
 -12  -4   0    9.88    2.46
 -12  -4   0    7.39    2.52
 -12  -4   0    8.36    2.32
 -12  -4   0   13.51    2.50
  12   4   0    8.54    2.44
  12   4   0    8.96    2.47
  12   4   0    8.60    2.36
 -13  -4   0   -0.43    1.63
 -13  -4   0    3.00    1.91
 -13  -4   0    0.73    1.67
 -13  -4   0    0.65    1.45
  13   4   0   -0.86    0.42
  13   4   0    1.09    1.76
  13   4   0   -0.48    1.63
  13   4   0    0.55    1.75
 -14  -4   0    6.98    2.47
 -14  -4   0   10.00    2.56
 -14  -4   0   13.63    2.65
 -14  -4   0    6.46    2.31
  14   4   0   10.83    3.09
  14   4   0    7.78    2.66
  14   4   0    3.28    2.37
  18  -5   0   10.28    1.80
  18  -5   0    9.98    2.60
  18  -5   0   15.20    3.00
  18  -5   0   11.43    2.29
 -18   5   0    8.89    2.98
 -18   5   0   10.38    2.60
 -18   5   0    7.22    2.32
 -18   5   0   19.70    2.82
 -18   5   0    6.13    2.08
  17  -5   0    2.04    1.26
  17  -5   0   -1.99    1.50
  17  -5   0    0.62    1.54
 -17   5   0    1.60    1.93
 -17   5   0    2.41    1.90
 -17   5   0    3.07    1.91
  16  -5   0    1.18    1.11
  16  -5   0    0.29    1.44
  16  -5   0    0.67    1.26
  16  -5   0   -1.85    1.46
 -16   5   0   -0.02    2.02
 -16   5   0    1.84    1.47
 -16   5   0    1.11    1.45
 -16   5   0    2.08    2.04
  15  -5   0    3.48    1.94
  15  -5   0    1.44    1.11
  15  -5   0    3.93    1.53
  15  -5   0    2.00    1.33
 -15   5   0    2.60    0.95
 -15   5   0    0.72    1.30
 -15   5   0    5.52    1.81
 -15   5   0   -0.37    1.64
  14  -5   0    0.69    1.64
  14  -5   0    4.68    1.61
  14  -5   0    1.62    1.25
  14  -5   0    0.78    1.01
 -14   5   0    1.09    1.38
 -14   5   0   -0.57    1.48
 -14   5   0    2.42    1.54
  13  -5   0    2.85    1.07
  13  -5   0    2.71    1.26
  13  -5   0    3.58    1.50
  13  -5   0    2.47    1.97
 -13   5   0    2.16    1.40
 -13   5   0    2.01    1.79
 -13   5   0    2.84    0.90
 -13   5   0    1.79    1.31
  12  -5   0   18.16    2.15
  12  -5   0   12.44    2.42
  12  -5   0   11.79    2.02
  12  -5   0   13.96    1.49
 -12   5   0   14.13    2.57
 -12   5   0   12.51    1.52
 -12   5   0   15.58    2.07
 -12   5   0   12.52    2.12
  11  -5   0    9.20    1.49
  11  -5   0    5.90    1.00
  11  -5   0    6.40    1.49
  11  -5   0    5.80    1.89
 -11   5   0    8.49    2.03
 -11   5   0    6.97    1.20
 -11   5   0    6.74    1.56
 -11   5   0    9.42    1.52
  10  -5   0    2.23    1.35
  10  -5   0    2.20    1.06
  10  -5   0    2.02    0.69
  10  -5   0    2.46    0.96
 -10   5   0    1.56    0.80
 -10   5   0    1.55    0.97
 -10   5   0    2.18    1.04
 -10   5   0    1.32    1.41
   9  -5   0   93.79    5.28
   9  -5   0   93.21    5.44
   9  -5   0   94.80    4.89
   9  -5   0   98.58    5.99
  -9   5   0   98.51    6.03
  -9   5   0   99.25    5.57
  -9   5   0  101.17    5.35
  -9   5   0   95.95    5.36
   8  -5   0   42.68    2.31
   8  -5   0   41.42    2.89
   8  -5   0   49.98    2.86
   8  -5   0   42.24    3.37
  -8   5   0   43.47    3.02
  -8   5   0   43.57    3.00
  -8   5   0   43.82    3.44
  -8   5   0   43.34    2.78
   7  -5   0   19.09    1.64
   7  -5   0   17.52    1.71
   7  -5   0   16.23    2.07
   7  -5   0   18.81    1.78
   7  -5   0   18.37    1.01
  -7   5   0   20.98    1.86
  -7   5   0   21.27    2.37
  -7   5   0   23.33    2.99
  -7   5   0   19.69    1.63
   6  -5   0   29.19    2.40
   6  -5   0   29.72    2.31
   6  -5   0   29.00    2.08
   6  -5   0   32.30    2.14
  -6   5   0   33.12    2.49
  -6   5   0   28.43    2.12
  -6   5   0   30.26    2.06
  -6   5   0   33.89    3.44
  -6   5   0   32.64    2.29
   5  -5   0   47.64    2.84
   5  -5   0   55.23    2.96
   5  -5   0   49.99    3.07
   5  -5   0   48.20    3.02
  -5   5   0   50.36    2.91
  -5   5   0   48.30    2.85
  -5   5   0   50.56    3.06
  -5   5   0   46.76    3.03
   4  -5   0   25.91    1.76
   4  -5   0   21.91    1.57
   4  -5   0   21.70    1.35
   4  -5   0   22.60    1.69
   4  -5   0   26.57    1.73
  -4   5   0   22.66    1.78
  -4   5   0   24.30    1.34
  -4   5   0   24.77    1.65
  -4   5   0   22.85    1.63
  -4   5   0   22.91    1.69
   3  -5   0  195.62    9.75
   3  -5   0  197.06    9.76
   3  -5   0  207.17   10.17
   3  -5   0  210.19    9.83
  -3   5   0  205.22    9.88
  -3   5   0  206.04    9.87
  -3   5   0  192.61   10.18
  -3   5   0  193.40    9.72
   2  -5   0   73.42    4.17
   2  -5   0   71.61    4.11
   2  -5   0   87.48    4.20
   2  -5   0   78.74    4.10
   2  -5   0   76.44    4.21
  -2   5   0   78.84    4.16
  -2   5   0   73.41    4.12
  -2   5   0   77.28    4.12
  -2   5   0   79.81    4.18
   1  -5   0   18.39    1.47
   1  -5   0   19.75    1.45
   1  -5   0   16.88    1.50
   1  -5   0   20.39    2.42
   1  -5   0   16.90    1.55
  -1   5   0   18.27    1.56
  -1   5   0   19.69    1.57
  -1   5   0   15.42    1.44
  -1   5   0   16.70    1.61
  -1   5   0   18.16    1.52
   0  -5   0   16.11    1.25
   0  -5   0   15.53    1.50
   0  -5   0   13.75    1.59
   0  -5   0   16.09    1.48
   0  -5   0   15.47    1.61
   0  -5   0   16.02    1.47
   0   5   0   14.62    1.37
   0   5   0   15.49    1.54
   0   5   0   12.68    1.37
   0   5   0   16.70    1.62
  -1  -5   0   46.46    3.29
  -1  -5   0   48.61    3.04
  -1  -5   0   54.71    3.18
  -1  -5   0   48.12    4.32
  -1  -5   0   47.67    2.95
  -1  -5   0   48.27    3.07
   1   5   0   47.29    3.07
   1   5   0   46.23    3.15
   1   5   0   45.50    3.17
   1   5   0   54.41    3.35
  -2  -5   0    5.19    1.32
  -2  -5   0    5.42    1.42
  -2  -5   0    7.53    1.67
  -2  -5   0    6.95    1.25
  -2  -5   0    4.33    1.13
   2   5   0    5.74    1.60
   2   5   0    6.91    1.24
   2   5   0    7.80    1.80
   2   5   0    7.93    1.56
  -3  -5   0   13.31    1.80
  -3  -5   0   14.02    2.10
  -3  -5   0   12.97    1.97
  -3  -5   0   13.70    1.96
  -3  -5   0   14.40    1.75
   3   5   0   14.52    2.04
   3   5   0   12.53    1.90
   3   5   0   13.09    1.67
   3   5   0   12.43    2.04
  -4  -5   0    0.76    0.94
  -4  -5   0    0.94    0.99
  -4  -5   0    0.02    1.11
  -4  -5   0   -0.40    1.15
  -4  -5   0    1.05    1.21
   4   5   0    1.16    0.94
   4   5   0    0.45    0.86
   4   5   0    1.92    1.27
   4   5   0   -0.59    1.18
   4   5   0    1.13    0.91
  -5  -5   0    9.22    1.78
  -5  -5   0   10.24    1.70
  -5  -5   0   11.56    2.06
  -5  -5   0   12.66    2.17
  -5  -5   0   11.44    1.90
   5   5   0   13.30    1.88
   5   5   0   10.00    1.69
   5   5   0   12.93    2.19
   5   5   0   11.52    2.03
  -6  -5   0   32.75    3.00
  -6  -5   0   31.92    3.08
  -6  -5   0   31.15    2.98
  -6  -5   0   26.61    2.66
   6   5   0   29.78    2.85
   6   5   0   31.72    2.84
   6   5   0   28.02    2.98
   6   5   0   34.73    3.23
  -7  -5   0   27.62    2.77
  -7  -5   0   23.33    2.62
  -7  -5   0   31.33    3.15
  -7  -5   0   26.34    3.25
   7   5   0   27.54    2.83
   7   5   0   25.10    3.01
   7   5   0   28.08    2.87
   7   5   0   25.42    2.28
   7   5   0   23.07    3.09
  -8  -5   0    4.59    1.88
  -8  -5   0    6.17    1.71
  -8  -5   0   10.34    2.37
  -8  -5   0    8.58    1.94
   8   5   0    4.88    2.05
   8   5   0    6.24    1.68
   8   5   0    5.56    1.68
   8   5   0    8.59    1.36
  -9  -5   0    0.94    1.61
  -9  -5   0    0.91    1.59
  -9  -5   0    3.57    2.28
  -9  -5   0    0.94    1.88
   9   5   0    3.26    1.87
   9   5   0    0.90    0.98
   9   5   0    1.05    1.69
   9   5   0   -0.16    1.24
 -10  -5   0    0.59    1.79
 -10  -5   0    1.65    1.87
 -10  -5   0    2.78    1.48
 -10  -5   0    1.27    1.86
  10   5   0    0.85    0.90
  10   5   0    1.36    1.62
  10   5   0    3.87    1.94
  10   5   0    0.41    1.74
 -11  -5   0    0.46    1.93
 -11  -5   0    3.57    1.97
 -11  -5   0   -1.28    1.62
 -11  -5   0    1.14    1.46
  11   5   0    0.53    0.79
  11   5   0    2.29    1.71
  11   5   0    3.65    2.08
  11   5   0    3.24    1.79
 -12  -5   0    6.42    2.05
 -12  -5   0    2.10    1.97
 -12  -5   0   10.51    2.75
 -12  -5   0    3.46    2.12
  12   5   0    3.99    2.09
  12   5   0    4.45    2.14
  12   5   0    6.26    2.22
  12   5   0    5.43    1.03
 -13  -5   0    5.75    2.93
 -13  -5   0    8.53    2.19
 -13  -5   0   10.97    2.50
 -13  -5   0    3.37    2.13
  13   5   0   10.95    2.68
  13   5   0    4.69    0.98
  13   5   0    2.77    2.26
  18  -6   0    1.26    1.07
  18  -6   0   -0.86    1.66
  18  -6   0    0.06    1.55
 -18   6   0    4.87    2.43
 -18   6   0    3.29    2.47
 -18   6   0    0.39    1.79
 -18   6   0    1.15    1.76
  17  -6   0    8.04    1.86
  17  -6   0    5.14    2.38
  17  -6   0    9.99    1.51
  17  -6   0    6.52    2.23
 -17   6   0    8.64    2.30
 -17   6   0    5.54    2.48
 -17   6   0    5.83    2.45
 -17   6   0   10.08    2.11
  16  -6   0    5.29    1.23
  16  -6   0    6.95    1.71
  16  -6   0    2.76    1.85
  16  -6   0    6.09    2.09
 -16   6   0    4.08    1.14
 -16   6   0    5.75    1.80
 -16   6   0    2.96    1.75
 -16   6   0    5.00    2.48
  15  -6   0    1.32    0.94
  15  -6   0    0.57    1.61
  15  -6   0    1.82    1.14
  15  -6   0    4.35    1.91
 -15   6   0    2.94    1.48
 -15   6   0    3.62    1.51
 -15   6   0    0.45    1.85
 -15   6   0    1.08    0.79
  14  -6   0    3.35    1.56
  14  -6   0    6.59    1.17
  14  -6   0    6.73    1.54
  14  -6   0    4.90    2.08
 -14   6   0    6.04    1.69
 -14   6   0    5.24    1.71
 -14   6   0    8.78    2.39
 -14   6   0    4.66    1.16
  13  -6   0    4.14    1.50
  13  -6   0    4.32    1.46
  13  -6   0    5.73    2.01
 -13   6   0    3.99    1.16
 -13   6   0    5.10    1.52
 -13   6   0    4.34    1.57
  12  -6   0   56.99    4.05
  12  -6   0   56.85    4.67
  12  -6   0   57.15    3.26
  12  -6   0   59.79    3.86
 -12   6   0   52.39    4.70
 -12   6   0   57.70    3.78
 -12   6   0   65.80    3.98
 -12   6   0   58.43    4.17
  11  -6   0   40.04    2.91
  11  -6   0   41.05    3.70
  11  -6   0   38.79    3.10
  11  -6   0   41.26    2.38
 -11   6   0   41.45    3.76
 -11   6   0   46.12    3.04
 -11   6   0   40.69    3.01
 -11   6   0   45.18    3.36
  10  -6   0   41.44    3.59
  10  -6   0   45.65    2.98
  10  -6   0   44.58    3.14
  10  -6   0   43.04    2.34
 -10   6   0   41.28    3.08
 -10   6   0   42.46    3.65
 -10   6   0   42.67    3.17
 -10   6   0   51.24    3.05
   9  -6   0   11.44    0.70
   9  -6   0   12.13    1.48
   9  -6   0    9.85    1.53
   9  -6   0   12.89    1.93
  -9   6   0   10.45    1.88
  -9   6   0   11.87    1.43
  -9   6   0   10.15    1.48
  -9   6   0   13.53    1.72
   8  -6   0   20.83    2.33
   8  -6   0   18.37    2.03
   8  -6   0   17.49    1.65
   8  -6   0   17.60    1.87
  -8   6   0   18.09    1.64
  -8   6   0   20.34    2.34
  -8   6   0   17.29    1.87
  -8   6   0   18.94    2.00
   7  -6   0   21.00    2.24
   7  -6   0   21.64    1.90
   7  -6   0   20.16    1.80
   7  -6   0   20.71    2.06
  -7   6   0   21.35    2.26
  -7   6   0   20.52    1.75
  -7   6   0   22.71    2.09
  -7   6   0   22.41    2.07
  -7   6   0   20.00    1.84
   6  -6   0    3.68    1.31
   6  -6   0    3.42    0.93
   6  -6   0    4.45    1.09
   6  -6   0    5.35    1.09
  -6   6   0    4.32    1.06
  -6   6   0    5.00    0.96
  -6   6   0    2.23    0.99
  -6   6   0    5.03    1.24
   5  -6   0   40.55    2.26
   5  -6   0   40.80    2.71
   5  -6   0   44.92    2.78
   5  -6   0   47.78    2.80
   5  -6   0   37.64    2.54
  -5   6   0   44.41    2.22
  -5   6   0   41.71    2.64
  -5   6   0   41.73    2.86
  -5   6   0   40.36    2.62
  -5   6   0   45.60    2.81
   4  -6   0   58.01    3.17
   4  -6   0   57.38    3.32
   4  -6   0   54.99    3.28
   4  -6   0   52.31    3.01
   4  -6   0   55.25    3.16
  -4   6   0   57.81    3.23
  -4   6   0   53.51    2.97
  -4   6   0   55.56    3.38
  -4   6   0   58.70    3.26
   3  -6   0    4.49    0.87
   3  -6   0    4.77    0.80
   3  -6   0    3.92    0.81
   3  -6   0    2.85    0.86
  -3   6   0    2.81    0.86
  -3   6   0    3.51    0.88
  -3   6   0    4.26    0.86
  -3   6   0    4.26    0.82
  -3   6   0    3.47    0.81
   2  -6   0   70.37    3.88
   2  -6   0   64.88    3.95
   2  -6   0   66.66    3.92
   2  -6   0   74.39    3.92
   2  -6   0   68.82    3.93
  -2   6   0   70.26    3.95
  -2   6   0   74.89    4.06
  -2   6   0   67.65    3.91
  -2   6   0   68.51    3.92
  -2   6   0   67.28    3.92
   1  -6   0  113.42    5.92
   1  -6   0  113.47    5.89
   1  -6   0  102.48    5.92
   1  -6   0  120.93    5.89
   1  -6   0  105.66    5.98
  -1   6   0  111.29    5.96
  -1   6   0  103.76    5.89
  -1   6   0  108.24    5.88
  -1   6   0  111.87    5.98
  -1   6   0  110.03    5.94
   0  -6   0    1.33    1.05
   0  -6   0    1.95    0.86
   0  -6   0    1.10    0.86
   0  -6   0    0.79    0.63
   0  -6   0    0.78    0.96
   0  -6   0    2.23    1.20
   0   6   0   -0.83    0.93
   0   6   0    0.61    1.08
   0   6   0    0.48    0.99
   0   6   0    0.96    0.85
  -1  -6   0    0.83    0.75
  -1  -6   0    1.53    1.00
  -1  -6   0    3.06    1.35
  -1  -6   0    1.28    1.43
  -1  -6   0    1.47    0.94
  -1  -6   0    0.81    1.18
   1   6   0    0.92    1.16
   1   6   0    0.50    1.16
   1   6   0    0.46    0.84
   1   6   0    1.60    1.15
  -2  -6   0    1.66    1.12
  -2  -6   0    2.12    1.13
  -2  -6   0    1.72    1.33
  -2  -6   0    0.80    0.91
  -2  -6   0    3.19    1.18
  -2  -6   0    1.71    0.94
   2   6   0    2.69    1.21
   2   6   0    3.37    1.06
   2   6   0    2.57    1.02
   2   6   0    0.72    1.22
  -3  -6   0   16.34    1.93
  -3  -6   0   18.56    2.13
  -3  -6   0   11.21    1.66
  -3  -6   0   13.26    2.08
  -3  -6   0   11.60    1.82
   3   6   0   10.22    1.63
   3   6   0    9.74    1.85
   3   6   0   11.68    2.04
   3   6   0   13.76    1.92
  -4  -6   0   61.30    4.19
  -4  -6   0   60.70    4.02
  -4  -6   0   56.65    4.20
  -4  -6   0   58.01    4.32
  -4  -6   0   61.28    4.08
   4   6   0   58.00    4.28
   4   6   0   59.17    4.23
   4   6   0   64.73    4.12
   4   6   0   61.73    4.24
  -5  -6   0   43.48    3.67
  -5  -6   0   45.13    3.49
  -5  -6   0   42.08    3.32
  -5  -6   0   40.31    3.34
  -5  -6   0   41.64    3.48
   5   6   0   44.76    3.73
   5   6   0   38.06    3.21
   5   6   0   44.51    3.35
   5   6   0   38.59    3.49
  -6  -6   0    7.71    1.89
  -6  -6   0   11.43    1.99
  -6  -6   0    8.10    2.13
  -6  -6   0    4.91    1.90
   6   6   0    7.99    1.84
   6   6   0    8.37    2.18
   6   6   0   11.53    1.99
  -7  -6   0    3.78    1.57
  -7  -6   0    2.17    1.82
  -7  -6   0    2.03    1.36
  -7  -6   0    1.38    1.29
   7   6   0    2.35    1.47
   7   6   0    2.36    1.30
   7   6   0    3.06    2.17
   7   6   0   -0.13    0.88
   7   6   0    0.72    1.17
  -8  -6   0    9.75    2.03
  -8  -6   0   12.65    2.63
  -8  -6   0   14.82    2.42
  -8  -6   0   11.61    4.07
   8   6   0   14.20    1.84
   8   6   0   15.38    2.58
   8   6   0   12.99    2.42
   8   6   0   14.31    2.77
  -9  -6   0    2.28    1.78
  -9  -6   0    0.31    1.29
  -9  -6   0    1.31    1.70
  -9  -6   0   -0.69    1.06
   9   6   0    2.42    1.63
   9   6   0   -0.48    0.78
   9   6   0    0.52    1.71
 -10  -6   0    1.76    1.91
 -10  -6   0    0.44    1.33
 -10  -6   0    0.67    1.61
 -10  -6   0    0.79    1.85
  10   6   0    0.64    1.75
  10   6   0    1.54    0.94
  10   6   0    1.70    1.93
 -11  -6   0    8.67    2.30
 -11  -6   0   11.12    2.70
 -11  -6   0    6.77    2.38
 -11  -6   0    7.22    2.11
  11   6   0    9.00    1.42
  11   6   0   12.83    2.75
  11   6   0   10.34    2.71
 -12  -6   0    0.74    1.95
 -12  -6   0    5.64    2.47
 -12  -6   0    1.84    1.79
 -12  -6   0    3.32    1.79
  12   6   0    1.70    0.87
  12   6   0    1.60    1.67
  12   6   0    1.74    2.23
  18  -7   0    4.71    1.89
  18  -7   0    7.75    1.27
  18  -7   0    1.44    2.15
  18  -7   0    6.91    1.97
 -18   7   0    9.85    2.48
 -18   7   0    6.27    2.30
 -18   7   0    5.17    2.12
 -18   7   0    3.24    3.80
 -18   7   0    4.62    1.05
  17  -7   0   -0.09    1.73
  17  -7   0    1.05    0.90
  17  -7   0    2.31    1.52
  17  -7   0    0.84    1.50
 -17   7   0    1.36    1.58
 -17   7   0    0.64    0.72
 -17   7   0    0.11    1.87
 -17   7   0    0.06    1.55
  16  -7   0    2.44    1.81
  16  -7   0    3.27    1.57
  16  -7   0   -0.35    0.73
  16  -7   0    0.44    1.34
 -16   7   0   -1.12    1.59
 -16   7   0    2.24    1.62
 -16   7   0    1.66    1.55
 -16   7   0    1.69    0.93
  15  -7   0    1.62    1.28
  15  -7   0    0.89    1.34
  15  -7   0   -0.07    1.74
 -15   7   0    1.91    1.35
 -15   7   0   -0.18    0.93
 -15   7   0   -0.31    1.75
 -15   7   0   -0.23    1.36
  14  -7   0    1.05    0.67
  14  -7   0    2.96    1.78
  14  -7   0    4.32    1.57
  14  -7   0    1.13    1.13
 -14   7   0    1.85    1.11
 -14   7   0   -2.15    1.65
 -14   7   0    1.47    1.28
 -14   7   0    0.45    1.31
  13  -7   0   17.94    2.96
  13  -7   0   24.30    2.30
  13  -7   0   20.67    2.64
  13  -7   0   20.42    1.41
 -13   7   0   23.92    3.29
 -13   7   0   21.54    2.32
 -13   7   0   17.08    2.47
 -13   7   0   22.83    2.33
  12  -7   0    5.30    1.91
  12  -7   0    5.89    1.40
  12  -7   0    6.36    1.59
  12  -7   0    5.59    0.64
 -12   7   0    3.63    1.86
 -12   7   0    6.31    1.39
 -12   7   0    7.11    1.71
 -12   7   0    7.02    1.43
  11  -7   0    0.75    1.21
  11  -7   0   -0.36    1.27
  11  -7   0    1.22    0.99
 -11   7   0    1.92    1.37
 -11   7   0    1.98    1.13
 -11   7   0    1.17    1.12
 -11   7   0    1.74    1.12
  10  -7   0   37.72    2.78
  10  -7   0   39.90    2.90
  10  -7   0   37.86    3.30
 -10   7   0   38.34    3.04
 -10   7   0   39.99    2.79
 -10   7   0   37.07    2.99
 -10   7   0   43.16    3.48
   9  -7   0   76.95    4.86
   9  -7   0   76.96    4.66
   9  -7   0   79.21    5.02
   9  -7   0   79.78    4.52
  -9   7   0   76.00    4.76
  -9   7   0   83.54    5.09
  -9   7   0   84.32    4.86
  -9   7   0   75.16    4.46
   8  -7   0   28.03    2.10
   8  -7   0   26.58    2.50
   8  -7   0   26.15    2.32
   8  -7   0   26.09    2.11
  -8   7   0   28.18    2.56
  -8   7   0   26.71    2.05
  -8   7   0   26.89    2.45
  -8   7   0   25.56    2.22
  -8   7   0   25.33    2.13
   7  -7   0    5.83    1.31
   7  -7   0    5.26    1.13
   7  -7   0    5.06    1.20
   7  -7   0    6.44    1.17
  -7   7   0    6.26    1.40
  -7   7   0    5.58    1.07
  -7   7   0    4.00    1.09
  -7   7   0    4.81    1.12
   6  -7   0   22.50    1.85
   6  -7   0   23.88    3.28
   6  -7   0   24.30    2.13
   6  -7   0   20.55    1.96
  -6   7   0   25.45    2.13
  -6   7   0   24.03    1.95
  -6   7   0   24.43    1.36
  -6   7   0   24.80    2.25
  -6   7   0   23.57    1.96
   5  -7   0    4.86    0.82
   5  -7   0    4.90    1.00
   5  -7   0    5.33    1.19
   5  -7   0    5.98    1.05
   5  -7   0    4.84    1.12
  -5   7   0    5.98    1.17
  -5   7   0    3.43    1.04
  -5   7   0    5.02    0.76
  -5   7   0    4.94    1.14
   4  -7   0   60.82    3.64
   4  -7   0   56.58    3.63
   4  -7   0   56.12    3.36
   4  -7   0   60.01    3.43
   4  -7   0   57.80    3.40
  -4   7   0   63.92    3.60
  -4   7   0   69.10    3.78
  -4   7   0   58.03    3.58
  -4   7   0   58.62    3.37
  -4   7   0   62.16    3.74
   3  -7   0  130.37    6.58
   3  -7   0  123.34    6.71
   3  -7   0  116.81    6.88
   3  -7   0  128.52    6.68
  -3   7   0  128.61    6.76
  -3   7   0  127.77    6.69
  -3   7   0  126.16    6.57
  -3   7   0  131.86    6.67
  -3   7   0  118.18    6.62
   2  -7   0   23.48    2.01
   2  -7   0   17.66    1.97
   2  -7   0   26.88    1.99
   2  -7   0   19.08    2.02
   2  -7   0   22.20    1.93
  -2   7   0   22.38    2.06
  -2   7   0   20.22    1.98
  -2   7   0   20.35    1.92
  -2   7   0   21.86    2.01
  -2   7   0   20.05    1.98
   1  -7   0   28.18    2.53
   1  -7   0   29.30    2.38
   1  -7   0   31.16    2.36
   1  -7   0   31.80    2.30
   1  -7   0   31.66    2.40
  -1   7   0   30.40    2.46
  -1   7   0   29.17    2.33
  -1   7   0   29.24    2.46
  -1   7   0   25.36    2.21
  -1   7   0   29.19    2.49
   0  -7   0   27.96    2.66
   0  -7   0   25.89    2.34
   0  -7   0   32.90    2.42
   0  -7   0   29.32    2.81
   0  -7   0   30.90    2.49
   0   7   0   35.59    2.77
   0   7   0   30.26    2.60
   0   7   0   30.27    2.96
   0   7   0   29.34    2.44
  -1  -7   0    7.27    1.22
  -1  -7   0    7.01    1.62
  -1  -7   0    9.86    1.48
  -1  -7   0    7.29    1.40
  -1  -7   0    5.90    1.58
  -1  -7   0    8.57    1.46
   1   7   0    7.75    1.71
   1   7   0    9.98    1.55
   1   7   0    7.95    1.53
   1   7   0    7.84    1.67
  -2  -7   0    5.79    1.33
  -2  -7   0    7.72    1.39
  -2  -7   0   10.78    1.65
  -2  -7   0    6.81    1.42
  -2  -7   0    6.80    1.63
  -2  -7   0    6.46    1.66
   2   7   0    8.36    1.68
   2   7   0    8.86    1.69
   2   7   0    9.41    1.83
   2   7   0    7.17    1.39
  -3  -7   0   25.30    2.38
  -3  -7   0   24.36    2.55
  -3  -7   0   25.04    2.67
  -3  -7   0   26.51    2.35
  -3  -7   0   20.56    2.30
  -3  -7   0   28.09    2.55
   3   7   0   23.12    2.39
   3   7   0   24.34    2.73
   3   7   0   21.32    2.30
   3   7   0   28.71    2.70
  -4  -7   0    2.16    1.49
  -4  -7   0    1.64    1.46
  -4  -7   0    2.91    1.33
  -4  -7   0    0.59    1.06
  -4  -7   0    1.09    1.36
   4   7   0    1.80    1.14
   4   7   0    1.76    1.47
   4   7   0    2.42    1.43
   4   7   0   -0.37    1.30
  -5  -7   0   17.00    2.43
  -5  -7   0   13.89    2.44
  -5  -7   0   13.37    2.36
  -5  -7   0   14.67    2.16
   5   7   0   13.38    2.36
   5   7   0   14.69    2.58
   5   7   0   11.88    2.33
   5   7   0   12.39    2.06
  -6  -7   0   24.41    3.03
  -6  -7   0   21.07    2.90
  -6  -7   0   21.98    2.98
  -6  -7   0   23.46    2.65
   6   7   0   23.31    3.07
   6   7   0   23.24    2.81
  -7  -7   0   22.12    2.85
  -7  -7   0   17.83    2.78
  -7  -7   0   18.73    2.75
  -7  -7   0   22.92    3.23
   7   7   0   17.05    2.87
   7   7   0   21.51    3.11
   7   7   0   18.89    2.19
   7   7   0   22.26    2.93
  -8  -7   0   -0.59    1.14
  -8  -7   0    0.37    1.41
  -8  -7   0   -0.99    1.66
  -8  -7   0   -0.51    1.65
   8   7   0    0.93    1.67
   8   7   0   -0.49    1.24
   8   7   0   -1.29    0.86
   8   7   0    1.44    1.81
  -9  -7   0    4.58    2.09
  -9  -7   0    7.26    2.09
  -9  -7   0    4.86    1.94
  -9  -7   0   10.81    2.37
   9   7   0   10.48    2.47
   9   7   0    7.37    2.24
   9   7   0    6.03    1.41
 -10  -7   0    1.86    1.70
 -10  -7   0    3.81    1.71
 -10  -7   0    3.22    1.90
 -10  -7   0    3.25    1.74
  10   7   0    3.09    1.82
  10   7   0    5.73    2.15
  10   7   0    2.41    1.13
 -11  -7   0    2.32    2.00
 -11  -7   0    0.08    1.72
 -11  -7   0    4.98    2.08
 -11  -7   0    3.02    1.80
  11   7   0    1.33    2.19
  11   7   0    1.19    2.02
  11   7   0    2.07    0.99
  18  -8   0    2.45    1.65
  18  -8   0    1.46    1.53
  18  -8   0    1.62    0.90
  18  -8   0    3.07    2.59
 -18   8   0    3.04    0.99
 -18   8   0    2.33    2.18
 -18   8   0    1.06    1.60
 -18   8   0    2.73    1.66
  17  -8   0    9.43    1.95
  17  -8   0    9.54    1.03
  17  -8   0    4.46    2.17
  17  -8   0    7.52    2.17
 -17   8   0    4.95    2.59
 -17   8   0    6.23    1.38
 -17   8   0   11.36    2.42
 -17   8   0    7.33    1.81
  16  -8   0    1.38    1.79
  16  -8   0    2.46    0.55
  16  -8   0    0.42    1.50
  16  -8   0    1.05    1.32
 -16   8   0    0.46    1.50
 -16   8   0    1.45    1.87
 -16   8   0    1.79    1.39
 -16   8   0    1.51    1.18
  15  -8   0   -0.66    1.21
  15  -8   0   -0.63    1.66
  15  -8   0    0.73    0.40
  15  -8   0   -0.99    0.83
 -15   8   0    2.08    1.27
 -15   8   0    0.60    1.73
 -15   8   0    0.20    1.11
 -15   8   0    0.40    1.11
  14  -8   0    0.02    1.36
  14  -8   0   -1.48    1.04
  14  -8   0    0.75    1.29
 -14   8   0   -1.99    1.60
 -14   8   0    1.01    1.29
 -14   8   0   -0.67    1.04
 -14   8   0   -0.74    1.24
  13  -8   0   -1.26    1.30
  13  -8   0    0.10    1.54
  13  -8   0    0.28    1.10
 -13   8   0   -0.41    1.47
 -13   8   0    1.36    1.27
 -13   8   0    0.66    1.40
 -13   8   0    1.24    1.10
  12  -8   0    5.06    1.42
  12  -8   0    4.09    1.24
  12  -8   0    5.45    1.88
 -12   8   0    3.44    1.39
 -12   8   0    3.93    1.43
 -12   8   0    5.59    1.88
 -12   8   0    4.93    1.28
  11  -8   0   73.71    5.09
  11  -8   0   72.62    4.40
  11  -8   0   68.10    4.53
 -11   8   0   71.09    4.76
 -11   8   0   76.86    4.80
 -11   8   0   71.67    4.37
 -11   8   0   76.11    5.19
  10  -8   0   32.38    3.05
  10  -8   0   33.44    2.92
  10  -8   0   35.15    2.58
  10  -8   0   34.21    2.69
 -10   8   0   33.84    2.53
 -10   8   0   36.64    2.95
 -10   8   0   38.00    3.20
 -10   8   0   34.34    2.96
   9  -8   0    1.10    1.02
   9  -8   0    0.61    0.87
   9  -8   0    0.86    0.94
   9  -8   0    0.53    0.82
  -9   8   0    0.02    0.79
  -9   8   0    1.14    0.82
  -9   8   0    0.55    1.00
  -9   8   0   -1.48    0.92
  -9   8   0    1.21    1.13
   8  -8   0   14.63    1.78
   8  -8   0   12.95    1.86
   8  -8   0   14.41    1.75
   8  -8   0   14.63    1.70
  -8   8   0   14.43    1.70
  -8   8   0   13.88    1.83
  -8   8   0   13.56    1.88
  -8   8   0   14.96    1.58
  -8   8   0   12.98    1.82
   7  -8   0   57.18    3.54
   7  -8   0   53.04    3.56
   7  -8   0   51.59    3.53
   7  -8   0   56.15    3.36
  -7   8   0   52.02    3.39
  -7   8   0   58.98    3.47
  -7   8   0   55.26    3.65
   6  -8   0   14.76    1.51
   6  -8   0   14.25    1.71
   6  -8   0   14.79    1.79
  -6   8   0   11.66    1.74
  -6   8   0   15.03    1.66
  -6   8   0   12.78    1.09
  -6   8   0   12.89    1.55
   5  -8   0   62.05    3.69
   5  -8   0   71.43    4.08
   5  -8   0   65.22    3.81
   5  -8   0   70.78    3.88
   5  -8   0   61.82    4.03
  -5   8   0   68.90    4.20
  -5   8   0   61.45    3.62
  -5   8   0   66.16    3.99
  -5   8   0   65.98    3.92
  -5   8   0   74.16    4.21
   4  -8   0   15.46    1.80
   4  -8   0   16.78    1.94
   4  -8   0   14.70    1.84
   4  -8   0   17.44    1.49
   4  -8   0   16.55    1.48
  -4   8   0   15.98    1.77
  -4   8   0   14.52    1.75
  -4   8   0   13.26    1.84
  -4   8   0   19.16    1.80
   3  -8   0    0.10    0.82
   3  -8   0   -0.61    0.87
   3  -8   0   -0.23    0.84
   3  -8   0    0.96    0.85
  -3   8   0    1.28    0.99
  -3   8   0    0.78    1.02
  -3   8   0   -0.22    0.94
  -3   8   0    0.65    0.99
  -3   8   0    0.29    0.86
   2  -8   0  124.50    6.89
   2  -8   0  117.54    6.85
   2  -8   0  140.66    6.83
   2  -8   0  128.94    6.76
   2  -8   0  128.34    6.81
  -2   8   0  123.14    6.83
  -2   8   0  124.32    6.83
  -2   8   0  116.10    6.79
  -2   8   0  121.87    6.78
  -2   8   0  126.38    6.90
   1  -8   0   56.30    3.69
   1  -8   0   52.08    3.75
   1  -8   0   56.43    3.59
   1  -8   0   57.22    3.88
   1  -8   0   55.84    3.57
   1  -8   0   62.71    3.67
  -1   8   0   51.98    4.83
  -1   8   0   60.62    3.84
  -1   8   0   54.25    3.74
  -1   8   0   58.91    3.80
  -1   8   0   54.70    3.66
   0  -8   0   -1.31    0.77
   0  -8   0   -0.30    1.00
   0  -8   0   -1.35    0.94
   0  -8   0    0.84    0.81
   0  -8   0   -0.11    0.63
   0  -8   0    0.88    1.03
   0   8   0    0.04    1.05
   0   8   0   -0.44    1.11
   0   8   0    0.69    1.03
   0   8   0   -0.17    0.79
  -1  -8   0   -0.83    1.02
  -1  -8   0    0.56    1.00
  -1  -8   0    0.09    0.76
  -1  -8   0    1.45    0.96
  -1  -8   0    1.73    0.92
  -1  -8   0    0.03    1.05
   1   8   0    1.64    1.19
   1   8   0    1.29    1.26
   1   8   0    0.54    0.87
   1   8   0    2.37    1.10
  -2  -8   0   -0.96    1.20
  -2  -8   0    0.50    0.88
  -2  -8   0    0.55    1.14
  -2  -8   0    0.07    0.95
  -2  -8   0    0.30    0.93
  -2  -8   0   -0.78    1.14
   2   8   0    0.80    1.28
   2   8   0    1.31    1.04
   2   8   0    0.22    1.16
   2   8   0   -0.65    1.23
  -3  -8   0   13.85    2.05
  -3  -8   0   15.51    2.60
  -3  -8   0   12.67    2.02
  -3  -8   0   14.36    2.03
  -3  -8   0   12.65    2.08
  -3  -8   0   10.49    1.84
   3   8   0   11.74    2.33
   3   8   0   14.54    2.12
   3   8   0   13.34    2.16
   3   8   0   16.30    2.34
  -4  -8   0   29.29    2.79
  -4  -8   0   27.87    2.73
  -4  -8   0   27.38    2.86
  -4  -8   0   26.09    3.20
  -4  -8   0   30.35    2.82
   4   8   0   26.00    3.20
   4   8   0   27.92    2.81
   4   8   0   26.40    2.79
   4   8   0   27.02    3.35
  -5  -8   0   15.64    2.71
  -5  -8   0   13.48    2.32
  -5  -8   0   12.81    2.46
  -5  -8   0   15.29    2.45
  -5  -8   0   16.69    2.43
   5   8   0   16.06    2.60
   5   8   0   14.03    3.04
   5   8   0   18.53    2.78
   5   8   0   15.44    2.38
  -6  -8   0    1.53    1.31
  -6  -8   0    1.02    1.53
  -6  -8   0    0.71    1.68
  -6  -8   0    0.94    1.26
   6   8   0   -0.09    1.56
   6   8   0    1.70    1.87
   6   8   0   -0.69    1.29
  -7  -8   0    4.97    3.09
  -7  -8   0    5.65    1.92
  -7  -8   0    9.27    2.08
  -7  -8   0    8.67    2.43
   7   8   0    8.44    1.63
   7   8   0    7.28    2.31
   7   8   0    9.04    2.34
   7   8   0    7.32    2.02
  -8  -8   0    6.13    2.19
  -8  -8   0    2.10    1.37
  -8  -8   0    7.06    2.35
  -8  -8   0    5.19    1.99
   8   8   0    4.23    1.36
   8   8   0    3.01    1.93
   8   8   0    8.63    2.24
   8   8   0    8.61    2.18
  -9  -8   0   -0.03    1.32
  -9  -8   0   -3.46    1.57
  -9  -8   0    3.70    1.85
  -9  -8   0    3.06    1.80
   9   8   0    2.27    1.97
   9   8   0   -0.91    1.01
   9   8   0    0.89    1.74
 -10  -8   0    3.31    2.01
 -10  -8   0    7.22    2.14
 -10  -8   0    1.82    1.79
 -10  -8   0    1.80    1.62
  10   8   0    4.85    2.57
  10   8   0    3.70    2.09
  10   8   0    3.21    1.30
  18  -9   0    6.08    2.11
  18  -9   0    1.72    1.51
  18  -9   0   -0.46    1.82
 -18   9   0    1.78    1.11
 -18   9   0    4.61    1.95
 -18   9   0    2.23    1.86
 -18   9   0    4.93    3.68
  17  -9   0   -0.62    1.10
  17  -9   0    0.30    1.55
  17  -9   0    3.87    2.04
 -17   9   0   -2.18    1.85
 -17   9   0   -1.66    0.93
 -17   9   0    1.19    1.28
 -17   9   0   -0.41    1.52
  16  -9   0   -0.98    1.51
  16  -9   0   -0.26    1.19
  16  -9   0   -1.90    1.15
 -16   9   0    0.71    1.52
 -16   9   0   -0.11    1.13
 -16   9   0    0.36    1.32
 -16   9   0    1.02    1.99
  15  -9   0    3.25    1.42
  15  -9   0    2.94    1.29
  15  -9   0    4.42    1.96
 -15   9   0    4.18    1.45
 -15   9   0   -0.23    1.22
 -15   9   0    2.23    1.96
  14  -9   0    3.12    1.65
  14  -9   0    0.97    2.26
  14  -9   0    3.85    1.35
 -14   9   0    0.88    1.30
 -14   9   0    1.92    1.21
 -14   9   0    3.85    1.59
 -14   9   0    2.79    2.01
  13  -9   0    4.12    1.38
  13  -9   0    2.59    1.44
  13  -9   0    1.41    1.59
 -13   9   0    3.73    1.91
 -13   9   0    3.28    1.41
 -13   9   0    4.65    1.36
 -13   9   0    3.76    1.43
  12  -9   0    7.22    1.82
  12  -9   0    5.75    1.37
  12  -9   0    5.25    1.55
 -12   9   0    5.27    1.64
 -12   9   0    6.61    1.90
 -12   9   0    6.63    1.66
 -12   9   0    7.12    1.43
  11  -9   0    7.28    1.82
  11  -9   0    8.62    1.56
  11  -9   0    7.18    1.69
  11  -9   0    7.82    1.43
 -11   9   0    8.21    1.66
 -11   9   0    6.24    1.55
 -11   9   0    8.43    1.43
 -11   9   0    8.82    1.90
  10  -9   0   79.66    5.17
  10  -9   0   88.62    4.96
  10  -9   0   76.23    5.20
  10  -9   0   82.26    4.89
 -10   9   0   87.11    4.84
 -10   9   0   85.93    4.94
 -10   9   0   81.05    5.28
 -10   9   0   78.93    5.25
 -10   9   0   81.10    5.17
   9  -9   0   81.93    5.18
   9  -9   0   88.60    5.02
   9  -9   0   82.61    4.84
   9  -9   0   82.67    5.15
  -9   9   0   78.65    5.14
  -9   9   0   83.93    5.30
  -9   9   0   80.55    4.91
  -9   9   0   86.78    5.21
  -9   9   0   90.63    4.92
   8  -9   0   59.75    3.59
   8  -9   0   47.86    3.53
   8  -9   0   52.34    3.62
   8  -9   0   52.80    3.35
  -8   9   0   49.47    3.37
  -8   9   0   58.70    3.49
  -8   9   0   51.50    3.74
   7  -9   0    6.67    1.25
   7  -9   0    6.74    1.32
   7  -9   0    7.48    1.41
   7  -9   0    8.21    1.24
  -7   9   0    6.99    0.77
  -7   9   0    5.34    1.27
  -7   9   0    4.38    1.41
  -7   9   0    6.54    1.21
   6  -9   0   17.03    2.04
   6  -9   0   24.06    2.18
   6  -9   0   21.52    1.84
   6  -9   0   18.39    1.85
  -6   9   0   21.31    2.02
  -6   9   0   24.48    2.26
  -6   9   0   22.38    1.57
  -6   9   0   17.96    1.89
  -6   9   0   22.02    2.24
   5  -9   0   11.63    1.50
   5  -9   0    9.01    1.20
   5  -9   0    8.75    1.32
   5  -9   0    8.15    1.43
   5  -9   0    8.06    1.52
  -5   9   0   10.34    1.56
  -5   9   0   10.37    1.52
  -5   9   0    9.88    1.48
  -5   9   0    8.81    1.52
  -5   9   0   11.27    2.12
   4  -9   0  125.46    7.25
   4  -9   0  144.45    7.13
   4  -9   0  124.67    7.07
   4  -9   0  134.47    7.22
  -4   9   0  148.63    7.28
  -4   9   0  132.22    7.26
  -4   9   0  129.15    7.29
  -4   9   0  131.59    7.03
  -4   9   0  127.97    7.16
   3  -9   0  109.48    6.10
   3  -9   0  119.63    6.07
   3  -9   0   99.29    6.06
   3  -9   0  104.68    6.07
  -3   9   0  101.01    6.08
  -3   9   0  112.04    6.15
  -3   9   0  110.34    6.22
  -3   9   0  103.71    6.01
  -3   9   0  116.74    6.18
   2  -9   0   14.54    2.08
   2  -9   0   17.32    1.90
   2  -9   0   17.48    2.18
   2  -9   0   16.88    1.84
   2  -9   0   15.15    1.86
  -2   9   0   14.75    1.97
  -2   9   0   12.20    1.86
  -2   9   0   13.41    1.79
  -2   9   0   15.43    2.30
  -2   9   0   12.98    1.90
   1  -9   0   20.64    2.37
   1  -9   0   18.41    2.33
   1  -9   0   20.87    1.77
   1  -9   0   22.10    2.09
   1  -9   0   24.38    2.20
   1  -9   0   23.36    2.24
  -1   9   0   21.01    2.26
  -1   9   0   25.98    2.43
  -1   9   0   21.29    2.15
  -1   9   0   22.63    2.38
   0  -9   0   34.50    2.76
   0  -9   0   30.10    2.51
   0  -9   0   30.33    2.80
   0  -9   0   30.90    2.66
   0  -9   0   28.17    2.28
   0  -9   0   27.38    2.82
   0   9   0   28.74    2.86
   0   9   0   31.97    2.69
   0   9   0   30.50    2.62
   0   9   0   29.08    2.74
  -1  -9   0   -0.15    1.07
  -1  -9   0    0.25    1.00
  -1  -9   0    1.54    1.33
  -1  -9   0    2.03    1.00
  -1  -9   0    0.94    1.32
  -1  -9   0   -0.48    1.06
   1   9   0    1.63    1.35
   1   9   0    1.16    1.34
   1   9   0    1.87    1.13
   1   9   0    0.36    1.23
  -2  -9   0   29.09    2.82
  -2  -9   0   22.50    3.11
  -2  -9   0   23.93    2.42
  -2  -9   0   25.92    2.52
  -2  -9   0   22.73    2.86
  -2  -9   0   26.03    2.68
   2   9   0   19.35    2.70
   2   9   0   23.36    2.92
   2   9   0   22.19    2.95
   2   9   0   26.31    2.61
  -3  -9   0    8.98    1.80
  -3  -9   0   12.79    2.08
  -3  -9   0   10.64    2.00
  -3  -9   0   11.07    2.17
  -3  -9   0    9.17    2.22
   3   9   0   12.11    2.33
   3   9   0    8.90    2.19
   3   9   0   11.23    2.45
   3   9   0   11.70    1.99
  -4  -9   0    0.10    1.20
  -4  -9   0   -1.01    1.22
  -4  -9   0   -0.66    1.41
  -4  -9   0   -0.87    1.11
  -4  -9   0   -1.25    1.53
   4   9   0    2.75    1.72
   4   9   0   -0.84    1.41
   4   9   0    1.64    1.28
   4   9   0    0.60    1.67
  -5  -9   0   10.87    2.25
  -5  -9   0    8.93    2.00
  -5  -9   0   12.03    2.53
  -5  -9   0   10.40    2.13
  -5  -9   0   11.62    2.19
   5   9   0   12.36    2.64
   5   9   0   11.78    2.22
   5   9   0   10.73    2.34
   5   9   0   12.28    2.30
  -6  -9   0   21.98    3.05
  -6  -9   0   21.79    3.06
  -6  -9   0   20.05    3.16
  -6  -9   0   20.75    3.17
  -6  -9   0   26.90    3.17
   6   9   0   25.45    3.16
   6   9   0   15.06    2.98
   6   9   0   17.97    3.01
  -7  -9   0    3.47    1.73
  -7  -9   0    7.82    1.87
  -7  -9   0    2.86    1.86
  -7  -9   0    7.32    2.09
  -7  -9   0    3.64    2.03
   7   9   0    6.10    1.51
   7   9   0    7.84    2.05
   7   9   0    6.73    2.36
   7   9   0    6.12    2.35
  -8  -9   0    3.20    1.83
  -8  -9   0    0.90    1.46
  -8  -9   0    0.40    1.67
  -8  -9   0    0.39    1.65
  -8  -9   0    0.11    1.62
   8   9   0    0.06    1.45
   8   9   0    2.86    1.91
   8   9   0    2.12    1.89
   8   9   0   -1.13    0.94
  -9  -9   0    3.46    2.09
  -9  -9   0    5.02    2.04
  -9  -9   0    5.11    1.89
  -9  -9   0    3.61    2.12
  -9  -9   0    6.24    2.12
   9   9   0   10.25    4.11
   9   9   0    0.63    2.00
   9   9   0    4.04    1.34
 -10  -9   0    0.96    1.96
 -10  -9   0   -2.90    1.40
 -10  -9   0    1.67    1.49
 -10  -9   0   -0.26    1.54
 -10  -9   0   -4.31    1.74
  10   9   0    3.65    2.22
  10   9   0   -0.14    1.05
  10   9   0    2.81    2.28
  18 -10   0    5.82    2.16
  18 -10   0    5.60    1.73
  18 -10   0    5.64    2.03
 -18  10   0    8.89    2.87
 -18  10   0    6.13    1.74
 -18  10   0    5.03    1.98
 -18  10   0    4.39    1.57
  17 -10   0    5.88    1.62
  17 -10   0    6.08    2.30
  17 -10   0    6.55    1.90
 -17  10   0    6.48    1.79
 -17  10   0    5.36    2.50
 -17  10   0    5.12    1.58
 -17  10   0    7.17    2.15
  16 -10   0    4.13    1.92
  16 -10   0    2.53    1.44
  16 -10   0    5.55    1.65
 -16  10   0    2.30    1.96
 -16  10   0    3.76    1.50
 -16  10   0    2.87    1.46
 -16  10   0    0.42    1.18
  15 -10   0    2.85    1.55
  15 -10   0    2.33    1.34
  15 -10   0    5.77    2.11
 -15  10   0    2.59    1.59
 -15  10   0    3.00    1.97
 -15  10   0    3.86    1.80
 -15  10   0    5.07    1.43
  14 -10   0    0.36    1.20
  14 -10   0   -0.22    1.40
  14 -10   0    2.54    2.03
 -14  10   0    0.22    1.04
 -14  10   0   -2.21    1.58
 -14  10   0    0.29    1.29
 -14  10   0    0.78    1.40
  13 -10   0    0.73    1.28
  13 -10   0    0.82    1.00
  13 -10   0    1.32    1.32
 -13  10   0    1.08    1.36
 -13  10   0    1.80    1.60
 -13  10   0    0.54    1.47
 -13  10   0    0.56    1.03
  12 -10   0   36.92    3.96
  12 -10   0   41.33    3.64
  12 -10   0   34.58    3.31
  12 -10   0   38.42    3.28
 -12  10   0   45.59    3.20
 -12  10   0   46.69    3.57
 -12  10   0   43.16    3.71
 -12  10   0   43.15    3.55
  11 -10   0  105.80    6.41
  11 -10   0  105.29    6.34
  11 -10   0  102.71    5.92
  11 -10   0  108.34    5.99
 -11  10   0  102.82    6.34
 -11  10   0   99.17    6.35
 -11  10   0   92.23    6.16
 -11  10   0  108.76    5.88
 -11  10   0   97.50    5.90
  10 -10   0   12.82    2.00
  10 -10   0   12.89    1.89
  10 -10   0   17.73    2.21
  10 -10   0   14.06    1.83
 -10  10   0   14.19    1.87
 -10  10   0    9.78    1.91
 -10  10   0   17.22    1.86
 -10  10   0   14.30    2.08
 -10  10   0   11.71    1.97
   9 -10   0    1.04    1.04
   9 -10   0    2.79    1.30
   9 -10   0    1.47    1.09
   9 -10   0    1.37    1.09
  -9  10   0    0.97    1.00
  -9  10   0    2.41    1.32
  -9  10   0    1.47    0.97
  -9  10   0    1.23    1.01
   8 -10   0   26.81    2.48
   8 -10   0   29.02    2.62
   8 -10   0   27.57    2.39
   8 -10   0   27.00    2.22
  -8  10   0   24.90    2.25
  -8  10   0   26.19    2.68
  -8  10   0   29.08    1.61
  -8  10   0   25.45    2.34
   7 -10   0    0.48    1.02
   7 -10   0    0.20    0.81
   7 -10   0    1.52    0.89
   7 -10   0   -0.59    0.92
  -7  10   0    0.83    0.58
  -7  10   0    0.96    0.91
  -7  10   0   -0.38    1.04
  -7  10   0    0.09    0.95
  -7  10   0    0.19    0.83
   6 -10   0   64.67    4.36
   6 -10   0   70.64    4.35
   6 -10   0   67.46    4.03
   6 -10   0   66.29    4.08
  -6  10   0   76.12    4.64
  -6  10   0   67.92    4.06
  -6  10   0   71.42    4.26
  -6  10   0   65.92    4.29
  -6  10   0   69.38    4.46
   5 -10   0   54.79    3.89
   5 -10   0   54.10    3.57
   5 -10   0   59.58    3.66
   5 -10   0   60.94    3.86
   5 -10   0   54.55    3.68
  -5  10   0   59.93    3.56
  -5  10   0   52.28    3.89
  -5  10   0   63.24    3.83
  -5  10   0   58.36    3.84
  -5  10   0   60.39    3.93
   4 -10   0    0.86    0.98
   4 -10   0    0.29    0.80
   4 -10   0    1.19    1.09
   4 -10   0    1.22    0.95
  -4  10   0    0.45    1.03
  -4  10   0    0.11    0.91
  -4  10   0   -0.72    0.95
  -4  10   0    0.34    0.78
  -4  10   0    1.62    0.96
   3 -10   0   61.92    4.09
   3 -10   0   54.18    4.07
   3 -10   0   69.78    4.05
   3 -10   0   65.58    4.04
  -3  10   0   59.99    4.04
  -3  10   0   65.09    4.13
  -3  10   0   61.11    4.02
  -3  10   0   55.62    4.11
  -3  10   0   59.14    4.14
   2 -10   0   70.10    4.76
   2 -10   0   68.06    4.75
   2 -10   0   71.95    4.60
   2 -10   0   88.74    4.75
   2 -10   0   79.44    4.74
  -2  10   0   71.58    4.72
  -2  10   0   77.81    4.82
  -2  10   0   66.24    4.67
  -2  10   0   72.45    4.78
  -2  10   0   75.80    4.72
   1 -10   0    3.04    1.14
   1 -10   0    4.80    1.51
   1 -10   0    4.39    1.46
   1 -10   0    2.79    1.20
   1 -10   0    5.53    1.61
   1 -10   0    3.39    0.98
  -1  10   0    4.63    1.35
  -1  10   0    6.36    1.61
  -1  10   0    4.71    1.57
  -1  10   0    2.84    1.27
   0 -10   0   11.44    1.56
   0 -10   0    9.02    1.68
   0 -10   0   11.74    2.27
   0 -10   0   11.13    1.81
   0 -10   0    7.47    1.74
   0 -10   0   12.17    1.88
   0  10   0   13.96    2.22
   0  10   0   13.15    2.02
   0  10   0    7.94    1.68
   0  10   0   11.30    2.19
  -1 -10   0    6.03    1.71
  -1 -10   0    4.75    1.29
  -1 -10   0    4.84    1.42
  -1 -10   0    1.86    1.22
  -1 -10   0    4.72    1.83
  -1 -10   0    8.25    1.74
   1  10   0    6.98    1.93
   1  10   0    4.53    1.45
   1  10   0    5.81    1.53
   1  10   0    6.14    1.84
  -2 -10   0   -0.02    1.14
  -2 -10   0   -1.96    0.72
  -2 -10   0    0.96    1.27
  -2 -10   0    1.66    1.03
  -2 -10   0    3.26    1.61
   2  10   0    1.68    1.34
   2  10   0    0.14    1.52
   2  10   0    1.94    1.28
   2  10   0    0.28    1.58
  -3 -10   0   18.81    2.88
  -3 -10   0   17.97    2.54
  -3 -10   0   15.71    2.30
  -3 -10   0   16.37    2.41
   3  10   0   13.42    2.33
   3  10   0   16.04    2.75
   3  10   0   24.20    3.16
   3  10   0   13.01    2.67
  -4 -10   0   22.97    3.21
  -4 -10   0   22.30    2.94
  -4 -10   0   26.04    3.17
  -4 -10   0   26.29    2.87
  -4 -10   0   21.75    2.75
   4  10   0   24.89    4.82
   4  10   0   24.72    3.18
   4  10   0   17.07    2.83
   4  10   0   19.39    3.18
  -5 -10   0    4.52    1.98
  -5 -10   0    5.93    1.78
  -5 -10   0    5.04    1.60
  -5 -10   0    0.99    1.75
  -5 -10   0    4.19    1.91
   5  10   0    5.06    1.83
   5  10   0    1.37    1.66
   5  10   0    6.06    2.25
   5  10   0    7.10    2.15
  -6 -10   0    1.41    1.34
  -6 -10   0   -1.65    1.33
  -6 -10   0   -1.64    1.31
  -6 -10   0    2.43    1.77
  -6 -10   0   -1.03    1.11
   6  10   0    0.62    1.47
   6  10   0    1.48    1.62
   6  10   0    1.89    1.98
  -7 -10   0    9.46    2.19
  -7 -10   0    5.91    2.08
  -7 -10   0    9.80    2.38
  -7 -10   0    4.94    2.25
  -7 -10   0    4.57    2.02
   7  10   0    5.98    1.93
   7  10   0    5.93    1.65
   7  10   0    6.97    2.35
   7  10   0    7.10    2.49
  -8 -10   0    0.79    1.58
  -8 -10   0    2.21    1.84
  -8 -10   0    4.24    2.07
  -8 -10   0    3.63    2.24
  -8 -10   0    8.49    2.31
   8  10   0   -2.89    1.31
   8  10   0    1.31    1.15
  -9 -10   0    2.21    2.28
  -9 -10   0    0.21    1.90
  -9 -10   0    3.91    2.14
  -9 -10   0    2.56    1.69
  -9 -10   0    1.82    1.79
   9  10   0    2.03    2.19
   9  10   0   -1.04    1.04
   9  10   0   -1.60    1.31
  18 -11   0    3.75    1.53
  18 -11   0    4.66    1.87
  18 -11   0    2.58    1.62
 -18  11   0    3.12    1.94
 -18  11   0   -1.87    1.84
 -18  11   0    1.35    1.48
 -18  11   0    0.89    1.43
  17 -11   0   -0.72    1.24
  17 -11   0    1.49    1.72
  17 -11   0   -2.23    1.18
 -17  11   0   -1.80    1.24
 -17  11   0   -0.05    1.81
 -17  11   0    0.12    1.56
 -17  11   0   -0.28    1.42
  16 -11   0    6.97    2.06
  16 -11   0    5.99    1.64
  16 -11   0    6.96    1.72
 -16  11   0    4.82    1.99
 -16  11   0    7.69    1.97
 -16  11   0    4.34    2.12
 -16  11   0    7.00    1.72
  15 -11   0   -0.84    1.22
  15 -11   0    0.90    1.55
  15 -11   0   -0.66    1.12
 -15  11   0   -0.10    1.62
 -15  11   0    3.11    1.47
 -15  11   0   -0.26    1.18
 -15  11   0    0.03    1.50
  14 -11   0    1.91    1.22
  14 -11   0    0.31    1.38
  14 -11   0    1.13    1.43
 -14  11   0    2.42    1.38
 -14  11   0    2.91    1.22
 -14  11   0    1.62    1.32
  13 -11   0   12.69    2.28
  13 -11   0   15.40    2.09
  13 -11   0   10.73    2.15
  13 -11   0   17.04    2.28
 -13  11   0   10.81    2.23
 -13  11   0   12.41    2.23
 -13  11   0   13.80    2.31
 -13  11   0   15.58    2.11
  12 -11   0    8.19    1.83
  12 -11   0    9.77    1.76
  12 -11   0    9.63    1.75
  12 -11   0    7.29    1.89
 -12  11   0   11.04    2.00
 -12  11   0   10.58    1.69
 -12  11   0   12.06    2.25
 -12  11   0   10.10    2.02
 -12  11   0    9.34    1.77
  11 -11   0   15.88    2.36
  11 -11   0   19.31    2.63
  11 -11   0   16.42    2.31
  11 -11   0   22.04    2.21
 -11  11   0   15.96    2.82
 -11  11   0   21.80    2.42
 -11  11   0   24.07    2.26
 -11  11   0   14.02    2.32
  10 -11   0   66.36    4.04
  10 -11   0   60.38    4.25
  10 -11   0   61.38    4.32
  10 -11   0   60.70    4.13
 -10  11   0   59.65    4.60
 -10  11   0   66.53    4.12
 -10  11   0   63.02    4.52
 -10  11   0   57.26    3.98
   9 -11   0   51.09    3.59
   9 -11   0   47.06    3.49
   9 -11   0   46.44    3.26
   9 -11   0   48.93    3.65
  -9  11   0   46.45    3.34
  -9  11   0   53.86    3.53
  -9  11   0   44.27    3.64
   8 -11   0    1.82    1.01
   8 -11   0    1.01    1.19
   8 -11   0    2.30    1.04
   8 -11   0    2.69    1.17
  -8  11   0    1.15    1.00
  -8  11   0    0.66    1.17
  -8  11   0    1.41    1.30
  -8  11   0    1.20    1.06
  -8  11   0    1.75    0.63
   7 -11   0   15.54    1.98
   7 -11   0   15.73    1.79
   7 -11   0   14.22    1.89
   7 -11   0   13.91    2.07
  -7  11   0   16.25    1.64
  -7  11   0   15.09    2.06
  -7  11   0   13.33    2.16
  -7  11   0   15.19    2.24
  -7  11   0   16.01    1.94
   6 -11   0   -0.73    0.94
   6 -11   0    0.44    1.03
   6 -11   0    0.30    0.94
   6 -11   0   -0.36    0.71
  -6  11   0    0.22    0.99
  -6  11   0    0.36    0.84
  -6  11   0   -0.08    1.09
  -6  11   0    0.79    1.12
  -6  11   0    0.55    1.04
   5 -11   0   53.82    3.39
   5 -11   0   52.80    3.76
   5 -11   0   56.81    3.68
   5 -11   0   53.00    3.94
   5 -11   0   56.85    3.66
  -5  11   0   54.82    3.99
  -5  11   0   49.25    3.79
  -5  11   0   53.95    3.57
  -5  11   0   58.87    3.97
  -5  11   0   61.69    3.89
   4 -11   0   98.41    6.05
   4 -11   0  122.77    6.15
   4 -11   0  108.85    6.15
   4 -11   0   96.89    6.23
  -4  11   0  102.86    6.34
  -4  11   0  104.02    6.04
  -4  11   0  111.53    6.22
  -4  11   0   97.54    6.23
  -4  11   0   99.39    6.15
   3 -11   0   18.35    2.50
   3 -11   0   21.36    2.45
   3 -11   0   25.43    2.38
   3 -11   0   22.05    2.31
  -3  11   0   22.60    2.41
  -3  11   0   22.38    2.64
  -3  11   0   21.55    2.39
  -3  11   0   25.30    2.56
  -3  11   0   24.15    2.51
   2 -11   0    3.23    1.24
   2 -11   0    3.35    0.93
   2 -11   0    3.67    1.60
   2 -11   0    3.77    1.55
   2 -11   0    4.93    1.35
   2 -11   0    3.71    1.26
  -2  11   0    3.46    1.51
  -2  11   0    4.63    1.63
  -2  11   0    3.74    1.34
  -2  11   0    2.59    1.21
   1 -11   0   23.37    2.50
   1 -11   0   21.91    2.61
   1 -11   0   22.89    2.11
   1 -11   0   23.81    3.05
   1 -11   0   26.48    2.52
   1 -11   0   24.50    2.57
  -1  11   0   22.85    2.50
  -1  11   0   22.07    2.88
  -1  11   0   22.86    2.85
  -1  11   0   20.69    2.77
   0 -11   0    1.25    1.19
   0 -11   0    0.25    1.41
   0 -11   0    0.69    1.56
   0 -11   0    1.37    1.05
   0 -11   0    2.57    1.27
   0 -11   0    3.47    1.32
   0  11   0    1.19    1.27
   0  11   0    2.25    1.53
   0  11   0    2.51    1.70
   0  11   0    1.80    1.59
  -1 -11   0    8.11    2.07
  -1 -11   0    6.15    1.79
  -1 -11   0    7.13    1.67
  -1 -11   0    7.19    2.03
  -1 -11   0    5.52    1.40
   1  11   0    5.13    1.97
   1  11   0    4.88    1.56
   1  11   0    5.97    1.97
   1  11   0    3.27    1.89
  -2 -11   0   18.38    2.31
  -2 -11   0   15.88    2.58
  -2 -11   0   16.13    2.54
  -2 -11   0   18.24    2.52
  -2 -11   0   15.62    2.58
   2  11   0   19.37    2.68
   2  11   0   12.67    2.70
   2  11   0   16.53    2.54
   2  11   0   24.53    3.06
  -3 -11   0    7.22    2.11
  -3 -11   0    4.73    1.64
  -3 -11   0    5.01    1.93
  -3 -11   0    8.32    2.19
   3  11   0    6.84    2.04
   3  11   0    6.79    1.79
   3  11   0    4.79    1.68
   3  11   0    6.10    2.24
  -4 -11   0    7.26    1.90
  -4 -11   0    8.96    1.90
  -4 -11   0    7.07    2.20
  -4 -11   0    7.46    2.11
  -4 -11   0   10.78    2.53
   4  11   0    7.29    1.95
   4  11   0    7.26    2.32
   4  11   0    4.16    2.11
   4  11   0    8.06    2.01
  -5 -11   0    9.63    2.46
  -5 -11   0   17.19    2.66
  -5 -11   0   13.64    2.57
  -5 -11   0   14.68    2.86
  -5 -11   0   16.49    2.67
   5  11   0   10.01    2.30
   5  11   0   12.82    2.51
   5  11   0   16.03    3.00
   5  11   0   14.58    3.02
  -6 -11   0    9.34    2.23
  -6 -11   0    9.49    2.32
  -6 -11   0    7.66    2.55
  -6 -11   0   10.42    2.28
  -6 -11   0   10.01    2.44
   6  11   0    7.15    2.12
   6  11   0    3.52    2.06
  -7 -11   0    1.53    2.09
  -7 -11   0    1.47    1.58
  -7 -11   0   -3.07    1.27
  -7 -11   0    0.73    1.85
  -7 -11   0    1.67    1.76
   7  11   0   -2.25    1.46
   7  11   0    0.80    2.61
   7  11   0   -0.99    1.73
   7  11   0   -2.18    1.15
  -8 -11   0   -1.02    2.00
  -8 -11   0    8.26    2.16
  -8 -11   0    1.57    1.97
  -8 -11   0    6.51    2.17
  -8 -11   0    2.78    2.06
   8  11   0    0.06    2.22
   8  11   0    1.25    1.89
   8  11   0    2.13    1.84
   8  11   0    2.66    1.50
  18 -12   0    2.31    1.33
  18 -12   0    4.21    1.62
  18 -12   0    6.20    2.22
 -18  12   0    5.72    1.86
 -18  12   0    5.30    1.96
 -18  12   0    8.78    2.11
 -18  12   0    0.83    2.18
  17 -12   0    0.42    1.51
  17 -12   0    4.90    1.66
  17 -12   0    5.93    2.05
 -17  12   0    3.66    1.65
 -17  12   0    7.78    2.24
 -17  12   0    1.47    1.98
 -17  12   0    4.87    1.80
  16 -12   0    3.06    1.53
  16 -12   0    0.09    1.30
  16 -12   0    0.77    1.69
 -16  12   0    1.64    1.70
 -16  12   0   -1.08    1.80
 -16  12   0    1.76    1.43
 -16  12   0    1.21    1.61
  15 -12   0    3.05    1.25
  15 -12   0    1.70    1.46
  15 -12   0    3.58    1.68
 -15  12   0    2.05    1.60
 -15  12   0    2.14    1.88
 -15  12   0    1.43    1.73
 -15  12   0    4.85    1.53
  14 -12   0   -0.70    1.15
  14 -12   0   -0.71    0.99
  14 -12   0   -2.06    1.24
  14 -12   0    0.07    1.08
 -14  12   0    0.91    1.47
 -14  12   0   -0.23    1.36
 -14  12   0    0.91    1.07
 -14  12   0    1.29    1.61
  13 -12   0   14.60    1.97
  13 -12   0   14.11    2.01
  13 -12   0   10.78    2.07
  13 -12   0   13.88    2.41
 -13  12   0    8.90    1.65
 -13  12   0   10.16    2.14
 -13  12   0   11.41    2.20
 -13  12   0   12.26    2.28
  12 -12   0   60.41    4.67
  12 -12   0   72.41    4.45
  12 -12   0   70.07    4.48
  12 -12   0   71.14    4.86
 -12  12   0   64.43    4.90
 -12  12   0   60.92    4.34
 -12  12   0   62.71    4.80
 -12  12   0   68.32    4.48
  11 -12   0   56.56    3.97
  11 -12   0   53.60    4.14
  11 -12   0   51.36    4.07
  11 -12   0   59.14    3.93
 -11  12   0   57.95    4.37
 -11  12   0   52.19    4.32
 -11  12   0   58.96    3.94
 -11  12   0   55.96    3.93
  10 -12   0    4.21    1.37
  10 -12   0    2.58    1.21
  10 -12   0    5.20    1.37
 -10  12   0    2.16    1.30
 -10  12   0    5.05    1.63
 -10  12   0    2.51    1.38
   9 -12   0   14.06    1.96
   9 -12   0   16.07    2.31
   9 -12   0   17.88    2.19
   9 -12   0   15.14    2.02
  -9  12   0   16.74    1.25
  -9  12   0   17.16    2.30
  -9  12   0   14.52    2.37
  -9  12   0   16.55    2.43
  -9  12   0   14.62    2.02
   8 -12   0    7.45    1.70
   8 -12   0    9.23    1.66
   8 -12   0   10.57    1.65
   8 -12   0   10.01    1.77
  -8  12   0   10.41    1.88
  -8  12   0    8.05    1.98
  -8  12   0    9.32    1.67
  -8  12   0   10.79    1.88
   7 -12   0   11.50    2.11
   7 -12   0   15.39    2.10
   7 -12   0   15.27    1.94
   7 -12   0   10.99    1.62
  -7  12   0   13.29    2.10
  -7  12   0   11.41    1.95
  -7  12   0   16.71    2.07
  -7  12   0   12.68    2.20
  -7  12   0   14.50    1.58
   6 -12   0   59.43    4.40
   6 -12   0   68.40    4.37
   6 -12   0   57.78    3.77
   6 -12   0   68.37    4.15
  -6  12   0   61.48    4.44
  -6  12   0   61.13    4.36
  -6  12   0   62.70    3.92
  -6  12   0   60.13    4.49
  -6  12   0   63.28    4.25
   5 -12   0   18.37    2.62
   5 -12   0   23.53    2.45
   5 -12   0   21.23    1.89
   5 -12   0   25.52    2.35
  -5  12   0   22.08    2.27
  -5  12   0   22.23    2.62
  -5  12   0   19.35    2.68
  -5  12   0   21.44    2.22
  -5  12   0   20.43    2.70
   4 -12   0    4.79    1.68
   4 -12   0    3.76    1.38
   4 -12   0    4.22    1.43
  -4  12   0    4.59    1.50
  -4  12   0    6.27    1.58
  -4  12   0    3.33    1.36
  -4  12   0    3.01    1.37
  -4  12   0    2.84    1.50
   3 -12   0   31.13    2.82
   3 -12   0   23.42    2.61
   3 -12   0   27.71    2.71
  -3  12   0   25.22    3.00
  -3  12   0   27.55    2.74
  -3  12   0   34.15    3.07
  -3  12   0   26.10    2.83
  -3  12   0   28.17    2.97
   2 -12   0   54.10    3.90
   2 -12   0   49.05    4.08
   2 -12   0   56.86    3.98
   2 -12   0   60.46    3.96
   2 -12   0   46.76    3.28
  -2  12   0   44.77    3.76
  -2  12   0   48.26    4.03
  -2  12   0   49.50    4.06
  -2  12   0   47.94    3.92
   1 -12   0   -0.23    0.85
   1 -12   0    1.43    1.29
   1 -12   0    1.35    1.40
   1 -12   0    0.16    1.05
   1 -12   0    0.02    1.07
  -1  12   0    0.41    1.51
  -1  12   0    0.42    1.29
  -1  12   0   -1.69    1.42
  -1  12   0    0.75    1.57
   0 -12   0   16.08    2.28
   0 -12   0   18.05    2.48
   0 -12   0   12.36    1.91
   0 -12   0   15.77    2.53
   0 -12   0   14.18    2.57
   0  12   0   17.38    2.69
   0  12   0   12.78    2.44
   0  12   0   17.37    2.55
  -1 -12   0    0.35    1.37
  -1 -12   0    1.91    1.82
  -1 -12   0    2.23    1.43
  -1 -12   0    2.42    1.53
  -1 -12   0    2.03    1.20
   1  12   0   -0.51    1.49
   1  12   0    3.72    1.93
   1  12   0    0.72    1.56
  -2 -12   0    0.91    1.21
  -2 -12   0    2.75    1.45
  -2 -12   0    2.64    1.88
  -2 -12   0   -0.57    1.42
  -2 -12   0    0.85    1.49
   2  12   0    4.21    1.62
   2  12   0    3.43    2.03
   2  12   0    0.47    1.51
   2  12   0    2.94    1.94
  -3 -12   0   22.85    3.27
  -3 -12   0   23.28    2.94
  -3 -12   0   23.47    3.16
  -3 -12   0   27.99    3.08
   3  12   0   19.83    3.25
   3  12   0   23.31    3.36
   3  12   0   25.75    3.26
   3  12   0   21.11    3.21
  -4 -12   0   13.78    2.29
  -4 -12   0    8.81    2.76
  -4 -12   0    8.72    2.08
  -4 -12   0    6.99    2.24
  -4 -12   0   13.11    2.89
   4  12   0   14.75    2.55
   4  12   0    9.55    3.00
   4  12   0    9.31    2.51
   4  12   0   10.76    2.65
  -5 -12   0    1.25    1.39
  -5 -12   0    1.15    1.71
  -5 -12   0    2.50    1.99
  -5 -12   0    2.64    1.90
  -5 -12   0   -1.32    1.11
   5  12   0    0.15    1.63
   5  12   0    0.05    1.84
   5  12   0    2.12    1.59
  -6 -12   0    2.39    2.10
  -6 -12   0   -2.22    1.20
  -6 -12   0    1.62    1.49
  -6 -12   0    0.14    1.65
  -6 -12   0    3.36    1.72
   6  12   0    3.21    1.95
   6  12   0   -0.33    1.60
   6  12   0   -0.01    1.81
  -7 -12   0    1.17    2.03
   7  12   0    4.57    1.68
  18 -13   0    3.27    2.20
  18 -13   0   -0.25    1.51
  18 -13   0    0.14    1.47
 -18  13   0   -4.97    1.87
 -18  13   0   -3.24    1.34
 -18  13   0   -3.73    1.25
 -18  13   0    0.10    1.77
  17 -13   0    1.62    2.70
  17 -13   0    0.55    1.25
  17 -13   0   -0.47    1.61
 -17  13   0   -2.04    1.27
 -17  13   0    3.53    1.45
 -17  13   0    3.29    1.89
 -17  13   0    1.17    2.03
  16 -13   0    1.29    1.65
  16 -13   0    0.76    1.28
  16 -13   0   -1.40    1.05
 -16  13   0   -4.15    1.31
 -16  13   0   -2.43    1.62
 -16  13   0    1.65    1.72
 -16  13   0   -0.50    1.15
  15 -13   0   -0.34    1.05
  15 -13   0    1.00    1.17
  15 -13   0   -0.34    1.38
 -15  13   0   -1.73    1.58
 -15  13   0    1.81    1.74
 -15  13   0    2.31    1.63
 -15  13   0    2.03    1.41
  14 -13   0    9.30    1.97
  14 -13   0    8.53    2.10
  14 -13   0    8.26    1.73
  14 -13   0   10.00    1.94
 -14  13   0    7.20    1.88
 -14  13   0    8.37    1.74
 -14  13   0    5.28    1.82
  13 -13   0   19.92    2.47
  13 -13   0   14.77    2.39
  13 -13   0   12.68    2.30
  13 -13   0   18.89    2.29
 -13  13   0   20.37    2.23
 -13  13   0   14.12    2.12
 -13  13   0   16.70    2.65
 -13  13   0   13.82    2.93
  12 -13   0    1.00    1.13
  12 -13   0   -0.65    1.05
  12 -13   0    0.67    1.05
  12 -13   0   -0.98    0.98
 -12  13   0   -1.76    1.01
 -12  13   0   -1.15    1.09
 -12  13   0    0.03    1.14
  11 -13   0   29.11    3.03
  11 -13   0   32.47    2.93
  11 -13   0   31.81    2.90
  11 -13   0   32.09    2.78
 -11  13   0   32.77    3.31
 -11  13   0   20.96    3.53
 -11  13   0   29.49    2.81
 -11  13   0   29.92    2.74
  10 -13   0   30.12    2.76
  10 -13   0   31.74    3.07
  10 -13   0   31.29    3.17
  10 -13   0   30.43    2.68
 -10  13   0   33.07    3.30
 -10  13   0   31.25    2.95
 -10  13   0   30.80    3.28
 -10  13   0   29.99    3.47
 -10  13   0   32.17    2.99
   9 -13   0    1.87    1.10
   9 -13   0    0.54    1.46
   9 -13   0    1.60    1.19
   9 -13   0    0.96    1.37
  -9  13   0    2.26    1.41
  -9  13   0    1.71    1.24
  -9  13   0    4.75    1.90
   8 -13   0   11.24    1.64
   8 -13   0   11.00    1.84
   8 -13   0   11.88    2.02
  -8  13   0   12.96    2.13
  -8  13   0    8.94    2.11
  -8  13   0    9.61    1.98
  -8  13   0   10.60    1.41
  -8  13   0   10.09    2.44
   7 -13   0    8.94    2.09
   7 -13   0    9.73    1.47
   7 -13   0   11.68    1.93
   7 -13   0   11.56    1.88
  -7  13   0    9.21    1.52
  -7  13   0    6.94    1.67
  -7  13   0    7.06    1.89
  -7  13   0    7.94    1.94
  -7  13   0    9.87    2.45
   6 -13   0    4.26    1.68
   6 -13   0    9.69    1.79
   6 -13   0    7.59    1.27
   6 -13   0   10.32    1.80
  -6  13   0    8.55    1.84
  -6  13   0    8.29    2.05
  -6  13   0    9.74    1.97
  -6  13   0    7.15    1.55
  -6  13   0    7.66    2.40
   5 -13   0   89.85    4.98
   5 -13   0   63.69    5.02
   5 -13   0   71.90    4.89
   5 -13   0   68.62    4.25
  -5  13   0   84.15    5.12
  -5  13   0   66.13    5.00
  -5  13   0   75.27    4.79
  -5  13   0   71.44    5.04
  -5  13   0   70.55    5.64
   4 -13   0   33.64    3.00
   4 -13   0   29.95    2.84
   4 -13   0   26.99    3.04
  -4  13   0   27.70    2.91
  -4  13   0   26.91    3.03
  -4  13   0   22.68    2.97
  -4  13   0   34.80    3.17
   3 -13   0    0.19    1.39
   3 -13   0    0.36    0.85
   3 -13   0    1.50    1.17
  -3  13   0    1.07    1.62
  -3  13   0    3.36    1.47
  -3  13   0   -0.05    1.48
  -3  13   0    0.24    1.25
  -3  13   0   -0.18    1.47
   2 -13   0    9.63    1.89
   2 -13   0    8.31    2.16
   2 -13   0    9.98    1.99
   2 -13   0   10.65    1.64
   2 -13   0    8.85    1.82
  -2  13   0    8.23    2.04
  -2  13   0   10.68    2.26
  -2  13   0   10.82    2.28
  -2  13   0    6.96    1.78
   1 -13   0    4.90    1.68
   1 -13   0    8.04    2.06
   1 -13   0    9.75    2.13
   1 -13   0    6.21    1.44
  -1  13   0    6.09    1.82
  -1  13   0    8.58    2.22
  -1  13   0    6.89    2.05
  -1  13   0    5.92    2.00
   0 -13   0    1.96    1.41
   0 -13   0    3.20    1.86
   0 -13   0    1.77    1.34
   0 -13   0    0.67    1.91
   0 -13   0    1.67    1.14
   0  13   0    2.01    1.42
   0  13   0    0.92    1.35
   0  13   0    0.44    1.63
   0  13   0   -1.35    1.53
  -1 -13   0    3.74    1.93
  -1 -13   0    3.74    1.43
  -1 -13   0    3.41    1.56
  -1 -13   0    4.50    1.92
  -1 -13   0    5.55    2.08
   1  13   0    2.97    1.60
   1  13   0    4.41    2.44
   1  13   0    6.02    2.05
   1  13   0    5.34    1.73
  -2 -13   0   10.27    2.11
  -2 -13   0   11.61    2.03
  -2 -13   0    5.13    2.18
  -2 -13   0   12.58    2.37
  -2 -13   0   11.61    2.71
   2  13   0    6.93    2.26
   2  13   0   16.81    2.61
   2  13   0   11.48    2.56
   2  13   0    7.09    2.19
  -3 -13   0    0.63    1.61
  -3 -13   0    8.96    2.06
  -3 -13   0    0.88    1.71
  -3 -13   0    2.33    1.49
   3  13   0    0.94    1.31
   3  13   0   -0.42    1.53
   3  13   0    1.18    1.78
   3  13   0   -0.16    1.51
  -4 -13   0    7.42    2.33
  -4 -13   0    7.88    1.94
  -4 -13   0    5.31    2.21
  -4 -13   0    8.92    2.02
  -4 -13   0    8.51    2.18
   4  13   0    6.83    2.07
   4  13   0    7.95    2.18
   4  13   0    6.52    2.18
   4  13   0    5.11    1.74
  -5 -13   0    7.80    2.21
  -5 -13   0    6.61    2.09
  -5 -13   0    6.62    3.38
  -5 -13   0    3.27    1.56
  -5 -13   0    0.41    2.23
   5  13   0    8.03    2.32
   5  13   0   10.73    2.83
   5  13   0    7.24    2.41
  18 -14   0   -1.85    1.33
  18 -14   0   -0.02    1.62
 -18  14   0   -4.00    1.90
 -18  14   0    2.12    1.48
 -18  14   0    0.43    1.51
 -18  14   0   -1.33    1.54
  17 -14   0   -2.19    1.15
  17 -14   0    0.53    1.26
  17 -14   0    1.60    1.72
 -17  14   0   -0.93    1.33
 -17  14   0   -2.73    1.04
 -17  14   0   -2.79    1.44
  16 -14   0    1.48    1.31
  16 -14   0   -0.38    1.05
  16 -14   0    0.81    1.56
 -16  14   0    1.11    1.69
 -16  14   0   -0.20    1.07
 -16  14   0    2.61    1.69
  15 -14   0    1.27    1.57
  15 -14   0    1.65    1.39
  15 -14   0    2.37    1.26
  15 -14   0    3.92    1.52
 -15  14   0    2.30    1.49
 -15  14   0    0.55    1.63
 -15  14   0   -0.25    1.39
  14 -14   0    0.17    1.21
  14 -14   0   -0.96    1.06
  14 -14   0   -2.47    0.92
  14 -14   0    0.60    1.36
 -14  14   0   -1.65    1.27
 -14  14   0   -1.37    1.06
 -14  14   0   -1.49    1.39
 -14  14   0   -2.27    1.21
  13 -14   0   13.72    2.10
  13 -14   0   13.75    2.25
  13 -14   0   14.42    2.15
  13 -14   0   12.68    2.29
 -13  14   0    8.82    1.78
 -13  14   0   12.14    2.47
 -13  14   0   14.88    2.18
 -13  14   0   11.65    2.24
  12 -14   0   28.71    2.69
  12 -14   0   28.32    2.91
  12 -14   0   26.56    2.81
  12 -14   0   21.21    2.82
 -12  14   0   24.00    3.30
 -12  14   0   29.76    3.27
 -12  14   0   24.62    2.61
 -12  14   0   27.88    2.77
 -12  14   0   32.62    3.35
  11 -14   0   13.12    2.28
  11 -14   0   13.23    1.99
  11 -14   0   17.62    2.35
  11 -14   0    8.69    1.94
 -11  14   0   15.29    2.63
 -11  14   0   14.28    2.21
 -11  14   0   14.73    2.15
 -11  14   0   15.50    2.52
 -11  14   0   15.01    2.56
  10 -14   0    3.59    1.32
  10 -14   0    2.51    1.44
  10 -14   0    2.41    1.27
  10 -14   0    0.44    1.35
 -10  14   0    4.03    0.79
 -10  14   0    0.67    1.67
 -10  14   0    6.67    2.11
 -10  14   0    2.27    1.47
 -10  14   0    4.43    1.46
 -10  14   0    3.18    1.60
   9 -14   0   12.99    2.41
   9 -14   0   10.32    1.76
   9 -14   0   14.51    2.25
   9 -14   0   16.92    2.19
  -9  14   0   11.77    2.01
  -9  14   0   10.05    2.27
  -9  14   0   11.84    1.44
  -9  14   0   13.28    2.45
  -9  14   0   15.01    2.34
   8 -14   0    1.66    1.18
   8 -14   0   -0.50    1.39
   8 -14   0    0.69    1.16
   8 -14   0    0.16    0.99
  -8  14   0    0.81    1.31
  -8  14   0    1.16    1.02
  -8  14   0   -1.33    1.53
  -8  14   0    0.90    1.31
  -8  14   0    1.37    1.44
   7 -14   0   27.66    2.37
   7 -14   0   25.96    2.64
   7 -14   0   22.78    3.15
   7 -14   0   22.91    2.77
  -7  14   0   28.11    3.37
  -7  14   0   26.86    2.47
  -7  14   0   28.22    3.11
  -7  14   0   27.46    2.87
   6 -14   0   34.26    3.39
   6 -14   0   43.53    3.43
   6 -14   0   40.46    2.89
   6 -14   0   45.38    3.60
  -6  14   0   40.93    3.28
  -6  14   0   40.75    3.68
  -6  14   0   39.96    3.79
  -6  14   0   44.50    3.66
  -6  14   0   38.23    3.69
   5 -14   0    1.45    1.37
   5 -14   0   -1.31    1.02
   5 -14   0   -0.90    0.83
   5 -14   0   -0.76    1.43
  -5  14   0   -0.91    1.11
  -5  14   0   -0.04    1.50
  -5  14   0   -0.75    1.37
  -5  14   0    0.58    1.52
  -5  14   0   -0.72    1.34
   4 -14   0   12.68    1.67
   4 -14   0   14.10    2.25
   4 -14   0   16.02    2.30
   4 -14   0   12.06    2.45
  -4  14   0   13.23    2.32
  -4  14   0   11.39    2.19
  -4  14   0   12.33    2.19
  -4  14   0   12.74    2.39
  -4  14   0   10.22    2.34
   3 -14   0   28.99    2.50
   3 -14   0   29.41    3.15
   3 -14   0   31.13    3.76
   3 -14   0   35.16    3.25
  -3  14   0   35.57    3.56
  -3  14   0   29.63    3.28
  -3  14   0   33.83    3.45
  -3  14   0   24.44    3.18
   2 -14   0    5.06    1.63
   2 -14   0    5.63    1.41
   2 -14   0    4.29    1.70
   2 -14   0    3.75    1.82
   2 -14   0    5.31    1.69
  -2  14   0    6.17    2.14
  -2  14   0    4.90    1.84
  -2  14   0    4.18    2.04
  -2  14   0    4.63    1.66
   1 -14   0    4.67    1.30
   1 -14   0    3.13    1.83
   1 -14   0    1.06    1.49
   1 -14   0    3.63    1.64
   1 -14   0    5.90    1.70
  -1  14   0    2.82    1.83
  -1  14   0    4.03    2.02
  -1  14   0    4.54    1.76
  -1  14   0    3.96    1.68
   0 -14   0    3.59    1.30
   0 -14   0   -0.81    1.68
   0 -14   0    1.02    1.29
   0 -14   0    2.32    1.44
   0 -14   0   -0.66    1.53
   0  14   0    0.64    1.41
   0  14   0    0.33    1.34
   0  14   0    0.62    1.74
   0  14   0   -1.62    1.45
  -1 -14   0    0.19    1.61
  -1 -14   0    0.46    1.37
  -1 -14   0    1.29    1.58
  -1 -14   0   -0.47    1.58
  -1 -14   0    1.00    1.23
   1  14   0    0.46    1.74
   1  14   0    0.36    1.36
   1  14   0    0.56    1.68
   1  14   0   -1.22    1.02
  -2 -14   0   -0.19    1.65
  -2 -14   0    2.70    1.58
  -2 -14   0    4.90    1.96
  -2 -14   0    2.38    1.45
   2  14   0    3.28    2.32
   2  14   0    4.18    1.89
   2  14   0    3.88    2.01
   2  14   0    4.57    1.74
  -3 -14   0   14.95    2.68
  -3 -14   0   13.91    2.71
  -3 -14   0   14.76    2.56
  -3 -14   0   13.73    2.99
   3  14   0   10.36    2.28
   3  14   0   12.06    2.70
   3  14   0   12.44    2.98
   3  14   0    5.69    2.28
  -4 -14   0    0.32    1.78
  -4 -14   0    7.82    2.19
  -4 -14   0    4.31    1.93
  -4 -14   0    2.67    1.59
  -4 -14   0   -1.16    2.14
   4  14   0    4.59    2.16
   4  14   0    3.88    2.29
   4  14   0    3.79    1.71
   4  14   0    0.94    2.15
  17 -15   0    1.71    1.78
  17 -15   0    5.46    1.63
  17 -15   0    0.01    1.34
 -17  15   0    0.45    1.50
 -17  15   0    1.01    1.69
 -17  15   0    1.02    1.69
  16 -15   0    0.40    1.53
  16 -15   0   -2.46    1.09
  16 -15   0   -0.25    1.25
 -16  15   0    0.47    1.37
 -16  15   0   -1.75    1.23
 -16  15   0    0.60    1.73
  15 -15   0    4.15    1.85
  15 -15   0    2.86    1.61
  15 -15   0    3.46    1.48
  15 -15   0    1.77    1.46
 -15  15   0    3.33    1.63
 -15  15   0    2.96    1.80
 -15  15   0    2.87    1.51
  14 -15   0    8.33    1.81
  14 -15   0    7.74    1.94
  14 -15   0   10.99    2.12
  14 -15   0   11.64    2.08
 -14  15   0   12.37    2.23
 -14  15   0    7.86    2.16
 -14  15   0    8.57    1.84
 -14  15   0   11.54    2.41
  13 -15   0    3.53    1.62
  13 -15   0    2.90    1.34
  13 -15   0    6.01    1.65
  13 -15   0    1.79    1.49
 -13  15   0    3.04    1.53
 -13  15   0    1.74    1.83
 -13  15   0    2.89    1.72
 -13  15   0    2.75    1.60
 -13  15   0    2.19    1.52
  12 -15   0    0.49    1.36
  12 -15   0    3.27    1.47
  12 -15   0    1.62    1.26
  12 -15   0    1.30    1.33
 -12  15   0    2.65    1.81
 -12  15   0    1.67    1.37
 -12  15   0    1.47    1.49
 -12  15   0   -0.42    1.45
 -12  15   0    1.99    1.59
  11 -15   0   15.64    2.40
  11 -15   0   12.71    2.06
  11 -15   0   12.52    2.06
  11 -15   0   15.14    2.44
 -11  15   0   13.19    2.07
 -11  15   0   11.39    2.60
 -11  15   0   11.76    2.43
 -11  15   0   14.53    2.45
 -11  15   0   12.99    2.64
  10 -15   0    2.32    1.46
  10 -15   0    4.66    1.56
  10 -15   0    5.96    1.81
  10 -15   0    6.15    1.46
 -10  15   0    4.47    0.97
 -10  15   0    2.40    1.58
 -10  15   0    4.90    1.98
 -10  15   0    5.99    1.92
 -10  15   0    5.46    1.82
 -10  15   0    2.53    1.38
   9 -15   0    1.94    1.61
   9 -15   0    4.27    1.29
   9 -15   0    2.09    1.30
   9 -15   0    4.57    1.70
  -9  15   0    2.58    1.46
  -9  15   0    1.54    1.53
  -9  15   0    1.99    1.59
  -9  15   0    0.98    0.97
  -9  15   0    0.41    1.54
   8 -15   0    7.14    1.41
   8 -15   0    5.89    1.83
   8 -15   0    9.52    1.98
   8 -15   0    8.52    2.14
  -8  15   0    6.12    1.91
  -8  15   0    8.71    1.60
  -8  15   0    2.67    1.85
  -8  15   0    7.81    2.17
  -8  15   0    8.26    3.15
   7 -15   0    2.05    1.39
   7 -15   0    2.96    1.42
   7 -15   0    2.54    1.74
   7 -15   0    0.50    0.98
  -7  15   0    3.50    1.68
  -7  15   0    2.54    1.80
  -7  15   0    1.33    1.47
  -7  15   0    1.76    1.21
  -7  15   0    2.52    1.63
   6 -15   0   27.75    2.77
   6 -15   0   19.73    2.70
   6 -15   0   19.82    3.00
   6 -15   0   22.21    2.08
  -6  15   0   23.85    3.00
  -6  15   0   19.88    2.92
  -6  15   0   19.12    2.96
  -6  15   0   18.10    2.51
  -6  15   0   15.51    2.76
   5 -15   0   33.34    3.29
   5 -15   0   30.14    3.66
   5 -15   0   35.97    3.26
   5 -15   0   31.07    2.49
  -5  15   0   40.96    3.65
  -5  15   0   29.81    3.74
  -5  15   0   27.53    3.50
  -5  15   0   34.62    3.27
  -5  15   0   24.10    3.24
   4 -15   0   10.54    1.52
   4 -15   0   10.35    2.41
   4 -15   0   14.19    2.26
   4 -15   0   10.53    2.20
  -4  15   0   12.32    2.47
  -4  15   0   11.74    2.58
  -4  15   0    7.85    2.07
  -4  15   0    9.93    2.15
   3 -15   0   -0.10    1.42
   3 -15   0   -0.37    1.36
   3 -15   0   -0.39    1.23
   3 -15   0   -0.49    0.83
  -3  15   0   -0.52    1.17
  -3  15   0    0.22    1.29
  -3  15   0   -2.01    1.27
  -3  15   0   -0.96    1.50
   2 -15   0    4.19    1.75
   2 -15   0    5.66    2.00
   2 -15   0    4.60    1.27
   2 -15   0    3.72    1.95
  -2  15   0    8.31    2.20
  -2  15   0    4.40    2.07
  -2  15   0    6.57    1.89
  -2  15   0    3.09    1.75
   1 -15   0   -1.31    1.51
   1 -15   0   -0.73    1.21
   1 -15   0    1.57    1.47
   1 -15   0   -2.42    1.34
   1 -15   0    1.27    1.12
  -1  15   0   -0.98    1.52
  -1  15   0    0.26    1.34
  -1  15   0   -1.85    1.55
  -1  15   0    0.52    1.39
   0 -15   0   -0.05    1.40
   0 -15   0   -0.61    1.37
   0 -15   0    0.66    1.76
   0 -15   0    1.68    1.86
   0 -15   0    0.71    1.18
   0  15   0    0.71    1.20
   0  15   0    0.17    1.55
   0  15   0    4.35    1.76
   0  15   0    1.84    1.91
  -1 -15   0    7.37    2.10
  -1 -15   0    5.61    3.07
  -1 -15   0   15.29    2.53
  -1 -15   0    7.60    2.15
  -1 -15   0    3.71    1.47
   1  15   0    2.85    2.40
   1  15   0    6.44    2.29
   1  15   0    8.25    2.88
   1  15   0    7.73    2.16
  -2 -15   0    7.75    2.52
  -2 -15   0    3.20    1.90
  -2 -15   0    4.83    1.58
  -2 -15   0    2.84    2.34
  -2 -15   0    6.35    2.51
   2  15   0    5.08    2.38
   2  15   0    4.50    1.90
   2  15   0    6.71    1.89
  -3 -15   0    1.31    1.88
  -3 -15   0   -0.85    1.53
  -3 -15   0   -1.27    1.27
  -3 -15   0    0.05    1.67
  -3 -15   0   -0.42    1.94
   3  15   0    2.04    1.78
   3  15   0    0.19    1.67
   3  15   0   -0.90    1.70
   3  15   0   -3.11    1.51
  17 -16   0    0.56    1.40
  17 -16   0   -0.43    1.48
  17 -16   0   -1.64    1.50
 -17  16   0   -2.54    1.60
 -17  16   0   -1.88    1.34
  16 -16   0    2.13    1.83
  16 -16   0    0.52    1.20
  16 -16   0    0.37    1.25
  16 -16   0   -1.79    1.29
 -16  16   0    2.06    1.71
 -16  16   0   -0.46    1.89
 -16  16   0    0.62    1.65
  15 -16   0   -1.58    1.44
  15 -16   0   -0.75    1.44
  15 -16   0    2.05    2.61
  15 -16   0   -1.28    1.20
 -15  16   0   -0.22    1.34
 -15  16   0    0.33    2.02
 -15  16   0    0.17    1.34
 -15  16   0    0.43    2.72
 -15  16   0   -3.33    1.52
  14 -16   0    3.35    1.62
  14 -16   0    4.47    1.56
  14 -16   0    6.34    1.72
  14 -16   0    5.10    1.61
 -14  16   0    7.47    2.05
 -14  16   0    5.24    2.08
 -14  16   0    3.00    1.95
 -14  16   0    5.06    1.76
 -14  16   0    4.51    1.61
  13 -16   0   12.87    2.36
  13 -16   0   10.61    2.22
  13 -16   0   14.95    2.27
  13 -16   0   15.32    2.27
 -13  16   0    7.07    2.25
 -13  16   0   10.18    2.02
 -13  16   0   10.47    2.57
 -13  16   0   13.46    2.31
 -13  16   0   15.27    2.68
  12 -16   0    7.73    1.87
  12 -16   0    9.34    2.06
  12 -16   0    7.39    1.94
  12 -16   0    9.33    1.83
 -12  16   0    8.50    2.35
 -12  16   0    8.84    2.25
 -12  16   0   14.18    2.33
 -12  16   0    7.75    2.16
 -12  16   0    7.20    1.86
  11 -16   0   -0.49    0.92
  11 -16   0   -0.20    1.27
  11 -16   0    0.51    1.19
  11 -16   0   -0.88    1.15
 -11  16   0    1.43    1.95
 -11  16   0   -0.16    1.28
 -11  16   0   -0.43    1.55
 -11  16   0    0.86    1.31
 -11  16   0   -3.45    1.07
  10 -16   0    7.38    2.19
  10 -16   0    9.85    2.09
  10 -16   0    7.72    1.55
  10 -16   0    8.47    1.94
 -10  16   0    8.48    2.45
 -10  16   0    3.19    1.88
 -10  16   0    7.17    1.79
 -10  16   0    7.92    2.40
 -10  16   0   10.83    2.23
 -10  16   0    9.30    1.36
   9 -16   0    4.01    1.24
   9 -16   0    1.04    1.42
   9 -16   0    4.21    1.98
   9 -16   0    3.78    1.94
  -9  16   0    3.29    1.29
  -9  16   0    1.37    1.47
  -9  16   0    2.01    1.60
  -9  16   0    0.94    1.76
  -9  16   0    1.47    1.76
   8 -16   0    1.99    1.67
   8 -16   0    1.07    1.24
   8 -16   0    1.71    0.94
   8 -16   0    0.99    1.48
  -8  16   0    4.05    1.74
  -8  16   0    2.63    1.32
  -8  16   0    1.74    1.29
  -8  16   0    1.73    1.89
  -8  16   0    1.92    1.70
   7 -16   0   27.75    2.37
   7 -16   0   20.14    3.16
   7 -16   0   25.01    3.07
   7 -16   0   31.81    3.09
  -7  16   0   25.06    3.41
  -7  16   0   29.95    3.24
  -7  16   0   20.54    3.14
  -7  16   0   28.66    3.69
  -7  16   0   27.29    2.80
   6 -16   0    6.90    1.36
   6 -16   0    9.56    2.14
   6 -16   0    6.65    1.85
   6 -16   0    7.61    2.08
  -6  16   0   12.61    2.19
  -6  16   0    9.02    2.20
  -6  16   0   13.84    2.46
  -6  16   0    6.64    2.19
  -6  16   0    5.44    2.19
   5 -16   0    1.70    1.03
   5 -16   0    0.53    1.46
   5 -16   0   -2.05    1.35
   5 -16   0    1.56    1.29
   5 -16   0    0.52    0.83
  -5  16   0    0.51    2.62
  -5  16   0    3.67    1.86
  -5  16   0    4.08    1.66
  -5  16   0   -0.47    1.67
  -5  16   0    1.15    1.29
   4 -16   0   11.17    2.48
   4 -16   0    6.99    1.42
   4 -16   0   11.75    2.30
   4 -16   0   10.47    2.24
  -4  16   0    9.12    2.51
  -4  16   0    7.82    2.09
  -4  16   0    6.93    1.96
  -4  16   0    9.90    2.21
   3 -16   0    6.30    1.40
   3 -16   0    9.70    2.15
   3 -16   0    4.88    2.12
   3 -16   0    3.65    2.05
  -3  16   0    9.91    2.42
  -3  16   0    8.26    2.27
  -3  16   0    5.54    2.20
  -3  16   0    8.53    2.09
   2 -16   0    4.50    2.07
   2 -16   0   -0.78    1.16
   2 -16   0    2.11    1.49
  -2  16   0    3.78    1.86
  -2  16   0    1.68    1.77
  -2  16   0    2.92    1.37
  -2  16   0    0.63    1.78
   1 -16   0    6.05    1.95
   1 -16   0    1.76    1.73
   1 -16   0    2.24    1.21
   1 -16   0    1.18    1.44
   1 -16   0   -0.25    1.98
  -1  16   0    3.86    2.00
  -1  16   0   -0.26    1.69
  -1  16   0    2.44    1.56
  -1  16   0    1.76    1.48
   0 -16   0    3.15    1.60
   0 -16   0    1.16    1.70
   0 -16   0    3.78    1.47
   0 -16   0    6.79    2.05
   0  16   0    2.88    1.83
   0  16   0   -0.63    1.99
   0  16   0    5.31    1.86
   0  16   0    1.65    2.29
  -1 -16   0   -4.71    1.91
  -1 -16   0    0.18    1.62
  -1 -16   0   -0.03    1.60
  -1 -16   0   -1.27    1.25
  -1 -16   0   -3.36    1.29
   1  16   0    5.27    2.50
   1  16   0   -0.01    1.78
   1  16   0    0.40    1.56
   1  16   0    1.24    1.90
  16 -17   0    1.39    1.64
  16 -17   0    1.37    1.69
  16 -17   0    0.67    1.48
  16 -17   0   -0.90    1.42
 -16  17   0   -1.97    1.67
 -16  17   0   -1.45    1.68
 -16  17   0   -2.26    1.53
 -16  17   0    1.85    1.60
  15 -17   0   10.96    2.68
  15 -17   0    8.46    2.01
  15 -17   0   11.24    2.24
  15 -17   0    7.49    2.00
 -15  17   0   11.64    2.43
 -15  17   0    9.14    2.52
 -15  17   0    5.41    2.28
 -15  17   0    8.97    2.04
 -15  17   0    1.72    1.89
  14 -17   0    4.90    1.85
  14 -17   0    7.27    1.75
  14 -17   0   11.67    2.28
 -14  17   0    6.05    2.15
 -14  17   0    5.60    2.28
 -14  17   0    7.39    2.02
 -14  17   0    4.11    2.25
  13 -17   0   -1.08    1.29
  13 -17   0   -1.88    1.38
  13 -17   0    2.08    1.32
 -13  17   0   -0.95    1.50
 -13  17   0   -1.79    1.43
 -13  17   0    0.00    1.85
 -13  17   0   -2.16    1.57
 -13  17   0   -2.05    1.47
  12 -17   0    6.01    1.90
  12 -17   0    4.82    1.66
  12 -17   0    3.90    1.38
  12 -17   0    5.84    1.84
 -12  17   0    5.23    2.14
 -12  17   0    2.96    1.55
 -12  17   0    3.25    2.13
 -12  17   0    8.62    2.00
 -12  17   0    5.05    1.98
  11 -17   0   15.30    2.64
  11 -17   0   12.93    1.84
  11 -17   0   22.03    2.77
  11 -17   0   13.76    2.41
 -11  17   0   14.48    1.56
 -11  17   0   11.13    2.85
 -11  17   0   14.79    2.39
 -11  17   0   16.17    2.91
 -11  17   0   11.11    2.73
 -11  17   0   10.75    2.46
  10 -17   0    0.04    1.42
  10 -17   0    0.76    1.34
  10 -17   0   -1.21    1.87
  10 -17   0   -0.39    0.93
 -10  17   0    0.49    1.34
 -10  17   0   -0.84    1.90
 -10  17   0    1.33    1.75
 -10  17   0    1.21    1.03
 -10  17   0   -1.55    1.30
 -10  17   0    0.73    1.81
   9 -17   0    7.13    1.89
   9 -17   0    5.14    1.84
   9 -17   0    4.26    1.93
   9 -17   0    7.46    1.43
  -9  17   0    4.80    2.09
  -9  17   0    6.11    2.09
  -9  17   0    5.87    2.03
  -9  17   0    6.97    1.52
  -9  17   0    1.50    1.96
   8 -17   0    3.87    1.18
   8 -17   0    4.27    2.02
   8 -17   0    2.68    1.69
   8 -17   0    2.28    1.61
  -8  17   0    2.42    1.87
  -8  17   0    4.35    1.98
  -8  17   0    5.23    1.99
  -8  17   0    5.98    1.59
  -8  17   0    1.92    1.74
   7 -17   0   -1.88    1.35
   7 -17   0    2.00    1.56
   7 -17   0    0.22    0.90
   7 -17   0    0.02    1.57
  -7  17   0    1.43    1.59
  -7  17   0    2.19    1.84
  -7  17   0    0.49    1.71
  -7  17   0   -0.57    1.55
  -7  17   0    0.01    1.35
   6 -17   0   15.48    2.65
   6 -17   0    9.81    2.11
   6 -17   0   10.28    1.54
   6 -17   0   10.11    1.57
   6 -17   0    7.63    2.40
  -6  17   0   15.17    2.84
  -6  17   0   13.58    2.82
  -6  17   0   16.49    2.79
  -6  17   0   11.55    2.25
  -6  17   0   15.57    2.71
   5 -17   0   11.29    2.46
   5 -17   0   10.81    2.61
   5 -17   0   12.27    1.69
   5 -17   0    8.40    2.13
   5 -17   0   10.00    1.54
  -5  17   0   11.74    2.66
  -5  17   0   13.45    2.55
  -5  17   0   11.40    2.45
  -5  17   0   12.31    2.79
   4 -17   0   -0.44    1.64
   4 -17   0    0.62    0.91
   4 -17   0    0.84    1.71
   4 -17   0   -0.62    1.26
  -4  17   0    1.61    1.53
  -4  17   0    1.59    1.69
  -4  17   0    1.51    1.84
  -4  17   0   -0.43    1.77
   3 -17   0    2.43    1.18
   3 -17   0    1.34    1.55
   3 -17   0    2.83    2.06
   3 -17   0   -1.59    1.64
  -3  17   0    0.50    1.80
  -3  17   0    5.62    2.20
  -3  17   0    1.64    1.83
  -3  17   0    3.27    1.75
   2 -17   0    0.61    0.95
   2 -17   0   -0.06    1.59
   2 -17   0    0.15    1.79
   2 -17   0    2.55    2.14
  -2  17   0    2.05    2.10
  -2  17   0   -0.55    1.32
  -2  17   0   -1.80    1.54
  -2  17   0    2.45    1.94
   1 -17   0    0.07    1.08
   1 -17   0    0.43    1.58
   1 -17   0    2.18    1.76
  -1  17   0    1.03    1.97
  -1  17   0    1.30    1.99
  -1  17   0   -0.89    2.14
  -1  17   0    0.61    1.27
  15 -18   0   -1.58    1.18
  15 -18   0   -0.91    1.43
  15 -18   0   -1.83    1.15
 -15  18   0   -2.39    1.56
 -15  18   0   -2.49    1.58
 -15  18   0   -0.88    1.34
 -15  18   0   -2.42    1.79
  14 -18   0    6.64    1.65
  14 -18   0    5.11    2.00
  14 -18   0    9.97    2.27
  14 -18   0    8.32    2.20
 -14  18   0    6.14    2.31
 -14  18   0    3.64    1.79
 -14  18   0    2.35    4.03
 -14  18   0    6.23    2.10
 -14  18   0    4.28    1.95
  13 -18   0   15.70    2.67
  13 -18   0    6.38    2.03
  13 -18   0   12.31    2.07
  13 -18   0    9.46    2.10
 -13  18   0    8.32    3.08
 -13  18   0    5.36    2.21
 -13  18   0   10.80    2.46
 -13  18   0    8.84    2.56
 -13  18   0   11.17    2.38
  12 -18   0    4.24    1.72
  12 -18   0    6.14    1.47
  12 -18   0    5.05    1.91
 -12  18   0    5.66    2.23
 -12  18   0   -1.48    2.12
 -12  18   0    1.86    2.14
 -12  18   0    2.78    2.39
  11 -18   0    3.56    1.83
  11 -18   0    3.32    1.28
 -11  18   0    3.43    1.13
 -11  18   0   -0.41    1.54
 -11  18   0   -2.42    1.90
 -11  18   0    0.81    1.64
 -11  18   0   -1.17    1.63
  10 -18   0    5.13    1.29
  10 -18   0    1.95    1.58
  10 -18   0    5.46    2.13
  10 -18   0    3.02    1.80
 -10  18   0    2.65    1.69
 -10  18   0   -0.66    1.78
 -10  18   0    1.46    2.10
 -10  18   0    4.15    2.00
 -10  18   0    5.35    1.44
   9 -18   0    1.56    1.01
   9 -18   0    1.58    1.65
   9 -18   0   -0.71    1.45
   9 -18   0    0.39    1.43
  -9  18   0    0.46    1.23
  -9  18   0    0.28    1.59
  -9  18   0   -1.47    1.71
  -9  18   0    1.84    1.59
  -9  18   0   -1.13    1.96
   8 -18   0    8.94    1.50
   8 -18   0    4.78    1.95
   8 -18   0   10.27    2.35
   8 -18   0    7.42    2.20
  -8  18   0   11.33    2.01
  -8  18   0    7.47    2.17
  -8  18   0    8.06    2.24
  -8  18   0   10.07    2.51
  -8  18   0    8.08    2.54
   7 -18   0    8.30    1.47
   7 -18   0    6.08    2.36
   7 -18   0   13.45    2.55
   7 -18   0   15.45    2.45
   7 -18   0    7.64    1.35
  -7  18   0    7.39    2.38
  -7  18   0    8.62    2.02
  -7  18   0    6.92    2.29
  -7  18   0    9.26    2.48
  -7  18   0    7.50    2.38
   6 -18   0    1.90    1.08
   6 -18   0    1.45    0.87
   6 -18   0    3.52    1.85
   6 -18   0    2.27    1.55
   6 -18   0    2.02    1.76
  -6  18   0    1.91    1.44
  -6  18   0    0.09    1.89
  -6  18   0    4.64    1.83
  -6  18   0   -0.20    1.83
   5 -18   0    0.97    1.08
   5 -18   0    1.65    0.99
   5 -18   0    0.86    2.19
   5 -18   0    3.70    2.02
   5 -18   0    3.14    2.16
  -5  18   0    1.43    1.77
  -5  18   0    5.24    1.80
  -5  18   0    0.11    1.82
  -5  18   0    1.19    2.03
   4 -18   0    9.18    1.57
   4 -18   0    3.90    2.43
   4 -18   0    3.91    2.00
   4 -18   0    6.26    2.19
  -4  18   0    3.57    1.81
  -4  18   0    9.00    2.36
  -4  18   0   12.23    2.83
  -4  18   0   11.36    2.61
   3 -18   0   -1.03    1.85
   3 -18   0    1.88    1.62
   3 -18   0    0.01    1.01
  -3  18   0   -0.29    2.08
  -3  18   0    1.97    2.20
  -3  18   0    2.71    1.96
  12 -19   0    2.90    1.63
  12 -19   0    3.55    1.81
  12 -19   0    4.23    3.25
  12 -19   0    2.68    1.34
 -12  19   0    0.96    2.25
 -12  19   0    2.76    2.00
 -12  19   0    1.99    2.26
 -12  19   0   -0.69    1.95
  11 -19   0    2.58    1.77
  11 -19   0    3.77    1.35
  11 -19   0   -1.70    1.53
 -11  19   0   -1.19    1.90
 -11  19   0   -4.31    1.54
 -11  19   0   -0.59    2.20
 -11  19   0    2.41    1.18
 -11  19   0    3.68    1.97
 -11  19   0   -0.27    1.83
  10 -19   0    4.76    1.27
  10 -19   0    0.45    1.55
  10 -19   0    2.05    1.69
  10 -19   0    2.47    1.94
 -10  19   0    4.71    1.89
 -10  19   0    3.96    1.43
 -10  19   0    1.16    1.94
 -10  19   0   -1.63    1.53
 -10  19   0   -1.68    1.51
 -10  19   0   -1.13    1.93
   9 -19   0    8.94    1.40
   9 -19   0    4.40    1.90
   9 -19   0    8.11    2.30
   9 -19   0    1.89    2.07
  -9  19   0    6.84    2.66
  -9  19   0    7.50    1.78
  -9  19   0    5.68    2.20
  -9  19   0    2.80    1.98
  -9  19   0    0.95    2.18
  -9  19   0    4.22    2.11
   8 -19   0   -1.06    0.79
   8 -19   0    0.09    1.78
   8 -19   0   -2.60    1.58
   8 -19   0    3.79    1.97
   8 -19   0    2.13    1.05
  -8  19   0    1.85    1.77
  -8  19   0   -2.57    1.59
  -8  19   0    0.25    1.46
  -8  19   0    0.39    1.95
  -8  19   0   -0.89    1.42
   7 -19   0    5.86    1.25
   7 -19   0    2.90    1.05
   7 -19   0    6.42    2.52
   7 -19   0    6.35    2.42
   7 -19   0    4.54    2.05
  -7  19   0    4.94    2.25
  -7  19   0    5.15    1.86
  -7  19   0    5.66    2.16
  -7  19   0    5.61    2.04
  -7  19   0    2.84    2.24
   6 -19   0   10.93    2.81
   6 -19   0    9.61    1.42
   6 -19   0    7.83    2.32
   6 -19   0    9.17    1.49
   6 -19   0    6.73    2.13
  -6  19   0    9.46    2.75
  -6  19   0    6.14    2.29
  -6  19   0   10.46    2.32
  -6  19  -1   -2.04    1.69
  -6  19  -1    0.09    2.05
  -6  19  -1    6.24    2.01
  -6  19  -1    3.95    1.74
   6 -19   1   -2.35    1.42
   6 -19   1    1.22    0.71
   6 -19   1   -0.08    0.73
   6 -19   1   -0.86    1.51
   6 -19   1   -2.00    1.88
  -7  19  -1    0.68    1.97
  -7  19  -1    3.14    1.97
  -7  19  -1    0.84    1.94
  -7  19  -1    2.15    2.30
  -7  19  -1    3.39    1.66
   7 -19   1    3.25    0.78
   7 -19   1    1.56    1.93
   7 -19   1    4.05    2.28
   7 -19   1    3.32    0.79
   7 -19   1    3.11    1.72
  -8  19  -1    1.69    1.88
  -8  19  -1   -2.18    1.63
  -8  19  -1    3.66    1.81
  -8  19  -1   -0.34    1.89
  -8  19  -1   -2.03    1.64
   8 -19   1   -0.75    0.68
   8 -19   1    1.17    1.66
   8 -19   1   -1.62    1.55
   8 -19   1   -3.15    1.70
   8 -19   1    1.01    0.85
  -9  19  -1    2.76    1.95
  -9  19  -1   -2.16    1.65
  -9  19  -1    3.14    1.48
  -9  19  -1    1.92    1.78
  -9  19  -1   -1.02    1.74
   9 -19   1    1.48    1.06
   9 -19   1    1.24    1.70
   9 -19   1    0.89    1.61
   9 -19   1    0.13    1.57
 -10  19  -1    6.17    2.31
 -10  19  -1    3.52    2.16
 -10  19  -1    3.99    2.23
 -10  19  -1    8.07    1.63
 -10  19  -1    2.47    1.72
  10 -19   1    5.78    1.16
  10 -19   1    6.75    2.20
  10 -19   1    5.01    2.26
  10 -19   1    5.89    1.90
 -11  19  -1    4.93    1.28
 -11  19  -1   -0.15    2.27
 -11  19  -1    1.45    1.54
 -11  19  -1   -2.04    1.76
 -11  19  -1    3.46    2.04
 -11  19  -1    6.08    2.09
  11 -19   1    0.23    1.75
  11 -19   1    3.80    1.53
  11 -19   1    2.33    1.60
  11 -19   1    3.79    1.13
 -12  19  -1   -4.13    1.68
 -12  19  -1   -1.98    1.55
 -12  19  -1   -1.20    1.53
 -12  19  -1    2.15    1.75
  12 -19   1   -4.02    1.48
  12 -19   1   -2.25    1.30
  12 -19   1   -0.75    1.71
  12 -19   1    2.02    1.14
  -3  18  -1    5.66    2.35
  -3  18  -1    6.38    3.17
  -3  18  -1    2.40    2.21
  -3  18  -1    7.18    3.04
   3 -18   1    0.89    1.60
   3 -18   1    3.19    1.04
   3 -18   1    4.01    2.14
   3 -18   1    4.24    2.28
  -4  18  -1   -1.70    1.73
  -4  18  -1    0.04    1.75
  -4  18  -1   -0.07    1.24
  -4  18  -1   -1.31    1.81
   4 -18   1   -0.19    0.93
   4 -18   1    0.24    0.78
   4 -18   1   -0.50    1.84
   4 -18   1    2.28    2.03
  -5  18  -1    5.21    1.81
  -5  18  -1    0.78    1.74
  -5  18  -1   -0.23    1.98
  -5  18  -1    1.63    1.39
   5 -18   1    0.44    1.35
   5 -18   1    2.67    1.57
   5 -18   1    3.37    1.91
   5 -18   1    1.89    1.56
  -6  18  -1   -0.01    1.49
  -6  18  -1   -2.94    1.39
  -6  18  -1    0.49    1.48
  -6  18  -1    2.95    1.80
  -6  18  -1   -3.59    1.82
   6 -18   1    0.30    0.92
   6 -18   1   -1.09    1.56
   6 -18   1   -2.27    1.33
   6 -18   1    0.11    0.67
   6 -18   1    0.28    1.52
  -7  18  -1   -1.78    1.50
  -7  18  -1    2.60    1.75
  -7  18  -1   -1.66    1.77
  -7  18  -1    4.16    2.07
  -7  18  -1    5.00    1.92
   7 -18   1    1.64    0.86
   7 -18   1    3.41    1.72
   7 -18   1    2.20    1.74
   7 -18   1    2.25    1.75
   7 -18   1    4.68    1.51
  -8  18  -1    3.29    1.99
  -8  18  -1    8.95    2.42
  -8  18  -1   10.74    1.88
  -8  18  -1    9.69    2.28
  -8  18  -1    9.41    2.34
   8 -18   1    7.37    2.07
   8 -18   1    5.01    1.89
   8 -18   1    5.94    1.92
  -9  18  -1    7.12    1.71
  -9  18  -1    7.01    2.32
  -9  18  -1   -0.45    1.75
  -9  18  -1    8.43    2.23
  -9  18  -1    5.78    2.03
   9 -18   1    9.77    2.17
   9 -18   1    7.61    2.05
   9 -18   1   10.68    2.62
   9 -18   1    9.04    1.34
 -10  18  -1   -0.30    1.66
 -10  18  -1   -0.06    1.44
 -10  18  -1   -0.63    1.06
 -10  18  -1   -2.63    1.76
 -10  18  -1   -2.52    1.58
  10 -18   1   -1.93    1.68
  10 -18   1   -0.23    0.88
  10 -18   1    1.22    1.62
  10 -18   1   -0.49    1.37
 -11  18  -1    8.54    3.13
 -11  18  -1    2.76    2.03
 -11  18  -1    0.95    2.17
 -11  18  -1    6.37    1.89
 -11  18  -1    8.82    1.28
  11 -18   1    6.81    2.11
  11 -18   1    8.83    1.48
  11 -18   1    6.35    2.04
 -12  18  -1    1.07    1.51
 -12  18  -1    2.43    1.70
 -12  18  -1    2.95    1.95
 -12  18  -1   -2.25    1.76
  12 -18   1    3.30    1.72
  12 -18   1    3.63    1.69
  12 -18   1    1.62    1.11
  12 -18   1    3.06    1.77
 -13  18  -1   -0.80    1.27
 -13  18  -1    0.12    1.76
 -13  18  -1   -3.73    1.57
 -13  18  -1   -0.39    1.73
 -13  18  -1   -1.00    1.55
  13 -18   1    1.35    1.30
  13 -18   1   -0.22    1.49
  13 -18   1    1.41    1.41
  13 -18   1    1.65    1.65
 -14  18  -1    3.36    1.72
 -14  18  -1    4.08    1.77
 -14  18  -1    3.49    2.04
 -14  18  -1    3.56    2.23
 -14  18  -1    3.56    2.23
  14 -18   1    1.55    1.48
  14 -18   1    5.76    1.62
  14 -18   1    3.42    1.57
  14 -18   1    6.88    1.93
  -1  17  -1    0.66    1.72
  -1  17  -1    3.91    2.32
  -1  17  -1    6.18    2.36
  -1  17  -1   -0.18    1.31
   1 -17   1   -0.03    1.59
   1 -17   1    2.25    2.12
   1 -17   1    2.50    1.22
   1 -17   1    4.32    2.12
  -2  17  -1   -0.97    1.46
  -2  17  -1    0.16    1.86
  -2  17  -1    2.22    1.24
  -2  17  -1    1.02    1.61
   2 -17   1   -2.73    1.62
   2 -17   1   -1.64    1.17
   2 -17   1   -2.93    1.30
   2 -17   1   -0.39    0.79
  -3  17  -1    2.03    1.86
  -3  17  -1    1.08    1.98
  -3  17  -1    1.36    1.91
  -3  17  -1    0.59    1.35
   3 -17   1    0.39    1.78
   3 -17   1    4.19    1.69
   3 -17   1    2.47    0.96
   3 -17   1    3.72    1.92
  -4  17  -1    2.66    1.75
  -4  17  -1    2.30    1.80
  -4  17  -1    3.45    1.93
  -4  17  -1    4.92    1.85
   4 -17   1    1.81    1.83
   4 -17   1    1.94    1.00
   4 -17   1    4.39    1.93
   4 -17   1    2.36    1.65
   4 -17   1    3.16    1.02
  -5  17  -1   -0.11    1.42
  -5  17  -1    0.47    1.20
  -5  17  -1    1.56    1.55
  -5  17  -1    0.01    1.65
  -5  17  -1   -1.16    1.56
   5 -17   1   -0.83    0.75
   5 -17   1   -1.08    1.42
   5 -17   1    0.73    1.47
   5 -17   1    0.37    1.27
   5 -17   1    0.58    1.61
  -6  17  -1    8.39    2.29
  -6  17  -1    8.77    2.15
  -6  17  -1    7.75    3.24
  -6  17  -1   10.16    2.52
  -6  17  -1    4.63    2.02
   6 -17   1    5.40    1.78
   6 -17   1    9.81    2.26
   6 -17   1    6.18    1.24
   6 -17   1    9.35    2.24
  -7  17  -1    9.41    1.83
  -7  17  -1    4.42    1.83
  -7  17  -1   16.60    2.85
  -7  17  -1    9.53    2.46
  -7  17  -1    6.94    2.17
   7 -17   1    8.37    2.22
   7 -17   1    4.54    1.75
   7 -17   1    7.88    2.02
  -8  17  -1   -1.91    1.28
  -8  17  -1   -0.66    1.25
  -8  17  -1   -1.97    1.62
  -8  17  -1   -1.84    1.48
  -8  17  -1   -0.61    1.20
   8 -17   1    1.56    1.88
   8 -17   1    0.27    1.55
   8 -17   1    0.81    0.80
   8 -17   1   -2.37    1.25
  -9  17  -1   12.57    1.85
  -9  17  -1   12.81    2.59
  -9  17  -1   13.16    2.73
  -9  17  -1    9.77    2.68
  -9  17  -1   15.15    2.61
   9 -17   1   11.77    2.51
   9 -17   1   15.37    1.69
   9 -17   1   13.06    2.32
   9 -17   1   17.06    2.63
 -10  17  -1   10.28    2.64
 -10  17  -1   14.00    2.72
 -10  17  -1   18.15    3.05
 -10  17  -1   16.81    1.82
 -10  17  -1   12.43    2.24
  10 -17   1   21.01    2.69
  10 -17   1   14.42    1.81
  10 -17   1   17.19    2.57
  10 -17   1   14.21    2.54
 -11  17  -1    1.14    1.53
 -11  17  -1    0.10    1.05
 -11  17  -1   -1.04    1.60
 -11  17  -1    1.96    1.62
 -11  17  -1   -0.91    1.75
 -11  17  -1    1.66    1.39
  11 -17   1   -0.55    1.34
  11 -17   1   -2.98    1.08
  11 -17   1    0.20    0.98
  11 -17   1    1.52    1.50
 -12  17  -1    3.14    1.96
 -12  17  -1   -1.14    1.65
 -12  17  -1   -0.33    1.87
 -12  17  -1    0.87    1.35
 -12  17  -1    0.50    1.30
  12 -17   1    2.77    1.11
  12 -17   1   -0.35    1.43
  12 -17   1    0.65    1.52
  12 -17   1    1.99    1.43
 -13  17  -1   -1.57    1.21
 -13  17  -1   -1.84    1.54
 -13  17  -1    3.01    2.12
 -13  17  -1    0.86    1.39
 -13  17  -1   -0.60    1.64
  13 -17   1    1.78    1.22
  13 -17   1    2.32    1.38
  13 -17   1    1.54    2.56
  13 -17   1   -0.87    1.20
 -14  17  -1    1.46    1.53
 -14  17  -1   -3.00    1.35
 -14  17  -1   -1.25    1.42
 -14  17  -1   -0.09    1.86
  14 -17   1   -2.39    1.29
  14 -17   1   -1.13    1.09
  14 -17   1   -0.58    1.30
 -15  17  -1    7.30    2.20
 -15  17  -1    5.63    1.90
 -15  17  -1    6.24    1.87
 -15  17  -1    7.74    2.25
 -15  17  -1    6.90    2.46
  15 -17   1    7.25    2.34
  15 -17   1    7.43    2.04
  15 -17   1    6.70    1.82
  15 -17   1    9.06    2.14
 -16  17  -1    1.97    1.95
 -16  17  -1    4.65    2.06
 -16  17  -1    0.20    1.79
 -16  17  -1   -0.35    1.36
  16 -17   1    0.63    2.12
  16 -17   1   -0.84    1.35
  16 -17   1   -0.20    1.64
   1  16  -1    8.35    2.16
   1  16  -1    9.07    2.67
   1  16  -1   11.23    2.79
  -1 -16   1    8.01    1.75
  -1 -16   1    8.07    2.43
  -1 -16   1   10.81    2.58
  -1 -16   1    9.72    2.50
   0  16  -1   -3.21    1.60
   0  16  -1    0.58    1.90
   0  16  -1    3.34    2.23
   0  16  -1    1.77    1.30
   0 -16   1    2.12    1.98
   0 -16   1    1.16    1.95
   0 -16   1   -0.96    1.53
   0 -16   1    0.33    1.06
   0 -16   1    1.85    1.65
  -1  16  -1    2.74    1.68
  -1  16  -1    3.89    2.08
  -1  16  -1   -0.24    1.71
  -1  16  -1    2.48    2.14
   1 -16   1    5.83    1.92
   1 -16   1    3.27    1.74
   1 -16   1    3.44    2.05
   1 -16   1    5.78    1.36
   1 -16   1    1.82    1.56
  -2  16  -1    3.60    1.87
  -2  16  -1    8.06    2.01
  -2  16  -1    9.38    2.53
  -2  16  -1    6.91    2.22
   2 -16   1    7.80    1.38
   2 -16   1    8.64    2.15
   2 -16   1    6.93    2.00
  -3  16  -1   -0.95    1.28
  -3  16  -1   -0.43    1.65
  -3  16  -1    2.52    1.96
  -3  16  -1   -0.15    1.83
   3 -16   1    3.59    1.78
   3 -16   1    0.82    0.80
   3 -16   1    1.63    1.70
   3 -16   1   -1.03    1.29
  -4  16  -1    0.18    1.63
  -4  16  -1   -0.85    1.57
  -4  16  -1    2.13    1.37
  -4  16  -1    2.68    1.63
   4 -16   1   -0.46    0.81
   4 -16   1    0.28    1.63
   4 -16   1   -0.03    1.64
   4 -16   1    0.99    0.81
   4 -16   1    1.09    1.30
  -5  16  -1    1.12    1.53
  -5  16  -1    5.08    1.80
  -5  16  -1    3.95    1.97
  -5  16  -1    1.83    1.70
  -5  16  -1    3.27    1.72
   5 -16   1    4.56    1.06
   5 -16   1    3.20    1.73
   5 -16   1    4.88    1.78
   5 -16   1    4.20    1.86
   5 -16   1    3.80    1.08
  -6  16  -1   -1.73    1.21
  -6  16  -1    1.09    1.59
  -6  16  -1    0.07    1.20
  -6  16  -1   -2.48    1.35
  -6  16  -1    1.23    1.64
   6 -16   1    1.06    1.46
   6 -16   1   -1.04    0.64
   6 -16   1   -0.77    1.24
   6 -16   1    0.17    1.12
   6 -16   1    0.50    1.43
  -7  16  -1   19.47    2.94
  -7  16  -1   12.92    2.11
  -7  16  -1   20.42    2.74
  -7  16  -1   10.01    2.40
  -7  16  -1   12.53    2.78
   7 -16   1   14.23    2.32
   7 -16   1   23.84    2.80
   7 -16   1   12.12    2.60
   7 -16   1   15.61    1.71
  -8  16  -1   29.60    3.76
  -8  16  -1   31.97    2.69
  -8  16  -1   24.53    3.43
  -8  16  -1   27.22    3.53
  -8  16  -1   31.93    3.16
   8 -16   1   29.67    3.00
   8 -16   1   23.64    3.41
   8 -16   1   31.59    2.38
   8 -16   1   29.53    3.17
  -9  16  -1    6.19    1.39
  -9  16  -1    2.33    1.91
  -9  16  -1    2.15    1.97
  -9  16  -1    2.11    1.52
  -9  16  -1    3.52    1.88
   9 -16   1    4.27    1.73
   9 -16   1    5.47    1.74
   9 -16   1    6.70    1.30
   9 -16   1    5.14    1.65
 -10  16  -1   -0.39    1.85
 -10  16  -1    3.04    1.73
 -10  16  -1    3.04    1.77
 -10  16  -1    5.90    1.10
 -10  16  -1    2.29    1.40
  10 -16   1    5.28    1.36
  10 -16   1    4.59    1.56
  10 -16   1    4.09    1.65
  10 -16   1    3.42    1.70
 -11  16  -1    4.67    1.62
 -11  16  -1    3.79    2.05
 -11  16  -1    3.40    2.16
 -11  16  -1    8.84    2.19
 -11  16  -1    5.52    1.91
  11 -16   1    4.26    1.48
  11 -16   1    3.94    1.35
  11 -16   1    3.07    1.45
  11 -16   1    7.88    1.94
 -12  16  -1    0.20    1.33
 -12  16  -1   -0.85    1.67
 -12  16  -1    0.25    1.25
 -12  16  -1   -1.68    1.42
 -12  16  -1   -1.18    1.43
  12 -16   1    1.07    1.15
  12 -16   1   -1.64    1.18
  12 -16   1   -0.72    1.33
  12 -16   1   -0.63    1.21
 -13  16  -1    1.61    1.81
 -13  16  -1    0.97    1.66
 -13  16  -1    1.49    1.65
 -13  16  -1    4.17    1.58
 -13  16  -1    2.05    1.53
  13 -16   1    3.47    1.60
  13 -16   1    3.44    1.58
  13 -16   1    2.71    1.34
  13 -16   1    0.94    1.47
 -14  16  -1    5.85    1.84
 -14  16  -1    6.56    1.73
 -14  16  -1    5.51    1.57
 -14  16  -1    5.56    1.86
 -14  16  -1    2.30    1.77
  14 -16   1    6.05    1.68
  14 -16   1    7.60    1.66
  14 -16   1    6.98    1.94
  14 -16   1    8.12    1.90
 -15  16  -1   -1.65    1.39
 -15  16  -1   -3.83    1.45
 -15  16  -1    0.04    1.83
 -15  16  -1   -1.20    1.40
  15 -16   1    0.89    1.24
  15 -16   1   -0.25    1.83
 -16  16  -1    3.89    1.71
 -16  16  -1    5.36    2.15
 -16  16  -1    3.50    2.03
  16 -16   1    5.60    1.86
  16 -16   1    1.07    1.62
  16 -16   1    2.42    1.61
 -17  16  -1    5.53    1.74
   3  15  -1    3.75    1.87
   3  15  -1    2.97    1.79
   3  15  -1    2.55    2.02
   3  15  -1    5.31    1.99
  -3 -15   1    3.91    2.53
  -3 -15   1    0.21    1.68
  -3 -15   1    1.81    1.88
  -3 -15   1    8.28    2.26
   2  15  -1    1.96    2.10
   2  15  -1    2.18    1.40
   2  15  -1    0.06    1.52
   2  15  -1   -1.32    1.27
  -2 -15   1   -1.15    1.41
  -2 -15   1   -1.27    1.39
  -2 -15   1   -1.80    1.17
  -2 -15   1    2.40    2.12
  -2 -15   1   -0.10    0.99
   1  15  -1   11.46    2.79
   1  15  -1    6.88    2.38
   1  15  -1   11.40    2.48
   1  15  -1    8.26    2.40
  -1 -15   1    5.02    2.17
  -1 -15   1   10.82    2.33
  -1 -15   1    8.88    2.18
  -1 -15   1    7.74    1.71
  -1 -15   1    4.32    2.10
   0  15  -1    6.23    2.46
   0  15  -1    5.45    2.18
   0  15  -1    9.86    2.52
   0  15  -1    4.69    1.71
   0 -15   1   13.05    2.48
   0 -15   1    8.79    1.67
   0 -15   1    9.77    2.42
   0 -15   1   15.80    2.63
   0 -15   1    9.44    2.12
  -1  15  -1    3.17    2.11
  -1  15  -1    2.17    1.76
  -1  15  -1    3.18    1.48
  -1  15  -1    3.60    1.72
   1 -15   1    4.35    1.80
   1 -15   1    7.21    2.01
   1 -15   1    3.85    1.31
   1 -15   1    2.40    1.60
   1 -15   1    4.70    2.01
  -2  15  -1    1.91    1.50
  -2  15  -1    2.59    1.94
  -2  15  -1    0.93    1.57
  -2  15  -1    0.22    1.60
   2 -15   1    0.75    1.47
   2 -15   1    4.45    1.90
   2 -15   1    1.95    1.38
   2 -15   1    2.88    1.71
   2 -15   1   -0.01    0.81
  -3  15  -1    3.07    1.77
  -3  15  -1    2.68    1.83
  -3  15  -1    2.49    1.76
  -3  15  -1    3.72    1.64
   3 -15   1    4.73    2.05
   3 -15   1    2.95    1.78
   3 -15   1    5.50    1.67
   3 -15   1    4.89    1.11
  -4  15  -1    5.90    1.88
  -4  15  -1    2.14    1.70
  -4  15  -1    1.10    1.44
  -4  15  -1    2.90    1.74
  -4  15  -1    4.09    1.70
   4 -15   1    5.33    1.62
   4 -15   1    3.65    0.95
   4 -15   1    2.97    1.73
   4 -15   1    4.12    1.70
  -5  15  -1    3.16    1.58
  -5  15  -1    6.55    1.85
  -5  15  -1    2.15    1.39
  -5  15  -1    2.34    1.84
  -5  15  -1    3.12    1.58
   5 -15   1    2.60    0.89
   5 -15   1    1.26    1.33
   5 -15   1    3.87    1.64
   5 -15   1    4.00    1.56
   5 -15   1    3.32    1.04
  -6  15  -1   12.44    2.50
  -6  15  -1   13.99    2.32
  -6  15  -1   15.35    2.23
  -6  15  -1   12.46    2.45
  -6  15  -1   13.22    2.48
   6 -15   1    9.80    2.24
   6 -15   1   19.16    2.52
   6 -15   1   11.36    2.15
   6 -15   1   13.30    1.69
  -7  15  -1    1.96    1.53
  -7  15  -1    2.17    1.61
  -7  15  -1    3.33    1.28
  -7  15  -1    1.71    1.59
  -7  15  -1    1.76    1.60
   7 -15   1    1.36    1.52
   7 -15   1    0.47    1.24
   7 -15   1    1.74    1.45
   7 -15   1    2.24    0.92
  -8  15  -1    1.40    1.73
  -8  15  -1    1.70    1.17
  -8  15  -1    2.57    1.55
  -8  15  -1    1.22    1.42
  -8  15  -1    1.88    1.58
   8 -15   1    1.10    1.35
   8 -15   1    3.05    1.02
   8 -15   1    3.66    1.61
   8 -15   1   -0.33    1.31
  -9  15  -1   25.20    2.79
  -9  15  -1   27.43    3.29
  -9  15  -1   22.90    3.33
  -9  15  -1   23.20    3.23
  -9  15  -1   31.61    2.27
   9 -15   1   26.20    3.28
   9 -15   1   28.61    2.47
   9 -15   1   30.48    2.80
   9 -15   1   30.96    3.10
 -10  15  -1   14.25    2.61
 -10  15  -1   15.01    2.68
 -10  15  -1   18.29    2.61
 -10  15  -1   17.90    2.39
  10 -15   1   14.14    2.59
  10 -15   1   18.69    2.37
  10 -15   1   14.36    2.39
  10 -15   1   20.65    2.13
 -11  15  -1    1.83    1.46
 -11  15  -1    3.31    1.78
 -11  15  -1    1.57    1.59
 -11  15  -1    2.42    1.47
 -11  15  -1    1.39    1.77
  11 -15   1    1.73    1.44
  11 -15   1    1.06    1.21
  11 -15   1    1.96    1.45
  11 -15   1    1.62    1.25
 -12  15  -1    3.65    1.71
 -12  15  -1    2.84    1.44
 -12  15  -1    4.60    1.92
 -12  15  -1    5.94    1.95
 -12  15  -1    2.83    1.44
  12 -15   1    3.75    1.32
  12 -15   1    3.63    1.63
  12 -15   1    4.41    1.47
  12 -15   1    5.47    1.70
 -13  15  -1   -0.18    1.23
 -13  15  -1    0.54    1.42
 -13  15  -1   -0.26    1.12
 -13  15  -1   -0.89    1.47
 -13  15  -1   -1.49    1.34
  13 -15   1   -0.39    1.22
  13 -15   1   -0.22    1.35
  13 -15   1    1.92    1.31
  13 -15   1    1.39    1.26
 -14  15  -1    5.75    1.64
 -14  15  -1    6.61    1.81
 -14  15  -1    7.01    2.11
 -14  15  -1    4.65    1.94
  14 -15   1    7.19    1.77
  14 -15   1    9.81    2.07
  14 -15   1    4.05    1.64
  14 -15   1    9.14    1.93
 -15  15  -1   13.09    2.04
 -15  15  -1   14.77    2.65
 -15  15  -1   11.96    2.45
  15 -15   1   10.47    2.37
  15 -15   1   10.77    2.23
  15 -15   1   11.89    2.03
 -16  15  -1    5.49    1.83
 -16  15  -1   -0.44    1.62
 -16  15  -1    4.24    1.86
  16 -15   1    0.59    1.14
  16 -15   1    3.60    1.82
 -17  15  -1   -0.47    1.56
 -17  15  -1    0.07    1.50
 -17  15  -1   -1.90    1.42
  17 -15   1    0.50    1.35
  17 -15   1   -3.67    1.15
  17 -15   1    0.87    1.64
   4  14  -1    5.40    2.12
   4  14  -1   -0.83    1.90
   4  14  -1    3.16    1.69
  -4 -14   1    1.12    1.44
  -4 -14   1    1.97    1.66
  -4 -14   1    0.37    1.69
  -4 -14   1   -2.84    1.90
  -4 -14   1    1.96    1.85
   3  14  -1    1.62    1.64
   3  14  -1    1.87    1.85
   3  14  -1    0.21    1.54
   3  14  -1    4.45    2.04
  -3 -14   1    3.87    2.11
  -3 -14   1    1.93    1.30
  -3 -14   1    0.77    1.56
  -3 -14   1    1.57    2.04
  -3 -14   1    4.64    1.79
   2  14  -1   14.65    3.00
   2  14  -1    8.34    2.49
   2  14  -1   11.62    2.66
   2  14  -1   11.06    2.34
  -2 -14   1   12.35    2.79
  -2 -14   1   11.36    2.38
  -2 -14   1    9.93    1.94
  -2 -14   1   11.72    2.41
  -2 -14   1    7.96    2.50
   1  14  -1    0.11    1.61
   1  14  -1   -0.82    1.75
   1  14  -1   -0.70    1.26
   1  14  -1   -1.68    1.46
  -1 -14   1    0.29    1.47
  -1 -14   1   -1.94    1.47
  -1 -14   1    0.50    1.53
  -1 -14   1    3.21    1.65
  -1 -14   1    1.81    1.24
   0  14  -1   -1.06    1.50
   0  14  -1    4.83    2.06
   0  14  -1    1.82    1.76
   0  14  -1    1.24    1.47
   0 -14   1    1.66    1.76
   0 -14   1    1.84    1.38
   0 -14   1   -0.23    0.96
   0 -14   1   -1.96    1.17
   0 -14   1    2.77    1.60
  -1  14  -1   15.35    2.58
  -1  14  -1   15.07    2.77
  -1  14  -1   15.24    2.74
  -1  14  -1   16.54    2.85
   1 -14   1   18.96    2.83
   1 -14   1   13.40    2.33
   1 -14   1   21.27    2.77
   1 -14   1   11.88    2.44
   1 -14   1   13.43    1.87
  -2  14  -1    7.12    2.10
  -2  14  -1    9.83    2.12
  -2  14  -1    8.56    2.38
  -2  14  -1    7.76    2.20
   2 -14   1    8.98    1.96
   2 -14   1   10.47    2.03
   2 -14   1    8.33    1.45
   2 -14   1    6.48    2.16
   2 -14   1    9.45    2.01
  -3  14  -1   -0.13    1.54
  -3  14  -1    1.43    1.64
  -3  14  -1    1.91    1.41
  -3  14  -1    1.72    1.56
   3 -14   1    1.05    0.85
   3 -14   1    0.66    1.41
   3 -14   1    0.37    1.28
   3 -14   1    0.83    1.40
  -4  14  -1    0.95    1.52
  -4  14  -1   -0.30    1.38
  -4  14  -1    0.76    1.39
  -4  14  -1   -0.67    1.47
  -4  14  -1    1.60    1.42
   4 -14   1    0.85    1.36
   4 -14   1   -0.80    0.91
   4 -14   1    0.92    0.77
   4 -14   1    1.54    1.61
  -5  14  -1   -0.09    1.46
  -5  14  -1    1.92    1.57
  -5  14  -1    1.53    1.36
  -5  14  -1    1.37    1.33
  -5  14  -1    1.61    1.35
   5 -14   1   -0.04    1.16
   5 -14   1    4.85    1.67
   5 -14   1   -1.03    1.22
  -6  14  -1    5.52    1.77
  -6  14  -1    6.59    1.95
  -6  14  -1    5.20    1.53
  -6  14  -1    4.78    1.66
  -6  14  -1    6.48    1.77
   6 -14   1    7.54    1.76
   6 -14   1    9.72    1.83
   6 -14   1    5.16    1.81
   6 -14   1    7.79    1.60
  -7  14  -1   53.73    3.96
  -7  14  -1   51.06    3.52
  -7  14  -1   49.99    4.07
  -7  14  -1   56.89    4.44
  -7  14  -1   51.20    4.24
   7 -14   1   54.21    3.79
   7 -14   1   48.50    4.11
   7 -14   1   46.08    3.24
   7 -14   1   58.19    4.14
  -8  14  -1   37.94    3.75
  -8  14  -1   43.04    3.97
  -8  14  -1   37.63    3.51
  -8  14  -1   41.53    2.85
  -8  14  -1   42.46    3.47
   8 -14   1   37.50    3.53
   8 -14   1   44.31    2.98
   8 -14   1   41.92    3.24
   8 -14   1   39.61    3.55
  -9  14  -1    0.95    1.59
  -9  14  -1    3.75    1.66
  -9  14  -1    3.45    0.91
  -9  14  -1    3.12    1.32
  -9  14  -1    1.38    1.33
   9 -14   1    4.28    1.21
   9 -14   1    2.24    1.40
   9 -14   1    2.33    1.22
   9 -14   1   -0.06    1.16
 -10  14  -1   12.87    2.19
 -10  14  -1   10.41    2.33
 -10  14  -1   11.59    2.03
 -10  14  -1   11.23    1.03
 -10  14  -1    9.77    2.24
  10 -14   1   11.90    2.02
  10 -14   1   11.08    2.00
  10 -14   1   10.45    1.97
  10 -14   1   13.63    1.91
 -11  14  -1    5.60    1.68
 -11  14  -1    4.24    1.38
 -11  14  -1    7.07    2.03
 -11  14  -1    2.68    1.84
 -11  14  -1    3.66    1.77
  11 -14   1    4.25    1.44
  11 -14   1    3.46    1.50
  11 -14   1    3.90    1.43
  11 -14   1    4.38    1.44
 -12  14  -1    4.83    1.85
 -12  14  -1    2.52    1.73
 -12  14  -1    3.11    1.48
 -12  14  -1    2.32    1.62
 -12  14  -1    4.81    1.53
  12 -14   1    3.38    1.51
  12 -14   1    6.16    1.59
  12 -14   1    4.96    1.65
  12 -14   1    5.90    1.53
 -13  14  -1   13.21    2.53
 -13  14  -1   24.58    2.57
 -13  14  -1   19.10    2.80
 -13  14  -1   15.78    2.17
  13 -14   1   16.27    2.31
  13 -14   1   14.99    2.51
  13 -14   1   19.62    2.35
  13 -14   1   15.36    2.41
 -14  14  -1    2.81    1.67
 -14  14  -1    0.79    1.59
 -14  14  -1    1.51    1.41
  14 -14   1    3.75    1.71
  14 -14   1    1.96    1.27
  14 -14   1    2.57    1.64
 -15  14  -1    1.65    1.64
 -15  14  -1    2.65    1.28
 -15  14  -1   -1.39    1.37
  15 -14   1    0.73    1.49
  15 -14   1    1.37    1.38
  15 -14   1    1.60    1.64
 -16  14  -1    3.22    2.21
 -16  14  -1    9.94    2.18
 -16  14  -1    4.13    1.86
  16 -14   1    4.96    2.12
  16 -14   1    7.54    1.70
 -17  14  -1   -0.41    1.31
 -17  14  -1    2.85    1.60
 -17  14  -1    0.95    1.64
 -17  14  -1   -3.64    1.80
  17 -14   1    3.20    1.60
  17 -14   1    4.24    1.64
  17 -14   1   -0.15    1.55
 -18  14  -1   -2.46    1.30
 -18  14  -1   -0.59    2.04
 -18  14  -1   -4.43    1.83
 -18  14  -1   -3.27    1.37
  18 -14   1   -2.45    1.45
  18 -14   1   -2.43    1.42
  18 -14   1   -0.08    1.42
   6  13  -1    2.85    2.13
   6  13  -1    5.51    2.40
   6  13  -1    2.77    2.21
  -6 -13   1    0.75    1.59
  -6 -13   1    0.12    1.70
  -6 -13   1    5.87    2.02
  -6 -13   1    1.90    1.67
  -6 -13   1    0.17    2.13
   5  13  -1    4.53    2.20
   5  13  -1    0.13    1.55
   5  13  -1    2.10    2.18
  -5 -13   1   -0.86    1.41
  -5 -13   1    2.23    1.55
  -5 -13   1    1.59    1.68
  -5 -13   1    0.23    1.95
  -5 -13   1    3.16    1.86
   4  13  -1    6.80    2.45
   4  13  -1    3.19    1.75
   4  13  -1    9.79    2.26
   4  13  -1    5.08    2.36
  -4 -13   1    6.55    2.12
  -4 -13   1    5.65    2.32
  -4 -13   1    3.66    1.70
  -4 -13   1    2.83    1.95
  -4 -13   1    4.02    1.79
   3  13  -1    1.79    1.74
   3  13  -1    5.18    2.07
   3  13  -1    2.76    1.84
   3  13  -1    0.84    1.37
  -3 -13   1    3.75    2.08
  -3 -13   1    3.28    1.33
  -3 -13   1    0.70    1.39
  -3 -13   1    5.39    1.92
  -3 -13   1    0.18    1.61
   2  13  -1    3.66    2.07
   2  13  -1    5.40    2.11
   2  13  -1    4.16    1.74
   2  13  -1    5.08    1.88
  -2 -13   1    4.98    1.93
  -2 -13   1    5.31    1.75
  -2 -13   1    3.49    1.68
  -2 -13   1    5.33    1.60
  -2 -13   1    4.14    2.00
   1  13  -1   14.67    2.46
   1  13  -1   16.06    2.79
   1  13  -1   13.46    2.69
   1  13  -1   13.37    2.74
  -1 -13   1   13.90    2.10
  -1 -13   1   13.46    2.36
  -1 -13   1   14.63    2.75
  -1 -13   1   14.01    2.64
  -1 -13   1   15.17    2.53
   0  13  -1   24.73    3.36
   0  13  -1   21.09    3.02
   0  13  -1   23.25    3.37
   0 -13   1   28.83    2.57
   0 -13   1   30.77    3.16
   0 -13   1   26.30    3.35
   0 -13   1   30.96    2.99
   0 -13   1   31.35    3.09
  -1  13  -1    3.11    1.80
  -1  13  -1    1.24    2.40
  -1  13  -1    2.27    1.74
  -1  13  -1    1.19    1.36
   1 -13   1    1.31    1.41
   1 -13   1    0.04    0.90
   1 -13   1    0.17    1.34
   1 -13   1    1.95    1.59
  -2  13  -1    9.02    2.16
  -2  13  -1    8.04    2.09
  -2  13  -1    3.83    1.80
   2 -13   1    8.23    2.54
   2 -13   1   12.97    2.14
   2 -13   1   12.09    2.15
   2 -13   1    7.17    1.88
   2 -13   1    9.01    1.39
  -3  13  -1    5.34    1.83
  -3  13  -1    9.04    2.03
  -3  13  -1    6.22    1.73
  -3  13  -1    7.80    1.94
   3 -13   1    8.19    1.91
   3 -13   1    6.46    1.16
   3 -13   1    7.33    1.83
   3 -13   1    7.53    1.72
  -4  13  -1    0.20    1.42
  -4  13  -1   -0.06    1.15
  -4  13  -1    2.93    1.51
  -4  13  -1    3.85    1.52
  -4  13  -1    1.72    1.48
   4 -13   1    2.83    1.44
   4 -13   1    1.94    1.27
   4 -13   1    1.35    1.39
  -5  13  -1   24.86    3.00
  -5  13  -1   32.93    2.92
  -5  13  -1   23.06    2.57
  -5  13  -1   24.41    2.97
  -5  13  -1   27.90    3.00
   5 -13   1   27.89    2.77
   5 -13   1   26.94    2.63
   5 -13   1   23.01    2.97
  -6  13  -1   30.27    3.27
  -6  13  -1   25.72    2.99
  -6  13  -1   39.39    3.14
  -6  13  -1   30.24    3.12
  -6  13  -1   30.81    2.71
   6 -13   1   31.98    3.17
   6 -13   1   38.43    3.11
   6 -13   1   40.95    3.02
  -7  13  -1    0.17    1.15
  -7  13  -1   -1.20    1.16
  -7  13  -1    0.21    1.21
  -7  13  -1    0.90    1.49
  -7  13  -1    0.06    0.96
   7 -13   1    1.62    1.38
   7 -13   1    1.22    1.17
   7 -13   1    0.60    0.79
   7 -13   1    0.44    1.10
  -8  13  -1   21.32    2.60
  -8  13  -1   23.94    1.89
  -8  13  -1   18.91    2.51
   8 -13   1   21.95    2.59
   8 -13   1   15.18    3.78
   8 -13   1   26.08    2.40
   8 -13   1   25.86    2.19
  -9  13  -1   37.20    3.53
  -9  13  -1   38.46    3.73
  -9  13  -1   44.53    2.50
  -9  13  -1   45.69    3.61
  -9  13  -1   45.61    3.82
   9 -13   1   39.71    3.18
   9 -13   1   44.19    3.16
   9 -13   1   37.92    3.37
 -10  13  -1    5.94    1.73
 -10  13  -1    4.96    1.56
 -10  13  -1    6.03    1.79
 -10  13  -1    3.50    1.31
  10 -13   1    4.55    1.40
  10 -13   1    5.19    1.61
  10 -13   1    5.18    1.54
  10 -13   1    5.23    1.41
 -11  13  -1    9.02    2.05
 -11  13  -1    7.57    1.49
 -11  13  -1    7.15    1.84
 -11  13  -1    6.88    1.93
 -11  13  -1    7.60    1.83
  11 -13   1    4.64    1.56
  11 -13   1    5.29    1.41
  11 -13   1    5.60    1.59
  11 -13   1    6.91    1.66
 -12  13  -1    9.20    1.89
 -12  13  -1    5.23    1.93
 -12  13  -1   11.65    1.93
 -12  13  -1   11.28    1.78
  12 -13   1    9.73    1.99
  12 -13   1    9.21    1.83
  12 -13   1    9.81    1.86
  12 -13   1   11.14    1.76
 -13  13  -1    4.10    1.98
 -13  13  -1    2.29    1.45
 -13  13  -1    2.10    1.34
 -13  13  -1    0.83    1.36
  13 -13   1    0.92    1.35
  13 -13   1    3.31    1.64
  13 -13   1    2.48    1.34
 -14  13  -1   13.09    2.61
 -14  13  -1   19.18    2.29
 -14  13  -1   15.76    2.45
  14 -13   1   15.73    2.50
  14 -13   1   13.45    2.31
 -15  13  -1    8.86    2.00
 -15  13  -1    9.65    2.53
 -15  13  -1    6.47    2.09
 -15  13  -1    9.99    1.70
  15 -13   1    7.88    2.22
  15 -13   1    7.74    1.79
 -16  13  -1    0.56    1.89
 -16  13  -1    2.57    1.67
 -16  13  -1    2.80    1.48
 -16  13  -1   -0.30    1.28
  16 -13   1    1.86    2.51
  16 -13   1   -0.91    1.51
  16 -13   1    0.00    1.08
 -17  13  -1   -0.53    1.45
 -17  13  -1   -0.91    2.00
 -17  13  -1   -2.70    1.28
 -17  13  -1   -0.05    1.53
  17 -13   1   -0.72    1.16
  17 -13   1   -0.70    1.53
  17 -13   1   -0.28    1.38
 -18  13  -1   -1.57    2.16
 -18  13  -1   -0.60    1.38
 -18  13  -1    0.12    1.67
  18 -13   1    1.35    1.74
  18 -13   1   -0.33    1.23
   7  12  -1   -2.10    1.78
   7  12  -1   -1.52    1.16
   7  12  -1    0.46    2.24
   7  12  -1   -0.35    1.92
  -7 -12   1   -2.39    1.35
  -7 -12   1   -1.04    1.83
  -7 -12   1    1.90    1.95
  -7 -12   1   -2.19    1.37
  -7 -12   1    2.44    1.84
   6  12  -1    4.86    1.99
   6  12  -1    0.35    1.39
  -6 -12   1    6.47    2.16
  -6 -12   1    2.31    1.69
  -6 -12   1    1.04    1.52
  -6 -12   1   -0.26    1.65
  -6 -12   1    0.24    1.56
   5  12  -1    0.54    1.81
   5  12  -1    3.61    1.92
   5  12  -1    0.20    1.82
  -5 -12   1    3.70    1.72
  -5 -12   1    5.32    2.15
  -5 -12   1    1.16    1.93
  -5 -12   1    0.74    1.30
  -5 -12   1    2.41    1.78
   4  12  -1   -0.38    1.27
   4  12  -1    2.93    1.79
   4  12  -1    0.49    1.55
   4  12  -1    1.01    1.86
  -4 -12   1    1.42    1.87
  -4 -12   1    1.29    1.35
  -4 -12   1    0.78    1.48
  -4 -12   1   -1.38    1.30
  -4 -12   1    3.36    1.91
   3  12  -1   16.90    3.13
   3  12  -1   12.68    2.50
   3  12  -1   19.80    3.06
  -3 -12   1   16.07    2.61
  -3 -12   1   16.19    2.89
  -3 -12   1   18.36    2.92
  -3 -12   1   17.43    2.51
  -3 -12   1   21.88    2.88
   2  12  -1   17.45    2.96
   2  12  -1   14.43    2.43
   2  12  -1   14.97    2.78
   2  12  -1   17.64    2.88
  -2 -12   1   13.68    2.81
  -2 -12   1   14.73    2.69
  -2 -12   1   18.32    2.63
  -2 -12   1   18.34    2.42
  -2 -12   1   14.44    2.48
   1  12  -1    8.88    2.18
   1  12  -1    8.74    2.28
   1  12  -1    9.45    2.05
   1  12  -1    9.19    2.02
  -1 -12   1    9.02    1.71
  -1 -12   1    8.30    2.12
  -1 -12   1    4.96    1.77
  -1 -12   1   10.28    2.04
   0  12  -1    7.27    1.80
   0  12  -1    5.43    1.96
   0  12  -1    6.09    1.75
   0  12  -1    6.48    1.93
   0 -12   1    7.02    1.46
   0 -12   1    6.04    1.82
   0 -12   1    6.54    1.72
   0 -12   1    6.66    1.66
   0 -12   1    5.00    1.90
  -1  12  -1   39.81    3.71
  -1  12  -1   42.72    3.75
  -1  12  -1   36.18    3.57
  -1  12  -1   34.89    3.39
   1 -12   1   38.76    2.90
   1 -12   1   49.06    3.66
   1 -12   1   46.09    3.48
   1 -12   1   36.66    3.55
   1 -12   1   46.00    3.57
  -2  12  -1   17.13    2.56
  -2  12  -1   19.31    2.80
  -2  12  -1   20.43    2.75
  -2  12  -1   16.57    2.40
   2 -12   1   19.17    2.55
   2 -12   1   21.27    2.84
   2 -12   1   21.02    1.88
   2 -12   1   23.07    2.46
   2 -12   1   18.21    2.42
  -3  12  -1    1.07    1.07
  -3  12  -1    0.46    1.26
  -3  12  -1   -0.69    1.21
  -3  12  -1   -1.41    1.16
  -3  12  -1   -0.24    1.06
   3 -12   1   -0.35    0.92
   3 -12   1   -0.79    0.78
   3 -12   1    1.07    0.97
   3 -12   1    0.74    0.67
  -4  12  -1    4.40    1.45
  -4  12  -1    4.01    1.52
  -4  12  -1    3.51    1.50
  -4  12  -1    2.18    1.32
  -4  12  -1    2.68    1.35
   4 -12   1    3.71    1.56
   4 -12   1    3.84    1.26
   4 -12   1    5.56    1.43
  -5  12  -1    1.58    1.30
  -5  12  -1    0.03    1.26
  -5  12  -1    0.75    1.21
  -5  12  -1    0.76    1.14
  -5  12  -1    0.26    1.01
   5 -12   1    0.18    0.96
   5 -12   1    0.12    0.98
   5 -12   1    0.51    0.67
   5 -12   1   -0.31    1.22
  -6  12  -1   42.28    3.70
  -6  12  -1   44.78    3.57
  -6  12  -1   50.17    3.55
  -6  12  -1   49.45    3.81
  -6  12  -1   47.03    3.21
   6 -12   1   52.92    3.44
   6 -12   1   52.27    3.66
   6 -12   1   47.79    3.71
  -7  12  -1   82.40    5.67
  -7  12  -1   87.62    4.84
  -7  12  -1   76.97    5.29
  -7  12  -1   90.14    5.71
  -7  12  -1   90.03    5.30
   7 -12   1   91.52    4.99
   7 -12   1   91.16    5.18
   7 -12   1   89.93    5.50
   7 -12   1   84.75    5.55
  -8  12  -1   35.14    3.30
  -8  12  -1   33.25    2.88
  -8  12  -1   31.70    3.17
  -8  12  -1   36.76    2.22
  -8  12  -1   36.00    2.83
   8 -12   1   35.41    2.67
   8 -12   1   31.65    2.98
   8 -12   1   33.22    2.67
   8 -12   1   31.58    2.94
  -9  12  -1    0.61    0.45
  -9  12  -1    0.36    1.39
  -9  12  -1   -0.04    0.99
  -9  12  -1    0.36    1.19
  -9  12  -1    0.29    1.20
   9 -12   1    0.50    1.10
   9 -12   1    0.64    1.01
   9 -12   1   -0.62    1.04
   9 -12   1    0.54    0.91
 -10  12  -1   10.12    1.74
 -10  12  -1    9.40    3.58
 -10  12  -1    8.18    1.57
  10 -12   1   10.10    2.84
  10 -12   1   12.45    1.83
  10 -12   1    7.02    1.76
  10 -12   1   12.13    1.84
 -11  12  -1    3.31    1.59
 -11  12  -1    2.59    1.54
 -11  12  -1    3.25    1.38
 -11  12  -1    2.59    1.41
  11 -12   1    4.50    1.48
  11 -12   1    3.13    1.31
  11 -12   1    2.80    1.21
  11 -12   1    2.41    1.35
 -12  12  -1   16.14    2.01
 -12  12  -1   13.93    2.32
 -12  12  -1   10.38    2.14
 -12  12  -1   13.13    1.89
 -12  12  -1   13.52    2.21
  12 -12   1   18.36    2.28
  12 -12   1   15.36    2.41
  12 -12   1   12.62    2.17
 -13  12  -1   22.81    2.96
 -13  12  -1   28.64    3.00
 -13  12  -1   28.29    2.50
 -13  12  -1   29.13    3.16
  13 -12   1   28.17    2.71
  13 -12   1   22.73    2.96
  13 -12   1   26.38    2.89
 -14  12  -1    1.14    1.68
 -14  12  -1    4.08    1.57
 -14  12  -1    1.90    1.51
 -14  12  -1    5.65    1.54
  14 -12   1    3.05    1.36
  14 -12   1    2.38    1.61
 -15  12  -1    2.43    1.54
 -15  12  -1    1.17    1.80
 -15  12  -1    3.38    1.36
 -15  12  -1    3.80    1.63
  15 -12   1    0.89    1.38
  15 -12   1    1.93    1.40
 -16  12  -1    5.85    2.03
 -16  12  -1    7.88    2.31
 -16  12  -1    6.14    1.71
 -16  12  -1    5.61    1.85
  16 -12   1    6.01    1.98
  16 -12   1    6.73    1.63
 -17  12  -1   -0.05    1.89
 -17  12  -1    0.12    1.44
 -17  12  -1    1.85    1.49
  17 -12   1    4.06    2.01
  17 -12   1    4.07    1.78
 -18  12  -1   -4.26    1.81
 -18  12  -1   -1.19    1.53
 -18  12  -1   -2.76    0.96
 -18  12  -1   -3.07    1.25
  18 -12   1   -4.67    1.44
  18 -12   1   -2.89    1.18
  18 -12   1    0.95    1.55
   8  11  -1    6.03    2.46
   8  11  -1    2.33    1.45
   8  11  -1    1.13    1.84
   8  11  -1    6.20    2.22
  -8 -11   1    3.53    1.92
  -8 -11   1    3.24    1.77
  -8 -11   1    0.16    1.67
  -8 -11   1    4.01    2.33
   7  11  -1    4.77    3.27
   7  11  -1    4.36    1.64
   7  11  -1    3.87    2.47
   7  11  -1    8.73    2.22
  -7 -11   1    7.76    2.18
  -7 -11   1    6.94    2.13
  -7 -11   1    4.33    1.91
  -7 -11   1    5.25    2.27
  -7 -11   1    5.65    2.14
   6  11  -1   -0.73    1.79
   6  11  -1    2.41    2.06
   6  11  -1   -1.16    1.26
  -6 -11   1    1.44    1.67
  -6 -11   1   -2.65    1.23
  -6 -11   1    2.95    1.98
  -6 -11   1    0.17    1.76
  -6 -11   1    0.77    1.32
   5  11  -1    4.00    1.64
   5  11  -1    4.90    2.29
   5  11  -1    7.59    2.40
  -5 -11   1    4.20    1.61
  -5 -11   1    4.83    1.85
  -5 -11   1    4.32    1.86
  -5 -11   1    2.36    1.58
   4  11  -1   19.36    3.14
   4  11  -1   16.78    2.95
   4  11  -1   21.46    3.02
   4  11  -1   16.47    2.85
  -4 -11   1   22.52    2.76
  -4 -11   1   17.30    2.80
  -4 -11   1   16.52    2.51
  -4 -11   1   19.70    3.07
  -4 -11   1   25.30    3.31
   3  11  -1    1.64    1.42
   3  11  -1   -2.25    1.44
   3  11  -1    0.84    1.60
   3  11  -1   -0.89    1.39
  -3 -11   1    1.64    1.46
  -3 -11   1   -1.09    1.33
  -3 -11   1    0.87    1.07
  -3 -11   1   -1.42    1.12
  -3 -11   1   -0.76    1.06
   2  11  -1    7.56    2.39
   2  11  -1    9.61    2.10
   2  11  -1    6.91    2.12
   2  11  -1    6.07    1.76
  -2 -11   1    7.53    1.58
  -2 -11   1   15.49    2.60
  -2 -11   1   11.83    2.07
  -2 -11   1   11.24    2.23
   1  11  -1   24.68    3.14
   1  11  -1   29.08    3.16
   1  11  -1   29.60    3.23
   1  11  -1   29.18    2.97
  -1 -11   1   29.19    2.90
  -1 -11   1   22.96    3.10
  -1 -11   1   26.03    2.52
  -1 -11   1   28.79    3.00
  -1 -11   1   31.01    2.99
   0  11  -1   40.60    3.45
   0  11  -1   28.88    3.11
   0  11  -1   34.05    3.25
   0  11  -1   32.81    3.07
   0 -11   1   35.14    3.07
   0 -11   1   35.84    3.35
   0 -11   1   34.07    2.68
   0 -11   1   33.22    3.08
   0 -11   1   28.59    2.82
  -1  11  -1    9.00    1.82
  -1  11  -1    6.21    1.78
  -1  11  -1    6.03    1.75
  -1  11  -1    8.08    1.85
   1 -11   1    8.84    1.94
   1 -11   1    6.94    1.25
   1 -11   1    9.27    1.76
   1 -11   1    8.36    1.59
   1 -11   1    6.79    1.56
  -2  11  -1    8.10    1.77
  -2  11  -1    9.77    1.76
  -2  11  -1    7.56    1.62
  -2  11  -1    8.89    1.64
  -2  11  -1    9.22    1.69
   2 -11   1    7.16    1.56
   2 -11   1   11.24    1.73
   2 -11   1    9.62    1.92
   2 -11   1    7.56    1.14
   2 -11   1   12.44    1.90
  -3  11  -1    0.71    1.21
  -3  11  -1   -1.37    1.01
  -3  11  -1   -0.34    1.15
  -3  11  -1    0.71    1.04
  -3  11  -1    0.41    1.13
   3 -11   1    0.93    1.23
   3 -11   1    0.09    0.92
   3 -11   1    1.56    1.14
  -4  11  -1   18.59    2.10
  -4  11  -1   18.03    2.28
  -4  11  -1   15.10    2.09
  -4  11  -1   23.26    2.40
  -4  11  -1   19.87    2.44
   4 -11   1   21.69    1.63
   4 -11   1   19.84    2.40
   4 -11   1   21.32    2.09
   4 -11   1   22.61    2.23
  -5  11  -1   81.83    5.22
  -5  11  -1   81.41    4.79
  -5  11  -1   92.12    5.09
  -5  11  -1   80.79    5.07
  -5  11  -1   78.90    5.20
   5 -11   1   76.09    4.46
   5 -11   1   80.22    5.14
   5 -11   1   90.39    4.93
   5 -11   1   82.12    5.04
  -6  11  -1   39.18    2.60
  -6  11  -1   35.96    3.14
  -6  11  -1   34.37    3.11
  -6  11  -1   38.87    2.87
  -6  11  -1   37.62    2.94
   6 -11   1   34.62    2.67
   6 -11   1   39.37    2.62
   6 -11   1   36.04    2.91
   6 -11   1   33.64    2.96
  -7  11  -1    4.77    0.93
  -7  11  -1    2.36    1.40
  -7  11  -1    7.09    1.35
  -7  11  -1    6.63    1.50
  -7  11  -1    4.21    1.47
   7 -11   1    6.51    1.23
   7 -11   1    3.64    1.31
   7 -11   1    6.14    1.17
   7 -11   1    4.80    1.45
  -8  11  -1   54.98    4.16
  -8  11  -1   53.77    4.18
  -8  11  -1   59.85    3.86
  -8  11  -1   51.16    3.66
  -8  11  -1   58.63    3.08
   8 -11   1   53.97    3.87
   8 -11   1   61.13    3.69
   8 -11   1   59.06    3.75
   8 -11   1   64.71    4.11
  -9  11  -1   27.73    2.97
  -9  11  -1   30.99    2.62
  -9  11  -1   32.85    2.71
   9 -11   1   31.13    2.81
   9 -11   1   30.81    2.77
   9 -11   1   31.16    2.53
   9 -11   1   31.04    2.68
 -10  11  -1    3.15    1.48
 -10  11  -1    0.49    1.01
 -10  11  -1    0.65    1.16
 -10  11  -1    0.93    1.33
  10 -11   1   -0.34    0.93
  10 -11   1    1.19    1.11
  10 -11   1    0.73    1.16
  10 -11   1   -0.05    0.89
 -11  11  -1   24.31    2.68
 -11  11  -1   29.88    2.41
 -11  11  -1   22.99    2.28
 -11  11  -1   29.10    3.03
  11 -11   1   20.79    2.66
  11 -11   1   22.47    2.51
 -12  11  -1    1.85    1.23
 -12  11  -1    2.05    1.40
 -12  11  -1    3.21    1.54
 -12  11  -1   -0.87    1.36
  12 -11   1    1.12    1.06
  12 -11   1    0.34    1.28
  12 -11   1    1.69    1.34
 -13  11  -1    6.96    1.88
 -13  11  -1    4.21    1.55
 -13  11  -1    7.49    1.91
 -13  11  -1    8.69    1.67
  13 -11   1    8.71    1.56
  13 -11   1    8.25    1.96
 -14  11  -1   32.50    2.65
 -14  11  -1   26.78    5.05
 -14  11  -1   27.88    3.08
 -14  11  -1   24.97    3.12
  14 -11   1   28.41    2.73
  14 -11   1   32.23    3.31
 -15  11  -1   13.22    2.61
 -15  11  -1   17.37    2.73
 -15  11  -1   16.49    2.20
 -15  11  -1   13.76    2.24
  15 -11   1   16.46    2.20
  15 -11   1   15.47    2.61
 -16  11  -1    1.28    1.61
 -16  11  -1    1.11    1.38
 -16  11  -1   -1.59    1.63
 -16  11  -1   -1.22    1.14
  16 -11   1   -1.18    1.17
  16 -11   1   -0.45    1.73
 -17  11  -1    0.13    1.29
 -17  11  -1   -1.99    1.86
 -17  11  -1    1.30    1.40
 -17  11  -1   -0.58    1.33
  17 -11   1    0.92    1.18
  17 -11   1   -0.85    1.64
 -18  11  -1   -2.07    1.65
 -18  11  -1   -0.81    1.24
 -18  11  -1    1.66    2.03
 -18  11  -1   -1.30    1.21
  18 -11   1    1.43    2.31
  18 -11   1   -2.55    1.51
  18 -11   1   -0.71    1.34
   9  10  -1   11.22    2.93
   9  10  -1   15.19    2.90
  -9 -10   1   14.13    2.87
  -9 -10   1    9.78    2.75
  -9 -10   1   18.86    3.22
  -9 -10   1    8.87    2.22
   8  10  -1    2.72    2.16
   8  10  -1    3.38    2.09
   8  10  -1    3.87    1.56
   8  10  -1    3.92    1.70
  -8 -10   1    3.85    1.88
  -8 -10   1    1.23    2.11
  -8 -10   1    4.27    1.94
  -8 -10   1    3.40    1.85
  -8 -10   1    4.86    2.17
   7  10  -1    1.78    1.53
   7  10  -1    2.29    1.28
   7  10  -1   -0.14    1.87
   7  10  -1   -0.14    1.96
  -7 -10   1    2.78    1.45
  -7 -10   1    2.78    1.66
  -7 -10   1    0.22    1.47
  -7 -10   1   -0.98    1.73
   6  10  -1    9.27    2.49
   6  10  -1    7.62    2.23
   6  10  -1   10.26    2.34
  -6 -10   1    8.84    2.43
  -6 -10   1    9.17    3.63
  -6 -10   1    9.67    2.30
  -6 -10   1    9.05    2.13
   5  10  -1    3.52    1.99
   5  10  -1    2.99    1.72
   5  10  -1    0.83    1.72
  -5 -10   1    2.25    1.66
  -5 -10   1    3.53    1.76
  -5 -10   1    0.34    1.83
  -5 -10   1    3.98    1.59
  -5 -10   1    1.68    1.38
   4  10  -1    9.15    2.37
   4  10  -1   12.41    2.48
   4  10  -1   11.17    2.26
   4  10  -1    6.97    3.17
  -4 -10   1   16.17    2.81
  -4 -10   1   10.60    2.08
  -4 -10   1   12.63    2.27
  -4 -10   1   16.16    2.69
  -4 -10   1   12.98    2.31
   3  10  -1   24.83    3.22
   3  10  -1   24.83    3.27
   3  10  -1   21.89    3.25
   3  10  -1   26.16    2.90
  -3 -10   1   25.68    3.04
  -3 -10   1   29.34    2.79
  -3 -10   1   26.55    3.18
  -3 -10   1   18.90    3.03
  -3 -10   1   28.14    2.93
   2  10  -1   10.38    2.24
   2  10  -1   12.94    2.31
   2  10  -1    7.85    1.85
   2  10  -1    9.79    2.25
  -2 -10   1    8.84    1.95
  -2 -10   1    9.99    1.94
  -2 -10   1   12.71    1.92
  -2 -10   1   12.53    2.06
  -2 -10   1    7.03    2.06
   1  10  -1   -1.24    1.37
   1  10  -1   -1.29    1.16
   1  10  -1    0.79    1.44
   1  10  -1    0.99    1.11
  -1 -10   1   -0.93    0.73
  -1 -10   1    0.78    1.10
  -1 -10   1    2.36    1.46
  -1 -10   1   -0.38    1.05
  -1 -10   1    1.77    1.18
   0  10  -1   14.98    2.40
   0  10  -1   15.36    2.25
   0  10  -1   17.95    2.25
   0  10  -1   17.45    2.31
   0 -10   1   15.55    2.05
   0 -10   1   15.38    2.11
   0 -10   1   20.09    2.18
   0 -10   1   14.86    1.70
   0 -10   1   16.47    2.38
  -1  10  -1   21.53    2.41
  -1  10  -1   21.30    2.30
  -1  10  -1   19.71    2.56
  -1  10  -1   21.40    2.21
   1 -10   1   24.92    2.74
   1 -10   1   20.08    1.78
   1 -10   1   24.05    2.37
   1 -10   1   20.16    2.21
   1 -10   1   21.38    2.23
  -2  10  -1   -0.04    1.14
  -2  10  -1    1.26    1.03
  -2  10  -1    0.18    1.12
  -2  10  -1    1.04    0.93
  -2  10  -1    0.24    1.02
   2 -10   1   -0.11    0.99
   2 -10   1    0.63    0.85
   2 -10   1   -0.01    0.88
   2 -10   1    0.01    0.82
   2 -10   1   -0.69    0.49
  -3  10  -1   29.61    2.60
  -3  10  -1   28.23    2.54
  -3  10  -1   25.74    2.44
  -3  10  -1   25.01    2.44
  -3  10  -1   30.06    2.55
   3 -10   1   32.96    2.54
   3 -10   1   27.64    2.56
   3 -10   1   29.25    2.39
  -4  10  -1   21.70    2.30
  -4  10  -1   21.44    2.05
  -4  10  -1   23.40    2.16
  -4  10  -1   22.28    2.19
  -4  10  -1   23.11    2.22
   4 -10   1   22.86    2.13
   4 -10   1   23.66    1.68
   4 -10   1   22.87    2.05
   4 -10   1   19.84    2.20
  -5  10  -1    6.72    1.31
  -5  10  -1    6.98    1.47
  -5  10  -1    5.35    1.43
  -5  10  -1    8.63    1.52
  -5  10  -1    9.81    1.34
   5 -10   1    9.34    1.48
   5 -10   1    6.08    0.99
   5 -10   1    9.90    1.62
   5 -10   1    9.07    1.35
  -6  10  -1  113.89    6.32
  -6  10  -1  103.94    5.54
  -6  10  -1  111.19    6.27
  -6  10  -1  104.87    5.87
  -6  10  -1  103.38    5.95
   6 -10   1   98.99    6.01
   6 -10   1  103.98    5.69
   6 -10   1  108.46    6.07
   6 -10   1  104.95    5.77
  -7  10  -1  114.40    6.38
  -7  10  -1  107.12    5.33
  -7  10  -1  102.80    5.80
  -7  10  -1  100.98    5.89
  -7  10  -1  102.29    6.22
   7 -10   1  104.27    6.07
   7 -10   1  102.95    6.00
   7 -10   1  106.47    5.82
   7 -10   1  104.46    5.74
  -8  10  -1    4.03    1.41
  -8  10  -1    1.13    0.93
  -8  10  -1    0.87    0.96
  -8  10  -1    1.17    0.37
   8 -10   1    0.73    0.96
   8 -10   1    0.46    0.79
   8 -10   1    1.13    0.91
   8 -10   1    0.57    0.97
  -9  10  -1    5.75    1.45
  -9  10  -1    5.10    1.26
  -9  10  -1    4.13    1.19
  -9  10  -1    4.48    1.41
   9 -10   1    4.19    1.26
   9 -10   1    4.32    1.20
   9 -10   1    7.56    1.31
   9 -10   1    4.04    1.31
 -10  10  -1    5.64    1.45
 -10  10  -1    4.44    1.60
 -10  10  -1    6.38    1.28
 -10  10  -1    5.87    1.25
 -10  10  -1    3.71    1.52
  10 -10   1    7.45    1.59
  10 -10   1    7.97    1.68
  10 -10   1    7.04    1.38
 -11  10  -1   19.02    2.45
 -11  10  -1   18.02    2.38
 -11  10  -1   14.40    2.17
 -11  10  -1   18.40    2.01
 -11  10  -1   22.32    2.00
  11 -10   1   14.31    2.19
  11 -10   1   16.49    2.38
  11 -10   1   19.47    2.12
 -12  10  -1   35.86    3.28
 -12  10  -1   33.90    2.76
 -12  10  -1   36.59    3.32
 -12  10  -1   37.08    3.46
  12 -10   1   40.40    3.54
  12 -10   1   41.16    2.94
 -13  10  -1   23.87    2.66
 -13  10  -1   18.58    2.81
 -13  10  -1   20.97    2.09
 -13  10  -1   15.45    2.42
  13 -10   1   15.39    2.07
  13 -10   1   19.91    2.96
 -14  10  -1   -0.76    1.46
 -14  10  -1   -0.71    1.20
 -14  10  -1   -0.54    1.13
  14 -10   1   -0.28    2.77
  14 -10   1    0.59    1.10
 -15  10  -1   16.73    2.25
 -15  10  -1   12.31    2.33
 -15  10  -1   12.15    1.91
 -15  10  -1    8.94    2.53
  15 -10   1    9.74    2.36
  15 -10   1   10.38    1.91
 -16  10  -1   14.06    2.09
 -16  10  -1    8.76    2.44
 -16  10  -1   12.75    2.10
 -16  10  -1   12.20    2.38
  16 -10   1   14.29    2.16
  16 -10   1   16.56    2.96
 -17  10  -1   -0.66    1.21
 -17  10  -1    4.16    1.91
 -17  10  -1   -0.64    2.07
 -17  10  -1   -1.97    1.06
  17 -10   1    0.46    1.21
  17 -10   1   -1.52    1.51
 -18  10  -1   -0.86    1.11
 -18  10  -1   -0.93    1.40
 -18  10  -1   -2.67    1.86
 -18  10  -1    1.15    1.73
  18 -10   1   -0.83    1.39
  18 -10   1    0.64    1.89
  10   9  -1    6.45    2.44
  10   9  -1    4.89    1.48
  10   9  -1   10.53    2.91
 -10  -9   1    8.47    2.65
 -10  -9   1    7.43    2.11
 -10  -9   1    4.38    2.00
 -10  -9   1    3.15    2.22
 -10  -9   1   10.82    2.82
   9   9  -1    1.74    2.06
   9   9  -1    3.18    1.96
   9   9  -1   -0.61    1.14
  -9  -9   1    1.03    1.91
  -9  -9   1    1.02    1.61
  -9  -9   1   -2.24    1.36
  -9  -9   1   -0.60    2.00
   8   9  -1   13.44    2.81
   8   9  -1   13.25    2.60
   8   9  -1   12.53    2.47
   8   9  -1   11.29    1.92
  -8  -9   1   11.92    2.44
  -8  -9   1    8.71    2.62
  -8  -9   1   10.01    2.37
  -8  -9   1   12.88    2.46
  -8  -9   1   12.67    2.40
   7   9  -1    5.78    2.08
   7   9  -1    7.38    2.04
   7   9  -1    5.36    2.20
   7   9  -1    5.97    1.57
  -7  -9   1    7.68    1.98
  -7  -9   1    5.09    1.84
  -7  -9   1    6.18    1.82
  -7  -9   1    5.27    2.19
  -7  -9   1    5.22    2.24
   6   9  -1    1.09    1.93
   6   9  -1    1.67    1.47
   6   9  -1    0.23    1.66
  -6  -9   1    1.94    1.38
  -6  -9   1    0.46    1.22
  -6  -9   1    0.89    1.61
  -6  -9   1    0.90    1.48
  -6  -9   1   -2.35    1.57
   5   9  -1    7.87    2.19
   5   9  -1    7.55    2.28
   5   9  -1    5.50    2.11
  -5  -9   1    6.37    1.86
  -5  -9   1    9.18    2.21
  -5  -9   1    5.94    1.89
  -5  -9   1    5.65    1.73
  -5  -9   1    6.02    2.09
   4   9  -1   10.02    2.17
   4   9  -1   13.00    3.91
   4   9  -1   11.76    2.41
   4   9  -1   12.55    2.43
  -4  -9   1   13.73    2.23
  -4  -9   1    9.42    2.25
  -4  -9   1   12.74    2.20
  -4  -9   1   12.04    2.01
  -4  -9   1   12.12    2.36
   3   9  -1    1.28    1.61
   3   9  -1    0.45    1.07
   3   9  -1    2.55    1.31
   3   9  -1   -0.68    1.48
  -3  -9   1    2.51    1.14
  -3  -9   1    1.11    1.30
  -3  -9   1    0.65    1.18
  -3  -9   1   -0.51    1.41
  -3  -9   1    2.38    1.56
   2   9  -1   51.42    3.89
   2   9  -1   59.92    4.18
   2   9  -1   46.41    4.02
   2   9  -1   54.64    4.04
  -2  -9   1   51.02    3.88
  -2  -9   1   48.26    3.79
  -2  -9   1   52.45    3.96
  -2  -9   1   51.16    3.77
  -2  -9   1   54.30    3.65
   1   9  -1   53.97    4.12
   1   9  -1   59.24    4.32
   1   9  -1   55.49    4.06
   1   9  -1   64.00    4.18
  -1  -9   1   59.28    4.26
  -1  -9   1   57.01    3.99
  -1  -9   1   60.79    4.07
  -1  -9   1   60.29    3.80
  -1  -9   1   65.52    4.17
   0   9  -1   16.54    2.32
   0   9  -1   15.87    2.17
   0   9  -1   17.02    2.15
   0   9  -1   18.42    2.09
   0  -9   1   18.94    2.36
   0  -9   1   19.27    1.94
   0  -9   1   17.64    2.10
   0  -9   1   18.65    2.02
   0  -9   1   17.76    1.70
  -1   9  -1    1.29    1.88
  -1   9  -1    3.09    1.30
  -1   9  -1    2.84    1.13
  -1   9  -1    1.50    1.00
  -1   9  -1    3.84    1.35
   1  -9   1    4.63    1.16
   1  -9   1    1.32    1.15
   1  -9   1    2.29    1.10
   1  -9   1    1.58    0.99
   1  -9   1    2.67    0.74
  -2   9  -1   22.66    2.28
  -2   9  -1   22.69    2.24
  -2   9  -1   22.96    2.24
  -2   9  -1   23.40    2.20
  -2   9  -1   23.20    2.23
   2  -9   1   20.44    2.22
   2  -9   1   22.44    2.11
   2  -9   1   24.82    2.15
   2  -9   1   24.35    2.14
  -3   9  -1   14.66    1.80
  -3   9  -1   12.80    1.78
  -3   9  -1   13.01    1.79
  -3   9  -1   15.78    1.91
  -3   9  -1   16.45    1.99
   3  -9   1   13.70    1.46
   3  -9   1   16.69    1.83
   3  -9   1   15.71    1.93
  -4   9  -1   77.30    4.76
  -4   9  -1   73.11    4.46
  -4   9  -1   84.29    4.60
  -4   9  -1   73.93    4.61
  -4   9  -1   78.45    4.75
   4  -9   1   80.64    4.67
   4  -9   1   86.79    4.56
   4  -9   1   74.12    4.68
   4  -9   1   80.05    4.22
  -5   9  -1  155.68    7.77
  -5   9  -1  142.32    7.49
  -5   9  -1  152.79    8.03
  -5   9  -1  152.56    8.03
  -5   9  -1  144.07    7.78
   5  -9   1  146.81    7.84
   5  -9   1  140.36    7.84
   5  -9   1  139.49    7.48
   5  -9   1  154.07    7.67
  -6   9  -1    4.99    1.12
  -6   9  -1    5.15    1.13
  -6   9  -1    5.01    1.39
  -6   9  -1    5.23    0.82
  -6   9  -1    6.01    1.35
   6  -9   1    4.47    1.18
   6  -9   1    5.26    1.05
   6  -9   1    7.05    1.24
   6  -9   1    6.00    1.31
  -7   9  -1   45.48    2.39
  -7   9  -1   41.38    2.99
  -7   9  -1   45.53    3.04
  -7   9  -1   49.82    3.35
   7  -9   1   44.34    3.21
   7  -9   1   48.09    3.11
   7  -9   1   48.79    3.18
   7  -9   1   42.50    2.87
  -8   9  -1   31.21    2.51
  -8   9  -1   31.05    2.63
  -8   9  -1   31.37    2.30
  -8   9  -1   28.88    2.24
   8  -9   1   29.35    2.54
   8  -9   1   33.86    2.55
   8  -9   1   29.93    2.36
   8  -9   1   22.65    2.02
  -9   9  -1   10.11    1.44
  -9   9  -1    6.43    1.21
  -9   9  -1    7.19    1.55
  -9   9  -1    7.17    1.51
   9  -9   1    8.57    1.52
   9  -9   1    6.47    1.26
   9  -9   1    5.88    1.42
 -10   9  -1   11.80    1.94
 -10   9  -1   12.35    2.05
 -10   9  -1   17.49    1.78
 -10   9  -1   10.92    1.86
 -10   9  -1   15.01    1.86
  10  -9   1   10.44    1.88
  10  -9   1   12.73    2.03
 -11   9  -1   14.72    2.19
 -11   9  -1   15.33    2.40
 -11   9  -1   18.30    1.84
 -11   9  -1   15.53    2.12
  11  -9   1   20.12    1.94
  11  -9   1   18.01    2.41
  11  -9   1   19.52    2.60
 -12   9  -1    8.01    1.39
 -12   9  -1    8.86    2.09
 -12   9  -1    8.25    1.72
  12  -9   1    8.09    2.03
 -13   9  -1   75.01    5.57
 -13   9  -1   78.67    5.02
 -13   9  -1   79.51    5.17
 -13   9  -1   73.38    4.65
  13  -9   1   68.24    4.64
  13  -9   1   74.92    5.51
 -14   9  -1   37.68    3.86
 -14   9  -1   31.63    2.99
 -14   9  -1   33.96    3.35
 -14   9  -1   32.35    2.75
  14  -9   1   33.37    3.67
  14  -9   1   31.75    2.76
 -15   9  -1    5.99    1.52
 -15   9  -1    7.14    2.01
 -15   9  -1    6.14    1.59
 -15   9  -1    7.08    2.42
  15  -9   1    3.92    1.84
  15  -9   1    6.53    1.49
 -16   9  -1    0.95    1.54
 -16   9  -1    1.69    1.32
 -16   9  -1    0.39    1.12
 -16   9  -1    1.21    2.00
  16  -9   1   -1.57    1.33
  16  -9   1   -0.97    1.17
 -17   9  -1    0.48    1.06
 -17   9  -1    3.33    2.15
 -17   9  -1    1.87    1.49
 -17   9  -1    2.41    1.47
  17  -9   1   -0.28    1.08
  17  -9   1    0.27    1.64
 -18   9  -1    2.48    1.84
 -18   9  -1    1.09    1.53
 -18   9  -1   -0.75    0.77
  18  -9   1   -0.42    1.85
  18  -9   1   -1.98    1.22
  11   8  -1    0.90    1.09
  11   8  -1    5.41    2.35
 -11  -8   1    2.89    2.07
 -11  -8   1   -0.47    1.52
 -11  -8   1   -1.06    2.13
 -11  -8   1    5.12    2.12
  10   8  -1   10.38    1.80
  10   8  -1    9.75    2.65
  10   8  -1   11.52    2.78
 -10  -8   1    9.75    2.35
 -10  -8   1    9.44    2.44
 -10  -8   1    9.89    2.52
 -10  -8   1    7.25    2.38
   9   8  -1   16.76    3.12
   9   8  -1   13.41    2.99
   9   8  -1   13.20    2.02
  -9  -8   1   10.48    2.70
  -9  -8   1   17.57    3.05
  -9  -8   1   14.45    2.76
  -9  -8   1   20.06    2.93
   8   8  -1    1.64    1.17
   8   8  -1    2.80    2.01
   8   8  -1    3.98    1.85
   8   8  -1    2.63    1.81
  -8  -8   1    3.03    1.81
  -8  -8   1    0.27    1.34
  -8  -8   1    2.53    1.93
  -8  -8   1    3.16    2.07
   7   8  -1    8.45    2.00
   7   8  -1    6.85    1.63
   7   8  -1    8.77    2.51
   7   8  -1   12.99    2.51
  -7  -8   1    8.94    1.99
  -7  -8   1   10.99    2.54
  -7  -8   1    8.12    2.15
  -7  -8   1    8.88    2.23
   6   8  -1    9.09    2.08
   6   8  -1    9.91    2.32
   6   8  -1    9.50    2.46
  -6  -8   1   10.33    2.30
  -6  -8   1    9.17    2.10
  -6  -8   1    9.68    2.00
  -6  -8   1   10.16    2.23
   5   8  -1    5.17    1.68
   5   8  -1   10.71    3.30
   5   8  -1    9.40    1.98
  -5  -8   1   10.41    2.02
  -5  -8   1    6.66    2.03
  -5  -8   1    7.01    1.80
  -5  -8   1    9.40    2.11
   4   8  -1   43.12    3.45
   4   8  -1   36.66    3.63
   4   8  -1   42.04    3.65
   4   8  -1   38.49    3.54
  -4  -8   1   43.59    3.38
  -4  -8   1   41.12    3.56
  -4  -8   1   40.58    3.38
  -4  -8   1   39.42    3.37
  -4  -8   1   35.13    3.49
   3   8  -1   55.82    3.93
   3   8  -1   49.06    3.80
   3   8  -1   49.66    4.06
   3   8  -1   51.36    4.01
  -3  -8   1   53.95    3.83
  -3  -8   1   59.23    3.81
  -3  -8   1   48.67    3.87
  -3  -8   1   54.35    3.88
  -3  -8   1   47.97    3.80
   2   8  -1   10.32    1.76
   2   8  -1   12.59    1.92
   2   8  -1    9.23    2.08
   2   8  -1   10.66    1.95
  -2  -8   1   11.53    1.75
  -2  -8   1   15.15    1.94
  -2  -8   1   12.63    1.87
  -2  -8   1   10.59    1.96
  -2  -8   1   13.32    1.69
   1   8  -1   20.75    2.13
   1   8  -1   21.27    2.30
   1   8  -1   21.51    2.44
   1   8  -1   20.34    2.37
  -1  -8   1   21.07    2.17
  -1  -8   1   21.85    1.92
  -1  -8   1   18.49    2.03
  -1  -8   1   24.32    2.31
  -1  -8   1   19.64    2.09
   0   8  -1   64.70    4.14
   0   8  -1   57.43    4.45
   0   8  -1   57.45    3.99
   0   8  -1   65.01    4.24
   0  -8   1   68.40    4.07
   0  -8   1   66.58    4.41
   0  -8   1   54.53    3.93
   0  -8   1   63.18    3.91
   0  -8   1   65.86    4.01
  -1   8  -1    8.75    1.64
  -1   8  -1    7.70    1.44
  -1   8  -1   11.14    1.72
  -1   8  -1    8.26    1.65
  -1   8  -1    7.87    1.40
   1  -8   1    9.04    1.65
   1  -8   1   10.94    1.50
   1  -8   1    9.83    1.12
   1  -8   1   10.35    1.73
   1  -8   1    9.64    1.52
   1  -8   1    8.81    1.43
  -2   8  -1   22.14    2.14
  -2   8  -1   27.47    2.28
  -2   8  -1   23.85    2.20
  -2   8  -1   25.96    2.27
  -2   8  -1   25.43    2.27
   2  -8   1   22.21    2.11
   2  -8   1   24.47    2.24
   2  -8   1   27.38    2.17
   2  -8   1   30.29    2.26
  -3   8  -1   48.50    3.38
  -3   8  -1   52.49    3.52
  -3   8  -1   53.32    3.50
  -3   8  -1   53.92    3.40
  -3   8  -1   55.90    3.46
   3  -8   1   59.05    3.48
   3  -8   1   52.43    3.47
   3  -8   1   56.37    3.35
  -4   8  -1    5.33    1.29
  -4   8  -1    3.63    1.09
  -4   8  -1    6.54    1.26
  -4   8  -1    5.65    1.07
  -4   8  -1    5.93    1.16
   4  -8   1    7.27    1.33
   4  -8   1    6.60    1.11
   4  -8   1    5.73    1.16
   4  -8   1    6.39    0.91
  -5   8  -1   16.64    1.60
  -5   8  -1   15.08    1.81
  -5   8  -1   14.74    1.64
  -5   8  -1   14.01    1.31
  -5   8  -1   16.70    1.96
   5  -8   1   13.97    1.44
   5  -8   1   14.30    1.47
   5  -8   1   14.09    1.67
   5  -8   1   15.06    1.69
  -6   8  -1  130.39    7.06
  -6   8  -1  137.57    7.44
  -6   8  -1  137.41    7.15
  -6   8  -1  136.10    6.65
   6  -8   1  142.21    7.36
   6  -8   1  135.50    7.04
   6  -8   1  139.07    7.25
   6  -8   1  131.83    7.14
  -7   8  -1   60.70    3.64
  -7   8  -1   60.47    3.96
  -7   8  -1   63.64    3.73
  -7   8  -1   62.61    3.84
   7  -8   1   61.79    3.75
   7  -8   1   63.64    3.92
   7  -8   1   58.63    3.84
  -8   8  -1    4.31    1.02
  -8   8  -1    4.37    1.21
  -8   8  -1    2.01    0.90
  -8   8  -1    3.87    1.19
   8  -8   1    3.69    1.15
   8  -8   1    3.53    1.05
   8  -8   1    3.33    1.18
  -9   8  -1    3.95    1.36
  -9   8  -1    5.57    1.27
  -9   8  -1    5.69    1.17
  -9   8  -1    4.00    1.25
  -9   8  -1    4.52    1.02
   9  -8   1    4.81    1.45
   9  -8   1    5.23    1.09
   9  -8   1    3.29    1.20
 -10   8  -1    4.07    1.44
 -10   8  -1    4.22    1.19
 -10   8  -1    4.26    1.29
 -10   8  -1    4.10    1.03
  10  -8   1    1.90    1.21
  10  -8   1    4.00    1.50
  10  -8   1    3.76    1.02
 -11   8  -1   36.08    3.38
 -11   8  -1   34.82    2.89
 -11   8  -1   31.40    2.50
 -11   8  -1   33.27    2.94
  11  -8   1   28.99    2.42
  11  -8   1   31.47    3.24
 -12   8  -1   25.71    2.54
 -12   8  -1   25.99    2.72
 -12   8  -1   23.89    2.17
 -12   8  -1   20.70    2.94
  12  -8   1   23.42    2.18
  12  -8   1   22.56    3.03
 -13   8  -1    4.74    1.46
 -13   8  -1    4.80    2.07
 -13   8  -1    3.35    1.32
 -13   8  -1    0.08    1.37
  13  -8   1    5.12    1.98
  13  -8   1    3.74    1.36
 -14   8  -1   -0.31    1.36
 -14   8  -1    1.57    1.26
 -14   8  -1   -1.57    1.64
 -14   8  -1   -1.30    0.87
  14  -8   1   -1.31    1.03
  14  -8   1    0.26    1.48
 -15   8  -1    7.62    1.53
 -15   8  -1    4.93    1.82
 -15   8  -1    5.13    1.64
 -15   8  -1    7.19    2.30
  15  -8   1    8.54    2.41
  15  -8   1    8.68    1.68
 -16   8  -1    1.65    1.20
 -16   8  -1    1.58    1.43
 -16   8  -1    3.26    2.12
 -16   8  -1   -0.71    0.87
  16  -8   1    0.30    1.69
  16  -8   1    0.57    1.43
  16  -8   1    1.38    1.03
  16  -8   1    0.51    0.43
 -17   8  -1   -0.14    0.70
 -17   8  -1   -0.91    1.32
 -17   8  -1    0.85    1.32
 -17   8  -1    0.32    2.07
  17  -8   1   -1.58    1.55
  17  -8   1   -0.04    0.54
  17  -8   1    2.90    1.65
  17  -8   1    0.40    1.27
 -18   8  -1    3.19    1.64
 -18   8  -1   -2.43    1.81
 -18   8  -1    1.06    0.91
 -18   8  -1    0.85    1.53
  18  -8   1    3.76    1.65
  18  -8   1    2.75    1.49
  12   7  -1    7.44    1.39
  12   7  -1    4.69    2.11
  12   7  -1    8.28    2.49
 -12  -7   1    3.61    2.84
 -12  -7   1    8.87    3.26
 -12  -7   1    6.15    2.24
 -12  -7   1    5.44    2.10
  11   7  -1   13.83    3.04
  11   7  -1   19.37    3.43
  11   7  -1   12.81    1.87
 -11  -7   1    6.60    2.36
 -11  -7   1   10.67    2.55
 -11  -7   1   16.13    2.92
 -11  -7   1   17.68    3.29
  10   7  -1    1.23    1.89
  10   7  -1    2.63    1.14
  10   7  -1    1.57    1.77
 -10  -7   1    0.48    1.87
 -10  -7   1    1.72    1.84
 -10  -7   1    5.42    2.28
 -10  -7   1    3.99    1.74
   9   7  -1    1.96    1.85
   9   7  -1    1.75    1.72
   9   7  -1    0.22    0.94
  -9  -7   1    2.54    1.85
  -9  -7   1    0.62    1.39
  -9  -7   1   -0.73    1.75
  -9  -7   1    2.02    1.88
   8   7  -1    5.40    2.09
   8   7  -1   10.35    2.55
   8   7  -1    5.73    1.81
   8   7  -1    6.77    1.45
  -8  -7   1    6.86    1.94
  -8  -7   1    7.56    2.63
  -8  -7   1    6.56    2.23
  -8  -7   1    7.34    2.21
   7   7  -1    0.62    1.31
   7   7  -1    0.03    1.55
   7   7  -1    0.82    1.71
   7   7  -1    1.27    1.12
  -7  -7   1    1.49    1.61
  -7  -7   1    2.02    1.76
  -7  -7   1   -0.14    1.18
  -7  -7   1   -2.67    1.44
   6   7  -1    8.63    2.28
   6   7  -1    9.98    2.28
   6   7  -1    7.85    1.90
  -6  -7   1    7.61    1.90
  -6  -7   1    7.48    1.79
  -6  -7   1   10.72    2.26
  -6  -7   1   10.94    2.03
   5   7  -1   13.63    2.41
   5   7  -1   14.38    2.19
   5   7  -1   15.57    2.60
  -5  -7   1   12.56    2.08
  -5  -7   1   13.35    2.27
  -5  -7   1   12.74    2.06
  -5  -7   1   16.16    2.57
   4   7  -1    0.55    1.04
   4   7  -1   -0.27    1.23
   4   7  -1    0.40    1.01
   4   7  -1   -1.17    1.21
  -4  -7   1    0.35    0.88
  -4  -7   1   -0.43    0.99
  -4  -7   1   -0.75    1.18
  -4  -7   1   -0.74    0.93
   3   7  -1   19.82    2.18
   3   7  -1   19.97    2.20
   3   7  -1   21.90    2.49
   3   7  -1   18.27    2.10
  -3  -7   1   24.20    2.23
  -3  -7   1   23.90    2.31
  -3  -7   1   22.07    2.27
  -3  -7   1   21.66    2.18
  -3  -7   1   22.72    2.47
   2   7  -1   56.74    4.19
   2   7  -1   58.73    3.99
   2   7  -1   59.39    4.13
   2   7  -1   56.74    4.05
  -2  -7   1   67.40    3.89
  -2  -7   1   57.24    4.09
  -2  -7   1   62.90    4.04
  -2  -7   1   66.04    4.06
  -2  -7   1   62.41    4.10
   1   7  -1   43.26    3.29
   1   7  -1   43.51    3.31
   1   7  -1   46.12    3.23
   1   7  -1   41.12    3.33
  -1  -7   1   48.05    3.38
  -1  -7   1   45.54    3.19
  -1  -7   1   46.68    2.96
  -1  -7   1   45.14    3.35
  -1  -7   1   48.67    3.49
  -1  -7   1   47.32    3.20
   0   7  -1   -0.39    1.02
   0   7  -1    1.52    1.11
   0   7  -1    1.13    1.16
   0   7  -1    1.43    0.96
   0  -7   1    1.35    0.85
   0  -7   1    0.28    0.59
   0  -7   1    2.49    1.28
   0  -7   1    1.93    0.95
   0  -7   1    0.61    0.91
   0  -7   1   -0.66    1.05
  -1   7  -1   18.92    2.06
  -1   7  -1   17.05    1.94
  -1   7  -1   23.59    2.08
  -1   7  -1   20.70    2.03
  -1   7  -1   19.38    1.93
   1  -7   1   19.11    2.10
   1  -7   1   21.26    1.94
   1  -7   1   17.67    1.88
   1  -7   1   18.67    2.02
   1  -7   1   20.76    1.48
   1  -7   1   21.16    1.89
  -2   7  -1    0.93    0.83
  -2   7  -1    1.67    1.00
  -2   7  -1    0.40    0.93
  -2   7  -1    0.65    0.88
  -2   7  -1    1.89    0.90
   2  -7   1    0.38    0.77
   2  -7   1    0.60    0.76
   2  -7   1   -0.27    0.81
   2  -7   1    1.11    0.95
   2  -7   1   -0.31    0.93
  -3   7  -1   15.47    1.72
  -3   7  -1   15.62    1.62
  -3   7  -1   15.30    1.67
  -3   7  -1   12.14    1.55
  -3   7  -1   16.50    1.65
   3  -7   1   14.87    1.66
   3  -7   1   16.65    1.54
   3  -7   1   16.63    1.24
   3  -7   1   16.11    1.65
  -4   7  -1   81.77    4.60
  -4   7  -1   80.73    4.37
  -4   7  -1   79.02    4.39
  -4   7  -1   76.77    4.19
  -4   7  -1   78.94    4.58
   4  -7   1   79.25    4.47
   4  -7   1   79.02    4.46
   4  -7   1   74.38    4.18
   4  -7   1   79.32    4.28
  -5   7  -1   59.27    3.45
  -5   7  -1   57.61    3.43
  -5   7  -1   61.88    3.72
  -5   7  -1   58.62    3.08
   5  -7   1   54.31    3.54
   5  -7   1   58.48    3.58
   5  -7   1   58.21    3.32
   5  -7   1   56.91    3.43
  -6   7  -1    2.73    1.15
  -6   7  -1    2.54    0.86
  -6   7  -1    2.23    0.34
  -6   7  -1    3.23    0.88
   6  -7   1    1.22    0.91
   6  -7   1    3.51    1.02
   6  -7   1    2.48    0.97
  -7   7  -1   63.64    4.06
  -7   7  -1   62.29    3.80
  -7   7  -1   60.08    4.01
  -7   7  -1   66.65    3.74
   7  -7   1   67.27    4.09
   7  -7   1   70.86    3.89
   7  -7   1   62.33    4.03
  -8   7  -1   54.33    3.55
  -8   7  -1   48.00    3.25
  -8   7  -1   56.64    3.69
  -8   7  -1   49.53    3.12
  -8   7  -1   52.39    3.54
   8  -7   1   54.11    3.26
   8  -7   1   50.99    3.64
   8  -7   1   53.85    3.52
  -9   7  -1    1.90    1.22
  -9   7  -1    3.44    1.15
  -9   7  -1    1.92    0.77
  -9   7  -1    2.04    0.92
   9  -7   1    1.97    0.82
   9  -7   1    2.53    1.21
   9  -7   1    1.30    1.07
 -10   7  -1    2.76    1.08
 -10   7  -1    5.32    1.06
 -10   7  -1    5.08    1.38
 -10   7  -1    4.93    1.57
  10  -7   1    4.11    1.48
  10  -7   1    5.77    1.15
 -11   7  -1    0.90    1.38
 -11   7  -1    0.57    0.96
 -11   7  -1    0.63    1.06
 -11   7  -1   -0.67    0.76
  11  -7   1   -0.12    1.11
  11  -7   1    1.01    0.98
 -12   7  -1   19.82    2.12
 -12   7  -1   19.67    2.99
 -12   7  -1   17.27    2.34
 -12   7  -1   21.87    2.07
  12  -7   1   19.27    2.88
  12  -7   1   18.51    1.15
  12  -7   1   21.32    2.05
 -13   7  -1   33.90    2.80
 -13   7  -1   28.33    2.54
 -13   7  -1   27.86    3.80
 -13   7  -1   23.14    2.87
  13  -7   1   29.77    2.55
  13  -7   1   28.19    1.70
  13  -7   1   23.15    3.36
 -14   7  -1   51.10    3.47
 -14   7  -1   43.14    3.16
 -14   7  -1   49.20    4.00
 -14   7  -1   47.19    4.51
  14  -7   1   47.45    4.33
  14  -7   1   42.67    2.53
  14  -7   1   42.47    3.28
  14  -7   1   34.41    3.30
 -15   7  -1    0.66    1.40
 -15   7  -1    0.73    0.82
 -15   7  -1    0.06    1.94
 -15   7  -1    2.48    1.45
  15  -7   1    1.55    1.43
  15  -7   1    1.09    0.98
  15  -7   1    2.49    1.35
  15  -7   1    1.58    1.74
 -16   7  -1   -0.38    1.95
 -16   7  -1   -0.57    1.27
 -16   7  -1   -0.22    0.67
 -16   7  -1    1.33    1.40
  16  -7   1    1.42    1.25
  16  -7   1    1.53    1.32
  16  -7   1    1.77    1.82
  16  -7   1    0.46    0.74
 -17   7  -1    0.08    0.58
 -17   7  -1    2.30    1.70
 -17   7  -1    2.20    1.77
 -17   7  -1   -0.06    1.84
  17  -7   1    1.05    1.57
  17  -7   1    1.35    0.88
  17  -7   1   -0.35    1.27
  17  -7   1    0.27    1.74
 -18   7  -1   -2.12    2.10
 -18   7  -1   -2.47    1.63
 -18   7  -1    0.01    1.54
 -18   7  -1    1.02    2.19
  18  -7   1    1.23    1.47
  18  -7   1   -0.81    1.45
  18  -7   1    0.60    0.98
  18  -7   1   -3.12    1.70
  12   6  -1    2.25    2.01
  12   6  -1    2.94    2.10
  12   6  -1    2.06    0.90
  12   6  -1   -0.99    1.62
 -12  -6   1    4.87    2.16
 -12  -6   1    3.44    1.85
 -12  -6   1    1.82    1.92
 -12  -6   1    0.15    1.68
  11   6  -1    4.22    2.06
  11   6  -1    5.84    2.18
  11   6  -1    5.33    2.31
  11   6  -1    3.03    1.10
 -11  -6   1   11.62    2.45
 -11  -6   1    2.03    1.80
 -11  -6   1    0.92    1.54
 -11  -6   1    7.47    2.44
  10   6  -1   12.77    1.81
  10   6  -1   16.35    2.79
  10   6  -1   16.48    3.12
  10   6  -1   12.31    2.52
 -10  -6   1   16.12    2.71
 -10  -6   1   16.34    2.88
 -10  -6   1   16.72    3.14
 -10  -6   1   15.81    2.65
   9   6  -1    4.72    2.11
   9   6  -1    2.12    1.09
   9   6  -1    5.13    1.96
   9   6  -1    4.57    1.78
  -9  -6   1    4.37    2.03
  -9  -6   1    1.79    1.77
  -9  -6   1    5.05    2.13
  -9  -6   1    6.58    1.95
   8   6  -1    1.30    1.72
   8   6  -1    2.10    1.15
   8   6  -1    3.47    1.52
   8   6  -1    5.99    2.57
   8   6  -1    3.41    1.93
  -8  -6   1    2.73    1.62
  -8  -6   1    4.44    2.01
  -8  -6   1    4.74    1.93
  -8  -6   1    1.85    1.32
   7   6  -1   11.36    2.13
   7   6  -1    8.26    1.96
   7   6  -1    9.40    2.24
   7   6  -1    7.38    2.12
   7   6  -1    9.17    1.62
  -7  -6   1   13.81    2.34
  -7  -6   1    9.94    2.06
  -7  -6   1   10.90    2.31
  -7  -6   1   10.41    2.21
   6   6  -1   -0.99    1.45
   6   6  -1    0.74    1.40
   6   6  -1   -0.15    1.11
   6   6  -1   -0.51    1.01
  -6  -6   1   -0.48    0.99
  -6  -6   1    0.87    1.11
  -6  -6   1    1.26    1.38
  -6  -6   1    1.14    1.49
   5   6  -1   13.17    2.23
   5   6  -1    8.19    1.93
   5   6  -1   10.86    1.89
   5   6  -1   10.29    1.70
  -5  -6   1   11.68    2.11
  -5  -6   1    8.95    1.81
  -5  -6   1   12.34    2.03
  -5  -6   1    9.65    1.97
   4   6  -1   41.85    3.41
   4   6  -1   41.60    3.32
   4   6  -1   42.60    3.21
   4   6  -1   41.85    3.21
   4   6  -1   43.58    3.08
  -4  -6   1   42.62    3.19
  -4  -6   1   41.25    3.15
  -4  -6   1   36.23    3.09
  -4  -6   1   38.73    3.11
   3   6  -1   41.05    3.11
   3   6  -1   40.24    2.97
   3   6  -1   36.86    2.89
   3   6  -1   35.84    3.11
  -3  -6   1   39.21    2.88
  -3  -6   1   37.21    2.90
  -3  -6   1   35.09    3.02
  -3  -6   1   36.52    2.84
   2   6  -1    0.78    0.97
   2   6  -1    0.93    1.20
   2   6  -1    1.21    1.25
   2   6  -1    0.28    1.21
  -2  -6   1   -0.35    0.91
  -2  -6   1    1.93    1.28
  -2  -6   1    0.72    1.13
  -2  -6   1    1.75    0.97
  -2  -6   1    1.04    1.20
  -2  -6   1    0.66    0.81
   1   6  -1    7.06    1.37
   1   6  -1    6.79    1.49
   1   6  -1    8.15    1.63
   1   6  -1    9.40    1.57
  -1  -6   1   10.10    1.86
  -1  -6   1    7.39    1.54
  -1  -6   1    7.54    1.31
  -1  -6   1    7.85    1.14
  -1  -6   1    7.86    1.36
  -1  -6   1    7.79    1.33
   0   6  -1   31.93    2.53
   0   6  -1   28.15    2.28
   0   6  -1   28.64    2.36
   0   6  -1   29.68    2.41
   0  -6   1   27.64    2.46
   0  -6   1   26.60    2.34
   0  -6   1   29.19    1.94
   0  -6   1   30.93    2.28
   0  -6   1   31.23    2.34
   0  -6   1   30.07    2.27
  -1   6  -1    0.14    0.68
  -1   6  -1    0.04    0.81
  -1   6  -1    0.59    0.76
  -1   6  -1    0.74    0.77
  -1   6  -1    0.42    0.76
   1  -6   1   -0.42    0.66
   1  -6   1    0.26    0.67
   1  -6   1    0.66    0.73
   1  -6   1   -0.17    0.88
   1  -6   1    0.35    0.85
  -2   6  -1  116.83    6.20
  -2   6  -1  118.68    6.26
  -2   6  -1  117.28    6.20
  -2   6  -1  115.98    6.25
  -2   6  -1  107.26    6.12
   2  -6   1  126.20    6.18
   2  -6   1  115.62    6.23
   2  -6   1  133.03    6.30
   2  -6   1  123.45    6.23
  -3   6  -1   30.41    2.06
  -3   6  -1   35.10    2.18
  -3   6  -1   36.01    2.33
  -3   6  -1   32.27    2.15
  -3   6  -1   34.06    2.30
   3  -6   1   33.98    2.10
   3  -6   1   32.89    2.21
   3  -6   1   35.14    2.25
   3  -6   1   32.82    1.95
  -4   6  -1   11.94    1.29
  -4   6  -1   11.72    1.47
  -4   6  -1   12.11    1.00
  -4   6  -1   12.63    1.21
   4  -6   1   11.32    1.19
   4  -6   1   11.83    1.09
   4  -6   1   14.44    1.30
   4  -6   1   12.68    1.37
  -5   6  -1  236.44   12.18
  -5   6  -1  243.40   11.80
  -5   6  -1  244.90   12.20
  -5   6  -1  256.17   12.49
  -5   6  -1  255.80   12.34
   5  -6   1  257.47   12.36
   5  -6   1  242.97   12.26
   5  -6   1  263.31   12.46
  -6   6  -1  132.00    7.06
  -6   6  -1  127.10    6.83
  -6   6  -1  141.88    6.83
  -6   6  -1  124.59    7.06
   6  -6   1  130.18    7.07
   6  -6   1  141.01    6.88
  -7   6  -1    1.99    0.98
  -7   6  -1    2.17    1.12
  -7   6  -1    1.38    0.72
  -7   6  -1    1.98    0.83
   7  -6   1    0.59    1.00
   7  -6   1    1.31    0.94
   7  -6   1    2.25    0.89
  -8   6  -1   10.88    1.78
  -8   6  -1   12.47    1.43
  -8   6  -1   11.43    1.56
  -8   6  -1   12.65    1.65
   8  -6   1   12.13    1.47
   8  -6   1   10.55    1.66
   8  -6   1   11.98    1.78
  -9   6  -1    1.91    1.25
  -9   6  -1    1.29    0.86
  -9   6  -1    2.46    0.91
  -9   6  -1    2.85    1.11
   9  -6   1    0.95    1.11
   9  -6   1    1.73    0.33
   9  -6   1    2.64    0.88
 -10   6  -1   16.67    1.83
 -10   6  -1   20.69    1.80
 -10   6  -1   17.05    2.45
 -10   6  -1   21.38    2.16
  10  -6   1   21.50    1.88
  10  -6   1   17.73    1.15
  10  -6   1   18.33    2.44
 -11   6  -1   86.76    5.15
 -11   6  -1   96.30    5.67
 -11   6  -1   96.78    5.25
 -11   6  -1   94.72    6.14
  11  -6   1   87.93    4.60
  11  -6   1   83.24    5.90
  11  -6   1   91.72    5.19
 -12   6  -1   48.13    4.34
 -12   6  -1   55.25    3.52
 -12   6  -1   51.34    3.87
 -12   6  -1   53.44    3.36
  12  -6   1   48.33    3.39
  12  -6   1   48.18    2.85
  12  -6   1   45.06    3.48
  12  -6   1   45.97    4.19
 -13   6  -1    5.72    1.45
 -13   6  -1    4.46    1.08
 -13   6  -1    3.57    1.96
 -13   6  -1    5.15    1.65
  13  -6   1    6.46    1.48
  13  -6   1    3.11    1.37
 -14   6  -1   23.27    2.40
 -14   6  -1   11.77    2.79
 -14   6  -1   21.31    2.73
 -14   6  -1   12.25    1.89
  14  -6   1   13.86    2.75
  14  -6   1   18.51    2.30
  14  -6   1   14.06    2.39
  14  -6   1   17.47    1.63
 -15   6  -1    4.78    1.73
 -15   6  -1   -0.17    1.71
 -15   6  -1    2.26    1.44
 -15   6  -1    0.79    0.87
  15  -6   1    0.84    1.35
  15  -6   1    2.54    0.96
  15  -6   1    1.46    1.45
  15  -6   1    1.27    1.85
 -16   6  -1    1.57    0.55
 -16   6  -1    3.66    1.73
 -16   6  -1    0.28    1.51
 -16   6  -1    0.85    1.93
  16  -6   1    1.41    1.44
  16  -6   1    2.61    1.09
  16  -6   1    1.41    1.38
  16  -6   1   -0.56    1.94
 -17   6  -1    0.20    1.55
 -17   6  -1    2.38    2.39
 -17   6  -1   -0.06    1.79
  17  -6   1    0.59    1.35
  17  -6   1    0.06    0.98
  17  -6   1    1.40    1.90
 -18   6  -1    1.65    1.98
 -18   6  -1    0.62    2.50
 -18   6  -1    3.08    1.72
 -18   6  -1   -2.90    1.29
 -18   6  -1    1.49    1.73
  18  -6   1   10.12    2.87
  18  -6   1    1.13    1.19
  18  -6   1    3.53    1.63
  18  -6   1    5.62    2.00
  13   5  -1    2.14    1.82
  13   5  -1    1.75    1.86
  13   5  -1   -0.68    1.71
  13   5  -1    0.10    0.78
 -13  -5   1   -1.43    1.93
 -13  -5   1    3.51    2.06
 -13  -5   1    1.43    1.59
  12   5  -1   16.50    3.17
  12   5  -1   20.98    2.01
  12   5  -1   20.61    3.35
  12   5  -1   22.90    3.41
 -12  -5   1   17.76    3.16
 -12  -5   1   23.90    3.36
 -12  -5   1   18.84    3.47
 -12  -5   1   22.20    3.22
  11   5  -1   13.55    2.67
  11   5  -1   13.35    2.78
  11   5  -1   13.38    2.72
  11   5  -1   13.80    1.70
 -11  -5   1   15.02    2.92
 -11  -5   1   12.25    2.59
 -11  -5   1   17.62    2.87
 -11  -5   1   12.33    2.73
  10   5  -1    1.31    1.48
  10   5  -1    0.64    1.72
  10   5  -1   -0.96    1.57
  10   5  -1   -0.28    0.75
 -10  -5   1   -2.40    1.45
 -10  -5   1   -2.87    1.47
 -10  -5   1    2.48    1.70
 -10  -5   1   -1.96    1.15
   9   5  -1   16.94    2.03
   9   5  -1   17.99    3.08
   9   5  -1   23.38    3.21
  -9  -5   1   16.82    2.81
  -9  -5   1   16.47    2.85
  -9  -5   1   20.35    3.19
   8   5  -1   21.01    2.80
   8   5  -1   17.40    2.00
   8   5  -1   14.23    2.54
   8   5  -1   19.04    3.02
   8   5  -1   21.70    2.82
  -8  -5   1   17.51    2.77
  -8  -5   1   15.08    2.69
  -8  -5   1   18.51    2.86
  -8  -5   1   17.72    2.56
   7   5  -1   -0.85    1.28
   7   5  -1    0.94    1.27
   7   5  -1    0.81    0.87
   7   5  -1    2.63    1.30
   7   5  -1   -1.93    1.20
  -7  -5   1    1.47    1.20
  -7  -5   1    0.71    1.33
  -7  -5   1    0.28    1.52
  -7  -5   1   -1.67    1.36
   6   5  -1   21.10    2.28
   6   5  -1   17.52    1.95
   6   5  -1   17.76    2.69
   6   5  -1   21.35    2.55
   6   5  -1   21.67    2.69
  -6  -5   1   16.32    2.35
  -6  -5   1   18.39    2.46
  -6  -5   1   20.07    2.46
  -6  -5   1   22.56    2.73
   5   5  -1    5.99    1.71
   5   5  -1    9.47    1.62
   5   5  -1    5.30    1.30
   5   5  -1    7.38    1.45
  -5  -5   1    5.66    1.40
  -5  -5   1    9.37    1.65
  -5  -5   1    8.32    1.67
  -5  -5   1    7.58    1.55
   4   5  -1    1.93    0.97
   4   5  -1    1.26    1.27
   4   5  -1    1.10    0.99
   4   5  -1    0.36    1.24
   4   5  -1    0.66    1.09
  -4  -5   1    0.69    1.16
  -4  -5   1    1.88    1.05
  -4  -5   1    0.72    1.01
  -4  -5   1    1.66    1.23
   3   5  -1  108.99    6.45
   3   5  -1  105.24    6.20
   3   5  -1  121.77    6.14
   3   5  -1  110.27    6.36
   3   5  -1  113.41    6.29
  -3  -5   1  109.97    6.28
  -3  -5   1  117.96    6.22
  -3  -5   1  106.42    6.21
  -3  -5   1  111.23    6.24
   2   5  -1  145.02    7.98
   2   5  -1  147.68    7.91
   2   5  -1  152.09    8.12
   2   5  -1  150.63    8.05
  -2  -5   1  149.29    7.95
  -2  -5   1  149.58    7.85
  -2  -5   1  148.37    7.96
  -2  -5   1  152.93    8.12
  -2  -5   1  154.13    7.93
   1   5  -1    0.37    0.90
   1   5  -1    2.25    1.09
   1   5  -1    3.59    0.97
   1   5  -1    2.23    0.87
  -1  -5   1    1.66    0.82
  -1  -5   1    4.44    1.21
  -1  -5   1    1.23    0.71
  -1  -5   1    3.79    0.80
  -1  -5   1    2.85    1.04
  -1  -5   1    2.21    0.84
   0   5  -1    1.75    0.84
   0   5  -1    1.78    0.69
   0   5  -1    1.91    0.73
   0   5  -1    2.10    0.68
   0  -5   1    1.39    0.79
   0  -5   1    1.68    0.89
   0  -5   1    1.76    0.83
   0  -5   1    2.69    0.72
   0  -5   1    1.42    0.75
   0  -5   1    1.89    0.48
  -1   5  -1   54.13    3.25
  -1   5  -1   56.07    3.45
  -1   5  -1   54.06    3.22
  -1   5  -1   53.83    3.18
  -1   5  -1   58.33    3.24
   1  -5   1   58.82    3.20
   1  -5   1   54.14    3.14
   1  -5   1   59.54    4.00
   1  -5   1   55.42    3.26
  -2   5  -1   44.24    2.70
  -2   5  -1   46.31    2.66
  -2   5  -1   41.61    2.62
  -2   5  -1   46.85    2.66
   2  -5   1   47.03    2.61
   2  -5   1   45.96    2.67
   2  -5   1   51.79    2.82
  -3   5  -1   96.39    4.59
  -3   5  -1   85.13    4.36
  -3   5  -1   80.34    4.23
   3  -5   1   72.02    4.24
   3  -5   1   80.15    4.27
   3  -5   1   89.38    4.48
   3  -5   1   86.79    4.43
  -4   5  -1  181.48    8.56
  -4   5  -1  165.01    8.52
  -4   5  -1  168.46    8.27
  -4   5  -1  171.72    8.62
  -4   5  -1  172.64    8.75
   4  -5   1  182.25    8.63
   4  -5   1  172.46    8.72
   4  -5   1  174.98    8.64
  -5   5  -1   10.39    1.34
  -5   5  -1   10.33    1.00
  -5   5  -1    9.51    1.27
  -5   5  -1    8.01    1.04
   5  -5   1   10.09    1.07
   5  -5   1   10.04    1.24
   5  -5   1    7.25    1.15
  -6   5  -1   10.52    1.24
  -6   5  -1   11.67    1.42
  -6   5  -1   11.86    1.64
  -6   5  -1   10.45    1.16
   6  -5   1   11.33    1.50
   6  -5   1   11.42    1.54
   6  -5   1   10.66    1.19
  -7   5  -1   40.36    2.96
  -7   5  -1   35.79    2.53
  -7   5  -1   35.93    2.35
  -7   5  -1   38.77    2.62
   7  -5   1   39.90    2.40
   7  -5   1   35.48    2.89
   7  -5   1   30.54    1.82
  -8   5  -1   16.97    1.80
  -8   5  -1   17.05    1.50
  -8   5  -1   16.68    1.66
  -8   5  -1   16.80    2.20
   8  -5   1   16.19    1.48
   8  -5   1   15.03    1.02
   8  -5   1   14.65    2.03
  -9   5  -1   48.15    2.92
  -9   5  -1   44.17    2.89
  -9   5  -1   42.16    3.56
  -9   5  -1   43.43    3.14
   9  -5   1   41.43    3.44
   9  -5   1   43.71    2.47
   9  -5   1   48.01    2.89
 -10   5  -1   18.63    2.54
 -10   5  -1   14.37    1.96
 -10   5  -1   21.84    1.93
 -10   5  -1   14.95    1.63
  10  -5   1   16.12    1.34
  10  -5   1   17.09    1.79
  10  -5   1   13.87    2.25
 -11   5  -1   11.40    1.34
 -11   5  -1    9.19    2.09
 -11   5  -1   10.98    1.69
 -11   5  -1   10.43    1.78
  11  -5   1   10.02    1.30
  11  -5   1   10.62    2.22
  11  -5   1    9.11    1.66
  11  -5   1   11.65    1.70
 -12   5  -1    8.42    1.17
 -12   5  -1    7.17    1.55
 -12   5  -1    6.53    2.10
 -12   5  -1    7.48    1.74
  12  -5   1    7.39    1.23
  12  -5   1    8.42    2.13
  12  -5   1    8.09    1.49
  12  -5   1    5.68    1.62
 -13   5  -1   42.36    3.45
 -13   5  -1   45.11    3.36
 -13   5  -1   33.32    2.35
 -13   5  -1   42.90    4.10
  13  -5   1   34.85    2.59
  13  -5   1   28.97    3.80
  13  -5   1   37.99    2.97
  13  -5   1   31.32    3.10
 -14   5  -1    1.33    0.58
 -14   5  -1    1.85    1.49
 -14   5  -1    1.59    1.38
 -14   5  -1   -0.40    1.89
  14  -5   1    5.21    2.06
  14  -5   1    2.22    1.03
  14  -5   1    5.75    1.74
  14  -5   1    1.23    1.36
 -15   5  -1   -1.41    1.23
 -15   5  -1   -0.23    1.27
 -15   5  -1   -3.10    1.57
  15  -5   1    2.73    1.45
  15  -5   1   -0.09    1.44
  15  -5   1   -0.68    1.05
  15  -5   1    1.12    1.00
 -16   5  -1    0.29    1.51
 -16   5  -1   -0.97    1.22
 -16   5  -1    0.94    2.05
 -16   5  -1   -0.13    1.89
  16  -5   1   -1.35    1.44
  16  -5   1   -0.69    1.16
  16  -5   1   -0.01    1.00
  16  -5   1    3.10    1.78
 -17   5  -1   -1.33    1.58
 -17   5  -1    1.68    1.69
 -17   5  -1    2.45    1.88
 -17   5  -1    3.01    2.48
  17  -5   1   -0.69    1.32
  17  -5   1    0.55    2.48
  17  -5   1    5.13    2.06
  17  -5   1    0.67    1.15
 -18   5  -1    0.65    1.77
 -18   5  -1    2.45    2.32
 -18   5  -1    0.17    1.71
 -18   5  -1    3.36    2.06
  18  -5   1    5.90    1.88
  18  -5   1    1.88    1.41
  18  -5   1   -0.14    2.04
  14   4  -1    2.73    2.28
  14   4  -1    5.02    2.14
  14   4  -1    2.85    0.66
  14   4  -1    5.84    2.07
 -14  -4   1    1.41    2.06
 -14  -4   1    9.57    2.39
 -14  -4   1   10.44    2.61
  13   4  -1   14.87    2.86
  13   4  -1   11.21    2.66
  13   4  -1   12.40    2.73
  13   4  -1   10.78    1.47
 -13  -4   1   10.32    2.31
 -13  -4   1    9.11    2.67
 -13  -4   1    8.37    2.48
 -13  -4   1    8.18    2.16
  12   4  -1    1.24    1.41
  12   4  -1    3.26    1.82
  12   4  -1    0.45    1.65
  12   4  -1   -0.88    0.69
 -12  -4   1    1.23    1.44
 -12  -4   1   -1.42    1.65
 -12  -4   1    2.89    2.11
 -12  -4   1   -1.23    1.45
  11   4  -1    7.12    2.16
  11   4  -1    9.44    2.30
  11   4  -1    7.05    2.26
  11   4  -1    7.74    1.31
 -11  -4   1   11.50    2.63
 -11  -4   1    7.82    2.09
 -11  -4   1    9.96    2.54
 -11  -4   1    5.78    2.26
  10   4  -1    6.92    2.26
  10   4  -1    9.47    2.35
  10   4  -1   14.56    1.69
  10   4  -1   12.67    2.30
 -10  -4   1    9.81    2.53
 -10  -4   1   11.77    2.51
 -10  -4   1   11.89    2.18
 -10  -4   1   16.73    2.68
   9   4  -1    4.92    2.04
   9   4  -1    4.51    1.83
   9   4  -1    5.40    1.72
   9   4  -1    6.87    1.21
  -9  -4   1    5.58    2.07
  -9  -4   1    8.67    2.22
  -9  -4   1    4.71    1.58
  -9  -4   1    6.87    2.03
   8   4  -1    2.65    1.80
   8   4  -1    3.21    1.56
   8   4  -1    3.84    1.04
   8   4  -1    2.10    1.58
  -8  -4   1    2.55    1.72
  -8  -4   1    3.05    1.61
  -8  -4   1    3.34    1.68
  -8  -4   1    3.92    1.48
   7   4  -1    9.23    1.84
   7   4  -1   10.39    1.43
   7   4  -1   10.15    2.06
   7   4  -1   12.66    1.97
   7   4  -1    8.91    2.03
  -7  -4   1    7.31    1.81
  -7  -4   1   10.18    2.03
  -7  -4   1    7.55    1.64
  -7  -4   1    8.88    1.99
   6   4  -1    4.87    1.58
   6   4  -1    6.60    1.51
   6   4  -1    5.83    1.44
   6   4  -1    4.11    1.04
   6   4  -1    4.69    1.52
  -6  -4   1    5.17    1.57
  -6  -4   1    4.85    1.37
  -6  -4   1    4.11    1.43
  -6  -4   1    5.34    1.38
   5   4  -1  104.74    6.11
   5   4  -1  106.44    6.00
   5   4  -1  104.29    6.19
   5   4  -1  103.55    5.98
  -5  -4   1  100.72    5.96
  -5  -4   1   96.24    6.02
  -5  -4   1  103.36    6.01
  -5  -4   1  106.38    6.10
   4   4  -1   82.29    4.84
   4   4  -1   79.24    5.00
   4   4  -1   85.68    4.77
   4   4  -1   82.69    4.81
  -4  -4   1   79.46    4.76
  -4  -4   1   79.82    4.85
  -4  -4   1   76.01    4.84
  -4  -4   1   74.17    4.84
   3   4  -1   54.00    3.54
   3   4  -1   55.16    3.68
   3   4  -1   54.90    3.45
   3   4  -1   56.15    3.78
   3   4  -1   53.00    3.52
  -3  -4   1   61.09    4.16
  -3  -4   1   60.06    3.61
  -3  -4   1   56.19    3.57
   2   4  -1    7.84    1.33
   2   4  -1   10.43    1.51
   2   4  -1    8.91    1.28
   2   4  -1    7.88    1.20
   2   4  -1    9.20    1.16
  -2  -4   1    8.68    1.45
  -2  -4   1    6.76    1.11
  -2  -4   1    9.22    1.25
  -2  -4   1   10.32    1.25
  -2  -4   1    9.50    1.23
   1   4  -1  137.57    7.21
   1   4  -1  131.83    7.43
   1   4  -1  134.50    7.18
  -1  -4   1  140.72    7.37
  -1  -4   1  150.62    7.04
  -1  -4   1  141.76    7.18
  -1  -4   1  133.06    7.17
  -1  -4   1  139.63    7.16
  -1  -4   1  149.50    7.15
   0   4  -1   80.72    4.48
   0   4  -1   79.13    4.41
   0   4  -1   79.22    4.41
   0   4  -1   82.40    4.39
   0   4  -1   85.88    4.43
   0  -4   1   87.42    4.52
   0  -4   1   86.24    4.18
   0  -4   1   84.21    4.41
   0  -4   1   79.32    4.40
   0  -4   1   82.45    4.40
   0  -4   1   85.83    4.39
  -1   4  -1   31.57    1.98
  -1   4  -1   31.94    1.98
  -1   4  -1   33.00    1.96
  -1   4  -1   29.48    1.87
  -1   4  -1   30.19    1.94
   1  -4   1   34.62    1.98
   1  -4   1   31.16    1.90
   1  -4   1   29.81    1.94
  -2   4  -1  206.71   10.06
  -2   4  -1  197.96   10.01
  -2   4  -1  205.58   10.05
  -2   4  -1  204.23   10.13
  -2   4  -1  217.11   10.18
   2  -4   1  207.66   10.09
   2  -4   1  208.49    9.93
   2  -4   1  216.53   10.13
  -3   4  -1    1.56    0.52
  -3   4  -1    1.63    0.58
  -3   4  -1    1.24    0.31
  -3   4  -1    1.62    0.52
  -3   4  -1    1.34    0.47
   3  -4   1    1.14    0.53
   3  -4   1    0.61    0.50
   3  -4   1    1.10    0.44
  -4   4  -1   80.08    4.33
  -4   4  -1   74.38    4.06
  -4   4  -1   79.83    4.27
  -4   4  -1   78.11    4.07
   4  -4   1   78.54    4.27
   4  -4   1   85.64    4.33
   4  -4   1   77.83    4.25
  -5   4  -1  185.53    9.55
  -5   4  -1  198.22    9.76
  -5   4  -1  201.85    9.56
  -5   4  -1  199.69    9.91
   5  -4   1  193.98    9.55
   5  -4   1  193.32    9.79
   5  -4   1  199.37    9.91
  -6   4  -1   72.57    3.79
  -6   4  -1   67.51    4.01
  -6   4  -1   71.12    3.91
  -6   4  -1   74.55    4.31
   6  -4   1   68.93    3.77
   6  -4   1   68.55    3.45
   6  -4   1   70.96    4.28
  -7   4  -1    8.41    1.19
  -7   4  -1    6.90    1.01
  -7   4  -1    6.38    1.55
  -7   4  -1    7.59    1.26
   7  -4   1    8.54    1.63
   7  -4   1    9.35    1.17
   7  -4   1    8.42    0.85
  -8   4  -1   70.15    3.89
  -8   4  -1   68.21    4.59
  -8   4  -1   70.05    4.24
  -8   4  -1   74.09    4.03
   8  -4   1   68.08    3.94
   8  -4   1   73.27    4.63
   8  -4   1   66.32    3.69
  -9   4  -1    0.58    0.82
  -9   4  -1    1.50    0.82
  -9   4  -1    0.52    0.58
  -9   4  -1    0.86    1.26
   9  -4   1    0.11    1.07
   9  -4   1    1.89    0.92
   9  -4   1    0.36    0.61
   9  -4   1    1.97    0.84
 -10   4  -1   45.70    2.78
 -10   4  -1   49.71    3.93
 -10   4  -1   51.11    3.53
 -10   4  -1   50.42    3.23
  10  -4   1   41.81    3.20
  10  -4   1   46.11    3.10
  10  -4   1   48.95    3.89
 -11   4  -1   24.41    3.10
 -11   4  -1   24.59    2.59
 -11   4  -1   23.33    1.72
 -11   4  -1   30.54    2.55
  11  -4   1   20.03    2.29
  11  -4   1   23.86    2.00
  11  -4   1   24.29    3.11
 -12   4  -1   15.21    2.21
 -12   4  -1   13.82    1.28
 -12   4  -1   10.87    2.47
 -12   4  -1   16.58    2.73
  12  -4   1   12.43    2.06
  12  -4   1   16.48    1.79
  12  -4   1   11.63    2.47
 -13   4  -1    0.17    1.78
 -13   4  -1    0.25    1.49
 -13   4  -1    0.27    0.49
 -13   4  -1    1.42    1.40
  13  -4   1    0.92    1.05
  13  -4   1   -1.03    1.24
  13  -4   1   -0.55    1.17
 -14   4  -1    4.23    1.71
 -14   4  -1    0.26    1.43
 -14   4  -1    3.86    1.58
 -14   4  -1    2.34    1.92
  14  -4   1    0.75    1.65
  14  -4   1    2.16    1.23
  14  -4   1    0.99    1.37
  14  -4   1    4.27    1.39
 -15   4  -1   -1.19    1.24
 -15   4  -1    2.28    2.10
 -15   4  -1    1.23    1.41
 -15   4  -1   -0.64    1.31
 -15   4  -1    0.10    1.45
  15  -4   1   -0.92    1.43
  15  -4   1    1.80    1.32
  15  -4   1    1.85    1.37
  15  -4   1   -0.32    1.46
 -16   4  -1   -2.12    1.39
 -16   4  -1    0.79    1.78
 -16   4  -1    0.31    1.44
 -16   4  -1   -1.96    2.01
 -16   4  -1    0.35    1.36
  16  -4   1   -0.48    1.64
  16  -4   1   -1.32    1.09
  16  -4   1    0.73    1.33
  16  -4   1    2.06    1.70
 -17   4  -1    0.90    2.27
 -17   4  -1    3.57    1.89
 -17   4  -1    5.47    2.23
 -17   4  -1    1.90    1.78
 -17   4  -1   -0.03    1.89
  17  -4   1    3.05    1.76
  17  -4   1    0.64    1.75
  17  -4   1    3.97    1.58
  17  -4   1    0.46    1.74
  14   3  -1    2.03    2.01
  14   3  -1    0.59    1.61
  14   3  -1    3.62    2.06
 -14  -3   1    3.07    1.74
 -14  -3   1   -1.44    1.68
 -14  -3   1    2.80    1.74
  13   3  -1    7.16    2.33
  13   3  -1    9.86    2.40
  13   3  -1    4.59    2.10
 -13  -3   1    9.72    2.53
 -13  -3   1   15.87    2.89
 -13  -3   1   12.15    2.51
 -13  -3   1    8.06    2.34
  12   3  -1   26.93    2.07
  12   3  -1   21.52    3.29
  12   3  -1   24.87    3.58
  12   3  -1   23.39    3.40
 -12  -3   1   28.01    3.88
 -12  -3   1   23.83    3.30
 -12  -3   1   25.10    3.51
 -12  -3   1   20.01    3.21
  11   3  -1    2.98    0.85
  11   3  -1    4.37    1.91
  11   3  -1    2.94    1.77
  11   3  -1    0.91    1.56
 -11  -3   1    3.77    1.64
 -11  -3   1    3.99    2.09
 -11  -3   1    1.57    1.81
 -11  -3   1    4.18    1.83
  10   3  -1    1.52    1.68
  10   3  -1    4.36    1.79
  10   3  -1    2.16    0.87
 -10  -3   1    6.40    1.80
 -10  -3   1    2.52    1.82
 -10  -3   1    2.55    1.71
 -10  -3   1    0.89    1.65
   9   3  -1   22.99    1.89
   9   3  -1   16.65    2.64
   9   3  -1   16.36    2.71
   9   3  -1   21.44    2.81
  -9  -3   1   18.40    2.57
  -9  -3   1   20.83    2.88
  -9  -3   1   17.34    2.69
  -9  -3   1   21.16    2.95
   8   3  -1    0.57    1.30
   8   3  -1    0.35    0.74
   8   3  -1    0.12    1.27
   8   3  -1    0.82    1.32
  -8  -3   1    0.38    1.44
  -8  -3   1    0.48    1.28
  -8  -3   1    0.42    1.27
  -8  -3   1   -0.85    1.01
   7   3  -1   21.02    2.63
   7   3  -1   19.09    1.72
   7   3  -1   18.65    2.39
   7   3  -1   19.46    2.44
  -7  -3   1   18.01    2.39
  -7  -3   1   15.61    2.31
  -7  -3   1   18.49    2.28
  -7  -3   1   20.73    2.62
   6   3  -1   11.11    1.96
   6   3  -1   10.40    2.09
   6   3  -1   12.92    1.83
   6   3  -1   11.84    1.83
   6   3  -1   10.58    1.48
  -6  -3   1   13.66    1.96
  -6  -3   1   12.27    1.96
  -6  -3   1   11.67    1.76
  -6  -3   1    9.90    1.86
   5   3  -1    2.77    1.34
   5   3  -1    1.36    0.72
   5   3  -1    1.30    1.03
   5   3  -1    1.55    1.24
   5   3  -1    1.45    1.02
  -5  -3   1    1.25    1.04
  -5  -3   1   -0.11    1.17
  -5  -3   1    0.59    1.43
  -5  -3   1    2.24    1.15
   4   3  -1    3.14    1.07
   4   3  -1    6.56    1.27
   4   3  -1    5.78    1.45
   4   3  -1    6.27    1.31
  -4  -3   1    5.32    1.32
  -4  -3   1    3.25    1.06
  -4  -3   1    4.80    1.16
  -4  -3   1    3.81    1.29
   3   3  -1  156.10    8.11
   3   3  -1  155.11    8.10
   3   3  -1  148.97    8.16
   3   3  -1  161.91    8.05
   3   3  -1  157.02    8.09
  -3  -3   1  163.17    8.44
  -3  -3   1  156.96    8.08
  -3  -3   1  153.29    8.07
  -3  -3   1  159.21    8.14
   2   3  -1   70.56    4.12
   2   3  -1   68.59    3.97
   2   3  -1   72.39    3.97
   2   3  -1   69.60    3.84
   2   3  -1   69.41    3.99
  -2  -3   1   65.94    3.92
  -2  -3   1   80.33    3.96
  -2  -3   1   72.02    3.98
  -2  -3   1   72.71    4.02
   1   3  -1    2.69    0.53
   1   3  -1    3.59    0.85
   1   3  -1    2.71    0.64
   1   3  -1    3.15    0.70
   1   3  -1    2.36    0.73
  -1  -3   1    1.36    0.68
  -1  -3   1    2.96    0.59
  -1  -3   1    2.53    0.64
  -1  -3   1    1.65    0.62
   0   3  -1    2.20    0.60
   0   3  -1    0.89    0.55
   0   3  -1    2.34    0.55
   0   3  -1    2.28    0.71
   0   3  -1    1.48    0.58
   0  -3   1    2.31    0.65
   0  -3   1    1.37    0.53
   0  -3   1    2.06    0.55
   0  -3   1    2.13    0.36
   0  -3   1    1.42    0.52
  -1   3  -1  225.97   11.40
  -1   3  -1  239.88   11.44
  -1   3  -1  239.16   11.44
  -1   3  -1  231.19   11.42
  -1   3  -1  235.70   11.47
   1  -3   1  264.94   11.51
   1  -3   1  225.56   11.42
   1  -3   1  245.30   11.44
  -2   3  -1  156.55    7.16
  -2   3  -1  148.94    7.28
  -2   3  -1  140.18    7.08
  -2   3  -1  144.82    7.16
  -2   3  -1  151.89    7.16
   2  -3   1  152.14    7.19
   2  -3   1  146.33    7.26
   2  -3   1  143.82    7.16
  -3   3  -1  415.60   19.43
  -3   3  -1  404.43   19.27
  -3   3  -1  414.10   19.42
  -3   3  -1  399.15   19.25
   3  -3   1  402.32   19.42
   3  -3   1  418.15   19.43
   3  -3   1  395.30   19.27
  -4   3  -1  295.16   14.77
  -4   3  -1  321.30   14.63
  -4   3  -1  302.47   14.91
   4  -3   1  307.44   14.91
   4  -3   1  302.88   14.81
   4  -3   1  309.16   14.39
   4  -3   1  306.32   14.62
  -5   3  -1  104.36    6.68
  -5   3  -1  111.26    5.34
  -5   3  -1  107.02    5.51
  -5   3  -1   99.31    5.32
   5  -3   1  105.59    5.14
   5  -3   1  107.18    5.72
   5  -3   1  103.48    5.30
  -6   3  -1   29.92    2.45
  -6   3  -1   29.46    2.14
  -6   3  -1   28.29    1.85
  -6   3  -1   30.77    2.01
   6  -3   1   32.82    2.49
   6  -3   1   26.76    1.75
  -7   3  -1   29.86    2.11
  -7   3  -1   31.01    2.64
  -7   3  -1   25.39    1.71
  -7   3  -1   25.60    2.18
   7  -3   1   22.60    1.77
   7  -3   1   24.81    2.49
  -8   3  -1   -0.61    0.88
  -8   3  -1   -0.78    1.13
  -8   3  -1    1.31    0.49
  -8   3  -1    0.04    0.86
   8  -3   1    0.66    0.70
   8  -3   1    1.29    0.82
   8  -3   1    1.01    1.11
  -9   3  -1   35.29    3.18
  -9   3  -1   32.15    2.03
  -9   3  -1   34.14    2.74
  -9   3  -1   39.63    2.66
   9  -3   1   33.97    2.40
   9  -3   1   31.77    2.65
   9  -3   1   34.99    3.14
 -10   3  -1    0.37    0.97
 -10   3  -1   -1.55    0.96
 -10   3  -1    0.66    0.45
 -10   3  -1    0.83    1.31
  10  -3   1    1.48    1.17
  10  -3   1   -0.15    1.15
  10  -3   1   -0.16    0.82
 -11   3  -1    2.14    1.24
 -11   3  -1    1.12    0.48
 -11   3  -1    3.40    1.43
 -11   3  -1   -0.01    1.29
  11  -3   1    1.26    1.03
  11  -3   1    1.94    1.33
  11  -3   1    2.26    1.27
 -12   3  -1   26.45    3.31
 -12   3  -1   27.15    2.65
 -12   3  -1   26.92    3.00
 -12   3  -1   20.34    3.72
  12  -3   1   24.39    4.61
  12  -3   1   24.51    2.33
  12  -3   1   20.06    2.61
 -13   3  -1   14.25    2.40
 -13   3  -1   11.00    2.62
 -13   3  -1   14.70    2.54
 -13   3  -1   15.22    2.34
 -13   3  -1    9.74    1.99
  13  -3   1   14.64    2.00
  13  -3   1   12.28    2.29
  13  -3   1   11.54    2.54
 -14   3  -1   -0.08    1.35
 -14   3  -1    0.27    1.39
 -14   3  -1    0.17    1.87
 -14   3  -1   -1.57    1.22
 -14   3  -1    2.11    1.32
  14  -3   1    1.47    1.41
  14  -3   1    0.81    1.27
  14  -3   1   -0.08    1.55
 -15   3  -1   -0.29    1.45
 -15   3  -1   -0.08    1.70
 -15   3  -1    1.96    1.50
 -15   3  -1   -1.96    1.30
 -15   3  -1    3.42    1.74
  15  -3   1    0.73    1.52
  15  -3   1    1.92    1.34
  15  -3   1    0.68    1.88
 -16   3  -1    0.62    1.64
 -16   3  -1    0.34    1.72
 -16   3  -1    0.46    1.43
 -16   3  -1   -1.69    1.41
 -16   3  -1    0.19    1.49
  16  -3   1    3.01    1.55
  16  -3   1    1.81    1.37
  16  -3   1    2.78    2.12
 -17   3  -1    1.26    2.02
 -17   3  -1   -3.01    1.42
 -17   3  -1   -0.67    2.15
 -17   3  -1   -1.92    1.58
 -17   3  -1    0.07    1.90
  17  -3   1    2.38    1.58
  17  -3   1   -0.75    1.95
  17  -3   1    1.23    2.14
  15   2  -1    0.90    2.05
  15   2  -1    2.64    1.90
  15   2  -1   -1.56    1.77
 -15  -2   1   -3.79    1.94
 -15  -2   1    1.62    1.58
 -15  -2   1    5.13    2.47
  14   2  -1    8.84    2.48
  14   2  -1   15.21    2.83
  14   2  -1   11.98    2.66
 -14  -2   1   10.55    2.39
 -14  -2   1   10.51    2.95
 -14  -2   1   14.57    2.87
 -14  -2   1    6.97    2.24
  13   2  -1    8.82    2.29
  13   2  -1    2.65    1.87
  13   2  -1    7.42    2.17
  13   2  -1    7.33    1.25
 -13  -2   1    6.38    2.56
 -13  -2   1    5.26    1.93
 -13  -2   1    4.27    2.05
 -13  -2   1    1.48    1.76
  12   2  -1    2.71    1.64
  12   2  -1    3.18    1.80
  12   2  -1    0.49    1.51
 -12  -2   1    2.77    1.53
 -12  -2   1    5.04    2.06
 -12  -2   1    2.57    1.42
 -12  -2   1    2.16    1.84
  11   2  -1   26.83    3.44
  11   2  -1   33.84    3.57
  11   2  -1   33.83    2.76
  11   2  -1   31.47    3.34
 -11  -2   1   33.51    3.76
 -11  -2   1   31.96    3.48
 -11  -2   1   27.81    4.03
 -11  -2   1   23.13    3.75
  10   2  -1   12.05    2.41
  10   2  -1   10.91    2.23
  10   2  -1   11.72    1.42
  10   2  -1   12.50    2.39
 -10  -2   1   11.22    2.50
 -10  -2   1   13.88    2.46
 -10  -2   1   12.67    2.23
 -10  -2   1   10.01    2.28
   9   2  -1    0.23    1.32
   9   2  -1    2.28    1.44
   9   2  -1    1.53    1.34
   9   2  -1    1.27    0.93
  -9  -2   1    0.33    1.15
  -9  -2   1    1.32    1.42
  -9  -2   1    0.72    1.51
  -9  -2   1   -0.34    1.40
   8   2  -1    0.38    0.95
   8   2  -1    0.70    1.18
   8   2  -1    2.02    1.15
   8   2  -1    0.31    0.96
  -8  -2   1    2.61    1.22
  -8  -2   1    2.48    1.35
  -8  -2   1   -0.04    1.18
  -8  -2   1    0.38    1.35
   7   2  -1    2.98    1.37
   7   2  -1    6.31    1.51
   7   2  -1    5.32    1.56
   7   2  -1    3.89    0.83
  -7  -2   1    4.12    1.39
  -7  -2   1    2.14    1.38
  -7  -2   1    3.84    1.26
  -7  -2   1    4.86    1.60
   6   2  -1   14.66    2.01
   6   2  -1   19.51    1.60
   6   2  -1   16.72    2.18
   6   2  -1   21.34    2.36
  -6  -2   1   16.12    2.11
  -6  -2   1   14.36    1.94
  -6  -2   1   18.67    2.20
  -6  -2   1   16.79    2.26
   5   2  -1   46.71    2.78
   5   2  -1   40.86    3.18
   5   2  -1   48.80    3.22
   5   2  -1   44.62    3.08
   5   2  -1   49.67    3.31
  -5  -2   1   41.50    3.05
  -5  -2   1   50.73    3.40
  -5  -2   1   43.99    3.21
  -5  -2   1   43.26    3.12
   4   2  -1  161.77    8.76
   4   2  -1  180.20    8.76
   4   2  -1  162.05    8.71
   4   2  -1  172.05    8.76
   4   2  -1  172.49    8.44
  -4  -2   1  163.67    8.68
  -4  -2   1  176.06    8.83
  -4  -2   1  168.63    8.70
   3   2  -1   25.60    2.04
   3   2  -1   32.34    2.06
   3   2  -1   28.45    2.05
   3   2  -1   29.21    2.01
  -3  -2   1   29.70    2.05
  -3  -2   1   29.10    2.05
  -3  -2   1   28.04    1.98
  -3  -2   1   27.71    2.03
   2   2  -1   23.74    1.73
   2   2  -1   23.04    1.71
   2   2  -1   23.74    1.68
   2   2  -1   23.91    1.77
   2   2  -1   24.16    1.63
  -2  -2   1   25.43    1.68
  -2  -2   1   23.73    1.73
  -2  -2   1   24.61    1.68
  -2  -2   1   22.92    1.71
   1   2  -1    1.72    0.54
   1   2  -1    1.89    0.53
   1   2  -1    0.81    0.62
   1   2  -1    1.25    0.41
   1   2  -1    2.52    0.71
  -1  -2   1    1.11    0.49
  -1  -2   1    1.94    0.49
  -1  -2   1    1.81    0.60
  -1  -2   1    1.57    0.54
   0   2  -1   58.14    2.76
   0   2  -1   54.78    2.92
   0   2  -1   58.91    2.90
   0   2  -1   58.12    2.97
   0  -2   1   54.48    2.91
   0  -2   1   58.17    2.77
   0  -2   1   55.42    2.93
  -1   2  -1  217.16    9.98
  -1   2  -1  197.69    9.86
  -1   2  -1  206.25    9.92
  -1   2  -1  217.81   10.01
  -1   2  -1  200.96    9.91
   1  -2   1  203.81    9.86
   1  -2   1  196.58    9.92
   1  -2   1  213.97    9.97
   1  -2   1  230.68   10.02
  -2   2  -1  129.63    6.08
  -2   2  -1  119.28    5.95
  -2   2  -1  113.91    5.93
  -2   2  -1  129.92    6.08
   2  -2   1  129.53    5.97
   2  -2   1  111.39    5.94
   2  -2   1  131.92    6.09
   2  -2   1  127.32    6.08
  -3   2  -1   10.47    1.01
  -3   2  -1    6.39    0.68
  -3   2  -1    4.29    0.66
   3  -2   1    6.98    0.53
   3  -2   1    9.55    1.01
   3  -2   1    6.81    0.67
  -4   2  -1  160.40    8.08
  -4   2  -1  160.09    7.87
  -4   2  -1  167.04    7.96
  -4   2  -1  166.16    7.88
  -4   2  -1  165.95    8.28
   4  -2   1  163.40    8.26
   4  -2   1  158.21    7.86
  -5   2  -1  143.02    7.44
  -5   2  -1  135.73    6.97
  -5   2  -1  147.17    7.09
  -5   2  -1  138.45    6.85
   5  -2   1  140.83    6.98
   5  -2   1  142.69    7.45
  -6   2  -1    2.41    1.08
  -6   2  -1    0.79    0.75
  -6   2  -1    0.79    0.69
  -6   2  -1    1.22    0.39
   6  -2   1    1.10    1.05
   6  -2   1    1.21    0.71
   6  -2   1    2.23    0.73
  -7   2  -1   18.96    1.76
  -7   2  -1   18.59    1.23
  -7   2  -1   16.97    2.24
   7  -2   1   16.78    1.75
   7  -2   1   18.36    2.22
   7  -2   1   19.14    1.69
  -8   2  -1   10.72    1.93
  -8   2  -1   14.46    1.69
  -8   2  -1   12.01    0.98
   8  -2   1   14.34    1.63
   8  -2   1   15.09    2.25
   8  -2   1   11.78    1.69
  -9   2  -1   16.94    1.15
  -9   2  -1   15.84    2.39
  -9   2  -1   15.27    1.92
   9  -2   1   15.70    1.85
   9  -2   1   19.35    2.51
   9  -2   1   17.27    2.13
 -10   2  -1   64.92    4.64
 -10   2  -1   56.24    4.14
 -10   2  -1   63.32    4.01
  10  -2   1   50.60    3.86
  10  -2   1   59.54    3.82
  10  -2   1   57.31    4.51
 -11   2  -1   35.48    3.61
 -11   2  -1   31.15    3.13
 -11   2  -1   36.49    3.00
  11  -2   1   31.82    3.45
  11  -2   1   30.60    2.73
  11  -2   1   33.60    3.00
 -12   2  -1   12.18    2.25
 -12   2  -1    8.39    2.26
 -12   2  -1    4.87    1.71
 -12   2  -1    8.94    1.95
  12  -2   1    8.62    2.37
  12  -2   1   10.21    1.97
  12  -2   1    8.73    1.79
 -13   2  -1    2.44    1.37
 -13   2  -1    3.44    1.60
 -13   2  -1    2.11    1.87
 -13   2  -1    5.68    1.84
  13  -2   1    2.74    1.98
  13  -2   1    6.44    1.78
  13  -2   1    3.70    1.53
 -14   2  -1    7.82    2.13
 -14   2  -1    6.70    2.33
 -14   2  -1   10.75    2.37
 -14   2  -1    8.87    2.17
  14  -2   1    7.70    1.90
  14  -2   1    5.37    2.05
  14  -2   1   12.47    2.33
 -15   2  -1   -1.12    1.37
 -15   2  -1   -1.08    1.32
 -15   2  -1    1.08    2.17
 -15   2  -1    3.29    1.81
 -15   2  -1    2.00    1.59
  15  -2   1    1.48    1.68
  15  -2   1    4.16    1.95
  15  -2   1    1.53    1.40
 -16   2  -1   -0.25    1.96
 -16   2  -1    0.22    1.73
 -16   2  -1    1.39    2.31
 -16   2  -1    0.41    1.86
 -16   2  -1   -1.90    1.38
  16  -2   1    1.68    1.72
  16  -2   1    2.29    1.42
 -17   2  -1    1.14    2.06
  16   1  -1    1.84    1.64
  16   1  -1    2.73    2.06
  16   1  -1    1.70    2.22
 -16  -1   1    1.32    2.28
 -16  -1   1    6.16    2.33
 -16  -1   1    1.44    1.67
  15   1  -1   -0.16    1.58
  15   1  -1    4.44    2.40
  15   1  -1    3.22    1.96
 -15  -1   1    1.71    1.71
 -15  -1   1    4.25    2.12
 -15  -1   1    4.20    2.10
  14   1  -1   -0.92    1.36
  14   1  -1    2.88    1.75
  14   1  -1    5.19    2.12
 -14  -1   1    1.44    1.80
 -14  -1   1   -1.80    1.54
 -14  -1   1    0.47    1.62
 -14  -1   1    6.32    2.00
  13   1  -1   24.00    3.22
  13   1  -1   25.06    1.70
  13   1  -1   20.84    3.17
  13   1  -1   21.03    3.34
 -13  -1   1   31.36    3.67
 -13  -1   1   22.63    3.22
 -13  -1   1   17.45    3.25
 -13  -1   1   18.56    3.05
  12   1  -1   20.25    2.98
  12   1  -1   23.29    3.23
  12   1  -1   27.83    2.00
  12   1  -1   17.31    2.83
 -12  -1   1   27.74    3.38
 -12  -1   1   20.12    2.97
 -12  -1   1   22.97    3.59
 -12  -1   1   22.50    3.14
  11   1  -1   -0.13    1.55
  11   1  -1   -0.28    1.74
  11   1  -1   -0.47    1.32
  11   1  -1   -0.53    0.78
 -11  -1   1    0.14    1.48
 -11  -1   1    0.75    1.50
 -11  -1   1   -0.40    1.39
 -11  -1   1    0.50    1.40
  10   1  -1    1.92    0.74
  10   1  -1    1.39    1.44
  10   1  -1    3.87    1.58
  10   1  -1    3.37    1.59
 -10  -1   1    4.26    1.54
 -10  -1   1    0.69    1.46
 -10  -1   1    2.35    1.26
 -10  -1   1    3.01    1.68
   9   1  -1    9.99    1.92
   9   1  -1    9.98    2.11
   9   1  -1   10.62    1.20
   9   1  -1    9.22    1.99
  -9  -1   1    7.54    2.75
  -9  -1   1    8.99    2.06
  -9  -1   1    9.70    1.86
  -9  -1   1    8.22    1.92
   8   1  -1   -0.09    1.01
   8   1  -1   -0.78    0.75
   8   1  -1   -0.49    0.51
   8   1  -1   -0.92    0.96
  -8  -1   1   -0.55    1.08
  -8  -1   1   -0.29    0.98
  -8  -1   1    1.07    0.91
  -8  -1   1   -0.83    1.07
   7   1  -1   53.01    3.67
   7   1  -1   45.15    3.36
   7   1  -1   45.52    3.41
   7   1  -1   51.00    2.83
  -7  -1   1   48.64    3.66
  -7  -1   1   45.95    3.40
  -7  -1   1   44.93    3.41
  -7  -1   1   41.10    3.33
   6   1  -1   66.88    4.35
   6   1  -1   59.34    4.13
   6   1  -1   64.48    4.16
   6   1  -1   71.56    3.71
  -6  -1   1   68.35    4.22
  -6  -1   1   64.79    4.22
  -6  -1   1   70.87    4.46
  -6  -1   1   68.42    4.23
   5   1  -1   56.41    3.03
   5   1  -1   54.96    3.55
   5   1  -1   51.46    3.41
   5   1  -1   49.54    3.38
  -5  -1   1   55.37    3.61
  -5  -1   1   53.00    3.31
  -5  -1   1   55.42    3.44
   4   1  -1  102.09    5.35
   4   1  -1   85.50    4.93
   4   1  -1   93.70    4.68
   4   1  -1   84.83    4.91
   4   1  -1   90.79    5.10
  -4  -1   1   92.73    4.95
  -4  -1   1   99.58    5.33
  -4  -1   1   78.68    5.85
   3   1  -1  102.30    5.19
   3   1  -1   98.34    5.19
   3   1  -1   97.61    4.98
   3   1  -1  101.00    5.24
  -3  -1   1   94.87    5.16
  -3  -1   1   98.74    5.15
  -3  -1   1  100.72    5.25
   2   1  -1  418.42   19.96
   2   1  -1  425.51   19.86
   2   1  -1  429.88   19.98
   2   1  -1  404.66   19.95
  -2  -1   1  412.22   19.95
  -2  -1   1  402.10   19.94
  -2  -1   1  440.69   20.00
   1   1  -1    1.51    0.34
   1   1  -1    1.23    0.30
   1   1  -1    1.49    0.29
  -1  -1   1    1.17    0.31
  -1  -1   1    1.32    0.34
  -1  -1   1    1.39    0.33
  -1  -1   1    1.75    0.35
  -1   1  -1    9.43    0.51
  -2   1  -1  247.67   11.77
  -2   1  -1  255.44   11.95
  -2   1  -1  247.67   11.77
   2  -1   1  241.63   11.76
   2  -1   1  250.78   11.94
  -3   1  -1  486.88   22.63
  -3   1  -1  478.43   22.44
  -3   1  -1  475.55   22.62
   3  -1   1  472.29   22.61
  -4   1  -1   69.21    3.72
  -4   1  -1   68.09    3.42
  -4   1  -1   70.37    4.00
  -4   1  -1   73.34    3.74
   4  -1   1   72.04    4.02
   4  -1   1   69.66    3.71
  -5   1  -1   30.56    2.02
  -5   1  -1   29.71    2.01
  -5   1  -1   31.14    2.34
  -5   1  -1   28.81    1.58
   5  -1   1   27.11    2.00
   5  -1   1   31.13    2.34
   5  -1   1   32.08    2.03
  -6   1  -1   23.12    1.37
  -6   1  -1   26.03    2.34
  -6   1  -1   24.19    2.29
  -6   1  -1   24.28    1.98
   6  -1   1   22.68    1.97
   6  -1   1   23.51    1.97
   6  -1   1   22.93    2.33
  -7   1  -1    0.15    1.06
  -7   1  -1   -0.04    0.93
  -7   1  -1    0.60    0.93
   7  -1   1   -0.06    0.96
   7  -1   1    1.76    0.98
   7  -1   1    1.16    0.99
  -8   1  -1   19.92    1.94
  -8   1  -1   16.49    2.32
  -8   1  -1   18.65    2.03
   8  -1   1   14.81    1.94
   8  -1   1   17.05    2.02
   8  -1   1   13.65    2.11
  -9   1  -1   44.97    3.41
  -9   1  -1   48.31    3.80
  -9   1  -1   46.55    3.42
  -9   1  -1   43.33    3.34
   9  -1   1   43.84    3.19
   9  -1   1   39.59    3.21
   9  -1   1   47.76    3.80
 -10   1  -1    6.21    1.80
 -10   1  -1    4.62    1.54
 -10   1  -1    5.04    1.50
 -10   1  -1    6.29    1.58
  10  -1   1    6.83    1.66
  10  -1   1    6.84    1.54
  10  -1   1    4.69    1.71
 -11   1  -1    3.39    2.20
 -11   1  -1   11.96    2.11
 -11   1  -1    5.81    1.91
 -11   1  -1    6.25    1.79
  11  -1   1    7.24    1.68
  11  -1   1    8.45    2.15
  11  -1   1   10.96    2.03
 -12   1  -1   21.24    3.29
 -12   1  -1   25.90    3.10
 -12   1  -1   16.56    2.66
 -12   1  -1   23.58    3.04
  12  -1   1   25.99    3.37
  12  -1   1   27.81    2.73
  12  -1   1   24.99    3.05
 -13   1  -1    4.14    1.86
 -13   1  -1    7.08    2.10
 -13   1  -1    7.46    2.27
 -13   1  -1    8.17    2.15
  13  -1   1    7.94    2.10
  13  -1   1    6.36    1.75
  13  -1   1    8.78    2.37
 -14   1  -1   -0.28    1.26
 -14   1  -1    2.75    2.06
 -14   1  -1   -1.22    1.25
 -14   1  -1    1.60    1.72
  14  -1   1   -0.70    1.30
  14  -1   1   -0.52    1.74
  14  -1   1    0.52    1.41
 -15   1  -1    1.73    1.84
 -15   1  -1    5.81    3.09
 -15   1  -1    4.38    2.06
 -15   1  -1    0.65    1.84
  15  -1   1    2.57    1.42
  15  -1   1   -0.55    1.87
  15  -1   1    1.76    1.72
 -16   1  -1    0.82    1.58
 -16   1  -1    0.11    2.01
 -16   1  -1   -0.57    1.75
 -16   1  -1   -0.52    1.53
 -16   1  -1    0.64    2.06
  16  -1   1   -0.47    1.74
  16  -1   1   -0.84    1.79
  16  -1   1    1.66    1.58
  16   0  -1    0.72    1.53
  16   0  -1   -0.62    1.53
  16   0  -1   -1.42    2.02
 -16   0   1   -1.94    1.47
 -16   0   1   -1.57    2.57
 -16   0   1    0.57    2.01
 -16   0   1   -1.85    1.93
  15   0  -1    8.65    2.43
  15   0  -1    7.29    2.42
  15   0  -1   10.99    2.26
 -15   0   1   10.61    2.82
 -15   0   1   10.79    2.54
 -15   0   1    4.42    2.02
 -15   0   1    8.16    2.24
  14   0  -1   17.27    2.85
  14   0  -1   14.86    2.63
  14   0  -1   12.35    2.63
 -14   0   1    9.71    2.40
 -14   0   1    8.44    2.45
 -14   0   1   15.25    2.72
 -14   0   1   14.41    2.73
  13   0  -1    6.10    1.93
  13   0  -1    6.77    1.85
  13   0  -1    3.95    0.75
  13   0  -1    5.93    2.12
 -13   0   1    6.23    1.96
 -13   0   1    4.82    2.03
 -13   0   1    4.87    2.09
 -13   0   1    2.87    1.84
  12   0  -1   11.38    1.26
  12   0  -1   10.17    2.18
  12   0  -1   11.29    2.44
  12   0  -1   15.46    2.54
 -12   0   1   10.37    2.65
 -12   0   1   10.74    2.20
 -12   0   1   10.36    2.26
 -12   0   1   11.94    2.36
  11   0  -1   31.12    3.53
  11   0  -1   31.63    3.20
  11   0  -1   36.93    2.33
 -11   0   1   39.49    3.51
 -11   0   1   36.40    3.88
 -11   0   1   32.95    3.28
 -11   0   1   36.04    3.12
  10   0  -1    3.24    1.62
  10   0  -1    3.97    0.79
  10   0  -1    2.35    1.50
  10   0  -1    3.33    1.50
 -10   0   1    4.54    1.67
 -10   0   1    3.25    1.67
 -10   0   1    3.15    1.46
 -10   0   1    3.34    1.50
   9   0  -1    0.76    0.52
   9   0  -1    0.04    1.13
   9   0  -1   -1.70    0.95
   9   0  -1    1.66    1.24
  -9   0   1    1.24    1.17
  -9   0   1    0.78    1.27
  -9   0   1    0.65    1.20
   8   0  -1   13.07    2.05
   8   0  -1    9.97    1.71
   8   0  -1   11.49    1.19
   8   0  -1   15.46    1.94
  -8   0   1   12.17    1.83
  -8   0   1   13.88    2.15
  -8   0   1   11.16    1.85
   7   0  -1   14.89    1.99
   7   0  -1   13.83    1.87
   7   0  -1   13.82    1.27
   7   0  -1   15.40    2.06
  -7   0   1   14.56    2.04
  -7   0   1   13.60    1.84
  -7   0   1   12.85    1.83
   6   0  -1   33.84    2.76
   6   0  -1   30.42    2.50
   6   0  -1   34.85    2.07
   6   0  -1   34.43    2.41
  -6   0   1   31.35    2.81
  -6   0   1   30.63    2.35
  -6   0   1   30.79    2.04
  -6   0   1   33.90    2.58
   5   0  -1  189.82    9.69
   5   0  -1  198.61    9.96
   5   0  -1  177.43    9.67
   5   0  -1  194.47    9.40
  -5   0   1  188.34    9.41
  -5   0   1  190.56    9.70
  -5   0   1  198.23    9.97
  -5   0   1  208.60    9.86
   4   0  -1  176.94    8.64
   4   0  -1  155.15    8.38
   4   0  -1  159.33    8.39
   4   0  -1  170.23    8.21
  -4   0   1  163.54    8.20
  -4   0   1  174.47    8.51
  -4   0   1  167.74    8.42
  -4   0   1  184.12    8.68
   3   0  -1   58.61    3.06
   3   0  -1   62.70    3.38
   3   0  -1   55.46    3.20
  -3   0   1   62.73    3.40
  -3   0   1   56.28    3.21
  -3   0   1   62.22    3.28
  -3   0   1   57.83    3.07
   2   0  -1   13.64    0.91
   2   0  -1   13.63    1.09
  -2   0   1   13.41    1.00
  -2   0   1   14.30    0.99
  -2   0   1   13.05    1.09
  -2   0   1   13.51    0.91
  -1   0  -1  232.06   10.98
  -2   0  -1   38.69    2.15
  -2   0  -1   40.95    2.31
  -2   0  -1   39.09    2.19
   2   0   1   39.24    2.30
   2   0   1   38.58    2.19
  -3   0  -1    0.61    0.52
  -3   0  -1   -0.07    0.48
  -3   0  -1    0.25    0.57
  -3   0  -1    0.65    0.54
   3   0   1    1.02    0.60
   3   0   1    0.56    0.16
   3   0   1    0.45    0.47
   3   0   1    0.73    0.55
  -4   0  -1  127.16    6.61
  -4   0  -1  139.46    6.69
  -4   0  -1  133.30    6.87
  -4   0  -1  128.02    6.63
   4   0   1  130.99    6.18
   4   0   1  123.33    6.59
   4   0   1  124.83    6.60
  -5   0  -1   63.07    4.01
  -5   0  -1   63.68    3.92
  -5   0  -1   64.72    3.70
  -5   0  -1   63.65    3.65
  -5   0  -1   59.03    3.66
   5   0   1   57.52    3.85
   5   0   1   61.79    3.71
   5   0   1   58.87    3.62
   5   0   1   62.62    3.07
  -6   0  -1   -0.10    0.97
  -6   0  -1   -0.24    0.94
  -6   0  -1   -0.14    0.96
  -6   0  -1    0.98    1.16
  -6   0  -1    0.07    0.90
   6   0   1    0.01    1.11
   6   0   1   -1.12    0.92
   6   0   1    0.78    1.01
   6   0   1    0.24    0.31
  -7   0  -1    2.52    0.98
  -7   0  -1    2.59    1.17
  -7   0  -1    1.16    1.28
  -7   0  -1    1.49    1.11
  -7   0  -1    0.51    0.95
   7   0   1    0.81    1.06
   7   0   1    2.13    1.12
   7   0   1    2.95    1.25
   7   0   1    1.58    0.38
  -8   0  -1    0.58    1.12
  -8   0  -1    0.40    1.00
  -8   0  -1   -0.16    0.96
  -8   0  -1   -0.29    0.99
   8   0   1    1.81    1.06
   8   0   1    0.39    1.01
   8   0   1   -1.35    0.87
   8   0   1    0.59    0.32
  -9   0  -1   32.28    2.91
  -9   0  -1   32.55    3.26
  -9   0  -1   33.25    2.92
  -9   0  -1   36.33    2.98
   9   0   1   31.15    2.86
   9   0   1   34.46    1.81
   9   0   1   31.88    3.18
   9   0   1   33.00    2.88
 -10   0  -1   37.00    3.25
 -10   0  -1   34.20    3.26
 -10   0  -1   38.96    3.30
 -10   0  -1   38.24    3.75
  10   0   1   34.34    3.46
  10   0   1   40.19    3.26
  10   0   1   36.42    3.19
 -11   0  -1   17.83    2.65
 -11   0  -1   16.81    2.51
 -11   0  -1   19.98    3.12
  11   0   1   16.08    2.82
  11   0   1   14.67    2.48
  11   0   1   19.96    2.63
 -12   0  -1   -0.88    1.47
 -12   0  -1    1.29    1.54
 -12   0  -1    3.08    1.69
 -12   0  -1   -0.95    1.42
  12   0   1    0.07    1.33
  12   0   1    1.94    1.45
  12   0   1    1.84    1.77
 -13   0  -1    2.55    1.81
 -13   0  -1    5.66    2.43
 -13   0  -1    5.94    2.18
 -13   0  -1    3.14    1.64
  13   0   1    6.17    1.75
  13   0   1    1.77    1.66
  13   0   1    6.20    2.16
 -14   0  -1    3.82    1.76
 -14   0  -1    3.05    1.73
 -14   0  -1    0.50    2.03
 -14   0  -1   -0.90    1.70
  14   0   1    1.84    1.62
  14   0   1    1.93    1.83
 -15   0  -1   -3.00    1.05
 -15   0  -1   -0.78    1.62
 -15   0  -1   -0.70    2.18
 -15   0  -1   -0.59    1.50
  15   0   1    1.13    1.56
  15   0   1   -0.99    1.70
  15   0   1   -0.91    2.05
 -16   0  -1    0.20    1.78
 -16   0  -1    1.85    2.18
 -16   0  -1    8.33    2.57
 -16   0  -1    5.63    2.40
  16   0   1    8.10    2.03
  16   0   1    9.47    2.64
  17  -1  -1    5.05    2.50
 -17   1   1    0.16    2.03
 -17   1   1   -0.31    2.07
  16  -1  -1    7.53    2.23
  16  -1  -1    8.37    2.13
 -16   1   1   11.03    2.81
 -16   1   1    6.22    2.43
 -16   1   1   10.29    2.60
 -16   1   1    1.74    1.90
 -16   1   1    4.79    1.91
  15  -1  -1    0.33    1.74
  15  -1  -1    1.94    1.54
  15  -1  -1    3.00    1.74
 -15   1   1   -1.35    1.45
 -15   1   1   -2.46    1.13
 -15   1   1    0.90    1.53
 -15   1   1   -1.43    1.49
 -15   1   1    1.17    1.75
  14  -1  -1    9.98    2.10
  14  -1  -1    6.42    2.19
  14  -1  -1    5.18    2.04
 -14   1   1    6.95    2.44
 -14   1   1    7.14    2.14
 -14   1   1    9.67    2.42
 -14   1   1    5.74    2.17
  13  -1  -1   20.61    3.25
  13  -1  -1   24.21    2.74
  13  -1  -1   20.77    3.00
 -13   1   1   18.72    2.84
 -13   1   1   20.04    3.38
 -13   1   1   17.93    2.86
 -13   1   1   26.41    3.16
  12  -1  -1   23.98    2.66
  12  -1  -1   21.55    3.24
  12  -1  -1   17.70    2.76
  12  -1  -1   24.62    1.76
 -12   1   1   18.92    3.21
 -12   1   1   20.92    2.88
 -12   1   1   22.72    3.34
  11  -1  -1    1.86    1.30
  11  -1  -1    1.53    0.64
  11  -1  -1    0.63    1.32
  11  -1  -1    1.62    1.31
 -11   1   1    2.59    1.53
 -11   1   1    0.38    1.60
 -11   1   1    2.03    1.38
  10  -1  -1   13.12    2.24
  10  -1  -1    8.75    1.76
  10  -1  -1    9.02    1.86
  10  -1  -1   11.13    1.20
 -10   1   1   13.48    2.09
 -10   1   1    7.30    1.99
 -10   1   1   11.44    2.00
   9  -1  -1   -1.43    0.85
   9  -1  -1    0.31    1.29
   9  -1  -1    0.88    0.55
   9  -1  -1   -0.60    0.85
  -9   1   1   -0.50    1.20
  -9   1   1    0.50    1.00
  -9   1   1    0.71    0.57
  -9   1   1    1.00    1.04
   8  -1  -1   50.49    3.74
   8  -1  -1   51.29    3.30
   8  -1  -1   51.23    2.84
   8  -1  -1   43.62    3.29
  -8   1   1   49.00    3.51
  -8   1   1   44.27    3.66
  -8   1   1   50.95    3.37
  -8   1   1   45.61    2.81
   7  -1  -1   81.40    4.81
   7  -1  -1   77.91    4.88
   7  -1  -1   87.48    5.31
   7  -1  -1   90.26    4.50
  -7   1   1   84.40    5.07
  -7   1   1   84.79    4.91
  -7   1   1   91.31    5.40
  -7   1   1   84.27    4.49
   6  -1  -1  126.07    6.64
   6  -1  -1  133.22    6.39
   6  -1  -1  134.66    7.09
   6  -1  -1  114.60    6.65
  -6   1   1  123.68    6.38
  -6   1   1  128.23    7.07
  -6   1   1  131.48    6.71
   5  -1  -1   22.19    1.40
   5  -1  -1   20.93    1.54
   5  -1  -1   21.22    1.88
   5  -1  -1   20.38    1.60
  -5   1   1   20.07    1.60
  -5   1   1   20.54    1.89
  -5   1   1   18.59    1.35
   4  -1  -1  179.34    9.18
   4  -1  -1  189.85    9.06
   4  -1  -1  183.86    9.42
  -4   1   1  195.28    9.20
  -4   1   1  179.41    9.05
  -4   1   1  196.01    9.48
   3  -1  -1  125.46    6.08
   3  -1  -1  111.93    5.83
   3  -1  -1  116.00    5.78
  -3   1   1  119.91    5.82
  -3   1   1  112.90    5.78
  -3   1   1  119.67    5.81
  -3   1   1  120.63    6.07
   2  -1  -1   20.31    1.18
   2  -1  -1   20.27    1.15
   2  -1  -1   19.47    1.16
   2  -1  -1   20.68    1.15
   2  -1  -1   17.89    1.27
  -2   1   1   20.92    1.14
  -2   1   1   17.40    1.14
  -2   1   1   19.44    1.29
   0  -1  -1   22.88    1.25
   0  -1  -1   20.85    1.17
   0  -1  -1   19.21    1.00
   0  -1  -1   18.58    1.05
   0   1   1   19.61    1.06
   0   1   1   19.37    1.07
   0   1   1   15.98    1.08
   0   1   1   19.57    1.10
  -1  -1  -1   89.69    4.51
  -1  -1  -1   89.88    4.52
  -1  -1  -1   92.41    4.56
  -1  -1  -1   89.73    4.57
  -1  -1  -1   86.69    4.43
   1   1   1   87.64    4.51
   1   1   1   93.39    4.45
   1   1   1   87.78    4.50
   1   1   1   96.47    4.57
   1   1   1   89.71    4.57
  -2  -1  -1  306.00   14.39
  -2  -1  -1  291.76   14.29
  -2  -1  -1  301.77   14.37
  -2  -1  -1  296.98   14.29
  -2  -1  -1  293.90   14.24
   2   1   1  293.76   14.34
   2   1   1  280.17   14.26
   2   1   1  303.44   14.38
   2   1   1  293.79   14.30
   2   1   1  312.13   14.26
  -3  -1  -1  403.66   18.67
  -3  -1  -1  385.92   18.57
  -3  -1  -1  390.06   18.53
  -3  -1  -1  374.71   18.45
  -3  -1  -1  373.14   18.49
   3   1   1  379.84   18.55
   3   1   1  373.83   18.50
   3   1   1  397.86   18.64
  -4  -1  -1   38.35    2.66
  -4  -1  -1   36.56    2.48
  -4  -1  -1   36.11    2.40
  -4  -1  -1   36.03    2.51
  -4  -1  -1   37.16    2.41
   4   1   1   39.29    2.64
   4   1   1   38.74    2.02
   4   1   1   35.54    2.39
  -5  -1  -1   53.54    3.33
  -5  -1  -1   50.78    3.47
  -5  -1  -1   43.20    3.15
  -5  -1  -1   48.45    3.26
  -5  -1  -1   48.72    3.17
   5   1   1   42.92    3.17
   5   1   1   51.00    2.61
   5   1   1   49.81    3.39
   5   1   1   47.10    3.25
  -6  -1  -1    5.72    1.25
  -6  -1  -1    4.47    1.31
  -6  -1  -1    3.89    1.34
  -6  -1  -1    5.30    1.39
  -6  -1  -1    2.95    1.23
   6   1   1    4.38    0.61
   6   1   1    4.12    1.31
   6   1   1    4.34    1.37
   6   1   1    4.04    1.32
  -7  -1  -1   17.68    2.34
  -7  -1  -1   14.30    1.96
  -7  -1  -1   16.99    2.03
  -7  -1  -1   21.20    2.37
  -7  -1  -1   15.98    2.04
   7   1   1   13.64    2.04
   7   1   1   15.21    2.17
   7   1   1   18.60    2.25
   7   1   1   14.46    1.12
  -8  -1  -1   45.69    3.50
  -8  -1  -1   49.95    3.54
  -8  -1  -1   49.70    3.83
  -8  -1  -1   44.30    3.46
   8   1   1   42.74    3.42
   8   1   1   41.72    3.36
   8   1   1   45.46    3.69
   8   1   1   47.19    2.51
  -9  -1  -1   12.26    2.39
  -9  -1  -1   14.25    2.20
  -9  -1  -1   16.89    2.33
  -9  -1  -1   14.15    2.20
   9   1   1   13.86    1.06
   9   1   1   13.83    2.20
   9   1   1   15.87    2.26
   9   1   1   10.81    2.19
 -10  -1  -1   -2.02    1.40
 -10  -1  -1   -0.59    1.49
 -10  -1  -1    0.71    1.40
 -10  -1  -1    0.34    1.21
  10   1   1   -1.44    1.21
  10   1   1   -0.17    0.32
  10   1   1    0.05    1.33
  10   1   1    0.01    1.33
 -11  -1  -1    8.11    2.11
 -11  -1  -1    7.10    2.15
 -11  -1  -1    4.09    1.69
 -11  -1  -1    6.08    1.77
  11   1   1    8.94    2.09
  11   1   1    6.30    1.95
  11   1   1    6.67    2.04
 -12  -1  -1    9.91    2.55
 -12  -1  -1    8.55    2.31
 -12  -1  -1   11.44    2.35
 -12  -1  -1    5.27    1.88
  12   1   1    5.30    2.01
  12   1   1    9.37    2.07
 -13  -1  -1    0.90    1.83
 -13  -1  -1    0.96    1.69
 -13  -1  -1    0.76    1.66
 -13  -1  -1    0.83    1.39
  13   1   1    3.22    1.56
  13   1   1    0.60    1.47
  13   1   1    2.50    1.81
 -14  -1  -1   -2.65    1.61
 -14  -1  -1    1.22    1.52
 -14  -1  -1    0.51    1.68
 -14  -1  -1    1.84    1.90
  14   1   1    1.12    1.78
  14   1   1    2.92    1.79
  14   1   1   -1.34    1.41
 -15  -1  -1    3.80    2.45
 -15  -1  -1    2.75    1.96
 -15  -1  -1    5.59    2.25
 -15  -1  -1    3.74    1.84
  15   1   1    3.20    2.11
  15   1   1    2.24    2.27
  15   1   1   -0.54    1.62
  17  -2  -1    1.51    2.32
  17  -2  -1    3.11    1.49
  17  -2  -1    1.08    2.32
 -17   2   1   -1.24    1.78
 -17   2   1   -0.95    1.91
 -17   2   1   -1.23    2.12
 -17   2   1   -0.14    1.69
  16  -2  -1    4.55    2.32
  16  -2  -1    0.65    1.73
  16  -2  -1    5.33    1.81
 -16   2   1    4.03    2.00
 -16   2   1    2.53    1.72
 -16   2   1    2.71    1.96
 -16   2   1    2.71    1.93
 -16   2   1    2.99    2.34
  15  -2  -1   18.12    2.60
  15  -2  -1   18.55    3.32
  15  -2  -1   20.31    3.05
 -15   2   1   21.73    2.92
 -15   2   1   17.25    2.80
 -15   2   1   21.20    3.70
 -15   2   1   32.91    3.23
 -15   2   1   20.47    3.07
  14  -2  -1    9.54    2.54
  14  -2  -1   12.12    2.10
 -14   2   1   13.06    2.32
 -14   2   1    8.89    2.20
 -14   2   1   15.06    2.49
 -14   2   1    9.44    2.49
 -14   2   1   10.94    2.35
  13  -2  -1    0.65    1.44
  13  -2  -1   -1.31    1.10
  13  -2  -1    1.02    1.66
 -13   2   1    0.37    1.33
 -13   2   1    2.91    2.09
 -13   2   1    1.60    1.48
 -13   2   1    1.81    1.56
  12  -2  -1    9.09    2.64
  12  -2  -1   10.88    2.21
  12  -2  -1   11.71    1.90
 -12   2   1    8.29    2.05
 -12   2   1   11.85    3.46
 -12   2   1   16.40    2.37
  11  -2  -1   23.64    2.36
  11  -2  -1   23.48    1.77
  11  -2  -1   19.38    2.55
  11  -2  -1   21.12    2.93
 -11   2   1   25.53    2.60
 -11   2   1   23.84    1.79
 -11   2   1   22.12    2.81
 -11   2   1   21.34    3.12
  10  -2  -1   -1.19    0.90
  10  -2  -1    0.57    0.55
  10  -2  -1    1.48    1.24
  10  -2  -1    0.05    0.91
 -10   2   1    2.48    1.43
 -10   2   1    0.74    0.58
 -10   2   1    0.03    1.12
 -10   2   1   -0.12    1.00
   9  -2  -1   24.69    1.69
   9  -2  -1   22.56    2.05
   9  -2  -1   22.11    2.78
   9  -2  -1   18.06    2.11
  -9   2   1   21.05    1.65
  -9   2   1   21.26    2.67
  -9   2   1   22.57    2.15
   8  -2  -1    1.87    0.88
   8  -2  -1    1.42    0.60
   8  -2  -1    1.65    0.97
   8  -2  -1    2.04    1.30
  -8   2   1    1.67    1.30
  -8   2   1    1.98    0.66
  -8   2   1    1.47    1.09
   7  -2  -1    0.51    0.97
   7  -2  -1   -0.42    0.80
   7  -2  -1    0.71    0.57
   7  -2  -1   -0.78    1.08
  -7   2   1   -0.34    0.75
  -7   2   1    0.83    1.14
  -7   2   1    0.72    0.57
  -7   2   1   -0.95    0.83
   6  -2  -1  122.59    6.55
   6  -2  -1  125.41    6.34
   6  -2  -1  120.93    6.40
   6  -2  -1  129.73    6.96
  -6   2   1  132.75    6.58
  -6   2   1  126.74    6.95
  -6   2   1  120.93    6.35
  -6   2   1  132.52    6.56
   5  -2  -1  225.38   10.96
   5  -2  -1  230.20   11.79
   5  -2  -1  218.52   11.08
  -5   2   1  237.29   11.08
  -5   2   1  228.05   10.99
  -5   2   1  250.88   11.91
  -5   2   1  194.43   11.59
   4  -2  -1    0.19    0.46
   4  -2  -1   -0.16    0.44
   4  -2  -1    0.91    0.39
   4  -2  -1   -0.57    0.59
   4  -2  -1   -0.19    0.41
  -4   2   1   -0.08    0.64
  -4   2   1    0.02    0.44
  -4   2   1    0.02    0.44
  -4   2   1    0.71    0.41
   3  -2  -1    1.98    0.67
   3  -2  -1    1.06    0.50
   3  -2  -1    1.84    0.46
   3  -2  -1    0.90    0.47
   3  -2  -1    1.04    0.41
  -3   2   1    1.61    0.41
  -3   2   1    0.98    0.41
  -3   2   1    1.10    0.62
  -3   2   1    1.18    0.48
  -3   2   1    0.79    0.46
   2  -2  -1   31.72    1.59
   2  -2  -1   28.95    1.72
   2  -2  -1   33.35    1.74
   2  -2  -1   28.05    1.74
   2  -2  -1   32.92    1.80
  -2   2   1   29.05    1.69
  -2   2   1   30.37    1.59
  -2   2   1   29.81    1.76
   1  -2  -1    6.61    0.62
   1  -2  -1    5.90    0.59
   1  -2  -1    5.59    0.62
   1  -2  -1    6.19    0.63
  -1   2   1    6.89    0.66
  -1   2   1    7.20    0.57
  -1   2   1    7.38    0.56
  -1   2   1    6.60    0.63
  -1   2   1    6.48    0.66
   0  -2  -1  351.61   16.42
   0  -2  -1  350.66   16.50
   0  -2  -1  343.20   16.52
   0  -2  -1  345.97   16.56
   0  -2  -1  344.15   16.52
   0   2   1  359.08   16.53
   0   2   1  336.20   16.42
   0   2   1  348.08   16.50
   0   2   1  343.99   16.55
  -1  -2  -1  179.09    8.58
  -1  -2  -1  176.29    8.61
  -1  -2  -1  167.57    8.56
  -1  -2  -1  177.27    8.67
  -1  -2  -1  172.84    8.49
   1   2   1  177.92    8.66
   1   2   1  171.45    8.57
   1   2   1  175.77    8.60
   1   2   1  173.72    8.49
  -2  -2  -1    2.26    0.77
  -2  -2  -1    1.40    0.55
  -2  -2  -1    0.78    0.46
  -2  -2  -1    0.87    0.50
  -2  -2  -1    0.44    0.56
   2   2   1    1.94    0.73
   2   2   1    0.72    0.47
   2   2   1    0.84    0.61
   2   2   1    1.41    0.51
   2   2   1    2.60    0.64
  -3  -2  -1  123.67    6.72
  -3  -2  -1  132.94    6.82
  -3  -2  -1  126.63    6.80
  -3  -2  -1  123.89    6.61
   3   2   1  148.29    7.21
   3   2   1  120.00    6.74
   3   2   1  129.00    6.74
   3   2   1  129.43    6.82
   3   2   1  134.21    6.67
  -4  -2  -1  214.10   11.10
  -4  -2  -1  205.19   11.00
  -4  -2  -1  213.12   11.01
  -4  -2  -1  207.96   10.90
  -4  -2  -1  229.15   11.21
   4   2   1  211.26   11.01
   4   2   1  234.35   10.99
   4   2   1  218.30   11.10
   4   2   1  230.69   11.17
  -5  -2  -1   45.14    3.10
  -5  -2  -1   43.05    3.03
  -5  -2  -1   45.11    3.32
  -5  -2  -1   45.45    3.22
  -5  -2  -1   45.97    3.33
   5   2   1   48.31    3.34
   5   2   1   44.86    2.57
   5   2   1   41.73    3.01
   5   2   1   43.25    3.21
  -6  -2  -1   -1.02    0.80
  -6  -2  -1    2.19    1.23
  -6  -2  -1    0.65    1.13
  -6  -2  -1    0.47    1.12
  -6  -2  -1   -1.36    0.92
   6   2   1   -0.35    1.06
   6   2   1    0.46    0.47
   6   2   1   -0.22    1.05
   6   2   1    0.55    1.07
  -7  -2  -1    8.43    1.76
  -7  -2  -1   10.23    1.84
  -7  -2  -1   10.78    1.82
  -7  -2  -1    8.95    1.62
  -7  -2  -1   12.78    1.96
   7   2   1    8.62    1.78
   7   2   1   12.06    1.08
   7   2   1   11.73    1.89
   7   2   1    8.47    1.77
  -8  -2  -1    1.08    1.30
  -8  -2  -1    0.33    1.21
  -8  -2  -1    0.28    1.04
  -8  -2  -1    0.87    1.43
   8   2   1    1.72    0.56
   8   2   1    1.27    1.39
   8   2   1    3.21    1.41
   8   2   1    0.80    1.23
  -9  -2  -1   15.33    2.43
  -9  -2  -1   13.66    2.21
  -9  -2  -1   19.31    2.68
  -9  -2  -1   17.61    2.62
   9   2   1   15.14    2.58
   9   2   1   17.55    2.57
   9   2   1   16.28    2.50
   9   2   1   17.09    1.32
 -10  -2  -1   33.22    3.36
 -10  -2  -1   35.91    3.54
 -10  -2  -1   38.19    3.70
 -10  -2  -1   33.10    3.68
  10   2   1   37.35    4.21
  10   2   1   38.25    3.59
  10   2   1   38.15    2.16
 -11  -2  -1    4.49    1.94
 -11  -2  -1    4.57    2.09
 -11  -2  -1    3.71    1.87
  11   2   1    4.18    0.49
  11   2   1    3.49    1.94
  11   2   1    2.83    1.81
  11   2   1    6.15    2.04
 -12  -2  -1    3.10    1.74
 -12  -2  -1    0.00    1.82
 -12  -2  -1   -0.41    1.68
 -12  -2  -1    3.57    1.90
  12   2   1    3.96    2.08
  12   2   1    3.15    1.84
  12   2   1    0.51    1.52
 -13  -2  -1    1.63    1.74
 -13  -2  -1    6.42    2.32
 -13  -2  -1    2.71    1.50
 -13  -2  -1    5.18    2.15
  13   2   1    6.27    2.18
  13   2   1    3.97    2.11
  13   2   1    6.92    2.28
 -14  -2  -1    0.21    1.80
 -14  -2  -1    1.68    1.55
 -14  -2  -1    3.78    2.22
  14   2   1    3.41    1.99
  14   2   1    3.75    1.94
  14   2   1   -0.16    1.91
 -15  -2  -1    0.00    2.00
 -15  -2  -1   -1.81    1.62
 -15  -2  -1    2.20    2.41
  15   2   1    1.35    1.90
  15   2   1   -2.66    1.88
  15   2   1    2.24    1.80
  17  -3  -1    4.08    1.74
  17  -3  -1    6.46    2.25
  17  -3  -1    7.42    2.51
 -17   3   1    6.45    2.57
 -17   3   1    3.81    2.11
 -17   3   1    9.08    2.79
 -17   3   1   10.98    2.60
  16  -3  -1    6.45    2.20
  16  -3  -1    7.53    1.85
  16  -3  -1    4.79    2.34
 -16   3   1    6.72    1.86
 -16   3   1    4.90    2.02
 -16   3   1    8.25    2.27
 -16   3   1    4.11    2.24
 -16   3   1    6.77    2.31
  15  -3  -1    1.26    1.82
  15  -3  -1   -0.38    1.18
  15  -3  -1   -0.14    1.39
 -15   3   1    1.51    1.94
 -15   3   1    1.93    1.50
 -15   3   1    2.85    2.59
 -15   3   1    0.91    1.62
  14  -3  -1   25.36    3.62
  14  -3  -1   26.10    3.33
  14  -3  -1   31.27    2.87
 -14   3   1   27.21    3.90
 -14   3   1   29.99    3.42
 -14   3   1   37.19    3.27
 -14   3   1   34.81    3.30
  13  -3  -1   23.37    3.43
  13  -3  -1   25.86    2.51
  13  -3  -1   29.52    3.04
 -13   3   1   23.69    2.89
 -13   3   1   25.17    3.26
 -13   3   1   31.62    3.01
 -13   3   1   23.93    3.57
  12  -3  -1    0.29    1.02
  12  -3  -1   -0.10    1.31
  12  -3  -1    0.34    1.23
 -12   3   1    1.24    1.36
 -12   3   1    0.62    1.54
 -12   3   1   -0.93    1.14
 -12   3   1    0.56    1.24
  11  -3  -1    0.12    0.98
  11  -3  -1    0.65    0.96
  11  -3  -1    0.79    1.39
 -11   3   1   -0.13    1.39
 -11   3   1    1.03    1.22
 -11   3   1    0.42    1.03
 -11   3   1    0.92    0.86
  10  -3  -1    4.91    1.00
  10  -3  -1    5.31    1.24
  10  -3  -1    3.80    1.58
  10  -3  -1    5.28    1.43
 -10   3   1    3.79    1.58
 -10   3   1    5.05    0.89
 -10   3   1    5.46    1.33
 -10   3   1    6.33    1.36
   9  -3  -1   24.79    2.63
   9  -3  -1   20.41    2.10
   9  -3  -1   22.32    1.68
   9  -3  -1   18.78    2.00
  -9   3   1   19.18    1.65
  -9   3   1   18.69    2.56
  -9   3   1   21.40    2.00
  -9   3   1   21.65    2.08
   8  -3  -1   54.68    3.52
   8  -3  -1   55.33    3.18
   8  -3  -1   50.30    3.20
   8  -3  -1   57.98    4.03
  -8   3   1   56.34    4.02
  -8   3   1   57.10    3.46
  -8   3   1   54.75    3.49
  -8   3   1   53.87    3.21
   7  -3  -1   32.95    2.46
   7  -3  -1   35.98    2.26
   7  -3  -1   33.70    2.35
   7  -3  -1   32.58    2.86
   7  -3  -1   32.52    2.18
  -7   3   1   36.73    2.99
  -7   3   1   35.94    2.45
  -7   3   1   37.39    2.44
  -7   3   1   32.95    2.28
   6  -3  -1   28.39    1.91
   6  -3  -1   24.11    2.25
   6  -3  -1   27.03    1.87
   6  -3  -1   25.75    1.88
  -6   3   1   29.80    2.44
  -6   3   1   31.64    1.97
  -6   3   1   27.41    1.96
  -6   3   1   26.72    1.89
   5  -3  -1   43.32    2.60
   5  -3  -1   45.97    2.64
   5  -3  -1   46.20    2.74
   5  -3  -1   41.90    2.89
  -5   3   1   48.75    2.61
  -5   3   1   45.23    3.01
  -5   3   1   42.25    2.61
   4  -3  -1  139.11    7.18
   4  -3  -1  142.30    6.96
   4  -3  -1  138.38    7.03
   4  -3  -1  136.89    6.97
  -4   3   1  146.13    7.21
  -4   3   1  137.23    6.97
  -4   3   1  138.19    7.04
  -4   3   1  140.18    7.02
  -4   3   1  142.07    6.95
   3  -3  -1   15.30    1.26
   3  -3  -1   15.54    0.95
   3  -3  -1   14.77    1.12
   3  -3  -1   17.33    1.33
   3  -3  -1   17.37    1.25
  -3   3   1   15.08    1.16
  -3   3   1   17.90    1.39
  -3   3   1   16.84    1.33
  -3   3   1   16.57    0.96
  -3   3   1   15.01    1.21
   2  -3  -1    6.77    0.76
   2  -3  -1    6.54    0.72
   2  -3  -1    6.60    0.75
   2  -3  -1    7.34    0.69
  -2   3   1    6.49    0.78
  -2   3   1    6.56    0.75
  -2   3   1    6.47    0.70
  -2   3   1    6.96    0.73
   1  -3  -1   48.27    2.77
   1  -3  -1   54.83    2.68
   1  -3  -1   50.52    2.73
   1  -3  -1   44.85    2.74
  -1   3   1   49.79    2.67
  -1   3   1   51.66    2.79
  -1   3   1   52.27    2.79
   0  -3  -1   47.40    2.97
   0  -3  -1   51.69    2.94
   0  -3  -1   53.88    2.97
   0  -3  -1   53.74    2.82
   0  -3  -1   53.44    2.89
   0   3   1   56.21    2.95
   0   3   1   50.07    2.92
   0   3   1   53.96    2.86
  -1  -3  -1  186.64    9.22
  -1  -3  -1  188.32    9.32
  -1  -3  -1  177.61    9.33
  -1  -3  -1  188.80    9.27
  -1  -3  -1  193.09    9.45
   1   3   1  191.21    9.42
   1   3   1  188.96    9.23
   1   3   1  182.69    9.31
   1   3   1  193.35    9.36
  -2  -3  -1  408.94   20.24
  -2  -3  -1  408.68   20.27
  -2  -3  -1  416.98   20.37
  -2  -3  -1  427.23   20.17
  -2  -3  -1  449.50   20.32
   2   3   1  424.85   20.36
   2   3   1  406.58   20.24
   2   3   1  421.44   20.28
   2   3   1  410.74   20.15
  -3  -3  -1  220.67   11.27
  -3  -3  -1  229.97   11.48
  -3  -3  -1  215.24   11.24
  -3  -3  -1  223.49   11.24
  -3  -3  -1  221.17   11.35
   3   3   1  220.01   11.12
   3   3   1  215.13   11.22
   3   3   1  234.38   11.28
   3   3   1  224.13   11.27
   3   3   1  225.97   11.35
  -4  -3  -1    3.31    1.29
  -4  -3  -1    2.12    1.13
  -4  -3  -1    2.41    1.24
  -4  -3  -1    2.15    0.97
  -4  -3  -1    2.94    1.40
   4   3   1    3.86    1.27
   4   3   1    3.52    1.30
   4   3   1    1.70    1.27
   4   3   1    3.70    1.10
   4   3   1    2.82    1.20
  -5  -3  -1    3.94    1.13
  -5  -3  -1    3.65    1.41
  -5  -3  -1    1.42    1.31
  -5  -3  -1    3.67    1.29
  -5  -3  -1    2.50    1.10
   5   3   1    3.76    1.22
   5   3   1    3.94    1.46
   5   3   1    4.29    1.18
   5   3   1    4.13    1.35
  -6  -3  -1    2.99    1.42
  -6  -3  -1    2.26    1.23
  -6  -3  -1    2.89    1.14
  -6  -3  -1    2.71    1.17
  -6  -3  -1    4.04    1.35
   6   3   1    2.78    1.33
   6   3   1    1.46    1.29
   6   3   1    2.93    0.74
   6   3   1    3.47    1.27
  -7  -3  -1   19.17    2.57
  -7  -3  -1   14.23    2.23
  -7  -3  -1   20.09    2.17
  -7  -3  -1   18.44    2.11
  -7  -3  -1   20.16    2.62
   7   3   1   21.38    2.70
   7   3   1   19.15    1.57
   7   3   1   22.97    2.44
   7   3   1   15.78    2.31
  -8  -3  -1   31.24    3.17
  -8  -3  -1   26.27    2.64
  -8  -3  -1   24.19    2.95
  -8  -3  -1   26.31    2.64
   8   3   1   26.80    2.88
   8   3   1   25.43    1.89
   8   3   1   22.91    3.01
  -9  -3  -1    7.33    1.80
  -9  -3  -1    5.66    1.91
  -9  -3  -1    7.09    2.05
  -9  -3  -1    4.39    1.83
   9   3   1    5.70    0.92
   9   3   1    4.76    1.85
   9   3   1    4.83    1.82
   9   3   1    6.34    1.97
 -10  -3  -1   -0.19    1.27
 -10  -3  -1   -1.74    1.64
 -10  -3  -1   -0.20    1.62
 -10  -3  -1    0.58    1.44
  10   3   1   -0.32    1.75
  10   3   1   -0.03    1.50
  10   3   1    0.05    0.49
  10   3   1    0.14    1.43
 -11  -3  -1   15.09    2.91
 -11  -3  -1   11.96    2.71
 -11  -3  -1   21.07    3.18
 -11  -3  -1   18.77    2.78
  11   3   1   18.19    1.33
  11   3   1   16.83    2.93
  11   3   1   21.94    3.02
  11   3   1   17.28    2.95
 -12  -3  -1    2.11    1.76
 -12  -3  -1    6.00    1.94
 -12  -3  -1    9.28    2.35
 -12  -3  -1    3.61    2.28
  12   3   1    4.26    2.09
  12   3   1    5.75    2.09
  12   3   1    6.94    2.23
 -13  -3  -1    3.93    2.28
 -13  -3  -1    2.41    2.06
 -13  -3  -1   -0.33    1.37
 -13  -3  -1   -0.41    1.70
  13   3   1    2.68    2.03
  13   3   1    0.47    1.55
  13   3   1   -1.43    1.73
 -14  -3  -1    5.66    1.97
 -14  -3  -1    4.00    2.12
 -14  -3  -1    0.48    1.84
 -14  -3  -1    3.06    2.05
  14   3   1   -2.66    1.83
  14   3   1    2.24    1.98
  14   3   1    3.19    2.12
  18  -4  -1    3.16    2.33
  18  -4  -1    5.02    2.19
  18  -4  -1    3.29    1.94
  18  -4  -1    3.66    1.51
 -18   4   1    0.34    2.70
 -18   4   1   -0.51    1.64
 -18   4   1    6.29    2.46
 -18   4   1    1.48    2.18
 -18   4   1   -0.60    1.81
  17  -4  -1    1.28    1.20
  17  -4  -1    2.27    2.19
 -17   4   1   -0.04    1.56
 -17   4   1   -2.10    1.29
 -17   4   1   -2.02    1.97
 -17   4   1   -1.74    1.36
 -17   4   1    2.16    1.97
  16  -4  -1   13.07    2.19
  16  -4  -1   10.27    2.77
  16  -4  -1   15.64    2.14
  16  -4  -1   12.63    2.63
 -16   4   1   10.27    2.50
 -16   4   1   14.33    3.11
 -16   4   1   15.13    2.95
 -16   4   1   15.04    2.83
  15  -4  -1   18.07    2.51
  15  -4  -1   20.53    2.21
  15  -4  -1   11.61    2.63
  15  -4  -1   16.20    2.69
 -15   4   1   20.66    2.78
 -15   4   1   20.27    3.49
 -15   4   1   17.38    2.91
 -15   4   1   23.02    2.89
  14  -4  -1    1.26    1.12
  14  -4  -1   -1.00    1.26
  14  -4  -1    0.12    1.22
  14  -4  -1   -0.33    1.07
 -14   4   1    1.89    1.34
 -14   4   1   -0.50    0.66
 -14   4   1    1.14    1.42
 -14   4   1   -1.84    1.22
 -14   4   1    1.08    1.76
  13  -4  -1   16.86    2.02
  13  -4  -1   14.12    2.59
  13  -4  -1   12.62    2.17
  13  -4  -1   16.21    2.24
 -13   4   1   13.93    1.60
 -13   4   1   16.98    3.08
 -13   4   1   15.14    2.38
 -13   4   1   15.03    2.27
  12  -4  -1    3.64    1.57
  12  -4  -1    7.84    2.04
  12  -4  -1    5.24    1.36
  12  -4  -1    5.39    1.33
 -12   4   1    5.18    1.04
 -12   4   1    5.15    1.43
 -12   4   1    2.98    2.00
 -12   4   1    6.71    1.64
  11  -4  -1   12.61    1.61
  11  -4  -1    9.66    1.74
  11  -4  -1    9.89    2.17
  11  -4  -1   12.62    1.73
 -11   4   1    7.87    2.18
 -11   4   1   10.77    1.67
 -11   4   1   11.31    1.41
 -11   4   1   11.27    1.75
  10  -4  -1    1.38    1.25
  10  -4  -1    3.68    1.13
  10  -4  -1    2.12    1.09
  10  -4  -1    5.04    1.40
 -10   4   1    4.21    1.17
 -10   4   1    3.33    0.85
 -10   4   1    5.52    1.32
 -10   4   1    5.42    1.84
   9  -4  -1   20.49    2.04
   9  -4  -1   23.61    1.95
   9  -4  -1   22.75    2.57
   9  -4  -1   21.82    1.69
  -9   4   1   20.90    2.64
  -9   4   1   22.86    2.00
  -9   4   1   20.51    2.06
   8  -4  -1    3.90    1.36
   8  -4  -1    3.38    0.99
   8  -4  -1    3.76    1.12
   8  -4  -1    4.94    0.84
  -8   4   1    4.15    0.99
  -8   4   1    4.95    1.55
  -8   4   1    5.06    1.15
  -8   4   1    4.85    1.03
   7  -4  -1   29.57    1.93
   7  -4  -1   32.26    2.40
   7  -4  -1   30.92    2.77
   7  -4  -1   36.41    2.31
  -7   4   1   33.16    2.28
  -7   4   1   32.91    2.39
  -7   4   1   36.21    2.39
  -7   4   1   33.44    2.83
   6  -4  -1  117.44    6.37
   6  -4  -1  120.65    6.23
   6  -4  -1  121.76    6.31
   6  -4  -1  124.75    6.66
  -6   4   1  116.70    6.34
  -6   4   1  120.37    6.64
  -6   4   1  119.22    6.34
  -6   4   1  128.56    6.26
   5  -4  -1   78.87    4.64
   5  -4  -1   84.36    4.56
   5  -4  -1   81.77    4.42
   5  -4  -1   84.70    4.04
   5  -4  -1   87.20    4.47
  -5   4   1   81.91    4.56
  -5   4   1   82.26    4.40
  -5   4   1   87.67    4.72
  -5   4   1   78.59    4.63
  -5   4   1   87.10    4.56
   4  -4  -1    2.91    0.64
   4  -4  -1    2.30    0.67
   4  -4  -1    2.45    0.37
   4  -4  -1    2.89    0.75
   4  -4  -1    2.83    0.64
  -4   4   1    2.56    0.72
  -4   4   1    3.25    0.79
  -4   4   1    2.61    0.67
  -4   4   1    2.86    0.73
  -4   4   1    2.48    0.59
   3  -4  -1   16.86    1.31
   3  -4  -1   15.69    1.22
   3  -4  -1   13.45    1.04
   3  -4  -1   16.98    1.21
   3  -4  -1   14.87    1.18
  -3   4   1   15.66    1.28
  -3   4   1   14.74    1.02
  -3   4   1   15.83    1.23
  -3   4   1   16.19    1.26
   2  -4  -1    7.02    0.85
   2  -4  -1    7.53    0.93
   2  -4  -1    7.85    0.76
   2  -4  -1    9.48    1.00
  -2   4   1    8.20    0.88
  -2   4   1    8.41    0.96
  -2   4   1    7.34    0.85
  -2   4   1    9.16    1.04
  -2   4   1    8.04    0.99
   1  -4  -1   26.43    1.55
   1  -4  -1   23.77    1.66
   1  -4  -1   23.23    1.67
   1  -4  -1   23.04    1.61
   1  -4  -1   21.81    1.66
  -1   4   1   23.69    1.60
  -1   4   1   23.49    1.69
  -1   4   1   23.47    1.64
  -1   4   1   22.90    1.56
  -1   4   1   23.68    1.70
   0  -4  -1  130.02    6.65
   0  -4  -1  122.72    6.61
   0  -4  -1  135.99    6.63
   0  -4  -1  126.71    6.49
   0  -4  -1  128.57    6.73
   0   4   1  128.34    6.53
   0   4   1  128.27    6.60
   0   4   1  128.81    6.69
   0   4   1  133.91    6.65
  -1  -4  -1   84.46    4.46
  -1  -4  -1   82.55    4.67
  -1  -4  -1   79.70    4.57
  -1  -4  -1   81.09    4.40
  -1  -4  -1   82.51    4.49
   1   4   1   85.44    4.59
   1   4   1   77.89    4.52
   1   4   1   81.70    4.43
   1   4   1   81.65    4.62
  -2  -4  -1    2.60    1.01
  -2  -4  -1    3.05    1.10
  -2  -4  -1    2.79    0.95
  -2  -4  -1    4.19    1.03
  -2  -4  -1    2.56    1.14
   2   4   1    4.40    1.29
   2   4   1    4.50    0.96
   2   4   1    4.33    0.99
   2   4   1    5.52    1.28
  -3  -4  -1  104.43    5.87
  -3  -4  -1   98.04    5.72
  -3  -4  -1   98.92    5.51
  -3  -4  -1  101.51    5.66
  -3  -4  -1  101.44    5.70
   3   4   1   99.92    5.72
   3   4   1  101.58    5.83
   3   4   1  101.69    5.56
   3   4   1   90.67    5.63
  -4  -4  -1   27.79    2.62
  -4  -4  -1   29.40    2.59
  -4  -4  -1   28.88    2.59
  -4  -4  -1   28.63    2.74
  -4  -4  -1   27.67    2.35
   4   4   1   29.49    2.61
   4   4   1   27.82    2.71
   4   4   1   32.18    2.60
   4   4   1   30.30    2.47
   4   4   1   33.48    2.69
  -5  -4  -1   13.34    3.10
  -5  -4  -1   16.48    2.00
  -5  -4  -1   13.73    2.03
  -5  -4  -1   15.94    2.12
  -5  -4  -1   16.68    2.29
   5   4   1   17.82    2.00
   5   4   1   17.58    2.44
   5   4   1   14.71    2.08
   5   4   1   17.88    2.16
  -6  -4  -1   13.82    2.25
  -6  -4  -1   11.33    2.00
  -6  -4  -1   13.33    2.12
  -6  -4  -1   14.42    1.95
  -6  -4  -1   10.50    1.98
   6   4   1   12.21    2.16
   6   4   1   16.09    2.57
   6   4   1   14.19    2.10
   6   4   1   14.87    1.99
  -7  -4  -1    1.51    1.12
  -7  -4  -1    1.85    1.41
  -7  -4  -1    3.24    1.59
  -7  -4  -1   -0.30    1.33
  -7  -4  -1    2.91    1.54
   7   4   1    3.98    1.52
   7   4   1    1.25    1.27
   7   4   1    2.49    0.83
   7   4   1    1.69    1.53
  -8  -4  -1    4.70    1.91
  -8  -4  -1   10.19    1.97
  -8  -4  -1    7.77    2.06
  -8  -4  -1    8.22    2.11
   8   4   1    8.52    2.16
   8   4   1    9.48    1.24
   8   4   1    9.89    2.13
   8   4   1    8.83    2.05
  -9  -4  -1   11.85    2.44
  -9  -4  -1   11.98    2.14
  -9  -4  -1    7.88    2.24
   9   4   1   12.09    2.36
   9   4   1   10.03    2.31
   9   4   1    9.56    1.34
 -10  -4  -1   12.36    2.63
 -10  -4  -1   10.32    2.52
 -10  -4  -1   10.77    2.41
 -10  -4  -1   10.27    2.25
  10   4   1    7.18    2.17
  10   4   1    8.25    2.26
  10   4   1    7.49    2.03
 -11  -4  -1    2.80    1.30
 -11  -4  -1    0.95    1.86
 -11  -4  -1    0.59    1.80
 -11  -4  -1   -0.16    1.60
  11   4   1   -0.89    1.51
  11   4   1   -0.59    1.60
  11   4   1    0.79    1.87
  11   4   1    0.43    0.56
 -12  -4  -1    1.80    1.58
 -12  -4  -1    3.46    1.91
 -12  -4  -1    2.06    1.85
 -12  -4  -1    3.98    2.43
  12   4   1    3.38    1.99
  12   4   1    6.25    2.26
  12   4   1    3.59    1.68
 -13  -4  -1    1.23    1.75
 -13  -4  -1    3.73    1.69
 -13  -4  -1    5.83    2.93
 -13  -4  -1    3.29    1.89
  13   4   1    0.63    1.72
  13   4   1   -1.34    1.57
  13   4   1    4.27    2.13
  18  -5  -1   -0.40    1.62
  18  -5  -1    4.22    1.91
  18  -5  -1    4.38    1.38
  18  -5  -1    1.18    1.44
 -18   5   1    1.93    1.72
 -18   5   1    2.74    2.42
 -18   5   1    2.71    1.97
 -18   5   1    2.40    2.96
 -18   5   1    5.29    2.19
  17  -5  -1    4.14    2.04
  17  -5  -1    6.87    1.52
  17  -5  -1    7.04    1.93
  17  -5  -1    5.71    2.01
 -17   5   1   11.98    2.30
 -17   5   1    8.11    2.37
 -17   5   1    5.56    2.55
 -17   5   1    5.82    2.02
  16  -5  -1    2.13    1.57
  16  -5  -1    2.16    1.20
  16  -5  -1   -2.15    1.35
  16  -5  -1    1.66    1.62
 -16   5   1    0.24    1.86
 -16   5   1   -1.19    1.42
 -16   5   1   -0.26    0.70
 -16   5   1    1.72    2.03
 -16   5   1    3.21    1.93
  15  -5  -1    1.27    1.24
  15  -5  -1    4.07    1.99
  15  -5  -1    0.68    1.41
  15  -5  -1    3.67    1.25
 -15   5   1    2.33    1.58
 -15   5   1    2.33    2.17
 -15   5   1    2.72    0.89
 -15   5   1    2.31    1.59
  14  -5  -1   43.16    3.34
  14  -5  -1   37.08    4.01
  14  -5  -1   37.09    2.86
  14  -5  -1   42.02    3.63
 -14   5   1   46.40    3.60
 -14   5   1   41.26    2.88
 -14   5   1   30.76    4.22
 -14   5   1   42.70    3.68
  13  -5  -1   21.18    2.77
  13  -5  -1   24.46    2.11
  13  -5  -1   24.44    5.06
  13  -5  -1   24.59    2.66
 -13   5   1   26.49    2.84
 -13   5   1   27.02    2.85
 -13   5   1   23.48    3.37
 -13   5   1   21.58    2.13
  12  -5  -1    0.48    0.81
  12  -5  -1   -0.44    0.99
  12  -5  -1    0.38    1.49
  12  -5  -1    0.11    1.20
 -12   5   1    0.60    1.07
 -12   5   1    0.20    0.80
 -12   5   1   -0.70    1.33
 -12   5   1    0.72    1.09
  11  -5  -1    1.49    0.74
  11  -5  -1    2.68    1.28
  11  -5  -1    1.82    1.04
  11  -5  -1   -0.35    1.23
 -11   5   1    0.64    0.86
 -11   5   1   -0.01    0.98
 -11   5   1    0.00    1.44
 -11   5   1    1.28    1.03
  10  -5  -1    3.20    1.00
  10  -5  -1    3.80    1.39
  10  -5  -1    1.97    0.72
  10  -5  -1    0.41    1.01
 -10   5   1    3.20    1.00
 -10   5   1    2.21    0.92
 -10   5   1    2.56    1.07
 -10   5   1    0.57    1.30
   9  -5  -1   17.23    1.36
   9  -5  -1   23.00    2.66
   9  -5  -1   16.23    1.86
   9  -5  -1   22.17    1.82
  -9   5   1   17.63    1.93
  -9   5   1   17.37    1.83
  -9   5   1   18.56    2.54
  -9   5   1   19.89    1.80
   8  -5  -1   43.61    2.77
   8  -5  -1   40.46    2.97
   8  -5  -1   41.52    2.32
   8  -5  -1   41.15    2.89
   8  -5  -1   43.23    3.31
  -8   5   1   41.60    2.93
  -8   5   1   38.56    3.27
  -8   5   1   43.42    2.95
  -8   5   1   44.45    2.79
   7  -5  -1   46.43    3.38
   7  -5  -1   45.45    3.12
   7  -5  -1   46.16    3.04
   7  -5  -1   46.36    2.93
  -7   5   1   48.83    3.07
  -7   5   1   42.85    3.00
  -7   5   1   49.28    2.94
  -7   5   1   48.80    3.19
  -7   5   1   47.99    3.43
   6  -5  -1    0.54    0.90
   6  -5  -1   -0.78    0.64
   6  -5  -1    0.93    0.77
   6  -5  -1    0.43    0.27
   6  -5  -1    0.01    0.73
  -6   5   1   -0.44    0.74
  -6   5   1   -0.13    0.80
  -6   5   1    0.36    0.86
  -6   5   1    0.13    0.66
  -6   5   1    0.12    1.02
   5  -5  -1   74.17    4.05
   5  -5  -1   70.02    4.08
   5  -5  -1   72.95    4.00
   5  -5  -1   70.71    3.56
   5  -5  -1   73.37    3.94
  -5   5   1   70.87    3.97
  -5   5   1   67.22    4.02
  -5   5   1   77.23    3.98
  -5   5   1   70.89    4.18
  -5   5   1   68.65    4.07
   4  -5  -1   63.71    3.51
   4  -5  -1   67.14    3.62
   4  -5  -1   60.11    3.54
   4  -5  -1   61.75    3.31
   4  -5  -1   63.00    3.62
  -4   5   1   70.19    3.70
  -4   5   1   64.18    3.28
  -4   5   1   64.32    3.57
   3  -5  -1   23.93    1.78
   3  -5  -1   27.52    1.65
   3  -5  -1   21.81    1.60
   3  -5  -1   24.86    1.98
  -3   5   1   24.12    1.72
  -3   5   1   27.11    1.78
  -3   5   1   25.01    1.74
  -3   5   1   23.40    1.58
   2  -5  -1  218.96   10.72
   2  -5  -1  210.31   10.77
   2  -5  -1  229.51   10.90
   2  -5  -1  213.61   10.80
  -2   5   1  217.87   10.84
  -2   5   1  222.99   10.77
  -2   5   1  222.83   10.74
  -2   5   1  215.18   10.77
  -2   5   1  219.22   10.78
   1  -5  -1   40.63    2.59
   1  -5  -1   41.24    2.57
   1  -5  -1   45.08    2.59
   1  -5  -1   43.36    2.47
  -1   5   1   39.02    2.62
  -1   5   1   41.25    2.55
  -1   5   1   41.45    2.65
  -1   5   1   37.62    2.49
  -1   5   1   40.14    2.50
   0  -5  -1   50.34    3.05
   0  -5  -1   52.34    3.31
   0  -5  -1   52.08    3.17
   0  -5  -1   50.09    3.17
   0  -5  -1   50.62    3.23
   0   5   1   50.27    3.18
   0   5   1   53.46    3.25
   0   5   1   53.54    3.28
  -1  -5  -1  193.64   10.07
  -1  -5  -1  180.88   10.85
  -1  -5  -1  209.04   10.11
  -1  -5  -1  196.38    9.92
  -1  -5  -1  199.88    9.93
  -1  -5  -1  196.39   10.22
   1   5   1  205.11   10.10
   1   5   1  186.76    9.91
   1   5   1  195.91   10.08
   1   5   1  205.38   10.21
  -2  -5  -1  376.13   18.99
  -2  -5  -1  396.62   18.71
  -2  -5  -1  387.62   18.83
  -2  -5  -1  393.85   18.76
   2   5   1  379.31   18.94
   2   5   1  381.09   18.86
   2   5   1  373.63   18.68
   2   5   1  370.19   18.81
  -3  -5  -1    6.86    1.40
  -3  -5  -1    7.89    1.50
  -3  -5  -1    5.73    1.45
  -3  -5  -1    8.90    1.41
  -3  -5  -1    9.16    1.88
   3   5   1    7.60    2.70
   3   5   1    7.05    1.35
   3   5   1    8.39    1.49
   3   5   1    7.58    1.68
  -4  -5  -1    1.30    1.13
  -4  -5  -1    3.09    1.32
  -4  -5  -1    1.91    1.06
  -4  -5  -1    3.44    1.22
  -4  -5  -1    4.20    1.14
   4   5   1    2.23    1.29
   4   5   1    5.38    1.29
   4   5   1    4.39    1.54
   4   5   1    1.88    0.98
  -5  -5  -1    1.39    1.02
  -5  -5  -1    1.85    1.35
  -5  -5  -1    2.02    1.49
  -5  -5  -1    2.81    1.28
  -5  -5  -1    3.58    1.47
   5   5   1    3.23    1.20
   5   5   1    3.83    1.48
   5   5   1    2.10    1.39
   5   5   1    2.76    1.35
  -6  -5  -1    0.00    1.05
  -6  -5  -1   -0.43    1.03
  -6  -5  -1    1.76    1.35
  -6  -5  -1    0.96    1.39
  -6  -5  -1   -0.93    0.85
   6   5   1    1.04    1.10
   6   5   1    3.58    1.44
   6   5   1    1.21    1.35
   6   5   1    0.13    1.34
  -7  -5  -1   31.70    3.27
  -7  -5  -1   32.82    3.38
  -7  -5  -1   30.63    3.23
  -7  -5  -1   31.85    3.03
  -7  -5  -1   28.44    3.00
   7   5   1   35.19    3.48
   7   5   1   39.01    3.30
   7   5   1   34.22    3.33
   7   5   1   31.16    2.46
  -8  -5  -1   11.90    2.27
  -8  -5  -1   13.18    2.18
  -8  -5  -1   15.89    2.86
  -8  -5  -1   14.78    2.64
   8   5   1   11.52    2.23
   8   5   1   12.09    2.38
   8   5   1   12.98    1.61
   8   5   1    8.77    3.46
  -9  -5  -1   -1.63    1.10
  -9  -5  -1   -0.56    1.56
  -9  -5  -1   -0.41    1.59
  -9  -5  -1    0.63    1.45
   9   5   1   -1.09    1.26
   9   5   1    1.20    1.74
   9   5   1   -0.45    1.42
   9   5   1   -0.45    0.65
 -10  -5  -1   12.63    2.52
 -10  -5  -1   12.56    2.70
 -10  -5  -1    5.15    1.98
 -10  -5  -1    8.15    1.90
  10   5   1    7.27    2.45
  10   5   1    8.64    2.31
  10   5   1   10.32    2.52
  10   5   1    6.57    1.19
 -11  -5  -1   12.51    2.43
 -11  -5  -1    6.15    2.21
 -11  -5  -1    7.75    2.40
 -11  -5  -1   11.86    2.71
  11   5   1   10.13    2.47
  11   5   1   13.79    2.78
 -12  -5  -1    2.56    1.89
 -12  -5  -1    1.91    1.75
 -12  -5  -1    1.75    1.75
 -12  -5  -1    1.40    1.72
  12   5   1    0.38    1.61
  12   5   1    1.65    2.04
  12   5   1    2.49    0.62
 -13  -5  -1    0.48    1.60
 -13  -5  -1    0.19    1.86
 -13  -5  -1    4.36    2.37
 -13  -5  -1   -0.11    1.38
  13   5   1    1.53    2.09
  18  -6  -1   -0.05    1.66
  18  -6  -1    4.39    1.68
  18  -6  -1    3.94    1.23
  18  -6  -1    0.43    1.84
 -18   6   1    2.21    2.21
 -18   6   1    4.99    2.15
 -18   6   1   -4.83    1.74
 -18   6   1    0.92    1.88
  17  -6  -1    2.51    1.11
  17  -6  -1    2.36    1.73
  17  -6  -1    0.76    1.87
  17  -6  -1    3.75    1.49
 -17   6   1    5.98    2.40
 -17   6   1   -0.13    1.27
 -17   6   1    0.67    1.69
 -17   6   1    1.73    1.72
 -17   6   1    2.04    0.81
  16  -6  -1   17.21    2.48
  16  -6  -1   16.12    1.84
  16  -6  -1   13.69    2.52
  16  -6  -1   13.94    2.75
 -16   6   1   11.88    2.88
 -16   6   1   12.17    2.53
 -16   6   1   19.04    1.93
 -16   6   1   19.08    2.47
  15  -6  -1   12.67    2.42
  15  -6  -1   19.93    1.84
  15  -6  -1   15.82    2.30
  15  -6  -1   10.99    2.79
 -15   6   1   21.47    2.03
 -15   6   1   19.62    2.53
 -15   6   1   13.09    2.94
 -15   6   1   17.49    2.52
  14  -6  -1    1.46    1.19
  14  -6  -1   -0.72    1.45
  14  -6  -1    1.35    0.90
  14  -6  -1   -0.58    1.46
 -14   6   1    0.59    1.23
 -14   6   1   -2.88    1.51
 -14   6   1   -0.70    0.83
 -14   6   1    0.17    1.25
  13  -6  -1   26.27    2.83
  13  -6  -1   24.83    3.30
  13  -6  -1   26.19    2.60
 -13   6   1   27.74    2.47
 -13   6   1   27.72    4.12
 -13   6   1   30.01    2.71
 -13   6   1   24.55    3.98
  12  -6  -1    9.67    2.14
  12  -6  -1   10.31    1.21
  12  -6  -1   12.26    1.81
  12  -6  -1    9.99    1.93
 -12   6   1    8.80    1.75
 -12   6   1   13.07    2.51
 -12   6   1    9.43    1.61
 -12   6   1   12.26    1.92
  11  -6  -1    0.94    0.95
  11  -6  -1    0.25    1.09
  11  -6  -1    2.47    1.51
  11  -6  -1    0.91    0.61
 -11   6   1    0.93    0.97
 -11   6   1   -0.62    1.37
 -11   6   1    0.52    0.86
 -11   6   1   -0.84    1.00
  10  -6  -1   13.75    1.72
  10  -6  -1   12.77    2.10
  10  -6  -1   13.71    1.83
  10  -6  -1   13.32    1.06
 -10   6   1   10.51    1.67
 -10   6   1   13.78    1.73
 -10   6   1   16.13    2.32
 -10   6   1   13.25    1.63
   9  -6  -1   13.42    1.79
   9  -6  -1   14.35    2.12
   9  -6  -1   12.83    0.92
   9  -6  -1   12.66    1.69
   9  -6  -1   12.44    1.52
  -9   6   1   11.94    1.71
  -9   6   1   10.73    1.61
  -9   6   1   13.02    1.54
  -9   6   1   12.02    2.08
   8  -6  -1   12.81    1.52
   8  -6  -1   10.74    1.55
   8  -6  -1   12.30    0.75
   8  -6  -1   13.26    1.73
   8  -6  -1   12.44    1.89
  -8   6   1   12.44    1.67
  -8   6   1   13.51    1.95
  -8   6   1    9.25    1.55
  -8   6   1   12.71    1.68
  -8   6   1   13.97    1.50
   7  -6  -1  114.70    5.72
   7  -6  -1  121.19    6.54
   7  -6  -1  120.38    6.69
   7  -6  -1  123.75    6.37
   7  -6  -1  121.37    6.38
  -7   6   1  122.33    6.66
  -7   6   1  119.33    6.31
  -7   6   1  112.49    6.36
  -7   6   1  122.57    6.71
  -7   6   1  120.10    6.53
   6  -6  -1  112.94    5.95
   6  -6  -1  123.58    6.43
   6  -6  -1  128.52    6.53
   6  -6  -1  119.29    6.56
   6  -6  -1  114.31    6.60
  -6   6   1  130.86    6.53
  -6   6   1  128.31    6.80
  -6   6   1  121.79    6.62
  -6   6   1  122.36    6.67
  -6   6   1  129.02    6.48
   5  -6  -1   18.11    1.70
   5  -6  -1   17.49    1.66
   5  -6  -1   15.26    1.49
   5  -6  -1   17.86    1.23
   5  -6  -1   15.82    1.67
  -5   6   1   14.91    1.56
  -5   6   1   16.33    1.57
  -5   6   1   15.73    1.58
  -5   6   1   15.65    1.13
   4  -6  -1   62.62    3.67
   4  -6  -1   65.57    3.89
   4  -6  -1   69.93    3.94
   4  -6  -1   68.47    3.81
   4  -6  -1   72.64    3.84
  -4   6   1   70.54    4.02
  -4   6   1   67.03    3.64
  -4   6   1   70.65    3.85
  -4   6   1   73.57    3.94
   3  -6  -1  142.79    6.89
   3  -6  -1  142.60    7.03
   3  -6  -1  126.94    6.88
   3  -6  -1  135.01    7.04
  -3   6   1  134.95    6.86
  -3   6   1  130.60    6.95
  -3   6   1  126.33    7.00
  -3   6   1  136.98    6.94
  -3   6   1  137.06    6.96
   2  -6  -1   30.70    2.28
   2  -6  -1   30.14    2.17
   2  -6  -1   33.18    2.20
   2  -6  -1   31.43    2.17
  -2   6   1   30.26    2.12
  -2   6   1   31.12    2.26
  -2   6   1   27.99    2.26
  -2   6   1   30.13    2.12
   1  -6  -1  124.13    6.40
   1  -6  -1  122.78    6.29
   1  -6  -1  112.01    6.32
   1  -6  -1  124.68    6.23
   1  -6  -1  118.44    6.48
  -1   6   1  112.71    6.28
  -1   6   1  110.12    6.22
  -1   6   1  122.27    6.40
  -1   6   1  115.62    6.41
  -1   6   1  124.72    6.46
   0  -6  -1   98.10    5.63
   0  -6  -1  103.38    5.34
   0  -6  -1   90.50    5.72
   0  -6  -1   87.94    5.49
   0  -6  -1   99.35    5.51
   0   6   1   98.91    5.92
   0   6   1  104.25    5.51
   0   6   1  100.45    5.62
   0   6   1   94.56    5.35
  -1  -6  -1   20.29    2.30
  -1  -6  -1   26.36    2.29
  -1  -6  -1   23.23    1.95
  -1  -6  -1   26.80    2.29
  -1  -6  -1   19.74    2.23
  -1  -6  -1   22.11    2.03
   1   6   1   22.70    2.32
   1   6   1   21.27    2.00
   1   6   1   20.91    2.24
   1   6   1   24.38    2.41
  -2  -6  -1   52.48    3.41
  -2  -6  -1   46.56    3.29
  -2  -6  -1   44.76    3.54
  -2  -6  -1   42.49    3.16
  -2  -6  -1   48.54    3.18
  -2  -6  -1   48.95    3.21
   2   6   1   41.63    3.31
   2   6   1   49.71    3.57
   2   6   1   44.26    3.14
   2   6   1   49.52    3.33
  -3  -6  -1   29.29    2.50
  -3  -6  -1   32.44    2.78
  -3  -6  -1   33.21    2.67
  -3  -6  -1   34.28    2.94
  -3  -6  -1   27.55    2.53
   3   6   1   28.20    2.46
   3   6   1   30.11    2.88
   3   6   1   32.19    2.81
   3   6   1   28.60    2.67
  -4  -6  -1   -1.95    1.04
  -4  -6  -1   -0.41    1.24
  -4  -6  -1   -0.85    0.85
  -4  -6  -1    1.42    1.03
  -4  -6  -1    0.24    1.10
   4   6   1    1.19    1.07
   4   6   1    0.06    0.87
   4   6   1   -0.28    1.11
   4   6   1    0.68    1.25
  -5  -6  -1   11.41    2.09
  -5  -6  -1    9.03    1.77
  -5  -6  -1   10.25    2.17
  -5  -6  -1   10.35    2.07
  -5  -6  -1    7.22    1.74
   5   6   1    9.70    1.75
   5   6   1    9.98    1.85
   5   6   1    6.17    1.78
   5   6   1   10.65    2.12
  -6  -6  -1    7.78    1.97
  -6  -6  -1   10.20    2.09
  -6  -6  -1    8.54    1.79
  -6  -6  -1    8.84    2.06
  -6  -6  -1    8.48    2.18
   6   6   1    7.36    1.76
   6   6   1   11.08    2.27
   6   6   1   10.38    2.30
  -7  -6  -1   -0.38    1.53
  -7  -6  -1    0.66    1.40
  -7  -6  -1   -0.03    1.17
  -7  -6  -1   -0.69    1.61
   7   6   1    2.47    1.89
   7   6   1    2.59    1.40
   7   6   1   -0.94    0.73
   7   6   1   -2.63    1.33
  -8  -6  -1   11.98    2.39
  -8  -6  -1   13.42    2.77
  -8  -6  -1   12.72    2.25
  -8  -6  -1   11.73    2.52
   8   6   1    9.68    2.52
   8   6   1   11.75    1.63
   8   6   1    9.20    2.18
  -9  -6  -1   16.86    2.96
  -9  -6  -1   16.63    2.82
  -9  -6  -1   14.39    2.79
  -9  -6  -1   20.30    2.85
   9   6   1   19.71    3.07
   9   6   1   13.87    2.88
 -10  -6  -1    4.90    2.24
 -10  -6  -1    7.06    2.25
 -10  -6  -1   10.70    2.59
 -10  -6  -1    8.28    2.11
  10   6   1    6.76    2.40
  10   6   1    8.87    2.35
  10   6   1    8.27    1.35
 -11  -6  -1   -0.19    1.98
 -11  -6  -1    3.89    1.94
 -11  -6  -1    0.05    1.62
 -11  -6  -1   -1.46    1.32
  11   6   1   -0.74    0.70
  11   6   1    0.98    1.94
  11   6   1    0.79    1.73
 -12  -6  -1    6.58    2.11
 -12  -6  -1    1.86    2.00
 -12  -6  -1    8.26    2.28
  12   6   1    1.86    1.28
  12   6   1    3.94    2.23
  12   6   1    3.15    1.35
  18  -7  -1    9.52    2.03
  18  -7  -1    8.52    2.50
  18  -7  -1    4.97    1.17
 -18   7   1    5.10    2.12
 -18   7   1    4.86    2.14
 -18   7   1   -0.43    2.02
 -18   7   1    3.22    1.00
  17  -7  -1    2.97    1.64
  17  -7  -1    2.31    0.97
  17  -7  -1    3.92    1.99
  17  -7  -1    2.27    2.01
 -17   7   1    1.05    2.25
 -17   7   1    2.09    1.83
 -17   7   1    3.35    1.80
 -17   7   1    2.23    0.98
  16  -7  -1   -0.01    1.43
  16  -7  -1   -0.12    1.40
  16  -7  -1    0.37    1.29
  16  -7  -1   -0.18    0.75
 -16   7   1   -0.42    0.85
 -16   7   1    2.11    2.15
 -16   7   1   -1.51    1.32
 -16   7   1    0.77    1.51
  15  -7  -1   14.80    2.49
  15  -7  -1   15.57    2.29
  15  -7  -1   18.69    3.03
 -15   7   1   17.65    2.56
 -15   7   1   21.52    2.69
 -15   7   1   19.28    3.05
 -15   7   1   20.02    2.30
  14  -7  -1   29.87    3.70
  14  -7  -1   25.99    1.95
  14  -7  -1   30.96    3.46
  14  -7  -1   32.07    2.95
 -14   7   1   28.18    3.07
 -14   7   1   30.27    3.87
 -14   7   1   32.15    2.84
 -14   7   1   35.53    3.11
  13  -7  -1    0.99    1.34
  13  -7  -1    0.55    0.58
  13  -7  -1   -0.14    1.06
  13  -7  -1   -0.09    1.53
 -13   7   1    0.58    1.55
 -13   7   1    2.10    1.76
 -13   7   1   -0.41    1.07
 -13   7   1    0.64    1.13
  12  -7  -1    0.66    1.30
  12  -7  -1    1.06    0.52
  12  -7  -1    0.20    1.00
  12  -7  -1    1.87    1.42
 -12   7   1    2.01    1.29
 -12   7   1    3.38    1.76
 -12   7   1    0.74    1.14
 -12   7   1    1.20    1.06
  11  -7  -1    0.39    0.96
  11  -7  -1    1.19    0.39
  11  -7  -1    1.65    0.96
  11  -7  -1    1.11    1.28
 -11   7   1    1.35    1.16
 -11   7   1   -0.30    1.33
 -11   7   1    2.14    1.04
 -11   7   1    0.97    1.05
  10  -7  -1    3.77    1.19
  10  -7  -1    3.03    1.05
  10  -7  -1    3.29    1.43
  10  -7  -1    3.99    1.32
 -10   7   1    4.46    1.11
 -10   7   1    5.11    1.29
 -10   7   1    2.06    1.42
 -10   7   1    5.65    1.36
   9  -7  -1   39.73    2.92
   9  -7  -1   43.51    2.92
   9  -7  -1   37.23    2.72
   9  -7  -1   41.12    3.27
  -9   7   1   36.11    2.98
  -9   7   1   37.72    2.83
  -9   7   1   41.04    3.01
  -9   7   1   40.07    2.74
  -9   7   1   42.54    3.28
   8  -7  -1  102.94    5.70
   8  -7  -1   99.18    5.85
   8  -7  -1  107.97    5.74
   8  -7  -1  104.48    6.06
  -8   7   1  102.09    5.73
  -8   7   1  102.25    5.91
  -8   7   1  107.51    5.69
  -8   7   1  106.93    6.08
  -8   7   1   99.04    5.97
   7  -7  -1   48.81    2.63
   7  -7  -1   49.53    3.45
   7  -7  -1   56.03    3.38
   7  -7  -1   48.51    3.20
   7  -7  -1   55.88    3.45
  -7   7   1   53.09    3.50
  -7   7   1   54.60    3.29
  -7   7   1   49.54    3.44
  -7   7   1   52.76    3.30
  -7   7   1   47.61    3.56
   6  -7  -1   15.75    1.69
   6  -7  -1   15.62    1.80
   6  -7  -1   14.92    1.78
   6  -7  -1   13.24    1.16
   6  -7  -1   14.95    1.70
  -6   7   1   12.09    1.69
  -6   7   1   14.26    1.64
  -6   7   1   15.46    1.72
  -6   7   1   15.22    1.08
   5  -7  -1   58.03    3.37
   5  -7  -1   52.64    3.55
   5  -7  -1   58.64    3.51
   5  -7  -1   53.08    3.13
   5  -7  -1   55.87    3.41
  -5   7   1   57.57    3.50
  -5   7   1   57.55    3.66
  -5   7   1   58.61    3.47
  -5   7   1   54.36    3.06
   4  -7  -1   37.70    2.42
   4  -7  -1   34.91    2.50
   4  -7  -1   31.83    2.56
   4  -7  -1   29.73    2.29
  -4   7   1   33.92    2.38
  -4   7   1   33.27    2.25
  -4   7   1   34.10    2.48
  -4   7   1   35.50    2.60
  -4   7   1   37.51    2.58
   3  -7  -1   37.85    2.50
   3  -7  -1   32.38    2.50
   3  -7  -1   34.20    2.52
   3  -7  -1   37.64    2.60
  -3   7   1   35.50    2.65
  -3   7   1   36.78    2.51
  -3   7   1   35.52    2.59
  -3   7   1   34.01    2.57
  -3   7   1   34.41    2.46
   2  -7  -1   47.97    3.32
   2  -7  -1   52.82    3.26
   2  -7  -1   50.67    3.30
   2  -7  -1   44.87    3.33
   2  -7  -1   55.90    3.20
  -2   7   1   55.10    3.26
  -2   7   1   49.83    3.35
  -2   7   1   48.71    3.31
  -2   7   1   48.84    3.31
  -2   7   1   52.04    3.42
   1  -7  -1    0.99    0.81
   1  -7  -1    0.71    0.78
   1  -7  -1   -0.04    1.01
   1  -7  -1   -0.98    1.00
   1  -7  -1    1.44    0.98
  -1   7   1    1.76    1.14
  -1   7   1    0.17    0.84
  -1   7   1    1.04    1.07
  -1   7   1   -0.09    1.05
   0  -7  -1   21.06    1.88
   0  -7  -1   18.56    1.72
   0  -7  -1   19.79    1.87
   0  -7  -1   21.42    2.40
   0  -7  -1   18.20    2.12
   0  -7  -1   16.61    2.07
   0   7   1   19.97    2.34
   0   7   1   16.46    2.08
   0   7   1   16.45    1.79
   0   7   1   19.56    2.14
  -1  -7  -1  108.62    6.47
  -1  -7  -1  114.83    6.74
  -1  -7  -1  119.62    6.36
  -1  -7  -1  115.80    6.31
  -1  -7  -1  114.33    6.52
  -1  -7  -1  115.49    6.50
   1   7   1  124.72    6.66
   1   7   1  107.71    6.34
   1   7   1  111.82    6.47
   1   7   1  119.96    6.72
  -2  -7  -1   26.45    2.25
  -2  -7  -1   27.53    2.52
  -2  -7  -1   23.91    2.65
  -2  -7  -1   26.25    2.31
  -2  -7  -1   21.20    2.44
  -2  -7  -1   28.45    2.55
   2   7   1   25.21    2.53
   2   7   1   24.18    2.29
   2   7   1   22.67    2.51
   2   7   1   26.82    2.35
  -3  -7  -1    1.31    1.30
  -3  -7  -1    0.66    1.05
  -3  -7  -1    1.43    1.03
  -3  -7  -1    1.66    1.12
  -3  -7  -1    1.82    1.09
  -3  -7  -1    0.67    1.03
   3   7   1    1.15    1.29
   3   7   1    0.58    0.94
   3   7   1    1.89    1.05
   3   7   1    0.86    0.96
  -4  -7  -1   11.75    1.96
  -4  -7  -1   11.78    1.99
  -4  -7  -1    9.79    2.11
  -4  -7  -1   16.92    2.24
  -4  -7  -1   10.89    2.25
   4   7   1   14.58    2.38
   4   7   1   14.26    2.32
   4   7   1   12.06    2.13
   4   7   1   11.68    1.87
  -5  -7  -1    1.42    1.51
  -5  -7  -1   -0.21    1.11
  -5  -7  -1    2.14    1.39
  -5  -7  -1    2.68    1.37
  -5  -7  -1    2.34    1.25
   5   7   1    0.71    1.44
   5   7   1    0.48    1.07
   5   7   1    1.70    1.55
   5   7   1    1.42    1.27
  -6  -7  -1   10.60    2.22
  -6  -7  -1    9.46    2.20
  -6  -7  -1   11.03    2.00
  -6  -7  -1   10.58    2.13
  -6  -7  -1    6.45    2.22
   6   7   1    9.90    2.22
   6   7   1    9.58    1.86
   6   7   1    8.16    2.25
  -7  -7  -1   13.90    2.37
  -7  -7  -1   16.20    2.89
  -7  -7  -1   17.33    2.87
  -7  -7  -1   13.57    4.12
   7   7   1   13.89    2.67
   7   7   1   21.37    3.02
   7   7   1   23.72    2.88
  -8  -7  -1    3.94    1.92
  -8  -7  -1    5.41    1.81
  -8  -7  -1    7.18    2.27
  -8  -7  -1    4.72    2.09
   8   7   1    6.58    2.33
   8   7   1    7.31    2.24
   8   7   1    6.37    1.32
  -9  -7  -1    2.23    1.89
  -9  -7  -1   -0.57    1.32
  -9  -7  -1    0.75    1.38
  -9  -7  -1    0.94    1.70
   9   7   1    1.67    0.98
   9   7   1    1.91    1.87
   9   7   1    2.46    1.84
 -10  -7  -1    4.96    1.85
 -10  -7  -1    3.91    1.89
 -10  -7  -1    3.67    2.21
 -10  -7  -1    4.85    2.11
  10   7   1    3.71    2.01
  10   7   1    2.67    1.03
  10   7   1    6.74    2.45
 -11  -7  -1    0.33    1.88
 -11  -7  -1    1.81    2.23
 -11  -7  -1    3.29    1.62
 -11  -7  -1    2.73    1.89
  11   7   1    0.24    1.73
  11   7   1    2.33    0.96
  11   7   1    3.11    3.57
  18  -8  -1   -0.25    1.25
  18  -8  -1    1.15    1.92
  18  -8  -1   -0.09    1.51
  18  -8  -1   -0.63    0.77
 -18   8   1   -0.91    1.41
 -18   8   1    0.62    0.92
 -18   8   1    1.82    1.64
  17  -8  -1   11.62    2.69
  17  -8  -1   10.22    2.04
  17  -8  -1   11.98    1.27
  17  -8  -1   10.61    2.31
 -17   8   1    3.82    2.40
 -17   8   1   10.12    2.42
 -17   8   1   10.94    1.80
 -17   8   1   14.50    2.35
  16  -8  -1    8.97    2.10
  16  -8  -1    9.49    2.02
  16  -8  -1    8.01    0.90
  16  -8  -1    5.76    2.26
 -16   8   1   10.07    2.63
 -16   8   1    6.45    1.88
 -16   8   1    8.26    1.77
 -16   8   1    8.68    2.17
  15  -8  -1    9.94    0.89
  15  -8  -1    9.72    2.12
  15  -8  -1    9.62    2.43
  15  -8  -1   11.92    2.00
 -15   8   1    8.91    1.81
 -15   8   1    5.64    2.32
 -15   8   1   10.50    1.97
 -15   8   1   10.55    2.00
  14  -8  -1    2.07    0.39
  14  -8  -1    2.63    1.31
  14  -8  -1    2.65    1.53
  14  -8  -1    4.67    1.86
 -14   8   1    1.56    1.44
 -14   8   1    3.26    1.49
 -14   8   1    4.25    1.46
 -14   8   1    1.84    1.82
  13  -8  -1    6.93    1.98
  13  -8  -1    9.44    1.69
  13  -8  -1    6.45    1.78
 -13   8   1    3.39    1.34
 -13   8   1    4.99    1.71
 -13   8   1    3.66    1.96
 -13   8   1    5.61    1.56
  12  -8  -1   -0.29    1.26
  12  -8  -1    0.76    1.01
  12  -8  -1   -0.24    1.14
 -12   8   1   -0.36    1.15
 -12   8   1    1.54    1.65
 -12   8   1    0.62    1.16
 -12   8   1    1.46    1.04
  11  -8  -1    8.78    1.78
  11  -8  -1   13.08    1.93
  11  -8  -1   11.06    2.02
  11  -8  -1   10.81    1.67
 -11   8   1   11.90    2.28
 -11   8   1   13.60    2.00
 -11   8   1   11.56    1.68
 -11   8   1   12.13    1.92
  10  -8  -1   31.03    2.55
  10  -8  -1   31.65    2.75
  10  -8  -1   30.44    2.45
  10  -8  -1   34.83    2.96
 -10   8   1   29.90    2.70
 -10   8   1   29.57    2.80
 -10   8   1   25.82    2.44
 -10   8   1   32.69    2.47
 -10   8   1   32.37    2.99
   9  -8  -1   11.46    1.86
   9  -8  -1   12.39    1.62
   9  -8  -1   11.61    1.67
   9  -8  -1   13.00    1.82
  -9   8   1   11.83    1.75
  -9   8   1   12.33    1.68
  -9   8   1   11.51    1.83
  -9   8   1   12.46    1.97
  -9   8   1   13.25    1.63
   8  -8  -1   29.72    1.69
   8  -8  -1   32.13    2.48
   8  -8  -1   34.86    2.55
   8  -8  -1   30.00    2.67
   8  -8  -1   28.70    2.52
  -8   8   1   32.86    2.74
  -8   8   1   33.10    2.71
  -8   8   1   30.76    2.44
  -8   8   1   33.73    2.85
  -8   8   1   35.86    2.48
   7  -8  -1  134.74    7.48
   7  -8  -1  141.45    7.53
   7  -8  -1  135.46    7.29
   7  -8  -1  141.93    7.49
   7  -8  -1  133.90    6.85
  -7   8   1  136.92    7.63
  -7   8   1  142.46    7.79
  -7   8   1  154.10    7.47
  -7   8   1  134.05    7.35
   6  -8  -1   59.06    3.98
   6  -8  -1   64.04    3.81
   6  -8  -1   68.66    4.02
   6  -8  -1   62.43    3.53
   6  -8  -1   67.56    3.93
  -6   8   1   60.37    3.78
  -6   8   1   66.64    4.18
  -6   8   1   63.93    3.94
  -6   8   1   67.33    3.46
   5  -8  -1    8.46    1.54
   5  -8  -1    7.05    1.30
   5  -8  -1    7.66    1.24
   5  -8  -1   10.38    1.36
  -5   8   1    8.83    1.36
  -5   8   1    8.73    1.11
  -5   8   1    9.11    1.46
  -5   8   1    9.70    1.43
  -5   8   1    6.44    1.42
   4  -8  -1   42.86    2.88
   4  -8  -1   39.00    2.72
   4  -8  -1   39.79    2.96
   4  -8  -1   43.07    2.77
  -4   8   1   38.33    2.86
  -4   8   1   37.95    2.65
  -4   8   1   40.46    2.85
  -4   8   1   40.98    3.00
  -4   8   1   39.46    2.83
   3  -8  -1   73.00    4.46
   3  -8  -1   71.32    4.44
   3  -8  -1   78.94    4.41
   3  -8  -1   73.44    4.57
  -3   8   1   75.72    4.53
  -3   8   1   76.86    4.62
  -3   8   1   79.38    4.46
  -3   8   1   71.83    4.39
  -3   8   1   76.45    4.42
   2  -8  -1   67.04    4.19
   2  -8  -1   63.78    4.27
   2  -8  -1   67.92    4.15
   2  -8  -1   79.37    4.17
   2  -8  -1   68.91    4.31
  -2   8   1   65.79    4.29
  -2   8   1   65.30    4.10
  -2   8   1   67.91    4.24
  -2   8   1   68.04    4.25
   1  -8  -1  134.13    6.75
   1  -8  -1  124.46    6.86
   1  -8  -1  115.50    6.90
   1  -8  -1  133.76    6.88
   1  -8  -1  128.58    7.06
  -1   8   1  108.11    6.73
  -1   8   1  121.09    6.92
  -1   8   1  131.91    6.92
  -1   8   1  119.65    6.77
   0  -8  -1   31.96    2.71
   0  -8  -1   30.66    2.37
   0  -8  -1   27.02    2.68
   0  -8  -1   37.86    2.82
   0  -8  -1   37.67    2.61
   0  -8  -1   27.98    2.83
   0   8   1   34.08    2.81
   0   8   1   34.58    2.82
   0   8   1   29.00    2.77
   0   8   1   32.50    2.61
  -1  -8  -1    0.81    1.12
  -1  -8  -1    0.83    1.23
  -1  -8  -1    0.41    1.07
  -1  -8  -1    0.19    0.80
  -1  -8  -1    0.33    0.81
  -1  -8  -1   -0.29    0.95
   1   8   1    1.15    0.98
   1   8   1    0.64    1.17
   1   8   1    1.40    1.24
   1   8   1   -0.29    1.00
  -2  -8  -1   39.92    3.14
  -2  -8  -1   36.83    2.89
  -2  -8  -1   36.85    2.91
  -2  -8  -1   33.73    3.24
  -2  -8  -1   31.02    3.07
  -2  -8  -1   36.58    3.07
   2   8   1   33.98    3.18
   2   8   1   40.15    3.26
   2   8   1   32.56    3.08
   2   8   1   32.64    2.83
  -3  -8  -1    9.20    2.09
  -3  -8  -1    7.66    2.02
  -3  -8  -1   13.34    2.10
  -3  -8  -1    9.58    1.68
  -3  -8  -1   10.02    1.84
  -3  -8  -1   11.35    1.85
   3   8   1   11.64    1.91
   3   8   1    7.59    2.02
   3   8   1    8.05    2.03
   3   8   1   10.93    1.92
  -4  -8  -1    2.54    1.32
  -4  -8  -1    2.79    1.41
  -4  -8  -1    2.01    1.64
  -4  -8  -1   -0.51    1.52
  -4  -8  -1    1.45    1.54
  -4  -8  -1    1.48    1.34
   4   8   1    2.05    1.63
   4   8   1    3.15    1.73
   4   8   1    1.99    1.25
   4   8   1    2.38    1.63
  -5  -8  -1   13.95    2.18
  -5  -8  -1    7.35    1.95
  -5  -8  -1   11.91    2.60
  -5  -8  -1    8.61    2.05
  -5  -8  -1   11.46    2.36
   5   8   1   11.03    2.03
   5   8   1   12.67    2.36
   5   8   1   12.25    2.47
   5   8   1    9.80    2.50
  -6  -8  -1    4.39    1.97
  -6  -8  -1    4.98    1.67
  -6  -8  -1    3.16    1.62
  -6  -8  -1    4.92    1.70
   6   8   1    4.15    1.70
   6   8   1    4.76    2.13
   6   8   1    4.83    1.98
  -7  -8  -1   -0.76    1.21
  -7  -8  -1    2.41    1.44
  -7  -8  -1    1.16    1.45
  -7  -8  -1   -0.06    1.21
   7   8   1    2.34    1.98
   7   8   1   -0.52    1.62
   7   8   1    0.46    1.29
  -8  -8  -1   13.49    2.36
  -8  -8  -1   15.81    2.78
  -8  -8  -1   17.76    2.93
  -8  -8  -1    7.69    2.45
   8   8   1   12.63    2.80
   8   8   1   16.50    3.06
  -9  -8  -1   10.90    2.42
  -9  -8  -1    6.34    2.26
  -9  -8  -1   12.41    2.44
   9   8   1    8.40    1.55
   9   8   1    8.81    2.52
   9   8   1    4.57    2.04
 -10  -8  -1   -0.65    1.74
 -10  -8  -1    3.81    1.99
 -10  -8  -1    2.66    2.04
 -10  -8  -1    2.87    1.60
  10   8   1    2.34    2.33
  10   8   1   -0.86    0.85
  10   8   1    4.09    2.26
  19  -9  -1   -0.61    1.77
  19  -9  -1   -0.56    1.70
  19  -9  -1    4.12    1.99
 -19   9   1    2.12    1.11
 -19   9   1    0.21    1.88
 -19   9   1   -2.58    2.41
 -19   9   1   -1.71    1.48
  18  -9  -1    9.91    2.66
  18  -9  -1    4.37    1.96
  18  -9  -1    7.21    2.03
 -18   9   1   10.62    2.20
 -18   9   1    5.08    1.45
 -18   9   1    3.39    1.86
 -18   9   1    3.46    2.73
  17  -9  -1   -1.33    1.32
  17  -9  -1    0.74    1.80
  17  -9  -1   -0.36    1.31
 -17   9   1   -1.75    1.98
 -17   9   1   -1.38    1.04
 -17   9   1    1.89    1.66
 -17   9   1   -2.28    1.04
  16  -9  -1   -1.34    1.33
  16  -9  -1    2.66    1.70
  16  -9  -1   -1.67    1.24
 -16   9   1    2.59    1.31
 -16   9   1   -0.79    1.16
 -16   9   1    0.88    1.54
 -16   9   1   -0.50    1.76
  15  -9  -1   16.73    2.88
  15  -9  -1   22.25    2.40
  15  -9  -1   18.50    2.80
 -15   9   1   15.13    2.41
 -15   9   1   14.35    2.82
 -15   9   1   16.81    2.27
 -15   9   1   18.36    2.64
  14  -9  -1    8.65    1.75
  14  -9  -1    9.57    3.31
  14  -9  -1   10.01    1.97
 -14   9   1   11.10    2.51
 -14   9   1   12.59    1.96
 -14   9   1    8.97    1.88
 -14   9   1    7.63    1.85
  13  -9  -1    3.85    1.50
  13  -9  -1    1.33    1.28
  13  -9  -1    1.47    1.48
 -13   9   1    1.89    1.92
 -13   9   1    1.43    1.15
 -13   9   1    2.58    1.26
 -13   9   1    1.13    1.23
  12  -9  -1    5.57    1.76
  12  -9  -1    4.63    1.50
  12  -9  -1    4.07    1.48
  12  -9  -1    4.13    1.29
 -12   9   1    7.52    2.04
 -12   9   1    4.60    1.30
 -12   9   1    1.48    1.41
 -12   9   1    3.55    1.48
  11  -9  -1    0.37    1.06
  11  -9  -1    1.65    1.03
  11  -9  -1    0.00    1.23
  11  -9  -1    0.78    1.10
 -11   9   1    1.81    1.34
 -11   9   1   -0.28    0.89
 -11   9   1    1.44    1.08
 -11   9   1    0.60    1.35
  10  -9  -1   26.79    2.55
  10  -9  -1   24.16    2.57
  10  -9  -1   27.62    2.37
  10  -9  -1   25.28    2.31
 -10   9   1   25.29    2.33
 -10   9   1   25.64    2.56
 -10   9   1   25.51    2.72
 -10   9   1   25.36    2.65
 -10   9   1   26.89    2.28
   9  -9  -1   95.61    5.92
   9  -9  -1  106.12    5.82
   9  -9  -1  100.26    5.68
   9  -9  -1   97.01    5.88
  -9   9   1  104.31    5.77
  -9   9   1   93.27    6.08
  -9   9   1  110.76    5.79
  -9   9   1  100.33    6.03
   8  -9  -1   95.60    5.44
   8  -9  -1   90.01    4.87
   8  -9  -1   96.64    5.66
   8  -9  -1   98.46    5.70
   8  -9  -1  104.02    5.69
  -8   9   1  102.59    5.84
  -8   9   1   99.95    5.98
  -8   9   1   92.15    5.48
  -8   9   1  102.46    5.58
   7  -9  -1   27.72    2.30
   7  -9  -1   25.43    1.78
   7  -9  -1   28.14    2.33
   7  -9  -1   24.94    2.35
   7  -9  -1   23.80    2.09
  -7   9   1   25.00    2.19
  -7   9   1   27.54    1.70
  -7   9   1   29.40    2.32
  -7   9   1   25.47    2.51
   6  -9  -1   21.31    2.07
   6  -9  -1   20.03    2.17
   6  -9  -1   23.17    1.95
   6  -9  -1   21.77    1.75
   6  -9  -1   19.53    1.88
  -6   9   1   20.51    2.10
  -6   9   1   21.59    2.27
  -6   9   1   22.71    2.06
  -6   9   1   23.14    2.23
  -6   9   1   23.04    1.65
   5  -9  -1   42.52    2.86
   5  -9  -1   37.16    2.74
   5  -9  -1   44.22    3.16
   5  -9  -1   42.10    2.75
   5  -9  -1   39.95    2.96
  -5   9   1   48.63    3.14
  -5   9   1   42.43    3.03
  -5   9   1   38.31    3.10
  -5   9   1   43.95    2.98
  -5   9   1   39.21    2.67
   4  -9  -1    3.69    1.15
   4  -9  -1    3.42    1.31
   4  -9  -1    2.32    1.03
   4  -9  -1    3.60    1.10
  -4   9   1    3.33    1.14
  -4   9   1    2.22    1.09
  -4   9   1    2.78    1.03
  -4   9   1    2.29    1.02
  -4   9   1    3.93    1.17
   3  -9  -1   26.45    2.43
   3  -9  -1   29.69    2.43
   3  -9  -1   31.08    2.61
   3  -9  -1   36.19    2.57
  -3   9   1   32.25    2.52
  -3   9   1   32.02    2.63
  -3   9   1   31.04    2.57
  -3   9   1   31.76    2.54
   2  -9  -1   49.47    3.12
   2  -9  -1   40.08    3.26
   2  -9  -1   43.87    3.33
   2  -9  -1   44.21    3.16
   2  -9  -1   47.37    3.25
  -2   9   1   43.79    3.11
  -2   9   1   41.09    3.23
  -2   9   1   45.56    3.30
  -2   9   1   40.89    3.24
  -2   9   1   45.90    3.32
   1  -9  -1    5.54    1.43
   1  -9  -1    5.91    1.63
   1  -9  -1    6.72    1.57
   1  -9  -1    7.37    1.35
   1  -9  -1    6.08    1.42
   1  -9  -1    6.04    1.07
  -1   9   1    8.37    1.63
  -1   9   1    5.76    1.33
  -1   9   1    7.26    1.57
  -1   9   1    4.42    1.47
   0  -9  -1   79.57    4.69
   0  -9  -1   66.44    4.66
   0  -9  -1   68.64    4.57
   0  -9  -1   63.87    4.70
   0  -9  -1   73.78    4.30
   0  -9  -1   73.81    4.44
   0   9   1   68.62    4.49
   0   9   1   64.62    4.59
   0   9   1   76.25    4.78
   0   9   1   69.03    4.72
  -1  -9  -1   31.91    2.72
  -1  -9  -1   37.17    3.02
  -1  -9  -1   27.15    2.99
  -1  -9  -1   28.50    3.06
  -1  -9  -1   35.11    2.75
  -1  -9  -1   37.14    3.04
   1   9   1   31.05    3.02
   1   9   1   28.27    2.72
   1   9   1   31.26    3.14
   1   9   1   36.67    3.18
  -2  -9  -1    0.41    0.99
  -2  -9  -1    2.95    1.21
  -2  -9  -1   -0.39    0.93
  -2  -9  -1   -0.90    1.32
  -2  -9  -1    0.22    1.03
  -2  -9  -1   -0.55    0.98
   2   9   1    0.95    1.14
   2   9   1    0.41    1.09
   2   9   1   -1.80    1.24
   2   9   1    0.89    1.45
  -3  -9  -1   11.77    2.03
  -3  -9  -1   10.45    1.85
  -3  -9  -1    9.13    2.23
  -3  -9  -1   10.40    2.13
  -3  -9  -1   12.84    2.83
  -3  -9  -1   11.57    2.22
   3   9   1   10.56    2.00
   3   9   1   11.01    2.45
   3   9   1    7.57    1.95
   3   9   1    9.80    2.15
  -4  -9  -1    1.50    1.57
  -4  -9  -1    3.12    1.48
  -4  -9  -1    1.02    1.58
  -4  -9  -1    2.13    1.65
  -4  -9  -1    1.71    1.61
  -4  -9  -1    1.25    1.35
   4   9   1    3.61    1.75
   4   9   1    0.00    1.45
   4   9   1    2.63    1.44
   4   9   1    5.79    1.86
  -5  -9  -1    1.30    1.34
  -5  -9  -1   -0.74    1.33
  -5  -9  -1    1.07    1.73
  -5  -9  -1    1.34    1.35
  -5  -9  -1   -0.39    1.22
   5   9   1    0.31    1.25
   5   9   1    1.21    1.58
   5   9   1   -0.03    1.18
   5   9   1    1.58    1.82
  -6  -9  -1    7.58    2.25
  -6  -9  -1    9.83    2.32
  -6  -9  -1    9.84    2.08
  -6  -9  -1   14.93    2.66
  -6  -9  -1   13.49    2.51
   6   9   1   13.14    2.39
   6   9   1   12.33    2.75
   6   9   1    8.40    2.55
  -7  -9  -1   17.55    2.82
  -7  -9  -1   14.90    2.85
  -7  -9  -1   15.97    2.55
  -7  -9  -1   21.62    3.10
  -7  -9  -1   20.19    2.97
   7   9   1    9.63    2.68
   7   9   1   10.11    2.51
   7   9   1   14.69    2.61
  -8  -9  -1    1.90    1.65
  -8  -9  -1    0.96    1.47
  -8  -9  -1   -0.79    1.61
  -8  -9  -1    7.08    2.58
  -8  -9  -1    3.21    1.82
   8   9   1    0.02    1.08
   8   9   1   -0.57    1.36
   8   9   1   -0.91    1.79
   8   9   1    0.70    1.36
  -9  -9  -1    3.83    1.79
  -9  -9  -1    1.55    2.13
  -9  -9  -1    2.57    1.86
  -9  -9  -1    2.64    1.98
   9   9   1    0.53    1.12
   9   9   1    7.77    2.54
   9   9   1    3.23    2.46
  19 -10  -1   -1.21    1.33
  19 -10  -1   -2.15    1.51
  19 -10  -1    0.22    1.44
 -19  10   1   -1.56    2.16
 -19  10   1   -0.54    1.69
 -19  10   1   -1.41    1.06
 -19  10   1   -1.37    1.57
  18 -10  -1   -0.72    1.19
  18 -10  -1    2.80    1.81
  18 -10  -1    0.89    1.53
 -18  10   1    5.15    1.69
 -18  10   1   -1.97    1.16
 -18  10   1   -0.08    1.57
 -18  10   1    0.29    2.33
  17 -10  -1    4.79    2.05
  17 -10  -1    6.62    2.37
  17 -10  -1    5.19    1.71
 -17  10   1    1.74    2.23
 -17  10   1    2.03    1.54
 -17  10   1    2.10    1.76
 -17  10   1    4.97    1.82
  16 -10  -1   14.87    2.57
  16 -10  -1   16.24    2.36
  16 -10  -1   13.91    2.67
 -16  10   1   16.27    3.01
 -16  10   1   12.24    2.38
 -16  10   1   15.79    2.27
 -16  10   1   16.32    2.51
  15 -10  -1    4.31    1.96
  15 -10  -1    2.61    1.60
  15 -10  -1    2.54    1.28
 -15  10   1    1.84    1.29
 -15  10   1    1.00    1.38
 -15  10   1    1.33    1.30
 -15  10   1    0.62    1.78
  14 -10  -1    0.06    1.23
  14 -10  -1    1.26    2.58
  14 -10  -1   -1.49    1.14
 -14  10   1    0.34    1.62
 -14  10   1   -0.57    1.34
 -14  10   1    1.81    1.26
 -14  10   1   -1.83    1.07
  13 -10  -1   -0.08    1.20
  13 -10  -1    1.33    1.14
  13 -10  -1    0.42    1.43
 -13  10   1    1.89    1.36
 -13  10   1    1.10    1.17
 -13  10   1    1.24    1.54
 -13  10   1    3.03    1.48
  12 -10  -1    0.48    1.29
  12 -10  -1   -0.41    1.25
  12 -10  -1   -0.44    1.12
 -12  10   1    0.20    1.14
 -12  10   1   -1.77    1.30
 -12  10   1    0.00    1.27
  11 -10  -1   24.66    2.38
  11 -10  -1   24.00    2.71
  11 -10  -1   24.50    2.37
  11 -10  -1   21.52    2.57
 -11  10   1   26.69    2.86
 -11  10   1   22.97    2.37
 -11  10   1   21.52    2.73
 -11  10   1   26.70    2.69
 -11  10   1   25.18    2.30
  10 -10  -1   22.31    2.45
  10 -10  -1   23.44    2.32
  10 -10  -1   26.62    2.31
  10 -10  -1   21.96    2.46
 -10  10   1   25.49    2.31
 -10  10   1   24.69    2.34
 -10  10   1   20.70    2.47
 -10  10   1   17.74    2.52
   9 -10  -1    0.84    1.03
   9 -10  -1    1.26    1.00
   9 -10  -1    1.04    0.92
   9 -10  -1   -0.06    0.90
  -9  10   1    1.27    1.28
  -9  10   1    1.40    1.04
  -9  10   1    0.50    1.21
  -9  10   1    0.86    1.04
   8 -10  -1   33.64    2.83
   8 -10  -1   36.07    2.21
   8 -10  -1   35.54    2.80
   8 -10  -1   33.78    2.85
   8 -10  -1   34.80    2.62
  -8  10   1   32.82    2.68
  -8  10   1   34.80    3.09
  -8  10   1   39.17    2.87
  -8  10   1   34.94    3.25
  -8  10   1   36.20    2.08
   7 -10  -1  142.39    7.87
   7 -10  -1  143.19    7.72
   7 -10  -1  143.77    7.66
   7 -10  -1  132.18    7.89
   7 -10  -1  134.56    7.45
  -7  10   1  155.78    8.14
  -7  10   1  150.19    7.27
  -7  10   1  143.05    7.86
  -7  10   1  149.88    8.14
  -7  10   1  146.75    7.77
   6 -10  -1   29.45    2.64
   6 -10  -1   35.04    2.53
   6 -10  -1   33.66    2.72
   6 -10  -1   36.85    2.62
   6 -10  -1   29.53    2.39
  -6  10   1   39.41    2.88
  -6  10   1   32.46    2.95
  -6  10   1   38.64    2.39
  -6  10   1   35.07    2.70
  -6  10   1   33.12    2.85
   5 -10  -1    5.24    1.30
   5 -10  -1    4.67    1.07
   5 -10  -1    5.29    1.08
   5 -10  -1    3.56    1.34
   5 -10  -1    3.93    1.19
  -5  10   1    4.48    1.28
  -5  10   1    1.10    1.18
  -5  10   1    4.53    1.22
  -5  10   1    4.55    1.19
  -5  10   1    6.54    1.37
   4 -10  -1   19.30    2.16
   4 -10  -1   20.62    1.99
   4 -10  -1   17.95    2.32
   4 -10  -1   17.18    2.01
  -4  10   1   18.58    1.96
  -4  10   1   15.90    2.08
  -4  10   1   18.65    2.00
  -4  10   1   20.35    2.38
   3 -10  -1   -0.17    1.00
   3 -10  -1   -0.44    0.78
   3 -10  -1   -0.55    0.83
   3 -10  -1    0.48    1.02
  -3  10   1    0.50    0.77
  -3  10   1   -0.63    0.97
  -3  10   1    0.13    0.93
  -3  10   1   -0.73    1.02
  -3  10   1   -0.21    1.02
   2 -10  -1   59.61    4.21
   2 -10  -1   52.22    3.95
   2 -10  -1   62.42    4.05
   2 -10  -1   65.32    4.13
   2 -10  -1   71.51    4.05
  -2  10   1   61.93    4.16
  -2  10   1   58.26    4.07
  -2  10   1   51.39    4.02
  -2  10   1   53.47    4.09
  -2  10   1   60.23    4.01
   1 -10  -1   96.42    5.61
   1 -10  -1   97.61    5.74
   1 -10  -1  104.28    5.62
   1 -10  -1   90.14    5.88
   1 -10  -1   88.68    5.68
   1 -10  -1   89.59    5.28
  -1  10   1   91.75    5.77
  -1  10   1   85.12    5.71
  -1  10   1   94.15    5.71
  -1  10   1   91.74    5.61
   0 -10  -1    5.17    1.80
   0 -10  -1    4.84    1.55
   0 -10  -1    8.86    1.70
   0 -10  -1    8.02    1.95
   0 -10  -1    9.34    1.58
   0 -10  -1    9.95    1.59
   0  10   1    8.65    1.73
   0  10   1    7.60    1.94
   0  10   1    4.42    1.47
   0  10   1    5.09    1.63
  -1 -10  -1   12.38    2.48
  -1 -10  -1   11.70    2.07
  -1 -10  -1    9.80    1.66
  -1 -10  -1   12.54    2.19
  -1 -10  -1   17.27    2.24
  -1 -10  -1   12.63    2.35
   1  10   1   12.37    2.14
   1  10   1   10.65    1.95
   1  10   1   11.35    2.28
   1  10   1   10.50    2.20
  -2 -10  -1    9.20    2.15
  -2 -10  -1   15.47    2.23
  -2 -10  -1   14.87    2.20
  -2 -10  -1   11.14    1.98
  -2 -10  -1   14.39    2.37
   2  10   1   12.91    2.25
   2  10   1   12.94    2.18
   2  10   1   14.30    2.83
   2  10   1   14.41    2.40
  -3 -10  -1    0.68    1.22
  -3 -10  -1    2.07    1.44
  -3 -10  -1   -0.08    1.07
  -3 -10  -1    1.62    1.21
  -3 -10  -1    0.22    1.12
  -3 -10  -1    0.67    1.48
   3  10   1    0.22    1.18
   3  10   1    0.55    1.45
   3  10   1    0.71    1.32
   3  10   1    2.38    1.69
  -4 -10  -1    6.68    1.89
  -4 -10  -1    4.35    1.90
  -4 -10  -1    4.96    1.84
  -4 -10  -1    2.31    1.68
  -4 -10  -1    4.67    1.68
   4  10   1    2.13    1.38
   4  10   1    4.48    2.04
   4  10   1    2.88    1.50
   4  10   1    4.74    2.04
  -5 -10  -1    8.89    3.70
  -5 -10  -1   12.99    2.32
  -5 -10  -1   14.04    2.80
  -5 -10  -1   12.26    2.42
   5  10   1   12.11    2.57
   5  10   1    9.40    2.40
   5  10   1   12.36    2.44
   5  10   1   13.81    2.47
  -6 -10  -1    1.13    1.58
  -6 -10  -1    1.23    1.66
  -6 -10  -1    2.05    1.45
  -6 -10  -1    1.70    1.66
  -6 -10  -1   -0.31    1.39
   6  10   1    2.43    1.81
   6  10   1    2.07    1.97
   6  10   1    1.35    1.58
  -7 -10  -1    9.96    2.42
  -7 -10  -1    8.23    2.32
  -7 -10  -1    3.46    1.75
  -7 -10  -1    7.35    2.16
  -7 -10  -1    6.80    2.32
   7  10   1    2.28    2.08
   7  10   1    4.81    2.23
   7  10   1    3.37    1.75
  -8 -10  -1   10.53    2.24
  -8 -10  -1    8.14    2.66
  -8 -10  -1    7.40    3.03
  -8 -10  -1    9.08    2.45
   8  10   1    8.61    2.79
   8  10   1    7.02    2.50
   8  10   1    8.49    2.35
   8  10   1    5.53    1.61
  19 -11  -1    3.93    2.10
  19 -11  -1    0.06    1.46
 -19  11   1   -3.29    2.08
 -19  11   1    1.10    1.82
 -19  11   1    0.08    1.51
 -19  11   1    2.02    2.23
  18 -11  -1    1.20    1.39
  18 -11  -1    1.42    1.68
  18 -11  -1    6.09    2.07
 -18  11   1    0.37    2.17
 -18  11   1    4.63    1.84
 -18  11   1    0.77    1.55
 -18  11   1    2.99    1.72
  17 -11  -1    0.00    1.38
  17 -11  -1    2.01    1.60
  17 -11  -1   -0.12    1.27
 -17  11   1   -1.14    1.42
 -17  11   1   -3.76    1.65
 -17  11   1    1.43    1.46
 -17  11   1   -0.12    1.38
  16 -11  -1    7.32    2.00
  16 -11  -1    6.29    2.03
  16 -11  -1    5.90    1.66
 -16  11   1    4.42    1.88
 -16  11   1    2.36    1.95
 -16  11   1    5.82    1.87
 -16  11   1    7.53    1.71
  15 -11  -1    6.66    2.05
  15 -11  -1    9.95    1.96
  15 -11  -1    9.37    2.06
 -15  11   1    9.02    1.99
 -15  11   1    3.69    1.82
 -15  11   1    7.84    1.71
 -15  11   1    9.94    2.41
  14 -11  -1    3.05    1.32
  14 -11  -1    3.07    1.44
  14 -11  -1    3.18    1.73
 -14  11   1    2.59    1.40
 -14  11   1    1.83    1.31
 -14  11   1    4.38    1.70
 -14  11   1    0.06    3.18
  13 -11  -1    0.32    1.40
  13 -11  -1    1.11    1.15
  13 -11  -1   -0.17    1.12
  13 -11  -1    1.47    1.33
 -13  11   1   -0.75    1.51
 -13  11   1   -0.89    1.31
 -13  11   1   -1.05    1.08
 -13  11   1    1.55    1.19
  12 -11  -1    7.38    1.95
  12 -11  -1    6.49    1.61
  12 -11  -1    5.30    1.64
  12 -11  -1    4.49    1.47
 -12  11   1    4.36    1.62
 -12  11   1    6.90    1.90
 -12  11   1    6.69    1.55
 -12  11   1    3.97    1.41
  11 -11  -1    1.36    1.26
  11 -11  -1    1.35    1.21
  11 -11  -1   -0.34    1.05
  11 -11  -1    0.68    1.24
 -11  11   1    0.46    1.29
 -11  11   1    1.18    1.26
 -11  11   1    0.48    1.11
 -11  11   1    1.02    1.12
  10 -11  -1   59.23    3.86
  10 -11  -1   55.06    3.95
  10 -11  -1   56.61    4.09
  10 -11  -1   54.90    4.07
 -10  11   1   61.77    4.04
 -10  11   1   55.49    4.38
 -10  11   1   55.10    4.25
 -10  11   1   58.78    3.92
   9 -11  -1   91.57    5.67
   9 -11  -1   89.57    5.34
   9 -11  -1   94.97    5.68
   9 -11  -1   93.81    5.59
  -9  11   1   93.70    5.56
  -9  11   1   88.72    5.43
  -9  11   1   95.37    5.93
  -9  11   1   88.36    5.97
   8 -11  -1   39.78    3.00
   8 -11  -1   43.06    2.79
   8 -11  -1   43.87    3.19
   8 -11  -1   44.69    3.33
   8 -11  -1   42.90    3.38
  -8  11   1   35.47    3.05
  -8  11   1   43.37    3.30
  -8  11   1   45.70    2.56
  -8  11   1   39.05    3.45
  -8  11   1   47.84    3.57
   7 -11  -1    3.70    1.44
   7 -11  -1    2.46    1.09
   7 -11  -1    1.87    1.00
   7 -11  -1    4.22    0.97
   7 -11  -1    2.73    1.16
  -7  11   1    4.21    1.33
  -7  11   1    4.64    0.95
  -7  11   1    2.95    1.36
  -7  11   1    2.75    1.37
  -7  11   1    4.44    1.39
   6 -11  -1   31.23    2.71
   6 -11  -1   30.94    2.44
   6 -11  -1   27.10    2.80
   6 -11  -1   33.68    2.44
   6 -11  -1   33.36    2.57
  -6  11   1   27.18    2.69
  -6  11   1   30.48    2.68
  -6  11   1   28.65    2.75
  -6  11   1   25.08    2.82
  -6  11   1   29.72    2.29
   5 -11  -1    2.27    1.28
   5 -11  -1    3.15    1.04
   5 -11  -1    3.66    1.33
   5 -11  -1    2.13    1.09
  -5  11   1    2.09    2.11
  -5  11   1    3.56    1.11
  -5  11   1    3.25    1.16
  -5  11   1    4.37    1.34
  -5  11   1    2.19    1.31
   4 -11  -1   24.10    2.43
   4 -11  -1   23.68    2.82
   4 -11  -1   25.71    2.17
   4 -11  -1   22.12    2.33
  -4  11   1   24.04    2.68
  -4  11   1   18.81    2.37
  -4  11   1   18.50    2.52
  -4  11   1   26.21    2.54
  -4  11   1   21.80    2.35
   3 -11  -1   36.79    2.93
   3 -11  -1   25.86    2.90
   3 -11  -1   38.67    2.91
   3 -11  -1   27.98    2.87
  -3  11   1   32.74    2.94
  -3  11   1   24.56    2.80
  -3  11   1   33.52    2.78
  -3  11   1   32.80    3.00
  -3  11   1   32.87    2.78
   2 -11  -1    2.74    1.11
   2 -11  -1    3.39    1.04
   2 -11  -1    0.75    1.41
   2 -11  -1    3.57    1.46
   2 -11  -1    3.67    1.32
   2 -11  -1    1.35    1.45
  -2  11   1    5.77    1.73
  -2  11   1    5.37    1.66
  -2  11   1    1.68    1.45
  -2  11   1    4.16    1.37
   1 -11  -1    5.97    1.34
   1 -11  -1    7.99    1.77
   1 -11  -1    8.92    2.03
   1 -11  -1    6.27    1.49
   1 -11  -1    9.44    1.85
   1 -11  -1    7.23    1.74
  -1  11   1    9.55    2.07
  -1  11   1    6.54    1.67
  -1  11   1    4.12    1.71
  -1  11   1    6.68    1.66
   0 -11  -1   28.48    2.77
   0 -11  -1   40.32    3.13
   0 -11  -1   38.64    3.36
   0 -11  -1   31.97    3.45
   0 -11  -1   33.74    3.38
   0 -11  -1   38.60    3.13
   0  11   1   33.47    3.30
   0  11   1   33.34    3.46
   0  11   1   34.15    3.11
   0  11   1   36.86    3.47
  -1 -11  -1   22.78    3.23
  -1 -11  -1   26.32    2.64
  -1 -11  -1   24.81    3.14
  -1 -11  -1   23.58    3.44
  -1 -11  -1   23.17    2.61
  -1 -11  -1   28.22    3.01
   1  11   1   26.00    3.17
   1  11   1   29.34    2.98
   1  11   1   28.03    3.40
  -2 -11  -1    1.27    1.59
  -2 -11  -1    0.53    1.53
  -2 -11  -1    4.59    1.91
  -2 -11  -1    3.41    1.35
  -2 -11  -1    0.69    1.13
  -2 -11  -1    2.49    1.56
   2  11   1    0.27    1.63
   2  11   1    0.75    1.70
   2  11   1    0.28    1.14
   2  11   1    2.29    1.69
  -3 -11  -1    6.69    2.04
  -3 -11  -1    8.77    2.33
  -3 -11  -1    7.81    2.17
  -3 -11  -1    7.98    2.56
  -3 -11  -1    8.04    1.89
   3  11   1   10.01    2.38
   3  11   1   10.28    2.37
   3  11   1    5.56    1.95
   3  11   1   11.11    2.42
  -4 -11  -1    1.99    2.01
  -4 -11  -1    1.25    1.42
  -4 -11  -1   -0.68    1.48
  -4 -11  -1   -1.33    1.50
  -4 -11  -1   -0.68    1.04
   4  11   1    0.03    1.42
   4  11   1    1.26    2.04
   4  11   1    1.73    1.60
   4  11   1    1.51    1.61
  -5 -11  -1    3.17    1.60
  -5 -11  -1    0.82    1.63
  -5 -11  -1    1.28    1.39
  -5 -11  -1   -0.23    1.40
  -5 -11  -1    2.12    1.75
   5  11   1    0.81    1.64
   5  11   1    3.21    1.94
   5  11   1    3.87    2.06
   5  11   1    0.83    1.32
  -6 -11  -1    5.49    2.06
  -6 -11  -1    5.77    1.86
  -6 -11  -1    8.73    2.60
  -6 -11  -1    3.01    1.75
   6  11   1    6.29    2.53
   6  11   1    2.21    1.83
   6  11   1    0.93    2.16
  -7 -11  -1    3.74    2.06
  -7 -11  -1    3.86    2.07
  -7 -11  -1    6.35    2.05
  -7 -11  -1    6.26    2.09
   7  11   1    5.39    2.38
   7  11   1    3.77    1.98
   7  11   1   -0.85    1.75
  18 -12  -1    1.29    1.83
  18 -12  -1    1.63    1.70
 -18  12   1    3.83    2.43
 -18  12   1    4.53    1.92
 -18  12   1    2.40    1.67
 -18  12   1    3.60    1.86
  17 -12  -1   20.30    2.60
  17 -12  -1   14.48    2.41
  17 -12  -1   16.23    2.85
 -17  12   1   16.49    2.32
 -17  12   1   15.82    3.08
 -17  12   1   13.10    2.49
 -17  12   1   17.15    4.43
  16 -12  -1    7.70    1.88
  16 -12  -1    6.05    1.76
  16 -12  -1    5.35    1.95
 -16  12   1    2.83    1.93
 -16  12   1    4.69    1.86
 -16  12   1    3.28    2.07
 -16  12   1    3.52    1.46
  15 -12  -1   -0.24    1.22
  15 -12  -1    1.50    1.48
  15 -12  -1    1.65    1.29
 -15  12   1   -0.17    1.12
 -15  12   1   -0.04    1.60
 -15  12   1    0.84    1.52
 -15  12   1   -1.39    1.30
  14 -12  -1    0.19    1.16
  14 -12  -1   -1.05    1.08
  14 -12  -1    0.95    1.50
  14 -12  -1    0.30    1.29
 -14  12   1   -1.21    0.91
 -14  12   1    1.47    2.87
 -14  12   1    1.05    1.39
 -14  12   1    0.86    1.43
  13 -12  -1    3.49    1.35
  13 -12  -1    4.36    1.50
  13 -12  -1    5.03    1.65
  13 -12  -1    3.82    1.46
 -13  12   1    4.95    1.66
 -13  12   1    2.31    1.62
 -13  12   1    2.02    1.45
 -13  12   1    4.24    1.46
  12 -12  -1    0.98    1.25
  12 -12  -1    0.48    1.24
  12 -12  -1    1.04    1.17
  12 -12  -1   -0.18    1.17
 -12  12   1    0.54    1.20
 -12  12   1   -0.92    1.06
 -12  12   1    1.82    1.60
 -12  12   1   -0.62    1.26
  11 -12  -1   28.20    2.87
  11 -12  -1   35.63    2.94
  11 -12  -1   29.09    2.62
  11 -12  -1   27.23    2.86
 -11  12   1   30.29    3.15
 -11  12   1   30.94    2.81
 -11  12   1   28.53    3.27
 -11  12   1   30.02    3.19
  10 -12  -1   12.12    1.99
  10 -12  -1    7.92    1.60
  10 -12  -1   10.72    1.98
  10 -12  -1    8.28    1.81
 -10  12   1   10.02    1.88
 -10  12   1    8.24    2.03
 -10  12   1   10.17    1.74
   9 -12  -1    4.39    1.34
   9 -12  -1    4.35    1.40
   9 -12  -1    3.24    1.41
   9 -12  -1    4.94    1.60
  -9  12   1    3.08    1.32
  -9  12   1    3.79    1.48
  -9  12   1    6.78    1.84
  -9  12   1    4.71    1.59
  -9  12   1    4.41    0.83
  -9  12   1    1.92    1.37
   8 -12  -1   48.04    3.64
   8 -12  -1   40.36    3.59
   8 -12  -1   47.05    3.36
   8 -12  -1   41.79    3.25
  -8  12   1   48.45    3.81
  -8  12   1   51.07    2.93
  -8  12   1   44.91    3.90
  -8  12   1   43.45    3.45
  -8  12   1   52.98    3.73
   7 -12  -1   39.01    2.89
   7 -12  -1   30.68    3.11
   7 -12  -1   30.77    2.54
   7 -12  -1   37.71    3.09
   7 -12  -1   33.01    2.67
  -7  12   1   29.85    2.43
  -7  12   1   37.95    3.22
  -7  12   1   37.06    3.01
  -7  12   1   35.10    3.34
  -7  12   1   32.43    3.05
   6 -12  -1    5.00    1.58
   6 -12  -1    5.01    1.47
   6 -12  -1    7.03    1.86
   6 -12  -1    6.07    1.21
   6 -12  -1    5.09    1.34
  -6  12   1    4.23    1.47
  -6  12   1    6.19    1.61
  -6  12   1    4.37    1.28
  -6  12   1    4.81    1.63
  -6  12   1    3.69    1.36
   5 -12  -1   10.50    1.84
   5 -12  -1   11.44    1.94
   5 -12  -1   10.43    1.78
   5 -12  -1   13.51    2.18
  -5  12   1   11.05    1.95
  -5  12   1   11.40    1.77
  -5  12   1   12.18    2.19
  -5  12   1   10.35    1.86
  -5  12   1    9.90    2.01
   4 -12  -1    3.97    1.36
   4 -12  -1    2.73    1.46
   4 -12  -1    2.39    1.40
   4 -12  -1    4.75    1.49
  -4  12   1    0.52    1.39
  -4  12   1    2.45    1.38
  -4  12   1    1.42    1.38
  -4  12   1    1.83    1.20
  -4  12   1    1.47    1.25
   3 -12  -1   13.74    2.40
   3 -12  -1   15.63    2.23
   3 -12  -1   15.02    2.44
   3 -12  -1   18.02    2.27
  -3  12   1   16.84    2.47
  -3  12   1   17.74    2.45
  -3  12   1   15.38    2.27
  -3  12   1   19.08    2.60
  -3  12   1   13.07    2.21
   2 -12  -1   69.19    4.83
   2 -12  -1   53.70    4.61
   2 -12  -1   65.98    4.50
   2 -12  -1   62.28    4.06
   2 -12  -1   64.46    4.52
   2 -12  -1   71.95    4.46
  -2  12   1   56.59    4.58
  -2  12   1   62.61    4.44
  -2  12   1   67.10    4.56
  -2  12   1   58.65    4.55
   1 -12  -1   25.94    3.39
   1 -12  -1   33.08    3.18
   1 -12  -1   28.52    3.70
   1 -12  -1   29.92    3.61
   1 -12  -1   30.68    2.86
   1 -12  -1   32.78    2.69
  -1  12   1   31.61    3.02
  -1  12   1   29.95    3.27
  -1  12   1   34.60    3.40
  -1  12   1   24.88    2.84
   0 -12  -1    0.11    1.51
   0 -12  -1   -0.31    1.04
   0 -12  -1    0.34    1.54
   0 -12  -1   -0.07    1.60
   0 -12  -1   -1.22    1.28
   0 -12  -1   -0.75    0.97
   0  12   1   -0.52    1.48
   0  12   1    0.11    1.59
   0  12   1   -1.26    1.08
   0  12   1   -0.07    1.72
  -1 -12  -1    8.61    1.75
  -1 -12  -1    8.79    1.86
  -1 -12  -1    7.43    2.04
  -1 -12  -1    6.18    2.15
  -1 -12  -1    7.35    2.00
  -1 -12  -1    6.24    2.03
   1  12   1    6.26    2.09
   1  12   1    6.35    2.26
   1  12   1    7.23    2.05
   1  12   1    7.11    2.25
  -2 -12  -1    7.12    1.81
  -2 -12  -1    8.44    2.02
  -2 -12  -1    8.73    2.23
  -2 -12  -1    7.91    2.01
  -2 -12  -1    5.84    2.20
   2  12   1    6.29    2.19
   2  12   1    5.77    1.74
   2  12   1    6.43    2.17
   2  12   1    7.60    2.22
  -3 -12  -1    0.80    1.32
  -3 -12  -1    2.47    1.48
  -3 -12  -1    1.95    2.13
  -3 -12  -1   -0.77    1.56
  -3 -12  -1    0.24    1.42
   3  12   1    4.87    1.95
   3  12   1    6.04    3.04
   3  12   1    2.66    1.88
   3  12   1    0.28    1.40
  -4 -12  -1    8.30    2.56
  -4 -12  -1   10.41    2.37
  -4 -12  -1   15.10    2.34
  -4 -12  -1    8.75    2.37
  -4 -12  -1    6.30    1.99
   4  12   1    9.29    2.69
   4  12   1    9.82    2.14
   4  12   1    7.37    1.93
  -5 -12  -1    5.27    1.81
  -5 -12  -1    4.56    1.97
  -5 -12  -1    2.75    1.48
  -5 -12  -1   -0.74    1.83
  -5 -12  -1    3.73    1.90
   5  12   1    3.62    1.78
   5  12   1    6.98    2.24
   5  12   1    4.62    2.05
   5  12   1    6.18    2.26
  -6 -12  -1   -0.36    1.55
  -6 -12  -1   -0.97    1.50
  -6 -12  -1    0.72    1.54
  -6 -12  -1   -3.05    2.38
  -6 -12  -1   -0.33    1.44
   6  12   1   -2.31    1.38
   6  12   1   -1.34    1.74
   6  12   1    0.39    1.67
  18 -13  -1   -1.83    1.44
  18 -13  -1   -0.48    1.82
  18 -13  -1    2.75    1.79
 -18  13   1   -0.12    1.69
 -18  13   1   -4.87    1.92
 -18  13   1    0.67    1.54
 -18  13   1   -0.43    1.51
  17 -13  -1    0.43    1.63
  17 -13  -1    2.49    1.75
 -17  13   1   -0.93    1.28
 -17  13   1    2.46    2.13
 -17  13   1   -0.09    1.38
  16 -13  -1   12.13    2.51
  16 -13  -1    8.98    1.88
  16 -13  -1   13.01    2.37
 -16  13   1   13.31    2.17
 -16  13   1   15.63    2.58
 -16  13   1    9.45    2.57
 -16  13   1    9.73    2.38
  15 -13  -1    9.04    1.95
  15 -13  -1    8.34    1.93
  15 -13  -1   10.05    2.10
  15 -13  -1    5.22    1.86
 -15  13   1    9.45    2.23
 -15  13   1   10.37    1.86
 -15  13   1    8.52    2.07
  14 -13  -1    0.79    1.39
  14 -13  -1    1.99    1.26
  14 -13  -1    0.62    1.36
  14 -13  -1   -0.42    1.11
 -14  13   1    1.26    1.25
 -14  13   1   -0.09    1.47
 -14  13   1   -1.48    1.44
  13 -13  -1    3.36    1.47
  13 -13  -1   -0.38    1.14
  13 -13  -1   -0.57    1.17
  13 -13  -1   -0.68    1.14
 -13  13   1   -0.66    1.45
 -13  13   1    0.52    1.22
 -13  13   1    0.31    1.40
 -13  13   1   -0.18    1.35
  12 -13  -1    1.90    1.34
  12 -13  -1    2.34    1.26
  12 -13  -1    1.91    1.38
  12 -13  -1    2.39    1.32
 -12  13   1    2.12    1.35
 -12  13   1    1.61    1.43
 -12  13   1    4.53    1.53
 -12  13   1    3.34    1.90
  11 -13  -1    4.49    1.54
  11 -13  -1    2.40    1.42
  11 -13  -1    2.83    1.35
  11 -13  -1    2.97    1.32
 -11  13   1    2.56    1.44
 -11  13   1    3.92    2.66
 -11  13   1    3.65    1.71
 -11  13   1    2.36    1.38
  10 -13  -1   19.87    2.63
  10 -13  -1   18.94    2.32
  10 -13  -1   18.37    2.40
  10 -13  -1   23.24    2.37
 -10  13   1   17.41    2.80
 -10  13   1   18.46    2.37
 -10  13   1   20.29    2.53
 -10  13   1   22.92    2.87
   9 -13  -1   61.56    5.23
   9 -13  -1   69.13    4.92
   9 -13  -1   72.42    4.55
   9 -13  -1   69.56    4.53
  -9  13   1   65.05    4.74
  -9  13   1   70.80    6.35
  -9  13   1   74.21    3.92
  -9  13   1   61.59    5.04
  -9  13   1   77.73    6.30
   8 -13  -1    7.73    1.56
   8 -13  -1   10.37    1.81
   8 -13  -1    7.61    2.07
  -8  13   1   10.17    1.39
  -8  13   1   13.10    2.19
  -8  13   1    6.98    1.90
  -8  13   1    9.64    2.20
  -8  13   1   13.55    2.16
   7 -13  -1   18.91    2.06
   7 -13  -1   21.00    2.60
   7 -13  -1   20.71    2.82
  -7  13   1   20.37    2.05
  -7  13   1   20.28    2.54
  -7  13   1   19.79    2.72
  -7  13   1   19.41    2.78
  -7  13   1   16.35    3.86
   6 -13  -1   14.36    2.14
   6 -13  -1   19.37    2.08
   6 -13  -1   20.32    2.02
   6 -13  -1   17.99    2.73
   6 -13  -1   17.66    2.34
  -6  13   1   16.62    4.38
  -6  13   1   17.32    2.47
  -6  13   1   17.36    2.69
  -6  13   1   22.08    2.73
  -6  13   1   23.97    2.31
   5 -13  -1    4.21    1.69
   5 -13  -1   -0.01    1.28
   5 -13  -1    1.72    1.35
   5 -13  -1    1.36    1.33
  -5  13   1    1.25    1.44
  -5  13   1    1.84    1.24
  -5  13   1   -0.14    1.30
  -5  13   1    4.16    1.62
  -5  13   1    1.19    1.68
   4 -13  -1   21.56    2.74
   4 -13  -1   15.89    2.64
   4 -13  -1   20.97    2.64
  -4  13   1   17.39    2.45
  -4  13   1   16.89    2.67
  -4  13   1   22.98    2.82
  -4  13   1   20.14    2.75
  -4  13   1   15.43    2.41
   3 -13  -1   28.13    2.88
   3 -13  -1   24.31    2.63
   3 -13  -1   19.37    2.77
   3 -13  -1   19.48    2.11
   3 -13  -1   22.79    3.11
  -3  13   1   19.19    2.74
  -3  13   1   26.00    2.76
  -3  13   1   22.56    3.02
  -3  13   1   20.78    2.91
   2 -13  -1   -0.49    1.21
   2 -13  -1    0.05    1.36
   2 -13  -1   -0.47    0.85
   2 -13  -1   -2.46    1.15
   2 -13  -1   -0.85    1.19
   2 -13  -1    0.27    1.44
  -2  13   1    1.82    1.63
  -2  13   1   -0.84    1.13
  -2  13   1    1.09    1.24
  -2  13   1   -2.31    1.39
   1 -13  -1   14.02    2.07
   1 -13  -1   14.96    2.29
   1 -13  -1   14.04    2.44
   1 -13  -1   13.55    2.63
   1 -13  -1   16.99    2.43
   1 -13  -1   12.56    2.52
  -1  13   1   10.11    2.38
  -1  13   1   10.58    3.29
  -1  13   1   13.96    2.55
  -1  13   1   14.88    2.57
   0 -13  -1    9.88    1.86
   0 -13  -1    8.12    2.11
   0 -13  -1   10.56    2.00
   0 -13  -1    9.32    2.33
   0  13   1    7.15    2.14
   0  13   1    9.23    2.40
   0  13   1    5.83    2.12
   0  13   1   11.50    2.19
  -1 -13  -1    1.96    1.34
  -1 -13  -1   -0.95    1.30
  -1 -13  -1   -0.66    1.71
  -1 -13  -1    0.96    1.14
  -1 -13  -1    4.21    1.66
   1  13   1   -0.45    1.52
   1  13   1    1.33    1.45
   1  13   1    0.27    1.12
  -2 -13  -1    1.49    1.66
  -2 -13  -1    0.89    1.94
  -2 -13  -1    2.05    1.55
  -2 -13  -1    5.22    1.66
  -2 -13  -1    0.53    1.78
   2  13   1    1.10    1.71
   2  13   1    2.02    1.42
   2  13   1    1.77    2.06
  -3 -13  -1    4.93    2.11
  -3 -13  -1    4.83    2.21
  -3 -13  -1    5.69    1.92
  -3 -13  -1    5.50    2.06
  -3 -13  -1    3.85    1.77
   3  13   1    4.85    1.77
   3  13   1    4.08    2.21
   3  13   1    7.81    2.26
   3  13   1    2.47    1.83
  -4 -13  -1    1.29    1.42
  -4 -13  -1    2.42    1.88
  -4 -13  -1    0.58    1.77
  -4 -13  -1    1.30    1.56
  -4 -13  -1    0.75    1.48
   4  13   1   -0.35    1.48
   4  13   1   -0.45    1.84
   4  13   1   -0.54    1.69
   4  13   1    0.50    1.42
  -5 -13  -1    0.52    2.14
  -5 -13  -1    5.22    2.10
  -5 -13  -1    4.85    1.89
  -5 -13  -1    7.82    2.28
  -5 -13  -1    7.57    2.06
   5  13   1    6.12    2.45
   5  13   1    6.26    2.20
   5  13   1    7.89    2.20
  18 -14  -1    7.02    1.91
  18 -14  -1    8.01    2.38
  18 -14  -1    8.26    2.26
 -18  14   1    9.36    2.24
 -18  14   1    5.67    2.01
 -18  14   1    2.03    1.81
  17 -14  -1    6.07    2.11
  17 -14  -1    9.10    2.16
  17 -14  -1   12.51    2.15
 -17  14   1    8.32    2.16
 -17  14   1    6.45    2.03
  16 -14  -1    1.31    1.24
  16 -14  -1    1.48    1.49
  16 -14  -1    1.12    1.36
 -16  14   1    2.45    1.73
 -16  14   1    1.23    1.74
 -16  14   1    2.31    1.38
  15 -14  -1   -1.90    1.17
  15 -14  -1   -0.79    1.16
  15 -14  -1   -0.93    1.23
  15 -14  -1    0.03    1.30
 -15  14   1   -1.04    1.24
 -15  14   1    0.52    1.60
 -15  14   1   -1.17    1.33
  14 -14  -1    1.06    1.51
  14 -14  -1    0.79    1.26
  14 -14  -1   -0.31    1.26
  14 -14  -1   -1.76    1.16
 -14  14   1    0.03    1.36
 -14  14   1   -0.23    1.38
 -14  14   1   -0.09    1.31
 -14  14   1    0.50    1.30
  13 -14  -1   -0.22    1.28
  13 -14  -1    1.39    1.39
  13 -14  -1    2.12    1.44
  13 -14  -1   -0.79    1.00
 -13  14   1   -0.42    1.28
 -13  14   1   -0.41    1.17
 -13  14   1   -0.27    1.30
 -13  14   1   -1.11    1.25
  12 -14  -1   13.40    2.26
  12 -14  -1   11.89    2.27
  12 -14  -1    9.28    1.84
  12 -14  -1   11.14    2.15
 -12  14   1    8.21    1.75
 -12  14   1    7.31    2.11
 -12  14   1   10.22    2.08
 -12  14   1   11.08    2.06
 -12  14   1    5.02    1.96
  11 -14  -1    7.90    1.91
  11 -14  -1    7.76    1.75
  11 -14  -1    6.46    1.70
  11 -14  -1    7.85    1.77
 -11  14   1    9.79    1.91
 -11  14   1   11.74    2.41
 -11  14   1    4.08    1.85
 -11  14   1    9.61    1.90
 -11  14   1    9.93    2.12
  10 -14  -1    0.06    1.11
  10 -14  -1    1.52    1.38
  10 -14  -1    1.86    1.34
  10 -14  -1   -0.73    1.12
 -10  14   1    0.07    1.18
 -10  14   1    2.17    1.83
 -10  14   1    0.32    0.90
 -10  14   1   -0.98    1.13
 -10  14   1   -0.60    1.52
 -10  14   1    1.25    1.44
   9 -14  -1   17.63    2.45
   9 -14  -1   15.52    2.14
   9 -14  -1   14.83    2.19
   9 -14  -1   16.69    2.65
  -9  14   1   15.68    2.44
  -9  14   1   16.33    1.69
  -9  14   1   18.16    2.69
  -9  14   1   14.86    2.70
  -9  14   1   19.33    2.81
  -9  14   1   14.15    2.76
   8 -14  -1   45.18    3.32
   8 -14  -1   45.25    3.72
   8 -14  -1   42.78    3.93
   8 -14  -1   39.83    3.79
  -8  14   1   45.41    3.89
[truncated: 3,882,930 more chars]
